# Supplementary material for: Evolution of Linoleic Acid Biosynthesis Paved the Way for Ecological Success of Termites
Source: Mol Biol Evol. 2023 Apr 12;40(4):msad087. doi: 10.1093/molbev/msad087 (PMC10139705; doi:10.1093/molbev/msad087)
Supplement: msad087_Supplementary_Data [file msad087_supplementary_data.zip]

Archive with 57 entries (48 files):
- SUPPLEMENTARY MATERIAL ONLINE.pdf
- SUPPLEMENTARY ARCHIVE/
- SUPPLEMENTARY ARCHIVE/Acheta/
- SUPPLEMENTARY ARCHIVE/Acheta/AdoDd12_32388.a3m
- SUPPLEMENTARY ARCHIVE/Acheta/AdoDd12_32388_predicted_aligned_error_v1.json
- SUPPLEMENTARY ARCHIVE/Acheta/AdoDd12_32388_unrelaxed_rank_1_model_5_scores.json
- SUPPLEMENTARY ARCHIVE/Acheta/AdoDd12_rank1_model5.pdb
- SUPPLEMENTARY ARCHIVE/Chauliognathus/
- SUPPLEMENTARY ARCHIVE/Chauliognathus/CluD10_b4602.a3m
- SUPPLEMENTARY ARCHIVE/Chauliognathus/CluD10_b4602_predicted_aligned_error_v1.json
- SUPPLEMENTARY ARCHIVE/Chauliognathus/CluD10_b4602_unrelaxed_rank_1_model_1_scores.json
- SUPPLEMENTARY ARCHIVE/Chauliognathus/CluD10_rank1_model1.pdb
- SUPPLEMENTARY ARCHIVE/Embiratermes/
- SUPPLEMENTARY ARCHIVE/Embiratermes/EneoFAD-A1a_a2d5c.a3m
- SUPPLEMENTARY ARCHIVE/Embiratermes/EneoFAD-A1a_a2d5c_predicted_aligned_error_v1.json
- SUPPLEMENTARY ARCHIVE/Embiratermes/EneoFAD-A1a_a2d5c_unrelaxed_rank_1_model_2_scores.json
- SUPPLEMENTARY ARCHIVE/Embiratermes/EneoFAD-A1a_rank1_model2.pdb
- SUPPLEMENTARY ARCHIVE/Embiratermes/EneoFAD-A1b_c704d.a3m
- SUPPLEMENTARY ARCHIVE/Embiratermes/EneoFAD-A1b_c704d_predicted_aligned_error_v1.json
- SUPPLEMENTARY ARCHIVE/Embiratermes/EneoFAD-A1b_c704d_unrelaxed_rank_1_model_5_scores.json
- SUPPLEMENTARY ARCHIVE/Embiratermes/EneoFAD-A1b_rank1_model5.pdb
- SUPPLEMENTARY ARCHIVE/Nasonia/
- SUPPLEMENTARY ARCHIVE/Nasonia/NviDd12_4e923.a3m
- SUPPLEMENTARY ARCHIVE/Nasonia/NviDd12_4e923_predicted_aligned_error_v1.json
- SUPPLEMENTARY ARCHIVE/Nasonia/NviDd12_4e923_unrelaxed_rank_1_model_5_scores.json
- SUPPLEMENTARY ARCHIVE/Nasonia/NviDd12_rank1_model5.pdb
- SUPPLEMENTARY ARCHIVE/Periplaneta/
- SUPPLEMENTARY ARCHIVE/Periplaneta/PameFAD-A1a_cd0e0.a3m
- SUPPLEMENTARY ARCHIVE/Periplaneta/PameFAD-A1a_cd0e0_predicted_aligned_error_v1.json
- SUPPLEMENTARY ARCHIVE/Periplaneta/PameFAD-A1a_cd0e0_unrelaxed_rank_1_model_3_scores.json
- SUPPLEMENTARY ARCHIVE/Periplaneta/PameFAD-A1a_rank1_model3.pdb
- SUPPLEMENTARY ARCHIVE/Periplaneta/PameFAD-A1b_d2966.a3m
- SUPPLEMENTARY ARCHIVE/Periplaneta/PameFAD-A1b_rank1_model5.pdb
- SUPPLEMENTARY ARCHIVE/Periplaneta/PamFAD1_d2966_predicted_aligned_error_v1.json
- SUPPLEMENTARY ARCHIVE/Periplaneta/PamFAD1_d2966_unrelaxed_rank_1_model_5_scores.json
- SUPPLEMENTARY ARCHIVE/Prorhinotermes/
- SUPPLEMENTARY ARCHIVE/Prorhinotermes/PsimFAD-A1a_rank1_model2.pdb
- SUPPLEMENTARY ARCHIVE/Prorhinotermes/PsimFAD-A1b_da97a.a3m
- SUPPLEMENTARY ARCHIVE/Prorhinotermes/PsimFAD-A1b_da97a_predicted_aligned_error_v1.json
- SUPPLEMENTARY ARCHIVE/Prorhinotermes/PsimFAD-A1b_da97a_unrelaxed_rank_1_model_4_scores.json
- SUPPLEMENTARY ARCHIVE/Prorhinotermes/PsimFAD-A1b_Model_confidence_scores.tsv
- SUPPLEMENTARY ARCHIVE/Prorhinotermes/PsimFAD-A1b_Per-residue_confidence_scores_(plddts).tsv
- SUPPLEMENTARY ARCHIVE/Prorhinotermes/PsimFAD-A1b_rank1_model4.pdb
- SUPPLEMENTARY ARCHIVE/Tribolium/
- SUPPLEMENTARY ARCHIVE/Tribolium/TcaDd12_4d8a8.a3m
- SUPPLEMENTARY ARCHIVE/Tribolium/TcaDd12_4d8a8_predicted_aligned_error_v1.json
- SUPPLEMENTARY ARCHIVE/Tribolium/TcaDd12_4d8a8_unrelaxed_rank_1_model_2_scores.json
- SUPPLEMENTARY ARCHIVE/Tribolium/TcaDd12_rank1_model2.pdb
- SUPPLEMENTARY ARCHIVE/Zootermopsis/
- SUPPLEMENTARY ARCHIVE/Zootermopsis/ZnevFAD-A1a_2bd09.a3m
- SUPPLEMENTARY ARCHIVE/Zootermopsis/ZnevFAD-A1a_2bd09_predicted_aligned_error_v1.json
- SUPPLEMENTARY ARCHIVE/Zootermopsis/ZnevFAD-A1a_2bd09_unrelaxed_rank_1_model_2_scores.json
- SUPPLEMENTARY ARCHIVE/Zootermopsis/ZnevFAD-A1a_rank1_model2.pdb
- SUPPLEMENTARY ARCHIVE/Zootermopsis/ZnevFAD-A1b_e7469.a3m
- SUPPLEMENTARY ARCHIVE/Zootermopsis/ZnevFAD-A1b_e7469_predicted_aligned_error_v1.json
- SUPPLEMENTARY ARCHIVE/Zootermopsis/ZnevFAD-A1b_e7469_unrelaxed_rank_1_model_3_scores.json
- SUPPLEMENTARY ARCHIVE/Zootermopsis/ZnevFAD-A1b_rank1_model3.pdb
