# Supplementary material for: Evolution of Linoleic Acid Biosynthesis Paved the Way for Ecological Success of Termites
Source: Mol Biol Evol. 2023 Apr 12;40(4):msad087. doi: 10.1093/molbev/msad087 (PMC10139705; doi:10.1093/molbev/msad087)
Supplement: msad087_Supplementary_Data [file msad087_supplementary_data.zip › SUPPLEMENTARY ARCHIVE/Acheta/AdoDd12_32388.a3m]

#357	1
>101
MDLNEESAPSGVLFEEDVAEQEAKMANGGPKKGKKLEEPYRLEIVWFNVLWFVLLHAGALYGVYLIFASAKIYTTLYGFLLCELSLLSITAGVHRLWAHRAYKAKWPLRLTLMVLNLLAYQNSIYEWARDHRVHHKFSETNADPVNAKRGFFFSHVGWLLCRKHPEVRAKGGRIDLSDLERDPIVMFQKRHYYKLVPFVSFVIPTLIPMYFWGETLSNSWYVSTMFRYCLSLNLTWLVNSAAHMWGNKPYDKNINPVENLAVAIGSLGEGWHNFHHVFPWDYKTSELGNYSLNFTNAFIDLAVLLGLAYDLKTVPVSMIKTRVGRTGDGSHDVWGWGDKDLPKELADQTMIENRKTE
>B7SB91	520	1.00	2.686E-162	0	356	357	0	356	357
MDLNEESAPSGVLFEEDVAEQEAKMANGGPKKGKKLEEPYRLEIVWFNVLWFVLLHAGALYGVYLIFASAKIYTTLYGFLLCELSLLSITAGVHRLWAHRAYKAKWPLRLTLMVLNLLAYQNSIYEWARDHRVHHKFSETNADPVNAKRGFFFSHVGWLLCRKHPEVRAKGGRIDLSDLERDPIVMFQKRHYYKLVPFVSFVIPTLIPMYFWGETLSNSWYVSTMFRYCLSLNLTWLVNSAAHMWGNKPYDKNINPVENLAVAIGSLGEGWHNFHHVFPWDYKTSELGNYSLNFTNAFIDLAVLLGLAYDLKTVPVSMIKTRVGRTGDGSHDVWGWGDKDLPKELADQTMIENRKTE
>Q9BH41	477	0.652	2.913E-147	3	355	357	3	357	359
---NITSAPTGVLFEGDtIGPAakdQQAEVNA-P-EAKKPREPYRRQIVWRNVILFIYLHLAALYGAYLAFTSAKIATTIFAIILYQVSGVGITGGAHRLWAHRSYKAKWPLRVILMLCNTLAFQNHIYEWARDHRVHHKFSETDADPHNATRGFFFSHVGWLLVRKHPDVKEKGKGIDMHDLEQDKIVMFQKKYYLILMPIVCFLIPTTIPVYMWNETWSNAWFVATLFRYTFTLNMTWLVNSAAHMWGSQPYDKYINPAENLGVALGAMGEGWHNYHHVFPWDYKAAELGNYRANFTTAFIDFFARIGWAYDLKTVPVSMIQRRVERTGDGSHEVWGWGDKDMPQEDIDGAVIEKRKT-
>A0A482E8C3	467	0.613	7.594E-144	6	354	357	6	356	359
------STPTGVLFEDDpVEQLEARLHN-DHEQIspPKPAKEYRRRLVWRNIILFVYLHLAALYGAYLALTSAKLLTDIWAFLLYQATGLGITAGAHRLWAHRSYKAKWPLRVILVIFNTIAFQNHVYEWARDHRVHHKYTETNADPHNAKRGFFFSHIGWLLCRKHPDVIEKGKGIDMSDLEQDPIVVFQRKYYLILMPLFCFIIPTVVPVYCWGETWINAWFIAAMFRYTFTLNMTWLVNSAAHMWGDRPYDKYINPSENKGVSMMALGEGWHNYHHVFPWDYKTSELGDYSANTTTAFIDFFSKLGWAYDLKTVSPEMIKKRAERTGDGSHPVWGWGDKDIPSEDIQEAVVINKK--
>T1PCA2	462	0.610	3.312E-142	9	356	357	34	379	380
---------TGVLFEQDAE-----TIDGGLVKDierlKKAEK-RKLKLVWRNIIAFGYLHLAALYGAYLMFTSAKWQTIVFAFALYVVSGLGITAGAHRLWAHRSYKAKWPLRLILMIFNTIAFQDAAYHWARDHRVHHKYSETDADPHNATRGFFFSHIGWLLCKKHPEVKAKGKGVDLSDLKADPIIMFQKKYYLILMPILCFILPTMIPMYGWNESFMNSWFVATMFRWCFILNITWLVNSAAHKFGGKPYDKYINPAENKSVAILAFGEGWHNYHHVFPWDYKTAEFGNYSMNMTTGFIDFFAKIGWAYDLKTVSADIIKKRVKRTGDGSHATWGWGDKDQPKDEIDNAIIINKKDE
>UPI0018C3BD2A	462	0.605	4.536E-142	9	354	357	34	377	380
---------TGVLFEYDAE-----TIDGGLVKDierlKKAEK-RKLKLVWRNIIAFGYLHVAALYGAYLMFTSAKWQTMVFAFAMYVVSGLGITAGAHRLWAHRSYKAKWPLRVLLVIFNTVAFQDAAYHWARDHRVHHKYSETDADPHNATRGFFFSHIGWLLCKKHPEVKAKGKGVDLSDLRADPVVMFQKKYYMILMPLLCFVLPTLVPMYYWNESFMNSWFVATMFRWCFILNVTWLVNSAAHKFGGKPYDKNISPAENKSVAIFAFGEGWHNYHHVFPWDYKTAEFGKYSMNFTTAFIDFFAKIGWAYDLKTVSADIIKQRVKRTGDGSHHTWGWGDKDQPKEEIENAVRINKK--
>UPI00148D33B0	461	0.598	6.213E-142	9	356	357	38	383	384
---------TGVLFEQDAE-----TIDGGLVKDIQSMKKadrRKLKLVWRNIILFGYLHLAALYGAWLIFTSAKWQTILLAFVLYVVSGLGITAGAHRLWAHRSYKAKWPLRVLLVIFNTVAFQDAAFHWARDHRVHHKYSETDADPHNATRGFFFSHIGWLLCKKHPEVKAKGKGVDLSDLRADPVLMFQKKHYMILMPLACFILPTLAPMYFWNETLMNAWFVATMFRWCFILNVTWLVNSAAHKFGGRPYDKDISPSQNVSVAVLAFGEGWHNYHHVFPWDYKTAEFGKYSLNFTTAFIDFFAKIGLAYDLKTVSPDIIKKRVKRTGDGTHATWGWGDKDQPKEEIDDALITHKKSE
>A0A067QT59	461	0.612	8.510E-142	3	355	357	18	369	371
---NITSSPTGVLFEDDiVETVAVPSIES-KNDAKPPEK-YRRQIVWRNVILFAYLHLAAVYGAYLMLTSAKIITSIWAILLYQAGGLGITAGAHRLWAHRAYKAKWPLRLILMLFNTLAFQNHVHEWARDHRVHHKFSETDADPHDARRGFFFSHVGWLLVRKHPDVKEKGKGIDMSDLDTDPLLMFQKKYYLIMMPILCFLIPTMVPVYLWGESWTNAWFVVAMFRYTFTLNMTWLVNSAAHMWGSQPYDKYINPAENLSVAVLALGEGWHNYHHVFPWDYKTAELGNYRANLTTAFIDFFSRIGWAYDLKTVPMSMVKRRVERTGDGSHEVWGWGDKDMSQDDMDQAQVINNKS-
>A0A499UF07	460	0.631	1.597E-141	0	354	357	0	353	355
MAINVNSSPTGVLFEEDLVD----VKNGGVKQTKKVEsNPpkYKREIVWRNVILFGYLHIAAVYGFYLMLTSAKVLTIVWAVLLYQAGGLGITAGAHRLWSHRAYKAKWPLRLILVIFNTLAFQNHVHEWARDHRVHHKYSETNADPHNATRGFFFSHIGWLLCRKHPSVKEKGKGIDISDLDADPILAFQKKYYMILMPLACFVIPTLIPMYLWNESFTCSWFVATLFRYTFTLNMTWLVNSAAHIWGSKPYDKTINPSENLPVAVLALGEGWHNYHHVFPWDYKTAELGNYRTNFTTAFIDFFAWLGWAYDLKTVPLSMVESRVKRTGDGSHEVWGWNDKDLSEEEKSQAEIISKR--
>A0A6L2PHY9	460	0.619	2.187E-141	3	354	357	3	354	926
---NLTSSPTGVLFEDDiVETVAVPSVE--PKnhDSKPPQK-YRRQIVWRNVMLFVYLHVAAVYGAYLMLTSAKIITTVWAILLYQAGGLGITAGAHRLWAHRAYKAKWPLRLILVIFNTLAFQNHVCEWARDHRVHHKFSETDADPHNATRGFFFSHMGWLLVRKHPDVKVKGKAIDMSDLEADPLLKFQKKYYLILMPILCFVIPTFVPVYLWSETWSNAWFVVAMFRYAFTLNMTWLVNSAAHIWGTRPYDKYINPAENLGVAVFALGEGWHNYHHVFPWDYKTAELGNYRANLTTAFIDFFSRIGWAYDLKTVPLSMVQRRVERTGDGSHEVWGWGDKDMSQEDMDEAQVINKK--
>A0A2J7Q458	458	0.609	5.619E-141	8	355	357	8	354	356
--------PTGVLFENDIETVVAPSVEK-KNDNAKPREKYRRKLVWRNIILFVYLHLAAVYGAYLMLASAKILTAVFATLLYIAGGFGVTAGAHRLWAHRAYKAKWPLRVILMIFNTLAFQNHIYEWARDHRVHHKYSETDADPHNATRGFFFSHVGWLLVRKHPDVKEKGKTLDMSDLDADPVVMFQKKYYLIIMPILCFILPTVIPVYLWGETWKNAWFVVAMFRYTFTLNITWLVNSAAHMWGNHPYDRFINPAENVSVAVFALGEGWHNYHHVFPWDYKTAELGNYHTNMTTALIDFFSRIGWAYDLKTVPMSMVKRRVERTGDGSHEIWGWGDKDMSREDMDEAQVINKKS-
>A0A7R9NY35	458	0.628	1.054E-140	3	355	357	73	427	429
---NVTSTPANVLFNEG---KEVPVVEHLPTLKTRSEEvkvvaPYRREIVWRNVTLFVILHLSALYGLYLALTSAKILTSLFAYLLYLCSGLGITAGAHRLWSHRAYKAKWPLKVMLMIFNTLAFQNHVIEWARDHRVHHKFSETDADPHNATRGFFFSHVGWLLVRKHPDVKEKGKGVDVSDLESDPVLAFQKRYYLLLMVIVCFLVPTALPVYLWGESWYNAWYVAALFRYTFTLNMTWLVNSAAHMWGSQPYDKNINPAENLCVAIGAIGEGWHNYHHVFPWDYKAAELGNYRANFTTAFIDFFSRVGWAYDLKTVPMSMVRTRVERTGDGSHEVWGWGDKDLTQEDRDLALIVNRKS-
>A0A0M4EPW0	457	0.596	1.444E-140	9	356	357	9	354	355
---------TGVLFECDAE-----TIDGGLVKDivslKKADK-RKLKLVWRNIILFGYLHLAALYGAWLIFTSAKWQTIVLAFALYVVSGLGITAGAHRLWAHRSYKAKWPLRLILVIFNTVAFQDAAYHWARDHRVHHKYSETDADPHNATRGFFFSHIGWLLCKKHPEVKAKGKGVDISDMRADPILMFQKKHYMILMPLCCFILPTLAPMYFWNETLINAWFVATMFRWCFILNVTWLVNSAAHKFGGRPYDRFINPSENISVAMLAFGEGWHNYHHVFPWDYKTAEFGKYSLNLTTAFIDFFAKIGWAYDLKSVSPDIIKKRVKRTGDGTHATWGWGDKDQPKEEIDDAVITHKKSE
>UPI001ED87BA7	455	0.615	9.533E-140	8	354	357	7	353	355
--------PTGVLFEEDMAEtpttetkEEA-------KEIRPINFEFKAKIVWRNVILFAYLHLAALYGCYLMFTSAKLLTVIWAFLLFQGGGLGITAGAHRLWSHRSYKAKWPLRLILIVLNTLAFQNSAYEWSRDHRVHHKYSETDADPHNAKRGFFFSHVGWLLCRKHPSVKEKGKGIDLSDLEEDSLLMFQKKYYIPLMIVACFLVPTLVPIYLWNESFTCSWFVATLFRYAFTLNATWLVNSAAHFWGNKPYDKSINPAQNPGVAMVALGEGWHNYHHVFPWDYKTAELGNYRTNITTAFIDFFAWLGWAYDLKTVPSSLIERRVKRTGDGSHEIWGWNDKDLPEEDKREAEILAKK--
>UPI0005F493C3	455	0.589	9.533E-140	5	355	357	8	352	356
-----PNIPTGVLFEDDASTEPQSIDE--PKEKVK----YVRRIVWKNVMTFSLLHLGALYGIYLLFTSAKLATIVFTFLLYQLTGLGITAGAHRLWSHRSYKAKWPLQLLLMIMNTIAFQDAAIDWARDHRVHHKYSETDADPHNAKRGLFFSHMGWLLCRKHPEVKEKGKGIDLSDLESDPILAFQKKYYTILMPLLCFILPTVIPVVYWNETWTNAYFIPGVLRYVFTLNMTWLVNSAAHFFGNRPYDKYINPAQNKGVAILALGEGWHNYHHVFPWDYKTSELGNYTFNFTTAFIDFFAKIGWAYDLKSVSEDTIKKRVERTGDGSHELWGWGDKDQSQEERNEAVVTHRHT-
>UPI000E6E508B	455	0.578	9.533E-140	4	354	357	6	359	361
----EPIVvglsrPTGVLNETD-AELPDGGITADVQKLKKADKLPR-KLVWRNILAFAYLHVAALYGAWLMLTSAKWTTCAFALFLYTLSGLGITAGAHRLWAHRSYKAKLPLRILLVAMNTLAFQDCAMHWARDHRVHHKYSETDADPHNATRGFFFSHIGWLLCRKHPDVIEKGKKLDISDLKADPVLRFQKKYYMTLMPLTCFIIPTLIPVYWWGETWANAWFVSTLFRYTFILNVTWLVNSAAHKWGDKPYDKEISPSENPSVAMFALGEGWHNYHHTFPWDYKTAELGNYRMNMTTAFIDFFAKIGWAYDLKTVSDEIIKKRVERTGDGSHNLWGWGDKEQPKEEIENAIRINKK--
>T1PL97	455	0.603	9.533E-140	9	356	357	26	371	372
---------TGVLFEAD-ADTADGALAADITQFKKAEK-RKLKLVWRNIILFGYLHLAALYGGYLFFAKAKWATVFFSIFLYSIGVLGITAGAHRLYAHRSYKAKWPLRLILMIFNTIAFQDAAYHWARDHRVHHKYSETDADPHNATRGFFFSHIGWLLCKKHPEVKAKGKGVDLSDLKADPIIMFQKKYYLILMPILCFILPTMIPMYGWNESFMNSWFVATMFRWCFILNITWLVNSAAHKFGGKPYDKYINPAENKSVAILAFGEGWHNYHHVFPWDYKTAEFGNYSMNMTTGFIDFFAKIGWAYDLKTVSADIIKKRVKRTGDGSHATWGWGDKDQPKDEIDNAIIINKKDE
>UPI0007E6A7D2	455	0.597	9.533E-140	2	356	357	32	382	383
--LQEDS--TGVLFECDVE-----TTDGGLVKDItvlKKAERRRLKLVWRNIIAFGYLHLAALYGAYLMITSAKWQTSLLAYVLYVVSGLGITAGAHRLWAHRSYKAKWPLRLILVIFNTIAFQDAAYHWARDHRVHHKYSETDADPHNATRGFFFSHVGWLLCKKHPDVKAKGKGVDLSDLRADPILMFQKKYYMILMPIACFIIPTAVPMYFWGESFMNAWFVATMFRWCFILNVTWLVNSAAHKFGGRPYDKFINPSENISVAILAFGEGWHNYHHVFPWDYKTAEFGKYSLNFTTGFIDFFAKIGWAYDLKTVSSDIIQKRVKRTGDGTHATWGWGDVDQPKEEIEDAVITHKKSE
>A0A232EJP1	454	0.617	1.788E-139	3	352	357	394	742	748
---NITSVPTGVLFE-DEMVENLHTSQHPSKEQQKNDKVYKLQIVWRNVIIFVFLHIGALYGVYLAITSAKIVTTLFAFLLYQLSGFGITAGAHRLWAHRSYKATWQLRLLLCIFNTLAFQDSAIDWARDHRMHHKYSETDADPHNATRGFFFAHVGWLLCRKHPEIKRKGPTLDLSDLKSDPILAFQKKYYLYLMPLVCFVIPTVIPVYFWNETWTNAYFIPTILRYAFTLNMTWLVNSAAHMFGTKPYDKSINPVQNKGVAIMALGEGWHNYHHVFPWDYKTAELGNYTYNFTTAFIDFFSRIGWAYDLKTVSMDVVQKRVQRTGDGTHELWGWGDKDQTQEERDQAIILN----
>UPI0006C9B921	454	0.607	2.450E-139	3	354	357	3	353	356
---NITSAPTGVLFEGEnpDETQRPELVNG---KIINEKKEYKLQLVWRNIILFAVLHTGALYGVYLAFTSAKIATTIFAFLLYQISGFGITAGAHRLWAHRSYKATWQLRLLLVIFNTLAFQDSAIDWARDHRMHHKYSETDADPHNATRGFFFSHVGWLLCRKHPQVREKGKGLDMSDLYSDPILHFQKKYYIYLMPIVCFVIPMLIPVYLWNETWTNAYFIPTILRYTFTLNMTWLVNSAAHLFGNKPYDKFINPAQNRGVAIFALGEGWHNYHHVFPWDYKTSELGTYGFNFTTAFIDFFSRIGWAYDLKTVSMDMVKKRVERTGDGSHELWGWGDKDQTQEDRESAVIINHK--
>A0A7M7TCP4	454	0.614	2.450E-139	3	352	357	3	351	357
---NITSVPTGVLFE-DEMVENLHTSQHPSKEQQKNDKEYKLQIVWRNVTIFVFLHIGALYGVYLAITSAKIVTTVFAFLLYQLSGFGITAGAHRLWAHRSYKATWQLRLLLCIFNTLAFQDSAIDWARDHRMHHKYSETDADPHNATRGFFFAHVGWLLCRKHPEIKRKGPTLDLSDLKSDPILAFQKKYYLYLMPLVCFVIPTVIPVYFWNETWTNAYFIPTILRYAFTLNMTWLVNSAAHMFGTKPYDKSINPVQNKGVAIMALGEGWHNYHHVFPWDYKTAELGNYTYNFTTAFIDFFSRIGWAYDLKTVSMDVVQKRVQRTGDGTHELWGWGDKDQTQEERDQAIILN----
>UPI000A1D25CB	453	0.605	4.595E-139	9	356	357	36	381	382
---------TGVLFECDVE-----TTDGGLEKDittlKKAEK-RRLKLVWRNIIAFGYLHLAALYGAYLMVASAKWQTIAFAYILYVMSGLGITAGAHRLWAHRSYKAKWPLRLLLVIFNTIAFQDAAYHWARDHRVHHKYSETDADPHNATRGFFFSHIGWLLCKKHPEVKAKGKGVDLSDLRADPILMFQKKYYMLLMPIACFIAPTIVPMYFWGESFVNAWFVATMFRWCFILNVTWLVNSAAHKFGGRPYDKFINPSENISVAILAFGEGWHNYHHVFPWDYKTAELGQYSLNFTTAFIDFFAKIGWAYDLKTVSSDIIQKRVKRTGDGTHATWGWGDADQPKEEIEDALITHKKSE
>UPI0008F9A0B3	452	0.607	8.620E-139	3	356	357	3	367	368
---NITSAPTGVLFEND--PDLGDDSSFQPEQVKtqtsssSKEDTYRLRIVWRNVILFVYLHMAALYGAWLMLTSAKIQTSIWAYLLYQASGLGITAGAHRLWAHRSYKAKWPLRVLLVIFNTIAFENHVYEWARDHRVHHKYSETNADPHNAKRGFFFSHVGWLLCRKHPDVIEKGKGIDLKDLEEDKLLMFQKKYYMLLMPFFCFVFPTVIPVYCWGETWTNSWFVATMFRYTFTLNMTWLVNSAAHMWGQRPYDKFINPSENLGVAVMALGEGWHNYHHVFPWDYKTAELGNYRANLTTGFIDFFSKIGWAYDLKTVPLSMVKKRAARTGDGTYEnhshegeVWGWGDKDMSQEDREQATVIGRKDE
>UPI0007E5FFD8	452	0.582	8.620E-139	9	356	357	37	382	383
---------TGVLFECDVET----TDGGLVKDILPMKKADkrKMKLVWRNIIAFGYLHLAALYGAYLMITSAKWETIGLAYILYAVSGLGITAGAHRLWAHRSYKAKWPLRLILATFNTIAFQDAAYHWARDHRVHHKYSETDADPHNATRGFFFSHIGWLLCKKHPEVKAKGKGVDLSDLRKDSILMFQKKYYMILMPLLCFILPTMIPMYFWNETFVNAWFVATMFRWCFILNVTWLVNSAAHKFGGRPYDKEISPSQNISVAVLAFGEGWHNYHHVFPWDYKTAEFGKYSLNFTTAFIDFFAKIGWAYDLKTVSPEIIKKRVKRTGDGTHATWGWGDTDQPKEEIDDALIIHKKSE
>B7VF76	452	0.582	1.181E-138	3	354	357	3	347	351
---NITSSPTGVLFEGETLEETSRVIDA-PKTK------FKTQIVWRNVIIFTYLHISAVYGLYLAFTSAKWATLLFAFFLHVYSALGITAGAHRLWAHRSYKAKWPMQLILIIGNTIAFQDSAIDWARDHRLHHKYSETNADPHNAKRGFFFAHIGWLLCKKHPDIRAKGKGIDMSDLKNNPILTFQKKYYTILMPLLCFIVPTMIPVYCWNETWGNGYFIPAILRYVYTLNMTWLVNSAAHMFGNKPYDKYINPVENKMVAITALGEGWHNYHHVFPWDYKTAELGNYKVNVTTLFIDVCSKLGLAYDMKIVPQDLVQKRVERTGDGSHNVWGWGDKDQTQQDRDVTMVVNLK--
>UPI0006C95362	452	0.615	1.181E-138	3	352	357	3	353	359
---NVTNAPTGVLFENEtVEEIKKCMLIKEEEKEKPAPKQYKLDIVWRNVILFLFLHTGALYGLYLAFTSAKLLTSIFAYFLYVLSGLGITAGVHRLWAHRSYKATWQLRLLLTIFNTLAFQDSVIDWARDHRVHHKYSETDADPHNATRGFFFAHVGWLLVRKHPQLKEKGKGIDLSDLYSDPILAFQKKYYLLVMPLVCFLIPTVIPMYFWGETFGNAFFVPTILRYTFTLNMTWLVNSAAHFFGNKPYDKSINPAQNIGVAIFALGEGWHNYHHVFPWDYKTSELGNYSFNFTTAFIDFFSRVGWAYDLKTVSEDVIKKRVQRTGDGTHEIWGWGDKDQPEDEKQSAIIIN----
>A0A6J1SRL6	452	0.581	1.181E-138	3	355	357	3	358	360
---NITNAPTGVLFEDDDMPSTQGMKAGKamDVHVPQACDPnHKIRIVWRNVAIFVYMHLAAVYGGYLLLTSAMWPTIAFAIVMYWAGGLGITAGAHRLWAHKAYKANVPLRILLTIFNTIAFQNHVIEWSRDHRVHHKYTETDADPHNLNRGVFFAHMGWLLCRKHPDVINKGKGIDMSDLESDPILAFQKKYYLILMPVICFIIPTMIPMYFWNETFLNSWFVATMFRYVFTLNMTWLVNSAAHKWGNRPYDESIAPSENLAVSIGAMGEGWHNYHHVFPWDYKAAELGNYKGNFTTAFIDFMARIGWAYDLKTVPAAMVKTRVERTGDGSHEVWGWGDKDMSKEDYNMATIINKKS-
>A0A6P9AMN9	451	0.579	2.215E-138	3	355	357	3	356	358
---NITNAPTGVLFEDDDKPIEGLKDRVVDTHVPQTCDPnHKIRIVWRNVAIFLYLHIAAIYGGYLLLTSAKLLTVAFAIVMYWAGGLGITAGAHRLWAHKAYKANLPLRIILTVFNTIAFQNHVIEWARDHRVHHKYTETDADPHNLNRGVFFAHVGWLLCRKHPDVISKGKGIDMSDLESDPVLAFQKKYYLILMPITCFIVPTMIPMYLWNETFTNSWFVATMFRYVFTLNMTWLVNSAAHKWGNRPYDESIAPSENLGVSIGAMGEGWHNYHHVFPWDYKAAELGNYRGNFTTAFIDFFSRLGWAYDLKTVPSAMVKSRVERTGDGSHEVWGWGDKDMTPEDRQMANILNKKS-
>A0A8D8W6T7	451	0.586	3.034E-138	3	354	357	3	365	368
---NTTSAPTGVLFEDDspdsLSPSVTRTDTIeKQKAAAAPTKEYKLQLVWRNVILFVYLHLAALYGAYLLVTSAKWPTVIWATLLYQASGLGITAGAHRLWAHRSYKAKWPLRVILVIFNTIAFENHVYEWARDHRVHHKYSETNADPHNAKRGFFFSHMGWLMCKKHPDVIEKGQGIDLTDLKQDKLLMFQKKYYMILMPIFCFLIPTLVPALVWGETWKNSWFVATMFRYTFTLNMTWLVNSAAHMWGQRPYDKYINPSENLGVAVFALGEGWHNYHHVFPWDYKTAELGNYRANLTTGFIDFFAKLGWAYDLKTVSHQMISTRVKRTGDGTHEhsheggVWGWGDKDMSQEDKDVAITTHTK--
>UPI00063EF2D8	450	0.611	4.155E-138	3	350	357	3	343	351
---NVTSAPTGVLFEGEtLDPQ---IIE------ESKEKPkYVRRIVWRNVLAFSYLHLAALYGVYLLFTSAKLATTMFAILLYQLSGLGITAGAHRLWAHRSYKAKWPLQLLLVILNTIAFQDAAIDWSRDHRVHHKFSETNADPHNAKRGFFFSHMGWLLCRKHPEVKEKGKNIDLSDLESDPILAFQKKYYIILMPLLCFILPTIIPVMCWDETWTNAYFIPTILRYAFTLNMTWLVNSAAHMFGNKPYDRYINPSENKGVAIFAFGEGWHNYHHVFPWDYKTSEFGHYSTNFTTAFIDFFAKIGWAYDLKTVSEEMIRKRVERTGDGSHELWGWGDKDQTQEERDAAIV------
>A0A4S2KYN6	450	0.590	5.691E-138	3	355	357	3	349	353
---NITSTPTGVLFEGETLPEPQL-----IEESK--EKPkYVRSIVWRNVVIFSFLHLGALYGAYLTFTSAKWATVFFAILLYQLTGFGITAGAHRLWAHRSYKAKWPLQVLLVILNTIAFQDAAIDWARDHRVHHKYSETDADPHNATRGFFFSHVGWLLCRKHPEVKEKGKGIDLSDLESDPILAFQKKYYFILMPFLCFVLPTVIPVLCWNETWTNAYFIPTVFRYIFTLNMTWLVNSAAHLFGNKPYDRFINPSENKGVAMFALGEGWHNYHHVFPWDYKTAELGNYKLNFTTAFIDFFAKIGWAYDLKSVSEDMVRKRVERTGDGSHELWGWGDKDQTQEERDEAIVTHHHT-
>E9IYP9	449	0.589	7.794E-138	3	355	357	3	349	353
---NITSTPTGVLFE-DETLAESQVV----EELKSKTK-YVRRIVWRNVIIFSFLHLGALFGVYLLFTSAKFATILFAIFLYQISGLGITAGAHRLWAHRSYKAKWPLQLLLVIMNTVAFQDAAVDWARDHRVHHKYTETDADPHNAKRGFFFAHMGWLLCRKHPDVKEKGKGIDLSDLESDPILAFQKKYYIILMPLFCFILPTVIPVMFWGETWTNAYFIPTVLRYVFTLNMTWLVNSAAHLFGNKPYDRHINPAENKGVAMFALGEGWHNYHHVFPWDYKTAELGNYRLNFTTAFIDFFAKIGWAYDLKTVSEETIKKRVERTGDGSHELWGWGDKDQTQEERDAAIVTHHHT-
>UPI001143C8CD	449	0.608	1.068E-137	3	350	357	3	343	352
---NITSTPTGVLFEGEtVAE---------PQLEEPKETPkYVRRIVWRNVAIFAFLHLGALYGVYLSFTSAKLATVIFAIFLYQCSGFGITAGAHRLWAHRSYKAKWPLQLLLMILNTIAFQDAAIDWARDHRVHHKYSETDADPHNAKRGFFFSHVGWLLCKKHPEVKEKGKGIDLSDLESDPILAFQKRYYIMLMPLLCFILPTIIPVVCWNETWTNAYFIPTVFRYIFTLNMTWLVNSAAHLFGNKPYDKFINPSENKSVAFFALGEGWHNYHHVFPWDYKTAEFGKYSLNFTTAFIDFFAKIGWAYDLKSVSEDMVKKRVERTGDGSHELWGWGDKDQTQEEKDEAIV------
>UPI001CF73C0E	449	0.618	1.462E-137	6	354	357	5	347	350
------SFPTGVLHEND---EEISSATI-PSEVNKPED-RKLQLVWRNIILFAYLHLAALYGIWIMFTSAKIATSIFAILLYQLGGFGITAGAHRLWAHRSYKAKWPLRLILTFCNTLAFEDSVIDWARDHRVHHKFSETDADPHNAKRGFFFSHVGWLLCRKHPQVKEKGKQIDLSDLYADPILRFQKKYYNIVMPLVSFVMPTLVPMYLWGETFRNAFLV-NLFRYCLTLNATWLVNSAAHMWGDKPYDKFINPAENFVVAVLALGEGWHNYHHTFPWDYKTAELGKYSVNFSTAFIDFFAKIGWAYDLKTVSAEMIKKRVLRTGDGTHEIWGWGDKDQPQEDYQDAIIMHRK--
>UPI0010FB29A7	449	0.589	1.462E-137	6	350	357	6	344	353
------STPTGVLFedETLTEPQ---------VKEEVTEKSkYIRRIVWRNVGVFSYLHLGALYGLYLCFTSAKLATIVFAIVLYQVTGIGITAGAHRLWAHRSYKAKWPLQLLLMIFNTIAFQDAAIDWARDHRVHHKFSETDADPHNAKRGFFFAHVGWLLCRKHPEVKEKGKGIDLSDLESDPILAFQKKYYTVLMPLMCFILPTIIPVVCWNETWMNAYFIPTVLRYVFTLNMTWLVNSAAHLFGNKPYDKYINPSENKSVALLALGEGWHNYHHVFPWDYKTAEFGNYRFNFTTAFIDFFAKIGWAYDLKSVSEDMVKKRVKRTGDGSHELWGWGDKDQTQEERDDATI------
>A5CKE1	448	0.596	2.743E-137	3	354	357	3	347	351
---NITSSPTGVLFEGETLDESSRVIDA-PKTK------YKRQIVWRNVIVFAYLHIGAVYGLYLALTSAKWTTLLFALFLHLFSALGITAGAHRLWAHRSYKAKWPLQLILMIGNTIAFQDAAIDWARDHRLHHKYSETNADPHNAKRGFFFAHVGWLLCRKHPDIRAKGKGIDLSDLKNNPILSFQKKYYVILMPLLCFIAPTLIPVYCWDESWGNAYFVATVLRYVYTLNMTWLVNSAAHMFGNKPYDKYINPVENKMVAITALGEGWHNYHHVFPWDYKTAELGNYKVNITTLFIDACSKLGLAYDMKIVPQDLVRKRVERTGDGSHNVWGWGDKDQTQQDRDVTMVVNLK--
>A0A026W4N9	448	0.581	2.743E-137	3	355	357	3	347	351
---NITSTPTGVLFE--------GESLSEPTEELK-EEPkYVRSIVWKNVVIFSYLHLGAIYGIYLAFTSAKLATTIFAIFLYQFSGFGITAGAHRLWAHRSYKAKWPLQILLMIMNTIAFQDAAIDWARDHRVHHKYSETDADPHNATRGFFFSHIGWLLCRKHPQVREKGKRIDLSDLESDPILAFQKKYYIILMPLLCFILPTIIPVVCWNETWTNAYFIPTVLRYIFTLNMTWLVNSAAHLFGNKPYDKYINPSENKGVALFALGEGWHNYHHVFPWDYKSSEFGNYRLNMTTAFIDFFARIGWAYDLKSVSEDIVMKRVERTGDGSHEVWGWGDKDQTQEERNQAIVTHHHT-
>A0A6J2XHC2	448	0.576	2.743E-137	9	355	357	9	349	351
---------TGVLHEND-DEISASII---PPEVSKPQ-PRKIELVWRNIIIFIFLHAVALYGVYYMFTSAKLATTIYAIILYQMGGFGVTAGAHRLWSHRSYKAKWPLRVILTFCNTLAFENSVIEWSRDHRVHHKYSETDADPHNAKRGFFFSHMGWLLCKKHPEVKSKGKQLDMSDLYADPIIRFQHKYYMILMPLICFILPVPIPMFLWGETFVNA-YSLNILRYVFTLHATWLVNSAAHMWGDRPYDKYINPSENKMVSVLALGEGWHNYHHTFPWDYKTAELGQYSTNFSTALIDMFAKIGWAYDLKTVSTDMIKKRVERTGDGSHNLWGWGDKDQPKEDYEDATILNKKS-
>UPI000D624AC3	448	0.587	2.743E-137	3	354	357	9	359	362
---NITSAPTGVLFEDETLDENA---TRQTAEQISKEKPkYVRRIVWRNVIIFAYLHLASLYGIYLAITSAKLMTLIFAFALYQCSGLGITAGAHRLWAHRSYKAKWQLRLILTVFNTLAFQDSAIDWARDHRVHHKYSETDADPHNAKRGFFFAHVGWLLCRKHPDVKEKGEGIDMSDLESDPILAFQRKYYIYLMPVICFMLPTVIPVYLWNETWTNAYFIPAILRYTFTLNMTWLVNSAAHLFGGKPYDKFINPAENKSVAIVALGEGWHNYHHVFPWDYKTAELGNYRYNLTTAFIDFFARIGWAYDLKSVSSDMVRRRVERTGDGSHEVWGWGDKDQPQEEKDGAIItHNTK--
>UPI0018CE8CCC	448	0.589	2.743E-137	1	356	357	27	378	379
-NLHESS--TGVLFEYDAETIDGGLV-KDIEKLKKAEK-RKLKLVWRNIIAFGYLHLAALYGAWLLITSAKWQTIGFAFFLYVVSGLGITAGAHRLWAHRSYKAKWPLRLMLMIFNTIAFQDAAYHWARDHRVHHKFSETDADPHNATRGFFFSHIGWLLCKKHPEVKAKGKGMDLSDLRADPILMFQKKYYMLIMPLACFIIPTTIPMYYWNESFLNSWFVATMFRWCFILNVTWLVNSAAHKFGGKPYDRHINPAENRSVAAFAFGEGWHNYHHVFPWDYKTAEFGDYSLNLTTAFIDFFAKIGWAYDLKSVSPDIIEKRVRRTGDGSHATWGWGDQDQLKEEIDNALITHQKKE
>A0A6P3X1B1	447	0.576	3.757E-137	3	351	357	3	344	352
---NTSLTPTGVLFegETLAEPQ---LIDV------SKEKPkYVRRIVWRNVLAFSYLHIASLYGLYLAFTSAKWATVFFAILLYQSTALGITAGAHRLWAHRSYKAKWPLQLFLMIMNTIAFQDAAIDWARDHRVHHKFSETDADPHNAKRGFFFSHVGWLLCRKHPDVKEKGKGIDLSDLESDPILAFQKKYYTFLMPLLCFIMPTVIPVFFWDETWSNAYFVPTILRYTFTLNMTWLVNSAAHMFGNKPYDKYINPSENKGVALMTFGEGWHNYHHVFPWDYRASEFG-YRLNFTTMFIDFCAKIGWVYDMKSVSEDMVMKRVERTGDGSHELWGWGDKDQTQEERDEAVVK-----
>UPI0006C95DE6	447	0.580	5.145E-137	4	353	357	11	365	369
----TSSSPTGVLFENDsLAEEEAQNDkteTIVPAASSaQTEYKYKRQLVWRNIILFASLHIGALYGVWLIFTSAKISTTLFAIFLYEISALGITAGAHRLWSHRSYKAKWPLRLILVFFNTIAFQDAAIDWARDHRLHHKYSETDADPHNAKRGFFFCHIGWLLCRKHPAVKEKGKGIDLSDLYSDPILVFQKKYYLILMPIFCFVLPTVIPIYFWNETFVNALYIPTLLRYAFTLNITWLVNSVAHLFGNKPYDRFMNPAQNLSVALLALGEGWHNYHHTFPWDYKTAELGDYWYNFTTMFIDFFAKIGWAYDLKTVSRDMVKKRVQRTGDGSHELWGWGDKDQLQDERDDVLVTHK---
>A0A1B6DXZ2	446	0.598	9.652E-137	3	355	357	3	365	367
---NITSTPTGVLFEDD------SIDQGGIPAVETFEghqpkelpgKEYKLQIVWRNVILFVYLHAAALYGAYLMVTAASWPTVFWAILLYHFSGLGITAGAHRLWAHRSYKAKLPLRIILVVFNTLAFENHVIEWARDHRVHHKFSETNADPHNAKRGFFFSHVGWLLCRKHPDVLQKGKGIDISDLTSDKLLQFQRKYYLLLMPIICFIIPTFIPVYLWGETWTNSWFVATLFRYTFTLNMTWLVNSAAHMWGQRPYDQYINPSENLSVAIGALGEGWHNYHHVFPWDYKTAELGNYRANFTTAFIDFFAKIGWAYDLKTVSMAMIKKRVERTGDGSHPdhshegdVWGWGDKDLSQEDKEDALVMHRKT-
>UPI000DBEED8D	446	0.584	1.322E-136	7	350	357	7	341	350
-------APTEVFFEEET------VAELQPIEKKPK---YVSRIVWRNVVIFSYLHIASLYGIYLAFTSAKWATVIFAFFLYQMTGLGITAGAHRLWAHRSYKAKWPLRLLLVILNTIAFQDAAIDWARDHRVHHKFSETDADPHNSNRGFFFAHVGWLLLRKHPDVKEKGKVIDISDLKSDPILMFQKKYYALLMPLMCFILPTVIPVVCWNETWTNAYFIPTILRYIFTLNVTWLVNSAAHFFGNKPYDKYINPSQNKSVAIMALGEGWHNYHHVFPWDYKTSEYGNYTFNITTAFIDFFAKIGWAYDLKSTSEDMVKKRVERTGDGSHDLWGWGDKDQTQEERDQVMM------
>A0A1W4UAN6	446	0.603	1.322E-136	9	356	357	36	381	382
---------TGVLFECDVE-----TTDGGLAKDItvlKKAERRRLKLVWRNIIAFGYLHLAALYGVYLMVTSAKWATIGFALFLYLVSGLGITAGAHRLWAHRSYKAKWPLRVILVIFNTIAFQDAAYHWARDHRVHHKYSETDADPHNATRGFFFSHVGWLLCKKHPDVKAKGKGVDLSDLRADKVLMFQKKYYMLLMPIACFIIPTLTPMYFWGESFMNAWFVATMFRWCFILNVTWLVNSAAHKFGGRPYDKLINPSENRAVALLAFGEGWHNYHHVFPWDYKTAELGDYSLNYTTAFIDFFAKIGWAYDLKTVSSDIIKKRVKRTGDGTHATWGWGDVDQPKEEIEDALITYKKTE
>A0A834MK58	445	0.594	1.810E-136	8	355	357	8	349	351
--------PTGVLHEND-EEICSSVI---PKEISKPEE-RKLELVWRNIIIFVFLHLVALYAVVLIFTSAKLYTTIYAIILYQMGGFGITAGAHRLWSHRSYKAKWPLRLILTFCNTLAFENSVIEWSRDHRVHHKYSETDADPHNAKRGFFFSHMGWLLCKKHPEVKNKGKLLDMSDLYADPIIRFQHKYYMILMPLICFVLPIPLPMILWNETFMNS-YCLNVFRYIITLHATWLVNSAAHMWGDRPYDKYINPSENKMVSIFALGEGWHNYHHTFPWDYKTAELGQYSTNFSTFVIDMFAKIGWAYDLKTVSMDMVKKRVQRTGDGTHSVWGWGDKDQPKEDYEDATIINGKT-
>A0A6H5GLE6	445	0.627	2.480E-136	28	356	357	19	347	348
----------------------------GPDSGKvGNQESYKWDLVWRNVILFAYLHAAALFGLYLMCFSASWYTVAWAIFLYKCSALGITAGAHRLWSHKAYKARLPLKIFLAICNTISFQNHVYEWSRDHRVHHKYSETDADPHNATRGFFFSHVGWLLCRKHPLVKEKGKGIDMSDLEKDSVVMFQKKYYLILMPIGCFLMPTLVPMYFWGETFSNAWFVATLFRYTFTLNMTWLVNSAAHMWGDKPYDGTINPAENLAVAIGAAGEGWHNYHHVFPWDYKAAELGNYRTNFTTMFIDAMAKIGLAYDLKTVPKEVVMKRCQRTGDGSHPVWGWGDKDISKEDVEDTTCIN-KTE
>A0A6I9W9Z2	445	0.589	2.480E-136	6	350	357	6	345	354
------SSPTGILYEGET------LADSQLIAEETKEKPkYVRRIVWRNVAIFSFLHLGSLYGIYLSFTSAKLMTVIFAFLLYQLSGLGITAGAHRLWAHRSYKAKWPLQLLLVIMNTIAFQDAAIDWARDHRVHHKYSETDADPHNATRGFFFSHIGWLLCRKHPEVREKGKRIDLSDLESDPILAFQKKYYVILMPLLCFILPTVIPVVCWNETWTNAYFIPTVLRYIFTLNMTWLVNSAAHLFGNKPYDKYINPSENKGVAIFALGEGWHNYHHVFPWDYKTAELGNYRFNFTTAFIEFFAKIGWAYDLKSVSEEIVRKRVERTGDGSHELWGWGDKDQTQEERDEAIV------
>UPI001C9AAEC9	444	0.566	6.371E-136	0	352	357	0	351	358
MDRNKErmapnvtSAPTGVLFE--------GESLDQTTTTEPSKEKYQRHIVWRNVLVFGYLHLAAVYGLFLVFTSAKLLTSLFAFALYLCGGLGITAGAHRLWSHKSYKAKWPLQVLLIIFNTIAFQDAALDWARDHRLHHKYSETNADPHNAKRGFFFAHVGWLLCKKHPDIKEKGKGIDLSDLKSNPVLRFQKRYYKILMPLMCFVMPTIVPVYCWNETWSNAYFVSTIMRYVFTLNVTWLVNSAAHLFGNKPYDRFINPSENKGVAFTAFGEGWHNYHHVFPWDYKTSELGGYKYNITTAFIDFAAKLGLAYDLKMIPKDMVQKRVERTGDGTHELWGWGDKDQSQEDRDQTLVIN----
>A0A1Y1KQT2	443	0.611	8.725E-136	6	355	357	5	348	350
------SAPTGVLMETD---EEVPMVPHIP-EVKKSQE-HKLHLVWRNIILFAYLHIASVYGVYLMFTSARIYTSLWGFLLYQLGGLGITAGAHRLWAHRSYKAKWPLRLLLTFLNTLAFQDAVVDWARDHRVHHKYSETDADPHNATRGFFFAHIGWLLCRKHPDVRAKGKGIDLSDLYNDPILKYQKKLYLLLMPIICFIIPTAIPMYLWDETFTNSFCI-NLFRYTFTLNATWLVNSAAHMFGHKPYDRYISPSENVSVAVLAMGEGWHNYHHTFPWDYKTSELGKYSTNFTTAFIDFMARIGWAYELKTVPEDLIKKRVLRTGDGTHELWGWGDSDQPKDEIDEALITHRKS-
>UPI00096B087C	443	0.587	1.195E-135	3	356	357	3	350	351
---NVTSIPTGVLHEQDD---EISMREIPPEVSKPDNR--KLELVWRNIILFAYFHLAALYGLYLVFVSAQWKTTVLALILYQCGGIGVTAGAHRLWAHRSYKAKWPLKLILTVFNTLAFENSVIEWSRDHRVHHKFSETDADPHNAKRGFFFSHIGWLLCRKHPQVKEKGKGLDMSDLYADPIIAFQDKYYLILMPLGCFILPTLAPMYLWNETFLNSFCL-NMLRYVITLNATWLVNSAAHLFGSKPYDRFINPAENLFVSIFALGEGWHNYHHTFPWDYKTSELGKYSVNFSTAFIDFFALIGWAYDLKTVSIDMIKKRVERTGDGSHEIWGWGDKDQPKEDFKDATILYKKEE
>Q4PP77	443	0.585	1.195E-135	0	354	357	0	350	353
MGPNITSTPTGVLFENEleINPQTQLTSETKNKEV------FVRKIVWRNVAAFIILHLAALFGLYRVITSAKILTTLFAYVLYVCGGLGITAGAHRLWSHKSYKAKLPLRLILMVFNLLAFQNSIWEWSRDHRVHHKYSETDADPHNAKRGFFFSHVGWLMSKKHPDVKEKGRGLDMKDLEADPVVAFQKKYYFYLMPLVAFVLPTAIPMYFWNETYWNAMFVSTLLRYTITLNMTWLVNSAAHFFGPRPYDKNINPSENIGVAIGAFGEGWHNYHHVFPWDYKAAELGDYGFNWTTGFIDFFAKIGWAYDLKVVEKGMIQNRVKRTGDGSHEVWGWGDKDQTVEDRNATIIHNPK--
>UPI0009953342	443	0.594	1.195E-135	3	353	357	5	348	353
---NVTSTPTGVLFEGEtVAE---------PLIEESKEKPkYVRSIVWRNVLIFAYLHLGALYGVYLAITSAKLATVIFAYFLYQFSGFGITAGAHRLWAHRSYKAKWPLQLLLVIMNTVAFQDAAIDWARDHRVHHKYSETNADPHNARRGFFFSHVGWLLCKKHPEVKEKGKGIDLSDLESDPILAFQKKYYIVLMPLLCFILPTVIPVVCWNETWMNAYFIPTVLRYIFTLNMTWLVNSAAHLFGNKPYDRYINPSENTGVAIFALGEGWHNYHHVFPWDYKTAELGNYRLNFTTAFIDFFARIGWAYDLKSVSEDMVRKRVERTGDGSHELWGWGDKDQTQEERDDAIVTHR---
>A0A1B0CEY2	443	0.590	1.195E-135	9	354	357	12	355	358
---------TGVLNENDAE-----TVDGGLLEDRthlKSAEKRRLKLVWRNIIAFGYLHLAALYGAYLLLTSARIYTILFAFVLYVVSGLGITAGAHRLWAHRSYKAKLPLRILLVIFNTIAFQDCAMHWARDHRVHHKFSETDADPHNATRGFFFSHIGWLLCRKHPDVIARGRQLDISDLQADPVLRFQRKYYMLLMPFMCFIIPTIIPVYVWGESWHNSWFVATMFRYTFVLNITWLVNSAAHAWGSKPYDKHINPSENKSVAMFAFGEGWHNYHHVFPWDYKTAELGNYRLNTTTAFIDFFAKVGWAYNLKTVSSDIIEKRVKRTGDGSHNLWGWGDKDQDQEEIDGATIMHRK--
>A0A154PEW1	443	0.586	1.637E-135	8	350	357	8	342	351
--------PTGVLYEDD--TIEGPALINSPKTK------YERRIVWRNVIFFTYLHLGAVYGLYLIFTSAKLLTTMFAFLLYLGSGIGITAGAHRLWAHRSYKAKWPLQLFLTILNTIAFQDAAIDWARDHRLHHKYSETDADPHNAKRGFFFSHVGWLLCRKHPDIREKGKGLDISDLTSNPILAFQKKYYKILMPIMCFAMPTVVPVVCWGETWTNAYFIPAVLRYVFTLNVTWLVNSAAHLFGNKPYDRFINPSENKGVALTAFGEGWHNYHHVFPWDYKTSELGGYRFNITTAFIDFWAKLGLAYDLKVVPINVVEKRVERTGDGSHELWGWGDKDQTKEDREQTLV------
>A0A834XP77	443	0.599	1.637E-135	0	354	357	0	350	353
MGPNITSAPTGVLFENEleVNPQTQLTTEIKNKKI------FIRKIVWRNVLAFVILHLAALYGLYRALTSAKLLTTLFAYCLYVCGGLGITAGAHRLWSHKSYKAKLPLRLILMVFNLLAFQNSIWEWSRDHRVHHKYSETDADPHNAKRGFFFSHVGWLMSRKHPDVIEKGKGLEMKDLEADPVVAFQKKYYFYLMPIVAFVIPTAVPMYFWNETYWNAMLVATLLRYAITLNMTWLVNSAAHFFGPRPYDKNINPSENISVAIGAFGEGWHNYHHVFPWDYKAAELGSYGLNWTTGFIDFFAKIGWAYDLKVVEKGMIQNRVKRTGDGSHEVWGWGDKDQTVEDRNATIIHNPK--
>UPI0006269E40	442	0.579	2.242E-135	0	355	357	0	353	355
MTPNITSASTGVLFEDETVDE---TTISPPTEIIKEEKPkYVRQIVWRNVIIFAYLHIAAVYGFTLIFTSAKLATTIFAIFLYQLSGLGITAGAHRLWAHKSYKAKWQLRLLLTIFNTLAFQDAVLDWARDHRVHHKFSETDADPHNAKRGFFFAHVGWLLCKKHPDVKSKGKGIDLSDLENDPILAFQKKYYLYLMPVICFILPTVIPVVCWGETWTNSYFIPAVLRYIFTLNSTWLVNSAAHLIGSKPYDKYINPSENGGVAFVALGEGWHNYHHVFPWDYKTAELGNYRCNTTTAFIDFFAKIGWAYDLKSVSTDMVRKRVERTGDGSHEVWGWGDKDQPQDERESAIITHKKS-
>UPI0005CF49F5	442	0.610	2.242E-135	3	352	357	3	350	356
---NITSAPTGVLFEEETLENlpRHQLVN--EETKEKIE--YKLQIVWKNVFIFLFLHIGALYGIYLIFTSAKIATTIFAFLLYQASGIGITAGAHRLWSHRSYKATWQLRLLLIILNTLAFQDAAVDWARDHRMHHKYSETDADPHNATRGFFFSHVGWLLCRKHPQIKEKGKGIDLSDLKSDPILKFQKRYYIYLMPLVCFFIPMVIPVYFWSETWANAYFIPTILRYTFTLNMTWLVNSAAHLFGRKPYDQYINPSENKGVAIMALGEGWHNYHHVFPWDYKTSELGNYAFNFTTAFIDFFSRIGWAYDLKTASIDMVKKRVERTGDGTHEVWGWGDKDQTQEEREAAIIIN----
>A0A336MXG6	442	0.570	3.070E-135	9	353	357	57	400	403
---------TGVLNEDDAETFDGGlSKDITP--LKKAEK-RKLKLVWRNILLFAYLHLAALYGAWLCLAEAKWPTVFFAFFLYVVSALGITAGAHRLWAHRSYKAKLPLRIILAVFNTIAFQDCAMHWARDHRVHHKYSETDADPHNATRGFFFSHVGWLLCRKHPDVIEKGKKLDISDLEADPVLHYQRKYYMILMPLACFILPTMIPMYVWGETLKNAWFICAMFRYTFVLNVTWLVNSAAHKWGDKPYDKSINPAQNPSVAIFAFGEGWHNYHHVFPWDYKTAELGGYHFNFSTAFIDFFAKIGWAYDLKSVSEEIIEKRVRRTGDGSHNLWGWGDKDQDAgEIRDATITHHK---
>UPI0018CC5D10	441	0.568	4.205E-135	9	356	357	15	360	361
---------TGVLNECDAE-----TIDGGLVKDitqfKRAEK-RKLKLVWRNIIAFAYLHVAAVYGLWLALTSAKWATVGFALLLYVMSGLGITAGAHRLWAHRSYKAKWPLRLILIIFNTIAFQDAAMHWARDHRVHHKYSETDADPHNATRGFFFSHIGWLLCKKHPDVKNKGKCLDTSDLEQDPILYYQKKYYMLVMPLLCFLIPTVVPVYYWGETWTNAWFVATMFRYTFILNVTWLVNSAAHKWGGKPYDKNINPAENSSVAAFAFGEGWHNYHHVFPWDYKTAELGNYRLNLTTAFIDFFAKIGWAYDLKSVSPNIIEKRVKRTGDGTHPLWGWGDKDQDQHEIDNAVILHKKDE
>A0A0L7RGJ0	441	0.600	5.759E-135	3	350	357	3	342	351
---NITSTPTGGLYEEESVDQA--TMFDPPKQ------QYQRHIVWRNVIIFSYLHLGAVYGLFLIFSSAKLLTTLFAFSLYVAGGLGITAGAHRLWAHKSYKAKWPLQLLLMIFNTIAFQDSAIDWARDHRLHHKYSETNADPHNAKRGFFFAHVGWLLCRKHPDIKEKGKGIDLGDLWSNPILAFQKRYYTYLMPVFCFVLPTVIPVYGWNESWKNAYFVSTVLRYVVTLNATWLVNSAAHLFGNKPYDRFINPAENKGVAITAFGEGWHNYHHVFPWDYKTAELGNYSYNLTTAFIDFFAKLGLAYDLKIVPTDLVKKRVERTGDGSHELWGWGDKDQTQEDRDQTLV------
>UPI000614B540	441	0.570	5.759E-135	3	351	357	3	344	369
---NITSSPTGVLFEGE-------TLEDTPVVAEPVKQKYVRRIVWRNVIIFSYLHLAAVYGLYLVFTSAKFATTLFALVLYFVCGFGITAGAHRLWAHKSYKAKWPLQLFLMICNTMAFQDAAIDWARDHRLHHKYSETNADPHNAKRGFFFAHVGWLLCRKHPDISEKGKGIDLSDLRNNRILAFQKKYYKYLMPLLCFIVPTIVPVVGWSETWPNAYFVAAILRYVLGLNMAWFVNSAAHLYGFKPYDKFINPVENRGVAIVTFGEGWHNYHHVFPWDYKTAELGNYRYSPTTAFIDLCAKLGLAYDLKTVPDDVVRKRVERTGDGSHEVWGWGDKDQSQDDKDQTVII-----
>UPI0008117773	441	0.603	7.887E-135	9	356	357	31	376	377
---------TGVLFEQD-AETYDGGLLKDIEKLKKAEK-RRFKLVWRNIIAFVYVHLAAVYGLYLMLTSAKWQTISLALFLYLISGLGITAGAHRLWAHRAYKAKWPLRLILMVFNTIAFQDAAYHWARDHRVHHKYSETDADPHNATRGFFFSHVGWLMCKKHPLVKAKGKGVDLSDLRADPILMFQKKYYLILMPILCFLLPTTIPMYVWNENFVNSWFVAAMFRWCFTLNMTWLVNSAAHKFGGKPYDKFINPSENKSVAIFAFGEGWHNYHHVFPWDYKTAELGDYSLNITTAFIDFFAKIGWAYDLKQVSHDIIEKRVKRTGDGSHATWGWGDKDQSKEEMADALITHKKDE
>A0A1S3D6B4	441	0.608	7.887E-135	3	356	357	17	379	380
---NTSSAPTGVLFEGDsthtdtMGPihQQASEDLAEACAKETPEKEYRIVPVWRNIVLFAYLHLAALYGAYLIFTSAKLQTTIFAILMYQAGATGITAGAHRLWAHRAYKAKTPLKLILLLFNTLAFQNHVYEWARDHRVHHKYSETNADPHNAKRGFFFSHVGWLMCRKHPDVIAKGQGIDLSDLKADKLVMFQKKHYMKLMPVICFVLPTVIPMVAWSESFLNAWFVATMFRYTLTLNVTWLVNSAAHMWGQRPYDKFISPAENLGVAIFAMGEGWHNYHHVFPWDYKTSELGTYGTNFTTAFIDFFARIGWAYDLKTVSSDMVRTRAQRTGDGSHgDVWGWGDKDMSAEDKQDATVVHPKSE
>Q5XXT0	440	0.563	1.080E-134	0	355	357	0	365	367
MPPNVTSAPNGIQYEDEtMDPL-IPSIekyDGYPKQLP--GKEYKRELVWRNIILFAYLHAAALYGAYLMLTAASWPTVIWAILLYHFSGWGITAGAHRLWAHRSYKANVPLRIILVLFNTLAFENHVIEWARDHRVHHKFSETNADPHNANRGFFFSHVGWLLCRKHPDVISKGKGIDMSDLENDPLLKFQRKYYLILMPIVCFVLPTIIPVYLWDETWTNSWFVATLFRYTFTLNMTWLVNSAAHMWGQRPYDKYINPSENLSVAVGALGEGWHNYHHTFPWDYKTAELGNYRANFTTAFIDFFAKIGWAYELKTVSEDMIRRRVLRTGDGTHEkhshshkgdVWGWGDKDMLQQDKDEALVINSKS-
>A0A1A9WBD7	440	0.586	1.080E-134	9	354	357	25	368	371
---------TGVLFEGD-ADTADGALSVDVTQLKRAEK-RKLKLVWRNIILFGYLHAAALYGGYLFLFQAKWATVFFSIFLYSIGVLGITAGAHRLWAHRSYKAKWPLRLLLIIFNTCAFQDAAFHWARDHRVHHKFSETDADPHNATRGFFFSHIGWLLCKKHPDVVAKGKSLDLSDLYADPIVMFQKKHYMKLMPLACFILPTIIPMYMWNESFINSWFVATLFRWCFLLNVTWCVNSAAHKFGGRPYDKNINPSENIGVAAFAFGEGWHNYHHVFPWDYKTAEWGNYSLNLTTAFIDFFAKIGWAYDLKSVSKDIIEKRVKRTGDGTHATWGWGDKDLSTEDEETIIVLNKK--
>UPI000C251D2F	440	0.619	1.479E-134	3	354	357	3	348	350
---NTSNIPTGVLHEHDD---EVSANFIPPEVVKPSER--KLILVWRNIILFAYLHAVAVYGLYLMFTSAKLVTSIYGIILYQLGGLGVTAGAHRLWAHRSYKAKWPLKVLLTAFNTLAFENSVIEWARDHRVHHKFSETDADPHNAKRGFFFSHVGWLLCRKHPEVKSKGKGIDMSDLEEDPILKFQDKHYMILMPLVAFVIPTLAPMYFWNETFVNSLCI-NIFRYVLTLNATWLVNSAAHLYGHKPYDRYINPAENLSVSILALGEGWHNYHHTFPWDYKTSELGKYSVNFSAAFIDFFAKIGWAYDLKTVSEEMIKKRVLRTGDGSHEIWGWGDKDQLKEDYDDVVITHKK--
>J3JUK9	440	0.559	1.479E-134	3	354	357	3	348	351
---NIQSAPTGVLQEGD---EEI-ISVVKPSRDDKPT-PRKIQLVWRNIIIFAYLHAIAVYGFYLMLTSARIYTSIYAIILYQMGGFGVTAGAHRLWSHRAYKAKWPFRLFLAFCNTLAFENSVIEWSRDHRVHHKFSETDADPHNAKRGFFFAHMGWLLVRKHPDVIEQGKKLEISDLYADPIIRFQHKYYMLLMPIICFVLPVPIPVLLWNETWLNSFCL-NIFRYVFTLHATWLVNSAAHLWGHRPYDQFINPSENIAVSILALGEGWHNYHHTFPWDYKTSELGKYSVNFSTCLIDMMAKIGLAYDLKSVSEDMIKKRVLRTGDGTHEVWGWGDKDQPREDQKEAVITHRK--
>A0A5E4R0N6	440	0.567	1.479E-134	10	356	357	9	351	352
----------GVLFESDAATADM-ALHTTP--IQKADN-YPRRYVWRNIIAFTYLHIAALYGGYLFLFSAKWQTDVFAYVLYVMSGLGITAGAHRLWAHKSYKATWPLRLILVIFNTLAFQDSAIDWARDHRMHHKYSETDADPHNATRGFFFSHIGWLLVRKHPELKRKGKGLDLSDLYADPILRFQKKYYMLLMPLACFVVPTVVPVYCWGESWVNAYFVAAMFRYAFILNVTWLVNSAAHKWGDKPYDKSIQPSENISVSIFALGEGFHNYHHTFPWDYKTAELGNNRLNFTTNFINFFAKIGWAYDLKTVSDEIIQSRVKRTGDGSHHLWGWGDKDHAKEEMNAAIIINPKDE
>UPI0010F721AF	440	0.600	1.479E-134	3	350	357	8	348	357
---NITSTPTGVLFEGE-------TLEDAPEAVEPPKEKYVRRIVWRNVIIFSYLHLGAVYGLYLMLTSAKLKTNLFAITLHILSALGITAGAHRLWAHKSYKAKWPLQLLLMIFNTIAFQDAAIDWARDHRLHHKYSETNADPHNAKRGFFFAHVGWLLCRKHPDISEKGKGIDLSDLRNNRILAFQKKYYKVLMPMCCFILPTVIPVVAWNETWLNAYFVPTVLRYVFSLNMTWLVNSAAHLYGNKPYDKYINPVENMGVAIGALGEGWHNYHHVFPWDYKTAELGNYRYNVTTGFIDLCAKLGLAYDLKIVPHDVVKKRVERTGDGSHEVWGWGDKDQLQEDKEQTMV------
>A0A2S2Q438	440	0.612	1.479E-134	8	356	357	12	365	367
--------PS-VLFNEDgTEPSVV-DEGNQIAEGETIEnskyKPYRyqRQIVWRNVALFAYLHIAALYGAYLMFASAKIATSIWAILLYQMSGLGITAGAHRLWAHRSYKAKLPLRIILMIFNTIAFENHIYEWARDHRMHHKYSETNADPHNAKRGFFFSHVGWLLCRKHPEIKEKGRGIDMSDLDRDPVVKFQTTYYLLLMPVLCFLIPTCVPVFLWGETWGNSWFVATMFRYTFTLNMTWLVNSAAHMWGDKPYDKFINPAENIGVALGALGEGWHNYHHVFPWDYKAAELGNYRANLTTGFIDFFSKLGWAYDLKTVSMDMIRKRVDRTGDGSHGIWGWEDKELSPEDRQEAIIINRSHE
>A0A6I8T7Q6	440	0.572	1.479E-134	9	356	357	23	368	369
---------TGVLNENDAD-----TVDGGLSKDIaPLKRAEKRKIkvVWRNVIAFGYLHLAAVYGLWLLLTSARLYTVGFAFLLYVVSGLGITAGAHRLWAHRSYKAKLPLRIILCVFNTIAFQDCALHWARDHRVHHKYSETDADPHNATRGFFFSHIGWLLCRKHPEVVAKGRQLDISDLMSDPVLRFQRKYYMILMPLLCFILPTMAPVYFWNETWTNAWFVATLFRWTFILNATWLVNSAAHKWGHRPYDRTINPSENKTVATFAFGEGWHNYHHVFPWDYKTAELGNYRLNFTTAFIDFFAKIGWAYDLKTVSNEIIERRVKRTGDGSHATWGWGDKDQDKIEIEHANILNRKDE
>A0A8I6S3N4	440	0.541	1.479E-134	21	354	357	47	393	396
---------------------EAEVISKTPTTTQEPTKPqYEWKIVWRNVLAFAYLHIGAFYGLYLLFTQALAQTILFTVVLIYLGGMGVTAGSHRLWSHKSYKAKWPLRLMLAIFQTLAFQNHIYEWVRDHRVHHKFTDTDADPHNSKRGFFFSHMGWLVIKKHKDVMNKGKTVDMSDLEQDWVVMFQKKTYAVLLPLICFILPTFIPVYYWDEKPWTAWYVAAIARYTLSLHGTWLVNSAAHMYGTRPYDRTISPRENLSVAILAFGEGWHNYHHAFPWDYKTSEFSGYSTNFTTAFIDFFSKIGWAYDLKTASIEMVKKRAARTGDGgyesakrsdhTHDgeVWGWDDKDMTQEEKNMVLITNQK--
>UPI00083C6135	439	0.594	2.026E-134	3	350	357	10	349	358
---NITSTPSGILSEGD-NLEENGMID-TPKKK------YVRHIVWRNVIIFGYLHLGALFGLYLAFTSAKILTCLFAFILYVCSGIGITAGAHRLWAHRSYKAKWPMEFVLMIFNTIAFQDAAIDWARDHRLHHKYSETDADPHNAKRGFFFAHVGWLLCKKHPDIKEKGKGIDLNDLKKNPILAFQKKYYLILMPLLCFIVPTIIPVYFWNETWLNAYYIPTILRYVFTLNMTWLVNSAAHLFGNKPYDRFINPAENKAVALTAFGEGWHNYHHVFPWDYKTAELGNYKFNFTTAFIDACAKLGLAYDLKIVPRDIVQKRVDRTGDGSHDVWGWGDKDQTQKDRDITMV------
>UPI001ED959DA	439	0.584	2.026E-134	0	354	357	15	365	368
MSPNITSAPTGVLFEG--ETVEDTTIVA-PE--IQKEKPqYVRQIVWRNVIIFVYLHLTALHGFYRIFTSAKLTTTIFAFFLYQLSGLGITAGAHRLWAHKSYKAKWQLRLLLTTFNTLAFQDAVLDWARDHRVHHKYSETDADPHNAKRGFFFAHVGWLLCRKHPDVKQKGKGIDLSDLESDPILAFQRKYYMFIMPLICFILPTVIPVFCWDETWSNAYLIPAVLRYVVTLNATWLVNSAAHLFGSKPYDKFINPSENGGVAFVALGEGWHNYHHVFPWDYKTAELGNYRCNLTTAFIDFFAKIGWAYDLKSVSTDMVRKRVERTGDGSHEVWGWGDKDQPQEEREGAIITHQK--
>UPI000252BA78	439	0.572	2.775E-134	3	353	357	3	344	347
---NVTSTPSGI-FDGD--NRSDQAIIETPKKK------YKKHIIWRNVIIFSYLHLAAVYGLYLVFTSAQFKTTLFALFLYICTGLGITAGAHRLWAHKSYKAKWPLELVLVIWNTMAFQDAAIHWARDHRVHHKYSETDADPHNATRGFFFAHIGWLLCKKHPDIKEKGKRIDISDLEKNRILAFQRKYYLILMPLFCFVLPTIIPVYGWNETWSNSYFVATVLRYVFVLNMTWLVNSAAHIFGNKPYDKFINPSENKAVAIGALGEGWHNYHHVFPWDYKTAELGNYRFNVTTAFIDMCAKLRLAYDLKSVPSDLVKKRVERTGDGSHNLWGWGDKDQTQKDREVTMVYHK---
>A0A0K8TSL7	439	0.585	2.775E-134	9	354	357	19	362	365
---------TGVLNECDAE-----TIDGGLAKDitilKRAEK-RRLHLVWRNIIAFGYLHAAALYGAYLLLTSAKWPTVGFAMLLYTVSGLGITAGAHRLWSHRSYKAKWPLRLILIIFNTIAFQDAAIHWARDHRVHHKYSETDADPHNATRGFFFSHIGWLLCRKHPDVKAKGQGIDISDLESDPILMFQKKYYMLVMPIACFILPTVIPVYCWNETWTNSWFVATMFRYTFILNVTWLVNSAAHKWGGKPYDKHINPAENTSVAALAFGEGWHNYHHVFPWDYKTAELGNYRLNLTTAFIDFFAKVGWAYDLKSVSSEIIEKRVLRTGDGTHSLWGWGDKDQDLDERENALILHKK--
>A0A1A9XNZ5	439	0.576	2.775E-134	9	354	357	25	368	371
---------TGVLFEGDADTEdCALSVDV--TQLKKAEN-RKLELVWRNIILFSYVHVAALYGAYLFLFQAKWATVFFSIFLYSIGVLGVTAGAHRLWAHRSYKAKWPLRLLLIIFNTCAFQDAAFHWVRDHRVHHKFSETDADPHNATRGFFFSHVGWLLCKKHPDVVAKGKSLDLSDLYADPIIMFQRKHYYVLMPLACFILPTVIPMYMWNESFINSWLVPTLFRWCFLLNATWCVNSAAHKFGGRPYDKNINPSENVGVTVFTFGEGWHNYHHVFPWDYKTGEWGNYSLNLTTAFIDFFAKIGLAYDLKSVTPNIIEKRVKRTGDGTHATWGWGDKDLSTEDKENVIVSNKK--
>UPI001F4F249A	439	0.600	2.775E-134	3	346	357	3	360	419
---NITSTPTGVPYGNSILESKQMDLNEG--EEKKPAPEYKRQIVWRNVLLFAYLHFAALYGAYLMFSSAKILTSIFAILMYQVSGLGITAGAHRLWSHRSYQARWPLRVLLMVFNTLAFQNHIFEWARDHRVHHKFTDTNADPHNATRGFFFSHVGWLMVRKHPDVMLKGKQIDLSDLERDSVVQFQKKYYLILMPVLCFLIPTCIPVYCWGETWKNAWFVATMFRYTLTLNISWLVNSAAHMWGNKPYDKFINPAENLSVAVLALGEGWHNYHHVFPWDYKTAELGTYSTNFTTAFIDFMARIGWAYDLKTVPLEMVKRRAQRTGDGTHSsaaeqnhghghsheggVWGWGDRDIPAEDTE----------
>A0A182NRU1	439	0.564	3.801E-134	9	354	357	9	352	355
---------TGVLNEVDAE-----TIDGGLaKDVAPLKRAEKRKIklVWRNVIAFGYLHLAAVYGAFLMLTSARLYTIAFAFILYVVSGLGITAGAHRLWAHRSYKAKLPLRIILALFNTIAFQDCALHWARDHRVHHKYSETDADPHNATRGFFFSHIGWLLCRKHPEVIAKGKQLDISDLESDPVLRFQRKHYMILMPLACFVLPTVAPVYFWNETWTNAWFVATLFRWTFILNVTWLVNSAAHKWGDKPYDKTISPSENRTVASFAFGEGWHNYHHVFPWDYKTAELGNYRMNMTTAFIDFFAKIGWAYDLKTVSQEIVEKRVKRTGDGSHTTWGWGDKDQDQYEVKHATIINQK--
>UPI0012D3DFB3	439	0.567	3.801E-134	9	354	357	11	354	356
---------TGVL-DECDAETVDGGLDKNIVELKHAN-PRKLKLVWRNIMIFGYVHLAAVYGAYLMLTSARVYTAVFALVLYLTSGLGITGGAHRLWAHRSYKAKLPLRILLTIFNTMAFQDCAIHWARDHRVHHKYSETDADPHNATRGFFFAHVGWLLCKKHPEVKAKGKGLDISDLEADPVLHFQKKYYLILMPIACFILPTLIPWYFWGETLKNAWFVAAMFRWTFVLNVTWLVNSAAHIYGDHPYDKYINPTENKSVALFAFGEGWHNYHHVFPWDYKTAELGNYRSNFTTMFIDAMSKIGWAYDLKTVDPQTVKKRVERTGDGTHHTWGWGDKDQsPKE-REEAVIINKK--
>UPI001D064B63	439	0.580	3.801E-134	3	353	357	28	377	382
---NITSAPTGVLHEED---EEIIDTIGNDSKKLSSQVPEKRElkLVWRNILLFVYLHAAAVWGMYLMLTSAKLATVAFAIILYQMGGLGITAGAHRLWAHRAYKANWALRVLLTIFNTIAFQNHVIEWARDHRVHHKYSETDADPHNATRGFFFAHVGWLLCRKHPEVKNKGKGIDVSDLEADPILRFQRKYYLILMPIFCFLLPTTIPVYCWGESWGNAWFVCALFRYAFTLNATWLVNSAAHLWGNKPYDRFINPAENLGVAIAAMGEGWHNYHHTFPWDYKTAELGNYRANFTTAFIDFMSKIGWAYELKTVSHEMIQKRVERTGDGTHELWGWGDKDQSEQERNEATILRR---
>A0A2R7W9M0	439	0.641	3.801E-134	39	348	357	34	342	389
---------------------------------------FRVQIVWRNVMLFIYLHVAAVYGAYLMIFSAKWPTVLWAFFLYQFSALGITAGAHRLWSHKSYKAKLPLKIILAIFNTISFQNSIYEWSRDHRLHHKYSETDADPHNATRGFFFSHIGWLLCRKHPLVKEKGKGIDMSDLEQDGVVMFQRKHYLKLMPFACFLFPTFVPMYYWGETFWNAWFVATMFRYAWSLNMTWLVNSAAHMWGNKPYDMHINPSENLFVALGSVGEGWHNYHHVFPWDYKAAELGNYKVNFTTAFIDFMAKIGWAYDCKTVPDKMVRTRAMRTGDGSHP-WGWGDKDITEEERKAA--------
>A0A8J6L7V1	438	0.608	5.205E-134	6	355	357	5	348	351
------SFPTGVLHETDDE----ISALNTPAEVTTPDD-RKLKLVWRNIILFAYLHLAALYGLWLMFTSAKLATSAYAILLYQLGGIGITAGAHRLWAHRSYKAKWPLRLILTFCNTLAFEDSVIDWARDHRVHHKFSETDADPHNAKRGFFFSHVGWLLCRKHPQVKEKGKQIDLSDLWADPILRFQKKYYNILMPLISFVMPTVVPMYFWNETFGNAFCV-NLFRYALTLNATWLVNSAAHMWGDKPYDRFINPAENLVVAVLALGEGWHNYHHTFPWDYKTSELGKYSVNFSAAFIDLFAKIGWAYELKTVSEEMIKKRVLRTGDGSHEIWGWGDKDQSSEDYQDAIITHRKS-
>Q6A4M6	438	0.553	5.205E-134	5	356	357	5	352	353
-----QSPPSWVLEESDAA-----TDDKDVaVPVPPSAEKRKLDIVWRNVILFLLLHTGAVYGGYLFFTKAMWATKFFAIFLYLCSGLGITAGAHRLWAHKSYKARLPLRILLTLFNTMAFQDSVLDWARDHRMHHKYSETDADPHNATRGFFFSHVGWLLVRKHPQIKAKGHTIDMSDLCSDPVLRFQKKYYLTLMPIFCFILPTYIP-TLWGESLWNAYFVAAIFRYCYVLNVTWLVNSAAHKWGDRPYDKNINPVETKPVSLVVFGEGFHNYHHVFPWDYKTAELGGYSLNITKLFIDTMAKIGWAYDLKSVSPDIVEKRVKRTGDGSHEVWGWDDKDVPPEQKAAATIINPeKTE
>UPI0007383F0D	438	0.598	5.205E-134	3	351	357	3	343	357
---NVTSAPTGVLYQNEISESNS-VADK-PKAK------YQRRIVWFNVTVFVALHIAALYGLYRVFTSAKLVTALFAYVLYVCSGLGITAGVHRLWSHRSYKANFPLRCILMVFNTIAFQNSIYEWSRDHRVHHKYSETDADPHNAARGFFFAHVGWLLCKKHPDVKDKGKGVDTSDLMKDPIVAFQRRYYLVLMPLMAFILPTVIPVYLWDETWANAFFVPTMLRYAFTLNMTWLVNSAAHIFGGKPYDRFMNPAENVSVAVAALGEGWHNYHHVFPWDYKAAELGNYRLNFTTAFIDFFAKIGWAYDLKRVSSEIIKQRVKRTGDGSHEVWGWGDKDQPSEEREAAIIE-----
>A0A7D5UMH7	438	0.559	7.129E-134	4	356	357	4	352	353
----EQSTASWVLYETDAATED--KAVSTP--VPPSAEKRKWHIVWRNVILFIFLHLGGLYGSYLFLAKAKWATSIFAVALYIASGLGITAGAHRLFAHKSYKARLPLRVLLTIFNTIAFQDSVIDWARDHRMHHKYSETDADPHNATRGFFFSHIGWLLVRKHPEIKAKGHTIDMSDLKADPVLRFQKKYYLLLMPLACFVLPTYIP-TLWGESLWNAFFVCALFRYTYVLNVTWLVNSAAHLWGEKPYDKNINPVETRPVSLVVLGEGFHNYHHTFPWDYKTAELGNYSLNLSKLFIDIMAKIGWAYDLKTVSRDVIEKRVKRTGDGSHPVWGWDDKDVPIEEKNEAKVINPeKTE
>A0A6P7GEV9	438	0.608	7.129E-134	6	354	357	10	352	355
------SMPTGVLHEHDDEVQ-AKMI---PAEiVKPSER--KLELVWRNIILFAYLHMVALYGFYLMIAQAKVFTSILAVVLYICGGLGITAGAHRLWAHRSYQAKWPLKIILTIFNTLAFENSVIEWSRDHRVHHKFSETDADPHNAKRGFFFAHVGWLLCRKHPEVKSKGKGIDMSDLEQDPILAFQDRHYLMLMPITCFVIPTIIPMYFWNETFFNAFCV-NIFRYVFTLNATWLVNSAAHMWGDKPYDKFINPSENVSVSVFALGEGWHNYHHTFPWDYKTSELGKYSTNFSSAFIDFFAKIGWAYDLRTVSIDMIKKRVQRTGDGTHEIWGWGDKDQRKEDYDDATVLYKK--
>UPI001C9BF9C5	438	0.584	7.129E-134	3	356	357	65	415	419
---NVTSVPTGVLYE--NETLEGPESLQSSESTKTKTE-YRRRLVWVNIVIFTFLHIAAVYGAYLTFTSAKLYTTLLAFVLYQCTGLGITAGAHRLWAHRAYKATWQLRLILMLFNTMAFQNSVIEWARDHRVHHKYSETDADPHNAKRGFFFAHVGWLLCKKHPDVSSKGKGIDLSDLEQDPILRFQETHYAYFMPFMCFILPTVIPVYMWNESWSNAFFVSTVFRYVFTLNMTWLVNSAAHLFGNKPYDRFINPAQNKMVSMMALGEGWHNYHHVFPWDYKTAELGNYRFNITTAFIDFFAKIGWAYDLKRVSTDIIKKRVERTGDGTHELWGWGDKDQSPEERNGAILIYPKEE
>UPI00158B2C1C	437	0.634	9.763E-134	37	352	357	24	340	346
-------------------------------------KPeFKRKIVWTNVVIFLGLHAGALYGVYLALTSAKILTLAYAYLLYLLSGFGITAGAHRLWSHRAYKAKLPLRIFLMLCNTLAFQNSIYEWSRDHRVHHKFSETDADPHNATRGFFFSHVGWLLCKKHPDVKQKGKGIDMSDLEADPVVAFQKKYYFILMPLLCFILPSIVPVYAWNESWLESYFVATLLRYVFTLNMTWLVNSAAHFFGGKPYDKYMNPAENTLVAVGALGEGWHNYHHVFPWDYKAAELGNYKRNFTTAFIDFFARIGWAYDLKTVSNDMVKHRVLRTGDGTHPVWGWGDKDQTIEERESAVITN----
>Q9NGQ7	437	0.547	9.763E-134	1	356	357	9	354	355
-DLN------GVLFEDDASTPDYALATA---PVQKADN-YPRKLVWRNIILFAYLHLAAVYGAYLFLFSAKWQTDIFAYILYVISGLGITAGAHRLWAHKSYKAKWPLRLILIIFNTVSFQDSALDWSRDHRMHHKYSETDADPHNATRGFFFSHIGWLLVRKHPELKRKGKGLDLSDLYADPILRFQKKYYLLLMPLGCFIMPTVVPVYFWGETWTNAFFVAALFRYTFILNVTWLVNSAAHKWGHKPYDSSIKPSENLSVSLFALGEGFHNYHHTFPWDYKTAELGNNRLNFTTNFINFFAKIGWAYDLKTVSDEIIQNRVKRTGDGSHHLWGWGDKDQPKEEVNAAIRINPKDE
>A0A482VRP0	437	0.610	1.337E-133	6	354	357	5	347	351
------SFPTGVLHENDDEVSPMGI----PPEVNKPDD-RKLQLVWRNIILFAYLHLTALYGVWLMFTSAKLATSVMAILLYQLGGLGITAGAHRLWAHRSYKAKWPLRLLLTFFNTLAFEDSVIDWARDHRVHHKFSETDADPHNAKRGFFFSHVGWLLCRKHPQVKEKGKQIDLSDLWADPILKYQKKYYNYLMPLVCFVMPTVIPMYFWGETFKNAFCV-NLFRYCLTLNATWLVNSAAHFFGDKPYDKFINPAENFAVAVLALGEGWHNYHHTFPWDYKTAELGKYNVNFSCAFIDFFAKIGWAYDLKTVSEEMIKKRVLRTGDGSHEIWGWGDKDQSVEDYRDAIITHRK--
>UPI0018CD9B70	437	0.571	1.337E-133	9	356	357	29	374	375
---------TGVLFECD-ADTTDGALATDIRQYKKAEK-RKLKLVWRNIILFGYLHVAALYGGWLFFTSAKWATVFFSIFLYSIGVLGITAGAHRLWAHRSYKAKWPLRVILIIFNTVAFQDAAYHWARDHRVHHKFSETDADPHNATRGLFFSHVGWLLCKKHPDVKAKGRGLDLTDLRADPILMFQKKYYLTLMPLACFILPTIIPMVCWNESFINSWFVATMFRWCFLLNVTWCVNSVAHKFGGRPYDKTINASENPGVAAFAFGEGWHNYHHVFPWDYKTAEWGNYTMNLTTAFIDFFAKIGWAYDLKSVAPETIEKRVKRTGDGSHELWGWGDKDLSPEDEKDVLIINKKTE
>UPI0006264C3D	437	0.587	1.337E-133	3	356	357	29	379	381
---NITSTPTGVLFEDETIELER---TGQETEILKEKRSYTRSIVWKNVLIFSYLHLGALYGLYLVFTSAKLATTFFAFLLYQCTGLGITAGAHRLWAHRSYKAKWQLRLILMIFNTIAFQDAAIDWARDHRVHHKYSETNADPHNAKRGFFFAHVGWLLCRKHPDVKEKGKGIDLSDLKSDPILMFQKKYYVLLMPLFCFILPTVIPVFCWNETWSNAYFVAAILRYVFTLNMTWLVNSAAHLFGGKPYDRFINPAQNKGVAAMALGEGWHNYHHVFPWDYKTAELGNYKYNTTTAFIDFFAKIGWAYEMKSVNVDTIKRRVERTGDGTHELWGWGDKDQPSEEREKAVITHHGKE
>UPI0004CD1F94	437	0.618	1.831E-133	37	352	357	23	339	345
-------------------------------------KPvYKREIVWFNVAVFSLLHIGALYGAYLMFSSAKLLTTFYAFVLYMCSGIGITAGAHRLWSHRSYKAKLPLKIILMIFNTLAFQNSIYEWSRDHRVHHKYSETDADPHNATRGFFFSHVGWLLCKKHPDVKEKGKGIDMSDLEADPVVAFQKKHYKFLMPLICFILPAFAPVYFWGESWNNSYFVAVILRYVWTLHMTWLVNSAAHFFGGKPYDKYMNPSENVMVAWGALGEGWHNYHHVFPWDYKAAELGKYWGNSTTAFIDFFASFGWAYDTKVVSTELIRQRVTRTGDGTHPLWGWGDKDQTPDERDAALITN----
>V5I9A7	437	0.587	1.831E-133	6	354	357	5	347	349
------SMPTGVLHEHD---EEVVAKVIPPEVVKPSDR--KLKLVWRNIILFAYLHAVAVYGLYLMFTSAKIATSIYAIILYQLGGLGVTAGAHRLWAHRSYKANVPLRIILTVFNTMAFENSVIEWSRDHRVHHKFSETDADPHNAKRGFFFSHVGWLLCRKHPDVKNKGKGIDMSDLYEDPILAFQDRYYLILMPFACFILPTMVPMYLWNETFVNAFCI-NIFRYILTLNATWLVNSAAHLYGHKPYDRYINPAENLTVSLLALGEGWHNYHHTFPWDYKTSELGKYSVNFSAAFIDFFAKIGWAYDLKTVSEDMVKKRVLRTGDGTHEIWGWGDKDQPKEDYNDALITHKK--
>U5EN19	437	0.572	1.831E-133	9	356	357	9	354	355
---------TGVLNENDAE-----TIDGGLVKditVHKKAEKRKLHIVWRNVIAFGYLHLAAVYGAWLLLTSARLYTVAFATFLYVISGLGITAGAHRLWAHRSYKAKLPLRIILAIFNTIAFQDCAMHWARDHRVHHKYSETDADPHNATRGFFFSHVGWLLCKKHPDVIAKGKQLDISDMLQDPVLAFQKKHYFILMPILCFILPTTIPVYCWGETWTNAWFVATLFRWTFILNVTWLVNSAAHKWGDKPYDKSINPSENPSVAAFAFGEGWHNYHHVFPWDYKTAELGNYRLNMTTAFIDFFAKVGWAYDLKSVSNEIIKKRVVRTGDGTHHTWGWGDKDQDKIEIDHATITHRKDE
>A0A2P8ZGJ8	437	0.537	1.831E-133	20	353	357	34	379	382
--------------------QNQKKSDLNENEHQQAE--YKWNIRWRNVFAFIYLHVFGVYGLYLAFTAAKWQTSVWAVYVASMAAMGVTAGAHRLWCHRAYKAKWPLRLILCILQTVAFQNHIYEWVRDHRVHHKFCDTDADPHNSKRGFFFSHIGWLMIRKHPDVKEKGKTVDMSDLESDPIVVWQRRTYLLVMPLLCFYVPAYVPCYFWNEDPWTSWYVASIMRYTLSLNITWLVNSAAHMWGTKPFDKTISGVESLTVGILAHGEGWHNYHHVFPWDYKAAELGTYRANFTTGFIDLFSKIGWAYDLKTVSDEMIKKRIARTGDGSrqieeviellHEhdnsLWGWGDKDMPEEDIKDVKIYNK---
>Q75PL6	436	0.565	2.508E-133	10	354	357	9	349	352
----------GVLFENDADT---PDLGLSSTPVQQADN-YPKKLVWRNIILFTYLHIAALYGGYLFLFHAKWQTDLFAYILYVMSGLGITAGAHRLWAHKSYKAKWPLRVILIIFNSLAFQDSALDWARDHRMHHKYSETDADPHNATRGFFFSHIGWLLVRKHPELKRKGKGLDLSDLYADPILRFQKKYYLILMPIACFILPTVIPVYFWNESWINAFFVATLFRYTFILNVTWLVNSAAHKWGGKPYDKNIKPSENISVSVFALGEGFHNYHHTFPWDYKTAELGNNRLNFTTNFINFFAKIGWAYDLKTVSDEIIKNRVNRTGDGSHYLWGWGDKDLDKEEIKQAIRINPK--
>A0A1I8N1F5	436	0.559	2.508E-133	3	356	357	11	368	369
---NEPIINvfentaTGVL-----SEQEAETIDGGLAKnieKCKKAEERKLEIVWINVIGFVYVYGASFYGIYLMCTSAKWQTNIMGTLLTYITGFGITAAAHRLWAHRAYKANLPMRIMLIIFNTIAFQNSVYVWARDHRVHHKFSETDADPHNATRGMFFSHIGWLMCKKHPEVKAKGKTIDMSDLEADPIVMFQHKYYYFLMPIACFILPAIAPMYLFNETLSNSWHICVMLRWCFLLNSAWLINSAGHKYGSRPYDKSYNPAENSFIAFLTLGEGWHNYHHVFPWDYKTSELGDYAFNYTTAFLDFFAKIGWAYDLKTVSDEIIKKRVQRTGDGSHPIWGWGDKDQSKDEIDAAIIVNKKAE
>A0A482XKD3	436	0.577	2.508E-133	3	354	357	3	363	370
---NITSAPTGVLFENDTLEADIPpvETFNGVGK-KPEQKQYKVKLVWRNILLFVYLHAAALYGAYLMVTAARVYTGIFATILYMCAGFGITAGAHRLWAHRSYKATLPLRLILVVFNTLAFENHVIEWARDHRVHHKYSETNADPHNAKRGFFFSHIGWLCCKKHPDVMEKGKGIDMSDLASDKLLMFQKKYYLILMPLICFTIPTIIPVYCWGESWKNAWFVATMFRYTFTLNMTWLVNSAAHLWGQRPYDQFINPSENLGVSVGALGEGWHNYHHTFPWDYKTAELGNYRTNFTTAFIDFFAKIGWAYDLKTVPMAMIAKRVKRTGDGSHPlhhshegdVWGWDDKDMKQEDKDDALVTHKK--
>UPI00143D363C	436	0.579	2.508E-133	7	356	357	27	371	372
-------APTGVLFEGEtVDPTVVKDS---PKK----EVKYTRQLVWRNLIIFAYLHLGALYGLYLVFTSAKLATTLFAIFLYQCSGIGITAGAHRLWAHKSYKATWQLRVLLTILNTMAFQDAAIDWARDHRVHHKYSETDADPHNAKRGFFFAHVGWLLCRKHPDVRIKGKGIDMSDLQNDPILAFQKKYYFFLMPLLCFLLPTVIPVMGWNETWTNAYFIAAVLRYTFTLNMTWLVNSAAHLFGNHPYDQFINPSENKSVAILALGEGWHNYHHVFPWDYKTAELGNYTFNFTTAFIDFFAKIGWAYDLKSVSTEMVQKRVERTGDGSHEVWGWGDKDQPPEEREEAIItHHPKNE
>B4NJM7	436	0.575	2.508E-133	4	353	357	23	370	374
----KSSKQTGVLFEADADTVDGALAtDIRP--LKKAEK-RKLALVWRNIILFGYLHLAALYGGYLLLFQAKWTTIAFAFALYSMGMIGITGGAHRLWAHRSYKAKWPMRLILIIFNTIAFQDAAFHWARDHRVHHKYSETDADPHNATRGFFFSHVGWLLCKKHPDVVAKGKGLDLSDLRADPILMFQKRHYMILMPLACFILPTLIPVYYWDESLLNAWFVATMFRWCFQLNTTWLVNSAAHKFGNRPYDKTINPSQTAMVAFFTFGEGWHNYHHVFPWDYKTSEWGNYSLNLTTAFIDLFAKIGWAYDLKTVAPDTIERRVRRLGDGTHEIWGWGDKDITTEDTQAVLLVNK---
>UPI00178247BD	436	0.573	2.508E-133	5	356	357	32	381	382
-----PSKQTGVLFECD-ADTADGALAIDVNLRKRAEK-RKLKLVWRNIILFGYLHVAALYGAWLLFTSAKWPTVFFSIFLYSIGVLGITAGAHRLWAHRSYKAKWPLRLILIAFNTCAFQDAAYHWARDHRVHHKFSETDADPHNATRGFFFSHVGWLLCKKHPDVIAKGKSLDLTDLHADRILMFQLKHYMLLMPLACFILPTVIPMYFWDESFINSWFVATMFRWCVLLNVTWCVNSAAHKFGGRPYDKSINPSENPGVALFAFGEGWHNYHHVFPWDYKTAEWGNYSMNLTTAFIDFFAKIGWAYDLKSVSSEIIEKRVARTGDGSHELWGYGDKDITKEDEQGIITINKKSE
>A0A8I6RWK6	436	0.625	3.435E-133	29	348	357	22	337	348
-----------------------------PEK----EEEYKLTIVWRNVILFAYLHLAAVYGLYSLVFEAQWKTVLFVFVLYQMSALGITAGAHRLWSHRAYKAKLPLRILLAFFNTLAFQNHVIEWARDHRVHHKYSETDADPHNATRGFFFAHVGWLLCRKHPELKRKGKQIDMSDLENDPVLAFQKKYYLTLMPVVCFILPAIVPMYFWGETFTCAWFTASMFRYTLTLNLTWLVNSAAHMWGNKPYDATINPAENLGVALGAAGEGWHNYHHVFPWDYKAAELGNYRANTTTAFIDLMAKIGWAYDLKTVPHEIINKRCQRTGDGTRPLWGWGDKDMTQEDAEGT--------
>A0A833W4C9	436	0.562	3.435E-133	8	353	357	8	348	350
--------PTGVLFEGE-----------TLEEIPGLSEPKkkiKKQIVWQNVIIFLYLHLGAVYGLYLVLTSAKIVTTLFALFLYLVSGLGVTAGAHRLWSHRSYKAKWPLQVLLTIFNTIAFQDAAIDWARDHRLHHKYSETDADPHNAKNGFFFAHVGWLLCRKHPDIAKKGKGLDLSDLRNNPILMFQKKYYMYLMPLFCFILPTVIPVYYWNETWVNAYFVPTILRYVFTLNMTWLVNSAAHLFGNKPYDRYINPAENKMVALTAFGEGWHNYHHVFPWDYKTAELGNYRFNITTAFIDLCAKLGLAYDLKIVPKDVVHKRVQRTGDGSHNsvnLWGWGDKDQTKQDLDVTMVLKK---
>I7B370	436	0.544	3.435E-133	10	354	357	10	350	353
----------GVLFESDAAT---PDLALARPPVQKADNKPK-QLVWRNIILFAYLHLAALYGGYLFLFSAKWQTDIFAYILYVISGLGITAGAHRLWAHKSYKAKWPLKVILIIFNTVAFQDAAMDWARDHRMHHKYSETDADPHNATRGFFFSHIGWLLVRKHPDLKEKGKGLDMSDLLADPLLRFQKKYYLVLMPLACFVMPTMIPVYLWGETWTNAFFVAAMFRYAFILNVTWLVNSAAHKWGDKPYDKSIKPSENMSVAMFALGEGFHNYHHTFPWDYKTAELGNNKLNFATAFINFFAKIGWAYDMKTVSDDIVKNRVKRTGDGSHHLWGWGDKNQPKEEIEAAIRINPK--
>A0A6B2ECE7	436	0.575	3.435E-133	9	356	357	12	357	358
---------TGVLNENDAE-----TVDGGLLEDRthlKNAEKRRPKLVWRNIIAFGYLHLAALYGAYLLLTSAKLFTVAFAFTLYTVSGLGITAGAHRLWAHRSYKARLPLRILLGIFNTIAFQDCAMHWARDHRVHHKFSETDADPHNATRGFFFSHVGWLLCKKHPDVIAKGRQLDISDLKADPVLHFQKKYYMIAMPLLCFVIPTMIPVFLWGETWQNSWFVATMFRYTFTLNVTWLVNSAAHAWGGKPYDKNINPSENSGVAAFAFGEGWHNYHHVFPWDYKTAELGNYRLNVTTGFIDLFAKIGWAYDLKTVSPDIIEKRVKRTGDGTHNLWGWGDEDQDQMEIDHATIIHKKDE
>UPI000B93882C	436	0.607	3.435E-133	7	353	357	11	363	367
-------APS-VLFNEDDSEPSVVDEGNQIAEGETVEnnkyKPYRyqRQIVWRNVALFVYLHIAALYGAYLMFASAKIATSIWAILLYQMSGLGITAGAHRLWAHRSYKGKLPLRIILMIFNTIAFENHIYEWARDHRMHHKYSETNADPHNAKRGFFFSHVGWLLCRKHPEIKEKGRGIDMSDLDRDPVVVFQMTYYLLLMPVLCFLVPTCVPVFMWGETWSNSWFVAAMFRYTFTLNMTWLVNSAAHMWGDRPYDKFINPSENIGVALGALGEGWHNYHHVFPWDYKAAELGNYRANLTTGFIDFFSKVGWAYDLKTVSMDMIRKRVDRTGDGTHsHIWGWEDKELSPEDREEAVIINR---
>UPI0006B709CE	436	0.580	3.435E-133	9	356	357	31	376	377
---------TGVLFEQDAETYDGGLV-KDIEKLKKAEK-RRIKLVWRNITAFVYVHLAAVYGLWLMLTSAKWQTITCAMLLYAISGLGITAGAHRLWAHRSYKAKWPLRVILMIFNTIAFQDAAYHWARDHRVHHKYSETDADPHNATRGFFFSHIGWLLCKKHPQVKAKGKGMDLSDLRADSVLMFQKKYYMILMPILCFLIPTLIPMYAWNEKFVNSWFVVAMFRWCFTLNVTWLVNSAAHKFGGKPYDRFINPSENKSVALFAFGEGWHNYHHVFPWDYKTAELGDYSLNLTTAFIDFFAKIGWAYDLKQVSHDIIEKRVKRTGDGTHATWGWGDKDQSKEEMADALITHKKAE
>UPI001C201B64	436	0.542	4.704E-133	3	356	357	3	351	352
---NTTDVN-GVLFESDAAT-PDLALSRTPVQQ---ADSYPRKLVWRNIIAFTYLHIAGLYGGYLFLFSAKWQTAVFALILYIMSGLGITAGAHRLWAHKSYKAKWPLRLILVFFNTMAFQDSAIDWARDHRMHHKYSETDADPHNATRGFFFSHIGWLLVRKHPQIKEKGKGLDLSDLYADPILRFQKKYYLLLMPLVCFVLPTVVPVWAWGESWLNAYFVAAMFRYAVILNVTWLVNSAAHKWGDKPYDRHIQPAENLSVALFALGEGFHNYHHTFPWDYKTAELGNTRINLTTAFINLFTKIGWAYDLKTVSDEIVRSRVQRTGDGSHALWGWGDEDIAKEDVTNAIRINPKDE
>A0A0C9RGK7	436	0.593	4.704E-133	3	351	357	3	343	354
---NITSAPTNVLYQNGID--ESSSVNKEP-QVK-----YQLRIVWFNVSAFIALHVGAMYGLYRVFTSAKLVTILFAYVLYVCSGLGITAGAHRLWSHRSWKANFPLRCILMIFNTIAFQNSIYEWSRDHRVHHKYSETNADPHNATRGFFFAHVGWLLCKKHPDVKNKGKGVDMSDLLRDPIVVFQRRHYLTLMPIIAFVVPTCIPVWFWGETWVNAFFIPTVLRYVFTLNMTWLVNSAAHLFGGKPYDRFMNPAENLAVAVGALGEGWHNYHHVFPWDYKAAELGNYRFNFTTAFIDFFAKIGWAHDLKRVSPEIIEQRVKRTGDGTHEVWGWGDKDQPSEEREAAIIE-----
>UPI0014784636	435	0.600	6.443E-133	3	350	357	8	348	357
---NITSTPTGVLFEGE-------TLEDAPGVVEPTKQKYVRRIVWRNVIIFGYLHLGAVYGLYLMLTSAKLSTTLFAITLHILGALGITAGAHRLWAHKSYKAKWPLQLLLMIFNTIAFQDAAIDWARDHRLHHKYSETNADPHNAKRGFFFAHVGWLLCRKHPDISEKGKGIDLSDLRNNRILAFQKKYYKVLMPICCFILPTVIPVVAWDETWLNAYFVPTILRYVFSLNMTWLVNSAAHLYGNKPYDKYINPVENMGVAIGALGEGWHNYHHVFPWDYKTAELGNYRYNVTTAFIDLCAKLGLAYDLKIVPYDVVKKRVERTGDGSHEVWGWGDKDQLQEDKEQTMV------
>UPI001CA8A774	435	0.599	6.443E-133	6	350	357	33	374	382
------STPTEVLLEGEtLDDIRSSMVkDAFIKQEK-----YKLKIVWRNVTIFFFLHLGALYGLYLCFTSAKLLTTIFAFVLYQLTGLGITAGAHRLWAHKSYKAKWQLSLLLTILNTMAFQDAAIDWARDHRVHHKYSETNADPHNATRGFFFAHVGWLLCRKHPDVRSKGKGIDMSDLYKDPILAFQKKYYTILMPLFCFVIPTLIPVFLWNETWINAYFIPTILRYVFTLNMTWLVNSAAHLFGNKPYDRFINPSENKGVAIMALGEGWHNYHHVFPYDYKTAELGNYRFNFTTAFIDFFARIGWAYDLKTISTDMIQKRVDRTGDGSHDIWGWGDKDQLPEEREQTII------
>A0A224XT02	435	0.603	8.824E-133	29	352	357	18	342	348
-----------------------------PENLPIQKVPeYKLQIVWRNVILFAYLHLAGLYGAYLMLFKAHWLTVGWAIILYYFSALGITAGAHRLWSHRAYKARLPLKIFLAFCNTISFQNDIFEWARDHRVHHKFSETDADPHDARRGFFFSHIGWLLCRKHPNVKEKGKVIDLSDLYADPVVMFQKKYYLLLMPLACFLMPTTIPMYYWNESFLNSWFVAAMFRYAFVLNMTWLVNSAAHMWGNKPYDMTINPAENLGVALGAAGEGWHNYHHVFPWDYKAAELGNYKANFTTGFIDFMYRIGLAYDLKSVPQEVVKKRCTRTGDGTHQVWGWGDKDITTEELNDAVIVN----
>UPI0007E64900	435	0.594	8.824E-133	10	354	357	51	385	388
----------GVLFEGDE----------GNQSFQKCADGRKVKLVWRNILAFGYLHLAAIYGLYLLVTSAKWVTIGFAFVLYVCSGLGITAGAHRLWAHRSYKAKWQLRLLLVIFNTIAFQDAAYHWARDHRVHHKFSETDADPHNATRGFFFSHIGWLLCKKHPEVKAKGQGIDLSDLRADPILMFQKRYYLYLMPFACFVLPTMIPIYFWDESIMNAWFVATMFRWCFILNVTWLVNSAAHKFGGRPYDQFISPTQNISVAVLAFGEGWHNYHHVFPWDYKTAELGFYSLNFTTFFIDCFSKIGWAYDLKTVSPAIIEKRVKRTGDGTHPTWGWGDKDQPKEEIEEALIMHRK--
>K7PCS3	434	0.600	1.208E-132	6	355	357	5	350	352
------SAPTGVLHETDEEvsvPQ-----LQQREEKAATPKP-PLKIVWRNVIIFVYLHTVSLYGIYLIFSSAKIATTILAFFLYNLGGLGITAGAHRLWAHRSYKAKWPLRLLLTTFNTLAFQDAVVDWARDHRVHHKYSETDADPHNATRGFFFAHVGWLLCRKHPDVKAKGSGIDLSDLYSDPILRYQKKFYLLLMPLVCFVVPTSIPMYLWNETFMNAFCV-NLFRYTFTLNATWLVNSAAHLFGDKPYDRFINPAENVSVAVLAMGEGWHNYHHTFPWDYKTSELGKYSTNVTTAFIDLMAKIGWAYELKTVPMEMIKKRVERTGDGTHELWGWGDKDQPIEERKDALITHVKS-
>A0A1L8DYT8	434	0.569	1.208E-132	9	356	357	12	357	358
---------TGVLNENDAE-----TVDGGLLEDRthlKSAEKRRLKLVWRNIIAFGYLHLAALYGAFLLLTSAKFYTIIFAFVLYVVSGLGITAGAHRLWAHKSYKARLPLKILLVIFNTIAFQDCAMHWARDHRVHHKFSETDADPHNATRGFFFSHIGWLLCRKHPDVIARGRQLDISDLQAEPVLAFQKKYYMLLMPLLCFIIPTFVPVYLWGETWHNSWFVATMFRYTFVLNITWLVNSAAHAWGGKPYDKNINPAQNMSVAMLAFGEGWHNYHHVFPWDYKTAELGNYRLNTTTAFIDFFAKIGWAYDLKTVSSDIIQKRVERTGDGTHNLWGWGDKDQDQVELDYATITHRKNE
>A0A1J1HM95	434	0.543	1.655E-132	9	354	357	396	742	745
---------SGVLNEHDAE-----TIDGGLAKR---QEGYagrrKIRLVWRNILLFTYLHVAAVYGLWLMLVSAQWKTCIFAFFMYSISGLGITAGAHRLWAHRSYKARFSLRVMLMIFNTIAFQDAAMHWARDHRVHHKYSETDADPHNATRGFFFSHIGWLLCRKHPAVKEAGSKLDISDLKADPVLRFQQKYYLILMPILCFVIPTMIPIYCWGESFKNAFFVATMFRYTFILNVTWLVNSAAHKWGDKPYDKEINPSQNPSVAILALGEGWHNYHHVFPWDYKTAELGNYRMNLTTAFIDFFAKVGWAYDLKTVSKDIIEKRVERTGDGTHEhsrknTWGWGDSDQSQDERELAKIINKK--
>UPI001443440F	434	0.572	2.267E-132	8	350	357	8	339	348
--------PTGVLFE------------GEQNEvGDQSKTKYKRQIVWRNVIIFSFLHLGALYGVYLSLTAAKWMTLFFAFSLYLGSGLGITAGAHRLWAHRAYKAKWPMELFLVIMNTIAFQDAAVDWARDHRLHHKYSETNADPHNATRGFFFAHVGWLLVRKHPDIKTKGKGIDMDDLRNNPILAFQKKYYVYLMPLMCFVVPTVIPVVLWEETWMNAYFIPTILRYVFTLNATWLVNSAAHLIGNKPYDRFINPSENKAVALTAFGEGWHNYHHVFPWDYKTAELGDYKFNLTTAFIDLCAKLGLAYDLKLVPRDMVQKRVERTGDGSHELWGWGDKDQTQADRDQTIV------
>UPI00062303D8	434	0.572	2.267E-132	3	355	357	3	349	353
---NITSTPTGVLFEGDTITETQLIKE--PKEKSK----YVRRIIWKNVAIFSFLHLGALFGVYLSFTSVKLATVVFAILLYQCSGFGITAGAHRLWAHRSYKAKWPLQLLLMIFNSIAFQDAAIVWARDHRVHHKYSETDADPHNAXEGFFFSHVGWLLVKEHPEVTEKGKEIDLSDLESNPILAFQKKYYVVLAPFLCFVLPTVIPVVCWNETWLNAYFIPTVLRYIFTLNMTWLVNSAAHMFGNKPYDKYIYPSENKGVTIFTLGEGWHNYHHVFPWDYKAAEFGNYSFNFTTAFIDFFARIGWAYDLKSVSEDMVKKRVERMGDGSYEVWGXGDKDQTQEERDQAVVTHNHT-
>T1RLC5	434	0.600	2.267E-132	30	354	357	38	375	377
------------------------------EKSSNTESSYEWKIVWRNVIAFIYLHIGAIYGVYLAFTSTKFQTNIWLPSLILFGGVGVTAGAHRLWAHRTYKAKWPMRLLLMILQTIAFQNHIYEWVRDHRVHHKFTDTNADPHNAKRGFFFSHIGWLLVRKHPDVLKKGATIDMSDLENDPIVVWQRRLYLLLVPTICFLFPVWVPCYFWEETLFNSWY-STLTRYALTLNGTWLVNSAAHIWGVKPYDKNIGPTENKSVAILAFGEGWHNYHHVFPWDYKAAELGNYKFNFTTAFIDFCAWLGLAYDLKTVPVEAIKRRAIRTGDGTkyskhddshHHIhvdmkWGWGDVDMkPEEIQEVD-IINKR--
>A0A310SQM5	434	0.597	2.267E-132	31	354	357	39	375	380
-------------------------------QSSSPEMKYEWQIVWRNVIAFLYLHIGSLYAIYLIFNGTKLYTTLWGAFLAAAAALGITAGAHRLWAHRTYKAKWPMRLLLMILQTVAFQNHIYEWVRDHRVHHKYTDTDADPHNAKRGFFFSHVGWLLVRKHPEVIKKGSAIDMSDLERDPIVYWQKKLYILLIPLLCFILPVWVPCYFWNETLLNSWY-SSLLRYTASLNVTWLVNSAAHMWGMKPYDKAIGPTENKTVAVLAFGEGWHNYHHVFPWDYKAAEFGNYGMNFTTAFIDFCTWIGLAYDLKSVPADAIQRRATRTGDGSryhnekdtheHPVedmkWGWGDKDMKPEEIKEVNVINKK--
>UPI000C1FE9E2	433	0.609	3.104E-132	36	353	357	26	344	347
------------------------------------QKPDnrKLKPVWRNIILMGYLHLAAIYGCYLAFTSAKLATTIFAFIMYQLSGLGITAGAHRLWAHKSYKAKWPLRLMLTIFNTIAFQDAVVDWARDHRVHHKFSETDADPHNAKRGFFFSHVGWLLCRKHPEVKQKGKGIDMSDLYADPILKFQKDYYLMVMPIFCFLIPTWVPMYFWGETFKNAFFM-NLLRYAWALNVTWLVNSAAHMFGDKPYDKYINPAENLSVALLALGEGWHNYHHTFPWDYKTAELGKYSVNLTCLFIDLMAKIGWAYDLKTVSEDMVRKRVERTGDGSHELWGWGDKDQSEEERTGALILNK---
>UPI000E6D7824	433	0.561	3.104E-132	11	356	357	9	349	350
-----------VLYETDAAAE-----DKTPTIVAPSAQKRELQIVWRNVAIFAYLHTAAVYGAYLFLTQAKWATCAFAFVLYLCTGLGITAGAHRLWAHKSYKARWPLRVLLTIFNTIAFQDSVIDWARDHRMHHKYSETDADPHNATRGFFFSHVGWLLVRKHPQIKAKGHTIDMSDLWADPILRFQKQNYTILMPLACFIMPSVIPM-LWGESLWNGYFVCAIFRYVYVLNVTWLINSVAHMFGNKPYDKNINPVENISVALTALGEGFHNYHHTFPWDYKTAELGHYTFNFSKLFIDTMAKLGLAYDLKTVSRDVIEKRVKRTGDGSHEVWGWGDKDIHPEDKEATTVVNPdKSE
>UPI00083C59AA	433	0.576	3.104E-132	3	354	357	3	348	351
---NISSVPTGVLHETDD---EVLATHVPPQLHKPEER--KMQLVWRNIILFVYLHLGALYGIYLLFTGASIFTFFWAMFLYQCGGLGITAGAHRLWAHKSYKAKWPLRALLTFFNTLAFQDAVVDWARDHRMHHKYSETDADPHNAKRGFFFAHVGWLLCRKHPEVKQKGKNIDLSDLYDDPILRFQKKHYLILMPLVSFVMPTAVPMILWNETFLNAFMV-NLFRYTLTLNATWLVNSAAHIFGDKPYDRFINPSENISVSILAMGEGWHNYHHTFPWDYKTSELGKYTTNFTAAFIDFMAKIGQAYDLKSVSTELIRKRVQRTGDGTHELWGWGDKDQDKEEVRDAIITHKK--
>A0A7J7BB76	433	0.601	3.104E-132	6	354	357	5	349	352
------SAPTGVLHETD---EEI-TTTVQHisQETKKPDE-YKLRLVWRNIFLFAYLHALALYGFYLMFTSAKILTSLWGFVLYQLGGLGITAGAHRLWAHRSYKAKWPLRLLLTLFNTLAFQDAVVDWARDHRVHHKYSETNADPHNATRGFFFAHVGWLLCRKHPEVREKGKGIDLSDLYQDPILRYQKKFYLLVMPIVCFIIPTTVPMYLWNETFMNAFCI-NLFRYTFTLNATWLVNSAAHIFGDKPYDRFINPSENISVAVLAMGEGWHNYHHTFPWDYKTSELGKYSTNFTTAFIDFMARIGWAYELKTVPQELIKKRVLRTGDGTHELWGWGDKDQSNEEQQDALITHKK--
>UPI00187D7FD8	433	0.571	3.104E-132	9	350	357	10	349	358
---------TGVLNEQDAETIDGGLArDIAP-LIKTQQRPYK--LVWRNIIAFTYVHIAAVYGLWLLLTAARFYTIIFALVLYTMSGLGITAGAHRLWAHRSYKAKLPLRILLAVFNTIAFQDCALHWARDHRVHHKYSETDADPHNATRGFFFSHIGWLLCKKHPEVLEKGKGLDISDLQADPVLVFQRKYYMILMPLACFVIPTMIPIYLWNETLVNSFFVATMFRWTFILNVTWLVNSAAHKWGDKPYDVNINPSQNPSVAVFAFGEGWHNYHHVFPWDYKTAELGNYRLNLTTAFIDFFAKIGWAYDLKSVSEEIIKTRVNRTGDGSHPTWGWGDKDQDKIEVDNAKI------
>UPI000E6D6B81	433	0.550	3.104E-132	10	356	357	27	369	370
----------GVLFESDAAT-PDMALGTAP--VMQADKEPK-KYVWRNIILFAYLHVAAVYGGYLFLFEAKWLTCIFAYLLYVVSGLGITAGAHRLWAHKSYKAKWPLRLILMIFNTIAFQDSAMDWSRDHRMHHKYSETDADPHNATRGFFFSHIGWLLVRKHPDLKKKGKGLDLSDLYEDQILQFQKKYYLILMPLGCFIMPTLVPIYFWGESLLNAFFVCALFRYAFILNVTWLVNSAAHKWGDKPYDKNIKPSENMSVALFAFGEGFHNYHHTFPWDYKTAELGNNRLNFTTTFINFFAKIGWAYDLKTVSEDIVRSRVKRTGDGSHNLWGWGDKDHDKEEINAAIRINPKDE
>UPI001F4F351F	433	0.562	3.104E-132	29	346	357	34	376	385
-----------------------------PEKLPPPEpEPeeleldlapnYEWRIVWRNVIAFVYLHTASLYGLYLAITTAKLLTVFWVYFLGGLGGMGVTAGAHRLWAHRSYKAKWPLRLLLVICNTIAFQNHIYEWVRDHRVHHKFTDTDADPHNSSRGFFFSHIGWLMVRKHPDVSEKGKKVDMSDLERDPLVMWQKRWYLFIMPLFCFVLPAWIPVRVWGEDPWVSWHVAAIFRYTLSLNCTWLVNSAAHIWGVKPYDRNMSPVESVPVAVAAFGEGWHNYHHVFPWDYKAAELGNYRLNFTTAFIDFFAWLGWAYDLKTVPERMALSRAARCGDGSHPrlqrrkshgaqpaIWGWGDPDMPaDEVRD----------
>UPI00130403C4	433	0.565	4.251E-132	3	351	357	27	367	375
---NITSTPTGVIYEGE-------KVD----ESSQIEQPKKkfvRQIVWRNVVIFVYLHLAAIYGLYLALTSAKILTSLFALLLYMGSGLGITAGAHRLWSHKSYKAKMPLEFFLMLMNTIAFQNSAIEWARDHRLHHKYSETDADPHNAKRGFFFAHVGWLLCKKHPDISEKGRGIDISDLMNNRILSFQKKYYMILMPIMCFVLPTVIPALCWNESWSNAYFISGVLRYIFTLNCTWLVNSAAHLFGNKPYDRYINPAENKGVALTAFGEGWHNYHHVFPWDYKTAELGNYRFNITTAFIDLCAKLGLAYDLKVIPVDMVKKRVERTGDGSHELWGWGDKDQTQEDRNQTMVI-----
>A0A0A1X726	433	0.565	4.251E-132	5	356	357	47	396	397
-----PSKETGVLFEYD-ADTADGALNIDVLQRKRAEK-RKLKLVWRNIIIFGYLHLAALYGAWLFFTSAKWPTVFFSIYLYSIGVLGITAGAHRLWAHRSYKAKWPLRALLIAFNTCAFQDAAFHWARDHRVHHKFSETDADPHNATRGFFFSHIGWLLCKKHPDVIAKGKSLDLTDLHADRILMWQLKHYNILMPLACFILPTVIPMYFWNETLINSWFVAAMFRWCFLLNVTWCVNSAAHKFGGRPYDKNINPSQCPSVSAFAFGEGWHNYHHVFPWDYKTAEWGNYSLNLTTAFIDFFAKIGWAYDLKTVSADIIEKRVKRTGDGSHELWGYGDNDITKEDQEGIITINKKQE
>D6X4Z9	432	0.573	5.822E-132	9	355	357	8	348	353
---------TGVL---DENDEEVSTKNILPEVTKPENR--KLQLVWRNIILFAYLYLASFYGLYLMFTSAKLATSIFAYFLYQLGGFGITAGAHRLWAHRSFKAKWPLRLLLAFCNTLAFEDSVIDWSRDHRVHHKFSETDADPYNAKRGFFFSHIGWLLCRKHPQVKEKGKQIDLSDLYQDPILRYQKKYYLFVMPVICFVLPTAAPMYFWGESFKNAFFV-NLFRYCFTLNSTWLVNSAAHLWGSKPYDKFINPAENFAVSVLALGEGWHNFHHTFPWDYKASELGKYSVNFSSAFIDFFAKIGWAYDLKTVSEDLVKKRVLRTGDGSHHVWGWGDMDQALEDYEGAIIKHRKS-
>UPI001CA845E3	432	0.608	5.822E-132	3	345	357	3	340	357
---NITSNPtTGVLFEGeklDDQPVVDL-----PKEKEK----YRRRIVWRNVTIFAGLHIGALYGFYLIFTSAKLLTTLFAILLYICSGIGITAGAHRLWAHRSYKATWQLRLILMIFNTIAFQDAAIDWARDHRVHHKFSETDADPHNAKRGFFFSHIGWLLLRKHPDVKKKGQGIDLSDLKSDPIVAFQKKYYFVLMPTLCFVLPSLIPMYLWNESFLNSYFIPVVFRYVFTLNMTWLVNSAAHLFGNKPYDKYINPSENKGVALMAMGEGWHNYHHVFPWDYKTSELGNYRLNLTTAFIDFFAKIGWAYDLKSVSQDMVKSRVLKSGDGTHDVWGWGDKDQTQEEK-----------
>A0A6L5CEM4	432	0.551	5.822E-132	5	346	357	2	368	378
-----PNIPSATTTEF-VEAKEAPRVNLVHtdehaKEVLKLDEPYRMSLVWRNILIFIYLHLGALYGVYLVIFHAKFYTFLWAALVASMGAVGITAGAHRLWSHRAYKAKLPLRLILAAFQTMAFQNSIYEWCRDHRVHHKFSETDADPHNANRGFFFSHIGWLMCRKHPDVIRKGAGVDMSDLEQDPIVIWQKRTYLLVTPLLCFALPVWVPVHFWGEAGWTSWYIAGIMRYVISLNFTWLVNSAAHIWGAKPYDKSISPVENVSVAILAFGEGWHNYHHVFPWDYKAAELGNYKMNFTTGFIDFFAWLGWAYDLKSVPVELIQRRAARTGDGSYQrqenkskpqsnphhllegetaIWGWGDKDMLIEDTK----------
>A0A7J7B860	432	0.532	5.822E-132	28	353	357	33	383	388
----------------------------QPPSVKSSTsntRPqYKWDVVWRNVIAFLYLHTAGLYGLYLLLFVCSWKTSLWTYVYAFIAGQGITAGAHRLWAHRSYKAKLPLRIFLMLCQTAAFQNHIYEWVRDHRVHHKFTDTDADPHNASRGFFFSHMGWLLVRKHKDVMIKGKTVDMSDVEADPVVRFQKSVYIALVPLMCFVIPTFVPWYFWGENGWICWYTCGIFRYTISLNFTWLVNSAAHIWGTKPYDKSIGPTENIHVALAAFGEGWHNYHHVFPWDYKAAELGNYKLNPTTMIIDFFSKIGWAYDLKTVSLDMIERRVKRTGDGTriadskhseakntddHDhhhnneIWGWGDKDMAKEDVEDVKIFNK---
>B4H107	432	0.591	7.974E-132	10	354	357	42	376	379
----------GVLFEGDE----------GNQSFQKCADGRKVKLVWRNILAFGYLHLAAIYGLYLLVTSAKWATIGFAFVLYVCSGLGITAGAHRLWAHCSYKAKWQLRLMLVIFNTIAFQDAAYHWARDHRVHHKFSETDADPHNATRGFFFSHIGWLLCKKHPEVKAKGQGIDLSDLRADPILMFQKRYYLYLMPFACFVLPTMIPIYFWDESIMNAWFVATMFRWCFILNVTWLVNSAAHKFGGRPYDRFISPTQNISVAVLAFGEGWHNYHHVFPWDYKTAELGFYSLNFTTFFIDCFSKIGWAYDLKTVSPAIIEKRVKRTGDGTHPTWGWGDKDQPKEEIEEALIMHRK--
>A0A8I6RYY7	432	0.607	1.092E-131	29	349	357	22	338	347
-----------------------------PEKKQE----YKVNIVWRNVALFAYLHLAAVYGLYLMLFEAKWLTVFFALVLYKLSALGITAGAHRLWAHKSYKAKLPLKVFLVAINTLAFQNHVIEWARDHRVHHKFSETDADPHNATRGFFFSHIGWLLCRKHPELKEKGKLIDISDLENDPVLAFQKKYYLILMPLTCFLFPTLMPMYMWGESLKCSWFTATMFRYALTLNVTWLVNSAAHMWGQKPYDASISPVENLAVSLGAAGEGWHNYHHVFPWDYKAAELGNYRANTTTALIDLMAKIGWAYDLKTVPPEIVEKRSQRTGDGTRPLWGWGDKDMTQEDAEGTV-------
>B7SB75	432	0.560	1.092E-131	10	354	357	9	349	352
----------GVLFESDATTPDM----ALPtTPVQQADN-YPKKLVWRNILLFAYLHLAALYGGYLFLFSAKWQTDIFAYILYIMSGLGITAGAHRLWAHKSYKAKWPLRLILVLFNTLAFQDSAIDWARDHRMHHKYSETDADPHNATRGFFFSHIGWLLVRKHPELKKKGKGLDISDLYADPILRFQKKYYLLLMPLGCFILPTVIPVYLWNETWSNAFLVAALFRYAVILNVTWLVNSAAHKWGDKPYDKSIKPSENLSVALFALGEGFHNYHHTFPWDYKTAELGNNRLNFTTTFINFFAKIGWAYDMKTVSDEIIQNRVKRTGDGSHHLWGWGDKDHSKEEINAAIRINPK--
>A0A6J2TTD4	432	0.573	1.092E-131	2	353	357	14	363	367
--LAKESKQTGVLFECD-ADTPDGALAGNVRQFQKAEK-RKLKLVWRNIVLFAYLHLAALYGGYLFFFKAKWATVFFSILLYTCGVLGITAGAHRLWAHRSYKAKWPLRLILIVFNTIAFQDAAFHWARDHRVHHKFSETDADPHNATRGFFFSHIGWLLCRKHPDVVAKGKSLDLSDLRADPIVMFQRRHYMVLMPLACFILPTLLPIYLWDESFFNAWFVATMFRWCFLLNVTWCVNSAAHKFGGRPYDKNINPSQCPAVSAFTFGEGWHNYHHVFPWDYKTSEWGKYSMNMTTAFIDFFAKIGWAYDLKSVAPGTIERRVRRTGDGTHELWGWGDKDFSAEDEKDVLFVKK---
>A0A6B2E899	432	0.546	1.092E-131	27	353	357	42	394	397
---------------------------AGPSSKVVKEEPFKVQFVWRNIMIFLYLHLAALYGVYLQVTSAKLITFVFALFLGFCGGMGITAGAHRLWAHKSYKAKLPLRVLLMCFQSLAFQNHVFEWVRDHRVHHKFTDTNADPHNSRRGFFFSHMGWLMTKKHPDVKLKGVLVDMSDLEADPVVMFQKKYYGILMPIFCFIIPALIPYYLLGETFSNSWYIASVMRYVLSLHGTWLVNSAAHLWGMKPYDKNISPSNNIFVAIYAYGEGWHNYHHVFPWDYKTSEFGTYSTNVTTAFIDFFSKLGLAYDLKTVSEDMIQKRILRTGDGSHEysrnkreevlrqmlmsdhdhyhdqnmVWGWDDNDMHEEDKKFAKIYNK---
>A0A6P8JZI5	431	0.580	1.496E-131	4	353	357	11	358	361
----ESSKETGVLFEDD-----AQTVDGDLTTDRfqlKRAEKRRLPLVWRNIILFALVHLAALYGLHSIFTRAKLATTLFAAVLYIIGMLGVTAGAHRLWAHRTYKAKWPLRLLLVIFNTIAFQDAVYHWARDHRVHHKFSETDADPHNATRGFFFSHVGWLLCKKHPDIKEKGRGLDLSDLRADPIMMFQRKHYYILMPLACFVLPTVIPMVYWNETLASSWFVATMFRWCFQLNMTWLVNSAAHKFGNRPYDKSMNPTQNAYVSAFTFGEGWHNYHHAFPWDYKTAEWGRYSLNITTAFIDLFAKIGWAYDLKTVAPDVIQRRVLRTGDGSHELWGWGDKDLTAEDARNVLLVDK---
>UPI000771A44A	431	0.586	1.496E-131	22	354	357	33	374	376
----------------------AKSSDQTPKTQKSK---YEWNIVWRNVIAFVYLHVGALYGFYLFFAGAKFLTVLWTILIAATAAVGITAGAHRLWAHKSYKAKWPMRIILMVFQTIAFQNHIYEWVRDHRVHHKFTDTDADPHNAKRGFFFSHMGWLLIRKHPDVITKGATVDMSDLEKDPIVVWQRRLYIILMPLCCFLVPTWIPCYFWGETAMYSWY-ATIFRYTASLNLTWLVNSAAHIWGTKPYDNSISPTDNIRIAIGAFGEGWHNYHHVFPWDYKAAELGNYKGNFTTAFIDAFAWLGLAYDLKTVPVEMVQKRAARTGDGTriqqdeHHghtyedaIWGWGDVDMQEEDINEAQIINKG--
>UPI0014794F74	431	0.585	1.496E-131	31	353	357	51	386	389
-------------------------------QKSSTAKPkYKWNIVWRNVIAFIYLHIGALYGFYLFFNGTKFYTFLWTFAVACAAALGITAGAHRLWAHRTYKAKWPMRFVLMICQTIAFQNHIYEWVRDHRVHHKFTDTDADPHNAQRGFFFSHMGWLLVRKHPDVIKKGATIDMSDLEADPLVVWQRRLYLFLMPLCCFIIPMWVPCYFWGEKPFNSWY-STVFRYTLSLNLTWLVNSAAHIWGMKPYDKTIGPTENISVAICAFGEGWHNYHHVFPWDYKAAELGNYRTNFTTGFIDACSRIGWAYDMKTVPVEIVKKRAARTGDGtkydkteahhhSHEnmKWGWGDADMqPEEIQEVE-IINK---
>A0A8D8UE22	431	0.636	2.048E-131	3	342	357	3	351	352
---NTSSAPTGVLFEGDSThtdtmshiHQSASEDLAEACAKESPEKEYRIVPVWRNVILFAYLHLAAVYGAYLIFSSAKLPTTIFAILLYQAGATGITAGAHRLWAHRAYKAKAPLKLILLLFNTLAFQNHVYEWARDHRVHHKFSETNADPHNAKRGFFFSHMGWLMCRKHPDVIAKGRCIDLSDLKEDKLVMFQKRHYMKLMPVICFVLPTVVPMFCWGESFLNAWFVATMFRYTLTLNVTWLVNSAAHMWGQRPYDKFINPSENLSVAILALGEGWHNYHHVFPWDYKTSELGTYSTNFTTAFIDFFARIGWAYDCKTVSPAMVATRAQRTGDGSHkDVWGWGDKDMSQ--------------
>A0A5Q0V425	431	0.545	2.048E-131	3	354	357	22	368	371
---NASDVN-GVLFEDDAAT-PDMALSNTP--VQKADN-YPKKLVWRNIIAFAYLHIAAVYGGYLFLFAAKWQTDIFAYILYVMSGLGITAGAHRLWAHKSYKAKWPLRLILVFFNTLAFQDSAIDWARDHRMHHKYSETDADPHNATRGFFFSHIGWLLVRKHPELKQKGKGLDLSDLYADPILRFQKKYYLILMPIACFILPTVIPLYYWGENWVTAFFVAALFRYAFILNVTWLVNSAAHKWGDKPYDKNIKPSENISVSIFALGEGFHNYHHTFPWDYKTAELGNNRLNFTTNFINFFAKIGWAYDMKTVSDEIVQSRVKRTGDGSHHLWGWGDKDHCKEEVAAAIRINPK--
>A0A6V7GXL3	431	0.585	2.048E-131	28	353	357	41	383	386
----------------------------QPQKSSAVQPKYKWNIVWRNVIAFIYLHIGAMYGLYLSFTSIKLQTTLWALFLTIFGGMGITAGAHRLWAHRTYKAKWPMRFVLMIMQTVAFQNHIYEWVRDHRVHHKFTDSDADPHNAKRGFFFSHIGWLLLRKHPDVMKKGATVDMTDLERDPIVLWQKRLYILLVPLICFILPVLIPCYFWNETLFNSWY-STLLRYTLSLNGTWLVNSAAHIWGYKPYDKNIGPTENTSVAIIAFGEGWHNYHHVFPWDYKAAEFGDYNMNFTTALIDFCSRLGLAYDMKTVPVDVIKKRANRTGDGtrygknedsqSHEdyhshedmKWGWGDVDMkPEEIQEVD-IINK---
>B6CBS2	430	0.573	2.805E-131	10	354	357	9	349	352
----------GVLFENDVQTPDMG-LEVAP--VQKADE-RKIQLVWRNIIAFACLHLAAVYGAYLFFTSAIWQTDIFAYILYVMSGLGITAGAHRLWAHKSYKAKWPLRLILVAFNTLAFQDSAIDWARDHRMHHKYSETDADPHNATRGFFFSHIGWLLCRKHPELKRKGQGLDLSDLYADPIIRFQKKYYLLLMPLACFVLPTIIPVYLWGESWKNAFFVAAMFRYTFILNVTWLVNSAAHKWGGKPYDKNIQPAQNISVAIFALGEGFHNYHHTFPWDYKTAELGNNRLNFTTSFINFFASFGWAYDLKTVSDEIIQQRVKRTGDGSHHLRGWGDQDIPAEEAQAALRINRK--
>A0A8J5AKJ4	430	0.570	2.805E-131	9	349	357	10	351	352
---------TGVLNEQDAE-----TIDGGLTKDItplTLAKPRKYEWVWRNIAAFSFLHLSAIYGIYLLFTSAKLYTIIFAVVVYFISILGITAGCHRLWAHRSYKAKLPLRILLVAFNTIAFQDCALHWARDHRVHHKFSETDADPHNAKRGFFFSHVGWLLCKKHPDVIEKGKSLDISDLLADPVLIFQRKYYMILMPLACFILPTIVPMYFWNETFLNSFFVSTMFRWTFVLNFTWLVNSAAHKWGHRPYDVNINPAQNPIVSILVLGEGWHNYHHVFPWDYKTAELGNYRANYTAAFIDFFAKIGWAYELKSVSHEIVKTRVERTGDGSHAIWGWGDKDQDEkdvEFATITH-------
>A0A6V7H8A4	430	0.548	2.805E-131	8	353	357	8	366	369
--------PTGVLFEEE-----------TLEETSSLSEPKkkiKKQIVWRNVIIFTYLHLGAIYGLYLVFTSAKIVTTLFGeqmpgiisrrlsrfrlttISLYVCSGLGITAGAHRLWAHRSYKAKWPLQMLLMIFNTIAFQDAAIDWARDHRLHHKYSETDADPHNAKNGFFFAHVGWLLCRKHPDIARKGKGIDLSDLRNNSILMFQKKYYLYLMPLLCFILPTVIPVYCWNETWSNAYFVPAVLRYVFTLNMTWLVNSAAHMFGNKPYDRYINPAENKMVALTAFGEGWHNYHHVFPWDYKTAELGNYRFNLTTAFIDFFAKLGLAYDLKIVPKDVVYKRVQRTGDGNHNtanLWGWGDKDQTKQDIDVTMVLKK---
>A0A6P8N5W2	430	0.601	2.805E-131	30	353	357	63	399	402
------------------------------EKSSNTESSYEWKIVWRNVIAFTYLHIGAIYGLYLAFTSAKYQTTIWLLSLIALGGMGVTAGAHRLWAHRTYKAKWPMRFLLMILQTIAFQNHIYEWVRDHRVHHKFTDTNADPHNAKRGFFFSHVGWLLVRKHPDVLKKGATVDMSDLENDPIVVWQRRLYLLLVPTLCFVLPVWVPCYLWKETLFNSWY-STLTRYTLSLNGTWLVNSAAHIWGAKPYDKNIGPTENKSVAIVAFGEGWHNYHHVFPWDYKAAELGDYKVNITTAFIDFCARLGLAYDMKTVPVEAIKRRAIRTGDGtkynehddSHHhmhvdmKWGWGDADMkPEEIQEVE-IINK---
>A0A084W6J7	430	0.537	3.841E-131	9	354	357	9	366	369
---------TGVLNEVDAE-----TIDGGLaKDVTPLKRAEKRKIklVWRNVLAFGYLHLAAVYGAWLMLTSARLYTIAIrvvfslnfpfsncvAFVLYVMSGLGITAGAHRLWAHRSYKAKLPLRIILAIFNTIAFQDCALHWARDHRVHHKYSETDADPHNATRGFFFSHIGWLLCRKHPEVIAKGKQLDITDLEADPVLRFQRKHYMLLMPLACFILPTITPVYFWNESWTNAWFVATLFRWTFILNVTWLVNSAAHKWGDKPYDKSISPSENRTVASFAFGEGWHNYHHVFPWDYKTAELGNYRMNLTTAFIDFFAKIGWAYDLKTVSQEIVEKRVKRTGDGSHPTWGWGDKDQDQYEVQHATIINQK--
>A0A0M4EH83	430	0.569	3.841E-131	4	354	357	21	369	372
----EESKQTGVLFEAD-ADTNDGALDVDVVQLKRAET-RKLKWVWRNIILFAYVHLAALYGGFLLLTQAKWATVAFSAALYIMGMLGITAGAHRLWAHRSYKAKWPMRLILIVFNTIAFQDAAYHWARDHRVHHKFSETDADPHNATRGFFFSHVGWLLCKKHPDVVAKGKSLDLSDLRADPILMFQKRHYYTLMPLACFILPTVIPFYGWNESLLCSWFVSTMFRWCFQLNMTWLVNSAAHKFGGRPYDKHINPSQSPYVSAVTFGEGWHNYHHVFPWDYKTAEWGRYSLNMSTAFIDMFAKIGWAYDLKSVAKETIERRVRRTGDGTHELWGWGDKDLTADDAKLVLLVGKK--
>UPI0006C9C55C	430	0.578	3.841E-131	33	352	357	36	366	377
---------------------------------KENNKKYPWKIVWRNVIAFLYLHFGALYGLYLFFDGAKFLTVLWTILVACSAAVGITAGAHRLWCHRAYKAKWPLRVILMIFQTTAFQNHLYEWVRDHRVHHKFTDTDADPHNAKRGFFFSHMGWLLLRKHPDVISKGASVDMSDLDSDPVVVWQRRLYIILMPLFCFVIPAWIPCYFWNENPMNSWY-ATIFRYTLSLNITWLVNSAAHIWGTRPYDESISATDNVRVALGAFGEGWHNYHHVFPWDYKAAELGDYSVNFSTAFIDFFAKIGWAYDLKTVPLEMIEKRAKRTGDGTrieHDdsenhhegaIWGWGDKDMHQEDIEMVHIIN----
>A0A2J7PNJ8	430	0.523	3.841E-131	25	353	357	36	381	384
-------------------------SGLQKVQAEHKDEPgkqYNLKIRWRNVIAFLYLHVFTLYGIYLAFTAAKYQTNIWTTAVLIFASIGVTAGAHRLWCHRSYKAKLPLRILLCIMQTIAFQNHIYEWVRDHRVHHKFTDTDADPHNSKRGFFFCHIGWLMVRKHPDVKIKGKTVDMSDLESDPVVVWQRRTYLVTMPLLCFVLPALVPVYFWNEDPWVSWYVASVMRYTLQLNGTWLVNSAAHMWGYKPFDKDISAVENLTVASLGFGEGWHNYHHVFPWDYKAAELGPYRTNWTTGFIDFFSRIGWAYDLKTVSTEMIRRRAARTGDGSrhsdapledlHEtdnsIWGWGDKDMPEEDIKEVRIYNK---
>A0A7R9I938	430	0.559	3.841E-131	38	353	357	50	385	392
--------------------------------------PYyEWSIVWRNVLAFIYLHGGALYGLYLVFTTAHPATFPWAFLVAGLAALGVTAGAHRLWCHRAYKAKWPLRLILAILQTVAFQNHIYEWVRDHRVHHKFAETDADPHNSKRGFFFSHIGWLMVRKHPDVINKGRTVDMSDLLQDPIVVWQMRTYLVTLPLVCFVLPTWVPIYFWNEDPWTSWYVASILRYTLSLNLTWLVNSAAHIWGTRPFDKNISATDNVPVAVMAFGEGWHNYHHAFPWDYKAGELGNYRTNFSTGFIDMFAKIGWAYDLKTVSPEMIKRRAKRSGDGTYwgdlgvsgvpvgeghdhegSIWGWGDKDMPEEDIKDVLITHK---
>A0A8D8M913	430	0.615	3.841E-131	3	353	357	3	369	975
---NTSSAPTGVLFEGDSThtdtmshiHQSASEDLAEACAKESPEKEYRIVPVWRNVILFAYLHLAAVYGAYLIFSSAKLPTTIFAILLYQAGATGITAGAHRLWAHRAYKAKAPLKLILLLFNTLAFQNHVYEWARDHRVHHKFSETNADPHNAKRGFFFSHMGWLMCRKHPDVIAKGRCIDLSDLKEDKLVMFQKRHYMKLMPVICFVLPTVVPMLCWGESFLNAWFVATMFRYTLTLNVTWLVNSAAHMWGQRPYDKFINPSENLSVAILALGEGWHNYHHVFPWDYKTSELGTYSTNFTTAFIDFFARIGWAYDCKTVSPAMVATRAQRTGDGSHkDVWGWGDkeeKDFeeksPTEVKSAILQENK---
>A0A6P4GCL4	430	0.577	5.261E-131	0	353	357	6	355	360
MHTNfESSEQTGVLFEEDVETV-DGDLNTDRFQHKRAED-RKLAWVWRNITLFAFVHLAALYGIYLIITKAKLATTLFAAFLYIIGMLGVTAGAHRLWAHRTYKAKWPMRLILIIFNTIAFQDAAYHWARDHRVHHKFSETDADPHNATRGFFFSHVGWLLCKKHPDVKEKGKSLDLSDLRADPILMFQRKHYFMLMPLACFVMPTVIPMVCWEESLACSWFVATMFRWCFQLNMTWLVNSAAHKFGGRPYDKSMNPVQNAYVSAFTFGEGWHNYHHAFPWDYKTSEWGHYSLNVTTAFIDMFAKIGWAYDLKSVSPETIKRRVLRTGDGSHELWGWGDKDLKTED---VLFDNK---
>A0A0V0GDS0	430	0.532	5.261E-131	12	354	357	11	370	373
------------LF---LAEAEV-ISSRKPQQlqaSKKSQGPhYEWQIVWRNVLGFVYLHVGALYGLYLAFTVGKGYTSVWALFFASLGAMGITAGAHRLWAHKSYKAKWQLRLLLTLFQTIAFQNHVYEWVRDHRVHHKFTDTDADPHNSRRGFFFSHIGWLMVRKHADVKAKGKSVDMSDMEKDWVVMFQKKYYMIVMPLFCFIMPTIIPIYFWNEGVWNAWYIAGVLRYTLSLNGTWLVNSAAHIWGTKPYDKNISPSENLSVAIVAFGEGWHNYHHAFPWDYKTSEFSGYKFNFTTAFIDLFARIGWAYDLKTAPLDMIEKRANRCGDGsremllhnkkekhrhSHigELWGWDDQDMTTEEKQMAEITHKK--
>UPI00096B04DF	430	0.533	5.261E-131	29	353	357	25	371	376
-----------------------------PETRKPNQstGPkYKWEIVWRNVIAFIYLHTFGLYGLYLLFNGCQLKTVYWVLAVIILSGQGITVGAHRLWAHRTYKAKLPLRIILAFLQTMAFQNHIYEWVRDHRVHHKFTDTDADPHNAKRGFFFSHMGWLMLKKHKDVFIKGKTVDLSDLEADPVVMFQKKFYLVLMPIVCFVFPAFIPWYYWGENWWYAWYTAVIFRYTLCLNGTWLVNSAAHIWGTRPYDKSIKPTENRFVAFMAFGEGWHNYHHVFPWDYKAAELGNYRLNWSTSFIDLMSKIGWAYDLKTASLEIIQKRIKRTGDGTikakdvgdgmHHdhdhdhsdaIWGWGDKDMNEEEKQDIRIFNK---
>A0A023F676	429	0.538	7.205E-131	33	354	357	3	342	345
---------------------------------KKTQGPhYEWQIVWRNVLGFIYLHVGALYGLYLVLTVAKWYTFAWATFYTSLGAMGITAGAHRLWAHKSYKAKWQLRLLLAAFQSIAFQNHIFEWVRDHRVHHKFTDTDADPHNSKRGFFFSHIGWLMVKKHKDVKVKGKAVDMSDIAKDWVVMFQKKYYLIVMPLFCFVIPTMVPIYLWNEGAWNAWYIAGVLRYTLSLNGTWLVNSAAHIWGTKPYDKNISPSENLSVAIVAFGEGWHNYHHAFPWDYKTSEFSGYKFNLTTAFIDFFARIGWAYDLKTAPLDMVEKRANRCGDGsrkmlSHskkekhrhshigEVWGWDDQDMTVEEKQMVEITHKK--
>A0A1D2MTL3	429	0.589	7.205E-131	40	356	357	23	346	348
----------------------------------------RVDIVWRNVALFTYLHLAAFYGGYLLITgQVMWQTFLWGVILHTMSGFGITAGAHRYWAHKSYKAVTPLRLLLAYMQTLAFQNHIYEWCRDHRVHHKFAETHADPHNAKRGFFFSHMGWLLCKKHEAVKVKGKSVDMSDLEQDPIVMFQKKYYLPLVLTISFVIPTIVPSYFWGETASTAFLFAAMFRYCVTLHCTWLVNSAAHRWGPRPYDKSISPAENKSVAWWAFGEGWHNYHHVFPWDYKTSEVGIYRYNFSAAFIDYMAKVGWAYDLKTVPEKLVKQRVARTGDGSHPdhIhagpWGWGDKDIPEDDEKVTEILHKRNE
>UPI0007671D60	429	0.575	7.205E-131	9	353	357	9	345	351
---------TGILYEDDmIEN----SIPIQPSKTK-----YEIRIVWRNVIYFLLFHLGALYGLYLVFTSAKLLTTIFAYWLYRVGATGVTAGAHRLWTHRAYKAKWPLQLLLMVMDTIAFQDSVIHWARDHRVHHKYSETNADPHNAKRGFFFSHIGWLLCRKHPDLIEKGNGIDISDLKSNPILAFQKKYYIILMPLLCFVMPTVVPVVCWGETWTNAYFVSGILRFVFTLNVTWLVNSAAHLYGNKPYDRSINPSENKIVSLLAVGEGWHNYHHVFPWDYKTSELGGYKLNTTTAFIDFWAKLGLAYDLKVVPKKVIQKRVENTGDGSHELWGWGDKDQTQEDKEQTVVTYR---
>A0A1E1VYJ4	429	0.547	7.205E-131	10	354	357	9	349	352
----------GVLFESDaVTP-----DMALPNtPVAQADNTPK-QYVWRNIILFAYLHLAAVYGGYLFLFSAKWQTDLFAYILYVMSGLGITAGAHRLWAHKSYKAKWPLRLILVIFNTIAFQDSAIDWARDHRMHHKYSETDADPHNATRGFFFSHIGWLLVRKHPELKKKGQGLDLSDLYADPILRFQKKYYIYLMPLACFVMPTVVPVYLWGESWTNAFFVCALFRYAFILNVTWLVNSAAHKWGDKPYDKSIKPAQNLSVSVFALGEGFHNYHHTFPWDYKTAELGNNSLNFTTNFINFFSKIGWAYDLKTVSDEIVKARVERTGDGSHHLWGWGDKDHDQKEINAAIRINPK--
>A0A6J2X6A7	429	0.566	7.205E-131	9	354	357	16	351	354
---------TGVLFESDDV---SSEKFAQEEKV----EPRTYEIVWFNVTLFVILHCVALYGVYLSFTSAKLATTIYAIILYQMGAFGITAGAHRLWSHKAYKAKWPLKLILVLCQTLAHQNSVIEWSRDHRVHHKYQETDADPHNAKRGFFFSHMGWLMCKKHDDVKDKGKGIDMSDLFAEPILRLQHKYFYYLMPIGCFLLPTLWPIVLWGETLGNA-YCLNITRYVITLHATWLVNSAAHMWGSKPYDKYINPTENLFVSMFAIGEGWHNYHHTFPWDYKTAEYG--RLNWTMAVINLFSKIGWAYDLKTVSPEMIEKRVKRTGDGSHEIWGWGDKDQSPEDRRNAVIINKK--
>E7BTP7	429	0.574	7.205E-131	9	354	357	16	359	362
---------TGVLFEADVE-----TIDGGL-AIDTTQfkraEDRKLPWVWRNILLFAYVHLAALYGLYLIFTQAKLATTFFAAVLYCCGMLGITGGAHRLWAHRSYKAKWPLRLILIVFNTVAFQDAAYHWARDHRVHHKFSETDADPHNASRGFFFSHVGWLLCKKHPDVKEKGKGLDLSDLRADRILMFQRKHYYVLMPLACFILPTVIPKMCWDESMTCAWFVATMFRWCFQLNMTWLVNSAAHKYGGKPYDRSMNPSENIGVAAMTFGEGWHNYHHVFPWDYKTGEWGNYSLNLTTAFIDLFAKIGWAXDLKSVSPDIIKRRVQRTGDGTHELWGWGDKDLSAEDAKDVLFVDKK--
>UPI0008404629	429	0.577	7.205E-131	31	353	357	38	367	370
-------------------------------QKSSSSKPkYQWQIVWRNVFAFLYVHTAAVYGFYLLFNGTRFYTFAWSMAIMVISALGITAGAHRLWAHRAYKARWPLRFFLMICQTIAFQNHIYEWVRDHRVHHKFTDTDADPHNAKRGFFFSHMGWLLVRKHPDVMNKGKTVDMSDLENDPIVVWQKRLYLLLMPLCTFIIPMWVPCYFWNEKPLNSWYV-TMMRYAISLNFTWLVNSAAHIWGMKPYDKSISPVENKWVAILTAGEGWHNYHHVFPWDYKAGELGFYKMNWTTLFLDTCARFGLAYDMKTVPTDVIKKRSGRTGDGTwdhHNIeearWGWGDKDMKADEVNEVEIINK---
>UPI000C20E63F	429	0.558	9.867E-131	0	354	357	0	343	346
MPPNE----TGVLHETDiVDTQNV-NINN------HETKPREYKYVWRNIILYIYLHVVSFYGVYVLFTSAKFLTIILGFILLNMGNLGITCGAHRLWSHKSYKAKTPLKILLVIMQTLAFQNSAIEWARDHRVHHKFSETNADPHNATRGFFFSHVGWLLTRRHPDVKEKGKGVDISDLTSDPILRFQQKHYVPLMIFTSFVLPTVLPMYLWNEGFVNAW-VLNLLRYCLGLNITWLVNSVAHMFGDKPYDKFINPGENFSVALLALGEGWHNYHHTFPWDYKTSELGKYSTNMSTLFIDFMAKIGWAYDLKTVSEDMIKKRVKRTGDGTHNLWGWTDKDMPKEDIQDAITLNKK--
>A0A7J6ZA14	429	0.577	9.867E-131	8	354	357	7	346	349
--------PTGVLFENDVDvPAEDE----GPVKYKKTA---ETKLSWPMIIVYAYFHVVAVYGVYLIFASAKILTTISVVVLYELGILGITAGVHRLWSHRSYKAKWQLRLFLTILQTLSFQDPIIDWARDHRVHHKFNETDADPYNAKRGFFFSHIGWMFFHKHPEVKSKGKGIDFSDLYADPFLKFQKKYYFYIMPIMCFILPTFLPMYLWGETFYNS-FTINILRYILTLNSTLAVNSVAHRWGTKPYDKSLNPSENLTMSLLTLGEGWHNYHHAFPWDYKTAELGKYSTNLTTAFIDLMAKIGWAYDLKSASEEMIKRRVLRTGDGSHELWGWGDKDQPKEEKTEAIIEHRK--
>UPI000C206C9C	429	0.580	9.867E-131	9	354	357	8	347	350
---------TGVLFETEneIAVQEL------PGNVQKPDN-RKLELVWRNIILMGYLHIAGVYGAYLMATSAMWKTVFFSIAMYQMGGLGITAGAHRLWAHKSYKAKWPLTLLLTIFNTIAFQDAVVDWARDHRVHHKYSETDADPHNAKRGFFFAHVGWLLCRKHPEVKAKGKGIDMSDLYADPILKFQKDYYLIVMPLICFVIPTIIPMYFWDETFQNAFFL-NLFRYVWTLNITWLVNSAAHMFGDKPYDKYINPAENKTVAVLALGEGWHNYHHTFPWDYKTSELGKYSVNLSCLFIDFMAKLGLAYDMKTVSVDMIKKRVERTGDGTHELWGWGDKDQPAEERNEAIILNRK--
>A0A194PI06	429	0.550	9.867E-131	12	356	357	13	349	350
------------LFEADAKA-------ADPIIVPPSAEKRKWEIVWRNVILFALLHLTGLYGAYLFFFKAMWSTSLFAFILYICSGLGITAGAHRLWAHKSYKAKLPLRVMLTLFNTIAFQDSVLDWARDHRMHHKYSETDADPHNATRGFFFSHVGWLLVKKHPQIKAKGKTLEMNDLWADPVLRFQKKYYLLIMPLCCFILPTYIP-TLWGESLWNAFYVCAVFRYVYVLNVTWLVNSWAHLWGSKPYDRHINPVETKPVSLVVLGEGFHNYHHTFPWDYKTAELGDYSLNFTKMFIDSMAKIGLAYDLKTVSTEIIEKRVKRTGDGSHSVWGWDDKDVNAEEKKVAQIINPKEE
>A0A6L2PMU7	429	0.510	9.867E-131	22	353	357	32	380	383
----------------------ARSRSAPHKEHDEAEQPtkqYKWDIRWRNVIAFLYLHIFTLYGIYLTFTAAKYQTVIWAYAVLSAAAVGVTAGAHRLWCHRSYKAKWPLRLLLCIFQTAAFQNHIYEWVRDHRAHHKFTDTDADPHNSTRGFFFCHIGWLMVRKHPDVKIRGKSIDMSDLDADPIVVWQRRTYLITMPLLCFVLPAWVPVHFWNEDPWVSWYVAAIMRYTLLLNGTWLVNSAAHMWGNKPFDTSISAVENFSVAAIGYGEGWHNYHHVFPWDYKAAELGTYRANLTTGFIDFFSRIGWAYDLKTVSLEMIRRRAARTGDGSrhgdapveelHEtdngIWGWGDRDMPEEDIKEVRIYNK---
>A0A6P4IT85	428	0.586	1.351E-130	9	354	357	16	359	362
---------TGVLFEAD-AETMDGDLAIDTAQFKRAED-RKLPWVWRNIILFAYVHLAALYGLYLIFTQAKFATTLFSAVLYTCGMLGITGGAHRLWAHRSYKAKWPLRLILIVFNTVAFQDAAYHWARDHRVHHKFSETDADPHNATRGFFFSHVGWLLCKKHPDVKEKGKGLDLSDLRADRILMFQRKHYYVMMPLACFILPTVIPKMCWDESLMCSWFVATMFRWCFQLNMTWLVNSAAHKYGGKPYDSSMNPVQNAGVAAMTFGEGWHNYHHVFPWDYKTAEWGNYSLNLTTAFIDLFAKIGWAYDLKSVSPDIIKRRVQRTGDGTHELWGWGDKDLTAEDAKNVLFVDKK--
>A0A1I8P247	428	0.559	1.351E-130	3	354	357	11	366	369
---NEhiSTVPentaTGVL-----SEQEAETIDGGLAKDIaplKKASERKLELVWQNIIGFIYLYCATFYGFYLMATSAKWQTNICGLLLTYLTGFGITAAAHRLWAHKAYKANLPMRIMLIIFNTIAFQNSVYVWARDHRVHHKFSETDADPHNATRGMFFSHIGWLMCKKHPEVKEKGKTIDMSDLEADPIVMFQHKYYYLLMPIACFVFPAWLPMYFWNETFSNAWHICVLARWCFLLNSAWLINSAGHKYGSKPYDKNYNPAENAFIAILTLGEGWHNYHHVFPWDYKTSELGNYSMNYSTAFIDFFAKLGWAYDLKTVSEDIIRKRCQRTGDGTHPIWGWGDKDQDKEEMRDAVIINKK--
>A0A7M7H993	428	0.565	1.351E-130	19	353	357	21	369	372
-------------------PEEKPVSNSKPTylEAQKSDKSkYTWKIVWRNVIAFVYLHVGALYGFYLFFHGAKILTVLWTILIACSAALGITAGAHRLWCHRAYKAKWQLRLILMIFQTIAFQNHLYEWVRDHRVHHKFTDTDADPHNAKRGFFFSHMGWLLVRKHPDVIAKGASVDMSDLETDPIVVWQRRLYIILMPIFCFLLPAWIPCYFWGENGMYSWY-ATIFRYTASLNLTWLVNSAAHIWGTRPYDETISATDNIRVALGAFGEGWHNYHHVFPWDYKAAELGDYKANFTTAFIDFFARIGWAYDLKTVPVELVEKRAARTGDGnrikqsspehSHEdaIWGWGDKDMHQEDIEYATIINK---
>E0VE42	428	0.547	1.351E-130	5	356	357	6	372	379
-----SVVPTGTIFE---NELPTGKKEKVEEEIVNGKSSHKA-IVWRNAILFAYLHVAAVYGLYLAITSAKLYTNLWAYALYVSGGLGITAGAHRLWSHKSYKAKLPLKIFLTICNTIAFQNSIWEWARDHRVHHKFSETDADPHNAKNGFFFSHVGWLLVKKHPDVRRKGKVIDMSDLDQDPVVAFQKKYYLILMPIGCFLIPTFVPVYFWGETWSNAWFVATLFRYCFTLNATWLVNSAAHFFGSKPYDKNMNPAENLMVAVGALGEGWHNYHHVFPWDYKAAELGNYGYNFTTCFIDIMAKLGQAYDLKTVSPHIVIARAKRTGDGSYvppenvkiikedghsidgDVWGWGDKDMkPEDIKAATIINEDKSE
>UPI001D066E47	428	0.609	1.851E-130	30	354	357	19	342	347
------------------------------EHKHPVQEKRTYELVWRNIIIFSFLHTVALYGIYLAFTSARIYTTLLVFILYPAGGFGITAGAHRLWAHRAYKAKWPLRVILTICNTLAFQDAVIDWARDHRVHHKYSETHADPHNAVNGFFFSHVGWLLCKKHPEVKKKGSQIDMSDLYADPILRFQKKHYMILMPLISFILPTAAPMYFWGETFTNA-YCLNILRYCITLNATWLVNSAAHMIGWRPYDKNISPSENKFVSLFALGEGFHNYHHTFPWDYKTAELGKYSLNYSTALIDFFAKIGWAYDLKTVSDDMVKKRVLRTGDGSHEVWGWGDKDQPEEDYTEAVIRYRK--
>UPI001F0293B0	428	0.582	1.851E-130	6	350	357	12	349	358
------SSPIGILFKGE-------KIDDQPVEISKEKEIYKRNIIWRNVAIFSGLHIGAVYGAYLALTSAKLLTTLFSILLSMWSGIGITAGAHRLWAHRSYKAKWQLRLILIIFNTIAFQDAAIDWARDHRVHHKYSETDADPHNAKRGFFFSHVGWLLLRKHPDVKQKGKGIDMSDLKSDPIIAFQKKYYFILMPLMCFILPSLIPMYCWNETFLNSYFIPVVFRYVFTLNTTWLVNSAAHLFGNKPYDKYINPSENKGVAMMSLGEGWHNYHHVFPWDYKTSELGNYRYNITTAFIDFFAKIGWAYDLKSVSKDTIKSRVLKSGDGTHDVWGWGDKDQTQEEKQHAVV------
>A0A6J0BKQ8	428	0.596	1.851E-130	36	353	357	44	375	378
------------------------------------DEPkYKWRIVWRNVIAFLYLHIGALYGFYLFFAGAKFLTLIWTLVVAALGAVGVTAGAHRLWAHRAYKAKWPMRLILMIFQTLAFQNHLSEWVRDHRVHHKFTDTDADPHNAKRGFFFSHMGWLLVRKHRDVIEKGATVDVSDLESDPIVVWQRRLYVILMPVFCFLIPTWVPCHFWGETGMNSWYCATVFRYTLSLNLTWLVNSAAHIWGTKPYDDSISPTDNVRIALGAFGEGWHNYHHVFPWDYKAAELGNYRANFTTAFIDFFAWLGQAYDLKTVPLNMIKKRAARTGDGtridrdehyghSHEgaIWGWGDIDMHTEDILDAQITNK---
>UPI00187D7B39	428	0.547	2.534E-130	9	355	357	10	355	358
---------TGVLNEHDAE-----TIDGGLAKDIAPLMGHKkqpLKLVWRNIILFAYVHVAAVYGLWLLLTAAKFYTFFFSVVLYLSSGLGITAGAHRLWAHRSYKAKLPLRILLTAFNTMAFQDCAIHWARDHRVHHKYSETDADPHNATRGFFFSHIGWLLCKKHPDVIEKGKGLDISDLTTDPVLAFQRKHYLILMPLACFVFPVLVPMYLWNESFLNAFFVAAMFRWTFVLNATWLVNSAAHKWGDRPYDVNINPSQNPSVALFAFGEGWHNYHHVFPWDYKTAELGNYELNFTTAFIDLMAKIGWAYDLKSVSKDIIKTRVERTGDGTHATWGWGDRDQDKiELKHATITHQLKT-
>UPI001C8AC968	428	0.580	2.534E-130	9	356	357	34	378	379
---------TGVLFEADVETNDGALATCT-VEFKRAEK-RKLELVWRNIILFGYVHLAALYGVYLMFTQAKLATTVFAAALYVCGMLGITGGAHRLWAHRSYKAKWPMRLILIVFNTIAFQDAAYHWARDHRVHHKFSETDADPHNATRGFFFSHVGWLLTKKHPDVKAKGKILDLSDLHADRILMFQKKHYYVLMPLGCFILPTLIPMVCWNESFTCAWLVAAMFRWCFQLNMTWLVNSAAHKFGGRPYDKHMNPAENAYVATMTFGEGWHNYHHVFPWDYKTSEWGN-RLNMTARFIDLCAKIGWAYDLKSVAPDTVKRRVWRTGDGSHELWGWGDKDITPEDAKDVLFINKKEE
>UPI001CAA3F8C	427	0.555	3.471E-130	33	353	357	4	337	339
---------------------------------QKLKSKYKWDIVWKNVIIFLYLHISSLYGIYLSFTALKLYTTIFAIISISITNLSITAGAHRLWAHKAYKAKWPMRVILMICQTMAFQNHIYEWVRDHRVHHKFTDTDADPHNSKRGFFFSHIGWLMVRKHPDVVKKGATIDMSDLEKDPVVVWQRRYYKILMPLMCFIIPTWIPVYFWGEGVMYAWH-ATVTRYILSVNITWLVNSAAHMWGIKPYDSTITPTEIPAVSFLAFGEGWHNYHHVFPWDYKAAEFGNYKVNFTTAIIDSFAKIGWAYDLKTVSHEMIEKRACRTGDGTryqhledqHEtkynnsIWGWDDPDIIPEDIKDAKILNR---
>R4G4I7	427	0.619	3.471E-130	29	352	357	18	342	348
-----------------------------PEEepIQKVQE-YKLQIVWRNVLLFAYLHLAAVYGAYLMIFEAKWFTVAWTILLYYTSALGITAGAHRLWSHRAYKARLPLKILLAFCNTISFQNHIFEWARDHRVHHKFSETDADPHDARRGFFFSHVGWLLCRKHPNVKEKGKVIDLSDLYADSVVMFQKRHYLILMPLACFIMPTMVPMYFWNETFLCSWFVATMFRYAFVLNMTWLVNSAAHMWGNKPYDMTINPSENLGVALGAAGEGWHNYHHVFPWDYKAAELGNYRANFTTGFIDFMSRIGMAYDLKTVPKEVIDKRCARTGDGTRQLWGWGDKDLTKEEINDAVIVD----
>UPI000DBED095	427	0.547	3.471E-130	7	350	357	7	344	352
-------VPAEMLFEEEtVAEQ--QSI-----ETMKEQPKYVIHIIWRYVMLFLYLHIASLYGIYLAFTSAKLVTVIFAILLYQISCFGITAGAHRLWSHRSYKAKWPLRLLLVILNTTAFQNSVIDWAKDHRIHHKYSDTDADPHNSNRGFFFSHMGWLLCRKHPEVMKKGKAIDISDLKSDPMLVFQKKYYALLMPLMCFILPTVIPVVCWNETWTNAYFIPTILRYIFTLNVTWLVNSAAHFFGNKPYDKYIKASQNKSVAIMISGEGWHNYHHVFPWDYKTAEYGNYSFNITTAFIDFFAKIGWAYDLKSTSEDMVRKRVEKTGDGSHDLWGWGDNDQTQEERNQMIV------
>G8FQ88	427	0.548	3.471E-130	8	356	357	7	352	353
--------PAAwVLEESDaVTDDKDVAALVPPSAEKR-----KLSIVWRNVILFVFLHIGAVYGGYLFFTRAMWATKFFALFLYLCSGLGITAGAHRLWAHKSYKAKLPLRILLAMFNTIAFQDSVLDWARDHRMHHKYSETDADPHNATRGFFFSHVGWLLVRKHPQIKAKGNTIDMSDLCSDPVLRFQKKYYLTLMPLFCFILPTYIP-TLWGESLWNAYFVAAIFRYCYVLNVTWLVNSAAHKWGDRSYDKNISPVETKPVSLVVFGEGFHNYHHTFPWDYKTAELGGYSLNISKLFIDTMAKIGWAYDMKSVSPDIIEKRVKRTGDGSHEVWGWDDKDVPAEQKAAATIINPdKTE
>UPI00187D82F7	427	0.558	3.471E-130	9	355	357	10	355	356
---------TGVLNEYDAE-----TIDGGLVKDNTPltrSNPRQYQLVWRNIAAFSFLHLSAIYGSYLLFTSARVYTIVFAMVLYCISVLGITAGAHRLWAHRSYKAKLPLRVLLTVFNTIAFQDCAIHWARDHRVHHKFSETDADPHNAKRGFFFSHVGWLLCKKHPDVIEKGKSLDISDLLADPVLVFQRKHYMILMPLACFILPTLAPIYIWNETFLNAFFVATMFRWTIILNVTWLVNSAAHKWGDKPYDVSINPVETATVALFAFGEGWHNYHHVFPWDYKTAELGNYRANYTTAFIDFFAKIGWAYELKTVSDAIIKRRVERTGDGSHATWGWGDKDQDRnEVKYATITHRKRT-
>UPI000258E8B5	427	0.556	3.471E-130	25	353	357	37	374	377
-------------------------VQKTPEKV---QQKYKWKIVWRNVIAFIYLHIGSLYGMYLFFNGTRFYTLIWHVFVTLLAGMGITAGAHRLWAHRSYKAKWPMRVFLMICQSIAFQNHIYEWVRDHRVHHKFTDTDADPHNAQRGFFFSHMGWLLVRKHPDVFRKGATVDMSDVINDPVVLWQKRLYIILMPIFCFVLPTWIPCYFWDEKPLNAWY-STVWRYTLNLHFTWLVNSAAHIWGMKPYDKNIGPTENIGVAICAVGEGWHNYHHVFPWDYKAAELGNYKLNLTTAFIDFCARLGLAYDMKAVPADIVKKRANRTGDGSrydqtgtsdHShvdmKWGWGDVDMkPEEIQEVE-IINK---
>A0A8J5R5W9	427	0.595	4.753E-130	34	353	357	20	340	345
----------------------------------PPSKPvYKRKIVWFNVYAFCVLHATAFYGIYLAFTSAKLITTFYAFILYQCGGIGVTAGAHRLWSHRAYKAKLPLKIILMIFNTLAFQNSIYEWARDHRVHHKYSETDADPHNANRGFFFAHVGWLLCKKHPDVKEKGKGIDMSDLEADPVVAFQHKYYLILMPLICFIVPGIVPVYFWGESWSNAYFVGVFLRYVWTLHMTWLVNSAAHFFGHRPYDKYTNPSENLLVAFGALGEGFHDYHHVFPWDYKAAELGKYWGNTTTAFIDFFTLLGWAYDTKVVSQDIIKQRVLRTGDGSHPVWGWGDKDQTPDNRESAVTTNK---
>UPI000C75B608	427	0.571	4.753E-130	6	353	357	5	346	349
------STPTGVLHEYD---EEVDTKDIPPEVVETSDR--KLELVWKNVIIFTCFHIVAVYGLYLMFTSAKIATSIFAVIMYQLGGLGITAGVHRLWSHRAYKANVPLRIILTIFNSIVYENSIIEWARDHRVHHKFSETDADPHNAKRGFFFAHVGWLLCRKHPEIKNKGKDIDISDLYEDSIIVFQDRYYMIVMPLACFIIPTLAPMYFWNETFVNAFCV-NIFRYVFTLNATWLVNSAAHLYGQKPYDKYIYPSEHATVSFFALGEGWHNFHHTFPWDYKSSELGKYNANFSTAFINFFAKIGWATDLKTVSDDMVKKRVLRTGDGSHGIWGWGDKDQPKEDYNDALITHK---
>UPI000625BB91	427	0.568	4.753E-130	30	354	357	39	376	378
------------------------------KKSESNETTYEWKIVWHNVIAFLYLHLGALYGIYLFFVSAKLITFVWTMTVASTGAVGITAGAHRLWAHRAYKAKWPLRVLLMICQTMAFQNHLSEWVRDHRVHHKFTDTNADPHNAKRGFFFSHIGWLLVRKHPDVITKGATVDVSDLEKDPVVVWQRRLYVILMPVFCFLIPTWVPCYFWGETAMNSWYCAAVFRYTLSLNLTWLVNSAAHIWGMKPYDDSISPTDDFLIAVGAFGEGWHNYHHVFPWDYKAAELGNYRANFSTALIDFFAWVGWAYDLKSVPIEMVNKRAARTGDGsrtrqnehyghSHEgaIWGWGDADMHSEDIADAHIEKKG--
>UPI0008F9D26F	427	0.605	4.753E-130	8	353	357	53	393	396
--------PTPV-----IEEQ---TANN-PKPKKEDADAYRVKIVWRNVMLFTYLHLGAIYGFYLIFTSAKIQTSIFGFLLYQASAIGITAGAHRLWSHRAYKAKWPLKLILIILNSLAFQNSVFEWARDHRVHHKYSETDADPHNAKRGFFFSHVGWLLCRKHPDVIQKGRCIDLKDLDDEPLVQFQKRHYLKMVLLFCFILPTVVPVYCWGETWGNAWYVATLWRYAFILNVTWLVNSAAHLWGQRPYDKFINPAENISVAILALGEGWHNYHHVFPWDYKTAELGNYRANLTTAFIDFFAKIGWAYDLKTVPLSLVHKRANRTGTRKHshegEVWGWDDENMLKEDKDHAVIFQK---
>UPI00067BBA1C	426	0.564	6.510E-130	29	356	357	13	359	360
-----------------------------PNYAKLKNRTHEWQIVWRNVFAFVYLHVAATYGFYLMFTGrVRIWTILFAISFAVISAMGVTAGAHRLWAHRAYKAKWPLRLFLAILQTMAFQNHIYEWVRDHRVHHKFTETDADPHNAKRGFFFSHIGWLMVRKHKEVFEKGATVDMSDLEKDPIVMFQKKTYLFVMPIVCFVIPAWLPVYFWGEDPWTSWYAASIARYTLTLHFTWLVNSAAHIWGNRPYDKYIGATDNKTVAICAFGEGWHNYHHVFPWDYKAAELGNYSTNMSTALIDIAAKYGLAYDLKTVSADMIRKRVARTGDGSHPsakevdsaredhhhpenpVWGWEDQDMTEEDRQLAEIAHRKTE
>UPI0006C95214	426	0.568	6.510E-130	32	353	357	36	368	371
--------------------------------VEKPEQKYSWKIVWRNVFAFVYLHIGALYGMYLLYTGAKFLTFVWTILIAMASALGITAGAHRLWAHRSYKAKWPLRIILMIFQTIAFQNHLYEWVRDHRVHHKFTDTDADPHNAQRGFFFSHMGWLLIRKHPDVINKGAVVDMSDLDADPVVVWQRRLYIILMPLFCFLLPAWVPCYFWNENGMYSWY-ATIFRYTLSLNLTWLVNSAAHIWGNKPFDDTISATDNIRVAMGAFGEGWHNYHHVFPWDYKAAELGNYRANFTTAFIDFFARIGWAYDLKTVPTTMVEKRAARTGDGSriaqispnHHhenaIWGWGDRDMRQEDIDFAEVINK---
>A0A3B0JJJ7	426	0.572	6.510E-130	4	356	357	29	373	374
----KSSKQTGVLFEGDVE-----TADTF--QFKKAE-SRQLQWVWRNILLFAYVHFAALYGGYLMLTQAKAATVLFAAALYVCGMLGITGGAHRLWAHRSYKAKWPLRLILITFNTIAFQDAAYHWARDHRVHHKFSETDADPHNATRGFFFSHVGWLLCKKHPDVVAKGKGLDLSDLRADRILMFQRKHYYVLMPLACLILPTVIPFFFWNESLLCSWFVATMFRWCLQLNMTWLVNSAAHKFGGRPYDKTINPSQNAAVSAVTFGEGWHNYHHVFPWDYKTAEWGNYNLNMTTAFIDMFAKIGWAYDLKSVAPDTVERRVKRTGDGTHELWGWGDKDLTAEDAKDVLFLDKKSE
>A0A833RGP4	426	0.563	6.510E-130	31	353	357	34	373	376
-------------------------------QKSSTQSKYKWRIVWRNVIAFVYLHLAAVYGIYLSFTAIKLQTTMWAIFLAIFGGMGITAGAHRLWAHRTYKAKWPMRFMLMIMQTIAFQNHIYEWVRDHRVHHKFTDSDADPHNAKRGFFFSHIGWLLLRKHPDVLRKGATVDMTDLERDPIVLWQKKLYIILVPLFCFILPVWVPCYFWNETLYYSWY-STLFRYAFSLNGTWLVNSAAHIWGYKPYDKNIGPTENKSVAIIAFGEGWHNYHHVFPWDYKAAEFGDYNMNITTALIDFCGRLGLAYDMKTVPVDVIKRRAKRTGDGtryggnedsqSHGdhhnhedmKWGWGDVDMKPEEIQEVHIINK---
>A0A154PDD1	426	0.591	6.510E-130	30	353	357	39	374	377
------------------------------KSSSSPQSRYEWNIVWRNVIAFLYLHIGALYGLYLFFVDTKLNTLLWMLFVGISSAVGITAGAHRLWAHRAYKAKWPLRLVLMLCQTVAFQNHIYEWVRDHRVHHKFTDTDADPHNAQRGFFFSHMGWLLLRKHPDVIKKGATVDMSDLEQDPIVVWQRRLYIILMPICSFVLPMWVPCYFWDEKPLNSWY-STMFRYTLSLNLTWLVNSAAHIWGMKPYDSTIGPTENISVAICAIGEGWHNYHHVFPWDYKAAELGNYRTNITTAFIDLCARIGWAYDMKTVPVEVVKKRAARTGDGskyqqgtghahSHEgaKWGWGDTDMePEEIKEVE-IINK---
>A0A182K1K4	426	0.522	6.510E-130	2	353	357	41	413	416
--LN--VAPKPAPVTEDLKPKDAtkqAMVQGG----TSTARRYHHVYVWRNIIAFIYLHLGFLYGSYLLVTSAKWSTFFFALALGSCGALGITAGAHRLWSHRAYKAKWPLRLFLMLAQTLAFQNSVYEWVRDHRVHHKFTDTDADPHNATRGFFFSHIGWLMVKKHPDVKARGRAVDMSDLEQDAIVMFQKRYYALLMPLFCFVLPTFLAYYYLDETFSNAWYVVAIFRYVLSLNATWLVNSAAHIWGTKPYDRNISPTNNTFVAIAAYGEGWHNYHHVFPWDYKTSELGTYSTNFTTAAIDFFARIGWAYDLKSVSDELVRKRVLRTGDGTHQyseqelqarmvdyinqldheseqaVWGWDDKDMNEQDRQDATVRNK---
>UPI00099565B1	426	0.536	6.510E-130	16	353	357	165	517	520
----------------DVSQKNTSEKNVTQKVTQKAQssKPnYRWNIVWRNVIAFVYLHLGALYGLYLLIVAAKGYTFIWVFTVGSFGAVGVTGGAHRLWAHRSYKAKWPMRIILMLFQTMAFQNHIYEWVRDHRAHHKFTDTDADPHNVQRGFFFSHMGWLLVRKHPDVIKKGAAIDMSDIEKDFVVVWQRRLYIVLMPVICFLLPTWIPCHFWDEKPMYAWY-ATLFRYTLSLHLTWLVNSAAHMWGMKPYDNTISPTDSYTVGIGAFGEGWHNYHHVFPWDYKAAELGNYRTNLTTAFIDFFAKIGWAYDLKTVAPNMIKKRAERTGDGSkyervsddHHthegaIWGWGDADMTTEDIKKVNIINK---
>A0A834U7G2	426	0.621	8.915E-130	31	350	357	15	334	344
-------------------------------ELSKEKEIYKRRIVWRNVMILSSLHIGAIYGIYLTLTSAKLLTTLFGILLGMCSGFGITAGAHRLWAHRSYKAKWQLRLILIIFNTIAFQDAAIDWARDHRVHHKYSETDADPHNAKRGFFFSHVGWLLLRKHPEVKQKGKGIDMSDLKSDPIIAFQKKYYFLLMPMMCFVLPSLIPMYFWNETFLNAYFVPVVFRYVYTLNTTWLVNSAAHLFGNKPYDKYINPSENKGVAMMALGEGWHNYHHVFPWDYKTSELGNYRFNITTAFIDFFAKIGWAYDLKSVAKDMVKARVLKSGDGTHDVWGWGDKDQTQEEKQQAIV------
>B6CBS3	426	0.542	8.915E-130	9	352	357	7	345	351
---------TGVLFESD-ARTADMAIDApAPPYAEK--RPLK--IVWRNTILFVFLHLAGLYGGYLFLTTAMWRTCLFAFVLYLCSGLGITAGAHRLWAHKSYKAKLPLRILLTIFNTIAFQDSVIDWARDHRMHHKYSETDADPHNATRGFFFSHMGWLMVKKHPEIKAKGHTIDHSDLWADPVLRFQKKHYLKLMPLACFILPTYIP-TLWGETMWTAFFVCAIFRYTYVLNVTWLVNSAAHKWGDKPYDKNISPVETKPVSLVVLGEGFHNYHHTFPWDYKTAELGHYMFNFSKMFIDFNAMIGWAHDLKTVSRDIVEKRVKRTGDGSHAVWGWDDNNVPIEERNGAIIIN----
>A0A7G5SZK3	426	0.556	8.915E-130	11	356	357	11	351	352
-----------VLYEND--EKAD---GGAYVPVPPSAEKRVWKIVWRNVILFALLHIGGVYGAYLFLFKAMWTTDLFAVLLYLASGLGITAGAHRLWAHKSYKARLPLRILLTIFNTIAFQDSVIDWARDHRLHHKYSETDADPHNATRGFFFSHVGWLLVRKHPQIKEKGPTIDLSDLRNDPVLHFQKKHYLILMPLACFVLPTYIP-TLWGESLWNAYFVCAIFRYVYVLNVTWLVNSAAHAWGSKPYDKHINPVETKPVSLVVLGEGFHNYHHTFPWDYKTAELGDYSLNLSKLFIDTMAKIGWAYDLKSVSPDVIEKRVKRTGDGSHHVWGWDDKDVPLEEKKEATIVNPsKDE
>A0A1B0DIJ1	426	0.546	8.915E-130	36	353	357	10	353	356
------------------------------------EESYKTRYVWKNIIVFLYLHLAALYGIYLQLTVARYITFGVALMLGFCGGMGITAGAHRLWSHKSYKAKLPLRALLMIFQTLAFQNHIFEWVRDHRVHHKFTDTNADPHNSRRGFFFSHMGWLMTKKHPDVKEKGASVDMSDLEADPVVMFQKKYYGILMPVFCFIIPALIPYFFLGETFSNSWYITSMLRYVLSLHGTWLVNSAAHLWGMKPYDKNISPANNIFVAIYAYGEGWHNYHHVFPWDYKTSEFGTYTTNVTTAFIDFFSKLGLAYDLKTVSEDMIRKRILRTGDGSHEysrnkreeelrqmlmsdhdhyhdqnmVWGWDDNDMDEEDKKFAKIYNK---
>UPI001C9B3345	426	0.561	8.915E-130	20	353	357	36	391	394
--------------------QNVRQDGQSPEKLklqKHVVQPtsdvtptYKWNIVWRNVIAFIYLHFGALYGLYLMFNGTKLYTIVWSLFMGITAGLGITAGAHRLWAHRSYKAKWPLRFFLMILQTISFQNHLYEWVRDHRVHHKFTDTDADPHNAKRGFFFSHMGWLLVRKHPDVKKKGATIDMSDLERDPIVVWQKRLYIILMPLCCFIIPMWIPCHFWGEKPLNSWY-SALFRYTLSLNLTWLVNSAAHIWGMKPYDSSIGPTENISVAICAFGEGWHNYHHVFPWDYKAAELGNYRTNMTTAFIDFWARLGQAYDMKTIPLNVVKKRAIRTGDGskyhndetpkhSHEgaKWGWGDVDMePDEIQSVEVI-NK---
>A0A1W4X6D0	426	0.508	8.915E-130	4	353	357	41	403	409
----EPVVLSRTSTK--VQPPSAQASSRSSQKLSS-QQPhYKWDIVWRNVLAFIYLHVGAVYGLYLFIFKCYWSTFIWTYFVAYFASQGITAGAHRLWAHRSYKAKLPLRIILMIAQTVALQNHLYEWVRDHRVHHKFTDTDADPHNARRGFFFSHMGWLMVRKHKDVMIKGKTVDMSDMEEDPVVRFQRRYYLILTPIFCFLIPSLVPWYFFGEDWWTAWYVSAIFRYTVSLNCTWLVNSAAHIWGTKPYDKTISPTENVHVAFWAFGEGWHNYHHVFPWDYKAAELGNYALNFSTMTVDFFAKIGWAYDLKTASVEMVRKRAKRTGDGTRDsneeiqddnphmhggVWGWGDKDMKPEDIEDVRIYNR---
>UPI000E6E5331	426	0.548	1.221E-129	36	356	357	0	338	349
------------------------------------QKPKKHKLVWRNILAFIYLHIAALYGLYLVFTAAQLTTSLFTLVIGSFGAVGITAGAHRLWAHRAYKADWKLRTLLTICQTLAFQNHIYEWVRDHRVHHKFTDTDADPHNSQRGFFFSHIGWLMVKKHPDVKTKGSTVDMSDLERDPIVMFQKKYYLIMMPIFCFLLPTIIPYYLWNENLWVAYYVAAVLRYTLSLNMTWLVNSAAHIWGTKPYDTRISPTENIYVGYLAYGEGWHNYHHVFPWDYKAAELGNYNGNFTTGFIDLFAKLGWAYDLKTVSADMIRKRVNRTGDGSHPqtektdshhhnhsheegVWGWDDRDLTEEDkRIAQIVHQRRTE
>UPI0006D4F5A6	426	0.565	1.221E-129	24	346	357	26	354	367
------------------------TATANPTSRPKTEKedPYAWKIVWRNVLAFVYLHVGALYGLYLAFTVASGYTVLWSVFIAWLGGMGVTAGAHRLWSHRSYKAKWPLRVLLALLQCMAFQNHLYEWVRDHRVHHKFTDTDADPHNAKRGFFFSHIGWLMVRKHPDVAGKGKVVDMSDLERDWVIRWQRTLYPVLMPLLCFVFPTWVPVKVWGEAPWASWYVAGILRYTLSLNGTWLVNSAAHIWGMKPYDKTISASENLTVACIAFGEGWHNYHHAFPWDYKTSEFHGYRTNVSKAFIDFFAKIGWAYNLKTVPQDLIKKRVARTGDITaHHesdIWGWGDKDIDKDEKK----------
>E2C1U4	426	0.548	1.221E-129	29	354	357	37	376	378
-----------------------------PLQKAPSANPkYAWKIVWRNVIAFFYLHVGALYGLYLLITAAKSYTAVWGISIAVFAAIGVTGGAHRLWAHRSYKAKWPLRVILMIFQTMAFQNHIYEWVRDHRVHHKFTDTDADPHNAQRGFFFSHMGWLMVRKHPDVISKGATIDMSDLEKDPVVVWQRRLYIILMPTLCFLLPTWVPCYYWNEKPMYAWYVCIM-RYTLSLNITWLVNSAAHMYGMKPYDNSISPTDSLSVGIGAFGEGWHNYHHVFPWDYKAAELGNYRTNFTTAFIDMFAKIGWAYDLKTVATNIVKKRAARTGDGtryeraaeahqhSHAnaIWGWGDADMPAEDIQKVQIFNKG--
>UPI0006D5057D	426	0.597	1.221E-129	29	354	357	51	385	387
-----------------------------PN--PPVKKPYKRSIVWRNVLLFIYLHIAALYGLYLMFFSAKLATVAFAILAYQVAALGITAGAHRLWSHRSYKAKYPLQILLAFFNTVSFQNSIYEWARDHRLHHKYSETNADPHNATRGFFFSHIGWLLCRKHPDVMEKGKGIDMSDLKENPVVMFQHRHYLKLMPLCCFIIPTMIPMYFWGESFVNSWFVATMFRYCFSLNMTWLVNSAAHMWGNRPYDKNINPAENFVVAIGASGEGWHNYHHVFPWDYKAAELGDYKMNFTTAFIDFMARIGQAYDCKIVPDSVVRSRMQRTGMMSaapvkknpeeevHP-WGWGDETIPEEDTKIAETMYKK--
>UPI00073D524B	425	0.542	1.672E-129	30	353	357	1	338	341
------------------------------ERSKEFKSKYKWNIIWKNVIIFLYFHISSLYGIYLSLTALKLYTTIFIIISIQITSVSITAGAHRLWSHKSYKAKWPMRLILMICQTMAFQNSIYEWVRDHRVHHKFTDTDADPHNSRRGFFFSHIGWLMLKKHPDVKKKGATIDMSDLEKDPVVVWQHRHYRILMPLICFIIPTLIPVYFWGECLKNAWY-ATITRYVLSLNITWLVNSAAHIWGMKPYDSTISPTEIPAVSFLAVGEGWHNYHHVFPWDYKAAELGNYKLNLTTAIIDGFAKIGWAYDLKTVTREMIEKRACRTGDGTkyknvedhqldynHNnaIWGWDDPDINTEDVQDARILNK---
>J3JW14	425	0.542	1.672E-129	5	356	357	11	353	354
-----PSLPTGPLNECD----DIVTDKIPQDTYEPDDRP--IDIVWRNVVVFVILHSVALYGLYLCFISAMWTTTIYGILLYQMSAFGITGGAHRLWAHRSYKAKWPLKVILLICQTLAHQNSVIEWSRDHRVHHKFQETDADPHNAKRGFFFSHMGWLLCKKHQEVKNKGKGVDMSDLYAEPLLRLQHKYFLVLMPIVCFVLPTIIPMLLWNETFMNAYCV-NILRYICALHATWLVNSAAHMWGSKPYDKFINPVENRLVSFFAIGEGWHNYHHTFPWDYKAAEFG--RINLSLTIINLFAKIGWAYDLKTVSKEMIEKRVTRTGDGSHEIWGWGDKDQTKENYESAVIYNKKDE
>UPI001CBA34AF	425	0.553	1.672E-129	9	355	357	23	365	369
---------TGVLFEYDAETV-DGDLISDRFQLKRAEN-RRLDLVWRNIILFALEHLAALYGLYSIFTKAKLETTLFAAGLYIIGMLGVTAGAHRLWAHRTYKAKWPLRLILVIFNTVAFQDAAYHWARDHRVHHKYSDTDADPHNATRGFFFLHVGWLLCKKHPDIKEKGKGLDLSDLRADPILMFQRKHYYILMPLACFVLPTVIPMVYWNETLASSWFVASMFRWCFQLNMTWLVNSAAHQFGNRPYDKTMNPTQNAYVSAFTFGEGWHNYHHSFPWDYKTAE--WGXANITTAFIDMFATIGWAYDLKSVAPDMIKRRVLRTGDGSHELWGWGDKDMTAADARNVLFVDKRS-
>A0A059TBF8	425	0.548	2.290E-129	8	356	357	7	348	349
--------PAWVLDESDAATE---GKDA-PTPAPEAEK-RKLQIVWRNVTLFVFLHIGALYGGYLFFTRAMWITKIFTVFLYICSGLGITAGAHRLWAHKSYKARLPLRILLTMFNTLAFQDSVLDWARDHRMHHKYSETDADPHNATRGFFFSHVGWLLVRKHPQIKAKGHTIDMSDLLADPVLRFQKKYYLTLMPLFCFILPSYIP-TLWGESLWNAYFVCAIFRYCYVLNVTWLVNSAAHKWGDKPYDKNINPVETKPVSLVVFGEGFHNYHHTFPWDYKTAELGGYTLNLSKLFIDTMSKIGWAYDLKSVSPDIVEKRVKRTGDGSHHVWGWDDA--PAEQKVAATIVNPeKTE
>A0A6J1LP01	425	0.559	2.290E-129	9	355	357	29	373	375
---------TGVLFE-DDADTNDGALDVNVVELKKAEK-RKLKWVWRNIILFAYVHFAALYGGFLLLTQAKWPTVVFSIFLYVAGMLGITGGAHRLWAHRSYKAKWPLRLILITFNTIAFQDAAFHWARDHRVHHKFSETDADPHNATRGFFFSHVGWLLCKKHPDVVAKGKGLDLTDLRADRILMFQLKHYFVLMPLACFILPTVIPMVCWNESLLCSWFVSTMFRWCFQLNMTWLVNSAAHKFGGRPYDKNINPSQSPYVSAFTFGEGWHNYHHVFPWDYKTAEWGNYSLNMTTAFIDLFAKIGWAYDLKSVAPDTVERRVRRTGDGTHELWGWGDKDMTAEDQQRVLFMDMKT-
>UPI000623891F	425	0.560	2.290E-129	29	354	357	35	374	376
-----------------------------PLQKAQNSKPkYQWKIVWRNVIAFVYLHLGSLYGLYLCFTAAKLYTTLWLLLYGVVAGVGVTGGAHRLWAHRAYKAKWPLRVFLMILQTAAFQNHIYEWVRDHRVHHKFTDTDADPHNAQRGFFFSHMGWLLVRKHPDVINKGATIDMSDLEKDPVIIWQRRLYIILMPVFCFLLPSWVPCYFWNEKPMYSWY-CTLFRYTLSLHLTWLVNSAAHMYGMRPYDNTISPTDSLSVGIVAFGEGWHNYHHVFPWDYKAGELGNYRTNVTTAFIDFFARIGWAYDLKTVAVGMIKKRAARTGDGtryertadhhdhTHEgaVWGWDDADMAPEDMQNVEIINKG--
>UPI001CB8EC6B	425	0.592	2.290E-129	30	353	357	63	399	402
------------------------------EKSSNTESSYEWKIVWRNVIAFIYLHIAAIYGLYLSFTSVKFQTNLWFCSLGIFGGIGVTAGAHRLWAHRTYKAKWPMRFLLMILQTVAFQNHIYEWVRDHRVHHKFTDTNADPHNAKRGFFFSHVGWLLVRKHPDVLKKGATIDMSDLENDPIVVWQRRLYLLLVPLFCFLLPVWVPCYFWKETLFNSWY-STLARYTLSLNATWLVNSAAHIWGAKPYDKNIGPTENKSVAIMAFGEGWHNYHHVFPWDYKAAELGDYKANITTAFIDFFARLGLAYEMKTVPVEAIKRRAIRTGDGtkynkhddSHHhmhvdmKWGWGDADMkPEEIQEVD-IINK---
>G8FQ62	424	0.552	3.136E-129	10	354	357	9	349	352
----------GVLFESDaVTPDLA-MARA---PVQQADGTPRV-YVWRNIIAFAYLHIAADYGFYLFLVSAKWQTDIFAYLLYVASGLGITAGAHRLWAHKSYKAKWPLRVILTLFNTIAFQDSAIDWARDHRMHHKYSETDADPHNATRGFFFSHIGWLLVRKHPELKRKGKGLDLSDLYADPILRFQKKYYLILMPLACFVLPTVMPVYLWGETWTNAFFVAALFRYTFILNVTWLVNSAAHKWGDKPYDKDIKPSENMSVSLFAFGEGFHNYHHTFPWDYKTAELGNHRLNFTTKFINFFAKLGWAYDMKTVSGTIVQQRVKRTGDGSHHLWGWGDKDHAQEEINAAIRINPK--
>A0A0L7RGE5	424	0.550	3.136E-129	11	353	357	20	374	377
-----------VHQEKSTTEKANGQKLLAQKSSTPKSK-YEWKIVWRNVIAFIYLHLGSLYGFYLLFNGTKFYTFLWSFMIASMAAVGITAGAHRLWAHRAYKAKWPMRFILMIFQTIAFQNHIYEWVRDHRVHHKFTDTDADPHNAQRGFFFSHMGWLMLRKHPEVVKKGGTVDLNDLEQDPIVVWQRRLYIVLMPLCCFIIPMWVPCYFWDEKPLNSWYT-TVLRYTFSLNMTWLVNSAAHIWGMKPYDNTIGPTENKSVAILAFGEGWHNYHHVFPWDYKAAELGNYKMNATTAFIDFFAWLGLAYDMKTVPVEVVMKRAHRTGDGtrykkpevihhhSHEgsKWGWGDTDMqPEEIQDVQ-IINK---
>B4M0C3	424	0.557	3.136E-129	9	354	357	35	378	381
---------TGVLFEGD-ADTADCALDVDVKKLKKAEK-RKLKLVWRNIMLFGYLHLAAVYGGYLMLTQAKWATVVFSFFLYTAGMIGITGGAHRLWAHRSYKAKWPLRVILVTFNTIAFQDAAFHWARDHRVHHKFSETDADPHNATRGFFFSHVGWLLCKKHPDVVAKGKSLDVTDLRADRILMFQLKHYFVLMPLACFILPTIIPMICWNESLLCSWFVATMFRWCFQLNMTWLVNSAAHKFGGRPYDKNINPSQSPYVSAFTFGEGWHNYHHVFPWDYKTAEWGRYSLNMTTAFIDFFAKIGWAYELKSVAPETIERRVRRTGDGTHELWGWGDKDLTAEDAQHVLFVDKK--
>UPI0013040B7D	424	0.579	3.136E-129	33	356	357	45	381	382
---------------------------------KSPASPskYKWNIVWRNVIAFLYLHIGAIYGLYLFFNSTMFYTFLWSIFIGLSSAVGITAGAHRLWAHRAYKAKWPLRFFLMLCQTTAFQNHIYEWVRDHRVHHKFTDTDADPHNAQRGFFFSHMGWLLVRKHPEVIRKGATVDMSDLERDPIVVWQRRLYIILMPLCSFILPMWIPIHYWGEKPLNAWY-STVFRYTLSLNLTWLVNSAAHIWGMKPYDSTIGPTENLSVAICAIGEGWHNYHHVFPWDYKAAELGNYKTNITTAFIDFCGRIGWAYDMKTVPTEVVKKRAARTGDGskyqkgnghTHNhegaKWGWGDADMePEEIKEVEILH--KSE
>B3M2R4	424	0.528	4.294E-129	6	355	357	17	367	384
------DAPseqTGVLFDCDVE-----TIDGGrLIDTCNLKRADdrKLVWVWRNIILFAMVHLAALYGGYLIFAKAKFYTTIFAAVLYSCGMLGVTVGAHRLWSHRSYKAKWPMRLILTIFNTIAFQDSIYHWVRDHRMHHKYSETDADPHNTSRGFFYSHIGWLLCKKHPEVTLKGKGLNMSDLRKDPLVMFQHKHYYTLMPLSCFILPTVLPMLCWNESLECSLFVATLFRWCLQLNMTWLVNSAAHKYGGRPYDTTMNPSQNAYVSVMTFGEGWHNFHHVFPWDYRTSELGNFTMGLGTIFIDFCGTLGWAYDRKSVTPDMIQKRSKRTGDGSHALWGWGDKDMTPEERKYVIVHKRRT-
>UPI0018D1A9A6	424	0.556	5.881E-129	11	356	357	12	352	353
-----------VLYEND-ATSEDKSVT----QVPPSAEDRKWIIVWRNVILMAVLHIGGLYGAYLFLTKAMWTTCLFAVFLYICSGLGITAGAHRLWAHKSYKARLPLRILLTLFNTIAFQDSVIDWARDHRMHHKYSETDADPHNATRGFFFSHVGWLLVRKHPEIKNKGHTIDMSDLWADPVLRFQKKNYLLLMPLCCFVLPTMIP-TLWGESLWNAYFVCALFRYTYVLNVTWLVNSAAHKWGDKPYDKDINPVETRPVSLVVLGEGFHNYHHTFPWDYKTAELGHYSLNLSKLFIDTMSLLGMAYDLKTVSRDVIEKRVKRTGDGSHYLWGWDDRDVPAADKDAALIINPdKTE
>A0A1B6FR88	424	0.492	5.881E-129	9	354	357	8	350	353
---------TGQLFPED--PCPAP----PPPPEKKVFKPHKPKIYWRNVFTLTYFHISSIFGVYLALTNTKWQTYIFVTLLYLATKIGITAGVHRLWTHKSYKANFPLRALLMLFFTMAFEGKVWVWARDHRVHHKYQETDADPYNAGRGLWFSHMGWLMQSKHPDVIEKGKGIDMSDLRADSLVMFQKKYYWPLVYLLCLILPTVIPVYFWGESWITAWHVAVCLRFVISYNATWLVNSVAHKYGSQPYDVNFFARENKTVSVITLGEGWHNYHHTFPWDYKTSEMGTYGFNMTTGFIDFFAKIGWAYDLKTVSSEMVRKRALRTGDGSHkvkELWGWGDKDMPKEERLGATVINRK--
>A0A068FJD0	424	0.556	5.881E-129	11	356	357	11	353	354
-----------VLYETDAVNE---DTDAPPVIVPPSAEKRVWKIVWRNVILMGLLHIGGVYGAYLFLTKAMWTTCFFAVFLYICSGLGITAGAHRLWAHKSYKARMPLRLLLTLFNTLAFQDAVIDWARDHRMHHKYSETDADPHNATRGFFFAHVGWLLVRKHPQIKAKGHTIDLSDLKSDPILRFQKKHYLILMPLVCFVLPSYIP-TLWGESLWNAYFVCSIFRYVYVLNVTWLVNSAAHLWGAKPYDKNINPVETKPVSLVVLGEGFHNYHHTFPWDYKTAELGDYSLNITKLFIDTMAAIGWAYDLKTVSTDVIQKRVKRTGDGSHAVWGWDDKEVHQEDKKLADIINPeKTE
>UPI0006763E5C	424	0.542	5.881E-129	20	356	357	12	363	364
--------------------KRMANDDVQYTKRR----DYEWQIVWRNVLAFIYLHVASLYGIYLILTlKSKILTLLFALFFGVLSAMGVTAGAHRLWAHNAYKARWPLRLFLAVMQTMAFQNHIYEWVRDHRVHHKFTETDADPHNARRGFFFSHIGWLMVRKHKDVFEKGATVDMSDLEKDPIVMFQKKTYLVVMPLLCFILPAWVPVALWGENPWHSWYVASMFRYTLSLHFTWLVNSAAHIWGNRPYDKYIGATDNKTVAICAFGEGWHNYHHVFPWDYKAAELGQYSTNFSTALIDWAAKYGLAYDLKTVSADMIRKRVTRTGDGSHPysketkkieddhhhpenpVWGWEDTDMPEEDRKLAEITNKITE
>UPI001182A185	424	0.569	5.881E-129	39	356	357	38	374	375
---------------------------------------YEWQVVWRNVFAFIYLHIAAFYGIFLMVTgKAKLWTALFGLLFALLSAMGVTAGAHRLWAHRAYKAKWPLRLFLAIMQTMAFQNHIYEWVRDHRVHHKFTETDADPHNAKRGFFFSHIGWLMVRKHKDVFEKGASVDMSDLEKDPIVMFQKKTYLVVMPLLCFVLPAYIPVYFWGESAWNSWYIASILRYTISLHFTWLVNSAAHIWGNKPYDKNIGATDNKMVAIFAVGEGWHNYHHVFPWDYKAAELGNYSTNISTALIDFAAKYGLAYDLKTVSADMIRKRIARTGDGSHPwskqaletdedhhhpenpVWGWDDKDMTDDDKKFAQIVHQKEE
>A0A834ISA2	423	0.566	8.054E-129	8	355	357	8	349	351
--------PTGVLNENDDEVC-----STVPSTQENKSQQRKIEVVWTNVTIYIFLLLTALCGLVLTFTSARLYTTIYAVILYHLSCLGITAGAHRLWSHRSYKVKWPLKIILVICNTLAHENSIIVWARDHRVHHKYSDTDADPHNAKRGFFFSHVGWLLCKKHPEVKSKGKLLDISDLYTDPIVYFQHKYYMILMPLICFILPTYFPMVLWNETLRNSFCL-NILRYVCSLNAAWSINSLAHMWGNKPYDKSIVPVENKIVSIIALGEGWHNYHHAFPWDYKTSELGKYSTNFSTLVIDGFAKIGWAYDLKTVSAEMVQKRVQRTGDGSHNIWGWGDKDQPKEDYEKVKIIHRKT-
>A0A834HYX8	423	0.554	8.054E-129	9	354	357	16	351	354
---------TGPLFESD-------DVCSKTVANEAELEPRTYDIVWRNVIAFAILHLVALYGVYLAITSAKLLTTLYAIVLYQMGAFGITAGAHRLWSHKAYKAKWPLKLILVLCQTLAHQNSVIEWSRDHRVHHKYQETDADPHNAKRGFFFSHMGWLLCKKHDDVKLKGKGIDMSDLYAEPLLRLQHKYFGILMPIGCFVLPTIWPIIFWGETLGNA-YCLNIARYVLTLHATWLVNSAAHMWGSKPYDKYINPTENLFVSLFAIGEGWHNYHHTFPWDYKTAEYG--RLNWTMVVINLFSRIGWAYDLKTVSKEMIEKRVKRTGDGSHEIWGWGDKDQSKEDYEEAIIINKK--
>UPI001C2065FD	423	0.565	8.054E-129	39	356	357	29	366	367
---------------------------------------YEWQIVWRNVLAFVYLHIAGVYGLYLAFTVAKAQTVIFTISFAILAGMGVTAGAHRLWAHRAYKAKWPLRVYLAIMQTMAFQNHIYEWVRDHRVHHKFSETDADPHNARRGFFFAHMGWLMVRKHKDVLEKGASIDMSDLEQDPIVMFQKKTYLVIMPLLSFILPAYAPVALWGEDPWTSWYVASIFRYTISLHCTWLVNSAAHIWGNKPYDKNIGPTENKLVSILATGEGWHNYHHVFPWDYKAAELGNYRTNFSTAFIDVAAKYGLAYDLKTVSEEMIKRRVSRTGDGTHPslscskqiidedghchpenpVWGWGDEDMTEDDKKLAEVSHVKLE
>UPI00187DAD36	423	0.555	8.054E-129	9	350	357	22	361	372
---------TGVLNEHDAET----NDGGLLKKVAPVVRNDKRQvaLVWRNIIAFTYVHIAALYGAWLMLTAAKFYTVLFAVLLYVISGLGITAGAHRLWAHRSYKAKLPLRIILIVFNTIAFQDCALHWARDHRVHHKFSETDADPHNATRGFFFSHIGWLLCKKHPDVIEKGKGLDISDLLSDPVLMVQRKYYMLLMPLACFVLPTIVPIYYWNESFVNSFFVATMFRWTFILNATWLVNSAAHKWGDRPYDININPSQNPAVAAFAFGEGWHNYHHVFPWDYKTAELGNYNANMTTAFIDLFAKIGWAYDLKSVSEEIIKRRVERTGDGTHPTWGWGDSDQDQIEIDHAMI------
>UPI001442F251	423	0.569	8.054E-129	34	353	357	40	374	377
----------------------------------SSQQPkYKWDIVWRNVIAFTYLHCGSLYAMYlLIFHEVSPYTFIWGLSLGMISAVGVTGGAHRLWAHRAYKAKWPLRVILMILQTIAFQNHIYEWARDHRVHHKFTDTDADPHNAQRGFFFSHIGWLMLRKHPDVIKKGATIDMSDLEQDPVVVWQRRLYIILMPLFSFIIPTWIPIYFWKEAPLTAWY-ATVWRYTFTLNGTWLVNSAAHIWGMKPYDKTIGPTENRAVALIAIGEGWHNYHHVFPWDYKASELGDYTLNATTAVIDLFSKIGWAYDMKTVPAEIVKKRAMRTGDGsiyengqlththSHEdaIWGWGDKDMePDEIKTAE-VYNK---
>UPI0008F9DDB1	423	0.529	8.054E-129	29	353	357	40	383	388
-----------------------------PQKKSSSQNQYPWQIVWRNVIAFVYLHTAALYGLYLFIFVAHRYTVIWGFLLGSVGAIGITAGAHRLWAHKAYKAKWPMRVFLAMCQTLAFQNHIYEWVRDHRVHHKFTDTDADPHNSKRGFFFSHIGWLMLKKHKDVKEKGKTVDMSDLEQDWVVMFQKRYYMLLLPLLCFVIPVWIPIHFWKEDFSTSWYCAGILRYTLSLNFTWFVNSVAHIWGMKPYDRFISAVDNKIVAALAFGEGWHNYHHAFPWDYKAAELGNYRLNMSTALIDFCAKLGLAYDLKVASPELVKRRALRTGDGTHPgsaekqeeedghhhshenaVWGWDDENMSPDELKLVNILNR---
>A0A3Q0JL17	423	0.552	1.103E-128	29	345	357	34	366	371
-----------------------------PNESYSSRHPYRWSIVWRNVLAFAYLHLGASYAVYLmFFNQVQLKTILYMLFVGFISGEGVTAGAHRLWAHRTYSAKWPLRLILMLANSMAFQNHLYEWVRDHRVHHKFTDTDADPHNSRRGFFFSHMGWLMVRKHPDVKRRGATVDLSDLEKDWVVMFQKKYYLILMPICCFLIPPLIPWYFWSEKWTNAWYVfhknwetlCALLRYTVSLHGTWLVNSAAHIWGMRPYDKHISSSENSSVAFLAFGEGWHNYHHTFPWDYKAAELGNYRLNLTTAIIDMFAWIGWAYDLKTASPEMVSRRVARTGDGtrhghSHEnqVWGWNDEDLTEEDR-----------
>A0A6A4K817	423	0.560	1.103E-128	34	356	357	38	378	382
----------------------------------KPTGPkYEWHIVWRNVLAFAYLHTGALYGMYLVFTQAKLATCFYVLFVSWYSGMGITAGAHRLWAHKCYKANAALRLLLAFCNSSAFQNHIYEWVRDHRVHHKFTDTDADPHNSNRGFFFSHMGWLLVRKHGDVRHKGKAIDMSDLEKDWVVMFQKNFYPILMPICTFVIPTMVPVYLWGEDGWTAWYVAAVMRYTLVLHGTWLVNSAAHMWGTRPYDKFISPVENVYVGVLAFGEGWHNYHHAFPWDYKTSEFSGYSANATTAFIDFFAWLGWAYDLKTVKAEMIEKRAIRTGDGSHPadkqntnkdhrhgiegeIWGWDDKDLTDKDREMMSIINPKEE
>A0A4D6CBE4	423	0.569	1.103E-128	36	353	357	51	382	386
------------------------------------QRPkYQLQIVWRNVAAFLFLHIGCLYGLYLLFTTAKLSTVLWTLLISSAGATGITAGAHRLWAHKAYRARWPLRLLLAVFQTLAFQNHIYEWVRDHRVHHKFTDTDADPHNSRRGFFFSHIGWLMVRKHSDVITKGRQVDMSDLERDWVVMLQKRYYLIAVPFFCFFIPTWVPVHFWGEKAWVAWYVAGICRYTLSLNFTWLVNSAAHIWGTKPYDKNITPTENVTVAMLAFGEGWHNYHHAFPYDYKAAELGNYRANLTTAFIDMFARIGWAYDLKMATPAMVQRRILRTGDGSHDsvaahdhhhhqdeVWGWDDKDMTTEDKKLIEIINR---
>UPI0013F1AD35	423	0.525	1.103E-128	9	354	357	27	399	401
---------SATLF--LEATQQD-VSQKKPSSEKSATqklsslqkaqsaKPkYEWKIVWRNVIAFVYLHLGALYGLYLLIVAARLYTFLWSLSIGMLAAIGVTGGTHRLWAHRSYKAKWPLRVILMLLQTTAFQNHIYEWVRDHRVHHKFTDTDADPHNAQRGFFFSHMGWLLVRKHPDVISKGATIDMSDLERDPVVVWQRRLYIILMPLMCFLIPTWVPCYFWNEKPMYAWY-ASLIRYTLSLNLTWLVNSAAHMYGMKPYDNTISPTDSLSVGIGAFGEGWHNYHHVFPWDYKAAELGNYRANFTTAFIDMFAKIGWAYDLKTVASDIVKKRASRTGDGtryertaadhhdahqhSHEnaIWGWGDADMPVEDIRKVEIFNKG--
>UPI000C25383F	423	0.555	1.103E-128	36	352	357	79	417	423
------------------------------------EGPhYKWDIVWKNVLIFILLHGFGIYGLYIMFVKAQWRTILFGYLYAATSAMGVTAGAHRLWAHRTYKAKLPLRIFLMICQSAALQNDLHEWVRDHRVHHKFTDTDADPHNSRRGFFFSHIGWLMVKKHKDVFSKGKTVDLSDIESDPVVMFQKRHYVLMVTFLCFMIPAHIPWYFWGEDWWVSWYV-TIARYTLSLHFTWLVNSAAHIWGTKPYDKTINPVENKFVAWVAFGEGWHNYHHIFPWDYKAAELGDYRLNPSTAFLDLMAYFGLAYDLKTVSEDMVRKRVKRTGDGTwknkndnagasmgnesddHHhgegVWGWGDKDMEEEDIKDVRVFN----
>B7SB79	422	0.563	1.510E-128	39	356	357	33	369	370
---------------------------------------YEWHIVWRNVLAFIYLHVAAAYGLYLMFTgKVNAFTILFAFSFAAMSAMGVTAGAHRLWAHRAYKARWPLRLYLALMQTMAFQNHIYEWVRDHRVHHKFTETDADPHNARRGFFFSHMGWLMVRKHKDVFEKGATVDMSDLEKDPIVMFQKKTYLVVMPLLCFLIPSYIPVWLWNEDPWSSWYVASITRYTLTLHFTWLVNSAAHIWGTRPYDKNIGATDNVAVAIGAFGEGWHNYHHVFPWDYKAAELGNYRTNLSTALIDIAAKYGLAYDLKTVSKEMIEQRVSRTGDGSHPwaqqtedcsdehhhpenpVWGWDDTDMPEEDKQLAKIVHRKTE
>UPI001E2791D3	422	0.631	1.510E-128	29	354	357	44	366	371
-----------------------------PK--HPVQEKRTYELVWRNIIVFVFLHTVALVGVYLAFTSASIYTTILAFILYPAGGFGITAGAHRLWAHRAYKAKWPLRLLLTICNTLAFQDAVIDWARDHRVHHKYSETHADPHNAVNGFFFSHVGWLLCKKHPEVKKKGSKIDLSDLYADPILAFQKKYYMILMPLVSFILPTAAPMYFWGETFTNA-YCLNIMRYCITLNATWLVNSAAHMIGWRPYDKNISPSENKFVSLFALGEGFHNYHHTFPWDYKTAELGKYSLNFSTALIDLMAKIGWAYDLKTVSEDMIKKRVTRTGDGSHEVWGWGDKDQPKEDYNEAIIRYRK--
>UPI001CB9E152	422	0.531	1.510E-128	23	353	357	33	373	376
-----------------------PMFNLQ--KSQKSEPKYKWKIVWRNVIIFLYFHISAMYGAYLFFTVVRWYTVIFCLFTLYTGLVGITAGAHRLWTHKSYKAKWPMRVILMICQTIAFQNHIYEWVRDHRVHHKYTDTDADPHNAKRGFFFSHIGWLMLKKHPDVIKKGATIDMSDLEKDPIVVWQRKLYIVLMPLLCFIIPTWIPSYFWGERPIYAWYL-TIFRYTTCLNITWLVNSVAHIWGMKPYDRYISPTDSYSVGITAIGEGWHNYHHVFPWDYKTSELNNYGMNFTTAVIDGFAKLGWAYDLKTVSPEMIQRRAARTGDGTkyhlidHEyehasnnVWGWDDSDMIPEDIQDAKILNK---
>D7EJN2	422	0.508	1.510E-128	16	356	357	31	385	389
----------------DVLPQVKPQISS-----RSSVSQYRWQIVWRNVLIFIYLHIAGIYGLYYAIAQAQWKTLLWGYLVILASGIGVTAGAHRLWAHRTYKAKLPLRIYLAFCQTVALQNDIYEWVRDHRVHHKFTDTDADPHNSNRGFFFSHMGWLLVKKHKDVFVKGKTVDMSDVEADPVVRFQRKYYIILTPILTFVFPAIVPWYFWNETPTVCFYSVAIFRYILTLHGTWLVNSAAHIWGYRPYDKNINATENKSVSILAFGEGWHNYHHVFPWDYKAAELGNYRMNFTTAFLDLMSKIGQAYDLKTVSVDMINKRRKRTGDGTglvdeellenedkHHhhhddsIWGWGDKDMKQDDMDMVQVHNPSRE
>UPI0005CDD325	422	0.572	2.068E-128	34	353	357	37	367	370
----------------------------------KLHSKYTWNIVWRNVIAFIYLHLGAVYGIYLFFTAAKLLTVLWSVLIAMVAALGITAGAHRLWAHRSYKAKWPMRLMLMIFQTIAFQNHLFEWVRDHRVHHKFTDTDADPHNAQRGFFFSHMGWLLVRKHPDVIEKGATVDMSDLEADPIVIWQRRLYIILMPIFCFLLPAWIPCYFWGENAMFSWY-ATICRYTMSLNLTWLVNSAAHIWGMRPYDKTFSATDNIRVAMGAFGEGWHNYHHVFPWDYKAAELGDYRANFTTAFIDLFARIGWAYDLKTVHVNLIEKRAARTGDGTrikpnseehyHEetIWGWGDKDMHQEDIDGAQIFNK---
>T1RTG7	422	0.564	2.068E-128	33	356	357	30	371	372
---------------------------------RKPNRDYEWQVVWRNVLAFVYLHVAAIYGLYLMFTfKVKFYTILFGALFAMMSGLGVTAGAHRLWAHRSYKARWPLRLFLALMQTMAFQNHIYEWVRDHRVHHKFTETDADPHNAKRGFFFSHIGWLMVRKHKDVFEKGATVDMSDLEQDPIVMFQKKTYLVVMPILCFVIPAWIPVHFWGENPWTSWYTAAITRYTIALHFTWLVNSAAHIWGNRPYDKNIGATDNKMVAICAFGEGWHNYHHVFPWDYKAAELGDYSTNLSTALIDFAAKHGYAYDLKTVSAEMIRKRVNRTGDGSHrwtkakvdedghfhpenPVWGWEDTDMTEEEKQFAEIAHRKTE
>B4JRQ2	422	0.557	2.068E-128	9	355	357	35	380	382
---------TGVLFEAD-ADTNDGGLTMDITQFKNAEK-RKLKWVWRNIVLFAYVHVAALYGGYLLVTQAKWATIVFSMFLYSAGMIGITGGAHRLWAHRSYKAKWPLRVILVAFNSIAFQDAAYHWARDHRVHHKFSETDADPHNATRGFFFSHVGWLLCKKHPDVVAKGKSLDLSDLRADRVLMFQKKHYFVLMPLACFILPTCIPMLCWNESLLCSVLVPTIFRWCLQLNMTWLVNSAAHKFGGRPYDKNINPSQSPYVSLFTLGEGWHNYHHVFPWDYKTAEWGNYSLNMTTAFIDLFAKIGWAYDLKSVVPETVERRVRRTGDGSHELWGWGDKDLtPEDGQSVLHVLDKKS-
>UPI0018E57B3B	422	0.562	2.833E-128	39	353	357	28	363	366
---------------------------------------YEWQIVWRNVLAFIYLHVATFYGLYLIFTGrAKLWTVLFATFFASTSAMGVTAGAHRLWAHRAYKARWPLRLILAVLQTMAFQNHIYEWVRDHRVHHKFTETDADPHNAKRGFFFSHIGWLMVRKHKDVFEKGASVDMSDLEKDPIVMFQKKTYLVLMPLLCFVLPSWMPVLLWNENPWSSWYVASILRYTFSLHFTWLVNSAAHIWGNRPYDKNIGATDNKTVAILAFGEGWHNYHHVFPWDYKAAELGNYRTNMSTALIDFAAKYGLAYDLKTVSMEMIRKRVRRTGDGSHPldkknelthdnddhqhpenpVWGWDDTDMPEEDRKLAEIAHK---
>A0A7D5YXN8	422	0.560	2.833E-128	27	356	357	29	374	375
---------------------------SAPVKRR----DYEWQIVWRNVLAFVYLHIGALYGLYLMLTGnVKLWTPVFAVIFTILSAMGVTAGAHRLWAHRAYKARWPLRLVLATLQTMAFQNHIYEWVRDHRVHHKFTETDADPHNARRGFFFSHIGWLMVRKHKEVFEKGVSIDMSDLEKDPIVMLQKKTYLVVMPILCFVLPALLPVWLWGEDPWTSWYVASIWRYTVSLNFTWLVNSAAHIWGNKPYDKSIGATDNVTVAICAVGEGWHNYHHVFPWDYKAAELGNYRTNLSTAVIDFAAKYGWAYDLKTVSAEMIRRRVLRTGDGSHPintkedfiddhdhhhsenpVWGWDDKDMPDEDRQLVEISHRKRE
>UPI001C9CD40C	422	0.550	2.833E-128	23	353	357	34	375	378
-----------------------QAKTGKPKNTSK----YEWQIVWRNVIAFVYLHVSSLYALYLAWYEMKLFTCLWTIGLALFAALGITAGAHRLWCHRSYKAKWPLRLILMILQTVAFQNHIYEWVRDHRVHHKFCDTDADPHNSKRGFFFSHMGWLMLRKHPDVLSKGKLVDMSDLEKDPIVVWQRRLYVVLMPIFCFLIPTWVPIYFWNETPMLAWY-ATVFRYTVSLNLTWLVNSAAHIYGMKPYDNSISPTDHFMVAVGAMGEGWHNYHHVFPWDYKAAELGNYRTNLSTAFIDFFSSIGWAYDLKTVPVEMIEKRAARTGDGtrvkkveghhhhehSHEgaIWGWGDSDMSIEDIKEAHIINK---
>UPI001D032D76	422	0.548	2.833E-128	20	353	357	33	381	384
--------------------KPVKVATKQPKASDKSSnsvnKDYKWKIVWRNVIAFVYLHVGALYGLYYLVTSAKLATFAWMLGLGFFAGVGITAGAHRLWAHKAYKAKWPMRVLLMILQTVAFQNHIYEWVRDHRVHHKFTDTDADPHNAKRGFFFSHMGWLLIRKHPDVINKGKTVDMTDLEQDFVVVWQRRLYLILMPIFCFLIPTWIPIYCWNEVPLYAWY-ATIFRYTLSLNLTWLVNSAAHIWGMKPYDSSISPTDNFKIALGTFGEAWHNYHHVFPWDYKAAELGDYSGNFTTAFIDFFAYIGQAYDLKTVPKEMIEKRAARTGDGsrvaqnhsehSHEgaIWGWGDADMSAEDMNLAQIIKK---
>UPI00073D9D42	421	0.538	3.879E-128	31	353	357	1	337	340
-------------------------------KSSKDIKPkYKWNIVWRNVINFLYLHISSLYGLYLSLTALKFYTTIFMIITIPITTLGITAGAHRLWAHKSYKAKWPMRVILMICQTMAFQNHIYEWVRDHRVHHKFTDTDADPHNSQRGFFFSHIGWLMLKKHPDVIKKGATVDMSDLEKDPVVVWQRRLYIILMPLFCFIIPTWIPIYFWNERPMYSWYL-TIFRYTLSLNITWLVNSAAHIWGTKPYDSTISPTDSYSVGIAAFGEGWHNYHHVFPWDYKAAELGNYKVNFTTAIIDGFAKIGWAYDLKTVSHEMIEKRACRTGDGTkyqnvkdqHEhnhnnsIWGWDDPDINTEDVQSARIINK---
>UPI00062543F5	421	0.574	3.879E-128	34	353	357	35	367	370
----------------------------------SSQEPkYKWNIVWRNVIAFVYLHLGALFGFYLFFTSAKFLTFLWSYILAIIAAMGVTAGAHRLWAHKSYKARWPLRVFLMILQTVAFQNHIYEWVRDHRVHHKFTDTDADPHNAQRGFFFSHMGWLLVRKHPDVIKKGATIDMSDMDQDPVVVWQRRLYIILMPLFCFLIPTWIPCYFWGETGLNSWY-ANIFRYTLSLNLTWLVNSAAHIWGTKPYDNSISPTDNLKIAIGAVGEGWHNYHHVFPWDYKAAELGDYKGNLTTLFIDICARCGLAYEMKTVPVEMVNKRSARTGDGTritreqvegHtyegAVWGWDDTDMTVEDIKDAQIVNK---
>A0A0C9QWJ2	421	0.559	5.312E-128	21	353	357	27	371	374
---------------------ELKTVSTTPLDKSTKQSKYKWRIVWRNVIAFVYLHVAALYGSYLLFFKANILTFIFFFTVGTASAVGITGGAHRLWAHRSYKAKLPMRILLMVFQTLAFQNHIYEWVRDHRVHHKFTDTDADPHNAKRGFFFSHMGWLLVRKHPDVINKGKTVDMSDLDADPVVVWQRRLYLLLMPLICFLIPTWIPIHFWNERPMYAWYI-TVFRYTMSLNLTWLVNSAAHIWGTKPYDKSISPTDNFKIALGAFGEGWHNYHHVFPWDYKAAELGDYRGNFTTGFIDFFASIGQAYDLKTVPISMIEKRAARTGDGtrvkqdndhehSHEgaIWGWGDADMsPEEIQDVE-ISNK---
>UPI001E27B553	421	0.523	7.275E-128	14	353	357	3	359	362
--------------ETDSYAKNVDDDFSNHVALRNKRRDYEWQIVWRNVLAFIYLHAASLYGLYLIFTgKAKLMTFLFAVVFASVAAMGVTAGAHRLWAHRAYKARWPLRLFLAILQTIAFQNHIYEWVRDHRVHHKYTETDADPHNAKRGFFFSHIGWLMLRKHKDVLEKGALVDMSDIERDPIVMIQKKTYLVVMPLLCFIMPTWMPVALWNENAWASWYVATIFRYTISLHFTWLVNSAAHIWGNRPYDKYIGATDNKVVAMLAFGEGWHNYHHVFPWDYKAAELGDYRTNLSTALIDLAAKWGLAYDLKTVSMEMIRKRVTRTGDGTHPigmkneeddhhhpdnpIWGWDDTDMPEEDRKLAEIANK---
>UPI00034F996B	421	0.547	7.275E-128	27	354	357	23	369	372
---------------------------ASLNSTERKNRNYEWQIVWRNVFAFIYLHAATLYGIYLMFTgKVKLWTVLFAVSFTLLSAVGITVGAHRLWAHRAYKAKWPLRLFLALLQTMAFQNHIYEWVRDHRVHHKFTETDADPHNAKRGFFFSHMGWLMVRKHKDVFEKGAAVDMSDLEKDPIVMFQKKTYLFVMPILCFLLPLYIPVYFWNENPWSSWYVASMFRYTISLHFTWLVNSAAHLWGNKPYDQYIGATDNKTVAICALGEGWHNYHHVFPWDYKAAELGDYSTNLSTALIDIAAKYGLAYDLKTVSEKMIRNRINRTGDGTHPwakqkaeleedhhhlenpIWGWGDKDMSDDDKKLAEIVHKK--
>UPI0010FAFC41	421	0.564	7.275E-128	39	354	357	47	378	380
---------------------------------------YQWKIVWRNVIAFLYLHLGALYGFYLVIVAAKAYTFLWVVAVASLAATGVTGGAHRLWAHRSYKAKWPMRVILMIFQTMAFQNHIYEWVRDHRVHHKFTDTDADPHNAQRGFFFSHMGWLLIRKHPDVISKGATIDMSDLEKDPVVVWQRRLYIVLMPVFCFLLPTWIPCYFWNEKPMFAWY-ATIFRYTLSLNLTWLVNSAAHIWGVKPYDNSISPTDSYSVGIGAFGEGWHNYHHVFPWDYKAAELGNYRTNFTTAFIDFFAWIGWAYDLKTVAHNMVKKRATRTGDGSkyertaddHNahhhthdgaIWGWGDTDMKAEDMQKVEIINKG--
>A0A834JRF0	421	0.559	7.275E-128	39	353	357	97	424	427
---------------------------------------YKWNIVWRNVIAFLYLHISAVYGLYLCFTGAKLCTVIYTFVIGFIAAFGVTAGAHRLWAHKSYKAKWPMRVILMICQTIAFQNHIYEWVRDHRVHHKFTDTDADPHNAQRGFFFSHIGWLMLKKHPDVIKKGAMIDMSDLEKDPVVVWQRRLYIVLMPLFCFIIPTWIPWHFWGERPMYAWYL-TLFRYTLSLNLTWLVNSAAHIWGMKPFDSSISPTDSYSVGIAAIGEGWHNYHHVFPWDYKAAELGNYKVNFTTAIIDGFAKLGWAYDLKTASVEMIQKRAARTGDGSrykliedqHEhthndaVWGWDDSDMIPEDIQETRILNK---
>A0A7M7LKM3	420	0.617	9.963E-128	8	331	357	7	330	346
--------PTGVLFESDTLEDQVETSINNIKEQIKTDYNYKVEIVWRNVVLFALLHISALYGLYLCFTSAKLATVLFTAFLYQTSVLGITAGVHRLWAHRSYKATWPLRLLLVMMNTIAFQNSVIDWARDHRMHHKYSETNADPHNAKRGFFFAHMGWLLCRKHPQLKEKGKDIDLSDLYSDPIVRFQKNYYHILMPLMCFVLPTIIPVYLWNETWSNAIYVPTLFRYAFVLNITWLVNSAAHLYGDKPYDRFINPVENVSVATLALGEGWHNYHHTFPWDYKTAELGDYWQNFTTGFIDFFAMIGWAYDLKTVSLDMIEKRVNRTGDPTHD-------------------------
>UPI000E6D6AA4	420	0.537	9.963E-128	9	356	357	4	371	372
---------SPVLADTFVTktiDEDMPEISFNNNYGK--RRDYEWHIVWRNVLAFIYLHLSATYGFYLIFTgKVMLFTALFAILFSALSGMGVTAGAHRLWAHRAYKARWPLRVILALLQTMAFQNHIYEWVRDHRVHHKYTETDADPHNARRGFFFSHMGWLMVRKHKEVFEKGANVDMSDLEKDPIVMFQKKTYMAAVPLFCFILPAAVPIYAWGEDPWVSWYAAAITRYTITLHFTWLVNSAAHVWGNKPYDKYIGATDNKAVAICAFGEGWHNYHHVFPWDYKAAELGDYSTNLSTGLIDLAAKLGLAYELKTVSVDMIKKRVTRTGDGSHPldkkvehaeddhhhpenpVWGWDDKDLPDEERQLAEIVHSKSE
>A0A0M3LAH8	420	0.530	9.963E-128	0	356	357	0	378	379
MTTGTSLALAGSLFAAKnkyVEDENMNAIRTGRISGK--RRDYEWQIVWRNVMAFVYLHVGLIYGFYLILTGnVKLWTPIFAVLFTLLSAIGVTVGAHRLWAHRAYKARWPMRLLLALLQTMAFQNHIYEWVRDHRVHHKYTETDADPHNARRGFFFSHIGWLMVRKHKEVFEKGAQIDMSDLEKDPIVMFQKKTYLVVMPILCFLLPSWVPVYCWGEDPWTSWYVASIWRYTLSLNFTWLVNSAAHIWGNKPFDKNIGATDNVTVAICAVGEGWHNYHHVFPWDYKAAELGNYRTNISTAVIDLAAKYGWAYDLKTVSVQMIKNRVARTGDGSHPsvqetkqvdddhdhahpenpVWGWDDKDMPEEDRLLVEISHQKSE
>A0A482W8R9	420	0.548	9.963E-128	16	350	357	237	575	582
----------------DEDMKRALHHNGDLIAAKPKSEPYKVQIVWRNILLFIYLHIAGLYGLYCFIFTAKWNTVLWTYLLALITTQGICAGAHRLWAHRAYKAKLPLRIILCIWQTHALQNHIYEWVRDHRVHHKFSETDADPHNSRRGFFFSHMGWLLCRKHSDVITKGKTVDLSDLEADAVVMFQKKYYLILAPLLAFIVPAWVPWYFWNEDGYISWYTASMFRYALTLHGTWLVNSAAHMWGSKPYDENINAVENITVSYITNGEGFHNYHHVFPWDYKAAELWSYRGNWSTAFIDFMAKIGWAYDLKSVSAEMVERRVKKTGDGSRrdnlPLWGWGDEDMGKEDKKMAEI------
>UPI000718EAF6	420	0.540	1.364E-127	33	353	357	4	337	340
---------------------------------QKLGSKYKWDIVWFNFIFFLYLHISCLYGIYLSFTAVKLYTTIFAIITIPITNLGITAGAHRLWSHKSYKAKWPMRVILMICQTMAFQNHIYEWVRDHRVHHKFTDTDADPHNSKRGFFFSHIGWLMVRKHPDVIKKGATIDMSDLEKDAVVVWQRRLYIILMPLFCFIIPTWIPVHFWGERPMYAWYL-TIFRYTLSLNITWLVNSAAHIWGTKPYDSSISPTDSYSVGLAAFGEGWHNYHHVFPWDYKAAELGNYKANFTTAIIDGFAKIGWAYDLKTVSHEMIEKRASRTGDGTkythvddqHEhnhnnsIWGWDDPDINTEDILDARILNK---
>Q95NQ5	420	0.526	1.364E-127	11	356	357	11	349	351
-----------VLFESDAKD-PDVITHMAPQAEKR-----QTQIVWRNVAIFTYLHLGFLYGAYLMLTTVMWKTRLFCLILYVCSGLGITAGAHRLWAHKSYKAKLPLRIILTLFNTLAFQDAVVDWARDHRMHHKYSETDADPHNATRGFFFSHVGWLLVRKHPQIKAKGHTIDMSDLRADPVLRFQKKYYMYLMPLICFIMPSVVPA-LWGETVWNGYFTCAVFRYVAVLNGTWLVNSWAHLWGDKPYDRHINPVETKVVSVAAIGEGFHNYHHTFPWDYKAAELGNYTFNITKFFIDTMATIGWAYDLKTVSTDVIQKRITRTGDGSHPVWGWGDKNIPEEDKKVTTVINPEKE
>UPI001ED8B066	420	0.568	1.364E-127	4	344	357	14	355	367
----EPSVlPSSVEGEKASAETNSSSSSIGSNR--------QVHIVWRNVLVFTYLHLGALYGIYLTFTAAKLYTFLWSLLITIASALGITAGAHRLWAHKAYKAKWQLRLILAVFQTIAFQNHIYEWVRDHRVHHKFSESDADPHNANRGFFFSHIGWLLCKKHPDVIRKGKTVDMSDLEEDFIVVWQRRTYLLVMPILCLILPTWIPCHFWGEDPWTSWYVCYVMRYTLSLNGTWLVNSAAHIWGTKPFDKNISPTENIPVAIAAFGEGWHNYHHVFPWDYKAAELGNYRTNLTTAFIDFFAWVGWAYDLKKVPVEMVRKRAARTGDGSYQvmhdkdstLWGWGDKDMADDD------------
>A0A1B6F550	420	0.629	1.364E-127	40	348	357	62	370	373
----------------------------------------KYTIVWRNVTLFALLHLAALYGFYLIFTSAKLLTTLYAIFLYKCGGLGITAGAHRLWAHKSYKAKTPLKIILLIFNTLAFQDAVLIWARDHRVHHKYSETNADPHNAKNGFFFSHVGWLLCKKHEDVKTKGKNIDLSDLENDKLLTFQKKYYLILMPLICFILPTIVPYYYWNETFINSLFVATFLRYAFTLNITWLVNSAAHIWGHKPYDKNINPVENISVAIFALGEGWHNYHHTFPWDYKTAELK-YYFNFTTVFINFFAKIGWAYDLKTVSKEMIEMRVKRTGDGSHPVWGWGDKDQPKdEISKAT--------
>UPI00103F6EB9	420	0.580	1.364E-127	37	356	357	33	378	379
-------------------------------------RSHEWQIVWRNVLGFVYLHTAAIYGLYLIFTGrAKMYTWLFGVLFAVVSAMGVTAGAHRLWAHQAYKARWPLRVILTVLQTMAFQNHIYEWVRDHRVHHKFTETDADPHNAKRGFFFSHIGWLMVRKHKQVFEKGATIDMSDLEQDPIVMFQKKTYLVLMPVLCFLIPAWIPIHFWGETPWSSWYVAAILRYTISLHFTWLVNSAAHIWGNRPYDKNIGATDNVTVAICAFGEGWHNYHHVFPWDYKAAELGNYSTNMSTSLIDLAAKFGWAYDLKTVSVDMIKKRAARTGDGSHPscqeapkviddddhdhdhdhshdnaVWGWEDKDMPEEDKQLAEISHRKIE
>UPI0004CD6588	420	0.527	1.364E-127	9	355	357	8	382	384
---------SATLF--LEASQNVAQDNNKPNVDIKTNKPvnvtteqsitnntntnnnkkYKWSIVWRNVIAFIYLHVGSVYGLYLLFTGAKLLTFMWIFVLGFLAGVGITAGAHRLWAHKSYKAKWPMRFLLMILQTVAFQNHIYEWVRDHRVHHKFTDTDADPHNAKRGFFFSHMGWLLIRKHPDVINKGKTVDMSDLEQDFVVVWQRRLYILLMPIFCFLIPTWIPIHFWDEKPLYAWY-ATIFRYTLSLNLTWLVNSAAHIWGMKPYDSSISPTDNLKIAMGAFGEGWHNYHHVFPWDYKAAELGNYSGNFTTAFIDFFAFIGQAYDLKTVPVAMIEKRAARTGDGsrvaknhdehSHEgaIWGWGDTDMSADEINLVQI-SKKS-
>A0A0T6BI66	419	0.566	1.868E-127	5	350	357	24	360	365
-----QITPTGVLMETD---EEVP-----VEQIKNDEEPRKYIYVWRNIILYIYLHISSLYALYLLFSSAKLLTVVQAFFLLQIGNLGITCGAHRLWSHKSYKAKTPLKIILVFMETLAFQNSVIEWARDHRVHHKFSETNADPHNAKRGFFFAHVGWLLTRRHPDVKSKGKTVDISDLTNDPMLRFQHKHYLPLMIFTAFFLPTVIPMYFWGETFRNSWFL-NLLRYCLGLNITWLVNSAAHMFGGKPYDRFINPAENLSVAALALGEGWHNYHHTFPWDYKTSELGKYSSNFSTAFIDFFARIGWAYDLKAVSKEVIKKRSLRTGDGTHNVWGWKDKDMCEEDIQDAII------
>UPI001F0306E6	419	0.525	1.868E-127	16	353	357	20	374	377
----------------LIQEKSTKEKTSTPKlETQKSLRSkskYKWKIVWRNVIAFIYLHISALYGFYMCFTGAKLITIIYTFFTGFVAGFGVTAGAHRLWAHKSYKAKWPMRVILMICQTIAFQNHIYEWVRDHRVHHKFTDTDADPHNSQRGFFFSHIGWLMLKKHPDVIKKGATIDMSDIEKDPVVVWQRRLYIILMPLFCFIIPTWIPWHFWGEKLTYAWYL-TLFRYTLSLNLTWLVNSAAHIWGMKPYDSSISPTDSYSVGIAAFGEGWHNYHHVFPWDYKAAELGNYKMNFTTAIIDGFAKLGWAYDLKTVPIEIIQKRAIRTGDGSkyeitegqHEhthsnnVWGWDDRDMISEDIQCARILQK---
>UPI001CA81853	419	0.543	1.868E-127	27	356	357	31	376	377
---------------------------SSPKLDKKkllKSQPkYRWNIVWRNVIAFLYLHISFLYGLYLAFTAAKLYTTIFAITCGFLAGFGVTAGAHRLWAHKAYKAKWPMRVILMIFQTMAFQNHIYEWVRDHRVHHKFTDTDADPHNSQRGFFFSHIGWLMLKKHPDVIKKGATIDMSDLEKDAVVIWQRRLYIILMPLFCFIIPTWIPVHFWGERPMYAWYL-TIFRYTLSLNITWLVNSAAHIWGTKPYDSSISPTDSYSVGIAAFGEGWHNYHHVFPWDYKAAELGNYNVNFTTAIIDGFAKIGWAYDLKTVSHEMIEKRASRTGDGTvykhaddqHEhnhtnsIWGWDDPDIKAEDILDARILN-KTE
>UPI00148C9E46	419	0.560	1.868E-127	9	353	357	35	377	380
---------TGVLFEGDAETNDfALTDD--ITQFKKADK-RNLKLVWRNIILFAYVHLAALYGGYLFLFQAKLATIAFSIILYTMGMIGITGGAHRLWAHRSYKAKWPLRLILIVFNTVAFQDAAYHWARDHRVHHKFSETDADPHNATRGFFFSHVGWLLCKKHPDVVAKGKGLDLSDLHADAILMFQLKHYFILMPLACFVLPTLIPYYVWNETLLNSFFVATMFRWCFQLNMTWLVNSAAHQFGGRPYDKHINPSQSPYVSAFTFGEGWHNYHHVFPWDYKTAEWGKYTLNMTTAFIDFFAKIGWAYDLKSVSSETIERRVRRTGDGTHELWGWGDKDLTEEDVQHVLFVDK---
>A0A182FA66	419	0.525	1.868E-127	3	353	357	24	407	410
---NGPSV--GTLYKSkailNVATsKPARLDELKHNDtTKKVQESrpkrqYNNVYVWRNIIAFIYLHLGFLYGSYLLLTSAKWSTFLFALALGSCGALGITAGAHRLWSHKAYKAKWPLRLFLMLAQTLAFQNSVYEWVRDHRVHHKFTDTDADPHNATRGFFFSHIGWLMVKKHPDVKARGQAIDMSDLEQDGIVMFQKRYYALLMPIFCFVLPTFLSYYYLGETFSNSWYVVAIFRYVLSLNATWLVNSAAHIWGTKPYDRNISPTNNTFVGIAAFGEGWHNYHHVFPWDYKTSELGTYSTNFTTAAIDFFARIGWAYDLKSVSDDMIKKRVLRTGDGSHtyseqeltakmvdyinnldheseqAVWGWDDRDMNELDRQDATVQNK---
>Q4PP96	419	0.573	2.559E-127	33	354	357	37	370	372
---------------------------------QKNTRKYKWKIVWRNVVAFIYLHGGAVYGLYLMFTGAKLLSTIFHLLLSFMAGVGITAGAHRLWAHRAYKAKWPMRVILMIFQTVAFQNHIYEWVRDHRVHHKFTDTDADPHNATRGFFFSHIGWLLVRKHPDVIAKGKTVDMSDLDNDPVVVWQRRLYILLMPIFCFLLPTWIPIYFWNEKPMYAWYL-TIFRYTISLNLTWLVNSAAHIWGTKPYDNSISPTDNLKIAIGAFGEGWHNYHHVFPWDYKAAELGNYRGNATTAFIDLFASMGQAYDLKTVPVSMVEKRAARTGDGtrtgkkhnhqhSHEgaIWGWGDQDMSVDDIKDAQIINKG--
>Q3HVI9	419	0.542	3.504E-127	5	356	357	11	353	354
-----PSLPTGPL-----EECDDVTTDKIP---QTAYEPDdrKVEIVWRNVVVMGILHLVALYGLYLVFTSAMLITTLYGVILYNLGGFGITGGAHRLWAHRAYKAKWPLKLLLVLCQTLAHQNSVIEWARDHRVHHKFQETDADPHNAKRGFFFAHMGWLLCKKHQEVKDKGKGVDMSDLYAEPLLRLQHKYFYVLMPIGCFVLPSIIPVVFWGETLMNA-YCLNILRYVSCLHGTWLVNSAAHMWGSKPYDKYISSVENVFVSFFAVGEGWHNYHHTFPWDYKAAEFG--KVNWTLRIINLFAKIGWAYELKSVSKEMIKTRVHRTGDGSHEIWGWGDKDQSPEDYKLATIYNKKEE
>UPI0007E2BF80	419	0.591	3.504E-127	39	354	357	37	363	365
---------------------------------------YEWKIVWKNVILFIYFHIGALYGFYLWCNGTKKYTILWFFIMTFASSMGITAGVHRLWSHRAYKAKWPLRFLLMLFQTLAYQNHIYEWVRDHRVHHKFTDTDADPHNARRGFFFSHIGWLLIRKHPDVIKKGATVDMSDLEKDPIVVFQRRLFYVLMPLLCFVIPVGVPCYFWNEQFINSWY-NNLARYVFCLNMTWLVNSAAHMWGMRPYDVNIGPTENLIVSMLVCGEGWHNYHHVFPWDYKAAELGGYKTNLTTAFIDFCALLGQAYDLKTVPEKMIAKRIARTGSGSscnknkiiHHhedtRWGWGDKDMKPHEIEEIIIFNKK--
>UPI000252BA7C	419	0.582	3.504E-127	39	354	357	38	364	366
---------------------------------------YEWKIVWRNVILFIYFHIGALYGFYLWGNGIKGYTILWFFIMGFISSMGITAGAHRLWCHRTYKAKWPLRFLLMLSQTISHQNHIYEWVRDHRVHHKFTDTDADPHNARRGFFFSHIGWLLVRKHPDVIKKGATVDMSDLEKDPIVVFQRRFFYVLMPLLCFVFPAWIPYYFWNEQFIYSWY-NNLARYVFCLNATWLVNSAAHMWGMRPYDVNIVPTENLVVSMLVCGEGWHNYHHVFPWDYKAAELGGYKTNFTTAFIDLCALLGQAYDLKTVPDEMIAKRILRTGSGSscnknetiHHhedmKWGWGDKDMKPDEIEETRIFNKK--
>A0A8J6H7L2	419	0.532	3.504E-127	35	354	357	364	703	1458
-----------------------------------TTKPqYRLQIVWRNVLIFSYLHIAGIYGIYYMFTLMQWRTLLWAYLLNNVGGLGITAGAHRLWAHRTYKAKLPLRILLAFGQTLALQNDIYEWVRDHRVHHKFTDTDADPHNSTRGFFFSHMGWLLVKKHKDVFTKGKTVDMSDVASDPVVRFQRKYYIILTPLLTFAFPAIVPWYFWNEYPSVCWYTVAVLRYLLTLHGTWLVNSAAHIWGVKPYDKNIKAAENKSVAMITFGEGWHNYHHVFPWDYKAAELGNYRMNTTTAFLDLMAKIGWAYDLKTVSVEMINKRVKRTGDGSrlvdapaegddsgHHhhhensIWGWGDKDMKTDDMELVEIHHQK--
>A0A5E4MCR9	418	0.603	4.798E-127	40	353	357	21	338	341
----------------------------------------HQAIVWRNVILFAYLHLAALYGVFLIFTSAKMHTTVFAIFMYQVSSIGITAGAHRLWSHRAYKAKWPLRVILIIFNTIAFQNHVYEWARDHRLHHKYSETNADPHNANRGFFFSHVGWLLCRKHPDIMEKGRGIDMSDLLADPIVAFQKKYYKFLMPLLCFILPTMLPVYCWSESWANSWFVATMFRYTFSLNVTWLVNSAAHMWGGRPYDRFINPAENISVALLALGEGWHNYHHVFPWDYKAAELGDYKLNMTTAFIDFFAEIGWAYDLKTVSAATVRKRVERTGiddvDNKNLSWGWDDKDLPQSEREAATIINK---
>A0A6I8TUK3	418	0.570	6.571E-127	39	354	357	75	414	416
---------------------------------------FQAALVWRNIIAFVYLHGGFLYGLYLAFTVAKGSTILLAFILGLFGAFGITAGAHRLWSHRSYKAKWPLRLILMISQTLAFQNSIYEWVRDHRVHHKFTDTDADPHNAKRGFFFSHIGWLMMKKHPDVRQKGKTVDMADLETDPIVMFQKKYYAVLMPLFCFVIPTYLAYYFLDETFSNSWYIVAIFRYVLSLNGTWLVNSAAHIWGTKPYDRKISPTNNTFVAIAAVGEGWHNYHHVFPWDYKTSELGKYSTNFTTAVIDFFAKIGWAYDLKSVSDDMIKKRVLRTGDGTHTyseehlrekmvdyinnldhdnenvVWGWDDHDMAEDDRRDATVSNKK--
>UPI001D08B51F	417	0.563	8.998E-127	9	331	357	8	327	334
---------SEVLNEDNLEFEHQN--ELKPELEIKSSK-YKMRLVWRNIILFLTLHLASVYGIYLIFTSAKLITTIYAIFLYQAGAFGITAGAHRLWTHRAYKAKWPLKLLLIICDTLAFQDAVIDWARDHRMHHKFSETDADPHNAKRGFFFCHMGWLLCRKHPEVKEKGKSIDLSDLSADPFIRFQKRYYLILMPLVCFVLPTLIPWYFWNESLLNSWFVASLWRYTVTLHVTWLVNSVAHLWGARPYDKTINPVENLFVSLFALGEGWHNYHHTFPWDYKAAEIGHWRINVTTHLINFFAKIGWAYDLKTVSDDMIQKRVLRTGDGTHP-------------------------
>A0A7I0Z411	417	0.535	8.998E-127	22	353	357	8	364	367
----------------------DPMHQKNIGELSQLDPPrqrrdYEWQIVWRNVLAFVYLHMATLYGIYLIlIGKTKILTLIFAVTISAMSAMGVTAGAHRLWAHRAYKARWPLRIFLAVMQTMAFQNHIYEWVRDHRVHHKFTETDADPHNAKRGFFFSHMGWLMVRKHKAVFEKGASVDMSDLEKDPIVMFQKKTYLVLMPLLCFVVPAWLPVVLWNENPWVSWYVASMLRYTISLHFTWLVNSAAHIWGNRPYDQYIGATDNKAVAICAFGEGWHNYHHVFPWDYKAAELGNYSTNLSTALIDFAAKYGLAYDLKTVSIEMIRKRVSRTGDGSHPlsskkeslnqhdhhhpenpVWGWGDEDMTEEEKKLAEIAHK---
>V9IBM6	417	0.579	8.998E-127	31	354	357	38	375	377
-------------------------------KSSSSKSKYKWKIVWRNVIAFIYFHFGGLYGFYLwGNGSTKAYTILWTILVTFCIAMGITAGAHRLWSHRAYKAKWPLRFVLMLLQTTAFQNHIYEWVRDHRVHHKFTDTDADPHNAQRGFFFSHMGWLLVRKHPDVFKKGATVDLSDLEKDPIVVWQRRLYIVLMPLLCFVVPVWIPYYFWNEKFINAWY-SNLARYAFSLNATWLVNSAAHMWGMRPYDKNIGPTENLTVSILGCGEGWHNYHHVFPWDYKAGEFGNYNTNFSTAFIDLCARLGLAYDMKTVPVEVIKKRAARTGDGSrydkneaiyHHnhedmKWGWGDTDMkPEEIQEVD-IYNKG--
>UPI00114310F9	417	0.512	8.998E-127	14	354	357	23	382	384
--------------KKDATEKT--MTQKVPLQKTQNSKPkYQWKIVWRNVIAFLYLHLGALYGLYILTVAAKFYTFLWVIIVAGFAAVGVTGGAHRLWAHRSYKAKWPMRIILMIFQTMAFQNHIYEWVRDHRVHHKFTDTDADPHNAQRGFFFSHMGWLLIRKHPDVINKGATIDMSDLEKDPVVVWQRRLYIILMPLFCFLLPTWIPCHFWNEKPMYAWY-ATVFRYTFSLNLTWLVNSAAHIWGMKPYDNTISPTDSYSVAISAFGEGWHNYHHVFPWDYKAAELGNYRTNFTTAFIDFFAWIGWAYDLKTVAHTLVKKRAAKTGDGtrykrttdhhnTHHhthhhthdgaIWGWGDTDMAAEDMQKVEIINKG--
>D1MAD7	417	0.554	1.232E-126	3	343	357	3	338	346
---NNTVA-SGVLFENDAKTEDFG-LDTTPVKTASDR---KMQIVWGSVLQFGLFHVAALYGAKLFFTSAKWQTDAFAFLLYIMSTLGITAGVHRLWTHRAYKAKWPLRLILIAFNTLAFQDPVMKWVRDHRLHHKYSDTDADPHNATRGFFFSHMGWLMVRKHPEVLRKGKDIDLSDLYADPIVTFQKKYYMILMPLTCFVMPTLIPAYYWNESYSTAFFVAGFFRYITLINTTFLVNSAAHMWGNKPYDKYINPVQNISVSLLTLGEGYHNYHHAFPWDYRAAEFGFDYLNLSTHFINFFSKIGWAYDLKTIQDDIMRKRIIRTGDGSHELWGLNDKGQPKE-------------
>A0A7J6Z7L5	417	0.521	1.232E-126	39	353	357	48	379	384
---------------------------------------YKWDVVWRNVIAFLYLHIAGLYGFYLVCTVCSWKTFIWALLYAVLSGIGITAGAHRLWAHRSYKAKLPLRIILMLLQSSAFQNHIYEWVRDHRVHHKFTDTDADPHNAKRGFFFSHIGWLMVKKQKDVFNKGGTVDMSDVEADPVVRFQKLFYLVLVLIMCFAIPTIVPWYFWGEDGWVSWYSAAIFRYALTLNGTWLVNSAAHIWGTRPYDTKISPTQNVHVAVIAFGEGWHNYHHIFPWDYKAAELGDYRFNLTTMVIDFFAKIGWAYDLKTASVDMVNKRIKRTGyrnaincnnnakastDVHHGevIWGWGDKDMRTEDINDVKYFNK---
>A0A653BML8	417	0.558	1.232E-126	29	356	357	37	386	387
-----------------------------PKKpVTKSKEPqYKWDIVWKNVLIFILLHTAAVYGLYLMFTRAMWQTNVFAILYAAFTAMGVTAGAHRLWAHRTYKAKTPLRIFLMILQSAALQNDIHEWVRDHRVHHKFTDTDADPHNSNRGFFFSHIGWLMVKKHPMVISKGKTVDMSDIEADPVVQFQKRHYILMVTLLTFMIPAHIPWYFWGENWWVTWYV-TIARYTLSLNFTWLVNSAAHIWGTKPFDKNINPTENKFVAVAAFGEGWHNFHHVFPWDYKAAELGNYRMNFSTAFLDFMAYIGQAYDLKTVSEAMVKRRVKRTGDGTweekecsgkkeergHDheygeyVWGWGDKDMKEDDVNDVMRYNQlKDE
>A0A2S2QBU8	417	0.590	1.687E-126	33	353	357	17	338	341
---------------------------------QSYNKSTHQAIVWRNVILFAYLHLAALYGALLIFTSAKIATTIFAIFMYQVSLIGITAGAHRLWSHRSYKAKWPLRVILMICNTVAFQNHVFEWSRDHRLHHKYSETNADPHNANRGFFFSHIGWLLCRKHPDIMDKGRGIDVKDLLADPIVAFQKKYYKFLMPMLCFIIPTLIPVYCWGESWSNSWFVAAMFRYTFSLNITWLVNSAAHMWGGRPYDRFINPAENITVALLALGEGWHNYHHVFPWDYKAAELGDYRLNITTAFIDFFAKIGWAYDLKTVSADTLRKRMERTGAEDKELpWGWDDKDLSLSDREAATIINK---
>A0A6J1WM42	417	0.553	1.687E-126	33	355	357	32	374	376
---------------------------------EQKNRSHEWQIVWRNVLAFVYMHIAALYGLYLIFTgKARLWTYVFGIIFAIGSALGVTAGAHRLWAHRAYKARWPLRLFLAIMQTMAFQNHIYEWVRDHRVHHKFSETDADPHNARRGFFFSHMGWLMVRKHKDVLEKGALVDMSDLEKDPIVMFQKKTYLVGMPLLCFVIPAMIPVYWWGEDPWISWYVASITRYTVSLHFTWLVNSAAHIWGNKPYDKNIGATDHKLVATLALGEAWHNYHHVFPWDYKAAELGNYSTNLSTGLIDLAAKWGLAYDLKTVSNEMIIKRASRTGDGTHPsskasntlnndhhyhpenpVWGWDDQDMSEEDRKLAEIAHRKS-
>A0A139WH27	417	0.573	1.687E-126	42	346	357	331	635	643
------------------------------------------QIVWRNVILFIYLHVAAIYGLYFTFTAAKWPTILFTYFLTIISTQGTGAGVHRLWSHRSYKAKLPLRILLCIYQTHCLQNHIYEWVRDHRAHHKFSDTDADPHNSTRGFFFSHMGWLLVRKHPQVKIKGKLIDLSDLEEDQVVMFQKKYYLILAPFFAFLLPAWVPWYFWGEDLHGSWCVASMLRYALSLHGTWLVNSAAHMWGTRPYDRNIKATETNVVSYITNGEGFHNYHHTFPWDYKAAELGSYWGNWSTAFIDFMTKIGWAYDLKIVPPELVEKRAKRTGDGTHKVWGWGDKDIDKEEIE----------
>A0A6P4KT92	416	0.510	2.311E-126	9	354	357	8	351	360
---------TGVLYESDAETQ-----DGGLEKDlaqLKTTDGRKLQLVWRNIILFIILHVSSLYGVWLLFTEAKWATVV-AFPMGlALTTFGISGGAHRLWSHRTFKANLPLKLFYLVTNTFAFQDAVYIWARDHRMHHKYMDTDADPYNSRRGWFFSHIGWLCCKKHPEVTAKGKQIDLSDLERDPLVMFQKKYYMILMPLIAFILPTVLPMYLWGESLNCSWHILALLRWCTSLNLIWLVNSSAHVFGMRPYDKSISPTNEKILIWIRFGEGYHNYHHVFPWDYKCSELGPYSRDVNTWFINCCARIGWAYDLKSVSPELVKKRVTRTGDGSHPVWGWGDKDQPSEDIQETTITHKR--
>T1HR83	416	0.530	2.311E-126	27	354	357	24	363	366
---------------------------SQPlQASKKLLGAqYEWHIVWRNVLGFIYLHVGALYGLYLAFIVGKVHTFLWG-------AMGITAGAHRLWAHKSYKAKWQLRLLLAAFQSIAFQNHIYEWVRDHRVHHKFTDTDADPHNSKRGFFFSHMGWLMVKKHADVKAKGKVVDMSDIDKDWVVSFQRKYYTIIMPILCFLIPTVVPVYLWNESWSSSWYIAGVLRYTLSLNGTWLVNSAAHIWGTKPYDKNISPTENLSVAIVAFGEGWHNYHHAFPWDYKTSEFSGYKFNYTTAFIDFFARIGWAYDLKTVPLHMVEKRANRSGDGSHHsagnkkkekpphshegeLWGWDDQDMTTEEKQMAEITHKK--
>UPI0018D0EB69	416	0.558	2.311E-126	39	355	357	39	373	375
---------------------------------------YEWQIVWRNVFAFIYLHAGCLYGFYLIFTGnVRIWTPIFALVFTILSAMGVTAGAHRLWAHRAYKARWPLRLLLALAQTMAFQNHIYEWVRDHRVHHKFTETDADPHNAKRGFFFSHIGWLMVRKHKDVFEKGASIDMSDLEKDPIVMLQKKTYLVVMPVLCFIIPACLPVYLWGEDPWTSWYVASVWRYTLSLNFTWLVNSAAHIYGNRPYDKYIGATDNKTVGILAMGEGWHNYHHVFPWDYKAAELGNYSTNLSTAVIDIAAKYGWAYDLKTVSEDMIRRRVNRTGDGSHPtsrqdppsdghhhpdnpIWGWDDQDMTVEDRQFVEISHKKS-
>UPI00087493AC	416	0.564	2.311E-126	39	353	357	47	381	386
---------------------------------------YKLQIVWRNVMVFFFLHLGAIYGLWLAITQASWKTCLYTYIYAAFAGMGITAGAHRLWAHRTYVAKLPLRILLMIMQTTALQNHIYEWTRDHRVHHKFTETDADPHNAKRGFFFSHVGWLMVRKHKDVFIKGKTVDLSDLEADPVVMFQKKYYLILAPVFCFLIPSFFPYYYWGESWWNTFFVASIFRYTISLNFTWLVNSAAHIFGTKPYDKNIKATENTFVAWAAFGEGWHNYHHVFPWDYKAAELGNYRLNFTTAFLDLMSKIGWAYDLKTVSPHMVKKRVERTGDGSwvehksrkvnHDdpnhhdhgdmLWGWGDKDMNVEEVKHIKCYNK---
>UPI001E280401	416	0.570	3.164E-126	12	343	357	11	334	340
------------LFESD-ATKDA---TIVPPSADK----REWKIVWRNVILFAFLHAGGVYGAYLFFTKAMWATRLFAVFLYLCSGLGITAGAHRLWAHKSYKARLPLRILLTIFNTIAFQDSALDWARDHRMHHKYSETDADPHNATRGFFFSHIGWLLVRKHPEIKAKGPTIDMSDLKADPILRFQKRYYLILMPLACFILPSYIP-TLWGETMWNGYFVCAIFRYVYVLNVTWLVNSAAHKWGSKPYDKNINPVETKPVSLVVLGEGFHNYHHVFPWDYKTAELGNYSLNLTKLFIDTMAKIGWAYDLKTVSPEVIEKRVKRTGDGSHEEWGYEEIhDSPNE-------------
>UPI001E27043A	416	0.562	3.164E-126	39	353	357	30	363	366
---------------------------------------YEWQIVWRNVLAFIYLHVATLYAFYLIFTGrAKGITVVFGMVIAIMGGMGVTAGAHRLWAHRAYKARWPLRLFLAIMQTMAFQNHIFEWVRDHRVHHKFTETDADPHNARRGFFFSHIGWLMVRKHKDVFEKGASVDMSDLEKDPIVMFQKKTYLVIMPLICFVIPTWIPVVLWNENPWSSWYVAAIFRYTVSLHFTWLVNSAAHIWGNKPYDKYIGATDNKAVAICAFGEGWHNYHHVFPWDYKAAELGNYSTNMSTALIDFAARYGLAYDLKTVSQEMIRKRVTRTGDGSHPldsetqksdedhnhpenpVWGWDDQDMTEEEKKLAEIAHK---
>A0A4S2KU94	416	0.543	3.164E-126	34	353	357	41	376	379
----------------------------------QSSKPkYQWKIVWRNLIAFVYLHLGAVYGLYILLTAARFYTFLWNLVVVVFAAIGVTAGAHRLWAHRSYKAKWPMRVILMLLQTTAFQNHLYEWVRDHRVHHKFTDTDADPHNAKRGFFFSHIGWLMLRKHPDVINKGATIDMSDLEKDPVVVWQRRLYIVLMPVFCFLLPTWVPCYFWNEKLMYAWY-ATLFRYTIQLNVTWLVNSAAHIWGMKPYDNTISPTDSYSVGISAFGEGWHNYHHVFPWDYKAAELGNYRTNFTTAFIDFFAWIGWAYDLKTVALSMIKKRAARTGDGSkyerddHHdehdhthegaIWGWDDADMAPEDKKGAQIINK---
>UPI001CC53E47	416	0.574	3.164E-126	37	351	357	57	386	390
-------------------------------------EPkYKWNIVWKNVIVFIYFHLGGIYGFYLWTNGIKTYTILWSIFVEFFAIMGITAGAHRLWSHRSYKAKWPLRLVLMLLQTTSYQNHIYEWVRDHRAHHKFTDTDADPHNSRRGFFFSHIGWLMVRKHPDIFKKGATIDLSDLEKDPIVVWQKRLYVVLMPLLCFVIPTWVPYYFWNEKFTYSWY-SNLARYVFSLNVTWMVNSAAHIWGMKPYDMNICPVENKIVSIFAYGEGWHNYHHVFPWDYKTSEFGTYNTNFTTAFIDFCARLGLAYDLKTVPDEVIRKRAARTGDGSrydkkeavHYYnledmkWGWGDVDMkPEEIQEVSVYH-----
>A0A0M9A4C5	416	0.563	3.164E-126	25	353	357	87	433	436
-------------------------SNQTLQSQKSSTQPeYEWKIVWKNVIAFTYLHIGALYGIYLAFAVTKLQTTLWGIFLCVFGELGITAGAHRLWTHRTYKAKWPMRFMLMIMQTTAFQNDIYEWARDHRVHHKFTDTNADPHNAKRGFFFSHVGWLLLRKHPDVIKQGATIDMTDLNKDPIVLWQRKWYRLLVLLFSFVLPVWVPCYFWNETLFNSWH-HNLLKYATILNITWLVNSAAHLWGYKPYDKNICPTENKIVAILSVGEGWHNYHHVFPWDYKAAEFGNFNKNITTALINFCALLGLAYDMKTVPIDVIKKRANRTGDGtrysedkdsqnhrdhhSHEdmKWGWGDVDMTPEEIQEVNVINK---
>A0A482WXZ8	415	0.501	4.333E-126	9	355	357	4	345	347
---------TGQLFEEDDAPE--------PIVHKEPEIKHKVKIFWRNVFTLTYFHIASVYGVYLALTNTKWQTFAFVAFLYVITKIGITAGVHRLWTHRAYKANFPLRALLMFFFTLSFEGKVWVWARDHRVHHKYQETDADPYNAARGFWFAHMTWLLQNKHPEVIRKGKGIDISDLEADPLVMFQKKYYWPLVYVICLFMPTAVPWYFWGEDLITAWHVAVCLRYVISYHGTWLVNSVAHMYGNRPYETAIFARENAPVSLITLGEGWHNYHHAFPWDYKASELGFYTFNMTTAFIDFFAKIGWAYDLKTVPHHVIKARALRAGDGTYkepEVWGWNDKDVNPEDRRNATVINAKT-
>UPI0018D1DD6C	415	0.538	4.333E-126	4	351	357	16	350	356
----EKTIPGEVkdqVFKKLEAPQAA---------------PRKYEVVYFNLLTFGFAHLSSVYGLYLIFTAAKWQTNVFTAVIIIASGLGITAGAHRLWAHRTYKAKMPLQIILMILNTMAFQNTAIHWVRDHRLHHKYSDTDADPHNATRGFFYSHVGWLLVKKHPEVRRCGKLIDMSDIKSNPVLKFQKRYAIPLVLTVTFILPAAIPWYYWGETLNTSWHVAVMFRYVYTLNVTFLVNSAAHLFGYKPYDKNIMPVQNKFVSLTALGEGWHNYHHIFPWDYRTAELGNNSLNLTTHFIDFFAKIGWAYDLKAAPEDMIKTRAARTGDGSH-CWGWGDTDQDKEEREQAIIK-----
>UPI000E33DD2A	415	0.533	4.333E-126	24	354	357	30	375	377
------------------------TVQKLPIQKAQSSNPkYQWKIVWRNMIAFAYLHLGALYGLYILLTVAKLSTFIWCVLVAAFAAVGVTGGAHRLWAHRAYKAKWPMRVILMLLQTTAFQNHIYEWVRDHRVHHKFTDTDADPHNAKRGFFFSHMGWLLVRKHPDVINKGATVDMSDLEKDPVVVWQRRLYIVLMPVFCFLLPTWVPCHFWNEKPMYAWY-ATLFRYTLSLNLTWLVNSAAHVWGMKPYDRAISATDSYSVGIGAFGEGWHNYHHVFPWDYKAAELGNYRVNFTTAFIDFFAWIGWAYDLKTVEHSIIKKRAARTGDNskykriddhhddhSHEgaIWGWGDADMTPEDMQDAKIFNKG--
>UPI0005F3EA32	415	0.536	4.333E-126	31	353	357	38	377	380
-------------------------------QKIQNSQPkYKWKIVWRNVIVFAYLHLGAVYGLYILITAAKFYTILWSVIVVLLAGFGVTAGAHRLWAHRAYKAKWPMRVILMLLQTTAFQNHIYEWVRDHRVHHKYTDTDADPHNANRGFFFSHIGWLLLRKHPDVISKGAMIDMSDLERDPVVVWQRRLYILLVPIFCFVLPTYIPIHYWNEKPMYAWYAA-VFKYTLQLNITWLVNSAAHIWGMKPYDNTISPTDSLTVGIPAFGEGWHNYHHVFPWDYKAAELGNYRTNLTCGFIDFFAWLGWAYDLRTVNHNLIKKRAARTGDGSlyertddrnseHHhtqdkiIWGWDDADMSLEDKQTAEILNK---
>A0A5E4PXM5	415	0.552	5.934E-126	3	346	357	4	331	338
---NQQTA-SWALFESDMAKEAAPVL---PSAEKR-----KWQIVWRNVILFALLHIGGVYGGYLFLTKAMWATRIFAVALYLASGLGITAGAHRLWAHKSYKAKLPLRIMLTVFNTIAFQDSVLDWARDHRMHHKYSETDADPHNATRGFFFSHIGWLLVRKHPEIKAKGPTIELDDLRADPVLRFQKKHYLILMPLACFILPTYIP-TLWGESIWNAYFVCAVFRYVYVLNVTWLVNSAAHKWGSKPYDKNINPVETKSVSLVVLGEGFHNYHHVFPWDYKTAELGNYSLNLTKLFIDTMAKIGWAYDLKTVSSEVIEKRVKRTGDGSHEEWGY------EEIID----------
>UPI0008752E16	415	0.545	5.934E-126	6	355	357	5	344	345
------SIPT----EHD---EEMVAKVIPPEGVKPSDR--KLELVWKNIIIFIYIHAVAVYGFYLLITSAKTATFIFDAIVAFCGTFGITAGVHRLWTHRSYTANVPLRIILTVFNTVAFQSSVIRWSRDHRVHHKFSDTDADPHNAKRGFFFSHVGWLLCRKHPDVKSKGKSVDMSDLYDDPILAFQDRYYMILVLFLFFIFPTLTPMYLWNETFINAFCV-NIFRYIFSLHATWLINSAAHLYGHKPYDKYINPSQHLTVSLLTLGEGWHNYHHTFPWDYKTSELGKYSVNLSTAFIDFFAKIGWAYDLKTVSEDMIRKRVLRTGDGSHEIWGWGDKDQDKEDYNDVLITHKKS-
>A0A8B8GWR2	415	0.574	5.934E-126	39	354	357	38	364	366
---------------------------------------YEWKIVWKNVILFIYFHIGALYGFYLWCNGTKKYTILWFFVMGFAGSMGVTAGAHRLWSHRAYKAKWPLRFLLMLLQTLSHQNHIYEWVRDHRVHHKFTDTDADPHNAHRGFFFSHIGWLLVRKHSDVIKKGATVDMSDLEKDPIVVFQRRLFYVLMPLLCFVIPVGVPCYFWNEQFINSWY-NNLARYVFCLNMTWLVNSAAHMWGMRPYDVNIGPTENLIVSMLVCGEGWHNYHHVFPWDYKAAELGGYKTNLTTAFIDFCALLGQAYDLKTVSEEMIAKRIARTGSGSsynknkiiHHYedmkWGWGDEDMkPHEIEEIR-IYNKK--
>A0A8B8HF69	415	0.559	5.934E-126	39	353	357	32	365	368
---------------------------------------YEWQIVWRNVLAFIYLHVATFYAFYLIFTGrTKIFTISFAVLFAIMSAMGVTAGAHRLWAHRAYKARWPLRLFLALMQTMAFQNHIYEWVRDHRVHHKFTETDADPHNARRGFFFSHMGWLMVRKHKDVFEKGASVDMSDLEKDPIVMFQKKTYLVVMPLLCFLVPSWIPVVLWNESPWTSWYVASMLRYTISLHFTWLVNSAAHIWGNRPYDKYIGATDNKAVAICAFGEGWHNYHHVFPWDYKAAELGNYSTNFSTALIDVAAKYGLAYDLKTVSLEMIRKRIARTGDGSHPsdkkvkdsdddhnhpenpVWGWDDKDMPEEERKLAEIAHK---
>A0A6P9AEU0	415	0.525	5.934E-126	5	353	357	63	432	435
-----PMSPTA------TAPM-SPTATATPTAmllrDRAKPDPYAWKIVWRNVLAFVYLHYAAVRGVYLILTgQLHFYTYLWTVLLIGLSAEGITAGAHRLWAHRAYKAKWQLRTLLMLCQTLAFQNHIYEWVRDHRVHHKFTDTDADPHNASRGFFFSHMGWLMVRKHPDVRTKGAGVDLSDLERDPIVMFQKKFYLVLMPLIAFVMPAMVPAKLWGESGWTAWYACSMARYTLALHGTWLVNSAAHIWGMRPVDKSISPTENVFVAHVAFGEGWHNYHHVFPWDYKAAELGNYKGNFTTAFIDFFARLGWAYDLKTVSKEMVEKRVRRTGDGSHPyaqqahrddghhhhhhhhdhgeeVWGWGDRDMSQDDILSATIINK---
>A0A7I0Z260	415	0.565	5.934E-126	8	334	357	282	607	618
--------PQGQQSESWVLNETDLNKDADTPIVPPSAEKRKLQIVWRNVILFALLHIGGVYGAYLFFTQAMWSTRLFAVVLYLCSGLGITAGAHRLWAHKSYKARLPLRMLLTLFNTIAFQDSVIDWARDHRMHHKYSETDADPHNATRGFFFSHVGWLLVRKHPEIKAKGHTIDMSDLKSDPVLRFQKRHYLLLMPLACFILPTYIP-TLWGETLWNAYFVCAIFRYVYVLNVTWLVNSAAHKWGDKPYDKNINPVETKPVSLVVLGEGFHNYHHTFPWDYKTAELGHYQLNFSKLFIDFMATIGWAYDLKTVSTDVIEKRVKRTGDGSHKEWG----------------------
>UPI00155AFB99	415	0.504	8.126E-126	4	354	357	12	358	362
----TPSDTTGVLYEMDAEPQ------GTPKDIStlKTTDGRKLELVWTNILAFIYLHTASVYGIWLLLTGTMWQTVAFTALVFIFSGLGISGGAHRLWAHRTFKANLPLRAIFIFFNTIAFQDAVYYWARDHRLHHKYSETDADPYNSTRGWFFSHIGWLCCKKHPEVKEKGKSIDLSDLRRDPLVMFQKKYYLFLMPICCFILPTVIPVYFWGESVSVAWHVTALMRWCLVLNFVWLLNSSAHLYGNRPYDASISPTTQVFLVWLRFGEGYHNYHHVFPWDYKSAELGRYSRDLTTNFIRLFARLGWAYDLKSVSMDMVRKRVLRTGDGTHPVWGWGDKDHPQEDINNTTITYKR--
>A0A5N4AXC2	415	0.521	8.126E-126	29	353	357	19	363	368
-----------------------------PQYGETVKaSGKENKVVWRNVILFTLLHISGLYGLYLCFFLRSWYTFFWATIYLHVAGVGVTAGAHRLWAHRAYKAKLPMRIFLMICQTAAFQNHIYEWVRDHRVHHKFTDTDADPHNAKRGFFFSHIGWLMLKKHPDVKIKGRTVDMSDMEGDQVIQFQKKYYPVLVPLLAFILPAFVPWYFWGENGWVSWYTAGIFRYCFSLNSTWLVNSAAHIWGTKPYDKTIGPTQNLGVALTALGEGWHNYHHVFPWDYKAAELGNYRMNFTTFVIDCFSKIGWAYDLKTASIEMIEKRAKRTGDGsrassngdgeitndhSHHhddtIWGWGDMDMKLEDVQHVKVYNR---
>A0A195BTK0	415	0.537	8.126E-126	16	354	357	19	376	378
----------------DVSQKEAAEKAVTQKLlIQKAQnlKPkYQWKIVWRNIIAFLYLHLGALYGLYILITAAKFYTTLWSIIIGSFAAIGVTAGAHRLWAHRAYKAKWPMRVILMLMQTTAFQNHIYEWVRDHRVHHKFTDTDADPHNAKRGFFFSHIGWLLVQKHPDVINKGATVDMSDLEKDAVVVWQRRFYIILLPIFCFLLPTWIPCHFWNEKPIYAWY-STLFRYTLSLNLTWLVNSAAHIWGMKPYDNSISPTDSLSVGIIACGEGWHNYHHIFPWDYKAAELGNYRANFTTAFIDFFAWIGWAYDLKSVEHSMIKKRAARTGDGsiyaqtddrdehhhSHEgaIWGWGDADMAFEDMQKVKIINKG--
>A0A1L8D6B5	414	0.552	1.113E-125	13	356	357	29	356	360
-------------FEKLVAPQAG---------------PRKFEVVYFNLLTFGFAHLSWAYGVYLIFTAAKWQTTVFALAYGIAGGLGITAGAHRLWAHRTYKAKMPLQIILMILNTIAFQNTAMDWVRDHRLHHKYSDTDADPHNATRGFFYSHVGWLLVKKHPEVRRRGKLIDMSDIRNNPVLDFQKRYAIPLVLTLTFILPAFIPWYFWGETLNSSWHVATMFRYVTGLNLTFLVNSAAHFFGYKPYDKSIMPAQNKFVAFAALGEGWHNYHHIFPWDYRTAELGNNSLNLTTHFIDFFAKIGWAYDLKAAPEDMIKTRAARTGDGSH-CWGWGDTDQDKEEREQAIIKHPSAE
>UPI001569BCE6	414	0.562	1.113E-125	39	353	357	32	365	368
---------------------------------------YEWQIVWRNVLAFIYLHAATFYGFYLIFiGKTKILTIIFALVFSAMSAMGVTAGAHRLWAHRAYKARWPLRLFLALLQTMAFQNHIYEWVRDHRVHHKFTETDADPHNAKRGFFFSHMGWLMVRKHKEVFEKGSSVDMSDLEKDPIVMFQKKTYLVVMPLLCFIFPAWIPVALWNENPWTSWYVGSILRYTISLHFTWLVNSAAHVWGNRPYDKYIGATDNKTVAICAFGEGWHNYHHVFPWDYKAAELGNYSTNLSTALIDFAAKYGLAYDLKTVSLEMIRKRVTRTGDGSHPlgkkteesdedhhhpenpVWGWDDEDLTEEERKLADIAHK---
>A0A5E4MFP0	414	0.525	1.113E-125	9	345	357	11	364	372
---------SGVQVEYDEngkhagVPQPAASVaPRGPPKHKTSPGYRKYQIVWRNVIAFILLHAMTIYGLYISIAGyVQIKTLLFMLAVGSCSALGITVGAHRLWAHRCYNARLPMRILLTLFQTLAFQNHIYEWVRDHRVHHKFTDTDADPHNSSRGFFFSHMGWLMVRKHPDVTTKGRTVDMKDLEADPVVMWQKKYYLWLVPIVTFLMPSLIPYWSWNERFWYSFFTVGVTRYMLSLHATWLVNSAAHIWGTKPYDKNITPTENPTVALLAFGEGWHNYHHAFPWDYKAAELGNYRMNFSTAFIDVCARLGLAYNLKTANASMVKKRSLRTGDsssgdrGHHrhpEVWGWGDEDMVEEDK-----------
>A0A8J5DXX4	414	0.551	1.113E-125	40	356	357	53	392	393
----------------------------------------KSDIVWRNVIAFLYLHIAASYGVYlLASGRAQLLTFGIAYVYGALGGFGITAGAHRLWAHKAYKAKWQLRLILMIFNTISFQNSIFEWVRDHRVHHKFCDSDADPHNVQRGFFFSHMGWLLLKKHPDVKSKGASIDMSDLKQDEIVMFQRRHYLKIMPIFCFVIPTLIPMYVLNESLSGSFYVGAILRYVITLHSTWLVNSAAHMWGMKPYDKNIRSANNIFVSLVSYGEGWHNYHHVFPWDYKTAELGDYRYNFSTAFIDFFAKIGWAYELKTVSDDMIRKRAARTGDGSnkysrcirngvvrkedleHHdddsmVWGWDDKDMNDEDKDDALII-KKTE
>A0A3S3P0P5	414	0.552	1.524E-125	5	336	357	2	325	328
-----PNIPS--QPLSD-------DISSLKKQLKTNAKPdsgYQLKIVWRNVALFAYLHLAALYGLYLFFTSAKWKTDLFAILLYVMSGFGITAGAHRLWAHRSYKAKWPLRLLLCIFNCIAFQNDIYEWSRDHRVHHKYSETDADPHNATRGFFFSHMGWLLCKKHPEVKAKGKNVDCSDIWADPIVRFQRRYYIPLMVLFCFLIPTFIPHWLWGETKWNAFFVCAILRYCYTLHMTWLVNSAAHMWGRRPYDKHINPSENIGVSFGAIGEGFHNYHHTFPWDYSTSELGW-KLNLTTMLIDGFAKIGWAYDLKTVSPEVIHQRKQRTGD-IHERGPYG--------------------
>A0A6J1WLP4	414	0.575	1.524E-125	40	356	357	33	348	349
----------------------------------------KWDIVWRNVIIFLLLHTGAVYGAYLLCGQIKFSTVIFTAFMIVYSGLGITAGAHRLWAHKSYKARLPLRIILTIANTIAFQDSVLDWARDHRVHHKFSETDADPHNATRGFFFSHIGWLLVRKHPQIKEKGRIIEMDDLWRDPVLKFQKKYYKFLMPFACFILPTYIP-TLWGESVWNAFFVCAVFRYIYTLNVTWLVNSAAHKWGSKPYDKNINPVETSPVSFLVLGEGYHNYHHTFPWDYKTGELGN-RLNFTKLFIDFMAKIGWAYDLKEIPLDVVQKRVLRTGDGSHAVWGWGDKELSCDDKKETLIINPaKTE
>Q4PP95	414	0.560	1.524E-125	6	354	357	7	351	354
------IAPTGVLFENEtVDSEEAMKS-----EKKEENDKFVRQILWINVAHFTVLHIFAFYGLYLVFTSAKLATTFFAYILFVLGTFGISAGVHRLWSHKAYKAKFPLRVILMIFNSLAYQNSIWVWARDHRVHHKYSETDADPCNAKRGFFFSHVGWLMSKKHPDVTNIGKGVDLKDLEADPVVAFQKKYYFYLVALICIILPAVIPVMFWNESWTNAIFIPVFLRYTIGLNATWLVNSAAHMYGGRPYDKFINPSENFAVIIGTLGEGWHNFHHTFPWDYKTSELPHYVFNWTTGFIHLFAKIGWAYDLKSVSEQVVKARCKRTGDGSHEVWGWGDKDQTAEEREAAIIEHAK--
>A0A8D8V0D8	414	0.554	1.524E-125	30	345	357	38	365	372
------------------------------EKRTPSTNSYRWKIVWRNLIAFVYLHASALYGLYliLTFNQVQLSTVFTLLILGFISAEGVTAGAHRLWSHRTYSAKWPLRLLLMLAQTMAFQNHIYEWVRDHRVHHKFTDEDADPHNSRRGFFFSHMGWLLVRKHPDVKLRGRTVDMSDLDKDWVVMFQMKYYLILMPVCCFLIPALIPWYFFNETWSNSWYVSAMLRYTLSLHFTWLVNSAAHIWGVKPYDKNISPTENPSVSVLTFGEGWHNYHHTFPWDYKAAELGNYSLNLTTGVIDMFARIGWAYDLKTTDPELIRKRSTRTGDGtrqeghghSHEnqLYGWNDKDMTIEDR-----------
>A0A6I8V2L6	413	0.494	2.087E-125	9	354	357	17	358	362
---------TGVLYEMDAEPEGTAKDLSTL----KTTDGRKLELVWMNIVLFIYVHTASVYGIWLLLTAIKWQTFVFSVILFLFSTVGISGGAHRLWAHRTFKANLPLRLILLFFNTLAFQDAVYNWSRDHRLHHKYSETDADPYNSRRGWFFSHMGWLCCKKHPNVTAKGKLIDLSDLRRDPLVMFQKKHYLILMPICCFILPTLVPVYFWGESLSVAWHVPALLRWCLVLNGVWLLNSSAHLYGKRPYDQSISPTNQSFLIWLRMGEGYHNYHHVFPWDYKSAEMGHFSQDLTTNFIKTFARLGWAYDLKSVSLDMVQKRVLRTGDGTHPIWGWGDKDHPQQDIDSTIITHKK--
>B4MKR8	413	0.524	2.087E-125	9	356	357	17	362	363
---------TGVLFEADAE-----TIDGGLaKDIKHLKhaEKRKIELVWFNIIAFAYLYVASTYGIWLLFTAVKWQTSVFTLFAILFSALGISGGAHRLWTHRTFKANLPLQLILLFLNTMAFQDAVYIWARDHRVHHKYSETDADPYNSQRGWFFSHIGWLCCKKHPDVIAKGKGIDLSDLRNDPLIMFQKKYYMILMPICCFLLTTAIPMYCWNESFNNAWHVPTLFRWCLTLNLIWLVNSSAHMYGKRPYDKTISPTDEHFLVWLRFGEGYHNYHHVFPWDYKSAELGKYSRDFTTYFIQFFASIGWAYDLKSVSTDMVKRRVIRTGDGSHNVWGWGDKDQAKEDMEETTITHQKDE
>A0A336MI11	413	0.532	2.087E-125	25	352	357	41	395	402
-------------------------INNNQKSKNNSSSEYHMQIVWLNVILFCYLHASGLYGLYLMFTKAKLATIVFTFFLMIFCGLGITAGAHRLWSHKAYKAKWPLRLLLMIAQTAAHQDAIYVWSRDHRVHHKFTDTDADPYNAKRGFFFSHIGWLMVKKHPAVIAKGKTIDMSDMEADPIVMFQKKFFIPLMIIFCFLLPTYIPVYFWNESVATAFYVATMFRYCAGLNGTWCVNSVAHIWGMKPYEKTISPCNNFYVAAFGLGEGWHNYHHVFPWDYKTSELGKYSSNWTTGFIDFFAKIGWAYDLKTVSNEMIRKRVLRTGDGSHkyskevdlnknlhkfveefqfnkdeekSIWGWDDKDINLQDKSDAKIYN----
>UPI001D07E878	413	0.501	2.087E-125	27	356	357	62	436	440
---------------------------STPVVQRKYRPDYEWKIVWRNVIAFLYLHISSLYGLYLMFTVARGYTNLWAIFYAYLAGMGITAGAHRLWAHRAYKAKWPLRLILCMLQTMAFQNHIYEWVRDHRVHHKFTDTDADPHNANRGFFFSHIGWLMVKKHKDVVTKGKTVDMSDLENDPIIIWQKRTYLVIMPLLCFFFPAWVPYYFWNEDPYVAWYVAAITRYTLSLNGTWLVNSAAHIWGTKPFDKSISPTDNVKVAVFAFGEGWHNYHHVFPWDYKAAELGNYRTNFTTAFIDMFAKIGWAYDLKTVPVSMVLKRLNRTGDGTHinhgkqiensetkieseaikennnnnnnleakvqhylnhnhhlehQIWGWGDKDMEDADIKDAEIINPSTE
>UPI0005F56579	413	0.576	2.858E-125	8	335	357	6	327	345
--------PTGALFEDDT------VDESQLTEEPKEKRKYVKHIVWRNVAIFSFLHLGALYGLYLSFTSAKLLTTAFAILLYQLSILGVTAGVHRLWSHRAYKAKWPLQLLLMILSTTTYQDAVIDWSRDHRLHHKYSETDADPHNSKRGFFFSHIGWLLCRKHPEVKEKGKGIDLSDLKSNPILAFQKKYYNILMPLLCFISPTLIPVVWWNETWINAFYIPAILRYVLTLNITWLINSVAHTVGNKPYDKYICPADNKGVAIFSLGEGWHNYHHVFPWDYKTAELGDYKFNTTTAFINFFAKIGWAYDLKSVSNDMIRKRMERTGNSSHNLWGW---------------------
>UPI00083BC57E	413	0.554	2.858E-125	9	354	357	10	347	350
---------TGVLQETDDQEV---TIKHDCNAKLP---PREYKLVWRNIILYIYLHVSALYGLYAIFASANWRTALFGLALVNLGNLGITAGVHRLWAHRSYKAKFPLRAFLVFLQTLAFQGSVIEWARDHRVHHKYSETDADPHNAKRGLFYSHVGWLLTKKHPEVFAKGKGIDYSDLTEDSLLKFQHKHYVYLMVFTSFFLPTFLPCYLWGETFLNAFFI-NMLRYCCGLNITWLVNSAAHFFGDKPYDRFINPVENKHVSFLALGEGWHNYHHTFPWDYKTSEYG-YRLNPTAIFINCMAYIGQAYDLKSVSTEMIKKRVKRTGDGTHELWGWGDKDQSSDEQTEAVISHKR--
>A0A4D6C9E9	413	0.542	2.858E-125	9	356	357	9	351	352
---------TGKLFEDDFAEE------ISPAPLKK-EEEYKQEIVWKNVGYIVYFHVAALYGLYLIFTSGKIETFLFSVFLFIFSGLGITCGAHRLYAHRSFKATTPLKILFMIMNSMAFEDSIYEWVRNHRVHHKFTETTADPHDSRRGFFFSHCGWLMIRKHPDVKRKGQTVDVSDLEQDSVIMFQKKYYKYLMPFFTFFVPTIIPVLFWGESLNNAFHIAGMFRYTYLTNMVWLVNSAAHIYGMRPYDKNINPRENRLVAFLTLGEGWHNYHHVFPWDYRSSELGLFRYNFTTRFIDWMGQIGWAYDMKSVSRDIIQKRAKRTGDGSYykPVWGWDDQDLSSEIKKDAFIRFSKTE
>A0A6P8ZT19	413	0.550	2.858E-125	9	351	357	12	356	357
---------SGVLFETEDTPDYVQVIEKSEKtrtvKKEKLSEA--QPIYWSNVYWFTVMHVMALYGLTLVFSSAKLLTTAWAVLLYVVGTLGVSAGVHRLWSHKAYKARLPLRMLLTFFNTIAFQNSIWEWTRDHRVHHKFTETDADPVNAARGFFFAHVGWLLCKKHPDVTRIGKTVDLSDIEADPCVAFQKKYYGPLVLTLCFAMPTIVPAVAWGESYWNAFFVAAMLRYTLSLHGTWLVNSLAHWAGGRPYDGSIAARENVLVSIGALGEGYHNYHHVFPWDYKTAELGKYSTNFTTAFIDFMAKIGQAYDLKSVNEDMVKTRTLRTGDGTHPVWGWDDKEMLQEDRELAKIE-----
>A0A195FTD4	413	0.544	2.858E-125	25	354	357	36	381	383
-------------------------IQKLPIQKAQNLKPkYQWKIVWRNMIAFAYLHLGALYGLYILIVAAKFYTFLWSIVVAVFSAIGVTAGAHRLWAHRAYKAKWPMRVILMLLQTMAFQNHIYEWVRDHRVHHKFTDTDADPHNAKRGFFFSHMGWLLVRKHPDVINKGATIDMSDLEKDLVIVWQRRLYIVLMPVFCFLLPTWVPCHFWNEKPMYAWY-STLFRYTLSLNMTWLVNSAAHIWGMKPYDNTISPTDSLSVGISAFGEGWHNYHHVFPWDYKAAELGNYRTNLTTAFIDFFARIGWAYDLKTVAYSMIKKRAARTGDGsiyartddhdehhhSHEgaIWGWGDADMALEDMQEAEIINKG--
>UPI00143DAC7C	413	0.543	3.913E-125	31	354	357	36	389	391
-------------------------------KARSDEKKYKWHVVWRNVIAFVYIHGAAVYGLYLVFTSAKFASFVTAIAIGVLSGVGITAGAHRLWAHRAYKAKWPMRMILMILQTVAFQNHIYEWVRDHRVHHKFTDTDADPHNAGRGFFFSHMGWLLVRKHPDVVKKGATVDMSDLEKDPIILWQKRLYIILMPIFCFLIPTWIPCYFFGEKPINAWYL-TLLRYALTLNGTWLVNSAAHIWGNKPFDKTISPTDSLAVGIGAFGEGWHNYHHVFPWDYKAAELGNYKGNITTAFIDMFAWMGQAYDLKTVSVAMVNKRAARTGDGsreprpekpdqeedyeghhhhhhhhhhdhSHEnvVWGWDDKDMAEEDMQDAEIYNKG--
>UPI00083BD571	412	0.518	5.359E-125	27	353	357	17	348	351
---------------------------SQPETNEDRKRKYEWDIVWRNIIAFIVLHVLSFHGVYVALRDWKIGILLFAYAYGLLVAQGITAGAHRLWSHRSYKAKLPLRILLLFFQTTAFQNSVFVWVRDHRMHHKFTDTDADPHNAKRGFFFSHMGWLFVKKQKEVKEKGKVIDMTDITNDPILMFQHRYYAPLMLICCFLIPTLIPVYLWHEDLYPSFAMAAAFRYIFSVHSTWLVNSAAHIYGMKPYDRNIGPTENKLVSHLACGEGWHNYHHVFPWDYKTSELGNYRLNLTLAFIDLCAKFGWAYDLKTVPHEVVTRRALRTGDGSRkirikEIWGWGDEDMTIEDTEAALIINK---
>A0A6J2JRN9	412	0.527	5.359E-125	11	354	357	11	350	353
-----------VLYETDanDLPEDA------PPHVPPSAEKRPWKIVWRNVILFFILHVGGVYGGYLFLFKAMWRTSIFAIFLYLCSGLGITAGAHRLWAHKSYKARLPLRILLTIFNTIAFQDAVVDWARDHRMHHKYSETDADPHNATRGFFFSHIGWLLLRKHPEIKAKGHTVDVNDLHNDPILRFQKKYYQILMPLACFIMPTYVP-TLWGETVWNSFYVCAIFRYVYVLNITWLVNSAAHMWGSKPYDKNINPVETRPVSLVVLGEGFHNYHHTFPWDYKTAELGDYSLNLSKLFIDFMAKIDWAYDLKTVSTDVIQKRAKRTGDGSHPVWGYDVGEVATEDkTDTTNLVNSK--
>UPI00063F7A5E	412	0.542	5.359E-125	18	354	357	26	374	376
------------------AAEKAVTQQLSIQKTQTLKPKYQWKIVWRNMIAFAYLHLGALYGLYILITVARFYTFLWSIFVASFAAVGVTAGAHRLWAHRAYKAKWPMRIILMLLQTTAFQNHIYEWVRDHRVHHKFTDTNADPHNAQRGFFFSHMGWLLLRKHPDVISKGATIDMSDLDKDFVVVWQRRLYIILMPVFCFLLPTWIPCHYWNEKPMYAWY-ATLFRYTLSLNVTWLVNSAAHIWGMKPYDNSISPTDSYSVGIGAFGEGWHNYHHVFPWDYKAAELGNYRTNFTTAFIDFFAWIGWAYDLKTVGHSMIKNRAARTGDGSkyermndHDhthegaIWGWGDTDMAPEDIQEAEIINKG--
>B3MAZ6	412	0.518	7.338E-125	9	354	357	8	351	355
---------TGVLYESDAETQ-----DGGLKKDlsqLKTTDGSKLQLVWLNIVLFIILHVSSLYGVWLIFTEADWRTTAAFLVVGTISGLGISGGAHRLWSHRTFKANLPLKLIFMFLNTIAFQDAVYIWARDHRVHHKFTETDADPYNSQRGWFFSHIGWLCCKKHPEVLAKGKQIDLSDLERDPVVMFQKKYYLILMPLLCFILPTVLPMYLWGESLKCSWHIVALLRWCVTLNLIWLLNSSAHVFGKRSYDKSISPTDESFLIWLRYGEGYHNYHHVFPWDYKSAELGAYSNDLTTGFINFFARIGWAYDLKSVSPELVQKRVMRTGDGSHPVWGWGDKDHPCEDIRETTITHKR--
>UPI001C207F0A	412	0.574	7.338E-125	40	351	357	30	358	360
----------------------------------------ETQIVWRNVIAFIYLHVAVAYAIYLAFTKAKVQTVIFSFILSNVSGLGITAGAHRLWAHKAYKARWPLRLFLACLQTIAFQNHIYEWVRDHRAHHKFSETDADPHNAKRGFFFSHIGWLMVRKHRDVIEKGASVDMSDLKKDPIVMFQKKYYFLIMPMISFVIPTLIPMALWNESLSVSWHIASILRYTYSLHCTWLVNSAAHIFGNKPYDRHIGPTENKLVAILAVGEGWHNYHHVFPWDYKAAELGNYRTNISTALIDLAYKCGLAYDLKTVPSHLIEARVSRTGDGTHPsemkklehqedhhhlnpIWGWDDKDMTEEHKKLAKII-----
>UPI001D08A36D	412	0.530	7.338E-125	39	356	357	61	399	401
---------------------------------------YKWRIVWRNVIAFAYLHVFSIYGAYLALFKAHWLTFFWAFFVAVAAGQGITAGAHRLWAHRTYKAKLPLRIFLATMQTMAFQNHLYEWVRDHRVHHKFTDTDADPHNARRGFFFSHIGWLMIKKHRDVFVKGKQVDLSDLRADPVVMFQKKYYLLLMPLLCFVFPTFVPWYFWNENFWISWYVAGVLRYTLSLNITWLVNSAAHIWGMKPYDRNIAPCENIFVAIAAQGEGWHNYHHVFPWDYKAAELGNYKLNISTAFLDFMHYIGQAYDLKTATKDMIDRRAKRTGDGSrHaptkekevyqgyhsylddgeHLWGWGDRDMKDDEVDFVLKTNNLTE
>UPI00062909EA	411	0.567	1.005E-124	37	353	357	35	366	369
-------------------------------------KPtYKWNIVWKNVIVFIYFHLGGIYGFYLwATNRTKIYTILWSIFVEYFAILGITAGAHRLWSHRAYKAKWPLRLVLMLLQTICYQNHIYEWVRDHRAHHKFTDTDADPHNARRGFFFSHVGWLMVRKHPDISKRGGTIDLSDLEKDPIVVWQRRLYIVLMPLLCFAIPTWIPYHFWNEKFTYSWY-SNLARYVFSLNVTWLVNSVAHIWGMKPYDMNICPVENKFVSMFAHGEGWHNYHHVFPWDYKTSEFGSYTTNFTTAFIDFCAFLGLAYDMKTAPNEMIRKRAAKTGDGSryskneavryYNLedmkWGWGDVDMKPEEIQEVIIYNK---
>A0A151WSE5	411	0.571	1.005E-124	36	354	357	42	375	377
------------------------------------MKPkYQWIIVWQNMIAFIYLHLGALYGLYILIEAAKFYTFLWVIVVGVFTGIGITAGAHRLWAHRTYKAKWPMRVILMLLQTTAYQNNIYVWVRDHRVHHKFVDTDADPHNVKRGFFFSHMGWLLVRKHPDVINKGATIDMSDLEKDPVVIWQRRHYKILI-ILCFLLPTWIPCYFWNEKPIYAWY-STLFRYTVSLNLTWLVNSAAHIWGIKPYDNTISPTNNLSVSIGAFGEGWHNYHHVFPWDYKAAELGNYRTNFTTAFIDFFTWIGWAYDLKTVTHSMIKKRADRMGDGskyartnvhdehhhSHEgvIWGWGDIDMELEDIQEAEIINKG--
>UPI0008F9AD26	411	0.548	1.005E-124	18	354	357	37	375	377
------------------EPKPVPAIEEQTVDHSK-QEAYRVRIVWKNVIFCSILHLKAIYGIYLIFTSAKIQTIVWGFLMYQAGILGITAGAHRLWSHGAYKAKWPLKLILIILNSSAFQNSVFEWVRDHRAHHKFSDTDGDPHNSQRGFFFSHVGWLLCRKHPDVMQKGSRIDIKDLEDDSLVQFQKRHFLKMVTLFCFIIPTVVPVYCWEETWKNAWYVA-IVRYAFVLNIIWLVNSGAHRWGQRPYDKFIKATENAGLSFLSLGEGWHNYHHVFPWDYRTAELGKFQTNPTTAFIDFFAKIGWAYDLKTVPLSLIRKRANRTGtrKNNHEgeVWGWDDEDMSKKDKDHAIILLKK--
>A0A026W4L1	411	0.532	1.005E-124	37	354	357	44	382	384
-------------------------------------KPkYQWKIVWRNVIAFVYLHVGAIYGLYTALMFAKFYTLVWALSFSAFAAVGVTGGAHRLWAHRSYKAKWPLRIILMIFQTMAFQNHIYEWVRDHRVHHKFTDTDADPHNAQRGFFFSHMGWLLVRKHPDVIKKGATIDMSDLEKDFVVVWQRRLYIILMPLFCFLLPTWLPCYYWNEKPMYAWY-ATVFRYTLSLNLTWLVNSAAHIWGMKPYDNTISPTDSLSVGLSAFGEGWHNYHHVFPWDYKAAELGNYRTNFTTAFIDFFARIGWAYDLKTVAHDIVIKRASRTGDGSiyertnttttdHHdahqhthegaIWGWGDTDMAPEDMQKVTIINKG--
>C7BBA9	411	0.532	1.376E-124	0	354	357	0	353	356
MPLNSGDTATGVLFESDVE-----TVDGGLTKdvsSLKTTDGSRLQLVWLNIVLFVIIHTASLYGVWLLLAEATWTTFLLFFPAVVMTILGVSGGAHRLWAHRTFKANTPLKLIFLFLNTLAFQDAVYYWARDHRVHHKYTETDGDPYNSQRGWFFSHIGWLCCRKHPEVVEKGKQIDLSDLEQDPLVMFQKKYYLLLMPLICFVLPTVVPMYLWGESLNVSFHVMALLRWCLSLNLIWLVNSSAHMFGMKPYDKNICPVDQGFLIFCRVGEGYHNYHHVFPWDYKSAELGKYSQDITTKFIDFFAYLGWAYDLKSVSQDLVRRRAERTGDGSHPVWGWGDRDQRMEDIgDTTITHQRK--
>A0A6P4IGS5	411	0.534	1.376E-124	8	334	357	20	344	357
--------PSGVLFESDVT-----TDDGALstytGEFKQAQ-AWKRPLVWGNIIIFTVTHLASLYGGYLLFTDTKPATMLFAFVMYCLGMLGITAGAHRLWSHRSFKAKWPARLFLAILNCISFQDSIYYWVRDHRMHHKYSETDADPHNTSRGFFYSHIGWLLVRKHPDVTIKGKGLDLSDLHADPIVMFQHKYYYYLMPLGCFILPTLIPWLCWNETLASSYFVAAMFRWCVQLNMTWMVNSSAHAWGGKPYDKGMNPSQNSFVSLMTFGEGWHNYHHVFPWDYRTAEWGGYTLSHATLLIDLFAKIGWAYDLKTVTPEMIKKRSQRTGDGTHELYG----------------------
>UPI000B90950D	411	0.533	1.376E-124	29	356	357	70	406	407
-----------------------------PEEEElmYANTPVK--IVWRNVAIFAYLHAFAAYGAYLwLSGQVMWQTFLWGFHYYIMSGFGITAGTHRYWAHKSYKAKMPLQIFLAYMQTIAFQNSIHEWCRDHRLHHKYTETNADPHNAKRGFFFAHMGWLMARKHEAIKIKGKGLDMSDLEADPVVMFQKKWYLLLVLFGCFVIPTLVPWIFWGESLKVAFFFAAMFRYCATLHCTWLVNSAAHLWGPRPYDNRINPAENKTVSWWAFGEGWHNYHHVFPWDYKTAEVGVYRYNFSAAFIDFFAKIGWAYDLKTVPEHIVKARVARTGDGTHEefhggPWGWGDNDIAVEAVEVTetlYAQDKKSE
>UPI001CA867A4	411	0.549	1.884E-124	33	353	357	4	337	340
---------------------------------KESKSQYKWDIVWESVIVFLYLHISCLYGIYLSFTSMKLYTTIFMITSLRINGLGITAGAHRLWAHKAYKAKWPMRVILMILQTLSFQQSIYDWVRNHRVHHKFTDTDADPHNSKRGFFFSHIGWVLMRKHPDVKTKGATIDLSDLEKDPVVVWQRRHYKIFMPLVCFIIPTWIPVYFWEESLMNAWY-ATVTRYILALHFTCLVNSAAHMWGAKPYDSAITSTEIPVVSFLAVGEGWHNYHHVFPWDYKAAELGNYKLNLTAAFIDGSAKIGWAYDLKTVTHDLIEKRASRTGDGSiykhvsdkHEtkynnsIWGWDDPDIVPEDIKYAKILNK---
>J9JVI4	411	0.579	1.884E-124	26	354	357	10	344	347
--------------------------DGTLPDARPIEKQPHQPIVWRNVILCSLVHLGALYGVYLAFTSAKITTTVFAICLYQITAIGITAGSHRLWSHRAYKAKWQLRVIIIILNTIAFQNSVYEWARDHRLHHKYTDTNADPHNSNRGMFFSHVGWLLCRKHPDVIEKGRTIDTSDLLADPIVAFQKKYFWFLIIWACFIIPTLIPVYFWGETWSNSWYVAVLLRYALTLNGIWLVNSAAHKWGAKPYDRSINAAENLAATIMSAGEGWHNYHHVFPWDYRSAELGNYKFNFTTTFIDLFTKVGWAYDLKTTSPEFVYRRALRTGliesqDDSVPLpWGWNDRDLPQSDRMEATIVNRK--
>A0A8D8UZZ2	411	0.495	1.884E-124	16	356	357	9	349	350
----------------LEEPKFDQPITAVYEE--KITKPKvEQPIIWRNVIAISLFHLVALVTPFYCWSRCKYNTIFWGIMIGSLGGFGVTGGVHRLWAHRSYSAKWPLRLILLLCYSIAGQNSVLNWVRDHRVHHKFSETDADPHNSQRGFFFAHVGWLFLRKHPLVIEKGRTVDMSDVMADPLVMFHEKHFIWFKLIMCFIVPTLVPCYFWGEPFFISFLIMNFLRYILALNFTWAVNSAAHIWGNKPFDGRIMPAENRVVSFLALGEGWHNYHHVFPWDYKTAELGHYSTNWTTLVIDWFAWMGWAYDLKTVSPAVVTARVKRTGDGTHDVWGWGDKDMSlEEKLEATVLNGKKVE
>UPI001E27D375	411	0.553	1.884E-124	11	346	357	26	346	355
-----------VLYESDASKE-------TPV-VPPSAEQRKWQVVWRNVILFALLHIGGVYGAYLFLFKAMWATRMFAVFLYICSGLGITAGAHRLWAHKSYKARLPLRILLTVFNTIAFQDSALDWARDHRMHHKYSETDADPHNATRGFFFSHVGWLLVRKHPQIKAKGHTIDMSDLKADPILRFQKKHYMILMPIACFLMPTYVP-TLWGETLWNAYFVCSIFRYVYVLNVTWLVNSAAHKWGSKPYDKNINPVETKPVSLVVLGEGFHNYHHVFPWDYKTAELGNYSLNITKLFIDTMAKIGWAYDLKTVSTEVIEKRVKRTGDGSHEEWGY------EEIHD----------
>A0A8B8GZ85	411	0.574	1.884E-124	39	354	357	29	356	358
---------------------------------------YKYNIVWKNVIAMIYLHFGGLYGCFLFFKlHETAYTSFWYIFMGLCTSMGITAGAHRLWCHRTYKAKWPLRFLLMLSQTLAYQNHIYEWVRDHRVHHKFTDTDADPHNARRGFFFSHIGWLLVRKHPDVIKKGATVDMSDLEKDPIVVFQRRWYYVLLVFVCIIIPVWIPCYFWNEKFITSWYM-NLGRYVWTLNSTWLVNSAAHMWGMKPYDVNIQPTENLFVSLFAFGEGWHNYHHVFPWDYKTGELGGYKTNLTTAFIDFCALLGQAYDLKTVPEEMIAKRIARTGNESscnkneiiHHhedmKWGWGDKDMKPHEIEETRIFNKK--
>UPI0005F4561F	411	0.520	1.884E-124	20	353	357	38	376	379
--------------------QEAQ--NLQPK--------YERKIVWRNVILLTYLHIGAIYGLYFLITAAKFYTTLWVILIMYLAGLGVTAGAHRLWCHRSYKAKWPMRVILMVLQTAAFQNPMYEWVRDHRVHHRYTDTDADPHNSKRGFFFSHMGWLMVRKHPDVISKGPTIDMSDVEVDPIVRWQRKLYIVLMPLLCFVIPTWVPIYFWNERPMYAWYAA-IFKYVLSLHGTWLVNSAAHIWGMKPYDVTISATNSYGVSYLAFGEGWHNYHHVFPWDYKTSELNNYGSNITCAFIDFFAWLGWAYDLKTAKHDIIMKRATRTGDGStyeqtgdndeHyhtqgeNIWGWDDVNMSLEDKQAANILNK---
>A0A1I8QDS2	411	0.512	1.884E-124	37	354	357	56	403	406
-------------------------------------KPYQVEIVWHNILLFIILHSSALYGLYLVFAENAYVEFALSYICLFLGGMGITAGVHRLWSHRAYKAKLPLRIFLMLCQSLAFQNCIYEWTRDHRVHHKFTDTDADPHNSRRGFFFAHMGWLLCKKHPDVKEKGKQIDMSDLKADPVVMFQKKYYFIIMPVCCFVLPALFPYYYLGSSLKVCFFVGSMLRYCISLHGTWLVNSAAHFYGMKPYDKNISSVNNKVVSSITFGEGWHNYHHVFPWDYKAAELGNY-YNMTTAFLNIMARIGQAYDLKTVSDEMILKRIQRTGDGTHPsctdmnnnqlsgkgitaemlakldheneetmIWGWEDKDVSEEDRKCAKIIDKK--
>A0A2I9LPP9	410	0.613	2.580E-124	29	333	357	15	312	321
-----------------------------PKRATPKQ---ELQIVWRNVILFAFLHIGALYGFTLIFTSAKWQTILFAFFLYITSGLGITAGAHRLWAHRSYKAKWPLRVLLMFFNCIAFENDIYEWARDHRVHHKYSETDADPHNATRGFFFSHIGWLLVRKHPDVIEKGKNVDLSDVTNDPVVKFQKKYYIPLMVTSCFLLPTVIPWWLWGETVWNAFYVATIFRYCFTLNNTWLVNSAAHMWGNRPYDININPRENRLVALGAIGEGYHNYHHTFPWDYSTSELGW-KINLTTMFIDTMAYLGLAYDLKTVPKEMVMKRKERTGENS---W-----------------------
>B3M2T6	410	0.515	2.580E-124	5	352	357	4	351	352
-----SSATTGVLYEpetKLLEDSPAMDKDIGL---QNTSKDYELKWVWRNIILFAVLHISAVYGVWLFFTEASWRTHLFFLVTQAIGIFGISGGAHRLWSHRAFKANLPLQLILLFCNTFAFQDSVYVWVRDHRVHHKYTETDADPYNAKRGWFFAHIGWLCCKKHPDVVAKGKEIDLSDLKRDPLIMFQHKYYLYLMPIISFVLPTAIPMYFWGESLNCSWHVMSMFRWCLTMNIIWMVNSSAHKFGMKPYDKNIGPTNENVLIWMRLGEGYHNYHHTFPWDYKASELGPYSWELITWLIDCFAKLGWAYDLKSASEDLIRQRVQRTGDGSHPLWGWGDKDQLMEDIVGTTISN----
>UPI000B931569	410	0.495	2.580E-124	9	352	357	11	378	379
---------SGVQVEYDdsklttDAPHSPPTpivhRTSKPKTYPQ-QVGYKWQIVWRNVIGFVVLHSIAVYGFYLVFsGHVQIKTILFMLVVAACSALGITVGAHRLWAHRCYNARLPMRVLLAVFQTLAFQNHIYEWVRDHRVHHKFTDTDADPHNSSRGFFFSHMGWLMVRKHPDVSAKGCAVEMKDLEADPVVMWQKKYYLWLVPVVTFLIPSFVPYWFWQERFWYAFAVVGVTRYMISLHFTWLVNSAAHIWGTKPYDKNITPTENPTVALLAFGEGWHNYHHAFPWDYKAAELGNYRLNFSTAFIDGCARLGLAYNLKTANASLVEKRSRRTGDGTkrHHhqhhnhhhveggVWGWGDEDMAEDDKRVAQVID----
>A0A8J2K6C7	410	0.556	2.580E-124	31	350	357	71	406	414
-------------------------------KRIEDEEPLK--LVWRNVFLFIYLHTAAFYGAYLwLSGQVMWQTFLWGFLFYCMSGFGITGGAHRYWAHRAFKANTPLRLILAFMQTVAFQNSIHEWCRDHRVHHKFTESNADPHDARRGFIFAHIGWLMCRKHKDVKEKGKCIDMSDLEADPIVMFQKNYYVPLVLTISFFIPTLVPWLFWGENFITAWFFAAQFRYCITLHMTWLVNSAAHMWGLRPYDKTINPAENKSVAFWAFGEGWHNYHHVFPWDYKTAEVGQYRYNFTAAFIDFFAWLGWAYDLKSVPKNIVLQRVCRTGDGSHanHVhtesekefehpeagpWGWGDADIPPEDIAVTEI------
>A0A1B6CBB8	410	0.515	3.533E-124	9	354	357	6	347	350
---------TGQLFEEDAVPQ--------LETAEKIA-PVKhiPKIYWRNVFSLCYFHIAGLYGLYLTFTEAKWQTLAFVAAMYLMTKIGITAGVHRLWTHRSYKANFPLRALLMFFFTLSFEGKVYVWARDHRVHHKYQETEADPYNARRGLWFSHMGWLMQSKNPLVIEKGKGIDLSDLTSDKLVMFQKNYYWLLVYVICFFLPTYIPMHYWGESLITAWHVAVCLRYAISFNATWLVNSVAHKYGNRPYDINFFASENPTVSIITLGEGWHNYHHTFPWDYKTSELGNYGFNLTTAFIDFFAKIGWAYDLKTVPPALIRKRALRTGDGSHqpqDSWGWNDKDLPSDEREEALIINKK--
>B7SB78	410	0.535	3.533E-124	11	352	357	11	347	353
-----------VLYETDVINDEAEV----PVTVPPTAERRKWQLVWRNIILFGFLHIGAVYGAYLFLFKAMWKTCAFAIFLYLCSGLGITAGAHRLWAHKSYKVRLPLGILLTIFHTIAFQDAVVDWARDHRMHHKYSETDADPHNATRGSFFSHIGWLLVRKHPQIKAKGHTIDMSDLKADPVLRFQKKYCLTLMPLACFVLPTYIPM-LWGESLWNAFFVAAIFRYVWVLNVTWLVNSAAHLWGNKPYDKHINPVEIKPVSLVVLGEGFHNYHHTFPWDYKTAELGDCTLNFSKIFIDFTSKVGWAYDLKTVSTDVIQKRVKRTGDGSHALWGEDDKDLPTEEKIQASIFN----
>UPI0018CE09FA	410	0.507	3.533E-124	37	354	357	81	427	430
-------------------------------------KPYKVEIVWGNIMLFIILHSTALYGLYLIFAESAYIEFGLIYITGFIGGLGITAGVHRLWSHRAYKAKLPLRIFLMLCQSLAFQNSIYEWTRDHRVHHKFTDTDADPHNSRRGFFFAHMGWLLCKKHPDVKEKGKQIDMSDLLADPVVVFQRKYYFIVMPICCFVLPALFPYFYLGSSLKVCFFVCSMLRYCLSLHGTWLVNSAAHFYGMKPYDTAISSVESKVVSIIAFGEGWHNYHHVFPWDYKAAELGTYKYNWSTAFINLMAKIGQAYDLKSVSEEMVLKRVRRTGDGTHSsaidcnnnstsgitnqmvsklnhddepvmVWGWDDKDILEDDRKKATIHEKK--
>A0A6J1RYN5	409	0.543	4.838E-124	9	348	357	11	357	361
---------TGVLFDTEDTPdyvevitKEKQIKQAKQAKADKKKGERELQpIYWSNVYWFVVMHVMALYGLKLVFTDAKLLTTAWAVFLYVIGTLGVSAGVHRLWSHKAYKARLPLRMLLTFFNTIAFQNSIWEWTRDHRVHHKFTETDADPVNADRGFFFAHVGWLLCKKHPDVTRIGKTVDLSDIEADPCVAFQKKYYGPLVFTFCFLMPTVVP-TLWGESLWNAYFVAAMLRYTLSLHGTWLVNSLAHYVGDRPYDKSIAARENLIVSLGALGEGYHNYHHVFPWDYKTAELGVYSTNLTTAFIDFMARIGQAYDLKYVNQDMIKTRTLRTGDGTHPVWGWDDKDLTQEDKELA--------
>A0A437BQL8	409	0.571	4.838E-124	39	353	357	38	371	374
---------------------------------------YEWQIVWRNVLGFIYLHAAFVYAMYLTVTGrFKVYTYIFALSFSILSAMGVTAGAHRLWAHQAYKAKWPLRLVLAILQTMAFQNHIYEWVRDHRVHHKFTETDADPHNAKRGFFFSHMGWLMVRKHKDVFEKGITIDMSDLEKDPIVMFQKKTFLFVMPLLCFVIPAWIPYYFWNEDPWSSWYIAAIWRYTLSLHFTWLVNSAAHMWGNRPYDKYIGATDNKTVAICAFGEGWHNYHHVFPWDYKAAELGNYSTNMSTGLIDLAAKWGLAYDLKTVSVEMIRKRAARTGDGSHPssqrakdsdddhhhpenpVWGWDDKDMPEEDRLCAEIHRK---
>UPI001954CBF7	409	0.555	4.838E-124	34	353	357	76	419	422
----------------------------------SSSSAYRTVLVWRNIIAFVYLHAGFLYGVYLSFTSAKGSTTLLALALGMFGAFGITAGAHRLWSHRAYKAKWPLRVLLMLSQTLAFQNSIYEWVRDHRVHHKFTDTDADPHNARRGFFFSHIGWLMVKKHPDVKQKGQTVDMSDLEQDQVVMFQKKYYFFLMPMFCFVIPTYMACYLLDESLTNSWYVVAIFRYVASLNGTWLVNSWAHIWGTKPYDKNISPTNSTFVGIAAVGEGWHNYHHVFPWDYKTSELGVYSTNLTTAVIDFFAWIGWAYDLKSVSDDLIKKRVLRTGDGSHQyseeqlrekmvdyinnldhenenvVWGWDDVDMKDADRKDATVSNK---
>UPI000EFE94C9	409	0.569	6.625E-124	15	354	357	4	342	345
---------------ADITVCDGTTFDTRPKQ------PYQP-IVWRNVILCSLVHLGALYGAYLAFASAKITTTIFAISLYQITAIGVTAGSHRLWSHRAYKAKWQLRLIIITLNTIAFQNSVYEWARDHRLHHKYTDTNADPHNSNRGLFFSHVGWLLCRKHPDVVEKGRTIDTSDLLADPIVAYQKKYFWFLITWACFIVPTLIPVYCWGETWSNSWYVAVLLRYALTLNGIWLINSAAHAWGGKPYDRYINPTENLAVAVMSVGEGWHNYHHVFPWDYKAAELGNYKFNFTTAFIDLFAKIGWAYDLKTASTELVRKRTSRTGviespDNSVPLpWGWDDKDCPQSDRMEVTIVNRK--
>E3UYX8	409	0.543	6.625E-124	6	351	357	4	342	352
------SANSEPLLH-DEVKEEQLEKLVAPQAG-----PRKFQIVYPNLITFGYGHISLLYGAYLMFTFAKWQTIVFAHVMIILSGFGITAGAHRLWAHRTYKAKMPLQILLMLLNTLAFQNTAMDWVRDHRLHHKYSDTDADPHNATRGFFYSHVGWLLVRKHKEVKRRGKLIDLSDIENNPVLSFQKKYAIPLVSLVTFVMPTVIPMYFWGETLNNAWHVATLYRYVFVLNVTFLVNSAAHYWGCKPYEKSILPSQNHFVSLFALGEGFHNYHHVFPWDYRTAELGNNTLNPTTKFIDFFAWIGWAYDLKAVPDDMINNRKSRTGDGS-SLWGWGDKDQPKEEMNAAIIK-----
>A0A067R1V5	409	0.530	6.625E-124	37	354	357	39	362	365
-------------------------------------EPYpnyRTEVVWPNVVVHAYLNLAALYGAYLMFTSARLPTAIWAFILYEAGILGITAGAHRLWSHRAYKATWPLRVFLVLLQTLAFQTSAHEWVRNHRVHHKFSDTDADPHNVNRGFFFTHYGWMLTKKHPAVKENGKKVDSSDLDADPLLIFQKRYYMIIMPILCFVIPTAVPVFVWNETWSNAYHIAAVMRQVITLHMTLITNSVTHWpdtWRKRPYDKRICPSENFFVSLLTLGEGWHNFHHVFPWDYKTSEIGYNRINPTTHFIDFCARIGLAYDLKTVPTSMVKRRVQRTGDGTHELWGWGDADMSEAEKKMVQVVNEK--
>UPI001EEB3505	409	0.526	6.625E-124	39	355	357	32	354	369
---------------------------------------FKAEIVWKNVLYLSYFHIAGLYGFYLMLTSAKIATSLFAVFIFIASGLGVTCGAHRLWTHRAFKANLGLRIALMILNCMAFEDSVYEWARNHRVHHKYSETDADPHNSRRGFFFSHVGWLMVRKHPDVSEKGKTVDMSDLLQDPVLVFQRKYYKYLMPLLCFGFPTVVPVWLWSETWNNAYHVAAMFRYVYLLNCVWLVNSAAHFYGPRPYDKNMEPRENVTVAVMTLGEGWHNYHHAFPWDYRSSELGYFRFNFTTRFIDFCARMGWAYDLKSAPLSMVQRRVKRTGDGTYknpfpdSVWGWGDRDMTLEDKKEVVVLHGRT-
>A0A0L0CIK6	409	0.655	6.625E-124	78	356	357	379	657	658
------------------------------------------------------------------------------FGLYLISGLGITAGAHRLWAHRSYKAKWPLRLILMIFNTIAFQDAAYHWSRDHRVHHKYSETDADPHNATRGFFFSHIGWLLCKKHPEVKAKGKGVDMSDLRNDKIIMFQKKYYMILMPLLCFLLPTIIPMYGWNESFINSWFVATMFRWCFVLNVTWLVNSAAHKFGGKPYDKYINPSENSSVAILAFGEGWHNYHHVFPWDYKTAEFGQYSMNLTTAFIDFFAKIGWAYDLKTVSADIIKKRVKRTGDGSHEIWGWGDKDQPKEEIDAAVIINKKDE
>UPI001C2057BA	409	0.570	9.072E-124	11	331	357	11	324	337
-----------VLFESDA------DKAGEPVVVQPKAEKRKWEIVWRNVTLFALLHIGGVYGAYLFLTKAMWRTSLFAVVLYLCSGLGITAGAHRLWAHKSYKARLPLRLLLTLFNTIAFQDSVLDWARDHRMHHKYSETDADPHNATRGFFFSHVGWLLVRKHPEIKAKGHTIDLSDLKADPVLRFQKKYYLYLMPLCCFILPTYIP-TLWGESVWNAYFVCAIFRYVYVLNVTWLVNSAAHLWGSKPYDKNINPVETKPVSLVVLGEGFHNYHHTFPWDYKTAELGEYSLNLSKLFIDGMAKIGWAYDLKTVSPDIIEKRVKRTGDGSHE-------------------------
>UPI001E68C604	409	0.558	9.072E-124	11	335	357	11	329	338
-----------VLYESD------LNKDATPPPlVPPSAEKREWKIVWRNVTLFVLLHLGGVYGAYLFLTQAMWATRIFTVMLYLASGLGITAGAHRLWAHKSYKAKLPLRILLTVFNTIAFQDSVLDWARDHRMHHKYSETDADPHNATRGFFFSHVGWLLVRKHPEIKAKGHTIDMNDLWADPVLRFQKKYYLILMPLACFVLPTYIP-TLWGESLWNAYFVSAIFRYVYVLNVTWLVNSAAHKWGDKPYDKHINPVETKPVSLVVLGEGFHNYHHTFPWDYKTAELGHYSLNLSKLFIDTMAKIGWAYDLKTVSADVIEKRVKRTGDGTHPEWGH---------------------
>A0A6G0U7S7	409	0.593	9.072E-124	31	354	357	15	344	347
-------------------------------ETPPIEkQPYQP-IVWRNVILCSLIHLGALYGVYLAFTSAKITTTIFAIGLYQISAIGITAGAHRLWSHRAYKAKWQLRLIIITLNTIAFQNSVYEWARDHRLHHKYCDTNADPHNSNRGLFFSHVGWLLCRKHPDVIEKGRTIDTSDLLADPIVTFQKKYFWFLITWACFIIPTLIPVYCWGETWSNSWYVAVLLRYTLTLNAIWLVNSAAHAWGGKPYDRFINASENLVASILSVGEGWHNYHHVFPWDYKTAELGNYHFNYTTAFIHLFAKIGWAYDLKTTSTELVRKRASRTGlvdsDGD-PVplpWGWDDKDCPQSDRMEATIVNRK--
>A0A834XTU0	409	0.518	9.072E-124	6	355	357	6	352	354
------STPAGVLFENELEINNTSMIKNQDKPKQNM----RRAILWPHVIVFTALHVGAIYGFYLMLTSTKFITLIFTYVLYMCSGLGITAGAHRLWSHNAYKANFPLRVVLMIFHSMAYQYTIWRWAKNHRVHHKYCDTDADPHNAGRGFFYSHVGWMLCEEHPDFTGKLDAIEMKDIEADSIVQFQNKYCHIVMPLMAFVLPTLIPVYFWNESFCNAFFVPTILRYVIGLNMTFLINSAAHIFGQRPYDKNIGPAENVVVAIGAWGEGWHNFHHVFPWDYKAAELGNYRLNAATAFIDFCAKMGWAYDLKSVSNEIVKQRCQRTGDGSHEIWGWGDKDQPAEERKAAIIEcAKKT-
>A0A8B8F3W9	409	0.570	9.072E-124	33	356	357	38	365	366
---------------------------------PSLNEPAKVEIIWGIVLFFVAGHLSAIYGLYLVFVSTKIYTTLFALSLWILSGLGVTAGLHRLWSHKSYKAKWPLRFILMLMSTMAFENHIYEWCMDHRIHHKYTDTNSDPHNAKRGFFFSHIGWLVVRRHEDYYDKCRKIDMSDLKTDPIVMFQKLLYIPLLLLICFIMPTMIPVYYWNESYTNAFFTSTMLRYIFTLNMTWLVNSAAHIWGNRPYDASINPSENLSVSLGALGEGWHNYHHVFPWDYKAAELGNYRANLTTAFIDFFALIGWAYDMKTVSNDMILKRAKRTGDGSHPngdgIWGWDDSNISIEDKKLTTIINKKDE
>E0VE45	409	0.571	9.072E-124	37	344	357	41	359	378
-------------------------------------EKYEWKISWRNVFGFIYLHGGFFYAIYLIGsGQAKLFTTLWNVSLGLCAALGVTAGAHRLWAHKSYKAKWPMRLLLVIFQTMAFQNDIYEWVRDHRVHHKFVDTNADPHNIKRGFFFSHMGWLLIRKHPDVKTKGKTVDMSDLEEDPIVIWQRRTYLIVMPLLCFVMPTLVPYYLVNETFWNAWYIS-IFRYMLSLHITWLVNSAAHIWGVKPYDKNISSSENATVGILAMGEGWHNYHHVFPWDYKAAELGNYNVNVTTGFIDLCAKIGWAYDLKSVSREIIEKRAKRTGDGTlkhstdpnHHmnnVWGWGDKDMTSDD------------
>B6CBS4	409	0.571	9.072E-124	39	354	357	41	376	379
---------------------------------------YEWQIVWRNVFGFIYLHTGMLYGFYLIFTgQVKFFTVLFAVLFAILSAMGVTAGAHRLWAHRAYKARWPLRLILAFLQTMAFQNHLYEWVRDHRVHHKFTETDADPHNAKRGFFFSHIGWLMIRKHKDVFEKGASIDMSDLEADPIVMFQKKTYLVVMPILCFVLPAYIPIVWWGEVPWTSWYVATILRFTVSLNFTWLVNSAAHIWGNRPYDENIGATDNKTVAILAFGEGWHNYHHVFPWDYKAAELGNYSTNMSTAIIDYAAKHGWAYDLKTVSVDMIRKRVARTGDGTHPsnddtkkkleedhhhpdnpVWGWDDTDLKDEDRKFAEIAHPK--
>A0A6J1SIS7	409	0.515	9.072E-124	22	353	357	55	407	410
----------------------MASAKASVVDRPVAEDPYAWHIVWRNVIAFAYLHYAAVRGLYVFFSGgIAFPTYLWTAVLVVLSAQGITAGAHRLWAHRAYKARLPLRVLLMLCQTLAFQNHIYEWVRDHRVHHKFTDTDADPHNASRGFFFSHMGWLMVRKHPDVRRKGAGVDMSDLEQDSVVMFQKKSYLVLMPLIAFFLPAYVPYKLWGESFWAAYYVSSMMRYVLSLHGTWLVNSAAHIWGMRPVDKSISPTENYFVAHVAFGEGWHNYHHVFPWDYKAAELGDYYGNITTAILDFMCYIGQAYDLKTVSKEMVERRVARTGDGTHPsvqdkqqphhhhhhhhhgdeVWGWGDKDMPQDDVLGATIINK---
>UPI001E1BB893	409	0.520	9.072E-124	3	349	357	65	435	436
---TTPSVPAKFVDDSAIISEKAKSSNNKqfpPNKtddaGCKAVGEVRPavQIVWRNVLIFIYLHVAALYGFYLCFTAAKLPTLVWAFALFVFGGFGITGGAHRLWAHRCYKAKLPLRVFAAVGQTLALQNDIYEWSRDHRVHHKFSETDADPHNARRGFFFAHVGWLLCKKHPEVIRRGKTVDVSDLLQDPVVFYQRKFYIPLVLIFCFAMPTVVPWYYWGESLTTAFFVASIFRYVITLNVTWLVNSAAHMWGNHPYDKGINPAENRFVAFITSGEGWHNYHHVFPWDYKASELGKYSTNTTKAIIDFFAWLGLAYDLKSVPESIIRSRVQRTGDGTHPFtledSPYVFDDMkfeetqfceiiPKENRDKDV-------
>U5EY18	408	0.539	1.242E-123	30	354	357	63	414	417
------------------------------NSSKTLEIPGKLKVknfVWRNIIAFIYLHTAALYGLYLAITSAKIITFLFAYVLAVFGGLGITAGAHRLWAHKSYKAKWPLRLFLMLCQTLAFQNSIYEWVRDHRVHHKFTDTNADPHNAKRGFFFSHIGWLMLRKHPDVKNKGSTIDMTDLESDAFVMFQKKYYLIMMPIITFIIPTMTGCYVLGDSLKNSWYVVAIFRYTISLNFTWLVNSYAHIWGTKPYDKSISPTNTKLVGILAIGEGWHNYHHVFPWDYKTAEVQTYTTNWTLYFINLWAKWGLAYDLKTVSEEIIQKRVLRTGDGSHPcttendvqqklldyinsaaendehLWGWDDKDMTEADKLDAQILNQK--
>UPI00155A80AB	408	0.517	1.701E-123	9	356	357	10	354	360
---------TGVLYEGDTAPptsVIQALKKGGP-------DPnHKLELAWLNITLFTILHVSSVYGLWLLFTAAKWQTFLLFPAALVLTIVGISGGAHRLWAHRTFKANTPLRLIFMFLNTLAFQDAVYYWARDHRLHHKYSETDADPYNSQRGWFFSHIGWLCCKKHPDVTLKGREIDLSDLRNDKLVMFQKKHYLILMPLICFVLPTVVPMYYWGESLNCAWHCFTLLRWCASLNIVWLVNSSAHMYGKRPYDKNIAPTNEAFLMWFRVGEGYHNYHHVFPWDYKSAELGKYSRDATTYFIDFFARIGWAYDLKSVSTEVLRQRITRTGDGTHPVWGWGDKDQPQEDVDSTTITHRRKE
>UPI001EEAC746	408	0.563	1.701E-123	7	331	357	46	368	399
-------APEAVSV-SHSAPLKD-SISNSPAAVDDSNKEPPLQIVWRNVLIFVYLHAAALYGFYLCFAAAKLATLSWSFALFIFGGFGITGGAHRLWAHRAYKAKWPLRVFAAIGQTISVQNDIYEWSRDHRVHHKFSETDADPHNARRGFFFAHVGWLLCKKHPEVKRRGKTVDMSDVLQDPVVIFQRKYYIPLVLTLSFAMPALVPWYFWGESFKTAFFVASIFRYVFTLNVTWLVNSAAHIWGNHPYDKEINPAENRVVAFLTSGEGWHNYHHVFPWDYKAAELGNYNMNTTKAVIDFFAWIGWAYDLKTVPERIIRSRARRTGDGSHP-------------------------
>UPI0007676577	407	0.524	2.330E-123	3	353	357	3	345	351
---NITSVPTGVLYEDDIVDKSTSSASSKPK--------YKMRIIWMNLMACCLLHSGAFYGLYLALTSAKLLTNIFAFWLHIVSAIGITGGAHRLWTHRGYKAKWPLQLLLMLMNTIAFQDAAINWAKVHRLHHKFSETDADPHNAKRGFFFSHAGWLLCRKHPDFVQRVQEIDMSDLKDNSILAFQRKYYRILMPLLCFVMPTAVPVLCWGETLTNAYFIAGILRYTFTMHVSGLVNSAAHLYGNKPYDRFMNPAENILVIILALGEGWHNYHHVFPWDYRTSEFDGSILNVTAAFINFFAMFGLAYDLKVVPKDVIRKRVERTGDGSHELWGWGDKDQTQEDRDQTVVTHR---
>UPI00083C52D8	407	0.508	2.330E-123	29	353	357	32	376	380
-----------------------------PK--RTPQGPqYSWNIVWRNVLGMLYMHIFSFYGLYLLFCVCKWKTFFWSLFLTIFGAQGVTAGAHRLWAHRCYKAKLPLRILLAFAQTIAFQNDLYEWVRDHRVHHKFTDTDADPHNAQRGFFFSHVGWLLVRKHKDIMTKGKTVDMSDMLADPVVRFQKKYYLLLTPICCLLVPMLVPCYYWNEKLYISWYVTTILRYTLSLNGTWLVNSAAHIFGTKPYDKNIGPTENKFVAAIAFGEGWHNYHHIFPWDYKASELG-YKLNVTTSIIDFFAWMGWAYDLKTVSRDMIERRSKRTGDGTrsptqseelleddqrregHGiaggIWGWGDGDMTAEDLNAAEVHNR---
>UPI000C143335	407	0.481	3.190E-123	30	351	357	15	335	336
------------------------------NEKEKNLAPHprKWDIAWRDCTISLIFHIGAAYGLYLSFTAAKWQTWVFAILLHVVTNLGVSVGAHRLWTHKSFQAKLPLRVILLFLFTMAFQYSVVSWSRIHRMHHKYTDTDADPHNAKRGFFFSHMGWLMIKKHPEV--KAHKVDMSDLMQDPLLRFQHRHYWEALFLLCFLLPTYIP-TMWGEQARTAFYICVCLRYIGSLHITWLVNSAAHMWGSKPYDKNMTPVEIRIISLLAGGEGFHNYHHVFPWDYRIAEFGGYSLNIGKLFIDIMAKIGWAYNLKSVPDELIEKRVKRTGDGTHPIWGWDDPDLPLEDRDMSIVK-----
>B3LZG6	407	0.522	3.190E-123	9	354	357	8	352	355
---------TGVLYESDAE-----TLDGGLAKDlgqLKTTDGSKLQLVWRNIVLFVILHLSSLYGVWLLFTTATWTTFLLFPVALVVTALGISGGAHRLWAHRTFKANVPLRLIFLFLNTLAFQDAVYIWARDHRVHHKYTETDADPYNSRRGWFFSHIGWLCCRKHPDVVAKGKQIDLSDLEADPLVMFQKKYYLWLMPPICFLLPTVLPMYLWGESLNCAWHVMALLRWCTTLNLIWLVNSSAHMFGMRPYDKNISPTDESFLVGLRFGEGYHNYHHVFPWDYKSAELGPYSKDVTTGFIDFFARIGWAYDLKSVSCDLVRKRVQRTGDGSHPVWGWGDKDQQREDIVgTTVTHQRK--
>A0A2P8XTS3	407	0.684	4.368E-123	80	355	357	36	311	313
--------------------------------------------------------------------------------LYQAGGLGITAGAHRLWAHRAYKAKWPLRLILIVFNTLAFQNHVYEWARDHRVHHKFSETDADPHNATRGFFFSHVGWLLVRKHPDVIEKGRGIDMSDLEADPIVRFQKKYYLWIMPITCFVLPTAIPVYFWGESWGNAFFVVAMFRYTFTLNMTWLVNSAAHMWGSKPYDQYINPSENLGVAVFALGEGWHNYHHVFPWDYKTAELGNYRANFTTAFIDFFSRIGWAYDLKTVPMSMVQRRVERTGDGSHEIWGWGDKDMSKEDYDEAQVINKKS-
>A0A6P4ISV5	407	0.524	4.368E-123	9	353	357	8	351	355
---------TGVLYESDAE-----TIDGGLIKdvGKlKTTDGRKLQLVWVNIVLFVILHLSALYGVWLLLTKATWTTVLLFPFALIVTALGISGGAHRLWAHRTFKANVPLRLIFLFLNTLAFQDAVYIWARDHRVHHKYAETDADPYNSERGWFFSHIGWLCVRKHPQVVEKGKQIDLSDLEQDRLVMFQKKYYLLLMPLICFVLPTVLPMYLWGESLNVSWHVMALLRWVTTLNLIWLVNSSAHMYGKRPYDKKISPTDESFLIWLRFGEGYHNYHHVFPWDYKSAELGPYSRDLTTAFINFFAWLGWAYDLKSVSPDLVRRRVQRTGDGSHPVWGWGDKDQcSEDVADTTITHQR---
>UPI000E6D5B4A	407	0.480	4.368E-123	7	355	357	11	361	363
-------VPSGVLFETDTQTADLGLDK--DVSVLKKATPRKHQLVWGNIIWFLYLHIASLYGIYLVFTSAKWQTNVFAFLVHLMCAIGIGAGSHRLWTHRSYKARTPLRTLLMIWQTMGFQDCIFEWARDHRTHHKYADTDADPHNAERGLFFSHMGWLCCKKSPEVIEGGKRIDLRDLYNDPVVMFQRKHYMKMMPILCFVIPTVIPVYFWNETWLNAFMIPTILRYTIGINVVWSINSFAHTFGYRPYDKSLNPRDNIAT-WMICVEGFHNYHHTFPWDYRATEYPLWNmLTPTIVFIDMMAKIGQAYDLKSVTPDIIKQRAQRTGDGTHYLWGWDDPEFTEKLKAQlgvvTNCEDRKT-
>E9JBH1	406	0.538	5.981E-123	9	355	357	9	349	353
---------TRVLFENDT------LAKSQLIEDLKEKSKYVRHIVWINVIILPLQHFGALYGLYLSFTSAKFVTTLFAILLYSFSVFGITAGAHRLWAHRSYKAKWPLQLLLMIMNTAAFQNAAIDWSREHRIHHKYSETDADPHNIKRGFFFAHMGWKLINQHPDVMKKSKSVDLSDLERNSILAFQKKYYVILRLLLCFVLPTVIPVVFWDETVTNAFFISTVLRYIVTLHVTGLVNSAAHMFGNKPYDRYIGSVENTGIAIAAFGEGWHNYHHVFPWDYKTDELGNYRFNVTTAFIDFFAKIGWAYDLKTTSKEIVRKRVAKTGDGSHEIWGWGDKDQTQEERDAVIVTHHHT-
>UPI001EF9A4D9	406	0.517	5.981E-123	8	355	357	30	368	370
--------PENVQNGSL--------KNGEERDSQRTTDVYIPRIKWPDLFVQIFVHGGCIYGLYLIFTEAKLLSALWAFVTIYTSGFGITAGAHRLWSHRAYKAKWPLRLLLVLLFTITGQRHVYAWALDHRVHHKYSETDADPHNAKRGFFFAHVGWLFTTPHPEVVAKRDAVDMSDLEADPIVMWQKRLYVPLFALLAIGFPVAVPYYFWDESLWISFWVNFNFRFCVTLNIAFFVNSVAHMWGQKPYDKNISPVENIAVSIAALGEGWHNYHHVFPWDYKTGELGSYSFNITTGFIDTFAKLGWAYDRKYVSAEMVRRRANRSGDGSH-IWGYGDTDIPPEDLKELEVMDRKS-
>A0A6P4IVF7	406	0.527	8.190E-123	9	354	357	8	348	354
---------TGVLFEAD-AEALDQDVSQ-----KKYTDGRKLQLVWRNIVLFALVHLFSLYGVWLLFTEATWTTFLAFPVSVAFSIVGISGGAHRLYAHRTFKAKVPLQLILLFLDTFAFQDAVYYWARDHRVHHKYTETDADPYNSERGWFFSHIGWLCVRKHPDVVAKGKEIDLSDLKQDRLVMFQKKYFLVLMPLICFVMPTVLPMYCWGESLKVSWHVLALLRWCLNLNIIWLVNSSAHMFGMRPYDKKISPTDERFLMFLRMGEGYHNYHHVFPWDYKSAELGPYSRDFTTRFINFFAWLGWAYDLKSVSPDMVRRRVLRTGDGSHPVWGWGDKDLQKEDvVDSTITHQRK--
>UPI00126760D5	406	0.507	8.190E-123	29	352	357	19	359	365
-----------------------------PQYGETVKaSGKENKVVWRNVILFTLLHISGLYGLYLCFFLRSWYTFFWATLIGLISGQGITAGAHRLWAHRTYKARLMLRITLMIAQTLALQTYIYEWVRDHRAHHKFTETDADPHNSNRGFFFSHIGWLMVKRHSEVKRKGKTIDMSDLEADPVVRFQRKYYIILVTVLCLFIPTFVPWYFWNEDIWVSWFTTTMFRLCVSLHITFMINSVAHIWGTKPYDKTSGAVENVPLAFLAHGEGWHNYHHVFPWDYKTGELGGYRLNTTTMLIDFFAKIGWAYDLKTVSIETIEKRAQRTGDGSriavtkcavdnvdnHHtnVWGWGDTDMKEQDIDDVKYHN----
>A0A067RHH4	406	0.541	8.190E-123	22	353	357	21	368	371
----------------------RGADSQRPKEngiAVHYDGQLRHSIVWRNVVIFLYVHLAALYGIYVGIFQMKALTAIWVLGYGGLGALGITAGAHRLWAHRSYKARWQLRVILGIFQTIAFQNHIYEWARDHRVHHKFSETDADPHNAKRGFFFSHVGWLLVRKHPDVKRKGKLVDMSDLENDFVVVFQRRYYLILMPLMTFIIPTLVPVYLWDEDFWTAWY-CTMFRWVASLNFTWLVNSAAHMWGNKPFDESISAVENLSVASIGYGEGWHNYHHVFPWDYKAAELGTYRANLTTGLIDFFSRIGWAYDLKTVSVDMIRRRAARTGDGSrhadapleelHEtdngIWGWGDKDMSIEDIKEVQIYNR---
>A0A2P8ZDU1	406	0.528	8.190E-123	25	356	357	22	374	375
-------------------------INGKEANGKTvSDQEVKQGFVWRNIIFFIYLHLGAVYGLYTMMAWSMLPVFVFQVFYNTLGGIGITAGAHRLWAHRSYKAKLPLRIILAFFQTLAFQNHIYEWSRDHRVHHKFTETDADPHNAKRGFFFSHVGWLLMRKHPDVFIKGKTVDMSDLERDSVVVWQRRIYPVAMPILRFVVPTVLPMYIWDIDFWPAWYQA-LSGWALSLNFTWLVNSAAHMWGFRPYDKTLNPAENKIVAALAYGEGWHNYHHTFPYDYKAAELGNYSYNLTTAFIDFFAALGWAYDLKTVPESVVKRRVARTGDGSHPrfgsntegkdnhqhsenmpiIWGWGDKDMKEcDMKDVTMISEKKSE
>A0A8D8W2P4	406	0.518	1.122E-122	40	356	357	16	333	334
----------------------------------------RDDLKWQNIALIVFSHTTAVWGLFKYGGQVKLATVLFAYVIGGIGGFGVTAGAHRLWTHRTYKAKWPLRVILLFCYSVAGQNSLFDWVRDHRVHHKFSETDADPHNSQRGFFFAHVGWLFLRKHPLVIEKGRTVDMSDVMADPLVMFHEKHFIWFKLIMCFIVPTLVPCYFWGEPFFISFLIMNFLRYILALNFTWAVNSAAHIWGNKPFDGRIMPAENRVVSFLALGEGWHNYHHVFPWDYKTAELGHYSTNWTTLLIDWFAWMGWAYDLKTVSPAVVTARVKRTGDGTHDVWGWGDKDMSLEDKVEATVLNgKKVE
>UPI0018C356EB	406	0.493	1.122E-122	0	354	357	0	356	361
MSLRESS-PanssvTGVLFESD-ADTADGALSADISQLKKAEkREFK--LVWRNIILLSLVHLVGLYGVYLFFFHAKWPTRLFTIILYWMGTVAATAGAHRLWSHRSYKAKWPLRALLVFFNLTTFHFSCFHWARDHRVHHKYADTDDDPHNSSRGFFFAHVGWLLIEKPSNVVAKGKSLDLSDLYADRILMFEHKYYFKLVTLLGFVLPTIIPMYMWNESFINTFCVAVVLRLAIVLNAQWSINSVAHMFGTRPYDKNINPTQTVGVSIVCLGEGWHNYHHAFPWDYRAAEWGGSSLNLAAAFIEFFAKIGWAYDLKTVSPEMIERRVKRTGDGTHAIWGWGDKDLSRESKQNAIVLNKR--
>A0A482W2S5	406	0.498	1.122E-122	29	356	357	20	368	369
-----------------------------PTKFKdESSKPqYKWELIWRNIILYIIMHLTALYGLILVFVSAKVLTTVWTWFMLVVGLQGITSGVHRLWTHRSYKAKLPLRILLCIFQTIALQNHIYDWVTDHRVHHKYVDTDADPHNSKRGFFFCHMGWLFVKKHKDVIEKTKTIDLRDIEADPVVMFQKKYYHLvLAPLIGFLFPAWVPWYFWNENFVTSFFVATMFRYALTTNCTFLVNSVAHMYGTRPYDKNIRPTDNVPVTVITGGEGWHNYHHTFPWDYKTGELGNYTTNTSTALIDFMAKIGWAYDLKTVSEDMIMKRVNRTGDGTrkfdnhqvvddHDhhhegdnLWGWGDEDMKDEDLSYVKITHRKAE
>A0A2S2QRH5	406	0.505	1.122E-122	9	345	357	11	366	374
---------SGVQVDYDDEGKhAAATVPAAVVHrtTKSKTYPHwrKWRIVWRNVIAFTVMHVIAVYGFYLIFcGHVKVKTLLCMMVISVCSAFGITVGAHRLWAHRCYNARLPMRVLLAVFQTLAFQNHIYEWARDHRVHHKFTDTDADPHNSSRGFFFSHMGWLMVRKHPDVAAKGSAVDMTDLEADPVVMWQKKYYLWLVPIITFLIPSLIPYWVCNERFLYSFVVVGVTRYMLSLHFTWLVNSAAHIWGTKPYDKNITPTENPTVALLAFGEGWHNYHHAFPWDYKAAELGNYRLNLSTAFIDLCARLGQAYNLKTANASLVEKRSQRTGDGTkdHNhnhrhnphhgeFWGWGDEDMAEDDK-----------
>A0A6P4HYK5	406	0.472	1.122E-122	3	356	357	22	400	405
---NKMAATPAATANTVAAP--APKVSKKLE--KSAEKPYEMEIVWRNVGLFVVLHSMALYGLYLIFAESAYLELLPVYFSMFIGGLGITAGVHRLWSHKAYKAKLPLRIFLMLCQSLAFQNSIWEWTRDHRVHHKFTDTHADPHNSRRGFFFAHMGWLMCKKHPDVTSKGKQISMEDIEQDPVVMFQKKMYFVVMPICCFVLPMIFPYYVMGSSLRVCFFTCSMLRFCLSLHFTWLVNSAAHFYGMKPYDVNVSAMNNKLVSTLTIGEGWHNYHHVFPWDYKAAELGTYSFNWTTAFIDVMAKIGQAYDLKSVSQEMVYKRVLRTGDGSHiaalldannnnaiptselvahldheleehAIWGWDDKDISEEDRKGANVVNKESE
>A0A2J7PNI7	406	0.578	1.122E-122	43	344	357	110	426	439
-------------------------------------------IVWKNVILFLYVHLAAIYGFYLAFTKIKGITTVWGLVYTSCGGLGITAGAHRLWAHRSYKATWQLRIILGIFQTIAFQNHIYEWARDHRVHHKFSETDADPHNAKRGFFFSHVGWLLMKKHPDVKSKGKVVDMSDLEEDFVVVFQRRYYYILMPLLTFIIPTLVPVFLWNEDPWMAWY-STMFRWVLALNCTWLVNSAAHMWGNKPYDKNISPAENMSVAILAYGEGFHNYHHVFPYDYKAAELGDYMLNPTTAFIDFFARIGWAYSLKTMSRKTIMARILRTGDGTHkrigrsnspdchtqedHVWGWGDADMKEED------------
>K7PD45	405	0.537	1.536E-122	3	350	357	3	343	349
---NSNDA-TGVLQETD----DDVSSNQVLQQITKSEKS-KLIIVWSNVMYFVILHVGALYGLWLLLTSAQIWTCLWVFAMYEFGEICITAGVHRLWSHRSYKAKWPLRLFHTMGQTLAFQDAVVDWARDHRVHHKYSETDADPHNAKRGFFFSHMGWLMCRKSKQVKEKGKEPDISDLYADPILRYQKKYYMLFMPLMCFAFPTVVPLYFWNESLKTAFFV-NIFRYIFSLHATWLVNSAAHLYGEKPYNKHINPAENLAVSLIVNGERWHNYHHTFPWDYKAGEFGRYGTNLTTVFINAMAKIGLAYDLKFVPEDVVKRRVHKTGDGSHAVWGWGDKDQTVEEISKTIV------
>UPI001C8997BD	405	0.517	1.536E-122	16	352	357	11	350	351
----------------LYEPEPEILEDTPPKHLDlqlKTPKDYKLKWVWRNIILFVILHISAMYGVWLCFTEASWKTLFCFPVSIVIAIFGISGGAHRLWSHRAFKANLPLQLILLFCNTFAFQDSVYTWVRDHRVHHKFAETDADPYNAKRGWFFSHIGWLCCKKHPDVIAKGKEIDLSDLKRDSLIMFQHKYYLILMPLICFILPTLIPMYFWGESLNVSWHVMSIFRWCLSVNIVWLVNSSAHKFGMRPYDKNIGPTNESILMWMRLGEGYHNYHHTFPWDYKASELGPYSREVITWMIDCFAKLGWAYDLKTVSDDLVRKRVQRTGDGSHPVWGWGDKDQKMDDIVGTKLTN----
>A0A2J7RI79	405	0.500	1.536E-122	8	353	357	8	353	357
--------PTEVSCTSDT------TLLSSNELKSDATKPclkYRREIVWPNVVMHAYLNLAALYGAYLMLTSAKILTGIWAFILYEGGILGITAGAHRLWSHRAYKAKWPMRLVLMLLHTLAFQTSVHEWVRNHRVHHKNSDTDADPHNVHRGFFFTHYGWMLLRKHPAVKEKGKQIDTSDLDTDPFLIFQKRYYIIIMPLLCFLIPSAVPVYFWGDTWTNAYHIAAVLRQVITLHMTLITNSVTHWPGtwkKRPYDKNICPSENFLVSLLTLGEGWHNFHHVFPWDYKTSEIGNNRINPTTHFIDFCARIGWAYELKTVPMSMVRKRIERTGDGTHEIWGWGDTDMTIKDRNLAEVINK---
>UPI001E27894A	405	0.526	1.536E-122	39	352	357	67	400	406
---------------------------------------YKWHIVWRNVIAFVYLHVFSVYGLYLVFFKAHALTNMWMVFIAMAAGQGITSGAHRLWAHRTYKARLPLRIFLAAMQTIAFQNHLYEWVRDHRVHHKFTDTDADPHNARRGFFFSHIGWLMLKKHRDVFLKGKQVDLSDLRADPVVMFQKKYYLILMPILCFVFPTVVPWYYWGENFWVSWYVAGVLRYTVSLNITWLVNSAAHIWGMKPYDKGINPTENIFVAIAAQGEGWHNYHHVFPWDYKAAELGNYRMNISTAFLDFMHFIGQAYDLKTATKEMIDKRAKRTGDGSrklnqsddvdpgyHsylddgeHLWGWGDKDMKDDEVEGILKTN----
>D2KCJ1	405	0.526	2.103E-122	9	351	357	11	352	359
---------TGVLYESDVQTKDGGLDR--EVAGMKYAGSKKYDLVYANIIWFILLHIASLYALYVAFADTMWQTNVFAFVCYLQSGMGITAGVHRLWAHKAFKAKWPLRLTLMLWNTMAFQDSVIDWARDHRVHHKYSDTDADPHNAVRGFFFAHVGWLCCRKSDQVKAKGQLIDMSDLENDPILAFQKKYYMKLMPLVCFILPTVIPVYGWDESWANAFLVPTLLRYAIVLNATWSVNSFAHFFGHRPYDNALNPRENLGVACVALGEGFHNFHHTFPWDYKSSELPFYTLpNPSSAFIDFMAYIGQASDLKTVSNAVVRRRAKRTGDGTHKIWGWDDTDLTAEFKKDVTIH-----
>UPI000EFF411A	405	0.530	2.103E-122	27	349	357	39	380	385
---------------------------SKPKTYTHQEAEYKWQIVWRNVIGFILLHSLAVTGFYIILcGQVQFKTILFMIFLGACSALGITVGAHRLWAHRCYNARLPMRVLLAVFQTLAFQNHIYEWVRDHRVHHKFTDTDADPHNSSRGFFFSHMGWLMVRKHPDVSAKGCAVDMKDLEADPVVMWQKKYYLWLVPVVTFLIPSYIPYWLWQERFWYSFVVVGVFRYMISLHFTWLVNSAAHIWGTKPYDKNITPTENPTVALLAFGEGWHNYHHAFPWDYKAAELGNYRLNFSTAFIDGCARLGLAYNLKTANASLVEKRSRRTGDGTkyHDhqhddhqqhnhhhmeggVWGWGDEDM-AEDEKQIV-------
>A0A834XVG7	404	0.573	2.880E-122	39	338	357	33	332	338
---------------------------------------FRNDIVWKNVVIFMTSHLAAIYGAYLLVTSTKIPTIIFTYFLHMYSGFGITAGAHRLWSHRAYKARFPLRVLLMILNTISFQNSIWEWCRDHRVHHKYSETDADPHNAKRGFFFSHVGWLLLKKHPDVKEKGRGIDMSDLDADPVVAFQKKYYLFLMPLFAFILPTVIPVYLWNESWKSAFLVASIFRWIYNLNVTWLVNSAAHLYGDKPYDKGINPAENWWVSFLTRGEGFHNYHHTFPWDYKAAELPIYTCNLSLKFIDFFAKFGWAYDLKSVSPDMIKRRVQRTGDGNHNVWGNNDK------------------
>A0A8B8IYK7	404	0.543	2.880E-122	11	350	357	11	339	343
-----------VLFESD------LNKDATTPIVPPSAEKRKWEIVWRNVILFVFLHIGGVYGAYLFLTKAMWTTRLFAVILYLCSGLGITAGAHRLWAHKSYKAKLPLRILLTIFNTIAFQDSVLDWARDHRMHHKYSETDADPHNATRGFFFSHVGWLLVRKHREIKEKGHTIDMSDLKADPVLRFQKKYYLILMPLACFILPSIIP-TLWGESLWNGYFVCAIFRYVYVLNVTWLVNSAAHKWGSKPYDKNINPVETKSVSLVVLGEGFHNYHHTFPWDYKTAELGEYSLNLSKLFIDTMSIIGWAYDLKTVSSDVIMKRVKRTGDGSHKEWGY------EELNDssQTKI------
>A0A5E4M8B0	404	0.581	2.880E-122	34	354	357	32	356	359
----------------------------------KSEEPVKVDIIWGIVLFFVISHLCAIYGLYLVFASAKLQTTLFGIYVWILSGIGVTAGLHRLWSHKSYKAKWPLRFILMLMSTIAFENHIYEWCMDHRIHHKYTDTNSDPHNAKRGFFFSHIGWLVVRRHPDYYDKCQKIDMSDLKTDNIVMFQKIFYIPLLLLLCFIIPTILPVYFWNETYCNAFFVSTMLRYIFTLNMTWLVNSAAHIWGNRPYDASINPSENLSVALGSLGEGWHNYHHVFPWDYKAAELGHYRANLTTAFIDFFALIGWAYDMKTVSNEIILKRAGRTGDGSRFngdqIWGWDDTDLSTEDKQLTRVINKK--
>A0A6I8V4C8	404	0.491	2.880E-122	9	354	357	16	357	361
---------TDVLCETDAGPKGTASDLSTL----KTTDGRKLELVWINIILFIYVHTASLYGIWLMLTTTKWQTDVFAVILFSLASLGITAGAHRLWAHRTYKANVAVRLILLFFNTLAFQDAVYYWARDHRLHHKCTDTDADPYNSKRGWWFAHIGWLCCKKHPDVTAKGKLIDLSDLQRDPLVMFQKKYYLILMPILCFILPTLVPVYFWGESLSVAWHVPALTRWCLMLNVVWLLNSSGHMHGKRPYDRSISPTSLVFLIWLRYGEGYHNYHHVFPWDYKGAEMGHYSQDLPTILIRMFARLGWAYDLKSVSMDMVRKRVLRTGDGTHPVWGWGDKEHPQEDIDSTTITYKK--
>A0A165AH45	404	0.546	2.880E-122	10	331	357	18	352	381
----------GVLAEEDDDFKQQQSIarrkvvarprnapLASTQEDPTGNKQPPLQIVWRNVLVFIYLHAAAIYGFYLCFTAAKLATLAWAFSLFIYGGFGITGGAHRLWAHRCYKAKWPLRVYAAIGQTMAVQNDIYEWSRDHRVHHKFSETDADPHNARRGFFFAHVGWLLCKKHPEVIRRGKTIDMSDVLQDPIVAFQRKYYIPLVLLLAFAMPAFVPWYFWGESFKTAFFVASIFRYVFTLNVTWLVNSAAHLWGNHPYDKGINPAENRMVAFLTSGEGWHNYHHVFPWDYKSAELGNYSMNATKAVIDFFAWIGWAYDLKTVPERIIRNRVYRTGDGSHP-------------------------
>UPI0005F399A2	404	0.534	2.880E-122	39	355	357	49	382	385
---------------------------------------YEWKIVWRNVISLAYLHIVALYALYFILTmEIKPLTVIWNLAVGVLAGIAITGGAHRLWCHRAYKAKWPMRVILMILQTAAFQNHIYEWVRDHRVHHKFMDTDADPHNSKRGFFFSHVGWLMVRKHPDVISKGATIDMSDLEKDPIVVWQRRYYAVLMPLLCFVIPTLVPIYFWNEKPIYAWYAA-VWRYVTTVNGTWLVNSAAHMWGMKPYDSSISATNNYGVSYLAFGEGWHNYHHVFPWDYKTSELNNYGSNLTCAFIDFFAWLGWAYDLKTVGHDLIKKRAARTGDNSiyelegdlndeHHhtqekiIWGWEDADMSVEDKLAAEIFNKES-
>UPI000C206BBA	404	0.512	3.943E-122	29	352	357	30	354	360
-----------------------------PQNQEVKQNAYQWKIVWRNVFAFIYLHYAVLHGLYFVFTRNVLLTLGWNLFLAFLVSQGITAGAHRLWAHKAYKANLPLRILLAFCFTIAFQDDIHQWARDHRTHHKFCDTDADPYNAKRGFFFSHMGWLITRKHPEVKAKAKSVDMSDILADPVVRFQRKYYLILMPICCFVMPTLVPYYFWNESFVVAWNLS-LMRYAVTLHATWLVNSAAHIYGDKPFDKNITPRENRFVSIITCGEGWHNYHHVFPWDYKASELGFQKLNVTAGIIEFFARIGWAFELKTVSEDMVRRRAKRTGDGSHEgeYWGWGDKDMSKCEQNEIVTFN----
>A0A7J7BAB5	404	0.531	5.399E-122	8	356	357	7	347	348
--------PTGVLFDSDE--------HVDIEKVtEKYEKNIENKYYWIMILLYSYFHVVAVYGLYLVIVSAKIWTTLTVPVLYFFGILGITAGVHRLWSHRSYKATWQLRLLLTTFQTLAFQDPVIDWARDHRVHHKYNETDADPYNINRGFFFSHIGWMFVNKHPAVRNKGQGIDSSDLFADPFLAFQKKYYFYVMPIVCFILPTFLPMYLWDETFTNA-YSINILRYVLSLNSTLAVNSFAHRFGSKPYDKNLNPSENLTMSLITLGEGWHNYHHAFPWDYKTSELGIYSTNITTLFIDLMAKIGWAYDLKTASEDMIKKRVLRTGDGSHDLWGWGDKDQTEEDRQGVVVQHPKKE
>UPI000771CB3D	404	0.556	5.399E-122	39	354	357	43	357	359
---------------------------------------YVPKIKWPDFLAQVFIHGGCVYGFYLIFTQAKLLTSLWAFLMIYTSGFGITAGAHRLWSHRAYKAKWPLRFILVLLFTITGQRDAYTWALDHRVHHKYSETDADPHNAKRGFFFAHVGWLFTTPHPDVVAKRQAVDMSDLEADPIVMWQKRLYVPLFALLAIGFPVAVPWYFWSESLWVSFWVNFNFRFSVTLNIAFFVNSVAHMWGQRPYDKNISPVENIAVSIAALGEGWHNYHHVFPWDYKTGELGHYSFNITTGFIDAFAYLGWAYDRKYVSPEMVRRRAKRSGDGSH-VWGYGDRDIPEEDLKELEAMDKK--
>A0A6J1LQX2	403	0.635	7.393E-122	77	356	357	5	284	285
-----------------------------------------------------------------------------AFALYVVSGLGITAGAHRLWAHRSYKAKWPLRVLLVIFNTVAFQDAAYHWARDHRVHHKYSETDADPHNATRGFFFSHIGWLLCKKHPEVKAKGKGVDLSDLRADRVLMFQKKHYFVLMPLACFILPTVAPMYFWGESFVNAWFVATMFRWCFILNVTWLVNSAAHKFGGRPYDRFINPSENISVAMLAFGEGWHNYHHVFPWDYKTAEFGKYSLNLTTAFIDFFAKIGWAYDLKSVSPDIIKKRVKRTGDGTHATWGWGDKDQPKEEIDDAVITHKKSE
>UPI0008116F78	403	0.522	7.393E-122	16	349	357	16	346	347
----------------DLEPIAVLDTKLKPGEEK---EEYKLQIVWRNVIIMAALHLSALYGLYLCFVSAKWQTSVAAFIFYQMSGLGITAGCHRLWAHRAYKARLPLRIFLAFIQTMAFQNHIYEWSRDHRVHHKYSETDADPHNANRGFFFAHVGWLLVRKHPEVIKKGRQISLDDIMQDPVVRFQKKYYLPLVLLCCFVIPTLVPHLLWNESLYNAFYICALFRYAFTLNMTWLVNSAAHFWGRHPYDKEISPAENSFTIIGAIGEGFHNYHHVFPWDYAASELGW-RFNLSTIFINAMAAIGQAYDLKRVSPEMIRKRKARTGDvATHGNYGFYHPNASEENGKKIH-------
>UPI001E2734F6	403	0.478	7.393E-122	8	355	357	8	356	358
--------PSGVLFETDTQTE-----DLGLEKdvsVLKKAKPRKYEYVYFNIFWFIFLHTGSLYGIYLALTQAKWQTLVFAFAVHLMCAIGIGAGAHRLWTHRSYKARTPLRTVLMLWQTMGFQDDIFEWARDHRTHHKYADTDADPHNAERGLFYSHMGWLCCKKLPEVVEGGHRLELTDLYADPVVMFQRKHYLKLMPLLCFVLPTVIPVYFWNETWTSAFFIPTILRYTCGLNIVWSVNSFAHTFGYRPYDKSLNPRENIGV-WMICVEGFHNYHHTFPWDYRASEHPFFNmLTPTIVFIDIMAKIGQAYDLKTVSPEIIKQRAQRTGDGTHKLWGWDDPEFTEKLKSRySVIHNeeKKT-
>T1PIA3	403	0.508	7.393E-122	18	354	357	15	356	361
------------------EPQEADTIDGGMVKDIeqlKHAKDRKLQIVWRNVIIFTYAGIAALYGLYlLCTAKPKWQSYVFTLATIYMGGFGITVGAHRLWAHRSYKAKLPMRILLMIFNTMSFQNPIFVWARDHRVHHKFSETDADPHNAMRGFFFSHMGWLMVRKHPDVLTKGKTVDVSDLKADPVVMFQLKYYGVLMYILTFIFPTVVPIWCWGESMTNAWHVCTAFRWWFILNGTWCINSVCHLFGNKPYDKSYNPGENLGISGLTIGECFHNYHHVFPWDYKAAELGGSRHNLSAAFIELCAKIGWAYDMKTVSPDIIKRRVLRTGDGTHPVWGWGDKDQTkEEIQSAVVIKNNK--
>A0A0L0CGX5	403	0.494	7.393E-122	37	354	357	80	446	449
-------------------------------------KPYKMEIVWHNVLLFIILHSAALYGLYLVFAENAYIDLALsfhsenmilmnvffhclstAYFVVFFGGMGITAGVHRLWSHRAYKARLPLRIFLMLCQSLAFQNSIYEWTRDHRVHHKFTDTDADPHNSRRGFFFAHMGWLMCRKHPDVKEKGKQIDMSDLEADPVVMFQKKYYFIIMPICCFVLPALFPYYYLGSSLKVCFFVGSMFRYCLSLHGTWLVNSAAHFYGMKPYDKNISSVNNKMVSAIAFGEGWHNYHHVFPWDYKAAELPNY-YNWTTGFLNFMAKIGQAYDLKTVSDEMLLKRIQRTGDGSHPscidlnnnntsgsvitpemlskldhdneetmVWGWDDKDVHIEDRLGTKIIEKK--
>A0A0L7LB21	403	0.539	1.012E-121	3	354	357	3	334	337
---NASDVN-GVLFETDAATPDMALPNAPIAQADK--RP--RQYVWRNILLFAYLHLAALYGGYLFMFSAKWQTDIFA---------------HRLWAHKSYKAKWPLRVILVFFNTVAFQDSALDWARDHRMHHKYSETDADPHNATRGFFFSHIGWLLVRKHPDLKAKGKGLDLSDLYADPILRFQKKHYLTLMPLACFVMPTVVPVYLWNETWLNAFFVAAMFRYAFILNVTWLVNSAAHKWGDKPYDKSIKPSENMSVALFALGEGFHNYHHTFPWDYKTAELGNTRLNFTTAFINFFAKLGWAYDMKTVSEEIIQSRVKRTGDGSHMLWGWGDKDHDKNEIAAAIRINPK--
>UPI000A1CF68E	403	0.513	1.012E-121	8	339	357	19	349	355
--------PTGVLFESD-----MGTDDGALtiysGEFKQAQT-RKQSLVWRNIIIFTVLHIVSLYGGYLLVTQTKPATILFTFVIYSLGMLGLTAGTHRLWSHRSYKAKWPVRLFLVILNCLTFQDSIFVWVRDHRMHHKYSETDADPHNTSRGFFYSHIGWLLVKKHPDVTIKGKGLDLSDIRADPIVMFQHKYYYYLMPLGCFILPTLIPWLCWNESLSSSYFVAAVLRWCVQLNMTWMINSSAHAWGNKPYDKAMNPSQNSFVSLMTFGEGWHNFHHVFPWDYRTAEWGGYSLSHATILINLFAKIGWAYDLKEVTPEMIKKRTLRTGDGTHELYGkSADPD-----------------
>A0A8D8XFC9	403	0.559	1.012E-121	29	355	357	29	353	355
-----------------------------PNKK---ETP-RHHFVWWMIIMLTYLHTASIYGLYLVFTSsAKLATLIFATVLHLSGAIGVTAGAHRLWSHRCYKANLPLRIALMLCNTLAFQMSIFTWTRDHRVHHKYTETNADPYNAKRGFFFSHIGWLMVRKHPEVLEKLRQIDMSDLLEDPVVVFQKKHYLKLLILIYFVFPTVVPMFLWRESFSNAWHIAIVLRQIYILHATFLVNSAAHIWGQRPYDKFIQPSQNLGVAIIALGEGWHNYHHVFPWDYKTSELGTYSTNFTTAFIDFFARIGWAYDCKTVSPAMVATRAQRTGDGSHkDVWGWGDKDMTSEDKKDATVLHEKS-
>UPI001E1BAA4A	403	0.545	1.012E-121	17	347	357	46	374	389
-----------------VTPEtRNGSHSKSPE--DSVAKDPPMQIVWRNVLVFIYLHAAALYGFYLCFTAAKPSTLAWSFFLFLFGGFGITGGAHRLWAHRCYKAKLPLRIFAAVAQTIAVQNDIYEWSRDHRVHHKFSETDADPHNARRGFFFAHVGWLLCKKHPEVIRRGKTVDVSDLLQDPVVVFQRKYYIPLVLTLCFTMPAVVPWYYWGESFKTSFFVASIFRYVFTLNVTWLVNSAAHIWGNHPYDKGINPAENRAVAFLTSGEGWHNYHHVFPWDYKAAELGNYSMNMTTAAIEFFEWLGLAYDLKSVPDRIVRSRVHRTGDGSHP-FSLDDSQFTAEDIKQ---------
>W8B613	403	0.519	1.012E-121	35	346	357	63	401	410
-----------------------------------TKEPYKMEIVWFNVFLFVILHSTAFYGAYLMWAENAYLEFLIAYGYAVLGGLGITAGVHRLWSHRAYKARLPLRIFLMLCQSLAFQNSIYEWCRDHRVHHKFTDTNGDPHNSGRGFFFAHMGWLMCKKHPDVKERGKAIDMSDIWADPVVRFQKRFYFVVMPICCFVVPALVPYFVLGSSLQVCFFVCSMARYALSLHATWLVNSAAHFYGMRPYEKNISSVDSKTVSIIAFGEGWHNYHHVFPWDYKAGELGTYKYNWTTAFLDLMARIGQAYDLKSVSQEMILKRVQRTGDGSHSsmidvnnnnvninelvskldhekettlVWGWDDQDICEEDRE----------
>A0A0A1X5C1	403	0.507	1.012E-121	35	356	357	70	416	417
-----------------------------------TQKPYKMEIVWFNVMLFVVLHSMALYGLWLIWAENAYLEFVIAYFYAVLGGLGITAGVHRLWSHRAYKAKLPLRIFLMLCQSLAFQNSIYEWCRDHRVHHKFTDTNADPHNSGRGFFFAHMGWLMCKKHPDVRERGKTIDMSDILADPVVKVQKKLYFLIMPICCFVIPGLFPYYVLGSSLQVCFFVCSMLRYALSLHGTWLVNSAAHFYGMRPYEKNISSVDSKLVSVIAFGEGWHNYHHVFPWDYKAGELGTYQYNWTTAFLDYMARIGQAYDLKSVSHEMILKRVQRTGDGTHPsvqdvnnnnvniselvskldheneetlVWGWDDEDICDEDRKGAV--HKKEE
>A0A1A9Y8Z7	403	0.497	1.012E-121	31	354	357	61	415	418
-------------------------------EKEHLKKPYKVEIVWRNVIAFIILHTGAFYGLYLVFAELAILEFLFGYFLTFLGGIGITGGAHRLWAHRSYKAKLPLRIILMVFDTLAFQDSIYVWARDHRVHHKFTDTNADPYSSRRGFFFSHMGWLMCRKHPDVVEKGKLIDLSDLEADPVIRFQRKYFVMLMPLFCFVLPAIIPYLAWGAPLMRSFFICSVLRYTISLHGTWTVNSIAHIYGTKPYDKNISPVESKLVSIVALGEGWHNYHHIFPWDYKAAELGRY-PNVTVTILNLLAKIGQAYDMKTVSREMILRRTKRTGDGSYPfvlkdlnnnepettnvpadmlsqldhekekvfIWGWDDKDISEDDRNLVHILDKK--
>A0A482WP12	403	0.551	1.012E-121	36	353	357	109	437	441
------------------------------------QRPkYKLQIVWRNVAAFLYLHIGCLYGIYLLLTTAKLATVIWMLLISSAGATGITAGAHRLWAHKAYRARWPLRLLLAVFQTLAFQNHIYEWVRDHRVHHKFTDTDADPHNSRRGFFFSHIGWLMVRKHPDVITKGKMVDMSDLERDWVVMMQKRFYLIAVPFFCFFIPTWVPVHYWGEKPWVAWYVAGICRYTLSLNFTWLVNSAAHML---PSSAalNITPTENVTVAMLAFGEGWHNYHHAFPYDYKAAELGNYRMNFTNAFIDFFAKIGWAYDLKVATPAMVQRRILRTGDGSHEsvthtsehqdeVWGWDDKDMLSEDKKMIEIINR---
>A0A1L8D6M1	402	0.522	1.386E-121	13	345	357	21	336	340
-------------FEKLIAPQAG---------------PRKFNIVYFNLLTFGYWHLAGAYGLYLCFTSAKFATVLFAILTYTAAEIGITAGAHRLWSHKAYKAKLPLQIILMTFNTLAFQNSAIEWVRDHRLHHKYSDTDADPHNATRGFFYSHVGWLLVRKHSEVKKRGKTIDMSDMYSNPVLAFQKRYIVPWVILVTFLLPTIIPVYLWNESLWTSWHV-TMLRYVANLNATFLVNSAAHLWGYKPYDKNIMPAQNISVSLATFGEGFHNYHHVFPWDYKAAELGNNRYNLTTKFIDFFAWIGWAYDLKSVSEELVVNRMRRTGDGS-NLWGWGDKDMTEEDR-----------
>A0A8D8V1F6	402	0.486	1.386E-121	16	356	357	9	349	350
----------------LEEPKFDQPITAVYEE--KITKPKvEQPIIWRNVIAISLFHLVALVTPFYCWSRCKYNTIFWGIMIGSLGGFGVTGGVHRLWAHRSYSAKWPLRLILLLCYSIAGQNSVLNWVRDHRVHHKFSDTDADPHNANRGFFFSHIGWLMCKKHPEVIAKGNQLDLSDLFADPLVRYYQKAFIYFRFFLCFIIPPCMATYLWGEDIIVSFITLSFIRYVLSLNFTFLVNSAAHLYGYKPYDTRIFPSQNKWVSLVAMGEGWHNYHHVFPWDYKTAELGHYSTNWTTLVIDWFAWMGWAYDLKTVSPAVVTARVKRTGDGTHDVWGWGDKDMSLEDKVEATVLNgKKVE
>A0A6G0YKZ3	402	0.566	1.386E-121	31	354	357	13	355	358
-------------------------------ETRPTEkQPYQP-IVWRNVILCSLVHLGALYGIYLVFTSAKITTTVFAIGLYQISAIGITAGAHRLWSHRAYKAKWQLRLIIITLNTIAFqaihrgltdchilQNSVYDWARDHRLHHKYCDTNADPHNSNRGLFFSHVGWLLCRKHPDVIEKGRTIDTSDLLADPIVAFQKKYFWFLITWACFIIPTLIPVYCWGETWSNSWYVAVLLRYTLSLNAIWLVNSAAHAWGGKPYDRFINASENLVASILSVGEGWHNYHHVFPWDYKTAELGNYHFNYTTAFIDLFAKIGWAYDMKTSSTELVRKRASRTGlvdSGGDPVplpWGWDDKDCPQSDRMEATIINRK--
>B6CBS5	402	0.533	1.386E-121	8	353	357	4	352	359
--------PEEVdtnhIFEEDISHEESK-----P-ALKPLVAPQadnrKPEIVPLNLITFGYGHLAAIYGIYLCFTSAKWATIVFAFVLYICAELGITAGAHRLWSHRSYKAKLPLRLILLLFNTLAFQNTAIDWVRDHRMHHKYSDTDADPHNATRGFFFSHVGWLLTRKHPEVKRRGKDIDMMDIYNDSLLKFQKKYAIPFVGLVCFVIPTLMPMYFWNETLNNSWHIATMLRYIVNLNMTFLVNSAAHIWGYKPYDKSIKPVQNITVSILILGEGFHNYHHVFPWDYRTSELGNDFLNFTTLFINLFAKIGWAYDLKTASDKVVAARRKRTGDGT-NLWGWEDKSLNEEERQAATVLypNK---
>UPI0006262ADA	402	0.539	1.386E-121	30	355	357	46	370	372
------------------------------KSRRKTETAYVPRIQWLDLIVQIFIHGGCLYGLYLILTQAKFLSALWAFVTIYTSGFGITAGAHRLWSHRAYKAKWPLRMLLVFLFTITGQRHVYAWALDHRVHHKYSETDADPHNARRGFFFAHIGWLFTTPHPEVTAKRAAVDMSDLEADPIVMWQKRLYIPLFALLAIGFPVAVPYYFWGESLWISFWVNFNFRFCVTLNIAFFVNSVAHMWGQKPYDKHISPVENMAVSLAALGEGWHNYHHVFPWDYKTGELGSYSSNITTGFIDAFAQLGWAYDRKFVSPVMVKRRADRSGDGSH-IWGYGDRDMPREDLEELENMNDKS-
>UPI0012D42274	402	0.504	1.386E-121	5	352	357	2	375	378
-----PSIDSSILLAGAVVEEKRSDDFSGtslPKKIR-NRKPYfqfKsDDIVWRNVVIMSSLHLFAIYGAYLLITrQASIFTFILSYAYGTIGGMGITCGAHRLWAHRAYQANYKLRLLLCIANLIAFQNSIYEWVRDHRVHHKFTDTDADPHNARRGLFFSHVGWLLCKKHPDVKRKGATIDMSDLERDPIVMFQKKYYVYLMPIFCFIIPTLLPMFILNETCWNSWFVAASLRYVLTLNATWLVNSVAHKWGTKPIDRTIPPTNNTFVAVAAFGEGFHNYHHVFPWDYKAAELGNYSMNFSTAFIDFFAKIGWAYDLKTASKENIEKRSARTGDGSRLrqilwpniqntdtkvdsnlIWGWDDADMDEEEKKCVTIIN----
>UPI00158885DB	402	0.562	1.898E-121	36	346	357	33	345	353
------------------------------------QKHYIPKIKWLDLSVQIFIHVGCLYGLYLMFTKAKLLTSIWAFVIIYTSGFGITAGAHRLWSHRAYKAKWPLRLLLVLLFTITGQRHVYAWALDHRVHHKYSETDADPHNAKRGFFFAHVGWLFTEPHPDVVAKRKAVDMSDLIADPIVMWQKRYYIPLFALLAIGLPVLTPWYFWNESLWTSFWVSFNFRFCVTLNIAFFVNSVAHMWGQKPYDKYISPVENIAVSIAALGEGWHNYHHVFPWDYKTSELGNYSFNITTGFIDAFAKFGWAYDCKSVSSGMIRRRANRTGDGSHikNIWGYGDDDIPQEDLE----------
>UPI001CB6AE03	402	0.532	1.898E-121	30	354	357	40	363	366
------------------------------ENYRSSKVEYVPRIAWPDLMALLFVHVGCIYGLYLIFTEAKLLTTVWAFVITYTSGFGITAGAHRLWSHRAYKAKWPLRLLLIFLFTITGQKHVYAWALDHRVHHKYSETDADPHNAKRGFFFAHVGWLFTTPHPDVVSKRKMVDMSDLEADPIVMWQKRFYVPLFALLTIGLPVAVPCYFWSESLWTSFWVNFNFRFCITLNIAFFVNSVAHMWGQRPYDKYISPVENVAVSIAALGEGWHNFHHVFPWDYKTGELGNYTFNLTTGFIDAFASIGWAYDRKYVSPAMVRRRANRSGDGSH-VWGYGDADIPSEDLLELKRMDKK--
>A0A226EPV1	402	0.481	1.898E-121	0	348	357	0	386	396
MPPNTSS-PSATTMPSEEPTLRRPTSNDKKNKAEHEDDPrlhdihstyFPPlEIVWRNVGLFAYLHIAAAAGLYfLLSGQVGWRTLVWTFIWHLFGAFGITAGAHRLWAHKSYKAKAPLRALLAFMQTVSFQNSIHEWARDHRVHHKYSETHADPHNAKRGFFFAHMGWLMARKHVMVKEKGKAIDMSDLEADPIIMFQKKYYTPLVLLISFVIPAVVPWYFWGENFIVSWCFAAQFRYCVNLHSTWLVNSAAHMIGNRPYDVNISPSEVKSVAFFAFGEGWHNYHHTYPFDYKTAEMGNYDLNFTLAFIDFFAWIGWAYDLKTVSHKVIEERIKRTGDGSHPLshghhhhhhnhndgedhhvegsgdgvgpWGWGDKDIPIEDIEVT--------
>UPI00083BDE05	402	0.501	2.599E-121	0	354	357	0	363	366
MSPNKEQVPPTV---YEVLEEKQRendSKNRRLAETEdflSADESYRsskaefvPRIRWPDLVAQIFIHAGCVYGIYLIFAKAKLLTTLWAFATIYTSGFGITAGAHRLWSHRAYKAKWPLRLLLVFLFTITGQKHVYAWALDHRVHHKYSETDADPHNAKRGFFFAHVGWLFTTPHPDVVVKRKAVDMSDLEADPIVMWQKRFYIPLFALLTIGLPVMVPYYYWSESLWTSFWVNFNFRFCVTLNIAFFVNSVAHMWGQRPYDKYISPVENVVVSIAALGEGWHNFHHVFPWDYKTGELGTYSFNMTTGFIDAFARIGWAYDRKYVSPAMVRRRANRSGDGSH-VWGYGDADIPLEDLQELKLMDRK--
>A0A1A9WAU5	402	0.515	2.599E-121	10	354	357	33	374	377
----------GVLFASD-ADTADGALSVDVTQVKRVDE-RKHEVVWRNVIIFIVMHASALYGVYHIF-HAKLFTIFFSIFLYSINMIAITAGCHRLWSHRSYKAKDPLRALLIFFNLTMYQLSAFHWARDHRIHHKFTDTDADPHNSTRGFFFCHIGWVLSVKFPEVVAKGKSLDLSDLYEDRILMFEDKYYFKLMPFLAFLLPTIIPMYMWNENFINSWCLAIALRMIFVWHSEWSINSVSHMYGMRPYDKNINPTQNVGVSIFAFGEGWHNYHHAFPWDYKAAEWGDYSLNFATAFIDLCAKIGWAYDLKSVSPAMIEKRVKRTGDGTHAIWGWDDKNLSPECKQNAIVLNKK--
>UPI00143D0F2E	401	0.531	3.559E-121	31	353	357	42	370	373
-------------------------------EGDTDKIEYIPQIKWPDLIAQAFIHFGCVYGFYLCLTQAKGLTFLWAFIMIYTSGFGITAGAHRLWSHRAYKAKWPLRLLLVFLFTITGQRHVYAWALDHRVHHKYTETDSDPHNAKRGFFFAHVGWLFTTPHPNVVAKREAVDMSDLEADPIVMWQKRLYVPLFALLAIGLPVFVPWYFWNETLWNSFWVGFNFRFSITLNIAFFVNSVAHMWGQRPYDKNISPVENIAVSIAALGEGWHNYHHVFPWDYKTGELGDYSFNITTAFIDTFARFGWAYDLKSVSPAMIRRRANKYGDGSHDvhdnqVWGYGDRDIPPEDlRELEKMETK---
>UPI001F00BAD6	401	0.531	3.559E-121	20	354	357	37	372	375
--------------------KEVKIDRMSPSEDSSLSDRiqYVPKIKWLDLSAQIFIHGGCLYGFYLMFTQAKFVTSLWAFIVIYTSGFGITAGAHRLWSHRAYKAKWPLRLILVFLFTITGQKHVYAWALDHRVHHKYSETDADPHNAKRGFFFAHVGWLFTTPHPDVVAKRKVVDMSDLEADPIVMWQKRFYIPLFALLTIGLPVAVPYYLWSETFWTSFWVSFNFRFCVTLNIAFFVNSVAHMWGQKPYDKNISPVENIAVSIAALGEGWHNYHHVFPWDYKTGELGDYSFNITTGFIDAFARIGWAYDRKYVSPEMIRRRANKSGDGSY-VWGYGDVDIPKEDLQELETMDKK--
>A0A3S2PIU8	401	0.531	3.559E-121	11	355	357	57	397	399
-----------VLYETDAKDEDV-THHVPPSAEKR-----ELKIVWRNVFIFLYLHIAALYGGYLFLTSVMWKTRIATIILYVISGLGITAGAHRLWAHKSYKAKLPLRILLTFFNTLAFQDAVVDWARDHRMHHKYSETDADPHNATRGFFFAHVGWLLVRKHPQIKAKGKTIDLSDLWADPVLRFQKKYYMILMPLTCFIMPSVLP-TLWGESLWNGYFCTAIFRYVAILNSTWLVNSAAHLWGHRPYDKNINPVEIKAVCAAALGEGFHNYHHTFPWDYKTAELGHYSFNITKLFIDAMASIGWAYDLKTVSPDVIEKRVKRTGDGSHSVWGWSDqyiDDIYAEEENTAIVHPDKT-
>A0A8J6LHY6	401	0.487	3.559E-121	8	348	357	2	339	692
--------PNSTTFDS-VSP------TVPPPETKT----YKYEIVWKKVIFFAYLHIGAVYGLYLLVTEAKWATWLWGYLIIFISTQGTGAGAHRLWCHRTYKAKLPLRILLAFYQTITFQKDIYDWCRDHRVHHKYSDTDSDPHNASRGFFYSHIGWLMIKKQEEVTSKGKKLDLSDLEADPVVMFQRKYYWYLAPVIAFLMPAAVPWYFWNESFEVSWYVCSILRYCLTLNGTCLVNSAAHIFGTRPYDKNILPTQNLLVSYITNGEGFHNYHHAFPWDYKAAELGGYYGNWTTAFIDLMAKIGWAYDLKSASVEMVEKKAMRTGDGSWtfdtpnekAVWGWDDKNMDENDIKMA--------
>D2A4K2	401	0.556	4.873E-121	40	350	357	1	311	321
----------------------------------------EREIAWKKVFFFVYLHLGALYGLYLILTEASWLTCFWFYFLVQISTQGTGAGVHRLWAHRAYKATVPLRLLLTFYQTLTFQKDIYDWVRDHRVHHKYSDTEPDPHNASNGFFYSHMGWLMLKKTQCTIDKGKKLDLSDLEADPIVMFQRKYYWYLAPVIALGMPAFVPWYFWGERFVVSWYVCSMFRYCLTLHGTCLVNSAAHIYGNRPYDKNILPTQNLLVSYITNGEGFHNYHHAFPWDYKAAELGSYYGNWSTAFIDFMARIGWAYDLKSVPLAMVEKRVKRTGDGTHNVWGWGDKDLHPDDAKMVEI------
>A0A6J1WF32	401	0.510	4.873E-121	18	354	357	1	337	340
------------------EPKKA-LKYGDLNEGQsnlKDLEPREYKIVYHNLLTFGYWHLAGIYGLYLCFTSAKWATIILSIFTYMAAEIGVTAGAHRLWAHKTYKAKLPLQIFLMVLNSIAFQNTALHWARDHRLHHKYTDTDIDPHNAKRGFFYSHVGWLLVKKLPKVKDYGRQIDMIDLNNNPVLRFQKKYAIPFIGLVCFIIPTLIPMYFWGESLNNAWHLC-MLRYISNLNATFLVNSAAHMWGYKPYDKGILSTQNLPVSLATFGEGFHNYHHVFPWDYRASELGNNKLNLTTKFIDFFAWIGWAYDLKTVPKDMIMRRAKRTGDGT-NLWGWEDNDISEEDKNTTIILYEK--
>A0A7E5W083	401	0.517	4.873E-121	19	356	357	12	345	346
-------------------EEEARtMTLVAPK-----TTPRKYKYIYTNFLTFSYAHLAALYGLYLCFTSAKWETLLFSFVLFHMSNIGITAGAHRLWTHKTFKAKLPLEIVLMIFNSLAFQNTAITWAREHRLHHKYSDTDADPHNASRGFFYSHVGWLLVKKHPDVLKYGKTIDMSDVYNNPVLKFQKKYAVPLIGTVCFALPTLIPVYFWGESWNNAWHIA-LFRYIFNLNVTFLVNSAAHIWGNKPYDKSILPAQNLLVSFLASGEGFHNYHHVFPWDYRTAELGNNFLNLTTLFIDFCAWFGWAYDLKSVSEDIIKQRAERTGDGSSGvIWGWDDKDMDRDIKSKANIFYAKKE
>UPI000A1D1438	401	0.512	4.873E-121	9	353	357	8	351	355
---------TGVLYESDAE-----TVDGGLIKDIgqlKTTDGRKLQLVWLNIVLFVILHLSALYGIWLLMTKAMLTTILVFPFAMIFTALGISGGAHRLWAHRTFKANVPLRLIFLFLNTLAFQDAVYIWARDHRVHHKYSETDADPYNSERGWFFSHIGWLCVRKHPQVVEKGKQIDLSDLEQDRLVMFQKKYYMLLMPLICFVMPTVLPMYLWGESFNVSFQVMALLRWVTVLNLIWLVNSSAHMYGKRPYDKKISPTDESFLIWLRFGEGYHNYHHVFPWDYKSAELGPYSRDVTTAFINFFAWLGWAYDLKSVSPDLVRRRVQRTGDGSHPVWGWGDKDQcSEDVADTTITHQR---
>UPI001C205064	401	0.479	4.873E-121	7	347	357	7	345	357
-------VPSGVVFETDTQTNDLG--LAKDVTNLKKASPKKYEYVWFNIFWFLFLHIGSVYGVYLALTSAKWQTNVFAFLVHLMCATGIGAGSHRLWTHRSFKAKTPLRTLLMIWQTMGFQDTIFEWARDHRTHHKYADTDADPHNAERGLFFSHMGWLCCKKNPEVIEGGRRLDLSDLYEDPVVMFQKKYYLIMMPILCFVLPTVIPVYCWNESWLNAFFIPTILRYTCGINVVWSVNSFAHKYGYRPYDKSLNPRENIGVWLVCV-EGFHNYHHTFPWDYRATEHPLWNmLTPTIMFIDAMAWIGQAYDLKTVSPEIIKQRSQRTGDGTHHLWGWDDPEFTEKMKAQ---------
>A0A2S2P3Z0	401	0.562	4.873E-121	37	354	357	45	365	368
-------------------------------------EPVKINIIWGIVLFFVVGHLSAIYGLYLAFTSTSLLTTLFGLFSWILSGLGVTAGLHRLWSHKSYKAKWPLRFILMLMSTMAFENHIYEWCMDHRIHHKYTDTNSDPHNAKRGFFFSHVGWLVVRRHPDYYDKCLKIDMSDLKKDSIVMFQKTFYVPLLLLFCFILPTIIPVYFWNETYVNAFFT-TMLRYIFTLNMTWLVNSAAHIWGKRPYDASINPSENLSVSLGALGEGWHNYHHVFPWDYKAAELGNYRANLTTAFIDFFSLIGWAYDMKTVSNDMILKRANRTGDGSHPngdgIWGWDDSNISIEDRKLTTVINKK--
>UPI000614ABEB	401	0.542	4.873E-121	30	354	357	46	369	371
------------------------------ESYRSSKTEYVPRITWPDLIAQIFIHAGCVYGLYLIFVEAKLLTTVWAFVIVYTSGFGVTAGAHRLWSHRAYKAKWPLRLLLVFLFTITGQRHVYAWALDHRVHHKYSETDADPHNVKRGFLFAHVGWLFITPHPDVITKRKAVDMSDLEADPIVMWQKRLYIPLFVLLTIVFPVAVPCYFWSESLWISFWVNFNFRFCVTLNIAFFVNSVAHMWGQRPYDKYISPVENVAVSIAALGEGWHNFHHVFPWDYKTGELGNYSLNITTAFIDFFAWIGWAYDCKYVSPAMVRRRANRSGDGSH-VWGYGDADIlPEDLEELEMM-NKK--
>A0A096XDC8	401	0.513	4.873E-121	38	355	357	36	370	374
--------------------------------------PHnRWQIVWRNVLIFAYLHYAAFYGLYYMLTLAQWKSIIWGYAVILFASIGVTGGAHRLWAHRSYKAKLPLRIYLAFWQTVALQNHIYEWVRDHRVHHKFTDTDADPHNSNQGFFFSHMGWLMLKKHKDVFIKGKTIDLSDVAADPVVQFQKKYYLILAPILTFVFPAIVPWYFWNENPIVCYYSLAILRYILNLHGAWLVNSAAHIWGYKPFDKNINATDNISVAIIAFGEGWHNYHHVFPWDYKAAELGNYRMNFTTAFLDLMARIGQAYDLKTVSVEMINKRRKRTGDGTgvvdplvenkedhrHEdtVWGWGDKDMNQDEMNLVEIYNPSS-
>A0A067QVK1	401	0.551	4.873E-121	15	344	357	33	363	377
---------------SDVVAAAAAAAE-TPKEGEDTgrTRDYVATWRWPDLAVQLFIHVGCLYGFYLILTSVRLLTTIWAFVVVYASGIGITAGAHRLWSHRAYKAKWPLRLLLVTLFTVSGQRHVYQWALDHRVHHKYSETDADPHDARRGFLFSHVGWLVLTPHPEVEEKRKFVDMSDLEADPIVMWQKRLYVPLFAIFVIAIPVLVPWYFWDEGLWQSFWVLFNCRFCVTLNIAFFVNSIAHMWGNRPYDKNISPVENFAVSMAALGEGWHNYHHVFPYDYKTAELGHYSLNLTTAFIDFFAWLGWAYDCKTVSEEMIRRRVHRSGDGSHRLWGWGDKDIPEED------------
>A0A7R8UQ33	401	0.500	4.873E-121	34	353	357	59	404	407
----------------------------------KKSNEYKVQIVWRNVTAFIILHLAAFYSIYLIVSRFIILEYILGHLMGIFAGFGVTAGAHRLWAHKSYKAKLPLRIILMIFQTMAFQNCIHEWVRDHRAHHKFCDTDADPHNSRRGFFFSHMGWLMCKKHPDVKAKGQTIDMSDIEADPVVMFQKDYYMFLMPVFCFFLPALVPYYLFDRPYWHAFFISSVLRYVISLHFTWLVNSAAHIWGMKPFDKFITPTENKMVAILANGEGWHNYHHVFPWDYKAAELGSYMYNFSTAMIDFFALFGWAYDLKTVSRDMIQKRVARTGDGTHQefnakrdkdlvmelnvkhnhedlenlVWGWDDKDMPNEDKVDACILKK---
>A0A7E5VVD0	400	0.509	6.673E-121	25	350	357	21	347	349
-------------------------VNGKMEPAADAEASPRPKliLFWPNIVLFVVFHVALVYAIYLAFTKAMWQTNVFAYVLGLLSNVSVTAGVHRLWSHRAYKAKLPLRLFLLFFFTMIYEGSVLHWVRDHRVHHKHCDTDADPHNSRRGFFYAHVGWAMARKNPEVIAKGRTIDVSDILSDPWLRFQHKYYLRLVIVICYVLPTYIP-TLWGEEAWTAFFVAGVLRHVLSTHAIALINSAAHMYGTKPYDKNILPVENKLVSLLATGEGFHNYHHTFPWDYKAAELGGYSLNFATFFIDVMAKLGLAYDLKTVSPELIEKRVKKTGDGSHPVWGWNDKDMPEEDRKSAII------
>B3NCQ1	400	0.514	6.673E-121	0	344	357	0	341	354
MPSNSEDI-TGVLYETDV-----QTVGGGLSRdlgRLKATDGTKMELVWLNIVLFVILHISSLYGLWLLFTASTWTTFLLFIPAVAVTTLGISAGAHRLWAHRTFKANTPLKLILLFLNTFAFQDAVYYWARDHRVHHKYTETDADPYNSNRGWFFAHMGWLCCRKHPAVVEKGKQIDLSDLEADPLVMFQKKYYLLLMPVICFFLPTVVPMFLWGESFNVSWHVMALLRWCISLHFVWLVNSSAHMHGMRPYDKNICPVNLSFLIFFRFGEGYHNYHHVFPWDYKSAELGKYSQDVTTKFIEFMAYLGWAYDLKSVSLDLVKQRAQRTGDGSHPVWGWGDKDQLKED------------
>A0A0L7RGW3	400	0.550	6.673E-121	30	354	357	40	363	366
------------------------------ESYRSSMAEYVPRIAWPDLLAQIFIHAGWLYGLYLILTQAKLLTALWVFVTIYTSGFGITAGVHRLWSHRAYKAKWPLRLVLMFLFTITGQKDVYTWALDHRVHHKYSETDADPHNVKRGFFFAHVGWLFITPHPDVIAKRKAVDMSDLEADPIVMWQKRLFIPLFALLTIGLPVAVPCYFWSESLWISFWVNFNFRFCITLNIAFFVNSVAHMWGQRPYDKYISPVENVAVSIAALGEGWHNFHHVFPWDYKTGELGNYSYNLTTAFIDAFAYLGWAYDRKYVSSEMVRRRANRSGDGSH-IWGYGDKDIPIEDLKELKLMDKK--
>UPI0003DF6399	400	0.515	6.673E-121	24	353	357	39	364	368
------------------------MADG---SYRSTETEYVPRISWSNLIGLLFVHIGGLYGFYLIFVEAKLSTTLWMFITIYTTGFGITAGVHRLWSHRAYKAKWPLRLLLIFLFTITGQKDVYRWALDHRVHHKYSETDADPHNVKRGFFFAHVGWLFITPHPDVVSKRKTVDMSDLEADRLVMWQKRYYILLFPLLTIGLPVVVPWYFWSESIWTSFWVNFNCRFCITLNIAFFVNSVAHIWGQRPYDKYISSVENTMLSIAALGEGWHNFHHVFPWDYKTGELGNYTFNLTTGFIDTFARFGWAYDRKYVSPAMVRRRAKRSGDGSH-IWGYGDADIPAEDLQELKLMDK---
>UPI0004CD874F	400	0.551	6.673E-121	39	346	357	50	361	372
---------------------------------------YIPKIKWLDLSVQIFIHAGCLYGIYLIFTQAKLLTSLWAFMTIYMSGFGITAGAHRLWSHRAYKAKWPLRLLLVFLFTIAGQRHVYAWALDHRVHHKYSETDADPHNAKRGFFFAHVGWLFTSPHPDVVAKRQAVDMSDLIADPIVMWQKKLYIPLFALLTIGLPVCVPWYFWNESLWTSFWVNFNFRFCVTLNIAFFVNSVAHIWGQRPYDKDISPAENLLVSIAALGEGWHNYHHVFPWDYKTGELGSYSYNITTGFIDAFARIGWAYDCKYVSPEMIRRRADRTGDGTHthdkNVWGYGDKDIPYDDLK----------
>B4NKB3	400	0.489	6.673E-121	20	356	357	45	410	415
--------------------KESSVAKATEAKVSPAVKPYEMEIVWHNVVLFIILHSMALYGGYLIYAESAYLEIVPIYITMFLGGLGITAGVHRLWSHKAYKAKLPLRIFLMLCQSLAFQNSIWEWTRDHRVHHKFVDTHADPHNSRRGFFFAHMGWLMCKKHPDVTSKGKQIDMSDIEQDPVVMFQKKFYFIIMPICCFVLPMLFPYYCMGTSLRVCFFTCSILRYTFSLHGTWLVNSAAHFYGMKPYDVNISSVNTKLVSTITFGEGWHNYHHVFPWDYKAAELGTYGYNWTTAFIDVMAKIGQAYDLKFVSKDMVHKRVLRTGDGSHiaalidannndtapsnelvahldhdleetAVWGWDDKDISEEDRQGASIVNSELE
>UPI00148C8DB6	400	0.498	6.673E-121	31	356	357	55	411	416
-------------------------------ETKKFSGstPYKADIVWHNVVLFIILHSMAFYGLWLIFAESAYLELITAYFFSVLGGLGITAGVHRLWSHKAYKAKLPLRIFLMLCQSLAFQNSIWEWTRDHRVHHKFTDTHADPHNSRRGFFFAHMGWLMCKKHPDVGIKGKQIDMTDIEQDPVVMFQKKYYFVVMPICCFVVPMMIPYYFMGTSLKVCFFTCSMLRYALSLHGTWLVNSAAHFYGMKPYDTSISSVNSKVVASITFGEGWHNYHHVFPWDYKAAELGTYSHNWTTGFIDMMAKIGQAYDLKSVSQEMVYKRVLRTGDGSHIaakldannnnsaptnelvmhldhekeenvVWGWDDKDISEEDRKFATIVNSEVE
>A0A6J2T2J5	400	0.495	6.673E-121	30	356	357	57	413	418
------------------------------KSAAQAEKPYQMEIVWHNVLLFIILHSFALYGLFLIFAESAYMELFVIYFTTFLGGLGITAGVHRLWSHKAYKAKLPLRIFLMLCQSLAFQNCIWEWTRDHRVHHKFTDTHADPHNSRRGFFFAHMGWLMCKKHPDVTSKGKQIDMTDIEQDPVVMFQKKYYFFVMPICCFVLPMLFPYYMMGSSLRVCFFSCSMLRYAISLHGTWLVNSAAHFYGMKPYDVNVSAVNTKVVSTITFGEGWHNYHHVFPWDYKAAELGTYNYNWTTAFIDMMAKIGQAYDLKSVSQEMVYKRVLRTGDGSHiaalldannnttaaptnelvmhldhdkednAIWGWDDKDISEEDRKGANIVNNVTE
>UPI00103F6D82	400	0.481	9.137E-121	5	356	357	6	358	359
-----PVV-SGVLFETDTQT----PDLGLDKDVSVLKKaaPKKYEYVWGNIAWFLFLHITSLYGLYLVFTSAKWQTNVFAFAVHLMCAIGIGAGSHRLWTHRCFKARTPLRILLMIWQTMGFQDCIFEWARDHRTHHKYADTDADPHNAERGLFFSHMGWLCCKKSPEVIEGGKRIDVSDLYADPVVMFQKKHYMKMMPILCFVLPTIIPVYFWGETWLNSFCVPTILRYTCGINVVWSINSFAHTFGYRPYDKSLNPRDNIGT-WMICVEGFHNYHHTFPWDYRATEYPLYNmLTPTIVFIDLMAKIGQAYDLKSVSPDIIKQRAHRTGDGTHYLWGWDDPEFTEKLKSQygqvTNPEDKKIE
>A0A1I8NWE4	400	0.554	9.137E-121	9	353	357	17	361	363
---------TGILNEEDLEvTETALEKDI---RVLKSAKERKLEPAWLNIIIISYVALGSLYGLYLLLTnSVKLKTFVFATILSYSSGLAITAGAHRLWTHRSYKAKWPVKIFLLILNTVAYQNSVYVWARDHRVHHKYSETDADPHNAMRGFFFSHVGWLLCKKHPDVKAKGKGIDMSDLKSDPLVMFQHRHYFILMPLLSFVIPTLIPMYLWGETFSNSWHVSALLRWFYSVNWVWCINSVCHLYGNKPYDKRLNPGENNQISWLTLGECFHNYHHVFPWDYKTAELGGSMSNLGALFIETCAKFGLTYDLKTVPQDIIKQRIMRTGDGSHPIWGWGDKDQrPEEIANAVILEKR---
>A0A6J1M606	400	0.485	9.137E-121	5	352	357	34	412	421
-----PAAPAAAPVK--AAPMPAAKPAAPQTDAQKAAaaaKPFKAQIVWHNIVLFIILHSTALYGLYLIPAESAYLEILPIYLFSFLGGLGITAGVHRLWSHKAYKAKLPLRIFLMLCQSLAFQNSIWEWTRDHRVHHKFTDTHADPHNSRRGFFFAHMGWLLCKKHPDVRGKGKQIDMSDIEADPVVMFQKKYYFVVMPICCFVVPMLLPYYLMGTSLKVCFFSCSMLRYCLSLHGTWLVNSAAHFYGMKPYDVNISSVNSKLVSNITFGEGWHNYHHVFPWDYKAAELGTYNGNWTTAFIDLMAKIGQAYDLKYVSKEMVYKRVLRTGDGSHiaalldannnnsaaptnelvmhldheqeenAVWGWDDKDISEEDRKSATIAN----
>UPI001C9A913B	400	0.544	9.137E-121	39	354	357	49	363	692
---------------------------------------YVSRIRWPDLIAQIFIHAGSVYGFYLIFTEAQLLTALWAFATIYISAFGITAGAHRLWSHRAYKAKWPLRVLLIFLFTISGQRHVYAWALDHRVHHKYSETDADPHNAKRGFFFAHVGWLFTTPHPDVVLKRKAVDMSDLEADPIVMWQKRYYIPLFICLTIALPVGVPWYFWSESIWTSFWVNFNFRFCVTLNMAFFVNSIAHMWGQRPYDKYISPVENLAVSIVALGEGWHNFHHVFPWDYKTGELGNYTFNLTTGFIDAFACIGWAYDRKYVSPTMVRRRANRSGDGTH-VWGYGDTDIPTEDLQELKLMDRK--
>A0A8J6HVP8	400	0.474	9.137E-121	7	354	357	351	695	701
-------APNSTTFDS-VSP----TVPS-PETKRS-----KIEIVWKKVIFFAYLHIGAIYGLYLLVTEAKWATWLWWYVIMLVSTQGTGAGVHRLWCHRTYKAKLPLRILLAFYQTITFQKDIYDWCRDHRVHHKYSDTDSDPHNASRGFFYSHMGWLMCKKQEEVTSKGKKLDLSDLEADPVVMFQRKYYWYLAPVIAFLMPATVPWYFWNERFEVSWYVCNMLRYFLTLHGTCLVNSAAHIFGTRPYDKNILPTQNLWVSYITNGEGFHNYHHAFPWDYKAAELGSYYGNWSTAFIDLMAKIGWAYDLKSVSAKMVAKRALRTGDGSWkfdtandkAVWGWDDKNMDENDIKMAEVTYRG--
>A0A8J2W011	400	0.495	1.251E-120	8	355	357	8	355	357
--------PSGVLFETDTQT----PDLGLDKDVSILKkaRPRKYEYVWFNIMWFLFLHIASAYGIYLVFTSAKWQTNVFAFLVHLCCAIGIGAGSHRLWTHRSFKAKTPLRILLMIWQTMGFQDCIFEWARDHRTHHKYADTDADPHNAERGLFYSHMGWLCVKKSPEVLEGGRRIELKDLYDDPVVMFQKRHYLKMMPILCFVFPTIIPVYFWNETWLNAFLIPTILRYTCGINIVWSVNSFAHVFGYRPYDKSLNPRENIAVWMFCV-EGFHNYHHTFPWDYRATEHPILNmLTPTIMFIDLMAKLGQAYDLKTVTPEIIKQRAQRTGDGTHHLWGWDDPEFTEKMKLRYGITNseRKT-
>A0A0A9WGL8	400	0.504	1.251E-120	34	356	357	38	370	372
----------------------------------STSQPYKWIPVWRTLLVFAYIHAVFPYGVYLFFTRVKWATHIFVWVSIYIGGLGITAGAHRLWAHKSYRARAPLRIILALFNASAFQRSIYDWVRDHRSHHRFTDTDADPYNSQRGFFFSHMGWLLIKKHPDVQEKGNVIDMSDLESDWVVMLQKKYYGIIMPICMAVLPMAIPVYLWGEDPWNAWIVCCVSRWCYMLHSTWVVNSLAHIYGNKPYDKSITPAQNVYVAIIAFGEGWHNYHHAFPWDYKTSEFSSWELNWTSAFIDFFAKIGWAYNLKTANVEMIKKRVLSTGDGSHTLhqhlhikgnaWGWDDLELTDEDKSMACILFPKTE
>UPI0005F3A7BC	400	0.520	1.251E-120	24	355	357	40	380	381
------------------------TLNSQPK--------YEWKIVWRNVISLAYLHIVALYAWYLLLTmQVSPLTFIWYFALGCFSCIGITAGVHRLWCHRSYKAKWPMRVILMVLHTIAFQNHIYEWVRDHRVHHKFTDTDADPHNSKRGFFFSHVGWLLIRKHPDVISKGATIDMSDLEKDPIVVWQRRYYAVLMPLLCFVLPMLVPIYFWNERPIYAWYGAVC-KYVTALNGTWLVNSAAHMWGMKPYDSSISPTDGYsILGIGVFGEMWHNYHHVFPWDYKAAELGYYRRNITCAFIDFFAWLGWAYDLKTVGHDLVKKRAARTGDGSiyertgdHKdelhtqekiIWGWEDADMSLENKLAAEILNKES-
>UPI000767077A	399	0.551	1.713E-120	32	354	357	17	336	339
--------------------------------GSKTE--YVPGIRWPDLIAQVFIHAGCVYGFYLMFAEAKLFTSLWAFVTIYTSAFGITAGAHRLWSHRSYKAKWPLRLLLVFLFTISGQRHVYAWALDHRVHHKYSETDADPHNAKRGFFFAHVGWLFTTPHPDVVLKRQAVDMSDLEADPIVMWQKRLYIPLFALLTIGLPVFVPCYFWSESLWISFWVNFNFRFCVTLNIAFFVNSVAHMWGQKPYDKYISPVENVAVSIAALGEGWHNYHHVFPWDYKTGELGNYTYNVTTGFIDAFACIGWAYDRKYVSPTMVQRRANRTGDGSH-VWGYGDTDIPTEDLQELNQMDQK--
>UPI0012675835	399	0.481	1.713E-120	12	356	357	8	354	356
------------HLETDVTPE--------SKEGSISKSTYKWKLVWSHVLIMVFIYAGGLYGLYLFLFYCSWKTCLWTYIYGTISFQGVTAGTHRLWSHRSYKAKLPLRIILMICQSMTFQGHIYGWARNHRAHHKFSDTDGDPHNAKRGFFFSHVGWLLVLKHKDFINKRKTICVDDLESDPVVQFQRKYYLPLVILLCYLLPTIVPWYFWNESLSISWYTAAMFRHCVSLNATYCVNSIAHLFGTKPYDKRIFAVENSLISVVTYGEGWHNYHHVFPWDYKTSEFGNSRLNQTTMFINFFAKIGWAYDLKTVTKELIERRARRSGDGSkfnfenHHnnndVWGWGDFDMKTEDIEEVKKYNKLVE
>H9JF74	399	0.525	1.713E-120	30	352	357	115	439	440
------------------------------NEYEKLEPPQaserKYEIIYFNIFTFTFAHLSALYGVYLCFTSAKRESLILGYIIGVLAGFGVTAGAHRLWTHRTYKAKMPLQILLMLFYSFAYQNSAVHWIRDHRLHHKYSDTDADPHNATRGFFYSHMGWLLVKKHPEVKRRGRSLDMSDIYSNRVLMFQKKYAIPITGTICFVIPTLLPMYLWGESFKNAWHI-TILRYIITLHVAFLVNSAAHIWGYKPYDKRILPTQNLFVSFMAFGEGFHNYHHVFPWDYRTAELGNNYLNLTTMFIDFFAWLGWAYDLKSVPVSLAESRARKTGDGT-GLWGWGDKDMSEDLKRQTVGEN----
>A0A8J6H7L2	399	0.519	1.713E-120	36	354	357	749	1077	1458
------------------------------------TKPqYRWQIVWRNVLIFIYLHVTAIFGIYYMFTLMQWRTFVW----------GITAGAHRLWAHRTYKAKLPLRILLMLAQTFALQNDIHEWVRDHRVHHKFTDTDADPHNSTRGFFFSHMGWLMVKKHKDVFIKGKTVDMSDVASDPVVRFQRKYYLILAPLLTFAIPAIVPWYFWNEHPAVCWCTATVLRYLMSLHATWLVNSAAHIWGVKPYDKNIRASENKAVAMVTYGEGWHNYHHVFPWDYKTAELGNYRLNTTTALLDLMAKIGWAYDLKTVSVDMINNRVKRTGDGSrlvdapsegddngHHhhhensIWGWGDKDMKTDDMELVEIHHQK--
>A0A1Y1L9W8	399	0.560	2.346E-120	45	356	357	23	333	334
---------------------------------------------WPMIIIYAYFHIVAVQGLYLAFTSAKIWTSLLVVFLYEVGILGITAGVHRLWSHRAYKATWQLRLLLTAFQTIAFQNSVIDWARDHRVHHKYNETDGDPYNARRGFFFSHIGWMFFRKHPDVIAKGRGIDFSDLYADPILFYQKKYYYYIMPIVCFLLPTYLPMYLWNETFTNA-FTINILRYILTLNSTLAVNSVAHRWGSKPYDKFLNPSENLSISLLTLGEGWHNYHHAFPWDYRTAELGKFSTNLTSVFIDLMAKIGWAYDLKSASEEMIKKRVMRTGDGSHEIWGWGDKDQPKQEITEAVINHAKDE
>K7PD28	399	0.524	2.346E-120	9	355	357	8	348	349
---------TGVLSEEDaeITPE-------QIEEVHKTSKNRHLPLVWRDVIKFAVLHALGFYGFYLMFTSARIWTSVLVFINYHLGILGITAGAHRLWAHKAYKARWPLKLFLAYIQTLAFQFDIIFWAKYHRVHHKYTETDADPHNAKRGFFYSHMGWTMVKKNPEFETRCNEIDLSDLYSDPIVNFQYKYYYQILFVVFLVVPTFIPMYFWNETFVNAFCL-NLSRYLLSLHCTWLVNSAAHLYGNKPYDKSLYSSENFWVTILVNGEGWHNYHHAFPWDYKASELGIYSTNMTAFFIDAMAKLGLAYDLKSVAPEVVKRRVERTGDGSHPIWGWGDKDQSEEDKRSALISHKDT-
>UPI001F4F9E02	399	0.568	2.346E-120	38	343	357	35	340	354
--------------------------------------PYQPRIRWLDLIVQLFLHTGFLYGFWLTLTSAKLATTIWALVVVVTSGVGITAGAHRLWSHRAYKAKWPLRLLLVFLFTIAGQRHVYQWALDHRVHHKFSETDADPHDARRGFLFSHVGWLVLTPHPAVTENRAKVDMSDLEADPIVMWQKRLYVPLFALLVVVFPVWVPWYFWDETLWRSFFVLFNFRFVLTLNIAFLINSVAHMWGNRPYDKHISPVENAVVSVAALGEGWHNYHHVFPWDYKAAELGASPLNPTTAFIDFFARLGWAYDLKTVAPDMVRRRVERSGDGSHALWGWGDRDLPAD-------------
>UPI00118380F0	399	0.494	2.346E-120	7	347	357	7	345	358
-------IPSGVVFESDTQTADLGLDK--DVSVLKKATPKKHELVWFNIFWFLFLHVSSVYGLYLVFTSAKWQTNVFAFAVHLMCAIGIGAGSHRLWTHRCFKAKTPLRVLLMLWQTMGFQDCIFEWARDHRTHHKYADTDADPHNAERGLFFSHMGWLCCKKSPEVLEGGRRIDLSDLYDDPVVMFQKKHYMKMMPILCFVLPTVIPVYFWNETWLNAFLIPTILRYTCGINVVWSVNSFAHTFGYRPYDKSLNPRENIGV-WLICVEGFHNYHHTFPWDYRATEHPLYNmLTPTIMFIDAMAMIGQAYDLKTVSPEIIKQRTHRTGDGTHHLWGWDDPEFNEMLKKQ---------
>A0A6L2PSZ3	399	0.551	2.346E-120	40	344	357	41	369	383
----------------------------------------ERKIVWRNVILFMYVHVAALYGLYLGIVKAKGLTVVCGLLYGACGGLGITAGAHRLWAHRSYKAKWQLRVILGVFQTIAFQNHIYEWSRDHRVHHKFSETDADPHNAKRGFFFSHVGWLLLKKHPDVRNKGKAVDMSDLEKDFVVVFQRRYYALLMPLLTFIIPTIGPVYLWNEDPWVAWYL-TVFRWVLSLHCTWLVNSAAHMWGNKPYDKSISPSENISVAILAYGEGFHNYHHVFPYDYKTAELGDYMFNPTTAFIDFFARIGWAYSLKTMSKETILKRIARTGDGTHkfsskmnsaenadsnadkrrdshedHLWGWGDADMKTED------------
>UPI001EEBCB99	399	0.580	2.346E-120	43	342	357	63	367	387
-------------------------------------------IVWRNVLVFIYLHLAALYGLYLCFTDVTWATLVWSYALFIFGGFGITGGAHRLWAHRCYKAKWPLRVIAAVGQTIALQNDIYVWSRDHRVHHKFSETDADPHNARRGFFFAHVGWLLCRKHPEVMRRGKTVDVSDLLQDPIVVYQRKFYIPLVIIFCFAMPTLVPWYFWGESLRTSFFVASILRYVITLNATWLVNSAAHIWGTHPYDKGINPSENRFVAFITSGEGWHNYHHVFPWDYKASELGNYGTNTTRAIIDFCAWLGLAYDLKSVPEKVVYNRVRRTGDGSHPFALQDnqfrvDDDMHQ--------------
>A0A0M3QXP7	399	0.505	2.346E-120	31	352	357	109	458	467
-------------------------------KTKATLEPFKTEIVWHNILLFIILHSSALYGLYLIFAENAYLEIIPVYATTFLGGLGITAGVHRLWSHKAYKAKLPLRIFLMLCQSLAFQNSIWEWTRDHRVHHKFTDTHADPHNSRRGFFFAHMGWLLCKKHPDVRSKGKQIDMTDIEQDPVVMFQKKYFFVVMPICCFVLPMMFPYFLMGTSLRVCFFTCSMLRYALSLHGTWLVNSAAHFYGMKPYDVHISSVNTKLISTIAFGEGWHNYHHVFPWDYKAAELGDYKHNWTTAFIDLMAKIGQAYDLKSVSQEMVYKRVRRTGDGSHiaslldannnnseptselvmhldhekeeNVWGWDDKDITEEDRKLATIVN----
>A0A8J6HVP8	399	0.484	2.346E-120	7	355	357	1	346	701
-------APNSTTFDS-VSP------TVPPPESKR----YKYEIVWIKVIFFAYLHVGAVYGLYLLVTEAKWPTWLWWFALLWISSQGTGAGAHRLWCHRTYKAKLPLRILLAFYQTITFQKDIYDWCRDHRIHHKYSDTDSDPHNASRGFFYSHIGWLLIKKQEEVTSKGKKLDLSDLEADPVVMFQRKYYWYLAPVIAFLMPAAVPWYFWNERFEVSWYVCNMFRYFLTLHATCLVNSAAHIFGTRPYDKNILPTQNLFVSLISNGEGFHNYHHAFPWDYKAAELGSYFGNWSTAFIDLMAKIGWAYDLKSVSATMVAKRAMRAGDGSWkfdtrnekAVWGWDDKNMDKSDIKMAEVTYRTS-
>A0A1B6CF47	398	0.524	3.212E-120	22	345	357	8	331	338
----------------------RPVVNGT-NEITVENKPqtYIPCLRWPDLMAQIFVHGGAIYGLYLAFIDAKFLTGIWAFCLVYTSGFGITAGAHRLWSHRAYKAKWPLRLLLVFLFTIAGQRHVYAWALDHRVHHKYSETDSDPHDARRGFWFSHVGWLVLTPHPDVIARRKAVDMSDLEDDPIVMWQKRLYIPLFAIFCIGLPTLVPWYFWNETLWNSLFINFNLRFSITLNMAFAVNSFAHMYGSRPFDKNISPVENVFVSIGALGEGWHNYHHVFPWDYKTSELGDYTYNLSTWFIDSFARIGWAYDLKSVSSDMIRRRVERTGDGSH-IWGYGDEDMDVDDK-----------
>K7PD27	398	0.518	3.212E-120	9	353	357	8	346	349
---------TGVMFEDDseVSPQ-------QIEDVLKLSKNRDLPLVWRDVIKFVVLHVIGFYGFYLMFTSASIWTSVLVFVNYHLGILGITAGAHRLWAHKSYKARWPLKLFLAYIETLAFQFDIIFWAKYHRVHHKYSETDADPHNAKRGFFFSHMGWTMCEKNPEFETRCNEVDLSDLYADPIVRYQEKYYYQLLVLIFFVIPTCMPMYLWNESFENAFCI-NLTRYLISLHCTWLVNSAAHFYGNKPYDRSLYPAENMLVTVLVNGEGWHNYHHTFPWDYKASELGLWATNTTAGFIDIMAKMGLAYDLKSVSPDMVKRRVKRTGDGSHNIWGWGDKDLTEEERQCAVITHK---
>A0A6P3X106	398	0.488	3.212E-120	0	354	357	0	353	355
MSPNEERIPachAALSADPDAHWKDEPAVNA---EGERTMVEYEPRIKWLDLGVQIFIHGGCLYGIYLALMQAKLLTTVWAFVTIYTSGFGITAGAHRLWSHRAYKAKWPLRLLLVFLFTITGQRHVYAWALDHRVHHKYSETDADPHNAKRGFLFAHVGWLFTTPHPDVISKRQVVDMSDLEADPIVMWQKTLYIPLFALLTIGLPVAVPWYYWSESLWISFWVNFNLRFCVTLNIAFFVNSVAHMWGQRPYDKYISPVENVAVSIAALGEGWHNYHHVFPWDYKTGELGDYSFNVTTGFIDAFARIGWAYDRKYVSPAMIRRRACRSGDGSH-VWGYGDVDITKEDLQELKMMEKR--
>UPI001F13F5F2	398	0.477	3.212E-120	8	355	357	8	356	358
--------PSGVVFETDTQT----SDLGLDKDVSVLKKatPRKYEYVWFNIFWFLFLHIGSVYGIYLGLTSAKWQTNVFAFAVHLMCATGIGAGSHRLWTHRSFKARTPLRILLMIWQTMGFQDSIFEWARDHRTHHKYADTDADPHNAERGLFYSHMGWLCVKKLPEVVEGGRRLDLSDLYADPVVMFQRKHYLKMMPILCFVLPTVIPVYFWNETWLNAFFIPTILRYTCGINVVWSVNSFAHKFGYRPYDKSLNPRENLAV-WMICVEGFHNYHHTFPWDYRATEHPILNmLTPTIMFIEFMAKIGQAYDLKAVTPEIIKQRAQRTGDGTHHLWGWDDPEFTEKLKSRySVVYNadRKT-
>UPI00083FF050	398	0.529	3.212E-120	15	354	357	28	364	367
---------------KLTETEDFLVVDKTYRAGNSTE--YVPRIAWPDLMAQVFLHVGFIYGFYLIFTEAKLFTTLWAFFIVYTSGFGITAGAHRLWSHRAYKAKWPLRLFLIFLFTITGQKHVYAWALDHRVHHKYSETDADPHNVKRGFFFAHVGWLLVTPHPEVVKKRKAVDMSDLEADSIVMWQKRLYIPLFALLAIGFPVAVPCYFWSESVWTSFWVNFNFRFCVTLNIAFFVNSAAHMWGQRPYDKYISSVENLAVSIAALGEGWHNFHHVFPWDYKTGELGNYKLNPTTGLIDAFARIGWAYDRKFVSPTMVKRRADRTGDGSH-VWGYGDADIPTEDLQELELMDKK--
>A0A834M3J2	398	0.514	3.212E-120	27	353	357	41	389	393
---------------------------STPNNKQQQNNEYKLQIVWRNVLIFVLLHAICVYGFALVFTGfYNWKTLVFTYIYTVFGGFGITAGAHRLWAHRTYKANLPLRIFLMFAQCAALQNDIHEWVRDHRVHHKFTDTNADPHNASRGFFFSHVGWLLCKKHKDVMVKGKTVDMSDVLADPVVRFQMRHYIPLVIVWNILIPTWIPWYFFGEEFMYSFVIC-MARYTLSLNGTWLVNSAAHIWGMKPYDSTIKPTESLSVSIIAFGEGWHNYHHIFPWDYKAAELGNYRVNFTTAFLDLMARIGWATELKTASEDMIKKRVLRTGDGTwyglsqlknnaddkgHHhhdhgdmLWGWGDTDMGQNDVKEILKFNR---
>UPI000626385F	398	0.551	3.212E-120	26	345	357	37	356	394
--------------------------FGASEKEQTTDEvEYVPAIKWLDLAAQVFIHAGCLYGLYLVLAQAKFLTTLWAFLTIYTSGFGITAGAHRLWSHRAYKAKWPLRLLLVFLFTITGQRHVYAWALDHRVHHKYSETDADPHNAKRGFFFAHVGWLFTTPHPNVVVKRGAVDMSDLEADPIVMWQKRLYIPLFALLAIAFPVVVPWYFWSESLWTSFWVNFNFRFCVTLNIAFFVNSVAHMWGQRPYDKSISPVENVVVSIAALGEGWHNYHHVFPWDYKTGELGDYSFNITTGFIDAFARIGWAYDRKYVSPEMVRRRANRSGDGSH-VWGYGDSDISMEDR-----------
>A0A2A3E412	398	0.628	3.212E-120	39	329	357	37	326	623
---------------------------------------YEWKIVWKNVILFIYFHIGALYGFYLWCNGTKKYTILWFFIMTFASSMGITAGVHRLWSHRAYKAKWPLRFLLMLFQTLAYQNHIYEWVRDHRVHHKFTDTDADPHNARRGFFFSHIGWLLIRKHPDVIKKGATVDMSDLEKDPIVVFQRRLFYVLMPLLCFVIPVGVPCYFWNEQFINSWY-NNLARYVFCLNMTWLVNSAAHMWGMRPYDVNIGPTENLIVSMLVCGEGWHNYHHVFPWDYKAAELGGYKTNLTTAFIDFCALLGQAYDLKTVPEKMIAKRIARTGSGS---------------------------
>B4QPM3	398	0.521	4.398E-120	11	354	357	10	351	355
-----------VLYESD-----AQTVDGGLSTElsnPKTTDGRKMKLVWFNIVLFLILHISSLYGVWLFFTSATWTTFLLLWPAVVVTILGVSGGAHRLWAHRTFKANTPLKLIFLFLNTLAFQDAVYYWARDHRVHHKYTETDADPYNSQRGWFFAHIGWLCCRKHPDVVEKGKQIDLSDLEADPLIMFQKKYYLLLMPIICFVLPTVVPMYLWGESLNVSWHVMTLLRWCISLNLIWTVNSSAHMHGMRPYDKNICPVDQSFLIFFHVGEGYHNYHHVFPWDYKSAELGKYSQDVTTKFIEFMAYLGWAYDLKSVSLDSVKQRAQRTGDGSHPVWGWGDKDQLKEDVGVTTISHQR--
>UPI001F0E9B18	398	0.533	4.398E-120	16	343	357	18	346	363
----------------DLEPSvELKGDLNDLLQAQKNQKPYKIQIVWRNVIIMGLLHVAAIYGATLCFGTAKWQTVVAAILLYVYTGLGITAGAHRLWSHRSYKAKFPLRLFLALAQTMAVQNHIYEWSRDHRVHHKYSETDADPHNAKRGFFFAHVGWLLCRKHPEVINKGKTISYDDLLRDPIVVFQRRYYIPLILICCFILPTLLPTLLWGETLWNAYFICAILRYVWTLNMTWLVNSAAHFWGRHPYDKNIHPAENYLTVYGAIGEGFHNYHHTFPWDYSTSELGW-RFNLTTMFINAMAAIGQAYDLKQVSPEMIIKRKLRTGDIdTHGNYGLYNPPMMKE-------------
>A0A1I8NS51	398	0.507	4.398E-120	9	354	357	20	363	366
---------TGVLFEEDVE-----TNDGGLAKDIESMknaEKKKLEIIWLRVLFFVIVHIGGFYGAYLSVVSAKWQTNIFALILGIFASLGITVGSHRLYSHRAFKVNLPLELLILYMQTMCFHLSVYHWVRDHRVHHKYTETEADPHNAKRGFFFSQIGWLLVKKQQEVKEKAKGIDYSDVLNNPLVMFQHRHYFILTLFACYIIPTIVPIYFWNETFLNAFFVSVMLRHVCTVHGIGTINSVAHLYGNRPYDKNYNPTENNIVNILAVGEGFHNYHHVFPWDYKASELGHYALNLGATFIDFFAKIGWAYDLKTVSPQMIRNRVERTGDGSHPIWGWGDKDQSSEEIKNATILNKK--
>A0A6J1PNT9	398	0.533	4.398E-120	30	352	357	46	368	372
------------------------------NDESSIESEYVPRIKWLDLIAQIFIHGGCLYGLYLVFTQAKLLTPLWAFATIYTSGFGITAGVHRLWSHKAYKAKWPLRLLLVLLFTITGQKDAYTWALDHRVHHKYSETDADPHDVRRGFFFAHVGWLFTTPHPDVVAKRKAVDVSDLEADSIVMWQKRYYIPLFALLTIALPVAIPCYLWSESLWVSFWVNFNLRFCINLNIAFSVNSVAHMWGQKPYDKYISPVENIAVSIASLGEGYHNYHHVFPWDYKTGELGDYPFNLTTGFIDLFARIGWAYDLKYVSPNMIRRRARRCGDGSH-VWGYGDVDISKEDlTELDMMGN----
>A0A7R9MFG6	398	0.566	4.398E-120	14	327	357	54	362	374
--------------ESPVEPEMTDIIDG----MKAPKREYKLEIVWRNVAIMSGLHLAALYGLYLCFESAHWQTIAFAVFLYVISGLGITAGAHRLWSHRAYKAKWPLRVILCIFNTIAFQNSIYEWSRDHRVHHKYSETDADPHNAKRGFFFAHVGWLLCRKHPEVLEKGRNVSCEDLLQDSVVRFQKKHYLPLVLLFCFVLPAIIPYVLWGESYWNAYFICGMLRYCWTLNMTWLVNSAAHFWGRRPYDKHINPSENSVTIIGAIGEGFHNYHHTFPWDYATSELGR-HYNLTTCFIDLFGAIGWAYDRKTVSPNMIRQRKERTGD-----------------------------
>UPI001CA87E7C	398	0.488	4.398E-120	24	354	357	27	383	385
------------------------TKSAEPQLVKiKSDKPkYKWHIVWRNVIAFAYIHAAAVYGLYLALTTAKFASFVTAIGIGILSGVGVTAGAHRLWAHKAYKAKWQMRVILVFLQTVAFQNHIYEWVRDHRVHHKFTDSDADPHNANRGFFFSHIGWLMLRKHPDVFSKGVKVDMSDIEKDPLIVWQRRLYIILMPICCFLIPTWLPCYLYGEKPIVAWYL-TLLRYALTLNGTWLVNSAAHIWGTKPYDNTISPTDSLRIGVLAFGEGWHNYHHVFPYDYKAAELGNYRANLTTGFIDFFAWIGWAYDLKTVTVETINKRSARSGDGtrmqvptgkespienddhhhhghSHDncVWGWDDKDMDEEDKKDVQIYNKR--
>A0A194PN07	398	0.494	4.398E-120	7	345	357	66	402	418
-------IPSGVVFETDT-----QTADLGLDKDvsllKKAT-PKKHEYVWFNIFWFLFLHISSVYGLYLAFTSAKWQTNVFAFAIHQMCAIGIGAGSHRLWTHRCFKAKTPLRTVLMIWQTMGFQDSIFEWARDHRTHHKYADTDGDPHNAERGLFFSHMGWLCCKKSPEVIEGGKRIDLSDLYEDPVVMFQKKHYLKMMPILCFVLPTVLPVYLWGETWINAFFIPTILRYTFGINVVWSVNSFAHKFGYRPYDKSLNPRENIAVWMFCV-EGFHNYHHTFPWDYRASEHPLINmLTPTIVFIEAMAKIGQAYDLKAVSPEIIKQRTLRTGDGTHQLWGWDDPEFTERLK-----------
>T1JPP6	398	0.583	6.022E-120	39	331	357	67	358	363
---------------------------------------YRLQIVWRNVVIFALLHIGAIYGFYLCLTQAKWTTVAFAYFLYVYSGLGITAGAHRLWSHRSYKAKWPLRLFLAVANTIAFENDIYEWTRDHRVHHLYSETDSDPHDSRRGFFFAHVGWLLCRKHPSVIEKGKKVDCSDVLKDPIVRFQRRYYLPLVITWCFIIPTIIPYFAWNESLWISYFVCSIFRYCFTLNMTWLVNSAAHMWGNQPYDKSHNARENIGVSLGAIGEGFHNYHHTFPYDYSASELGW-EFNLTKFFIDSCAVLGLVYDRRKVSKEVLKRRVQRTGDGSHH-------------------------
>UPI001CA9EC84	398	0.505	6.022E-120	15	344	357	30	357	370
---------------TDYFPKDSANDL----ELSKENVEYTPRIKWPDLAAQMFIHFGCVYGFYLCLTQAKALTSLWAFVTIYTSGFGITAGVHRLWSHRAYKAKWPLRLLLAFLFTITGQRDVHTWVLDHRIHHKYSETDADPHNVKRGFFFAHVGWLFTTPHPSVIAKRKIVDMRDLESDPIVMWQKTLYIPLFALLAIALPVWVPYYFWNETLWNSFWVNFNFRFSITLNIAFFVNSVAHLWGQRPYDKNISPVENIAVSLAALGEGWHNYHHVFPFDYKTGELGNYSFNWTTGFIDFFEKIGWAYDLKSVSPEMVKRRADKCGDGSHEsqIWGFGDRDMPKED------------
>B7PMS4	397	0.551	8.246E-120	34	332	357	19	316	324
----------------------------------PATKPFKAQIVWRNVILMGYLHLISLYGFYIIFTAAQWKTILAAYILYTISGIGITAGSHRLWSHRSYKAKLPYRILLMLFQTMAFQNDIYDWARDHRVHHKFSETTADPHDATRGFFFSHVGWLLCRKHPDVISKGKTIDLSDLMADPVVRFQRKYYMPLMVLTCFLLPALGPWYFWGESLWYSFLVCSLTRYCFTLNMTWLVNSAAHTWGNRPYDKHISPRQNLVTIVGAHGEGFHNYHHTFPHDYRTSELGC-RINTTTWFIDFFAWLGQVYDRKEIPTNVVENRMLRTGDGSRGL------------------------
>A0A026W7K5	397	0.542	8.246E-120	39	353	357	47	360	364
---------------------------------------YVPRIKWLDLSAQIFIHVGCLYGLYLVLTQAKWLTVLWVFVTIYTSGFGITAGVHRLWSHKAYKAKWPLRLLLVFLFTITGQRDVYTWALDHRVHHKYSETDADPHNAKRGFFFAHVGWLFTTPHPDVVAKRKVVDMSDLEADPIVMWQKRLYIPLFALLAIGLPVAVPCYFWSESLWISFWISFNLRFCVTLNIAFCVNSVAHMWGQRPYDKNISPVENVAVSIAALGEGWHNYHHVFPWDYKTGELGEYSLNLTTGFIDSFARIGWVYDRKSVSPRMIHRRAHRCGDGSH-VWGYGDLDILSEDLEELEMMDK---
>A0A1I8PLR0	397	0.518	8.246E-120	9	354	357	20	363	366
---------TGVLFEEDVE-----TIDGGLDKdieSIKNAEKKKLEIIWLRVLFFVVIHSGGFYGAYLAVVSAKWQTNMFALISGIFATLGITVGSHRLYSHRAFKVKLPLELLILYMQTMCFQLSVYHWLRDHRVHHKYTETEADPHNAKRGFFFSHIGWLLVKKQEEVKEKAKGIDYSDILNNPLVMFQHRHYFILTLLACYVIPPIFPIYFWNETFLNAFFVSVMLRHICSFHGIGTINSVAHLYGNRPYDKNYNPTENNIVNILAVGEGCHNYHHVFPWDYKASELGHYALNLGATFIDFFAKIGWAYDLKTVSPQIIKNRVERTGDGSHPIWGWGDKDQSIEEINNTTILNKK--
>A0A653CZA7	397	0.661	1.129E-119	77	354	357	6	282	285
-----------------------------------------------------------------------------AIVLYQLGGLGVTAGAHRLWAHRSYKAKWPLRLILTFCNTLAFENSVIEWSRDHRVHHKFSETDADPHNAKRGFFFSHVGWLLCRKHPEVRSKGKGIEISDLEADPILAFQHKYYMILMPIVCFVLPTMAPMYLWNETFVNAFTV-NIFRYVLTLNATWLVNSAAHLYGSKPYDRFINPAENLTVSILALGEGWHNYHHTFPWDYKTSELGKYSVNFSAAFIDFFAKIGWAYDLKTVSEEMIKKRVLRTGDGSHEVWGWGDKDQPKEDYNEAVVLNKR--
>T1JXU0	397	0.546	1.129E-119	5	330	357	2	318	330
-----PRIPEGTNNE------RIESIE--PELKDKNTVEYKVQIVWRNVVLFIALHIAALYGLKLIFTAAAWQTTFFAFLLYICGGLGITAGAHRLWSHRSYKAKWPLRVILSIFNSLAFQNHIYEWSRDHRVHHTYSETDADPHNATRGFFFAHMGWLLCRKHPEVIRKGANIDCSDILADPIVRFQKKNYLKLVFIFCFLLPTIIPRIFWGESLWNAYFICAAFRYCFLLHVTWLINSAAHLWGQHPYDKHINPAENLSVCLTAIGEGFHNYHHTFPYDYSASELGT-RYNLTTVFIDAMASIGWAYDRKRVSPSVLKQRIERTGDGSH--------------------------
>UPI0014789BAD	397	0.548	1.129E-119	39	354	357	48	363	365
---------------------------------------YVPRIAWPDLTAQIFIHAGCVYGLYLIFAKAKFFTVLWAFVTVYTSGFGITAGAHRLWSHRAYKAKWPLRLLLIFLFTITGQKHVYAWALDHRVHHKYSETDADPHNVKRGFFFAHVGWLFITPHPDVISKRKAVDMSDLEADPIVMWQKRLYIPLFLLLTVGLPVGVPCYFWSESVWISFWVNFNFRFCVTLNIAFFVNSVAHMWGQRPYDKYISPVENVAVSIAALGEGWHNFHHVFPWDYKTGELGNYTFNVTTAFIDMFSHIGWAYDRKYVSPAMVRRRANRSGDGSH-VWGFGDTDIPMEDqKELELMDRKK--
>U5KFQ4	396	0.557	1.546E-119	36	338	357	23	323	336
------------------------------------QEPRKYQIVYPNLITFGYWHIAGLYGLYLYFTSAKWQTMLFSFMLVVLAELGITAGAHRLWAHKTYKAKLPLQIILMVLNSIAFQNSAIDWVRDHRLHHKYSDTDADPHNANRGFFYSHVGWLLVRKHPEVKRRGKELDMSDIYNNPVLRFQKKYAIPFIGAMCFGLPTFIPVYCWGETWTNAWHI-TMLRYIVNLNITFLVNSAAHIWGNKPYDSKILPAQNIAVSIVTGGEGFHNYHHVFPWDYRAAELGNNYLNLTTKFIDFFAWIGWAYDLKTVSSDVIKSRAQRTGDGT-NLWGLEDK------------------
>G8FQ77	396	0.521	1.546E-119	25	350	357	15	338	343
-------------------------ISGRNEELAPQAAPRKFEIVYRNIVTFSFMHVAGLYGLYLCFTSAKWQTIVLAFVLYTFAEIGVTAGAHRLWAHKTYKAKTPLQIILMVLNSIAFQNSAIDWVRDHRLHHKYSDTDADPHNATRGFFYSHVGWLLVGKHPEVIKRGKAMEMSDIYSNPVLWFQKKYAVPFIGIICFGLPTLVPMYFWGETLNNAWHI-TMLRYIANLNVTFLVNSAAHMFGNKPYNKNILPAQNISVSILTFGEGFHNYHHVYPWDYRTAELGNNMLNMTTLFIDFFAWIGWAYDLKTVSSAAIESKAKRTGDGT-NLWGWGDKDMLREDQKAAEI------
>A0A6P6YJF9	396	0.554	1.546E-119	16	345	357	18	347	362
----------------DLEPSvELKGDLNDLLEAQKNQKSEKLQIVWRNVFIMGLLHIGAVYGATLCFGTAKWQTVLAGFIFYVLSGLGITAGAHRLWSHRSYKAKFPLRLFLAFLQTMAVQNHIYEWSRDHRVHHKYSETDADPHNAKRGFFFAHVGWLLCRKHPEVIRKGRTISNDDLLRDPIVVFQRRYYIPLLLFCCFIFPSLVP-LMWGETLWNAFFICAIFRYVWTLNMTWLVNSAAHFWGRRPYDKTINPAENYLTVFGAVGEGFHNYHHTFPWDYSTSELGW-RLNLTTIFINTMAFIGQAYDLKQVSPEMIIKRKLRTGDIdTHGNYGIYNPPMMKELA-----------
>A0A1D2NF30	396	0.522	1.546E-119	31	352	357	100	445	452
-------------------------------EVDIMDIPATVDIVWRNVFLFVYLHVFSAYGLYLLFTgQVLWQTVIWTALIHTCGALGITAGAHRYWAHKSYKAKLPLKLLLVFMQTVSFQNSIHEWSRDHRVHHKYSETNADPHNAKRGFFFAHMGWLMCRKHPAVKEKGKQIDMSDLEAEPLIMFQKKYYTPLVLMTSFVMPTFVAWFFLGEKFLTAWCFASQLRYCFNLHCTWLVNSAAHLWGDHPYDKAINPAENKGVAIFAFGEGWHNYHHVFPWDYKTAELGRYRYNFTAAFIDFFAWIGWAYDLKTVSDKMVRDRVRRTGDGSwrHEKesatltevtdslassmgmshggpWGWGDESIP--LADSQMTQN----
>A0A182U2F9	396	0.618	2.117E-119	77	354	357	8	285	288
-----------------------------------------------------------------------------AFVLYVVSGLGITAGAHRLWAHRSYKAKLPLRIILAVFNTIAFQDCALHWARDHRVHHKYSETDADPHNATRGFFFSHIGWLLCRKHPEVIAKGKQLDIADLEADPVLRFQRKHYMILMPLACFVLPTITPVYFWNETWTNAWFVATLFRWTFILNVTWLVNSAAHKWGDKPYDKSISPSENRTVASFAFGEGWHNYHHVFPWDYKTAELGNYRMNLTTAFIDFFAKIGWAYDLKTVSKEIVEKRVKRTGDGSHPTWGWGDKDQDQYEVKHATILNQK--
>UPI000718CF6F	396	0.513	2.117E-119	33	353	357	6	339	342
---------------------------------QEVKQSYKWDISWFMVIFLSYFHICCLYGIYLSFTTLRLYTTIFAIINVPITLLGVTAGTHRLWAHKSYKAKWPLRVFLMILQSTSFQRPIYLWVRNHRIHHKYTDTDADPHNSKRGFFFSHIGWLMLKKHPDVIKKGATIDMSDLDKDPVVMWQLKHATIVLTLACFVIPTLIPVFFWGEGLMNAWY-ATTSKFIFTINITSLVNSYAHMWGTKPYDNTISPTEVPAISFLTGGEGWHNYHHVFPWDYKTSELGNYKLNLTTAFIDGFAKLGWXYDLKTVSXEMIEKRACRTGDGTsyqhvddqHEhkyknsVWGWDDPDITTEDILDTRILNK---
>UPI001E688A6C	396	0.479	2.117E-119	8	352	357	8	350	358
--------PSGVLFESDTQTADLG--LAKDVSVLKNATPRKYEYVWFNIFWFLFLHIASLYGIYLALTSAKWQTNVFAFALHLMCAIGIGAGSHRLWTHRSYKAKTPLRTLLMLWQTMGFQDSIFEWARDHRTHHKYADTDADPHNAERGLFYSHMGWLCVKKLPEVIEGGRRLDLTDLYEDPVVMFQKKHYMKMMPVLCFLLPTVIPVYYWNETWLNAFLIPTILRYTIGINVVWSVNSFAHVFGYRPYDKSLNPRENIAV-WMICVEGFHNYHHTFPWDYRATEHPLLNmLTPTIVFIDAMAKIGQAYDLKMVTPDIIKQRSQRTGDGTHYLWGWDDPEFTEKLKARLSTIN----
>A0A6P7UY36	396	0.559	2.117E-119	30	331	357	72	371	377
------------------------------KEAEQLQR-FKTEIVWRNVAIFAILHSMALYGMYVALYQAMWKTWIFAYFWGTFAGLGVTAGAHRLWSHRAYRARFPLRMALMVFNCMACQNDLYEWTRDHRVHHKFSETHADPHNVNRGFFFAHMGWLMCKKHPDVMRKGKAVDCSDLLRDPVIRFQKKYYVPLTTFFCFYLPAVLPHYMFGETYWNAFFVSTMLRYVFSLNFTWLVNSAAHLWGCRPYDKHISPAENRFVSWAAIGEGFHNYHHTFPWDYSTSELGW-KLNFTTMFIDCMAAIGLAYDLKTVPKEVIEKRKTRTGDGSYD-------------------------
>A0A1B0FDB4	396	0.522	2.117E-119	9	337	357	17	343	402
---------TGVLFESD-ADTADGDLSADRSQLKKVEE-RKFKLVWRNIILLFLMHVLALYGVYLFIFHAKWPTRFFTLILYWMAMLSITAGSHRLWSHRSYKAKWPLRALFVFFNLTSLQHSCLHWARDHRVHHKFSDTDADPHNSSRGFFFSHVGWILIEKSPLVVAKGKSLDLSDLYADRILMFEHKYYFKLMPIIALVLPAIIPMYMWNESFINAFCVPVMLRLVILLNGQWSINSVTHMFGWRPYDKNINPTQSVGVSIVCLGEGWHNYHHAFPWDYRAAEWGGSSVNLAAAFIELCAKIGWAYDLKTVSPEMIEKRVKRTGDGTHAIWGWDD-------------------
>UPI001ED8BF94	396	0.567	2.898E-119	37	344	357	13	322	339
-------------------------------------RPFRASFKWPDLCAQVLIHGGCLYGFYLIFASARVYTTIWAFFVLYASGFGITAGAHRLWSHRAYKAKWPLRLLLVFLFTITGQRHVHAWALDHRVHHKYSETDADPHNAKRGFMFAHVGWLVLSPHPDVVEKRSSIDMKDLDDDPILVWQKRLYIPLFALLAIGLPVWVPCALWNEKLVESLMVNFFFRFCVTLNIAFFVNSAAHMWGNKPYDRSISPVENIAVSIAALGEGWHNYHHVFPWDYRTAELGNYSLNITTAFIDFFAWIGWAYDLKTVSSDMVQRRAKRTGDGsySHALWGWGDSDIPAED------------
>UPI000C140634	396	0.477	2.898E-119	19	351	357	9	340	341
-------------------EEHAKTDNN--EKEKKDEpllpHPRKWDIEWRNLILFIIFHIGAVRGVYLLFTAAKWQTCLFTLLLYIATSIGITVGVHRLWSHKTFQARLPLRLILLFFSTMAFQFSVVAWSRLHRMHHKYLDTDADPYNARRGFIYSHFGWMLIKKHPEY--KLRIVDMSDLLQDPLLRFQNNHYWEVLFIAFFLIPTYIP-TLWGEQASTAFYTCVCLRYICALHAIWLINSAAHMWGTKPYDKNMTPVETRIVALLAAGEGFHNYHHAFPWDYRIAEFGGYSLNIGKLFIDIMAKIGWAYNLKSVPDELIEKRVKRTGDGTHPIWGWDDPDLPLEDRNMSIVK-----
>A0A437BUS7	396	0.491	2.898E-119	7	356	357	1	343	345
-------APNSIQNDEGLGVEVQPESLTPPKLTQI-----RHKILYVNLTYFLYWHLAAPYGIYLCFTSVKWETIIFGFVVFLAAELGVTAGAHRLWSHKSYKAKRPLEIILMLFNSMAFQNSIIHWARDHRLHHKYCDTDADPYNASRGFFYSHVGWLLTKKNKEVLKRGKTIDASDLFNNPVLQFQKKYAIPVFALCCFILPTAIPMYVWGETLNNSWH-ANLLRYTINLNVTFLVNSAAHIWGYRPYDKSIYPAQNVYVSLVTLGEGFHNYHHVFPWDYKTAELGNNKLNVTTWFINFFTKLGWAYDLKTVSNEIVRARAMRTGDGK-DLWGWNDKDITDMDKEHTDILYSKTE
>UPI0018A1636D	396	0.525	2.898E-119	0	354	357	0	350	353
MPPNSNDTSTGVLFESDVD--VGLTKDL-PK--LRTTDGSKLELVWLNIVLFVILHASSVYGVWLLFTEATWTTVLLFAPAVVMTILGVSGGAHRLWAHRTFKANTPLKLIFLFLNTLAFQDAVYYWARDHRVHHKYTETDADPYNSQRGWFFAHIGWLCCRKHPEVVEKGKQIDLSDLEADPLVMFQKKYYLWLMPVICFVLPTALPMYLWGESLNTSWHVMALLRWCVSLNLIWMVNSSAHMFGMKPYDKNICPVDQGFLISFHVGEGYHNYHHVFPWDYKSAELGPCSQDATTKFIDFFAYLGWAYDLKSVSLDMVRQRALRTGDGSHPVWGWGDKDQkSEDIGDTTITHQRK--
>A0A6G1S999	396	0.560	2.898E-119	12	335	357	31	352	359
------------QPDNNTSPLSAPtTANEQNKQDDTTNYQYRVQIVWRNVILMSLLHLGALMGLRQCFVSAQWKTIVAAYLLYVAGGTGITAGAHRLWAHRSYKAKWPLRLLLAAMQSLAFENSIYEWSRDHRVHHKYSETDADPHNAIRGFFFAHMGWLLCRKHPEVKIRGKQIDLSDLVADPIVRFQHRYYLACVAVFCFIVPTLIPYMLWGETLYNSFYICALLRYVITLHATWLVNSAAHMWGRRPYDKNINPSENRGVSFWALGEGFHNYHHTFPWDYATSELG-YDLNTTKMFIDFFAYIGWAYERKVVSPDMIKQRKLRTGD-T-PVFGP---------------------
>A0A1L8D6B0	396	0.494	2.898E-119	9	347	357	9	345	362
---------SGVLFETDTQT-EDLGLDQDVSKLKK-AGPKQYEYIWGNIAWFLFLHVGSLYGIYLGLTSAKWQTNVFAFLVHLMCAIGIGAGSHRLWTHRSFKAKTPLRVLLMIWQTMGFQDSIFEWARDHRTHHKYADTDADPHNAERGLFFSHMGWLCCKKNPEVIEGGKRLDLKDLYEDPVVMFQRKHYMKMMPLLCFVLPTVLPVYCWGESWTNAFFIPTILRYTIGINVVWSVNSFAHHFGYRPYDKSLNPRENIGV-WMICVEGFHNFHHTFPWDYRATELPFYNmLTPTIGFIELMAKIGQAYDLKAVTPDIVKRRSQRTGDGTHHLWGWDDPEFTEKLKSQ---------
>A0A7J7VCB6	396	0.555	2.898E-119	3	330	357	34	360	364
---NGESNPEKnlLHPEEDIRP-EMKDDIFDPSYKDK-EGPrPKLEYVWRNIILMSLLHLGALYGIILI-PTCKVYTWLWGFAYYIISALGITAGAHRLWSHRSYKARLPLRIFLIIANTMAFQNDAYEWARDHRVHHKFSETDADPHNARRGFFFSHVGWLLVRKHPAVKEKGGLLDLSDLKAEKLLMFQRRHYKPAVLLMCFILPTLVPWYFWGETFKHSLYVATFLRYAIVLNATWLVNSAAHLYGYRPYDKNINPRENILVSLGAVGEGFHNYHHSFPYDYSTSEYRW-HINLTTFFIDCMAALGLAYDRKKVSKAAVLAKIKRTGDGSY--------------------------
>A0A6P8Z904	396	0.501	2.898E-119	4	351	357	3	372	385
----EPSkVPpaTGLLPAKLapVSAMQDNMAKA---------KPYEWKIVWTKVFVFIYLHYAITRAAYLFLTGQIYPhfytTWLWVALINALTVFGVTAGSHRLWSHRAYKAKWQLRTLLMLCQTLSFQNHIYDWVRDHRVHHKFTDTDADPHNSKRGFFFAHMGWLLIRKHPEVGIKGATIDFSDLERDPIVMFQKKYYLILVPVVAFAIPTLVPTLLWGESIYFGWYVTTITRYVLALHATWLVNSAAHIYGTRPIDKSLSPTENAFVAYITFGEGWHNYHHVFPWDYKAAELGNYKRNLTTAFIDFFSRVGWAYDLKTVSKEMVEKRVRRTGDGSHPyshpddghhhdghhdhqhgdgVWGWGDEAMSREDiLDATTIK-----
>UPI00189B1EF1	395	0.543	3.969E-119	31	332	357	9	309	317
-------------------------------EELPAPKPYKMEIVWRNVLLMGSLHLVSLYGFYLIFFTVQWKTVLAAYILYTLSGIGITAGSHRMWSHKSYKAKLPYRIMMMIFQTMAFQNDIYEWARDHRMHHKYSETTADPHDATRGFFFSHVGWLLVRKHPDVRAKGKTIDMSDLLADPVVRFQRKHYLSMMVLICFVLPAVLPWWLWGESLWNAFLVCSLTRYCFTLNMTWLVNSAAHMWGNRPYDKHISPRQNLVTIVGAHGEGFHNYHHTFPYDYRTSELGC-TINTTTWFIDFFAWLGQVYDRKEVPTNVVQRRMERTGDGTRSL------------------------
>A0A7R8X3H6	395	0.568	3.969E-119	8	334	357	11	331	343
--------PTGRLYE--FEPLPQESSVGAPLTDKI----YDKDIVWRNVILFIILHSMAPLGIYYIFARTMAATNLFFVALVLCSGFGITAGAHRLWAHRSYKAKWPLRLLLGFFNTIAFQNDIHEWSRDHRVHHKFSETDADPHNARRGFFFSHVGWLCVKKHQEVIARGKSVDCNDLLADPIVYYQRMFYLPLVLLCCFVFPTVTPVYFWGEDAWVAFCTCALARYCLVLNGTWLVNSAAHIWGPHPYDKNISAVENLSVATLAFGEGWHNYHHTFPWDYKTSELGAYHVNFTALFIDFMAFLGLAYDLKSVPDEVVKQRVLRTGDGSHYRWG----------------------
>A0A8D8QZ57	395	0.480	3.969E-119	29	353	357	77	415	418
-----------------------------PSPWSPPVKGPEVKLSWndyittrRRRIFFLAIHILSLVGLYYCVSGrAMVLTMLWAFGLGFVSSIGVTAGAHRLWSHHSYKAKWPMRLLLAIFQTIGIQYSIWNWVRDHRLHHKYTDTDADPHNSTRGFFFSHIGWSLILPHPEVTEKVKVIDTSDVEKDWVVVWQYRLYAPLAIMLCYVIPTLVPWYFWGENMWVAHCVATQLRHVITLHGTFLINSVAHMWGNRPYDKNINPTENLFVSVASFGDGWHNYHHVFPWDYKNAELWNYKFNISTGFVDLCALIGWAYDLKTVPSDMIRKRVARTGDGTYAhnhdggVWGWTDKDLPEEDKKMATILNK---
>UPI00067BDD5B	395	0.472	5.434E-119	5	346	357	6	344	359
-----PVV-SGVLFESDTQTPDLG--LAKDVSVLKNARPRKYEYVWFNILWFLYLHVASLYGVYLALTSAKWQTNVFAFAVHVMCAIGIGAGSHRLWTHRCFKAKTPLRILLMIWQTMGFQDCIFEWARDHRTHHKYADTDADPHNAERGLFYSHMGWLCCKKTPEVIEGGRRIDLTDLYADPVVMFQKKHYMKMMPILCFVVPTIIPVYFWGESWINAFFIPTILRYTIGINVVWSINSFAHTFGYRPYDKSLNPRDNIGT-WMICVEGFHNYHHTFPWDYRATEYPLYNmLTPTIVFIEAMAKIGQAYDLKSVSPEIIRQRSYRTGDGTHHLWGWDDPEFTEKLKE----------
>A0A1B0AII8	395	0.528	5.434E-119	9	341	357	13	343	373
---------TGVLFESDADTV-DGTLSADISQLKKVEE-RKFKLVWRNIIVLSLTHVLAVYGVYLFFFHAKWPTRFFTIILYWMAMLAITAGAHRLWAHRSYKAKWPLRALFIIFHLTSFQLSCFHWARDHRVHHKFSDTDADPHNSSRGFFFSHMGWLLTEKSPLVVAKGKSLDLSDLYADRMLMFEHKHYFKLVPIFAFVLPAIIPMYMWNESFINTVCVPVMLRLVVLLNAQSCINSVAHMFGWRSYDKNINPTQNFGLSILCLGEGWHNYHHAFPWDYKAAEWGGSSSNVAAAFIELCAKMGWAYDLKTVSAEMIEKRVKRTGDGTHAIWGWGDKDLT---------------
>A0A7R9KVR2	395	0.564	5.434E-119	32	327	357	18	312	541
--------------------------------GIKTRRDFKVEIVWRNVAIMSGLHLAALYGLYLCFTSAHWQTMAFAVFLYVISGLGITAGAHRLWSHRAYKAKWPMRVILTIFNTVAFQNSIYEWSRDHRVHHKYSETDADPHNANRGFFFAHCGWLLCRKHPDVIEKGRNVSCEDLLQDPLVRFQRKFYLPLVLVFCFVLPSIIPNILWGESCFNAYFVCGLLRYCWTLNMTWLVNSAAHFWGRKPYDRHISPAENKVTIIGAIGEGFHNYHHTFPWDYATSELGR-DYNLTTCFIDVCAKIGWAYDRKTVSPNMIRQRKERTGD-----------------------------
>A0A0K8TNU9	394	0.628	7.440E-119	75	354	357	0	279	282
---------------------------------------------------------------------------VSAMLLYTVSGLGITAGAHRLWSHRSYKAKWPLRLILIIFNTIAFQDAAIHWARDHRVHHKYSETDADPHNATRGFFFSHIGWLLCRKHPDVKAKGQGIDISDLESDPILMFQKKYYMLVMPIACFILPTVIPVYCWNETWTNSWFVATMFRYTFILNVTWLVNSAAHKWGGKPYDKHINPAENTSVAALAFGEGWHNYHHVFPWDYKTAELGNYRLNLTTAFIDFFAKVGWAYDLKSVSSEIIEKRVLRTGDGTHSLWGWGDKDQDLDERENALILHKK--
>A0A7E5VWY6	394	0.517	7.440E-119	40	350	357	22	331	333
----------------------------------------KLKIFWPNIIFFVVVHIGSFYAIRLVFTKAMWQTNLFAYLLFVFSSVGVTAGVHRLWSHRAYKAKLPLRIFLLFFYTMAYEGSVLHWVRDHRVHHKYCDTDADPHNSKRGFFFAQIGWMLARKHPDVIAKGHTIDVSDILSDPWLRLQNKYYFRLVFVICYMVPTYIP-TLWGEEAWTAFLVAGVLRHLVSAHTISLINSAAHIYGTKPYDKNIRPVENMTVSLLATGEGFHNYHHTFPWDYKAAELGGYSLNFATFFIDVMAKIGLAYDLKTVSTDLIEKRVKKTGDGSHPVWGWNDKDMPEEDKKSAII------
>A0A2R5L9U9	394	0.551	7.440E-119	29	331	357	18	317	333
-----------------------------PKDVP--EKEFRTQVVWRNVAIFAALHSMAIYGFYVSLVHAMWTTWLVAFVWGQCAGLGVTAGAHRLWSHRAYKARFPLRVVLMIFNCMACQNDLYEWTRDHRVHHKFSETHADPHNVNRGFFFAHMGWLMCKKHPDVMKKGKAVDCSDLLRDPVIRFQKKYYVLLATFFCFYLPTIVPHHLFGESYWNAFFVSTMLRYVFSLNFTWFVNSAAHLWGQKPYDKHISPVENRFVSMVAMGEGFHNYHHTFPWDYSTSELGW-EINFTTMFIDFMSKIGLAYDLKTVPKDVVEKRKARTGDHSYD-------------------------
>UPI000C20BDAD	394	0.529	7.440E-119	39	340	357	34	356	371
---------------------------------------YVWDIVWFNVAFLSYFYFCGIYGLYLAITSAKFATNLWSILLMVCGALGTTAGSHRLWSHRTYKANLPLRIILAFFATISFQNHIYEWVRDHRVHHKHTDTDADPHNSSRGFFFSHCGWLMVRKHKDVIAKGKKIDLSDLEKDPVVMFQKKYYAILMPLLCFILPSVIPWYFWNETGVVSYYVAGVGKYIWAVNGTWLVNSAAHLYGTKPYDKNINPSENTFVGYLALGEGWHNYHHTFPWDYKTSEFANYGPNLTTAFIDFFAWLGWAYDLKTASEEMVRRRMLRTGDGtklppeeigkksslkedlglsSDNIWGWGDINM----------------
>UPI0007383519	394	0.540	7.440E-119	39	343	357	59	365	380
---------------------------------------YKPAVKWPDLIVQIFVHAGCAYGIYLIFTEAKWLTTLWALITIYTSAFGITAGAHRLWSHRAYKATWPLRLILVLLFTITGQRHVYAWALDHRVHHKYSETDSDPHNAKRGFFFAHVGWLFTTPHPDVEEKRAAVDMSDLEADAIVMWQKKYYIPLFALLAIGFPVWVPCYLWNETLWTSFWINFNFRFCVTLNLAFFVNSVAHMWGQRPYDKHISPVENIAVSIAALGEGWHNYHHVFPWDYKTGELGDYSFNITTGFIDAFAHIGWAYDRKYVLPEMVRRRAKRSGDGSHvpNVWGYGDTDILQE-------------
>A0A3L8DX70	394	0.532	7.440E-119	39	353	357	47	366	751
---------------------------------------YVPRIKWLDLSAQIFIHVGCLYGLYLVLTQAKWLTVLWVFVTIYTSGFGITAGVHRLWSHKAYKAKWPLRLLLVFLFTITGQGvlfaqrDVYTWALDHRVHHKYSETDADPHNAKRGFFFAHVGWLFTTPHPDVVAKRKVVDMSDLEADPIVMWQKRLYIPLFALLAIGLPVAVPCYFWSESLWISFWISFNLRFCVTLNIAFCVNSVAHMWGQRPYDKNISPVENVAVSIAALGEGWHNYHHVFPWDYKTGELGEYSLNLTTGFIDSFARIGWVYDRKSVSPRMIHRRAHRCGDGSH-VWGYGDLDILSEDLEELEMMDK---
>A0A2R5LBV7	394	0.548	1.019E-118	23	332	357	4	310	317
-----------------------QSVTQTLTKTAPKQVPTK--IVWRNVILMGYLHLASIYGFYLIFTAAMWQTILAAYILYTLSGLGITAGSHRLWAHRSYKAKLPYRIMVMIFQSMAFQNDIFDWARDHRVHHKFSETPADPHDATRGFFFSHIGWLLVRKHPDVLAKGKSIDLSDLLADPVVRFQRKYYLPLMISICFILPTIGPWYFWGETLWNSFFVCALTRYCFTLNMTWLVNSAAHMWGTRPYDDTINPRQNLFTIVGAHGEGFHNYHHTFPWDYRTSELG-MKINTTTAFINFFAWLGQVYDRKTVSHNVVTQRMQRTGDGSRGI------------------------
>UPI001954679D	394	0.515	1.019E-118	9	356	357	8	353	363
---------TGVLYESDVE-----TLDGGLSSdlnTLKTTDGRKLELVWFNIVLFVILHISSLYGVWLLLTAATWTTCLLFVPIVVVTILGISGGAHRLWAHRTFKANTRLKLIFLFLNTFAFQDAVYYWARDHRVHHKYTETDADPYNSQRGWFFAHMGWLCCRKHPEVVAKGKLIDLSDLEADPLIMFQKKYYLLLMPIIAFLLPTVVPMYLWGESLNVSWHVMALLRWCVSLNFIWAVNSSAHMHGMRPYDKNICPVDQSFLIFFHVGEGYHNYHHVFPWDYKSAELGKYSQDVTTKLIDFMAYLGWAYDLKSVSLDLVKQRAQRTGDGSHPVWGWGDKDQREGDVDVTTISHQRKE
>A0A226DE17	394	0.510	1.019E-118	36	354	357	17	365	370
------------------------------------EDEYKMELVWRNIIGMIYLHYGALIGLYLWFsGQVHWQTIIFGFVFAYSSAFGVTAGTHRLWAHKAYKANLPLRIMLAAMQTAACQNSIHEWCRDHRVHHKFSETDGDPHNAKRGFFFAHMGWLLCKKHPHVRSKGKVVDMSDLEQDPVVMFQKKFFVPLTTLTCFVIPTYIPIAYFGETFYTAWNI-TLLRYILTLHATWLVNSAAHIWGFRPYDSSINPAENKLVSIITPGEGWHNFHHIFPFDYKAAELGDYKHNFSTAFIDFFAWLGWAYELKTVPERVILARIARTGDGTHPsvakkskldknsnitattstgghhshdlstSWGWDDVDTPESVKQVTIIYNAK--
>A0A8J2RQ20	394	0.576	1.019E-118	37	331	357	77	369	400
-------------------------------------QPLK--IVWRNVLIFLYLHFAALYGFYLCFTATKLATLSWSFALFIFGGFGITGGAHRLWAHRCYKANLPLRIFAALGQTLSVQNDIYVWSRDHRVHHKFSETDADPHNARRGFFFAHVGWLLCKKHPEVKRRGKTVDMSDVLQDPVVIFQRKYYIPLVLMFSLAMPTFVPWYFWGESFKTAFFVAAIFRYVFTLNVTWLVNSAAHIWGNHPYDKAINPAENQLVAFLTSGEGWHNYHHVFPWDYKAAELGRYNMNTTKAFIDFFAWIGWAYDLKTVPERIIRSRIYRTGDGSHP-------------------------
>A0A6P7FHV3	394	0.526	1.019E-118	19	346	357	522	853	870
-------------------PKEA-TNNNEPKtaetdETEEKEEEFVPQIRWPDTIVQLYLHLGCLYGLYLCIVSAKFYTTLFALLTVYTSGFGITAGAHRLWSHRSYKAKWPLRLLLVLLFTITGQRHVYAWALDHRVHHKYSETDADPHNAKKGFFFAHVGWLVVTPHPKVVEKRNAVDMSDLETDAIVMWQKKYYPPLFLLFNIILPVSIPIYFWNETIWNSFWINFNTRFTLTLNIAFFVNSAAHMWGQKPYDKYISSVENLAVSLAALGEGWHNYHHVFPWDYKTGELGNL-YNPSTNFINFFARLGWAYDLKSVSKDMILRRAQKTGDGTHPeVWGYGDEDIDKADMD----------
>UPI00073D529E	394	0.548	1.395E-118	33	329	357	4	299	307
---------------------------------EELKTEYKWNIIWTNVIFLLYIHICCIYGLFLSVTALNFYTIIFIIIAMYISGFGTTAGAHRLWSHKAYKAKWPMRLILMICQTMAFQNSIYDWVRNHRNHHKFTDTDADPHNAKRGFFFSHVGWLMLKKHPDVKIKGATIDMSDLKKDWLVVWQRRHYRILMPLFCFIIPTLIPIYFWGEGLRNAWY-ANATRYVLSLNFTWLVNSAAHIWGTKPYDSVISSTEIPVVSFFAIGEGWHNYHHVFPWDYKAAELGNYKLNLTTAVIDGFAKIGWAYDLKKTSQEMIEKRACRTGDGT---------------------------
>A0A7U1H0S2	394	0.549	1.395E-118	20	334	357	13	321	322
--------------------EEQQTLTLRPPR----ATPRKFQIVYPNLITFGYWHIAGLYGLYLCFTSAKWQTILFSYILLVLGELGITAGAHRLWAHKTYKAKLPLEILLMVLNSIAFQNSAIDWVRDHRLHHKYSDTDADPHNATRGFFYSHVGWLLVRKHPDVKKRGKELDLSDIYNNPVLRFQKKYAIPFIGAICFGLPTLIPVYCWGETWTNAWHI-TMLRYVTNLNVTFLVNSAAHIWGNKPYDKKILPAQNIAVSIATGGEGFHNYHHVFPWDYRAAELGNNKLNLTTHFIDFFAWLGWAYDLKTVSNDMIKNRSLRTGDGS-DLWG----------------------
>G8FQ79	394	0.559	1.395E-118	38	339	357	32	331	332
--------------------------------------PRKFEIVYRNMATFGYMHVAGLYGLCLCFTSGKWQTMVSAFILYMFAEIGITAGAHRLWAHKSFKAKMPLQIILMVLNSIAFQNSAIDWVRDHRLHHKYSDTDADPHNATRGFFYSHVGWLLVRKHPEVTKRGRTMDMSDIYSNPVLRFQKKYAVPFIGIICFGLPTLVPMYFWGETLNNAWHI-TMLRYIANLNATFLVNSAAHIFGNKAYDKNILPAQNISVSILTFGEGFHNYHHVFPWDYRTAELGNNMLNMTTLFIDFFAWIGWAYDLKTVSSAVIETRAKRTGDGT-NLWGWGDKD-----------------
>UPI00186B0799	394	0.524	1.395E-118	8	329	357	11	331	333
--------PEkAVFLKKSaESPIER-AAQEGIQEGDSGKGPARQGIVWRNVILMTLLHFGALYSLTLI-PKAQLLTLLWAYLCFLLTALGVTAGAHRLWSHRSYKAKLPLRIFLAAANSMAFQNDIFEWSRDHRVHHKYSETDADPHNAQRGFFFSHIGWLFVRKHRDVIEKGRKLDLTDLLADPVVRLQRKYYKTTVLLMCFAVPTLVPWYIWGESLWNSYFLAFILRYTISLNVTWLVNSAAHMYGNRPYDKHISPRENPFVTLGAIGEGFHNYHHTFPFDYSASEFG-LKFNPTTWFIDFMSWLGLATDLKRVPKQMIQARKERTGDGS---------------------------
>A0A8I5ZQY8	394	0.520	1.395E-118	2	330	357	15	351	355
--ITEP--PSGVMqkgkeklktlplyLEEDIRP-EMREDIHDPSYQDEEGPPPKLEYVWRNIILMALLHVGALYGITLI-PSSKVYTLLWAFIYYAISIEGIGAGVHRLWSHRTYKARLPLRIFLIIANTMAFQNDVYEWARDHRAHHKFTETHADPHNSRRGFFFSHVGWLLVRKHPAVKEKGGKLDMSDLKAEKLVMFQRRYYKPGILLLCFILPTLVPWYFWGETFLHSFYVATLLRYAVVLNVTWLVNSAAHLYGYRPYDKNIDPRENALVSLGTLGEGFHNYHHAFPYDYSASEY-PWHINFTTFFIDCMAFLGLAYDRKRVSKATVLARIKRTGDGSH--------------------------
>A0A1B0CJP4	394	0.614	1.395E-118	47	331	357	1	285	607
-----------------------------------------------NIIVFLYLHLAALYGVYLQLTAAKYLTFGIAIILGFCGGMGITAGAHRLWSHKSYKAKLPLRVLLMLFQTLAFQNHIYEWVRDHRVHHKFTDTNADPHNSRRGFFFSHMGWLMTKKHPDVKNKGCTVDMSDIEADPVVMFQKKYYGILMPVFCFFLPALVPYYLLGETFTNSWYIASVLRYVLSLHGTWLVNSAAHLWGMKPYDKNISPSDNIFVAIYAYGEGWHNYHHVFPWDYKTSELGIYSTNMTAAFIDFFSKLGLAYDLKTVSEDMIKKRILRTGDGSHE-------------------------
>A0A6H5HDS4	394	0.634	1.395E-118	28	316	357	19	308	2505
----------------------------GPDSGKvGNQESYKWDLVWRNVILFAYLHAAALFGLYLMCFSASWYTVAWAIFLYKCSALGITAGAHRLWSHKAYKARLPLKIFLAICNTISFQNHVYEWSRDHRVHHKYSETDADPHNATRGFFFSHVGWLLCRKHPLVKEKGKGIDMSDLEKDSVVMFQKKYYLILMPIGCFLMPTLVPMYFWGETFSNAWFVATLFRYTFTLNMTWLVNSAAHMWGDKPYDGTINPAENLAVAIGAAGEGWHNYHHVFPWDYKAAELGNYRTNFTTMFIDAMAKIGLAYDLKTVPKE----------------------------------------
>A0A8D9EH52	393	0.574	1.910E-118	34	355	357	10	330	333
----------------------------------PTDKVYQLKIVWFRVLRVVYFHLAGLYGLYLVFTSAYLVTTVFAFLLHMVGMLGVTAGVHRLWSHQSYKANLPLRVILILFFSLASQSSVLSWARNHRIHHKYSETDADPHNAKRGFFFSHCGWIMVHTHPEFKKKISQIDVSDLLADPLVMFQDRYFRWSVLFVS-VVPPLLAMYCWDETLSNAWHVVFGLRFMTTYNCTFLINSVAHLWGNRPYDKFINPSQNLGVAIFALGEGWHNYHHVFPWDYKTAELGNYSTNITIMFIDFFAWIGWAYNLKTVSPDLVAARVKRTGDGSHDVWGWNDKDLTQEEKLKATIINRKT-
>M4PTD0	393	0.533	1.910E-118	29	345	357	23	332	338
-----------------------------PQAGKR-----KFEIVYFNLVSFAYWHIAGLYGLYLCFTSAKWATILFSFFLFVVAEVGVTAGAHRLWSHKTYKAKLPLQILLMVMNSLAFQNTAIDWVRDHRLHHKYSDTDADPHNASRGFFYSHIGWLFVRKHPDVKKRGKEIDISDIYNNPVLRFQKKYAIPFIGAVCFALPTLIPVYGWGETWTNAWHVA-MLRYIMNLNVTFLVNSAAHIYGKRPYDKKILPSQNIAVSIATFGEGFHNYHHVFPWDYRAAELGNNCLNFTTKFIDFFAWIGWAYDLKTVSKEMIKQRSKRTGDGT-NLWGLEDVDTPEDLK-----------
>UPI000C2027D7	393	0.505	1.910E-118	39	348	357	11	337	344
---------------------------------------YKWDIVWLNVIGIAYLHLVAIYGLYATLFHASWKTNLHAFYVALIGSLGITAGCHRYWCHKSYKAKLPLRLILLYFNSSFFQNCIYVWVRDHRVHHKFSETDADPHNSARGLFFSHMGWLMVKKHPDVLEKGKSVPMDDLKNDPIVMFQKKYYFVLMPMFCFILPTLIPWYFWNEDLKTAFYV-TMFRYCYTINLTWCLNSFCHTIGYRPYDKNMKAVQNNLLGPLTIGEGWHNYHHVFPWDYKASEYMGYGWNLSTGFIDLMAKIGWAYDLKSVSKEMIEKRMLRTGDGSLAingkkqigaetkcyesyLWGWDDVDMiPEEKKDTT--------
>A0A1I8Q1F3	393	0.542	1.910E-118	9	350	357	17	354	356
---------TGALNEEDLEVALAKDILK-----LKNAKERKVELVWRNIIIISYVTLGSLYGVYLLLTnSVKLKTFVYALLLSYASGFAITVGVHRLWTHRSYKAKWPVKIGLLIFSTIAYQNSVYIWARDHRVHHKYSETDADPHNSMRGFFFSHVGWLLCKKHPEVKAKGKCIDMSDLKSDPLVMFQHRYYFVLMPLLSFVIPTLIPMYLWDETFSNSWHVGALLRWFYSVNWVWCINSVCHLYGNKPYDKRLNPGENNQISWLTFGESYHNYHHVFPWDYKTGELGGSMNNLGALFIETCAKFGLTYDLKSVSRDIIKQRIMRTGDGSHPVWGWGDKDQKLEEIKNAVI------
>UPI001CA93302	393	0.561	1.910E-118	10	331	357	49	369	371
----------ALSNQEDLGGGRGMTDDLFDESYCEKEGP-KParRYVWRNIILMSLLHLGALYGLWLI-PAAKPVTLVWGFLCFLLSALGITAGAHRIWSHRSYKASLPLRIFLAIANSMAFQNDIYEWARDHRVHHKFSETDADPHNATRGFFFSHVGWLLVRKHPDVIEKGRKLDLSDLKADKVVMFQRRFYKLSVVVMCFLFPTLVPWCFWGESLRNSFFLSAILRYVLVLNATWLVNSAAHMFGNRPYDRNINPRENRLVTFGALGEGFHNYHHTFPYDYSTSEFGW-HYNFTTAFIDLMCLLGLASDRKKVSKETILARKTRTGDGSHN-------------------------
>A0A7M7KJ62	393	0.556	2.615E-118	30	329	357	58	356	400
------------------------------NEGGIVAGEFKAQIVWQNVFVFVLLHGAMLYGIYVALVHAMWRTWFFAFLIGQLAGLGVTAGAHRLWSHRAYKARLPLRIVLMLFNCLACQNDLYEWTRDHRVHHKYSETDADPHNVNRGFFFAHVGWLMCKKHPEVFRKGKAVDCSDLLQDPVIRFQRRWYVPLTTFMCFYMPTVVPYYLFGETYWNAFFVSTMTRYVFSLNFTWLVNSAAHLWGNKPYDRHISPAENAFVSLVAIGEGFHNYHHTFPWDYRTSELGW-KINLTSMFIEAMAYIGQAYDLKTVPPAVVEKRKLRTGDGT---------------------------
>A0A8C4T1Q4	392	0.573	3.581E-118	33	330	357	37	333	337
---------------------------------REKEGP-KParRIVWRNVILMSLLHLGSLYGLTLLF-SASAATLAWAFLCYWISALGVTAGAHRLWSHRSYKAAFPLRVFLAVANSMAFQNDIYEWARDHRAHHKYSETDADPHNASRGFFFSHIGWLLVRKHPDVIEKGSKLELSDLKADKVVMFQRRYYKLSVILMCFTIPTIIPWYFWGESLWISYFVPGLLRYTLVLNATWLVNSAAHMWGNRPYDKNISPRENRFVTFSAIGEGFHNYHHTFPYDYSASEFGW-KVNLTTCFIDFMCFLGLANDPKKVPKELVQARVQRTGDGSH--------------------------
>A9YRX6	392	0.568	3.581E-118	38	338	357	27	325	337
--------------------------------------PRKYQIVYPNLFTFGYWHIAGLYGLYLCFTSAKWQTMIFSFILFVLAEIGVTAGAHRLWAHKTYKAKLPLQILLMILNSIAFQNSAIDWVRDHRLHHKFSDTDADPHNATRGFFYSHVGWLLVRKHPEVKRRGKELDMSDIYNNPVLRFQKNYAIPFIGAVCFGLPTLIPVYCWGETWSTAWHI-TMFRYVMNLNVTFLVNSAAHIWGKKPYDKKILPAQNIAVSIATCGEGFHNYHHVFPWDYRAAELGNNSLNVTTKFIDFFAWIGWAYDLKTVSQDMIKHRALRTGDGS-NLWGLEDK------------------
>A0A835GP00	392	0.514	3.581E-118	29	345	357	23	332	338
-----------------------------PQAGKR-----KFEFVYQNLITFAYWHIAGLYGLYLCFTSAKWATIVFSFILFVIAEIGITAGAHRLWSHKSYKVKLPLEILLMVMNSIAFQNTVIDWVRDHRLHHKYSDTDADPHNASRGFFYSHIGWLFVRKHPEVKKRGKELDMSDIYNNPVLRFQRKYAVPFIGAVCFGLPTLIPVYCWGESWTNAWHI-TMLRYIMNLNATFLVNSAAHIYGKRPYDKKILPAQNIGVSIATFGEGFHNYHHVFPWDYRAAELGNNSLNLTTKFIDFFAWIGWAYDLKTVSKEMIKQRSKRTGDGT-NLWGLEDKDTPENLK-----------
>A0A8D8TUI4	392	0.517	3.581E-118	16	355	357	26	355	357
----------------DYEPKER---------AKEFQ---RHHFVWWMIIMLTYLHTASIYGLYLVFTSsAKLATLIFATVLHLSGAIGVTAGAHRLWSHRCYKANLPLRIALMLCNTIAFQMPIFYWTRDHRLHHKYSETNADPYNSKRGFFFCHIGWLLVQKHPEVIEKGRQLDLSDLLEDPVVTFQKKHYWNVLILIYLVFPTVVPMFLWGESFSNAWHIALVLRYICTVNAAALVNSVAHLWGQRPYDKFIQPSQNLGVAIIALGEGWHNYHHVFPWDYKTSELGTYSTNFTTAFIDFFARIGWAYDCKTVSPAMVATRAQRTGDGSHkDVWGWGDKDMTSEDKKDATVLHEKS-
>UPI001C9BFFC7	392	0.522	3.581E-118	17	346	357	27	364	376
-----------------VEPEicEMKQRKGGHaNEEESLEvgvdKPveYVPALKWPDLLAQIFIHVGFVYGFGLIFTKAKLLTSLWALFLIIMSGFGITAGAHRLWSHRAYKAEWPLRLILVFLFTIAGQRHVYAWALDHRVHHKYSETDADPHNAKRGFFFAHVGWLFTTPHPDVVAKRKAVDMSDLEADPIVMWQKRLYVPLFALLAIGLPVWVPWYFWDESLWTSFWVNFNFRFGFTLNSAFLVNSVAHMWGQKPYDKYISPAENVMVSVVAMGEGWHNYHHVFPWDYKTGELGDYSLNVTTGFIDAFAKIGWAYDRKHVSRDMIRRRANRSGDGTH-VWGYGDVDVSKEDRE----------
>A0A0T6B747	392	0.624	4.903E-118	80	353	357	0	272	275
--------------------------------------------------------------------------------MYQISGLGITAGAHRLWAHKSYKAKWPLSLFLAMCNTIAFQDAAVDWARDHRVHHKYSETDADPHNAKRGFFFAHVGWLLCRKHPDVKAKGKGIDMSDLYADPVLRFQKKYYLIIMPFLAFVIPTMIPMYLWNETFKNAFF-ANMLRYAFTLNATWLVNSAAHMFGSKPYDRFINPAENKSVAILAMGEGWHNYHHTFPWDYKTAEMGRYSVNFTALFIDIMAKIGLAYDLKTVSEDMIRRRVERTGDGTHELWGWGDEDQPDEEKREAIIINK---
>A0A6L5D8K2	392	0.633	4.903E-118	77	354	357	8	285	288
-----------------------------------------------------------------------------AFVLYQIGGLGITAGAHRLWAHRTYKAKWPLRLLLAFFNLVSFQNHIYEWARDHRVHHKYSETDADPHNARRGFFFAHCGWLVVRKHPQVFEKGSQISLQDLHEDKIVMWQKKYYLILMPIMCFILPTMAPPMLWGETWSNSFIVATLLRYAVTLNVTWLVNSAAHMWGNKPYDKTINPAENTPVALMALGEGWHNYHHVFPWDYKTAELGNYRYNLTTAFIDFFKWVGWAYDLKTVPPSVIEKRVKRTGDGSHELWGWGDKDMSTTEREEALHLGKK--
>UPI0005F5043C	392	0.530	4.903E-118	0	326	357	2	316	322
LDLSE----IATLkFEK---PIND---KASTKESCKT--GYEWKIVWRNVIIFAYIHLAALFGLYVLFFRAKYQSAIWFTVVGVAGGLGITAGAHRLWAHRSYKAKWPLRFILMIFQTIAFQDDIYQWVRDHRVHHKFTDTDADPYNVRRGFFFSHIGWLLVRKHPDVADKGAIVDCSDLKQDPIVIFQKKWYLNLMWLCCFIIPTLVPWLAWNESLSYSWHCAVC-RYCINLNITWLVNSAAHMWGMKPYEKSFSSTNNATVSLLTFGEGWHNYHHVFPWDYKAAELGNYRLNFTTAFIDFCAYLGLAYDLKTVPADTIKKRASRSG------------------------------
>UPI0006B0C956	392	0.574	4.903E-118	29	329	357	27	323	324
-----------------------------PEKEK---GSSKLRIVWRNVYIFAFLHATSLYAIYLVFTSTLLKTVVFAFVLYVISGLGITAGVHRLWAHRSYKAKWPLRLLLAFFNSVAFQNDIYEWSRDHRVHHKFSETDADPHNATRGFFFSHIGWLLVKKHPDVIEKGKTVDCTDILADPVVRYQRKYYIPLIVLCCFVMPTVVPAWFWNETYWNAFYVAVILRYCWTLNITWLVNSAAHMWGNRPYDRYINPRENKYVIVSTMGEGFHNYHHTFPWDYATSELG-FRWNITTMFINFMAFLGLAYDRKTVCLEVIRKRKERTGDGS---------------------------
>UPI0015DF05D4	392	0.463	4.903E-118	20	351	357	17	339	340
--------------------KQDGKVNSLP------THPKKWDIVWRELIIFTIFHITAVRGLYLFITVAKWQTCIFAFLLYIATTTSVTVGAHRLWSHKAFQAKLPLKVILLFFFTMAFQYSAVIWARLHRMHHKYLDTDADPHNAGRGFFFSHIGWMLIKKHPEYRAH--KVDISDLMQDPLLRFQHKHYWEVLFIAFFLVPTYVP-TLWGEQSSTAFYTCVCLRYVCGLHSIWLVNSAAHMWGTKPYDKNIRAVETKIVSMLAAGEGFHNYHHTFPWDYRIAEFGDYSLNLGKLFIDTMAKIGWAYNLKSVPDELIEKRVKRTGDGTHPVWGWDDPDLPLEDKRMSIVK-----
>A0A5N5T683	392	0.504	4.903E-118	1	331	357	6	341	350
-DLCTSS-----LAEEDFA--LIPEDEHFHIEERKLEINFRQiyrnlrnldysKVSWRNVTLFVLLHIYSVYGLYLLFTACMWRTIAFTYLLYFLSAMGITMGAHRLWAHRSYKAKLPLRIFLAFCQTLAFQNSIFEWSRDHRVHHKFSETDADPHNAQRGFFFSHMGWLMYRKHPDVIKKGKTLDMSDLLNDPVVRFQMNYYVPLMVLACFVIPTFLPWYLWGETFINSLMVPTFLRYCVTLHVTWMVNSLAHWIGSKPFDKDIYPSQNKLVATLALGEGWHNYHHVFPFDYRAAELGGvINFNATTDIIDFFAKIGQAYDLKTASKEMQENRAKRTGDGTHE-------------------------
>UPI001E662991	392	0.476	4.903E-118	4	346	357	5	344	358
----EPT-PSGVVFESDTQTPDLG--LAKDVSVLKKAAPKKYEYVWFNIFWFLFLHIGSAYGIYLGVTSAKWQTNVFAFLVHLMCAIGIGAGSHRLWTHRCYKAKTPLRVLLMIWQTMGFQDCIFEWARDHRTHHKYADTDADPHNAERGLFFSHMGWLCCKKSPEVIEGGRRIDVTDLYEDPVVMFQKKHYMKMMPILCFLLPTIIPVYFWGETWLNAFFIPTILRYTCGINVVWSVNSFSHTFGYRPYDKSLNPRDNIGV-WMICVEGFHNYHHTFPWDYRATELPLYNmLTPTIVFIEAMAKIGQAYDLKSVSPEIVQKRTYRTGDGTHFLWGWDDPEFTEKLKE----------
>UPI0014430A34	392	0.529	4.903E-118	30	352	357	43	364	365
------------------------------KNYRSSKTKYVPRIRWPDLVAQIFIHAGCVYGLYLMLSQAKLLTSLWAFVTIVISAFGITAGAHRLWSHRAYKAKWPLRLLLIFLFTIAGQRHVYAWALDHRVHHKYSETNADPHNAKRGFFFAHIGWLFTTPHPDVVSKRKAVDMSDLEADSIVMWQKRLYIPLFFLFTIALPVSVPCYFWSESLWTSFWVNFNFRFCVTLNVAFCVNSVAHMWGDKPYDKFISPVENVMISIAALGEGWHNFHHVFPWDYKTGELGNYRYNVTTGFIDAFANIGWAYDRKYVSPAMVRRRANRSGDGTH-VWGYGDADIPIEDLRELKQMN----
>A0A6P7FU30	392	0.473	4.903E-118	23	355	357	39	391	392
-----------------------QTTQAKPAKKEKSDGS---EIVWLNVMVFILLHSAALYGLWLMLSlQTSWKTFVFSAIYLSFASTGVTGGAHRLWAHRAYKAKLPFRIWLMLGQTAALQNDIYEWVRDHRVHHKFTDTNADPHNSTRGFFFCHVGWLMMKKHEDVKVKGKTIDMSDVAADPVVRWQRKYYIPLVTLLTFLLPTYVPYYFWKEDFMMSFFVC-IFRFVLQLNGTWCVNSAAHLWGYKPYDGSINPVENRFVSAIGFGEGWHNYHHTFPWDYKAAELGNYKMNYTTALLDFMAHIGQAYDLKTVSAEMIRKRAHRTGDGTWKdgkidinagveknldknqfyddcVWGWDDKDMTEDVRKDANIKNKQS-
>A0A8C9SZ73	392	0.532	4.903E-118	14	329	357	89	405	407
--------------EEEEEEERVGSSGSprSPRSAQNYEGPKRsREVVWRNVFLMSLLHLGALYSLFLI-PQAHPLTWIWSYVCFMINALGVTAGAHRLWSHRSYKAKLPLRIFLAAANSMAFQNDIFEWSRDHRVHHKYSETDADPHNAKRGFFFAHVGWLFVRKHQDVIEKGKRLDLSDLLADPVVVFQRKYYKISVVLMCFVVPTLVPWYFWGESLWNGYFLSSILRYTISLNVSWLVNSAAHMYGNRPYDKTISPRENCFVTFGAIGEGFHNYHHTFPFDYSTSEFG-LHLNPTTCFIDLMCWLGLASNRKKASPEMIQARKLRTGDGS---------------------------
>A0A8J6LHY6	392	0.509	4.903E-118	36	350	357	353	684	692
------------------------------------EEPaanFTvDDILWKKVFYFFYLHVSAFYGLYLLTTTASWKTTIWSYFLLLCCVEGITVGTHRLWSHRAFKAKLPLRILLAFFQTLTFQKDVYDWVRDHRVHHKYADTNADPHNATRGFFFSHMGWMMIKKHKEVIEKGKALDMSDLEADPVVMIQRKYYWKvWAPLVTFLIPSIIPWYFWNEKYSVCWHACNMLRVCISLHGASSVNSAAHKWGTKPYDKNMRAVETTTVSLISLGEGFHNYHHTFPWDYKAAELGSYDLNWNTAFIDFMAKIGWAYDLKTATKEMVEKRAGRTGDGSrgevvegHgygevNVWGWGDKDMDREDMDMAKI------
>A0A8J6HB38	392	0.478	4.903E-118	29	354	357	575	919	922
-----------------------------PRDAKPDSQPqYRWKLIWRNIILYLIMHITGLYGLYLLVLYSQWKTIFWAWFLLVAALQGVTAGTHRLWAHKAYKAKLPLKMLLCIFQTLSLQNHIYDWATYHRVHHKYVDTDADPHNSRRGFFFSHVGWLFIEPRPNVAEKYKSIDFSDLEADPVVMIQKKYYHVfFAPVIGFLLPAVIPWYFWNESFETAFFVSTMLRYAMCTNITFLVNSWAHIFGSRPYDKNIYPTESPTVAVLTGGEGWHNYHHTFPWDYKTGEFGKYRSNLTTGFLDLMAAIGWAYDLKTASEEMIMKRVNRTGDGSrkfdklfnpsaddHHgddlVWGWGDKDMTQEDFSFVKIRNQK--
>A0A834VCQ6	392	0.580	6.713E-118	30	327	357	27	322	341
------------------------------KESIEERQPYRVQIVWRNVILMSIIHLYALYGLYLCFTAAKWQTLVAAFILYILSGLGITAGSHRLWSHRAYKARLPLRIFLAFLQTMAFQNHIYEWARDHRVHHKYSETDADPHNSNRGFFFAHVGWLLCRKHPDVIKKGSLINLDDLLRDPIVALQRKYYLPLVVLICFIIPTLLP-TLWGETLWNAFFICAAFRYVWTLNMTWLVNSAAHFWGRHPYDNTIKPAENLFTVYGAVGEGFHNYHHVFPWDYRASELG-FRFNLTTIFIDLMAALGQAYDLKQVSTEMVISRKHRTGD-----------------------------
>UPI001CF75684	392	0.482	6.713E-118	37	354	357	16	355	358
-------------------------------------KPqqYQWKMVWRNIILYIIMHITGFYGLYLAVFHAQWKTVFYSWFLLIIALQGVTAGSHRLWAHKAYKARLPLRMLLCIFQTLSLQNHIYDWATYHRVHHKYVDTNADPHNSRRGFFFSHMGWLFIEPHRDVEDKYKSIDFSDLEADSVVMIQKKYYHVfFAPVIGFYLPAAIPWYFWGENFWTAFFVASMLRYCACTNITFLVNSWAHIYGSRPYDKNIYPTESPTVAVLTGGEGWHNYHHTFPWDYKTGEFGKYRSNLTTGFLDFMAAIGWAYDLKTVSEEMIMKRVVRTGDGTrkfdkidkilnadddHHhedmVWGWGDKDMAKEEMNYVKIHNRK--
>UPI001304098A	392	0.538	6.713E-118	30	352	357	47	368	369
------------------------------ETYRSSRTEYVPRLMWPDLIAQTFIHGGGIYGLWLMFTEAKLLTSLWAFVTIYTSAFGITAGAHRLWAHKAYKAKWPLRLLLVFLFTISGQRHVYAWALDHRVHHKYSETNADPHNAKRGFFFAHVGWLFTTPHPDVIAKRKSIDMSDLEADPIIMWQKRLYIPLFFLLTIALPVSVPCYFWSESLSTSFWVNFNFRFCVTLNVAFCVNSVAHMWGHKPYDKHISPVENTVVSIAALGEGWHNFHHVFPWDYKTGELGNYSYNLTTGFIDTFANIGWAFDRKYVSPGMIRRRANRTGDGSH-IWGYGDVDIPVEDLQELKQMN----
>UPI0006B080E3	391	0.566	9.191E-118	24	330	357	4	309	310
------------------------SISSTVTETEKRRSSPKLQIVWKNVFIFAFLHAASLYAIQLVFTSAKLKTIVFAFLLYVASGVGVTAGVHRLWAHRSYKAKWPLRLLLAFFNSVAFQNDIYEWSRDHRVHHKFSETDADPHNAKRGFFFSHIGWLMVRKHPDVIEKGKIVDCSDILADPIVRFQRKYYTPIVFLSCFVIPTVVPVWSWGESYWNAFYVAGILRYCWTLNVTWLVNSAAHMWGNRPYDRSINPRENKYVIVSAMGEGFHNYHHTFPWDYSTSEFGT-RLNVSTVFIDFMAALGLAYDRKTVSPDVIKRQRERHGDGSY--------------------------
>UPI000C6D0DFC	391	0.596	9.191E-118	27	326	357	16	313	318
---------------------------SQEKKSIKSEYP-PLQIVWRNVAIFAFLHIGAVYGVYLSLVFVKWQTWLFCCFIGFLSGLGITAGAHRLWCHRSYKAKLPLRIFLCICNCIATENDIYEWSRDHRVHHKYSETTADPHNVERGFFFSHIGWLLVRKHPDVIAKGKTIDLSDLRDDPVVKFQRRYYPQLVLLFNLLIPTFVPYWFWGESAYYSFWFTFVARYIVALHMTWLVNSAAHMWGNKPYDKYISARENNFVAIGALGEGFHNYHHTFPWDYSTSELGW-RFNLSTMFIDTMAWLGLAYDLKTVPPEMIKQRVERTG------------------------------
>A0A1V9XZX0	391	0.614	9.191E-118	39	326	357	30	316	333
---------------------------------------YRVKLVWRNVVLMLYLHVASAYGLYLMATQAMWYTVIWAYMMYFCSCLGITAGAHRLWAHRTYKAKTPLKIILAFLQSMAFQNHILEWARDHRVHHKYSETDADPHNAKRGFFFSHVGWLLCRKHPDVIEKGRKIDLSDLYADPVVMFQKRHYLKSVVFCCFIFPAAVPMLFWGETFFNAFVVCSLTRYCASLNVTWLVNSAAHMWGEKPYDKNINPVENWGVSVGAIGEGWHNYHHTFPHDYKAAEL-PYTLNPTTLIIDLFALIGWAYDRRTVSPETIKARKMRTG------------------------------
>UPI0015DDFB52	391	0.536	9.191E-118	29	345	357	24	333	339
-----------------------------PQAGKR-----KFEIIYPNLITFTYWHVAGLYGLYLCFTSAKWASILFAFFLFVVAEVGITAGAHRLWSHKTYKAKLPLEILLMVMNSIAFQNSAIDWVRNHRLHHKYSDTDADPHNASRGFFYSHVGWLLVRKHPDVKKLGKKLDMSDIYNNPVLRFQKKYAIPFIGAVCFGLPTLIPVYCWGETWTNAWHI-TMLRYIMNLNVTFLVNSAAHIYGKRPYDKKILPAQNIAVSIATFGEGFHNFHHVFPWDYRTAELGNNSLNFTTKFIDFFAWIGWAYDLKTVSNEMIKQRSKRTGDGT-NLWGLEDVDTPDDLK-----------
>A0A670I5L6	391	0.548	9.191E-118	16	330	357	39	353	357
----------------DIGPHREMTDDVFDETYREKEGP-KPQkrYVWRNIILMSLLHLSALYAAIWLTPTAKFATLVWVFVLFVLSGLGITAGAHRLWSHRSYKASLPLRIFLAIINSMAFQNDIYEWARDHRVHHKYSETDADPHNAKRGFFFSHIGWLLVRKHPDVKEKGKKLDLSDLKADKVVMFQRRHYKTSVVIMCFIFPTVVPWYFWGETYHTSFFMAAILRYALILNATWLVNSAAHMYGNRPYDKNINPRENHFVVLGALGEGFHNYHHTFPYDYSTSEFG-LNWNITTAFIDLMCYLGLATDCKRVSKETIMARKIRTGDGSH--------------------------
>H0WKU4	391	0.547	9.191E-118	9	330	357	37	355	359
---------TPLYLEEDIRP-EMKDDIHDPTYQDE-EGPkPKLQYVWRNIILMGLLHLGALYGITLI-PSCKLYTWLWGLFYYFVSALGITAGAHRLWSHRTYKARLPLRFFLIIANTMAFQNDVYEWARDHRAHHKFSETDADPHNSRRGFFFSHVGWLLVRKHPAVKEKGGMLDLSDLKAEKLVMFQRRYYKPAVVFMCFILPTVVPWYFWGETFMHSLYVATFLRYAVVLNATWLVNSAAHLYGYRPYDKNINPRENILVSLGAVGEGFHNYHHTFPYDYSASEYRW-HINLTTFFIDFMALLGQAYDRKKVSKAAILARIKRTGDGSY--------------------------
>A0A2Y9D8R5	391	0.535	9.191E-118	11	330	357	39	355	359
-----------VHLEEEIRP-EMKDDIYDPTYKDK-EGPrPKTEYVWRNIILMFLLHLGALYGIIL-FPTGQFYTWLWVFFYYMMSALGITAGAHRLWSHRTYKARLPLRVFLIICNTMAFQNDVYEWARDHRAHHKFSETDADPHNSRRGFFFSHVGWLLVRKHPAVKEKGSLLDLSDLKAEKVVMFQRKYYKPAILLMCFIVPTLVPWYFWGETFQHSLFLATLLRYTMVLNVTWLVNSAAHLYGYRPYDKNISPRENILVSLGAVGEGFHNYHHSFPYDYSTSEYRW-HVNFTTFFIDCMAALGLAYDRKKVSKAAIQARIKRTGDGSY--------------------------
>A0A1I8P7Q5	391	0.514	9.191E-118	9	350	357	20	358	360
---------TGVLFE-DEAETPDGGLDKNIEAFKSANK--KLELVWQRVVFFVVTHVAGIYGAYLAVVLAKWQTNIFAFILTILSSLGITVGAHRLYAHRAFRAKLPLEVLILFFQTMAFQFSAYHWARDHRVHHKFSETDADPHNAKRGFLYAQIGWLLYRKQPEVTIKAKSIDFSDLKSNPLVMFQHRHYFILTLIICYIMPTMAAIYFWNETFSNALFVTAMLRWICVFHGINTINSFAHLYGNKPYDKNYNPSENIIASILTVGEGWHNYHHVFPWDYKASELGHYALNWGTVFIDFFAKTGWAYDLKSVSPQMIKNRVHRTGDGSHPIWGWGDKDQGIEEIKSAII------
>A0A8J5V7E8	391	0.536	9.191E-118	39	346	357	49	359	372
---------------------------------------YTPKIKWLDLSAQIFIHTGCLYGLYLLLTEAKLLTGLWVFIMIQLSGFGITAGAHRLWSHRAYKAKWPLRLLLIFLFTIAGQRHVYAWALDHRVHHKYSETDADPHNAKRGFFFAHVGWLFITPHPDAVAKREAVDMSDLIADPIVMWQKKYYIPLFALLCIGLPVIVPWYFWNESLWTSFWVNFNFRFCVTLNIAFLVNSVAHMWGHRPYDKSISPAENNFVSVLALGEAAHNYHHVFPWDYKTSELGSYTFNLTTGFIDAFARLGWAYDCKYASQQMIRRRANRTGDGSHtdpNVWGYGDEDLTSDDLK----------
>A0A653CRG1	391	0.551	9.191E-118	36	344	357	62	370	387
------------------------------------TDEFVPQIRWPDTIVQLFLHLGLVYGLFLCLVSAKFYTTLFAFLTIYITGFGITAGAHRLWSHRAYKAKWPLRLILVILFTVTGQRHVYAWALDHRVHHKYSETDADPHNAKRGFFFSHVGWLILTPHPKVVEKRKAVDMSDLEADPIVMWQKKLYPPLFAIFNIILPVGIPVYYWNETLWNSFWINFVARFTITLNIAFFVNSVAHMWGQKPYDRNISPVENLAVSLAALGEGWHNYHHVFPWDYKTGELGN-AYNPSTAFIDFFARLGWAYDLKSVSKGMIARRAKKCGDGSHPqIWGYGDEDIGKED------------
>A0A131YY89	391	0.559	9.191E-118	30	331	357	79	381	391
------------------------------KEADKAVQPsFKTEVVWRNVVVFALLHSMALYGFYLAFTrKVKWQTAIFSFVWGICAGLGVTAGAHRLWSHRSYKARFPLRVVLMIFNCMACQNDLYEWTRDHRVHHKFSESDADPHNVNRGFFFAHVGWLMCKKHPDVMRKGKAVDCSDLLKDPVIRFQKAYYVPLTTFFCFYLSTVLPHHLFGETYWVSFFVATMLRYVISLNFTWLVNSAAHLWGNRPYDKNISPAENRFVSWAAIGEGFHNYHHTFPWDYSTSELGW-KLNFTTFFIDTMAKLGLAYDLKTVPKDVVEKRKARTGDHSYD-------------------------
>A0A6P7G106	391	0.535	9.191E-118	39	354	357	74	410	413
---------------------------------------YKWEIVWRNVLAFVLLHSVGTYGIYcMLLGRVKIFTIAFNILFAVFAGLGVTAGAHRLWAHRTYKAKFPLRLLLAFFHTAALQNDIHEWVRDHRVHHKFTDTDADPHNASRGFFFSHIGWLMLRKHKDVLEKGKTVDMSDVESDPVVMFQKKYYVFLVTMLTFLVPAHIPWYFWKENYLLAWYMC-IFRYALSLNITWLVNSAAHIWGTKPYDNTIGPTENKYVSALGFGEGWHNYHHTFPWDYKAAELGDYKLNYTTAVLDFMSRIGQAYDLKTASMEMVKKRVARTGDGSwtngkvegesnkdHHhhtheecVWGWGDKDMdEEEIRDVREFNNLK--
>A0A443SD68	391	0.586	9.191E-118	30	319	357	318	606	608
------------------------------KELKNSSGDYQLQIVWRNVALFAYLHIAALYGLYLCFGSAKLLTIIFAGFLYVISGLGITAGAHRLWAHRSYKAKWPLRLMLAFFNSIAFENDIYEWARDHRVHHKFSETDADPHNALRGFFFAHIGWLLCKKHPDVLNKGKTVDCSDIIADPIVRFQRRYYIPLMVSCCFLMPTFVPHLCWGETKWNAFFICALLRYCFTLNMTWLVNSAAHMWGRQPYDKHINPRENVGVALGAIGEGYHNYHHTFPWDYSTSELGW-KINLTTIFIDTFAKIGWAYDLKKVSPEMIR-------------------------------------
>E2AX07	391	0.559	1.258E-117	39	324	357	19	303	310
---------------------------------------YKWEIVWRNVIIFIYIHLSCLYGLYLTLFYAKLWTFIWHFAIGIISGIGVTAGAHRLWCHRSYKAKWPMRFILMIFQTTAFQNHIYEWVRDHRVHHKFTDTDADPYNACRGFFFSHIGWLMVRKHSDVIRKGATIDMSDLDQDPLVVFQKKWYLYLMSFCCFIVPTVIPWWTWGENLWFAWHIA-VARYCINLNITWSVNSAAHIWGVKPYDKSITSTDNASVSFITFGEGWHNYHHVFPCDYKAAEFGNYKLNFTTALIDFCAYLGLAYDLKTASADMVKKRILR--------------------------------
>A0A6P7KDV1	391	0.541	1.258E-117	16	330	357	19	331	335
----------------DLPPEAAR-DDAFDNTYKEKDGPKPPRiIVWRNVILMTLLHIGALYGVYLI-PSASAATLLWSVVCFVISGLGITAGAHRLWSHRSYKASLPLRIFLSVANSMAFQNDIFEWARDHRVHHKYSETDADPHNAVRGFFFAHIGWLLVRKHPDVIEKGRKLELKDLLNDKVVMFQRKYYKLSVLIMCFFIPTIVPWYLWGESLWVAYFLPGLLRYTLVLNASWLVNSAAHMWGNRPYDKHINPRENKFVTFSAIGEGFHNYHHTFPYDYATSEYGW-KLNLTTCFIDLMCFLGLAKDCKRVPHELVLARIQRTGDGSH--------------------------
>UPI001EF79849	391	0.476	1.258E-117	19	343	357	37	359	361
-------------------PKEVPTISKKPKKSSEGRFWFETTLIWPNIISITVLHLTGIYMAYTIPFQCRIPTLFWGLFIGISSGFGVTGGVHRLWSHRSYKAKWPLRVILAICYSIAGQNTIFDWVRDHRVHHKYTETDADPHNSNRGFFFAHVGWLMMRKHPEVIRRGRQVDMTDILSDPVVQFHQRYFWQMKLLLCFIIPIVVPVYFWNETWYISVMSQVFIRYIAGLNFTWLVNSAAHMWGSKPYDTGISPTENLGVAIVAMGEGWHNYHHVFPWDYKAAELGNYSVNVTTFLIDMFAKIGWAYDLKQPSAALVRKVAEKHGDGSHHEW--HEADEPKE-------------
>A0A1B6BZA0	391	0.660	1.723E-117	77	355	357	6	291	293
-----------------------------------------------------------------------------AILLYHFSGLGITAGAHRLWAHRSYKAKLPLRIILVVFNTLAFENHVIEWARDHRVHHKFSETNADPHNAKRGFFFSHVGWLLCRKHPDVLQKGKGIDISDLTSDKLLQFQRKYYLLLMPIICFIIPTFIPVYLWGETWTNSWFVATLFRYTFTLNMTWLVNSAAHMWGQRPYDQYINPSENLSVAIGALGEGWHNYHHVFPWDYKTAELGNYRANFTTAFIDFFAKIGWAYDLKTVSMAMIKKRVERTGDGSHPdhshegdVWGWGDKDLSQEDKEDALVMHRKT-
>A0A7R9RSP2	391	0.609	1.723E-117	33	333	357	11	312	321
---------------------------------KRGTDPnYKPQYVWKNVVFMTFLHLGALYGLYLILTTARLITFGWTMFYATLSGLGITAGAHRLWTHRAYKAKLPLRIFLGFCNTVAVQNSIYEWTRDHRVHHKFSETDADPHNACRGFFFAHVGWLLQKKHPYVKKFGKSVEIDDLKQDSVVMFQKEHYLPLVAVFSLILPALVPWYFLSETFMTSWFVATMFRYVLSLHFTWLVNSAAHLWGNKPYDKFINPSENRLVAFLAFGEGWHNYHHTFPWDYKTSELGGYSLNLTTAFIDTCAYFGLAYDLKTCPDSLVKSKVLNAGDGSHPVY-----------------------
>UPI0005F45C4E	391	0.585	1.723E-117	33	326	357	24	316	322
---------------------------------ESYKTGYEWKIVWRNVMIFAYIHLAALFGLYVLFFRAKYQTAIWFIVVAIPGGLGITAGAHRLWAHRSYKAKWPLRFILMIFQTIAFQDDIYQWVRDHRVHHKFTDTDADPYNVRRGFFFSHVGWLLVHKHPDVTAKGATVDCSDLKQDPIVIFQKKWYRYLMPLCCFIIPTLVPCWAWNESLLYSWH-CVVCRYCLNLNSTWLVNSAAHMWGMKPYDKSISSANNAGVAFAALGEGWHNYHHVFPWDYKAAELGNYRLNFTTAFIDFCAYLGLAYDLKTVPADIIRKRAARSG------------------------------
>A0A076FRH6	391	0.540	1.723E-117	38	342	357	17	319	324
--------------------------------------PRKYQIVYPNLITFGYWHLAGLYGLYLCFTSAKWTTILFSFILCVIAEIGVTAGAHRLWAHKTYKANLPLQILLMVMNSIAFQNSAIDWVRDHRLHHKYSDTDADPHNASRGFFYSHVGWLLVKKHPEVKKRGKELDMSDIYSNPVLRFQKQYAIPFIGAVCFILPTVIPVYCWGETWTNAWHI-TMLRYITNLNVTFLVNSAAHIWGYKPYDENILPAQNIAVSIATCGEGFHNYHHVFPWDYRAAELGNNNLNLTTKFIDFFAWLGWAYDLKTVSSDMIKLRAKRTGDGT-NLWGEHNDELKE--------------
>A0A1B6CS40	391	0.591	1.723E-117	29	318	357	40	328	329
-----------------------------PESKR--ERPqYHWKIVWRNVIAFLYLHVGALYGLYLCFVSAKLLTSIWALSLGYIGGLGITAGAHRLWAHKAYKAKWPMRLLLAFLQTVAFQNHIYEWVRDHRVHHKFTDTDADPHNSKRGFFFSHIGWLMVRKHPDVFNKGKTVDMSDLEKDWVVVWQKRLYPVILPIFSFVLPTWIPCYFWGEDAWTSWYIAGIYRYTMSLNFTWLVNSAAHIWGWRPYDRTISSTENLAVAVVAVGEGWHNYHHSFPWDYKAAELGNYRYNLTTGFIDLCAKLGLAYDMKKASEDLI--------------------------------------
>UPI0003290523	391	0.547	1.723E-117	9	330	357	35	353	357
---------TPLHLEEDIRP-EMKDDIYDPSYKDK-EGPrPKLQYVWRNIILMSLLHVGALYGLMLL-PSCQIYTCLWAFVHYFLSALGITAGAHRLWSHRTYKARLPLRVFLVIANTMAFQNDIYEWARDHRVHHKFSETDADPHNSRRGFFFSHVGWLLVRKHPAVKEKGGLLDLSDLKAEKMVMFQRRYYKVGIMLMCFILPTLVPYYFWGESFQHSLFVATLLRYAVVLNATWLVNSAAHLYGYRPYDKNIGPRENILVSLGAVGEGFHNYHHTFPYDYSTSEYRW-HFNITTLFIDCMAAIGLAYDRKKVSKSTILARIKRTGDGSY--------------------------
>A0A0K8TPL9	391	0.491	1.723E-117	15	344	357	39	376	386
---------------KDTGASNDLKDQTTP-AVDIDETEFKPQIRWLDLIVQVYIHLGCLYG-FLLLFTAKFYTILWFFGLIITSGFGITAGAHRLWSHKSYKARVPLRILLIFLFTIAGQRDAYTWALDHRVHHKYSESDADPHNAKRGFFFSHVGWLFLTPHPKVVQKRLIIDMSDLEQDKIVMWQKKYYVPLFALLVIGLPVSVPWYFWNESIWYSFWINFNCRFCITLNIAFFVNSVAHMWGNKPYDRDISPVENLAVAMAALGEGWHNYHHVFPWDYKTGEFGSYMYNVTTGFIDFFAKLGWAYDRKTVSPQMVARRAAKCGDGTHFLseenahkdafWGYGDKDIPKED------------
>A0A4Y2NE15	390	0.540	2.359E-117	29	331	357	10	315	324
-----------------------------PEEHHEPQqetKPLEPvQIVWRNVLLFIALHTAALYGLYLVILNAALTSWFFGVFLCFLSGLGVTAGAHRLWTHKAYKAKLPLRIFLAFCNCMALQNDLYEWARDHRVHHKFAETNADPHNVNRGFFFAHMGWLMAKKQKDVIEKGKTVDISDVWADPVVRFQHRFYVPLCALVCFIIPAAIPYYCWGEKLWVSFFGAGFTRYVVCLHFTWFVNSAAHMWGNKPYDKNISAVENKWVSALAIGEGFHNYHHTFPWDYSTSELG-YKYNFTTLFIDCMAYIGQAYDLKTASKESVQQRKSRTGDGSYD-------------------------
>UPI000C6E7E57	390	0.600	2.359E-117	31	329	357	18	319	326
-------------------------------ETQIIEKPqkkeFKAQIVWSNVAFVVIVHSSALYGLYLAFTSAKWLTILYGTYLYVITGLGITAGVHRLWAHKAYKAKWPLRLLLAYWNTIAFQKSVFEWSRDHRVHHKFSETDADPHNVNRGFFFAHVGWLMLRKHPEVRSKGSVIDLSDLENDPIVRFQKKYYPFLVVLCCFYIPTILPNWLWGESYWNAFFVSGMLRYCLVLNGTWLVNSGAHMWGYRPYNRFINPADNKLIHIGTVGEGYHNYHHTFPWDYSASELG-YTLSLTTKFIDLMAWMGLAYDLKTVPPEIIKHRKETTGDGT---------------------------
>A0A6J2JXU5	390	0.495	2.359E-117	7	348	357	8	335	339
-------APTleeEAQFEKLIAPQAS---------------DRKHEIISANLITFAYGHISALYGLYLCFSSAKWATIIMAYVILIAAEVGVTAGAHRLWTHRAYKAKRPLQIILMVMNSFAFQNSAITWIRDHRMHHRYSDTDADPHNATRGFFYSHIGWLLVRKHPEVKRRGKTIDMSDIYSNPVLVFQKKYAIPFIGAVCFVIPTLVPIYFWGETLTNAWHI-TLLRYIISLHVTFLVNSAAHLWGTRAYDKRIFPAQNLIVSLLAVGEGFHNYHHVFPWDYRTAELGNNYLNLTTKFIDFFAWLGWAYDLKSVPDSAVQSRAARTGDGT-NSWGWPEEDANEDILKQT--------
>A0A7L1GQK4	390	0.547	2.359E-117	16	330	357	38	351	355
----------------DLARERGMVDDIFDETYQEKEGPKPPlRYVWRNIILMSLLHIGAIIGLTLI-PSAKIQTLAWAVLCFLVSALGITAGAHRLWSHRTYKATLPLRIFLAIANSVAFENDIYEWVRDHRVHHKFSETDADPHNAKRGFFFSHIGWLLVRKHPDVIEKGQKLDLSDIKADKVVMFQRRFYKPSVVLLCFVAPTVVPWYFWNESIIISFFIPAILRYALGLNATWLVNSAAHMYGYRPYDKNINPRENPLVSLGALGEGFHNYHHTFPYDYSTSEFGW-RFNLTTAFIDLMCLLGLASDRKKVSKEAIMARKLRTGDGSH--------------------------
>A0A6I9IUN9	390	0.546	2.359E-117	12	330	357	40	355	359
------------HLEEDIRP-EMKDDIFDPSYQDK-EGPrPKTVYVWRNIILMSLLHVGALYGITLI-PSCQFYTLLWGCFYYLMSALGITAGAHRLWSHRTYKARLPLRVFLIIANTMAFQNDVFEWARDHRVHHKFSETDADPHNSRRGFFFSHVGWLLVRKHPAVKEKGGLLDLSDLKAEKLVMFQRKYYKPAILLMCFILPTLVPWYFWGETLHHSLYVATFLRYAIVLNATWLVNSAAHLYGYRPYDKNIGPRENILVSLGAVGEGFHNYHHTFPYDYSTSEYRW-HINLTTFFIDCMAALGLAYDLKKVSKATVLARIKRTGDGSY--------------------------
>UPI0018E2A5D5	390	0.532	2.359E-117	8	330	357	35	357	361
--------PVPVYLEEDIRDIrpEMKEDIFDPTYQDEEGPPPKMELVWRNIILMALLHLGALYGITLI-PSCKVYTCLFAILGYYVSGLGITAGAHRLWSHRTYKARLPLRLFLILANTMAFQNDVYEWSRDHRAHHKFTETHADPHNSRRGFFFSHVGWLLVRKHPAVKEKGSKLDMSDLKAEKLVMFQRRYYIPGLLLMCFILPTLVPWYYWGETFVNSLYVCAFLRYAVVLNATWLVNSAAHLYGYRPYDKNIEPRENILVSLGAVGEGFHNYHHTFPYDYSTSEYSWF-FNITTFFIDCMAALGLAYDRKKVSKAAVLARIKRTGDGSH--------------------------
>UPI00062367EA	390	0.504	2.359E-117	17	352	357	30	363	367
-----------------ISAKEQQTVRKD--ESTEVKVEYVPRIKWLDLGAQIFIHAGGLYGLYLVFTQAKLLTTLWVFITIYISGFGITAGVHRLWSHKSYKAKWPLRLLLIFLFTITGQKDVYTWALDHRVHHKYSETDADPHDVRRGFFFAHVGWLFTTPHPDVVAKRNAVDMSDLEADPIVMWQKRLYIPLFALLTIGLPVFVPWYYWSESLWVSFWVNFNLRFGINLNIAFCVNSVAHSWGQKPYDKNISPVENFAVSIAALGEGYHNYHHVFPWDYKTSELGDYSFNLSTAFIDAFARIGWVYDRKYVSPMMIRRRALRYGDGSH-IWGYGDVDISKEDkEELDMMAN----
>A0A151X2V6	390	0.512	2.359E-117	18	331	357	9	321	599
------------------ATKAGKSINdkALPKKSYKTD--YKWKIVWKNVFIFSYIHLAAIYGIYMACLHAKYWSVLWFVALGIAANIGVTAGSHRLWSHRSYKAKWPMRFILIIFQTIAFQDDIYQWVRDHRMHHKFTDTDADPYNSRRGFFFSHIGWLLVRKHPDLITKGTTIDCSDLMQDPLVAFQKKWYMYLMPFCAFIVPTLVPWWAWNESLWYSWHFAVC-RYCVNLNITWSVNSVAHIWGAKPYDKLVSSTDNIGVALLACGEGWHNYHHAFPWDYKTAELGNYKFNLTKTFIDFFAYIGLAYDLKTVSADVIKNRVLRCSESTHN-------------------------
>A0A1V9XWP6	390	0.575	3.230E-117	38	331	357	15	310	320
--------------------------------------PYKLQIVWRNVALMGYLHVAAVYGFYLMLTQAMWSTCITAVVLYFLSGLGITAGCHRLWSHKSYRARLPLRVFLGVMQTMALQNSIFEWSRDHRVHHKFTETDADPHNALRGFFFAHVGWLLCKKHPEVISKGSKVNMDDLLQDPVVTFQKKYYKPLAILACFVIPTLIPMVFFGETFLNSFFVCALWRYCFTLNMTWLVNSAAHMWGQKPYDTHINPAENWVVSIGAQGEGWHNYHHTFPYDYKTSEV-PYTLNVTTMFIDAMRLIGQAYDCRVVPPETVKARMMRTGalaDLHHH-------------------------
>A0A7D5UMJ6	390	0.509	3.230E-117	23	350	357	12	336	338
-----------------------QEVNGLEKLVAPQAAPRKFDIVYQNLITFGYWHVAAIYGIFLCFTSAKWATILFAFFLFVVATIGLTAGAHRLWSHKSYKAKLPLQIILMVMNSIAFQNTATNWVRDHRLHHKFSDTDADPHNATRGLFYSHVGWLLVKKHPEVKKRGKLIDMSDIYDNPVLRFQAKYAVPFIGAVCFVLPTLIPMYFWGESLNNAWHI-NMLRYVCNLNVTFLVASAAHSWGYKPYDKNILPTDKVATFIVTLGEGFHNYHHVFPWDYRSAELGN-TFNPTTKFIDFFARIGWAYDLKTVSDELIRSRVKLTGDGT-NLWGWDDEDMAEVLKDDDKM------
>A0A6P4HVZ8	390	0.487	3.230E-117	0	354	357	0	351	360
MPPNGNDV-TGVLFETD-AETRDLGLAKDLSKLKTTDG-RRLKLVWLNIILFVVAHTLSVYGLWLLFVESTWTTFLXFPAAFLLTGVGISGGAHRLFAHRTFKANTRLKLIFLFLDTLAFQDAVYYWVRDHRLHHKYTETDADPYNSERGWWFAHIGWLCCRKHPEVKAKGQQIDLSDLESDPLVMFQKKYYLILMPLICFVLPTVLPMWLWGETLRTSFYTVCMLRWVLSLNLVWLLNSSAHMFGNRCYDKNINPTNEPVLIWLKCGEGYHNYHHVFPWDYKSAEGGHFANDFTTKFIXFFAKIGWAYDLKSVPADLVQRRVERTGDGTHPIWGWGDKDQTEQDIANTKIMHKR--
>A0A6B2E7R7	390	0.508	3.230E-117	25	344	357	31	365	374
-------------------------VNADEKKEIKDEESstdytdFKPEIRWPDLLVQIFLHSGALYGLYLLF-SIKLYSFIWFVALIYGSGFGITAGAHRLWSHKAYKAKWTLRVLLVFLFTIAGQRDAYTWAHDHRVHHKYSETDSDPHNAKRGFFFAHVGWLFLTPHPKVVEKRKLIDMSDLEADPIVMWQKQYYVPLFALLAIAMPVFVPWYFWQEDLWISFWTMFNLRFCTTLNIAFFVNSAAHMWGQRPYDKSINPAENITVAVAALGEGWHNYHHVFPWDYKTGELGDYKFNPTTGFIDFFAKIGWAFERKFVSRDMIARRAARCGDGTHyldseeahkdPVWGYGDKDIPSDD------------
>U4UEC1	390	0.518	3.230E-117	8	346	357	48	388	404
--------PNDVFSEKD--NDISRTIKKLDEETKENSklrreiEQFRPSIKWPDLIVQLFIHLGCLYGLFLCVWSAKLFTLLFAFLTVIASGFGITAGAHRLWSHRAYKAKWPLRMLLVFLFTIAGQRHIYVWALDHRVHHKYSETDADPHNAKRGFFFSHVGWLVLTPHPLVVEKRKMVDMSDLENDSIVMWQKKLYPMLFLLFAIMLPVGIPVYFWNETLWNSFWINFNARFCITLNIAFFVNSVAHMWGQKPYDKFISPVENLAVSIAALGEGWHNYHHVFPWDYKTGELGN-CWNPSTHFIDFFAKLGWAYDLKSVSSKMIARRAQRSGDGSH-IWGYGDADIELEDLK----------
>A0A0A9X674	389	0.586	4.423E-117	22	317	357	7	313	321
----------------------APVTDLPPSKIdenIKTEQPvrpgnqdsYEWQLVWRNILLFIYLHMAALYGAWLMVTSASWATVAWAILMYQCSALGITAGAHRLWAHRSYKARLPLRILLAFFNLISFQNDIMEWARDHRVHHKYSETDADPHNATRGFFFSHVGWLLCRKHPLIKEKGKGIDMSDLEKDTVVAFQKKYYLTLMPLACFVFPTVVPMYFWGESFVNAWFVATMFRYAFTLNMTWLVNSAAHMWGQKPYDASINPAENLMVALGAAGEGWHNYHHVFPWDYKAAELGNYRANPTTMFIDFMSKIGWAYDLKTVPKEV---------------------------------------
>UPI001A9DE6E4	389	0.522	4.423E-117	25	331	357	21	327	335
-------------------------DDAGVPAVDPIRgKPEPLEIIWINVFKILVIHLMALYGAYVAVTAAQWKTLLFTLFYVGCSGLSVTAGAHRLWSHRSYKAKLPLRTLLMLFNCMAGQNDIYDWVRDHRVHHKYSETDADPHNVNRGFFFAHVGWLMCRKHPEVTKKGKAIDCADVYNDPVVRFQMRYHIPMTILFCFIMPTMIPHRYWGEAKWNSFFVAAILRWVFQLNSTWLVNSAAHIWGQKPYDKAISPSENWLVSVLAIGEGFHNYHHTFPWDYSTSELGW-RLNPSTMFIEAMEKIGWAYDLKKPTQEMIQQRVQRTGDGSHH-------------------------
>Q9NB26	389	0.551	4.423E-117	38	339	357	27	334	338
--------------------------------------PRKYQIVYPNLITFGYWHIAGLYGLYLCFTSAKWATILFSYILFVLAEIGITAGAHRLWAHKTYKAKLPLEILLMVFNSIAFQNSAIDWVRDHRLHHKYSDTDADPHNASRGFFYSHVGWLLVRKHPEVKKRGKELNMSDIYNNPVLRFQKKYAIPFIGAVCFALPTMIPVYFWGETWSNAWHI-TMLRYIMNLNVTFLVNSAAHIWGNKPYDAKILPAQNVAVSVATGGEGFHNYHHVFPWDYRAAELGNNSLNLTTKFIDLFAAIGWAYDLKTVSEDMIKQRIKRTGDGT-DLWGheqncdevWDVKD-----------------
>A0A8C5KBE9	389	0.518	4.423E-117	9	330	357	36	354	358
---------TAHHLAEDIRP-EMKEDIYDPTYQDEEGPPPKLEYVWRNIILMALLHVGALYGITLV-PSCKYHTWIWAYLYYVISALGITAGAHRLWSHRTYKARLPLRVFLIIANTMAFQNDVYEWARDHRAHHKFSETHADPHNSRRGFFFSHVGWLLVRKHPAVKEKGGLLDMSDLKAEKLVMFQRRYYKPGLLLMCFILPTLVPWYFWGETFRHSLFVATFLRYAVVLNATWLVNSAAHLYGYRPYDKNISSRENILVSMGAVGEGFHNYHHAFPYDYSASEYRW-HINFTTFFIDCMAAIGLAYDRKKVSSASVLARIKRTGDGSY--------------------------
>UPI00048E0C37	389	0.529	4.423E-117	9	330	357	56	374	378
---------TPLPAEEDIRP-EMKDDIYDPSYQDE-EGPrPKLEFVWRNIILMALLHVGALYGITLV-PTCKFRTWLWAFSYYVISVVGITAGAHRLWSHRSYKARLPLRFFLIIANTMAFQNDVFEWARDHRAHHKFSETDADPHNSRRGFFFSHVGWLLVRKHPAVKQKGALLDLSDLKAEKLVMFQRRYYKPAVLLMCFILPTLVPWYFWGETFRHSLYVATLLRYAVVLNATWLINSVAHMYGYRPYDKNIDPRENVLVSLGAVGEGFHNYHHSFPYDYSASEYRW-HVNFTTFFIDCMAALGLAYDRKRASKATILARMKRTGDGSH--------------------------
>UPI001E1B2FA5	389	0.518	6.055E-117	9	330	357	36	354	358
---------TAHHLEEDIRP-EMKEDIYDPSYQDAKGPPPKLEYVWRNIILMALLHVGALYGITLV-PSCKYHTWIWAYFCYVFSALGITAGAHRLWSHRTYKARLPLRVFLILANTMAFQNDVYEWARDHRAHHKFSDTHADPHNSRRGFFFSHVGWLLVRKHPAVKEKGALLDMSDLKAEKLVMFQRRYYIPGLLLMCFILPTLVPWYFWGETFQHSLFVATFLRYAVVLNATWLVNSAAHLYGYRPYDKNIQSRENILVSMGAVGEGFHNYHHAFPYDYSASEYRW-HINFTTFFIDCMAAIGLAYDRKKVSKASILARIKRTGDGSH--------------------------
>A0A1B0CEX9	389	0.516	6.055E-117	30	344	357	36	365	374
------------------------------EEEIKGEESstnytdFKPEIRWPDLIVQIFIHAGALYGFYLMF-SIKFYSFLWFIALIYGSGFGITAGAHRLWSHKAYKAKLPLRLLLVFLFTIAGQRDAYTWAHDHRVHHKYSETDSDPHNAKRGFFFAHVGWLFLTPHPNVVEKRKTIDMSDLEADPLVMWHKRLYVPLFALFTIILPVAVPWYFWGEDLWLCFWTMFNLRFCTTLNIAFFVNSAAHMWGQRPYDKNINPAENIGVAVAALGEGWHNYHHVFPWDYKTGELGNYTLNPTTGFIDFFAKVGWAFERKSVSPDMIARRAARCGDGTHFlnseeahkdaVWGYGDKDIPSDD------------
>A0A1I8MPF5	389	0.521	6.055E-117	31	344	357	110	432	441
-------------------------------KDAIATEEYKPKIRWPDLGAQLFLHSGAVYGLYLLF-SAKLYTFAWLIITIWISGIGITAGAHRLWSHKSYNASLPLRIVLMFLFTIAGQRDAYTWALDHRIHHKFSETEADPHNAKRGFWFSHVGWLFLTPHPKVAEKRKVIDMSDLENDKVVMFQKKWYIPLFAVISIGMPVLTPWYFWGETLWKSFWICFTLRFTLTLNAAFFVNSVAHMFGSKPYDKNISPTESPFVAFVALGEGWHNYHHVFPWDYKTGEFGSYRLNITTGFIDLCAKYGLASGRKSVSPDMVKRRAQKCGDGSrfltdefaHkdAVWGFGDKDIPKDD------------
>A0A6I9W6Y0	389	0.586	8.291E-117	39	326	357	34	320	324
---------------------------------------YQWKIVWRNVIIFIYVHLAAIYGLYLIFFKIKHRSLIWFTAIAVAAGLGITAGAHRLWSHRSYKAKWPLRFILMIFQTAAFQDDIYTWVRDHRVHHKFTDTDADPYNARRGFFFSHIGWLLVRKHPDVASKGATIDCSDLNQDPFVVFQKKWYIYLMLFCTFIIPTLVPWLVWGEYFWYSWNVTVC-RYCLNLNFTWSVNSAAHIWGVKPYDKSISPTNNGGVSFISFGEGWHNYHHVFPYDYKAAELGNYRLNLTTAFIDFFAYLGLAYDLKTAPTNAIKKRALRTG------------------------------
>T1I0V7	389	0.528	8.291E-117	30	346	357	22	341	347
------------------------------KELSPEQKvPYVSRIRWPDLFAQIFIHAGAFYGLFLVFTSAQWATTLWTFFMIYSSGLGITAGAHRLWSHKSYKAKWPLRLLLAFLFTISGQRHIYVWALDHRVHHKYSETDADPHDARRGFWFSHVGWLFLTPHPEVVIKRAAVDMSDLDRDPIVVWQRRLYIPLFALLCVALPVWVPYYFWNETLVNSYFLAFHVRFATTLNIAYSVNSFAHMYGNKPYDKNIMPTESIGVAIGALGEGWHNYHHVFPWDYKTSEFGSYKMNLTTGFIDLCARYKLATERKSASKEMVKRRALRTGDGsWHPgLWGYGDTDQPQEEID----------
>UPI00188553AD	389	0.553	8.291E-117	15	330	357	34	346	350
---------------ADVRP-EIKDDLYDPSYQDEEGPPPKLEYVWRNIILMALLHLGALYGITLV-PXCKVYTCLFAYLYYVISALGITAGAHRLWSHRTYKARLPLRLFLIIANTMAFQNDVYEWARDHRAHHKFSETHADPHNSRRGFFFSHVGWLLVRKHPAVKEKGGKLDMSDLKAEKLVMFQRRYYKPGILLMCFILPTLVPWYFWGETFQHSVYVATLLRYALVLNATWLVNSAAHLYGFRPYDKNIDPRENALVSLGTLGEGFHNYHHTFPYDYSASEYRW-HINFTTFFIDCMAALGLAYDRKKVSKAAVLARIKRTGDGSH--------------------------
>UPI001BB2C830	389	0.544	8.291E-117	7	330	357	28	346	350
-------VP--LYLEEDIRP-EMKEDIYDPSYQDE-EGPLpKLEYVWRNIILMSLLHLGALYGLVLV-PSSKFYTLLWAYIYYVVSITGIGAGAHRLWSHRTYKARLPLRVFLIIANTMAFQNDVYEWARDHRAHHKFTETHADPHNSRRGFFFSHVGWLLVRKHPAVKEKGGKLDLSDLKAEKLVMFQRRYYKPSVLLLCFILPTLVPWYCWGETFLHSLYVATFLRYALTLNATWLVNSAAHLYGYRPYDKNIDPRENPLVSVGSLGEGFHNYHHAFPYDYSASEYRWY-INFSTFFIDCMALLGLAYDRKKVSQAAVLARIKRTGDGSH--------------------------
>UPI000B4F0531	389	0.533	8.291E-117	7	330	357	36	354	358
-------VP--LYLEEDIRP-EMKEDIHDPSYQDEEGPPPKLEYVWRNIILMALLHVGALYGVILL-PSCRVYTWLWGIMYYVISALGITAGAHRLWSHRTYKARLPLRVFLIIANTMAFQNDVYEWARDHRAHHKFSETHADPHNSRRGFFFSHVGWLLVRKHPAVKEKGGKLDMSDLKAEKLVMFQRRYYKPGLLLLCFLLPTLVPWYCWGETFQHSLYVATLLRYALVLNATWLVNSAAHLYGYRPYDKTIESRENILVSLGAVGEGFHNYHHAFPYDYSASEYRW-HINFTTFFIDCMAALGLAYDRKKVSKAAVLARIKRTGDGSH--------------------------
>UPI0005F51E87	389	0.498	8.291E-117	24	353	357	40	377	382
------------------------TLNSQPK--------YEWKIIWKNVIALAYLHIVALYTWYLVLTmEIQIRTFIYYYAVGYLSGIGITAGVHRLWCHRSYKAKWPMRVILMVLQTIAFQKHIYDWVREHRVHHKFTDTDADPHNSKRGFFFSHVGWLMVRKHPDVISKGATIDMSDLEKDPIVVFQRRYYAVLMPLLCFVLPMLVPIYFWNEKPIYAWYGAVC-KYVTVLNGTWLVNSAAHMWGTKPYDTSISATDYSFFGFSAFGEMSHNYHHVFPWDYKAAELGFNSRNITCGFIDFFAWLGWAYDLKTARHDLVKKRAARTGDGSiyertgdyndelHTqekmTWGWNDADMSFEDKQAAEILNK---
>UPI00193D4630	389	0.579	8.291E-117	39	326	357	380	666	672
---------------------------------------YELKIVWRNVIIFTFIHLAAIYGLYLYLFRAKCLSFIWFTLVGFAGGFGITVGAHRLWAHRSYKAKWPMRLILMIFNTVAFEDDIYQWVRDHRVHHKFVDTDADPYNVRRGFFFSHMGWLLVRKHPDVIKKGATIDCSDVIQDPIVAFQRKWYMYLMPLCCFIIPALIPWLAWNENLWYSWYIA-VFRYCTSLHLTWMVNSVAHMWGMKPYDKSLTATNNVGVGIFAFGEGWHNYHHVFPWDYKASEFGNYRCNFSTAFIDFFAYLGLAYDLKTVPADMIKKRILRNG------------------------------
>A0A482V9J3	388	0.568	1.135E-116	43	326	357	2	286	288
-------------------------------------------IVWRNVVIFLLYHLIALQGVYYVVSlTVIWKTLLWSLLLTACAGQGITAGVHRLWAHRSYKARLPLRLLLCFFQTISFQNSIYEWARDHRAHHKFTDTDADPHNSTRGFFFSHMGWLMVRKHPAVITKGRMVDMSDLEADPVVRFQKKYYPILAPLLCFVMPTMVPWYFWNEELYVAFCVAGMLRYLISLHFTWLVNSAAHLWGYKPYDRYIKPSENGLVSTLTFGEGWHNYHHVFPWDYKAAELDNYNGNLTTGFIDFMNKIGWAYELKTAPPEMILKRMQRTG------------------------------
>UPI00061527E7	388	0.629	1.135E-116	77	351	357	8	282	290
-----------------------------------------------------------------------------AFVLYVFSALGITAGAHRLWAHKSYKAKWPLQLFLTICNTMAFQDAAVDWARDHRLHHKYSETNADPHNAKRGFFFAHMGWLLCRKHPDISEKGKGIDLSDLKNNRILAFQKKYYKYLMPLMCFIMPTVVPVVGWNETWSNAYFVAAILRYVFCLNMTWLVNSAAHLYGFKPYDKFINPVENRGVAIVSLGEGWHNYHHVFPWDYKTAELGNYRYSVTTAFIDLCAKLGLAYDLKIVPDDVVRKRVERTGDGSHEVWGWGDKDQSQDDRDQTVII-----
>UPI000C6CACBE	388	0.580	1.135E-116	29	326	357	15	308	313
-----------------------------PKRATPKQ---ELNIVWRNVILFAFLHIGALYGFTLIFTSAKWQTILFVIIFGYASVLGVTGGAHRLWSHRSYKAKWPVRALLMILQTMAIQNHIYEWCRDHRLHHKYSETDADPHNATRGFFFSHMGWLMVKKHPEVKQKGKAIDLSDLLKDPLVVFQRKHYFPLVILVSIVIPTMIPVLLWGENYWNSLFTVFFTRYVLSLHGTWLVNSAAHMWGNRPYDVTINPRESPIVIFTGSGEGFHNFHHVFPWDYCTGEFGW-KFNMTAAFIDCMAWLGLVYDRKKVSPEMLKQRIERTG------------------------------
>UPI00077FD8C3	388	0.525	1.135E-116	31	339	357	15	319	323
-------------------------------EHEPETKPLEPvQIVWRNVFLFIGLHAAAIYGLYLVIAHATLTSWFYGVFLSFANGLGITAGAHRLWTHRSYKAKLPLRIFLAFCNCLALQNDIYEWSRDHRVHHKFAETNADPHNVNRGFFFAHMGWLMAKKQKDVIEKGKTVDISDIWADPVVRFQHRFYVPLAAICCFVIPSAIPYYCWNEDWYASVFGAGFLRYVLCLHFTWFVNSAAHLWGNKPYDKYISATESKWVSAFAIGEGFHNYHHTFPWDYATSELG-YKYNFTTFFIDCMAYIGQAYDLKTTNPESIHQRKIRTGDGSYFI----DKD-----------------
>A0A2G8K4C9	388	0.496	1.135E-116	15	329	357	5	321	325
---------------TDTDPVEDLlTTDEAETSVRRDEKPivVPTQIVWRNFFWLALLHVGSVYALFGVTWKCHWYTLIWALFLYIWGGLGVTAGSHRLWAHRTYQAKFPLRVFLALGQTSAFQNDIYEWCRDHRVHHKFSETDADPHNASRGFFFSHVGWLLVRKHPNVKVKGAGVDVSDLLKDPVVYLQNRYYIPLMFLLCFIVPTAVPVFYWGESAWNAFYVAGLLRYCLILNATWLVNSVAHIWGMHPYDDQINPSENPLVSTFALGEGWHNYHHAFPSDYRTGEFGW-RINLTTMFIDVMAFVGQAYDRKLVSTDIVLKRAKRTGDGS---------------------------
>A0A8D2CRF4	388	0.529	1.135E-116	15	330	357	42	354	358
---------------EDIRPE--MKDDIFDSSYQDAEGPrPKLEYVWRNIILMGLLHLAALYGVILT-PTSKFYTLLWAYVCYLISGLGITAGAHRLWSHRTYKARLPLRLFLIIANTMAFQNDVYEWARDHRAHHKFSETDADPHNSRRGFFFSHVGWLLVRKHPAVKEKGATLDLSDLRAEKLVMFQRRYYKPAILLTCFVLPTLVPWYCWGETFTHSLYIASFLRYAIVLNATWLVNSAAHLYGYRPYDKNIDSRENILVSLGAVGEGFHNYHHTFPYDYSASEYRW-HINFTTFFIDCMAALGLAYDRKKVSKAAILARIKRTGDGSH--------------------------
>A0A7M4FQ11	388	0.556	1.135E-116	23	330	357	47	354	358
-----------------------GMIdDIFDESYREKEGP-KPakRYVWRNIILMSMLHIGSLYGIYLI-PSAKLMTLGWGIICFVVSALGVTAGAHRLWSHRSYKATWPLRIFLAVANSMAFQNDVYEWARDHRVHHKFSETDADPHNASRGFFFAHIGWLLVRKHPDVIEKGKKIDLSDLKADKVVMLQRRYYKPSVVIMCFLVPTIVPWYFWGESLAISYFIPAILRYAVVLNAAWLVNSAAHMFGNRPYDRNINPRENRLVVLGALGEGFHNYHHTFPFDYSTSEFGW-HYNFTTAFIDLMCFLGLASDRKTVSKEVILARKIRTGDGSH--------------------------
>A0A437B5E2	388	0.474	1.135E-116	7	356	357	14	364	365
-------IPSGVVFETETQT-PDLGLASDVSKLKQAAQ-KKYEYVYFNIVWFLFLHTVSLYGLYLAFTSAKWQTNLFACAMHLACAIGVGAGSHRLWTHRGYKARTPLRILLMIWQTAAFQDCIFEWARDHRTHHKYADTDADPHNSVRGLFFSHCGWLCCKKSPEVIEGGKRIDVTDLYEDPVVMFQKKHYMKMMPILCFVLPTVIPVYFWGETWMNAFCIPTILRYTFGINVVWSINSFAHHYGFRPYDKSLNPRDNVAIWLFCL-EGFHNYHHAFPWDYRATEHSFYNmLTPTVVFIDLMAKIGQAYDLKSVSPNIIKQRAHRTGDGTHNLWGWDDPEFTEKLKTQYSIISnaeKKLE
>UPI00099583C9	388	0.542	1.135E-116	39	344	357	59	363	376
---------------------------------------YVPRIKWPDLAAQIFIHAGCIYGLYLVFTQAKLLTTLWVFVTIYTSGFGITAGVHRLWSHKAYKAKWPLRLLLVFLFTITGQRDVYTWALDHRVHHKYCETDADPHDVRRGFFYAHVGWLFITPHPDVVAKRNAIDMSDLEADPIIMWQKRLYVPLFALLAIGLPVSIPCYIWSESLWVSFWVNFNLRFCVNLNIAFCVNSVSHLWGQKPYDKNISPVENVAVSVAALGEGWHNYHHVFPWDYKTSELGDYSFNLTTGFIDFFARIGWAYDRKYVTSAMVRRRAIRSGDGTH-VWGYGDTDIVKED------------
>UPI001A957083	388	0.504	1.135E-116	31	345	357	119	442	450
-------------------------------KATSDEIEYNPQIRWPDLIAQVFLHTGALYGIYLLF-QARFYTILWVVALIWCSGIGITAGAHRLWSHKSYNASMPLRILLVFLFTIAGQRDAYTWALDHRIHHKFSETDADPHNAHRGFFFSHVGWLFLTPHPKVEEKRKVIDMSDLQNDRVVMFQHKYYIPLFTLFSIGLPVLLPWYCWNENLWISFWINFNMRFTSTLNAAFFVNSVAHMWGKKPYDKNISPVESPFVSFLALGEGWHNYHHVFPWDYKTGEFGSYKLNITTAFIDFCAKIGWASGRKSVSPDMVKRRAAKCGDGTrfltdefaHkdQVWGYGDRDIPKEDA-----------
>A0A836G381	388	0.534	1.135E-116	24	324	357	14	313	700
------------------------SINDKPLMKESYKTDYKWEIVWKNVIIFTYIHLAAIYGIYMACLYAKYWSILWFVAVTIVAIIGITAGSHRLWSHRSYKAKWPMRLILMIFQTIAFQDDIYQWARDHRMHHKFTDTDADPYNVRRGFFFSHIGWLLIRKHPDIVIKGATIDCSDLMQDPLVVFQKKWYRYLMPLCAFIIPTLVPWWAWNESLWYSWHFAIC-RYCINLNITWSVNSVAHMWGTKPYDKSVSSTENIGVSLLAFGEGWHNYHHAFPWDYKTAELGNYKFNLTKNFIDFFAYIGLAYDLKTVSADVIKKRVLR--------------------------------
>A0A7M7JD27	388	0.591	1.554E-116	39	327	357	28	315	331
---------------------------------------YRIKLVWRNVILMGYLHIISIYGLYLIATQAMWKTVGWAYIMYFASCLGITAGAHRLWAHRTYKAKLPLKIFLAFCQSMAFQNHIMEWARDHRVHHKYSETNADPHNAKRGFFFSHVGWLLCRKHPDVIEKGRKIDLSDLQADPVVAFQKRHYLKTVLICCFIFPAVIPMFLWGETFLNAFVICSLTRYCISLNVTWLVNSAAHMWGHKPYDTNINPVENWGVSVGAIGEGWHNYHHTFPHDYKAAEL-PYTLNPTTLIIDFFALIGWAYDRRSVSAETIKARKMRTGW-----------------------------
>UPI001CF55318	388	0.570	1.554E-116	33	330	357	40	334	338
---------------------------------KKGPKPPR-KIVWRNVILMALLHFGALYGLS-FLPATKPATIIWALVCFMLSALGVTAGAHRLWSHRSFKAKLPLRIFLAVVNTMAFQNDIYEWARDHRAHHKYSETDADPHNAKRGFFFAHIGWLLMKKHPDVIEKGSKLDLSDLYADEVVMFQRRHYKKLILVMCFIFPTVVPWYFWNESLYTAFYVPGLLRYTLVLNATWLVNSAAHMYGNRPYDKNINPRENKFVAIGAFGEGFHNYHHTFPYDYTSSEFGI-RYNLTTCFINLMCFLGLASDCKKASKETVIARQQRTGDGSH--------------------------
>A0A6M2CYB7	388	0.512	1.554E-116	17	331	357	10	330	341
-----------------VATEARSKVDLEPattNDEQITEQlPSKQppmEIIWMNVFKILVIHVMALYGLYVALFHAKWMTLHFTIFYIVCSGLSVTAGAHRLWSHRSYKAKLPLRVILMLFNCMAGQNDIYDWVRDHRVHHKYSETDADPHNVNRGFFFAHVGWLMCRKHPEVTRKGKAIDCSDVANDPVVKFQTRYHIPMTILFCFIVPTVLPHRLWGESRWNAFFVAAILRWVFQLNSTWLVNSAAHMWGQKPYDKNISPAENFIVSFLAIGEGFHNYHHTFPWDYSTSELGW-KLNISTMFIDLMAKIGWAYDLRKPTREMIDQRVARTGDGSHP-------------------------
>L5JRP8	388	0.550	1.554E-116	12	330	357	40	355	359
------------HLEEDIRP-ELKDDIYDPSYKDK-EGPrPKLEYVWRNIILMFLVHLGGLYGILLI-PTCRVYTWLWGVFCYGFSALGITAGAHRLWSHRSYKARLPLRLFLIIGNTMAFQNDVYEWSRDHRVHHKFSETDADPHNARRGFFFSHVGWLLVRKHPDVKEKGGLLDLSDLKAEKLLMFQRRYYKPAILLLCFILPTLVPWYFWGETFQHSLYVATFLRYILVLNATWLVNSAAHLYGYRPYDKTINPRENILVSLGAVGEGFHNYHHTFPYDYSTSEYRW-HLNLTTLFIDCMAAIGLAYDRKKVSKAAVLARVKRTGDGSY--------------------------
>UPI001CF75D82	388	0.541	1.554E-116	33	355	357	35	357	359
---------------------------------KSKKEEFRPKLRWPDLTVQIFIHVGCLYGLYLCLVSAKLYTTLFAFLTIYLSGFGITAGAHRLWSHRAYKAKWPLKILLLVLFTITGQRHVYVWALDHRVHHKYSETDADPHNAKRGFFFSHVGWLVLTPHPDVVEKRKAVDMSDLEADPLIMWHKKLYPVLFFLFVIFLPVFIPVYFWNETIWNSFWVNFNARFCITLNIAFFVNSVAHMWGQKPYDRYISPVENLAVSLAALGEGWHNYHHVFPWDYRTGELGN-SYNPSTTFIDFFAKIGWAYDLKFASNSMIARRAQKSGDGSH-VWGYGDADIEKEDLEElnQMDEDFKT-
>F6WAL7	388	0.525	1.554E-116	7	330	357	41	362	366
-------VPPHRQ--EEICTGRgMRDDDVFDGTYREKAGP-KPKviYVWRNIILMSLLHLGALYGIALI-PSAHLYTLLWVIAFYSVSALGITAGAHRLWSHRTYKARLPLRIFLTFANTMAFQNDIYEWARDHRVHHKFSETDADPHNARRGFFFSHVGWLLVRKHPDVIEKGRLLDMSDLKADKLVMFQRRYYKPAVLFMCFIMPTLVPWYFWDESLKHSFFVASLLRYACVLNATWLVNSAAHLYGSRPYDKNINPRENILVSLGAIGEGFHNYHHTFPYDYSTSEYRW-HINITTFFIDFMCFLGLAYDRKKVSKEVILARCSRTGDGSH--------------------------
>UPI0005EE784C	388	0.539	1.554E-116	39	352	357	53	366	370
---------------------------------------YVPRIKWLDLGAQIFIHGGSLYGLYLVLTQAKLLTALWVFVTIYTSGFGITAGVHRLWSHKAYKAKWPLRLLLVFLFTITGQRDVYTWALDHRVHHKYSETDADPHDARRGFFFAHVGWLFTTPHPDVVAKRKAVDMSDLEADSIVMWQKRWYIPLFLLLTIVLPVGIPCYFWSESLWISFWVNFNLRFCINLNIAFCVNSVAHMWGQKPYDKSISPVENIAVSIASLGEGYHNYHHVFPWDYKTGELGENPFNWTTSFIDAFARIGWAYERKYVSPDMIHRRAYRCGDGSH-VWGYGDVDISKEDlAELDVMDN----
>A0A6J2T0X3	388	0.510	1.554E-116	28	352	357	82	416	417
----------------------------QQKQQEEAEEEYIPQIRWPDLGAQSFLHAGALYGIYLLF-YAKLYTFLWVAVTILVSGIGITAGAHRLWSHKSYTASLPLRVLLAFAFSIAGQRDAYTWALDHRIHHKFSETDADPHNAKRGFFFAHVGWLFLTPHPKVIAKRKVIDMSDLEADPVVMFQRKYYIPLFALCSIVLPVMVPWYFWQESLWMSFWINFNMRFCWTLNVAFFVNSVAHMWGRKPYDKNIMPVEAPLVSLVALGEGWHNYHHVFPWDYKTGEFGSYTLNITTGFIDFCARIGLASGRKFVSPDMIKRRAAKCGDGSrflsddyaHkdQVWGFGDRDLPREDlAELAKMQN----
>A0A1J1HJL8	388	0.478	1.554E-116	37	355	357	59	407	1330
-------------------------------------GPeYKMELVWRNIIIFILLHIGAVYGYY--TPKRSWNTIIFTLLYGFSGGFGITAGSHRLFAHKAYKANKALKVLLLYFQTIAFQNSVYEWARDHRVHHKFTDTNADPHNSRRGFFFSHIGWLLCKKHPDVKKFGAKVDMSDLEADPLIMFQHKHFLRLMVVISIIIPTLIPWLCFGETFRASFFLGSVYRYIVSLHITWLINSAAHMYGMKPFDKNISPADSRLVGFLAFGEGFHNFHHVFPWDYKTSELGTYYFNFTTGFLDFFARIGWATELKTVSDELIRKRILRTGDGSHkyskiksnqermmayikdrttdengnhvhheedAIWGWDDQALPEEDKK--YISLRKT-
>A0A2T7PYW6	387	0.548	2.128E-116	16	329	357	8	321	323
----------------DVASPEGLEDEVEPvitEETQTQKRPPRV-IVWRNVILFMFLHLGALYGIYVI-PQAHPLTWLWTCVMYVMSGLGITAGAHRLWSHRSYKAKLPMRMILAIFNSMAFQNDVFEWARDHRAHHKYSETDADPHNAKRGFFFAHMGWLLLRKHPDVREKGRSLDLSDLYADPVVMFQRKYYKTSVLLCCFILPTFVPVYFWGESLSVAFYLPAVLRYALVLNATWLVNSAAHMWGNKPYDKNINPAQNLMVAFSAVGEGFHNYHHVFPHDYSTSEYGW-HFNITTMFIDFMSLFGQAYDRRRIPTKVVVQRKARTGDGT---------------------------
>UPI0002658F70	387	0.587	2.128E-116	39	339	357	25	324	328
---------------------------------------YQLKFVWRNIALMAYLHIISIYGLYLFATKVMWLTVAWAYVLYFGSCLGITAGAHRLWAHRTYKAKLPLRIFLAFLQSLAFQNHIYEWARDHRVHHKYSETDADPHNAKRGFFFSHVGWLLVRKHPDVIEKGRKIDLSDLNADPVVMFQKKHYLKTVLFACFVFPTVVPWFLWGESLFHAFVVCALTRYCVALNVTWLVNSAAHMWGDKPYDKNINPVENWGVSIGAIGEGWHNYHHTFPQDYKAAEV-PYTLNPTTFVIDVFAYFGLAYDRKSVSPETIRARKMRTGCEStnHEV--YADKD-----------------
>UPI001864F212	387	0.533	2.128E-116	18	329	357	18	327	329
------------------EPVRAEMHSAPePPNGDAKDKRSK-QIVWRNVILMSLLHVGAVYALFLI-PKAHPLTWIWSYLCFVMTALGVTAGAHRLWSHRSYKATLPLRLFLAAANSMAFQNDIFEWSRDHRVHHKYSETDADPHNAKRGFFFAHVGWLFVRKHWDVIEKGKKLDVSDLLADPVVVFQRKYYKTSVVLMCFVLPTLVPWYFWSETLWNSYFLSSILRYTISLNVTWLVNSAAHMYGNRPYDKNISPRENRFVTFGAIGEGFHNYHHTFPFDYSASEFG-FRFNPTTCFIDLMCWLGLASNRKRVSPEMIQARKLRTGDGS---------------------------
>A0A2I3LW05	387	0.527	2.128E-116	21	329	357	24	328	330
---------------------ESSEGGGGPE--RPGARGQRQNIVWRNVVLMSLLHLGAVYSLVLI-PKAKPLTLLWAYFCFLLAALGVTAGAHRLWSHRSYKAKLPLRIFLAVANSMAFQNDIFEWSRDHRAHHKYSETDADPHNARRGFFFSHIGWLFVRKHPDVIEKGRKLDVSDLLADPVVRIQRKYYKISVVLMCFAVPTLVPWYIWGESLWNSYFLASILRYTISLNVAWLVNSAAHMYGNRPYDKHISPRQNPLVALGAIGEGFHNYHHTFPFDYSASEFG-LNFNPTTWFIDLMCWLGLATDRKRATKPMIEARKARTGDSS---------------------------
>UPI000873F40A	387	0.537	2.128E-116	21	346	357	35	357	374
---------------------ESKMDaaNNQPE-----TEEFVPRIRWPDTIAQLFLHLGCLYGFILCLVSAKFYTTVFAFLSIYITGFGITAGAHRLWSHRAYKAKWPLRLLLITLFTITGQRHVYVWALDHRVHHKYSETDADPHNAKRGFFFSHVGWLILTPHPSVVEKRKAVDMSDLEADPIVMWQKKIYPLLFLIFNIFLPVAIPVYYWNETLWNSFWINFNMRFTVTLNIAFFVNSVAHMWGQKPYDKNISPVENLAVSLATLGEGWHNYHHVFPWDYKTGELGN-VYNPSTTFINFFAKLGWAYDLKSVSKSMIARRAKKCGDGSHPqIWGYGDSDIEKEDLE----------
>UPI001D092EC8	387	0.495	2.128E-116	8	353	357	13	353	389
--------PSDnVLNSEDIV-----VDKSSDKIKDDFPTPWNRRFLWRNIAVFGPLHVLSFYGLYLVFTSARIYTTIFALVLHQLGIFSVTAGAHRLWSHRAYKAKWPLRCLLIFIHWCTFQDAVYIWAYHHRIHHKFSDTDADPHNAKRGFFFSHMGWLFCEGHPDFETKKKVIDLTDLHQDKILMFQYRHYLKVMPFLSFILPTLLPMVLWDETLWNSFFV-NIWRYAITFHVTVCINSFAHTYGSRPYDKEIMPTESYSLAWVTLGEGWHNYHHVFPWDYKAAEFGGSRVNPTTVLLNFFAKIGWAYDLKTVTDEGIKKRVMRTGDGTHPVWGWGDPEQTKENANAATILHK---
>A0A158NYS4	387	0.535	2.914E-116	39	331	357	8	299	304
---------------------------------------YKWEIVWKNVIIFTYIHLAAIYGMYMACWHVKYWSILWFVALGIAAMIGVTAGSHRLWSHRSYKAKWPMRLILMIFQTIAFQDNIYQWARDHRVHHKFTDTDADPYNARRGFFFSHIGWLLIHKHPDIVIKGATIDCSDLMQDPLVMFQKKWYRYLMPLCAFIIPTLVPWWAWNENLWYSWHFTIC-RYCIILNITWSVNSVAHIWGMKPYDKSLSSTENIGVSLLTCGEGWHNYHHAFPWDYKMAEIENYKFNLAKTFIDFFAYIGLAYDLKTVSVDVIKKRVLRCGESTEN-------------------------
>UPI0015A83E41	387	0.563	2.914E-116	31	329	357	14	312	329
-------------------------------ESKVEQKPqYKTKIVWFNVILFVYLHLSFFYGVYLGLTSAYLKTCLFGYIYGNIGGLGITAGSHRLWSHRSYKARWPLRVLLCIFASIAAQNDIYEWCRDHRVHHKFTETDADPHNIKRGFFFAHMGWLMCRKHPAVASKGKTVYLDDLWADPIVRFHRRFYIPMVLLFSFYVPTMIPVWFWGETLWNSFFIAGLARYCFSLNVTWLVNSVAHKYGDQPYDRYIEARENSIVALLGHGEGWHNYHHVFPWDYSTSELG-YTFNLTKIFIDFMALIGLAYDRKIVHPELVKNRKLKTGDGT---------------------------
>UPI000DC156E2	387	0.575	2.914E-116	29	338	357	20	335	350
-----------------------------PNDRPVEKQSYQLVIVWRNVILCSLVHLGALYGVYLAFVSAKLTTTIFAICLYQITAIGVTAGSHRLWSHRAFKATWQLRLIIIILNTIAFQNSVYEWARDHRLHHKYTDTNADPHNSNRGLFFSHVGWLLCRKHPDVIEKGRTIDVSDLLADPFVAFQKKYFWFLITWACFIIPTLIPVYFWGETWRNSWYVAVLLRYVLTLNGIWLINSAAHAWGGKPYDRSIKPTQNLGVAIMSVGEGWHNYHHVFPQDYKAAELGNYKFNFTTAFIDLFAKIRWAYDLKTVSTELVHQRVLRTGQiQSRkdpePISeGWVEK------------------
>A0A7J8GF33	387	0.543	2.914E-116	3	330	357	29	355	359
---NEESKLEKTLlhLEEDIRP-EMKDDIYDPSYKDK-EGPrPKLEYVWKNIILMSLLHLAGLYGITLV-PTCHVYTCLWGIFYYLMSALGITAGAHRLWSHRTYKARLPLRVFLIIANTMAFQNDVYEWARDHRVHHKFSETDADPHNARRGFFFSHVGWLLVRKHPAVKEKGALLDLSDLKAEKLVMFQRRYYKPAILLMCFILPTIVPCYFWGETLLHSFHVAVALRYVIVLNATWLVNSAAHLYGYRPYDKTINPRENILVSLGAAGEGFHNYHHTFPYDYSTSEYRW-HVNFTTFFIDCMAALGLAYDRKTVSKAAILARVKRTGDGSY--------------------------
>UPI0010FB351B	387	0.552	2.914E-116	39	352	357	47	360	364
---------------------------------------YVPKIKWLDLGAQIFIHGGFLYGLYLVFAQAKLLTSIWAFVTIYTSGFGITAGVHRLWSHKAYKAKWPLRLLLVFLFTITGQKDVYTWALDHRVHHKYSETDGDPHDVRRGFFFAHVGWLFTTPHPDVVAKRKAIDMSDLEADSIVMWQKRLYIPLFALLTIGLPVFIPCYFWSESLWISFWVNFNFRFCINLNIAFCVNSVAHMWGQKPYDKNISPVENFAVSIASLGEGYHNYHHVFPWDYKTSELGDYPFNLTTGFIDAFARIGWAYDRKYVLPEMIYRRAHRCGDGSH-VWGYGDIDISKDDqAELDMMNN----
>A0A0L7L9K4	387	0.527	2.914E-116	9	354	357	77	399	402
---------TDVVNDSDVTN-RVP-----PTAEKRV-----WDIVWRNVLLMGFAHLGGVY----------------AVFLYLCSGLGITAGAHRLWAHKSYKARVPLRLLLTLFNTIAFQDAVIDWARDHRMHHKYSETDADPHNATRGFFFSHVGWLLVRKHPQIKAKGHTIDLSDLKSDPILRFQKKYYLTLMPLCCFAMPTLIP-TLWGETAWNAFYVCAVFRFVYVLNVTWLVNSAAHLWGAKPYDKNINPVEIKTVSLVVLGEGFHNYHHTFPWDYKTAELGNYSLNFSKIFIDFMAAIGWAYDLKTVSHEVIEKRVKRTGDGSHPVWGPNDdiiEDNKEiiETADKTDLTNGK--
>A0A3Q1GXL0	387	0.545	3.989E-116	24	330	357	9	314	318
------------------------SDDSFDHAYKEKEGPKPPmVIVWRNVILMSLLHLGALYGIFLI-PSASPLTLVFSVLCFVISGLGITAGVHRLWSHRSYKASLPLRLFLAIANSMAFQNDIFEWARDHRVHHKYSETDADPHNACRGFFFAHIGWLLVRKHPDVIEKGRKLDLADLYADKVVMFQRKYYKPSVLLMCFFVPTIVPWLLWGESLWVSYFIPGLLRYTMVLNASWLVNSAAHMWGNRPYDKNISPRENAFVTFSAIGEGFHNYHHTFPFDYATSEFGW-KLNITTCFIDLMCFLGLARDRKKVSREMVLSRIQRTGDGSH--------------------------
>A0A3B4AZT8	387	0.570	3.989E-116	29	330	357	21	320	323
-----------------------------PTYREK-EGPKPPlNIVWKNVILMGLLHLGALYGVFLI-PSASLNTLLWTLLCYIISALGITAGAHRLWSHRSYKASLPLRIFLGVANSMAFQNDIFEWARDHRVHHKYSESDADPHNAKRGFFFAHIGWLLVRKHPDVIEKGGKLQLQDLTSDPVVRFQRKNYKLSVVLMCFLVPTLVPWYFWGESLWVSYFVPSLLRYTVVLNATWLVNSAAHMWGNRPYDKNINPRENKFVAFSAIGEGFHNYHHTFPYDYASSEFGC-KVNLTTCFIDTMCWLGLASDRKRVTRDLIHSRIQRTGDGTH--------------------------
>A0A6L2Q648	387	0.485	3.989E-116	3	353	357	3	332	336
---NVTSSPTEVL---CTAESTLPASNEVRSEEEKPTLKYRREIVWPNVVMHIYLNSAALYGG---------------------GILGITAGVHRLWSHRAYRATWQLRLILMLLHTLAFQTSAHEWVRNHRVHHKHSDTDADPHNVRRGFFFTHYGWMLVRKHPAVKEKGKQIDCSDIDADPFLVFQKRYYIILMPILCFLIPTAVPVYLWGETWTNAYHIAAVLRQVVTLHMTLITNSITHWpdtWRKRPYDKNIYPSENFMVSLLTLGEGWHNFHHVFPWDYKTAEIGGNRINPTTRFIDWCARIGWAYDLKTVPMSVVKRRIERTGDGTHEIWGWGDKDMTMRDKDLVEVINK---
>UPI001AACF0BB	387	0.563	3.989E-116	15	329	357	19	332	337
---------------EDIGAHREMTDDIFDPSYQEQKGPRPPmKIVWRNVILMTLLHGAALYGIFLI-PAAKPATLVWAVLCFMMSALGVTAGAHRLWSHRSYKAKLPLKMFLAVSNTMAFQNDIYEWARDHRAHHKYSETNADPHNAMRGFFFAHIGWLLMRKHPDVIEKGKKLDLSDLHADKVVMFQRRHYKKLILLMCFIFPTVVPWYFWGESLYNAIYVPCLLRYALVLNATWLVNSAAHMFGNRPYDKNINPRENRFVAIGAIGEGFHNYHHTFPYDYSSSEFGI-KYNFTTLFIDLMCYLGLASDCKKVSTDIIKARRQRTGDGS---------------------------
>A0A7L1C106	387	0.543	3.989E-116	12	330	357	33	350	354
------------LNHEDLAGDRGMMDDIFDGTYQQKEGPRPPlRYVWRNIILMSLLHLGALLALPMI-PYAKIQTLAWAVLCFTLSALGITAGAHRLWSHRTYKATLPLRIFLTIVNSMAFQNDIYEWARDHRVHHKFSETDADPHNAMRGFFFSHIGWLLVRKHPDVIEKGQKLDLSDLKADKVVMFQRRYYKPSVVLLCFTMPAVVPWYFWDESIIISFFIPVILRYATGLNTTWLVNSAAHMFGNRPYDQNINPRENPLVSLGALGEGFHNYHHTFPYDYSTSEFGW-RFNVTTAFIDLMCLLGLASDRKKVSKEVILARKMRTGDGSH--------------------------
>A0A0A7HRT0	387	0.520	3.989E-116	8	330	357	34	352	356
--------PAPQYAEADVRPEID--DTHDPSYQDEEGPPPKLEYVWRNIILMTLLHTGALYGITLV-PTCKFYTVLWAYLYYVVSALGITAGAHRLWSHRTYKARLPLRIFLIMANTMAFQNDVYEWARDHRAHHKFSETHADPHNSRRGFFFSHVGWLLVRKHPAVKEKGGLLDMSDLKAEKLVMFQRRYYKPGLLLMCFILPTLVPWYCWGETFLHSLYVATFLRYAVVLNATWLVNSAAHLFGYRPYDKNIESRENILVSLGAVGEGFHNYHHAFPYDYSASEYRW-HINLTTFFIDCMAALGLAYDRKKVSKAAVLARIKRTGDGSY--------------------------
>A0A8B7QTP2	387	0.532	3.989E-116	9	330	357	37	355	359
---------TPLYLEDDIRP-EIKDDIYDPTYKDK-EGPkPKNEYVWRNIILMSLLHLGALYGIILV-PTSQVYTWLWALFYYVVSALGITAGAHRLWSHRTYKARLPLRFFLIVANTMAFQNDVFEWSRDHRVHHKFSETDADPHNARRGFFFSHVGWLLVRKHPAVKEKGALLDLSDLKAEKLVMFQRRYYKPAVLFMCFILPTLVPWYFWGETFRHSLYVATFLRYAIVLNATWLVNSAAHLYGHRPYDKTINPRENVLVSLGAIGEGFHNYHHSFPFDYSASEYRW-HINLTTFFIDCMAALGLAYDRKKVSKEAVLARAKRTGDGSY--------------------------
>A0A8C0NMY4	387	0.537	3.989E-116	8	330	357	37	356	360
--------PS-LYLEEDIRP-EIKDDIYDPTYKDPEGRPkPKVEYVWRNIILMSLLHVGALYGITLI-PTCKTYTWLWVFSYYLISAVGITAGAHRLWSHRTYKARLPLRLFLIIANTMAFQNDVYEWARDHRAHHKFSETDADPHNSRRGFFFSHVGWLLVRKHPAVKEKGGLLDLSDLKAEKLVMFQRRYYKPGILLMCFILPTFVPWYFWGETFLHSVCVATLLRYAIVLNATWLVNSAAHLYGYRPYDKNISPRENILVSLGAAGEGFHNYHHSFPYDYSASEYRW-HINFTTFFIDCMAALGLAYDRKKVSKAAILARIKRTGDGSY--------------------------
>A0A8C4CCQ7	387	0.558	3.989E-116	33	330	357	69	365	369
---------------------------------KEKDGPKPPmRIVWRNVVLMSLLHVGALYGL-VVVPYASLSTWIWTAVCFFISALGVTAGAHRLWSHRSYKASVPLRIFLAVANSMAFQNDIYEWARDHRVHHKYSETDADPHNASRGFFFAHIGWLLVRKHPDVIEKGRKLDLSDLKADPVVMFQRRHYKLSIVLMCFVLPTFVPWFLWGESLWVSYFIPGLLRYTIVLNATWLVNSAAHMWGMRPYDKSINPRENKFVVFSAVGEGFHNYHHTFPYDYAASEFGC-SLNLTTLFIDLMSCLGLAKDCKRVSAEMVAARVKRTGDGSH--------------------------
>A0A151JSF3	387	0.552	3.989E-116	33	329	357	36	331	612
---------------------------------KEYKTDYKWEIVWKNVVIFTYIHFAAIYGLYIACLHAKYWSILWFVALVIAALIGIGAGVHRLWSHRSYKAKWPMRLILMIFQTIAFQDDIYQWARDHRVHHKFTDTDADPYNALRGFFFSHIGWLLTRKHPDVVIKGATIDCSDLMQDPIVVFQKKWYRYLMPLCAFIIPTLVPWWAWNESLWYSWHLAVC-RYCINLNITWSVNSVAHIWGTKPYDQSVTATENIGVALLACGEGWHNYHHAFPWDYKTAEFGNYKFNLNKTFIDFFAYIGLAYDLKTVSADVIKKRVLRCGELT---------------------------
>A0A1J1HJL8	387	0.438	3.989E-116	26	354	357	971	1326	1330
--------------------------NALPYDTKPGEKPYKLEIVWRNVIAFIYLHGAAAYAVYaLPLRASTWWT---AFFFAIIGSFGISSGAHRLWAHKCYKANLPMKIMLLYFQTIAFQNCVIEWVRDHRVHHKYSDTNADPHNASRGFFFSHMGWLMCKKHPDVKKYGAKVDMTDLESDPMLRFQQKYYLILMPICSFVIPMMVMHYCFGEEWRLTYYW-NLFRYVVTLHITWSINSVSHIWGSKPFEKDIAPTDTYIIGFLAFGEGWHNYHHVYPWDYKVSELPRYWCNFSIGFLDFFAWLGWATDLKTVSDEMIRKRVLRTGDGSHRyaieaktakelvetynnnnnnndphehvdtLWGWGDDDMDSDEKKDVKILHPK--
>A0A3B3S036	386	0.551	5.462E-116	33	330	357	25	321	325
---------------------------------REKDGPKPPmQIVWRNVILMTLLHFGALYGLYLL-PSTSVLTLAWSILCFLISALGVTAGAHRLWSHRSYKASLPLRIFLAIANSMAFQNDIYEWARDHRVHHKYSETDADPHNAVRGFFFAHIGWLLVRKHPDVIEKGQRLELSDLKQDQVVMFQRKHYKPSILLMCFIFPTVVPWYLWGESLWLAYFVPGLLRYALVLNATWLVNSAAHMWGNRPYDQHINPRENKFVAFSAIGEGFHNYHHTFPYDYATSEFGC-RLNLTTCFIDMMCRLGLATDCKKVSREQVLARKQRTGDGSH--------------------------
>A0A140GBL3	386	0.564	5.462E-116	29	330	357	28	327	330
-----------------------------PTYKEK-EGPKPPlNIVWKNVFLMGLLHLGALYGAFLV-PHASAKTLVWSVLCYMVSALGITAGAHRLWSHRSYKASLPLKIFLGFANSMAFQNDIFEWARDHRVHHKYSESDADPHNAKRGFFFSHIGWLLVRKHPDVIEKGGKLELKDLTSDPVVRFQRKYYKMSVVLMCFLLPTMVPWYFWGESLLVSYFVPALLRYAVVLNATWLVNSAAHMWGNRPYDKHINPRENRFVAFSAIGEGFHNYHHTFPYDYATSEFGC-KVNLTTCFIDLMCWLGLAYDAKRVSRELIHTRIQRTGDGSH--------------------------
>A0A7I8VJL0	386	0.523	5.462E-116	30	342	357	25	331	335
------------------------------EQNQPAKQP-PTKIVWRNVIWMIYLHIAALYGVYLM-YYCKWQSWIWFAVTYGMSGLGITAGAHRLWAHRSYKAKLPLRIVLAIWNTMAFQNDVIEWSRDHRVHHKYSETDADPHNANRGFFFSHVGWLLVRKHPEVRAKGKRVNIDDLLADPVLVFQRKVYLPAMIFTCFFFPSLVAWYFWGESWWTAFFTVGILRYTLVLNATWAVNSVAHMFGNKPYDREISPVETLSVAVAALGEGYHNYHHTFPQDYSASEFGW-GRNCTTAFIDFCAWIGQAYGMKKISPEMIKRRMERTGDGST---GFGYTNPPK--------------
>A0A1Y1L7K6	386	0.488	5.462E-116	12	353	357	8	351	356
------------HLETDV------TAEG--KEGPISKSTYKWKLVWSHVFIMVFIYAGGLYGLYLFLFYCSWKTCLWTYIYGTISLQGVTAGTHRLWSHRSYKAKLPLRIILMICQSIAFQGHIYSWARNHRAHHKFSDTDADPHNAKRGFFFSHVGWLLVVKHEDFINKRKTIFVDDLESDAVVQFQRKHYFFLVILLCYIIPTIVPWYFWNESLSISWYTAAMFRHCVSLNAIYCVNSIAHLFGTKPYDKKIGAVENSLISVVTNGEGWHNYHHVFPWDYKTSEFGNSRLNQTTMFINFFAKIGWAYDLKTVAKELIERKAIRSGDGSkfnfenqHNskaVWGWGDSEMKTEDIEEVKKYNK---
>A0A8C6RLA8	386	0.548	5.462E-116	12	330	357	38	353	357
------------LYLEDIRP-EMKEDIHDPTYQDAEGPPPKLEYVWRNIILMALLHMGALYGITLI-PSCKLYTCLFAVLCYVISALGITAGAHRLWSHRTYKARLPLRIFLIIANTMAFQNDVYEWARDHRAHHKFSETHADPHNSRRGFFFSHVGWLLVRKHPAVKEKGGKLDMSDLEAEKLVMFQRKYYKPGLLLMCFILPTLVPWYYWGETFLNSLYVSTFLRYTAVLNATWLVNSAAHLYGYRPYDKNIESRENILVSLGAVGEGFHNYHHTFPFDYSASEYRW-HINFTTFFIDCMAALGLAYDRKKVSKAAVLARIKRTGDGSH--------------------------
>A0A8C0WYM2	386	0.527	5.462E-116	1	330	357	39	354	358
-DLGEEIRPE---MKEDIHD---------PTYQDEEGPPPKLEYVWRNIILMGLLHLGALYGITLV-PTCKFYTWLWAYMYYVVSALGITAGAHRLWSHRTYKARLPLRLFLIIANTMAFQNDVYEWARDHRAHHKFSETHADPHNSRRGFFFSHVGWLLVRKHPAVKEKGGLLDMSDLKAEKLVMFQRRYYKPALLLMCFVLPTLVPWYCWGETFPHSLFVATLLRYAVVLNATWLVNSAAHLYGYRPYDKNISSRENILVSLGAVGEGFHNYHHSFPQDYSASEYRW-SLNFTTFFIDCMAAIGLAYDRKTMSKAAILARIKRTGDGSY--------------------------
>UPI001485F8C3	386	0.531	5.462E-116	13	330	357	41	355	359
-------------LEEDIRP-EMKEDIHDPTYQDEEGPPPKLEYVWRNIILMALLHVGALYGITLV-PSCKIYTCLFGFVCYLISGLGVTAGAHRLWSHRTYKARLPLRVFLIIANTMAFQNDVYEWARDHRAHHKFSETHADPHDSRRGFFFSHVGWLLVRKHPAVKEKGRKLDMSDLKAEKLLMFQRRYYIPGLLLMCFILPTMVPWYCWGETFLHSLFVSTFLRYAVVLNATWLVNSAAHLYGYRPYDKNIQSRENVLVSLGAVGEGFHNYHHAFPYDYSASEYRW-HINFTTFFIDCMAALGLAYDRKKVSKAAVLARIKRTGDGSH--------------------------
>A0A1Y1MPN0	386	0.529	5.462E-116	29	346	357	27	350	362
-----------------------------PKQdqfnSKVPNEEFVPNIKWPDLIAQLFIHGGCIYGVVLMFSSAKLLTSLFVFVTIYTSGFGITAGVHRLWSHKAYKAKWPLRLILVFLFTITGQKHIYAWALDHRVHHKYSETTSDPHNAKRGFFFSHVGWLVLTPHPDVVKKRKIIDMSDLEADPIVMWQKRYYPILFLLLTVGLPVAIPVYFWEETIWNSFWICFNTRFCITLNIAFCVNSLAHMWGYKPYDKDINPVENMIVSIAALGEGWHNYHHVFPWDYKTGEFG-SRLNLSTQFIDFFAKLGWAYDLKYASPEMISRRARKSGDGTHietHLWGYGDEDIEIEDKK----------
>A0A8J5AUD9	386	0.509	5.462E-116	25	346	357	84	413	421
-------------------------IDSDLSELDKAVE-FKPTIRWPDLIVQTFLHTGAVYGLFLLF-YIKIFTFLWIMLLIMGSGFGITAGAHRLWSHKAYKANWQLRVILIFLFTIAGQRDAYTWAHDHRVHHKYSETDADPHDARRGFFFAHVGWLFLTPHPEVVAKRKLIDLSDLQNDAIVMWQKKYYVPLFALIAIGMPVLVPWYFWNESLWISFWVNFNLRFCITLNIAFFVNSVAHMYGKRPYDKTISPVENLSVAIAALGEGWHNYHHVFPWDYKTGELGDYTYNLTTAFIDTFAKLGWAYDRKSVSPEMIARRAAKCGDGTHfldseeshknPVWGLGDNDISQEDLD----------
>UPI00077FB06B	386	0.577	7.478E-116	32	329	357	48	344	355
--------------------------------VIEAQKPVPTQIVWRNVILFAYLHMAAVYGFYLMFTSAMWQTNLFAFILYLFSGVGVTAGAHRLWAHRSYKARFPLRVFLAFIYTIAFENDIYEWARDHRVHHKYSETDADPHNATRGFFFAHVGWLLCRKHPEVIKKGKNIDLSDLMADPIVRFHRKYYLKLVLLCCFILPTIVPMYFWGETFKNALFVATIFRLCFTLNQTWLVNSAAHMWGTRPFDVNINPRENPLVVLGAVGEGFHNYHHTFPYDYATSEYGI-KYNVTTAFIDAMACLGLAYDRKSASRSVVSARKLRTGQPS---------------------------
>B4N426	386	0.471	7.478E-116	9	352	357	15	356	357
---------TGVLFEKDAE-----TIDGGLNKDItklKTAGKRKYEYIWLNIFLLSYIYALSGYGLWLFFTAAKWQTMIFT-VLGVIANYVASlAGPHRLYSHRSFKANMPLQFIILLLHSTAFQDSAFDWARDHRVHHKYTETDADPYNSQRGWFFSHVGWLCTKKHPEVLAKGKEIDVSDLTSNPLLMFQKKHISIIMPTFAFVLPTLMPMYFWNEGLNVSFHVATILRLFLELNFTFLINSSAHIYGNRPYDKTINPTNEPILIWLHLGEGYHNYHHTFPWDYKNAEQGKYAYDFTTYFIKFFSHIGWATDLKTVSKDMVRKRVKRTGDGTHPIWGWGDKDQTNEDRKEAIIIN----
>UPI001873A3A5	386	0.543	7.478E-116	13	330	357	41	355	359
-------------LEEDIRPE--LKDDIYDPSYKDVEGP-RPKIvyVWRNIILMSLLHLGALYGIAMI-PTCKIYTCVWGFAYYLVSALGITAGAHRLWSHRSYKARLPLRFFLIIANTMAFQNDVYEWARDHRAHHKFSETDADPHNSRRGFFFSHVGWLLVRKHPAVKEKGGLLDLSDLKAEKLVMFQRRYYKPAVLLMCFILPTLVPWYVWGETFLHSLYIATFLRYAVVLNATWLVNSAAHLYGYRPYDRTINPRENILVSLGAVGEGFHNYHHSFPYDYSTSEYRW-HVNLTTFFIDCMALLGLAYDRKKVSKTAILARVKRTGDGSY--------------------------
>A0A5N4DKM8	386	0.527	7.478E-116	9	330	357	37	355	359
---------TPLYLEEDIRP-EMKDDIYDPSYQDK-EGP-KPKvvYVWRNIILMGLLHLGALYGITLI-PTCKFYTFCWVLFYYIISALGITAGAHRLWSHRSYKARLPLRVFLIIANTMAFQNDVFEWARDHRAHHKFSETDADPHNSRRGFFFSHVGWLLVRKHPAVKEKGGLLDLSDLKAEKLVMFQRRYYKPGILLMCFIMPTLVPWYFWGETFQHSLYLATFLRYAVVLNVTWLVNSAAHLYGYRPYDKTINPRENILVSLGAVGEGFHNYHHSFPYDYSASEYRW-HINPTTFFIDCMAALGLAYDRKKVSKAAILARVKRTGDGSY--------------------------
>UPI0018871A88	386	0.552	7.478E-116	30	331	357	80	382	392
------------------------------KEADKAVQPaFKTEVVWRNVAVFALLHSMALYGLYLSITSkVKWQTAVFSVTWGVCAGLGVTAGAHRLWSHRSYKARFPLRVVLMIFNCMACQNDLYEWTRDHRVHHKFSESNADPHNVNRGFFFAHVGWLMCKKHPDVMRKGKAVDCSDLLKDPVIRFQKAYYVPLTTFFCFYLSTVLPHHLFGESYWVGFFVATMLRYVISLNFTWLVNSAAHLWGNRPYDKNISPAENRFVSWAAIGEGFHNYHHTFPWDYSTSELGW-KLNFTTFFIDTMAKLGLAYDLKTVPKDVVEKRKARTGDHSYD-------------------------
>A0A146KPE5	386	0.457	7.478E-116	12	350	357	47	396	403
------------LTHTTVERKQI-TLTNGKSQLSQNKPSYKLEIVWFNATFFFIVNALSFYGIYeYFFLRLPWTTFFYMWFLITFTGLGITAGAHRLWAHKCYKAKAPMRILLAICNLAAFQNSIYDWVRDHRVHHRFVDTDTDPHNSTRGFFFSHIGWLMVKKHPDVKRKGKLVDMSDLRSDPIVMFQHKYYPYLMPIFAFILPAAIPIYFCGTDPWYAFRLYSLTRWSIVLHGTWCVNSVAHMFGYKPYDRSISSTQNIWVSFFVLGEGWHNYHHAFPWDYKASEF-PYYVNFTTAFIDVCARIGWAYDLKTVKQEVINRRAQLTGNRSHasvtlrgssennDIWGWDDDALTQEQREMASI------
>UPI00094E8B79	386	0.507	7.478E-116	42	354	357	63	405	408
------------------------------------------EIVWKNVAIFVVLHSVTVYGLYLLFTfQLKIATVLFAYFYTMYAAFGITAGAHRLWAHRSYTAKLPLRIFLMLAQSAALQNDIHEWARDHRVHHKFTDSDADPHNAKRGFFFSHVGWLMCKKHPDVFTKGKTVDMSDVLNDPVVRFQRKYYLPLILLMNLTVPTYVT-YCWiGEDFWTSVIV-TFGRYVLSLNGTWLVNSAAHIWGMKPYDQNIKPTENKFVAAVAFGEGWHNYHHVFPWDYKAAELGNYKWNFTTCFLDFMAKIGWATDLKTTSEEIIRKRMLRTGDNSlrltlqnqeskplserdirahsehqHPddgdlIWGWGDKDMDQEEINAVRRSNRK--
>A0A8J7T6D6	385	0.561	1.024E-115	36	329	357	33	322	324
------------------------------------QRP--QQIVWRNVILMSLLHIGAIYSVTLI-PKAHPLTWMWAYLCFLVTALGVTAGAHRLWSHRSYKAKLPLRIFLAVANSMAFQNDIFEWSRDHRVHHKYSETDADPHNATRGFFFSHVGWLFVRKHKDVIENGKKLDISDLLADPVVVFQRKYYKTSVVLMCFVVPMLVPWYFWGETLWNAYFLASILRYTVSLNVTWLVNSAAHMYGNRPYDKNISPRENRFVTFGAIGEGFHNYHHTFPFDYSTSEFG-LRFNPTTCFIDLMCWLGLASDRKTASPQMIQARKKRTGDGS---------------------------
>UPI001B346396	385	0.522	1.024E-115	19	329	357	20	335	337
-------------------PVRASGDGNGNGDNHGLEKPQargqrrqQQDIVWRNVFLMSLLHLGALYSLLLI-PKAKPLTLLWTYFCFLMTALGVTAGAHRLWSHRSYKAKLPLRIFLAAANSMAFQNDIFEWSRDHRAHHKYSETDADPHNSRRGFFFSHIGWLLVRKHPDVIEKGSKIDLTDLLADPVVLFQRKYYKLTVVLMCFVVPTLVPWFIWGESLWNSYFLASILRYTISLNGTWLVNSAAHMYGNRPYDKHISPRQNPLVTLGAMGEGFHNYHHTFPFDYSASELG-LNFNPTTWFIDFMCLLGLATDRKRATKPMIEARKARTGDGS---------------------------
>UPI000771BE27	385	0.510	1.024E-115	29	342	357	49	360	365
-----------------------------PVKETKGEGWFsfKTELIWLNIIAISLVHLIAFYGILTFPvFECKL-TLLWGTLLGQLAGFGVTGGVHRLWTHRSYKAKLPLRIILLVCYAMAGQNTIYDWVRDHRVHHKFSETDADPHNSNRGFFFAHVGWLMMRKHPEVIRRGRQVDMSDILADPVVVFGEKYFLPLKLFFCFIFPTLLPIYCWNETWYRSIMAQVFVRYILTLNFTWCVNSAAHLWGTKPYDNKIQPAENLGVALVALGEGWHNYHHVFPWDYKAAELGNYRVNTTTMLIDMFAKIGWAYDLKQPSKDLVKRIVEKKGDGSHPLWG----EVPE--------------
>A0A5F7Z782	385	0.538	1.024E-115	9	330	357	120	438	442
---------TPLYLEEDVRP-DIKDDIYDPTYKDK-EGPsPKVEYVWRNIILMSLLHLGALYGITLI-PTCKLYTCLWGLFYYVVSALGITAGAHRLWSHRSYKARLPLRLFLIIANTMAFQNDVYEWARDHRAHHKFSETHADPHNSRRGFFFSHVGWLLVRKHPAVKEKGATLDLSDLEAEKLVMFQRRYYKPGLLLMCFILPTLVPWCFWGETFQHSVFVATFLRYAIVLNVTWLVNSAAHLFGYRPYDKNISPRENILVSLGAVGEGFHNYHHSFPYDYSASEYRW-HINFTTFFIDCMAALGLAYDRKKVSKAAVLARIKRTGDGSY--------------------------
>UPI00193D26A4	385	0.555	1.402E-115	39	326	357	29	315	320
---------------------------------------YEQKIVWKNVIIFMYIHIAGIYGLYLCIFRVKYWTFIWFTIVGVASGFGITVGAHRLWAHRSYKAKWPLRLILMIFNTIAFQDDIYQWVRDHRVHHKFTDTDADPYNVRRGFFFSHMGWLLVRKHPDVKNKGATVDCSDVAQDPIVAFQRKWYLYLMPFCCFIVPALIPWLVWNESLWYSSHVA-VFRYCLGLHCTWTVNSIAHIWGMKPYNKSLTAAENIVVSIVAVGEGWHNYHHVFPWDYKAGEFGNYKINLSTAVIDFFAYLGLAYDLKTAPADMIKKRVLRNG------------------------------
>UPI00063F141A	385	0.538	1.402E-115	39	326	357	30	316	322
---------------------------------------YEWKIVWRNVIVFIYIHLAGLYGLYTIFVYAKFITFIWFTIVGIAGGLGITVGAHRLWSHRSYKAKWPMRLVLMIFQTIAFQDDIYQWVRDHRVHHKFTDTDADPYNVRRGFFFSHMGWLLVRKHPDVIIKGATVDCRDVAQDPIVIFQKKWYLYLMALFGFIIPTLVPWLGWNENLWYSWHVA-VTRYFLNLHFTWTVNSVAHIWGMKPYDKSLSSTNNIGVSMVAFGEGWHNYHHVFPWDYKANEFGNYTFNLSTAFIDFCAYLDLAYDLKTAPADIIKKRILRSG------------------------------
>A0A6P8RCX1	385	0.536	1.402E-115	4	330	357	15	334	338
----KPLAP------KEVAADRVMTDDIFDESYREKEGPKPPmKIVWRNVIAMSLLHIGALYGLILI-PSASFSTWVWSMFCSYFSALGVTAGAHRLWSHRAYKAKLPLRILLVLANSMSFQNDVYEWARDHRVHHKYSETDADPHNASRGFFFSHIGWLLVRKHPDVIEKGRKLDLSDLKADKIVMFQRRFYKPSVLLMCFIMPTVVPWYFWGESLKNAFYISSILRYASTLNLTWLVNSAAHMYGNRPYDKSINPRENLLVAFGACGEGFHNYHHTFPYDYSTSEFGW-QINLTTFFIDSMCFLGLATSCRKVSKEVILARRLRTGDGSH--------------------------
>UPI001E27C61B	385	0.493	1.402E-115	16	335	357	3	330	338
----------------DVTEQPVGDTqvtENGIVSEDSLEklvapqaEPRKYDIVYKNLVTFGYGHFCMFYAIYLGFTTALWPTIFFNYVIYILAAVGVTAGTHRLWTHRAYKAKMPLQIILMLMNTLAFQNTAMDWVRDHRMHHRYTDTDADPHNAVRGFFYSHMGWLLVRKHREVKTRGKYIDMSDIHANPVLRFQKKYAIPFIGTFTFLLPTLIPWYFWNEDLYTAWYIA-VGRYVLNLHGTFLVNSAAHMWGNKPYDKYIKPTQNLPVSFITFGEGFHNYHHVYPWDYRTAELGNNNLNMTTLFIDFFAWIGWAYDLKTVPDEVIRSRAARTGDGS-DLWGH---------------------
>A0A291P0P3	385	0.492	1.402E-115	30	356	357	17	342	344
------------------------------EEVHKPNVPsdHKWEIVWGRAVFAVLVHLAGFYGAFLFFTAAKWQTCLFTIFLHVAMAISVTAGAHRLWAHRAYKAKLPLRILLLTFFTMAFQNTLIVWARDHRAHHKYVDTDADPHNSNRGFFFSHIGWLLVRRHPEVRAH--KVDLSDLFADPLLKFQNNYYVWMLPFLVVLTPIYIP-TLWGEKKMVALFVCLFLRYLLTIHVFFVVNSVAHMFGTRPYDKNIQPGESKLVSFFASGEGFHNYHHAFPWDYRTAELGGYLFNTSRLFIDLMAKIGWAYDLKSVPTDMIERRVKRTGDGSHPVWGWDDPDMSAEDRKLATIINENKE
>UPI00034F6E2F	385	0.528	1.402E-115	12	330	357	38	353	357
------------LYSEDIRP-EMKDDIRDPNYEDE-EGPvPKLEYVWRNIILMALLHVGALYGITLV-PTCKFYTWLWACMYYVVSGLGITAGAHRLWSHRTYKARLPLKIFLIIANTMAFQNDVYEWARDHRAHHKFSETHADPHNSRRGFFFSHVGWLLVRKHPAVKEKGKLLDMSDLKAEKLVMFQRRYYIPGLLLLCFILPTLVPWYFWGETFQHSLYVATFLRYSLVLNATWLVNSAAHLYGYRPYDKNINSRENILVSLGAVGEGFHNYHHSFPYDYSASEYRW-HINLTTFFIDCMAALGLAYDRKRVSKAAVLAKIKRTGDGSY--------------------------
>L9JFI9	385	0.539	1.402E-115	13	330	357	41	355	359
-------------FDEDIRP-EISDDIHDPSYQDK-EGPaPKLEYVWRNIILMSLLHLGALYGI-VLFPTSKFYTWLWVLFYYLVSALGITAGAHRLWSHRTYKARLPLRLFLIIANTMAFQNDVYEWARDHRVHHKFSETHADPHNARRGFFFSHVGWLLVRKHPAVKEKGALLDLSDLRAEKLVMFQRRYYVPGVLLMCFILPTLVPWCLWGETFMHSLYVATLLRYATVLNATWLVNSAAHLYGYRPYDKTINPRENILVSLGAVGEGFHNYHHTFPYDYSASEYRW-HINLTTFFIDCMAALGLAYDRKKVSKAAVLARIKRTGDGTY--------------------------
>A0A1L8DYH8	385	0.492	1.402E-115	12	344	357	20	368	377
------------LTNSDV-RQRKNDCNDNPLNGKEIKEEefstnytdFKPEIRWPDLIVQIFIHAGALYGFYLMF-SIKFYSLIWFIALIYGSGFGITAGAHRLWSHKAYKAKLPLKVLLVFLFTIAGQRDAYTWAHDHRVHHKYSETDSDPHNAKRGFFFAHVGWLFLTPHPNVVEKRKIVDMSDLEADPIVMWHKRLYVPLFALLTIIMPVAVPWYFWSEDLWLSFWTMFNLRFCTTLNIAFFVNSAAHMWGQRPYDKNINPAENISVAVAALGEGWHNYHHVFPYDYKTGELGTYTLNPTTGFIDFFAKLGWAFERKSVSSEMIARRAARCGDGTHfldseeshknPIWGYGDKDIPLED------------
>UPI001F057C59	385	0.507	1.402E-115	22	344	357	105	436	446
----------------------AKEVLKQQKQVEEPEKEFKAKIRWPDLGAQLFLHVGGLYGFYLLF-SAKFYTFLWVVFTIWASGIGITAGAHRLWSHKSYNASLPLRILLIFLFTIAGQRDAYTWALDHRIHHKFSETEADPHNAKRGFFFAHVGWLFLTAHPKVEEKRKVIDMSDLENDGVVMFQRKWFIPLFAICSIALPVLVPWYFWNECLWSSFWINFNMRFTSTLNVAFFVNSVAHMWGKKPYDKNISPVESPIVSFLALGEGWHNYHHVFPWDYKTGEFGNYKLNVTTGFIDLCARLGLATGRKFVSPDMIKRRALKCGDGTrflsddyaHkdQVWGYGDKDLPQED------------
>UPI001CF74EC7	385	0.532	1.919E-115	37	344	357	6	312	317
-------------------------------------EPLKIRPVWFKIIYFLYLHYGTIVGFYYLFAIAQWKTILWTYLLLLSATHGIAVGAHRLWAHRAFKAKLPLRVLLAFDQTMTFQNDIYDWVRDHRIHHKYSDTEYDPHNASRGFFYSHIGWLMVKKSDKVISKGKELDLSDLERDPVVWYQRKYYWYMAPFLAFVFPALVPWYFWSEPFKVSWYICSIFRVCIVLHGTCLVNSAAHIWGTKPYDKNIKPVETGWVAHISHGEGFHNYHHTFPWDHKAAELGSYYGNWNTAFIDFMAKIGWAYDLKSVPLDMVKKRGERTGDGT-KVWGWEDNDMNKEN------------
>UPI001E27EA81	385	0.501	1.919E-115	8	334	357	12	321	327
--------PTEGDFEKLIAPQAA---------------PRKYQIVYRNIITFGYGHLAALYGLYLGLTQAMWKTLFFNYILFVLAAVGVTAGAHRLWTHRAYKAKMPLQIILMFMNSLAFQNTAIDWIRDHRMHHRYSDTDADPHNATRGFFYSHVGWLLVKKHEEVKKRGKFIDMSDIYANPVLMFQKKYAIPFIGSVCFLLPTLVPVYYWGESLNIAWHIC-LFRYIFNLNTTFLVNSAAHLWGYKPYEKGIKPVQNKIVTFMVFGEGFHNYHHVYPWDYRTAELGNNRMNFTTLFIDLFAKIGWAYDLKSVPEGMIEARARRTGDGS-DLWG----------------------
>A0A2Y9I723	385	0.538	1.919E-115	18	329	357	21	328	330
------------------ARVEGSEAGGGQ-QGPGARGP-RQNIVWRNVVLMSLLHLGAVYSLALI-PTAKPLTLLWAYFCFLLTALGVTAGAHRLWSHRSYKAKLPLRIFLAAANSMAFQNDIFEWARDHRVHHKYSETDADPHNARRGFFFSHIGWLFVRKHRDVIEKGSKLDFTDLLADPVVRFQRKYYKITVVLMCFVIPTLVPWCFWGESLWNSYFLASILRYTISLNITWLVNSAAHMYGNRPYDKHISPRQNPLVTLGAIGEGFHNYHHTFPFDYSASEFG-LNFNPTTWFIDLMCWLGLATDRKRATKPMIEARKAKTGDGS---------------------------
>UPI0006768080	385	0.496	1.919E-115	13	338	357	16	324	332
-------------FEKLVAPQAA---------------PRKYQIVYRNIVTFGYAHLTALYGLYLACTEATWATIIFSYVLFALAAIGVTAGAHRLWTHRAYKAKLPLQIILIVINSLAFQNTAIDWVRDHRLHHRYSDTDADPHNATRGFFYSHMGWLLVRKHEEVKRRGKFIDMSDIYANPVLQFQRKYAIPFIGTICFVLPTVIPMYFFGESLKTAWCIA-ILRYVLNLHIAFLVNSAAHLWGNKPYDRTIKPVQSLPVSFVAFGEGFHNYHHVFPWDYRTAELGNNYLNLTTIFIDFFAKIGWAYDMKSVTDDMIKSRADRTGDGT-NMWGFGDK------------------
>A0A2A4JEX0	385	0.480	1.919E-115	16	350	357	2	337	339
----------------LVQEERssIMDSDATAEEDHKSNVPSKwqWEIVWERVAFAIIMHIGGFYGAYLFFTEAKWQTCLFTIFLHVAMATSVTAGAHRLWSHRAYKAKLPLKILLLTFFTMAYQNTVMVWARDHRAHHKYCDTDADPHNSNRGFFFSHIGWLLVRRHPAVRA--NKIDLSDLFEDPLLRFQNKYYLWVVPFLTVLTPIYVP-TLWGEKKMVALFVCLFLRYIMTVHVFFIVNSVAHKWGTKPYDKSIKPVETKLVSFFAAGEGFHNYHHAFPWDYKTAELGGYLFNTSRLFIDLMAKIGWAYDLKSVPSDMIERRVKRTGDGSHPVWGWDDPDLSAEDRKSAIV------
>A0A8C8VQP2	385	0.543	1.919E-115	10	330	357	30	349	353
----------AVSNHDDVGGDRGMTDDIFDDSYREKEGPKPVKIyVWRNIIFMSLLHLGGLYGLWLI-PVAKPLTLMWAVLCFLVSALGITAGAHRLWSHRTYKASLPLRIFLTIANSMAFQNDIYEWARDHRVHHKFSETNADPHNAKRGFFFAHIGWLLVRKHPEVIQKGQKLDLADLKADKVVMFQRRFYKLSVVVMCFLFPTLVPWYFWGESFSNSFFVPAILRYVLVLNASWFVNSAAHMFGSRPYDRNINPRENPLVTFGALGEGFHNYHHTFPYDYAASEFSW-HYNFTTAFIDLMCFLGLASDRKQVSKEVILARKIRTGDGNH--------------------------
>A0A7L3LMH1	385	0.532	1.919E-115	13	330	357	35	351	355
-------------NHQDLAGDRGMVDDIFDETYKEKEGPKPPVIyVWRNIILMSLLHLGAIFSLALI-PYAKIQTLVWAIVCFLVSALGITAGSHRLWSHRSYKATLPLRIFLTIANSIAFQNDIYEWVRDHRVHHKFSETDADPHNAMRGFFFSHIGWLLVRKHPDVIEKGQKLDLSDIKADKVVMFQRRYYKPSVVLLCFVMPTVVPWYFWDESIIISFFIPAILRYTIGLNATWLVNSAAHMFGNRPYDETINPRENPLVSLGALGEGFHNYHHTFPYDYSTSEFGW-RFNLTTAFIDLMCLLGLASDRKRVSKEVILARRMRTGDGSH--------------------------
>T1GWE7	385	0.485	1.919E-115	25	348	357	9	352	356
-------------------------SFGLIKKGntpKKPNKWFQTDIVWRNVIIFILLHSLSLYAAhYLNTLGLKgLMIYLFGHVFGTFCGMGVTAGAHRLWSHRAYKARFPMRVALMILQTIAFQNCIYEWCRDHRTHHKFADTDADPHNSKRGFFFSHMGWLMLKKHPDVKAKGKLVDLSDLEKDPVVMFQKKYYLIMMPLLAFVFPTVLSHHLFGMTYWYSFVTVGILRYVMSLHYTWLINSAAHMVGNRPFDENVSATDSLTISVIACGEGWHNYHHVFPWDYKAAELGGFGTNFTSWLIDQCAKVGLAYDLKTASEEIIKKRIQRTGDGSHPkvcrkekdessedvmVWGWDDKDMDESEKKLA--------
>UPI001924F42C	385	0.530	1.919E-115	4	330	357	35	355	359
----EKSSP---YLEEDIRP-EISDDIHDPSYKDP-EGPrPKLEYVWRNIILMALLHLGALYGITLI-PTCKVYTWIWGFTYYLISALGITAGAHRLWSHRTYKARLPLRVFLIIANTMAFQNDVFEWARDHRAHHKFSETDADPHNSRRGFFFSHVGWLLVRKHPAVKEKGGLLELSDLKAEKLVMFQRRYYKLGILLLCFILPTLVPWYFWGETFTHSLYVATFLRYAIVLNATWLVNSAAHLYGYRPYDNTINPRENILVSLGAVGEGFHNYHHTFPYDYSASEYRW-HINFTTFFIDCMAFLGLAYDRKKVSKAAVLARIKRTGDGSY--------------------------
>UPI000B4E9266	385	0.533	1.919E-115	7	330	357	38	356	360
-------VP--LYLEEDIRP-EMKEDIHDPSYQDEEGPPPKLEYVWRNIILMALLHLGALYGITLI-PSCRLYTLLWAHVYYMTSILGIGAGAHRLWSHRTYKARLPLRLFLIIANTMAFQNDVYEWARDHRAHHKFTETHADPHNSRRGFFFSHVGWLLVRKHPAVKEKGGKLDMSDLKAEKLVMFQRRYYKPGVLLLCFLLPTLVPWYCWGETFRHSLYVATLLRYAVVLNATWLVNSAAHLYGYRPYDKSIDPRENVLVSFGSLGEGFHNYHHTFPYDYSTSEYRW-HVNFSTFFIDCMAALGLAYDRKKVSKAAVLARIKRTGDGSY--------------------------
>UPI00187CD0C2	385	0.540	1.919E-115	15	330	357	45	357	361
---------------EDLRP-EMRDDIHDPTYKDQ-EGP-KPKfvYVWRNIILMAVLHLGALYGIILV-PTCKVYTWLWGIFYYMISALGITAGAHRLWSHRSYKARLPLRIFLIIANTMAFQNDAYEWARDHRVHHKFSETDADPHNARRGFFFSHVGWLLVRKHPAVIQKGGSLDLSDLKAEKLLMFQRKYYKPAVLMMCFILPTFVPCYFWGETFLHSLCVATFLRYTVVLNATWLVNSAAHLYGYRPYDKNINPRENILVSLGAAGEGFHNYHHSFPYDYSTSEYRW-HINFTTFFIDCMAALGLAYDRKKVSKETILARVKRTGDGSY--------------------------
>E0VE44	385	0.458	1.919E-115	17	344	357	63	383	392
-----------------IEEKNVGMD---CEKIK-----FEPQVKWLDLSGLLFVHLGCIYGLYLLVLSRSFKNYIWLFFSIYASGFGITAGVHRLWSHRAYKANYPLQLLLLILFTISGQRDVYAWVLDHRVHHKYTETDADPHNAKRGFMFSHVGWIFLTPHPDVVEKRIQADMRDLESDPLIMWHKKYYIPLFLALAVALPVIVPIYLWNEPLWTSFWINFNVRYAITLNIAFFVNSVAHIWGQRPYDKYINSADNVSVSIAALGEGWHNYHHVFPYDYKAGELGNYTFNPTTGFIDFFAKIGWAWDRKFVSTEMVSRRKKRTGDGSKtPVWGWGDKDMPKED------------
>A0A5N5LNI6	384	0.518	2.628E-115	16	329	357	5	317	319
----------------DRERCEV-ADRAGPdgAESRELNGAKRQRVVWRNVILMGLLHTGALYSLLLI-PKAHPFTWIWSYICFMITALGVTAGAHRLWSHRSYKAKLPLRIFLAAANSMAFQNDIFEWSRDHRAHHKYSETDADPHNAKRGFFFAHIGWLFVHKHKDVIEKGKRLDLSDLLSDPVVVFQRKHYKISVLVMCFLLPTLVPWYFWGESMWNSYFLASILRYTIALNITWLVNSAAHMYGNRPYNKNINPRENRFVTFGTIGEGFHNFHHTFPFDYAASEFG-FRFNPTTCFIDLMCWLGLASNRKRATPEMIMARKLRTGDGS---------------------------
>UPI0018653CCC	384	0.548	2.628E-115	33	330	357	34	330	334
---------------------------------KEKEGPKPPlKIVWKNVILMSGLHIAALYG-FIIIPSASILTLVWSVFCFLVSALGVTAGAHRLWSHRSYKASLPLRIFLAIANSMAFQNDIFEWARDHRVHHKYSETDADPHNAVRGFFFSHIGWLLVRKHPDVIEKGRKLELSDLKADKVVMFQRKYYKPSVLVMCFFIPMWVPWYFWGESLWVGYFIPALLRYTLVLNATWLVNSAAHMWGNRPYDQNINPRENKFVTFSAIGEGFHNYHHTFPYDYATSEFGW-KLNLTTCFIDFMCFLGLARDCKRVSRELVLARAQRTGDGSH--------------------------
>A0A814UWA6	384	0.521	2.628E-115	6	333	357	19	344	345
------IVPSLIdHHESDEEDENAIQNHSALKQWVSTE---KTIIVWRNVFIFILLHLGALYGFYLCF-SAKIMTIICAFILYIMGGLGITAGSHRLWAHRSYKARFPLRILLAIFQTMAFQNCVYEWSRDHRVHHKYSETHADPHNANRGFFFAHVGWLLCRKHPDVIRKGKDLKMDDLRADPVVRFQEKFYLPLVGLICFILPTILPYFLWSESLWNSYFICGLFRYVFTLHCTWLVNSVAHSWGMKPYDRRINPSENLFVSIGAIGEGFHNYHHTFPFDYSTSEYGFKYFNLTTGFINVMAKIGWAYDLKKVSPEMIKQRRLRTGDLKMEhQW-----------------------
>UPI0018A7060A	384	0.537	2.628E-115	42	330	357	48	337	346
------------------------------------------KVVWRNVTLFALLHIYSVYGLYLALFSVQWKTLVFSVVLYFMAALGITMGAHRLWSHRSFKASLPLRIVLAIFQTIAFQNDIYEWARDHRVHHKYSETDADPHNARRGFFFSHMGWLMYRKHPSVIARGKGLDLSDLQNDKVVMFQRKFYLPLVVTACFVLPTVIPWWYWDEHLANALMVAGFLRYTIVLHITWFVNSLAHWVGTKPYDKSIYPSQNPMVAYLALGEGWHNYHHVFPWDYRTAELGGLvNYNITSLVIDFCYKIGLASDLRTVTPAMIERRIQRTGDGSY--------------------------
>UPI001C548CDA	384	0.538	2.628E-115	10	330	357	38	355	359
----------ALHFVEDIRP-EMKEDIYDPSYQDEVGPPPKHEYVWRNIIIMALLHLGALYGITLV-PGCKAYTWLWVLLCYVFSGLGITAGAHRLWSHRTYKARLPLRLFLIIANTMAFQTYVYEWARDHRVHHKFTETHADPHNSRRGFFFCHVGWLLVRKHPAVKEKGGSLDLSDLKAEKLLMFQKRYYKPSVLLMCFILPTLVPWYCWGETFQHSLCVATFLRSVLTHNMTWLVNSAAHLYGYRPYDKNIDARENALVSLGTLGEGFHNYHHTFPYDYSTSEYRW-NLNFTTFFIDCMAAIGLAYDLKKVPKASILARIKRTGDGSY--------------------------
>UPI000B4FA1D0	384	0.527	2.628E-115	7	330	357	38	356	360
-------VP--LYLEEDIRP-EMKEDIHDPSYQDEEGPPPKLEYVWRNIILMALLHVGALYGVTLL-PSCKLYTWLWVCVSYLFSGLGITAGAHRLWSHRTYKARLPLRLFLIIANTMAFQNDVYEWARDHRAHHKFTETHADPHDSRRGFFFSHVGWLLVRKHPAVKEKGGKLDMSDLKAEKLVMFQRRYYIPGVLLLCFLLPTLVPWYFWGETFRHSLYIATLLRYAVVLNATWLVNSAAHLYGYRPYDKKVGARENLLTSVGAIGEGFHNYHHAFPYDYSASEYRW-HVNFTTFFIDCMAALGLAYDRKRVSRAAVLARIKRTGDGSH--------------------------
>UPI0005F4ED19	384	0.528	2.628E-115	39	355	357	49	379	382
---------------------------------------YEWKIVWKNVISIAYLHIGALYGVYLLFTVAKLYTFLWSVAWSIISVLGVTGGAHRLWAHRTYKAKVPLRVILMILQTAAFQNHIYEWVRDHRVHHKFMDTDADPHNSKRGFFFSHVGWLLIRKHPDVISKGATVDLSDLEKDPVVVWQRKYYAIIMPLFCFVMPMCIPVYFWNEKPVYAWYVA-LLSYIIQVNGTWCVNSAAHLWGMKPYEKTISATDS---SHGGFvGEFWHNYHHVFPWDYKAAELGRYRVNFTCAVIDFFAWLGWAYDLKTVRHDLIKKRAARTGDNSiyelqsdlndecHHtqekiVWGWDDADMSLEDKQGAEILNEES-
>UPI00084F12D2	384	0.534	2.628E-115	39	337	357	29	328	598
---------------------------------------YKWEVVWKNVIMFTYIHLAAIYGMYMACLYAKYWSILWFVALGIAAMIGVTAGTHRLWAHRSYKAKWPMRLILMIFQTIAFQDSIYQWARDHRVHHKFTDTDADPYNVRRGFFFSHIGWLLIRKHPDVVIKGATIDCNDLMQDPLVVFQKKWYGYLMPLCAFIIPTLVPWWAWNESLWYSWHLAIC-RYCININSTWSVNSVAHIWGMKPYDKSASSTENIGVTLLTCGEGWHNYHHAFPWDYKTAELGNYKFNLAKTFIDFFAYIGLAYDLKTVSDDMVKKRVLRCDEPTDNptITGEGD-------------------
>A0A8B9PKX2	384	0.530	3.598E-115	6	330	357	0	318	322
------VIPSG-----DLAGDRGMIDDLFDETYHEKEGPKPPvRYVWRNIILMSLLHLGGILGLMLI-PYAKIQTLAWAALCFLVSAVGITAGSHRLWSHRSYKATLPLRIFLTFANSMAFQNDIYEWVRDHRVHHKFSETDADPHNAKRGFFFSHIGWLLVRKHPDVIEKGQKLDLSDIRADKVVMFQRRYYKPSIVLLCFTVPTVVPWYFWEESLIISFFIPAILRYVLGLNATWLVNSAAHMFGNRPYDQNINPRENTLVSLGALGEGFHNYHHTFPYDYSTSEFGW-HFNLTTAFIDLMCLLGLASDRKKVSKEVILARKMRTGDGSH--------------------------
>A0A6J0UDY5	384	0.542	3.598E-115	24	329	357	28	326	328
------------------------TAGGGEEKV-----GRNQEIVWRNVILMALLHIGAVYALFLI-PKAHLFTLIWAYLCFLMSALGVTAGAHRLWSHRSYKAKLPLRIFLAAVNSMAFQNDIFEWARDHRVHHKYSETDADPHNAQRGFFFSHIGWLFVRKHRDVIEKGRKLDYSDLLEDPVVMFQRKHYKISVVLMCFVVPTLVPWYFWRESLWNSYFLASILRYTISLNVAWLVNSAAHMYGNRPYDKTINPRQNPFVTFGAIGEGFHNYHHTFPFDYSASELG-LKFNPTTWFIDFMFWLGLVTDRKKTPKEMVEARKERTGDGS---------------------------
>UPI000718FA31	384	0.533	3.598E-115	40	353	357	0	326	329
----------------------------------------KWNIDWFNVIFLIYFHIACLYGIYFNLTSLKLYTAILAIITIPASILGITAGAHRLWAHKAYKAKWPMRIILMILESLAFERPIYIWVRYHRIHHKYTDTDADPHNSKRGFFFSHFGWLMLKKHPEVIKKGATIDMSDLEKDPLVMWQLKYANIFMSLVCFVIPTLIPVFFWGESLMNAWY-ATTIRYIISLNAILLVNSAAHMWGTKPYDNSISPTNSLSIGIAALGEGWHNYHHVFPWDYKASELGNYKVNLTTAFIDGFTKLGWAYDLKTVSHEMIEKRACRTGDGTsyqhvddqHEhkynnsIWGLDDPDIITEDLQDATILDK---
>A0A8C6S3G4	384	0.533	3.598E-115	7	330	357	36	354	358
-------VP--LYLGEDIRP-EMKEDIYDPTYQDAEGPPPKLEYVWRNIILMSLLHVGALYGITLI-PSCKFYTCLFACVCYVISMEGIGAGAHRLWSHRTYKARLPLRLFLIFGNTMAFQNDVYEWARDHRAHHKFTETHADPHNSRRGFFFSHVGWLLVRKHPAVKEKGGKLDMSDLEAEKLVMFQRKYYKPGILLICFILPTLVPWYFWGETLKHGLYVATFLRYALTLNITWLVNSAAHLYGYRPYDKNIDPRENALVSVGTMGEGFHNYHHTFPFDYSASEYRW-HINFTTFFIDCMAALGLAYDQKEVSKAAVLARIKRTGDGSH--------------------------
>A0A834M566	384	0.490	3.598E-115	3	354	357	36	390	394
---NKYGGPQDTFTEKD--NDISRTIKRLNEETKdnlrlKKEiEEFVPRIKWPDLLVQIYIHLGCLYGLFLCVWSARFYTTVFAFFTIIFSGFGITAGAHRLWSHRAYKATWPLRLLLVTLFTVTGQRHVYAWALDHRVHHKYSETDADPHNANRGFFFSHVGWLVLTPHPLVVEKRKMVDMSDLESDPILMWQKKLYPPLFLIFVILIPVSIPVYFWNETIWNSLWISFNARFSITLNIAFFVNSIAHMWGQKPYDKYISPVENIAVSIAALGEGWHNYHHVFPWDYKTGELGN-AYNPSTTFIDFFAKIGWAYDLKSVSRKMIKRRAERSGDGSY-IWGYGDSDIePEDLEELEKMTSER--
>UPI001BB0EBDB	384	0.505	3.598E-115	34	352	357	99	427	428
----------------------------------KEEEVYKPQIRWPDLGAQTFLHVGALYGVYLLF-YAKFYTFLWVVGTIWVSGIGITAGAHRLWSHKSYTASWVLRVLLAFAFSIAGQRDAYTWALDHRIHHKFTETDADPHNAKRGFFFAHVGWLFLTPHPKVVAKRKVIDMSDLEADAVCMFQRKYYIPLFALCSIILPVCVPWYFWGESLWMSFWINFNMRFTWTLNVAFFVNSVAHMYGNRPYDKNIMSVETPIVSLLAMGEGWHNYHHVFPWDYKTGEFGNYSLNVTTGFIDFCARLGLASGRKVVSPDMVKRRAAKCGDGTrfldddfaHkdQVWGFGDKDLPREDlAELAKMQN----
>UPI00074FD6FA	383	0.552	4.926E-115	33	329	357	22	316	318
---------------------------------KKMXKEPPQEIVWRNVILMALLHVGAVYSLVLI-PKSHLFTLIWAYLCFLVTALGVTAGAHRLWSHRSYKAKLPLRIFLAVANSMAFQNDIFEWCRDHRVHHKYSETDADPHNAKRGFFFSHIGWLFVRKHRDVIEKGRKLDFSDLLDDPVVRFQRKHYKISVALMCFVVPTLVPWYFWGETLWNSYFVASILRYTISLNVSWLVNSVAHMYGNRPYDKNINPRENALVTVGAIGEGFHNYHHTFPFDYSASEFG-LKFNPTTWFIDFMFWLGLVTERKQAPRELIQARKERTGDGS---------------------------
>UPI001C204C80	383	0.507	4.926E-115	13	343	357	17	326	330
-------------LEKLVAPQAA---------------PRKFQVVYRNLVTFGLAHLSALYGLYLAVTVAKWYSVFFCIFLAIVAGIGVTAGAHRLWTHRAYKAKMPLQIILIVMNSLAFQNSALDWIRDHRLHHRYSDTDADPHNATRGFFYSHIGWLLVRKHPEVKRRGKFVDLSDVYANPVLTFQKKYAIPFIGTICFLLPTVIPWYYWGESLYVAWYL-TMLRYVYSLHVTFLVNSAAHLWGNKPYDKYIKPVQNLYVSFFAYGEGFHNYHHVFPWDYRTAELGNNWLNLSTLFIDFFAWVGWAYDLKTVPDDVISARAERTGDGA-NKWGFG----PEE-------------
>A0A8B9LB16	383	0.534	4.926E-115	15	330	357	17	329	333
---------------ADMAEAMLLTDDAFAESYSEKEGP-ATKIVWRNVILMALLHLGAVYGLF-IITSASKLTLLWSAVCFMVSALGVTAGAHRLWSHRSYKAKLPLRIFLAVANSMAFQNDIFEWARDHRAHHKFSETNADPHNATRGFFFAHIGWLLVRKHPDVIEKGAKLDLSDLKADGVVMFQRRHYKLSILVMCFLFPTLVPWYLWGEDFWVAYFVPGLLRYTVVLNATWLVNSAAHMWGMRPYDSSINPRENRFVAFSAVGEGFHNYHHTFPYDYAASEFG-SRLNITKGFIDLMCFFGLAKDCKKVSPDTVMARVQRTGDGSH--------------------------
>A0A142EGX4	383	0.489	4.926E-115	5	330	357	2	337	346
-----PQAPdSAVkddLLD-DLTPQEQaelveRELKINLRGIISNLRNLDWsKVVWRNLIMFALLHIYSVYGLYLALFHAKWRTIFFSVVLYFMAALGITMGAHRLWSHRSFKARTPLRVVLALFQTIAFQNDIYEWARDHRVHHKYSETDADPHNARRGFFFSHMGWLMYRKHPDVIAKGKGLDLSDLENDPVVMLQRKYYLPAVVTACFVLPTAIPCIYWGEHVVTALMVAGFLRYTIVLHITWFVNSLAHWVGNKPYDKSIYPSQNSVVAYLALGEGWHNYHHVFPWDYRTAELGGLvNYNITCLVIDFCAKIGQAYDLRTVTPEMIGRRVTRTGDGTY--------------------------
>A0A059TBF6	383	0.490	4.926E-115	38	351	357	21	330	346
--------------------------------------PRKYDVVYENVFLHIAGHISAAYGLYLCFTVAKWQTIALAFVWYHLGKIGIICGAHRLWSHRCYKAKMPLHIILMICNCIGFENTAINWVRNHRMHHKHSDTDGDPHNSNRGAFFSHIGWLCVRKHPETRNC--KVDMSDIYSNPVLVFQKRYKYPLVGFLCYGLPTFIPMYFWGETLVTAWHV-NILRYFLSMNAVFLVNSLAHLYGNKPYDISICPRQSPFVSLLTIGEGFHNYHHTFPWDYRAAELGNNYLNVGKWVIDFFAMIGWAYDLKTVPDETIKRRMKRTGDGT-NCWGWGDKDMTREDRDIAKII-----
>A0A8D2J1V6	383	0.549	4.926E-115	19	330	357	42	352	356
-------------------PEREMTDDLFDESYREKEGPKPAKIyVWRNIILMSLLHLSAVYAVFTI-PSAKVLTLLWVLLCFTLSGLGITAGAHRLWSHRSYKASLPLRIFLAIINSMAFQNDIYEWARDHRVHHKFSETDADPHNASRGFFFSHIGWLLVRKHPDVIEKGQLLDLSDLKADKVVMFQRRHYKASVVIMCFLVPPLVPWYFWGESYFNSFLLAAILRYTLILNATWLVNSAAHMYGYRPYDKTINPRENPFVVFGALGEGFHNFHHTFPFDYSASEFG-LRWNFTTGFINLMCYLGLASDCKKVSKEVVLARRIRTGDGSH--------------------------
>UPI0018A0742C	383	0.541	4.926E-115	9	329	357	37	354	359
---------TPLPAEEDIRP-EMKDDiyDSSY-QDKEGPKP-KFEYVWRNIILMSLLHLGALYGI-VLFPTCQIYTYLWVIFYYCVSALGITAGAHRLWSHRTYKARLPLRVFLIIANTMAFQNDIYEWARDHRAHHKFSETDADPHNARRGFFFSHVGWLLVRKHPAVKEKGGLLDLSDLKAEKMVMFQRRHYKVGILLMCFILPTLVPYYFWGETFQHSLFVATLLRYAIVLNVTWLVNSAAHLYGYRPYDKNINPRENILVSLGAVGEGFHNYHHTFPYDYSASEYRW-HLNLTTFFIDCMAALGLAYDRKKVSKATILARIKRTGDGS---------------------------
>A0A8C3X5B3	383	0.537	4.926E-115	14	330	357	42	355	359
--------------EEDIRP-EMKEDIYDPTYQDK-EGPrPKLEYVWRNIILMSLLHLGALYGIILI-PTCKIYTLLWAFSYYLFSAVGITAGAHRLWSHRTYKARLPLRLFLIIANTMAFQNDVYEWARDHRAHHKFSETDADPHNSRRGFFFSHVGWLLVRKHPAVKEKGSLLNMSDLKAEKLVMFQRRYYKPGILLMCFILPTLVPWYFWGEAFPQSLFVATFLRYAIVLNATWLVNSAAHMYGYRPYDKTISPRENILVSLGAVGEGFHNYHHTFPYDYSASEYRW-HINLTTFFIDCMAALGLAYDRKKVSKAAILARIKRTGDESY--------------------------
>UPI00038EC458	383	0.528	4.926E-115	14	330	357	64	377	381
--------------EEDIRP-EMKDDIRDPNYEDE-EGPaPKLEYVWRNIILMGLLHVGALYGITLV-PTCKVYTWLWVYFYYTVSILGITAGAHRLWSHRTYKARLPLKIFLIIANTMAFQNDVYEWARDHRAHHKFSETHADPHNSRRGFFFSHVGWLLVRKHPAVKEKGRLLDMSDLKAEKLVMFQRRYYKPALLLLCFILPTLIPWYCWGETFLHSFYVATLLRYVLVLNVTWLVNSVAHLYGYRPYDKNINPRESPLVSLGTMGEGFHNYHHSFPYDYSASEYRW-HINFTTFFIDCMAALSLAYDRKKVSKAAILAKMKRSGDGSY--------------------------
>A0A7J6B624	383	0.566	4.926E-115	29	330	357	90	387	391
-----------------------------YKEKEGVAPPLK--IVWRNVALMTLLHIGAVYGLTLI-PSAKASTLFWAWVCFIISAMGVTAGAHRLWSHRSYKAKLPLRIYLAFANSMAFQNDIYEWARDHRVHHKYSETHADPHNATRGFFFSHVGWLLVRKHPDVIEKGSKLDVSDLKADPVVMFQRRYYKSSVVVICFIIPTLVPWYFWGESLWVAYFIPGLLRYAMVLNATWLVNSAAHMWGMRPFDRNINPRENMFVAFSAVGEGFHNYHHTFPYDYATSEHGGF-LNFTKVFIDLMCYIGLAQDCKKPSHDTIMARVKRTGDGSH--------------------------
>A0A6J2YWE3	383	0.523	4.926E-115	42	353	357	57	389	393
------------------------------------------QIVWRNVVIFIILHTLALYSIGLvLFGFYNWKTLLFTYIYTVFSGFGITAGAHRLWAHRTYKANLPLRIFLMLAQSAALQNDIHEWSRDHRVHHKFTDTNADPHNASRGFFFSHIGWLMCKKHKDVFEKGKTVDMSDVLGDPVVQFQIKYYILLIIIMTLCIPTFIPWYFFGETLWMSFVIC-MGRYVVSLNGTWLVNSAAHIWGNKPYERDIKPTENKSVSIIAFGEGWHNYHHIFPWDYKAAELGNYRLNFTTAFLDLMEKIGWATELKTASKSMIRRRATRTGDGSwsvtekieetnminakdnHHldsIWGWGDKDMKQTEANEIRKFNR---
>A0A023ERD9	383	0.510	4.926E-115	29	352	357	59	393	394
-----------------------------PKPNASSEE-FRSQIRWPDFFAQLFLHLGGLIGLWYLVTlQTKLYTALWTLALVWASGLGITAGAHRLWSHKSYKAKWPLRLLLMFLFTICGQRDAYTWAHDHRVHHKYSETDADPHNAKRGFFFAHVGWVFLTPHPEVVAKRKIIDMSDLEADPIVMWQKRYYIPLFALLAIGIPVFIPYYYWSENFWIAFWVCFTLRFITTLNIAFFVNSVAHMFGNRPYDKNISPVENLSVAIAAMGEGWHNYHHVFPWDYKTGELGSYMFNVTTGFIDAFARLGLAYDRKSVSPQIIERRAAKYGDGTrfltdeyaHkdPVWGFGDEDISKDDlEDIELLKN----
>A0A336KSV0	383	0.464	4.926E-115	34	353	357	51	403	408
----------------------------------KTSSEYKMHIRWFNVFIFLYLHISAIYGLYLLYTDAKWSTYAFTHVLMTFSGFGVTAGAHRLWAHKAYKARLPLRILLMIAHTTAHQNSLYAWVRDHRIHHKFTDTDADPYNAKRGFFFSHIGWLMVHKHHLVIEKGNVIDMDDMKQDPVVMFQKKYFIPLMILFCFFLPTFIPMYFFNESFIVAFHTATLFRYVWMLNSTWSVNSAAHIWGMKPFNKISSSAENGYVAFFALGEGWHNYHHAFPWDYKTGELGKYGLNWSTAFIDFFAKIGWAYDLKTVSEEVIRNRALKTGDGSHEfckqekkldnckqnmdynhninsnnndksidnlIWGWDDPSISIQDKLSAVILKK---
>UPI0009A2B899	383	0.558	4.926E-115	40	329	357	124	411	413
----------------------------------------KREIVWRNVALMSLLHLGAVYSLSLL-PQAQPLTWLWAYFCFIVTALGVTAGAHRLWSHRSYKAKLPLRMFLAAANSMAFQNDIYEWCRDHRVHHKYSESNADPHNATRGFFFSHIGWLFLRKHPDVAEKGKKLDVSDLLADPVVVFQRKYYKTSVLIMCFFMPTFIPWYFWGENLWNSYFLASILRYTISLNVTWLVNSAAHMYGNRPYDKYISPRENRFVTFGAIGEGFHNYHHTFPFDYSTSEFG-LRLNPTTCFIDFMCWLGLASDRKRASKQMIEARKLRTGDGS---------------------------
>A0A6P8XMZ1	383	0.472	4.926E-115	15	352	357	108	455	456
---------------KEYTDKAQQIAKEAEQQKEEVEEEYHPQIRWPDLGAQTFLHVGALYGAYLLF-YAKFYTFLWAAVLIFVSGIGITAGAHRLWSHKSYNASLPLRIVLAFMFSIAGQRDAYTWALDHRIHHKFSETDADPHNVNRGFFFAHVGWLFLTPHPKVIAKRKVIDMSDLEADAVVMFQRKYYIPLFALCSIILPVVVPWYFWQEDLWMSFWINFTMRFTWTLNVAFFVNSVAHMYGNKPYDKNISSVEVPVVSFLAMGEGWHNYHHVFPWDYKTGEFGNYTLNITTGFIDLCARLGLASGRKSVSPDMVKRRAAKCGDGSrflsdeyaHknQVWGFGDRDLPcEDIVELAKMQN----
>UPI000E6E4E43	383	0.474	4.926E-115	11	354	357	99	456	461
-----------VSFEDDtkDDPEIILDDKLDVQNDTKNDlvEEFVPKIRWPDTIVQLFIHLGFVYGFYLVLTKAQYKTILWAFSTVILSGFGITAGAHRLWSHRSYKATWQLRTILMFLFTITGQRDAYTWALDHRVHHKYSETDSDPHNAKRGFFFAHVGWLVLTPHPNVVLKRKQVDMSDLEADAVVMWQKRFYIPLFALLAIGLPVLAPWYFWQEDLWVSFWVNFNFRFCLTLNIAFFVNSVAHMWGQKPYDKNISPVENLGVAIAALGEGWHNYHHVFPYDYKTGELGGYTFNPTTGLIDFFARIGWAYDRKSVSRRMIVRRALRSGDGSfildpHAeetqIWGYGDVDMDEqDIKDLILPDQKK--
>A0A139WH27	383	0.522	4.926E-115	38	349	357	6	316	643
--------------------------------------PLNIRPVWLKIVYFAYLHYGTILGTYYLLTAAQWKTILWTYLLLLSATHGIAVGAHRLWAHRAYKAKLPLRLLLAFDQTLTFQKDIYDWVRDHRIHHKYSDTEYDPHNATRGFFYSHIGWLMIKKSDKVIAKGKELDLSDLEQDPVVWYQRKYYWYMAPFLAFIFPAMVPWYFWSEQFKVSWYLCSIFRLCVTLHGTCLVNSAAHIWGSKPYDKNIKPVETSWVAHISHGEGWHNYHHVFPWDYKAAELGSYYGNWNTAFIDFMAKIGWAYDLKSAPLDMVKKRGERTGDGT-KLWGWGDEDMDKEDVSQIH-------
>UPI000441E51D	383	0.519	6.744E-115	28	330	357	26	327	328
----------------------------GPKEEtnnQKVQQ--KQNIVWRNVILMSLLHGGAVYSLFLI-PKAHLFTLIWAYICFVVTALGVTAGAHRLWSHRSYKARLPLRIFLAAANSMAFQNDIFEWCRDHRVHHKYSETDADPHNAQRGFFFSHIGWLFVRKHRDVIEKGRKLDFSDLLEDPVVSFQRKYYKISVVLMCFVIPTLVPWYFWGESFWNSYFLASVLRYTISLNVAWLVNSVAHMYGNRPYDKNINPRQNTLVTFGAIGEGFHNYHHTFPFDYSASELG-LKFNPTTWFIDFMFWLGLVTERKQAPKEMIQARKERTGDGTY--------------------------
>R7TL57	383	0.516	6.744E-115	14	344	357	13	332	333
--------------ETELNEVEA-VVQAPPEAKRPPMV-----IVWTNVAWMSYIHLAGLYGLYL-FFYCEYKTWAFTFLWYFLNAFGITAGAHRLWSHRSYKAKLPFRTFLMLCNSIAFQNDIIEWSRDHRVHHKYSETEADPHNAKRGFFFAHCGWLLCRKHPDVKAKGKQIDMSDLHADPVCAFQRKYYFPLVITCSFILPTVLPWYFWGESLWNAFFVCGWFRLVFALNITWFVNSAAHMWGNKPYDRHINPAENFFVTFGAIGEGFHNYHHTFPMDYNTSEFGW-HVNATSLVIDFMALIGQVYDRKTMSHEAVFGRKKRTGDGS---SGFGVMEPPKSD------------
>A0A7I8W789	383	0.486	6.744E-115	8	342	357	1	332	335
--------PPRNLNKYNVVTEDDDKDelEAVTTDQKKSQEAPPMQIVWRNVIWMIYLHLAAVYGAYAMF-YVKWQTWIWFAATYAMSGLGITAGAHRLWSHRSYKAKLPLRIILVIWNTMAFQNDIIEWSRDHRAHHKYSETNADPHNAKRGFFFSHVGWLLVRKHPEVKEKGKKINMDDLLADPLLRLQRKFYVPAMIFLCFFFPALVAWYFWGENWWTAFFTVGILKYTCVVNATWAVNSVAHLFGNKPYDKDINPVETLGVVVAAMGEGYHNYHHTFPQDYSASEYGW-GRNITTAFIDFCALIGQAYGMKKISPEMIKRRKERTGDGS---SGFGYLDPPK--------------
>UPI001BD21D9E	383	0.583	6.744E-115	31	330	357	37	333	337
-------------------------------KEKKGPRPPRM-LVWRNIIMMTLLHIGALYGL-LLLPSASFLTLVWTVVCYLFSGLGVTAGVHRLWSHRSYKASFPLRVFLALGNSMAFQNDIYDWARDHRVHHKFSETDADPHNATRGFFFAHIGWLLIRKHPDVIEKGKKLDLSDLKADKVVMFQRRHYKLSVVILCFLVPTLVPWYFWGESLAVGYFVPGLLRYAVILNATWLVNSAAHIWGNRPYDKNINPRENSLVAFSAIGEGFHNYHHTFPFDYATSEFGC-RLNLTTAFIDLMCFLGLASDCKRVSKEMIAARVQRTGDGSY--------------------------
>A0A3P8WGX9	383	0.553	6.744E-115	31	330	357	39	335	339
-------------------------------KEKEGPKPPR-DIVWKNVFLMTLLHVGAAYGVYLI-PSASFLTLLWSVLCFVISGLGVTAGAHRLWSHRSYKASLPLRIFLAFANSMAFQNDIFEWARDHRVHHKYSETDADPHNAVRGFFFSHIGWLMVRKHPDVIEKGRKLELTDLLSDQVVMFQRKYYKPSVLLMCFFIPTFVPWYLWGESLWLAYFVPALLRYTLVLNASWLVNSAAHMWGTRPYDKSINPRENKFVTFGAIGEGFHNYHHTFPYDYASSEFGC-KMNLTTCFIDFMCFLGLARDCKRVPRELVLARIQRTGNGSH--------------------------
>A0A7J7KDB5	383	0.531	6.744E-115	12	329	357	12	323	343
------------LYHQDHEPQ----IEWVPEEVEVKADPVQTQIVWRNVFIFGFLHLASVYALFLV-PSAQPLTWLFSYFLFMIGALGITAGAHRLWSHRSYKARLPLRILLMIFNLTAAENHIIEWCRDHRVHHKYSETSADPHNAKRGFFFAHVGWLLCRKHPDVIAKGKQLDFSDLYADPVLRFQRRFYMPLVILMCFIMPTIVPWLCWGESLWNAYFISAILRYCVILNCTWLVNSAAHMWGNRPYDKHINPAENILVTIGAIGEGFHNYHHTFPQDYSTSEFGI-ALNPTTIFINLMSKIGWAYGLKTIPKEIIEARKRRTGCLS---------------------------
>A0A1B6DKD3	383	0.500	6.744E-115	42	354	357	30	345	347
------------------------------------------KICWRNLFILAYFHTASLYAIYLIFTEAKWQTIAFVTILYIMARLGVTAGLHRLWAHRSYKANTPLKTILMFFTILAFEGRAFVWVRDHRVHHKYQETDADPHNAARGFWFSHIGWSIQRKHPMVAEKGKGIDVSDLYKDKLIMFQKKYFWQLMSLFGFFLPTIVPNYFWGESLSIAWHIAVCLRIILSFHATFLINSAAHLYGNRPYDVNLYARENRMVSVVALGEGWHNYHHAFPWDYKAAELGNYRLNLTTAFIDFFAKIGWAYELKTVPPALIRKRALKMGDGTYqepPAWGWNDKDLSNEEKEAALILNRG--
>UPI0003346395	383	0.558	6.744E-115	13	328	357	41	353	359
-------------LEEDIRP-EMKDDIYDPSYKDQ-DGPkPKLEYVWRNIILMGLLHLGALIGITMI-PSCKLYTCLWAFLYYLISALGITAGAHRLWSHRTYKARLPLRLFLIVANTMAFQNDVFEWARDHRVHHKFSETDADPHNSRRGFFFSHVGWLLVRKHPAVKEKGGLLDLSDLKAEKLVMFQRRYYKSAVLLMCFILPTLVPCYFWNETFLNSLYVATFLRYAVVLNATWLVNSAAHMYGYRPYDKNINPRENILVSLGAVGEGFHNYHHTFPYDYSASEYRW-HINFTTFFIDCMAAIGLAYDRKKVSKAAVLARIKRTGDG----------------------------
>UPI0003318C22	383	0.553	6.744E-115	13	329	357	41	354	359
-------------LEEDIRP-EMKDDIYDPSYQDK-EGPrPQLEYVWRNIILMSLLHLGALYGIVLI-PSCRLYTCLWAFLYYIISALGITAGAHRLWSHRTYKARLPLRVFLIIANTMAFQNDVFEWARDHRVHHKFSETDADPHNSRRGFFFSHVGWLLVRKHPAVKEKGALLDLSDLKAEKLVMFQRRYYKAGILLMCFILPTLVPWYFWEESFMNSLYVATLLRYAWVLNATWLVNSAAHLYGYRPYDKNINPRENILVSLGAVGEGFHNYHHTFPYDYSASEYR-YHINLTTFFIDCMAAVGLAYDRKKVSPATILARIKRTGDGS---------------------------
>A0A7R9BRN4	383	0.533	6.744E-115	6	331	357	14	335	363
------IVPTGRLFENEVMP------DIPEEQYAKFRKdPrYQVEIVWRNVLIFFVLHVLAVVGAYMAVARAMGLTLLFTLVLLFWGGFGVTAGAHRLWAHRTYKARLPLRLFLTFCQTLALQNSLYEWCRDHRLHHKFSETDADPHNARRGFFFAHMGWLMCKKHPEVKEKGKVLDMKDLLEDPCVYYQRKFYIPLILLIWGVFPTAVPVYFWGEDVAVAMLFSVFFRYVFSLHCTWLVNSAAHLYGNKPFDKFINAAENVRVAYAALGEGWHNYHHVFPWDYKTSELGDYSVNLTKMFIDSMAFIGQAYDLKTVSREVILARAARTGDGTHP-------------------------
>UPI00143D6216	383	0.473	6.744E-115	24	353	357	16	367	370
------------------------TSDSTMKSETDLEKPknetkeYKMQVVWNRIAILIYLHLAGFYGMYLMCTKSHILSPFLMYGFVILTGLGTGAGCHRLWSHRAYKAKLPMRIIMMCLQTIGYQGHIYGWVRDHRVHHKFVDTDADPHNSKRGFFFSHMGWLMVKKHPEVRRKGATVDLSDLKKDPVVMFQKKYYAPMVALFCFGIPAATVHYLFGEPWFDAYHLA-CAKFLWSTHLTWLINSGAHMWGARPYDKTMTARNNLALAVAVVGEGWHNYHHVFPWDYKSSELGNYKTNTPTAFIDFFAWLGLAYDLKTVPTAMINKRAARTGDGTrvsaffdndhqrkeHEadnVWGWDDKDMAEEDKKEALILNK---
>A0A336MAE4	383	0.487	6.744E-115	25	353	357	42	396	402
-------------------------INVGEKDAQGNNKVFQQDLVWRNVIILVYSYFCLVYGIYLL-QYTTWPSFVFLWSSGFASAFGITAGAHRLWAHKAYKAKLPLRIFLMILQTLAFQNCIHEWARDHRVHHKYTDTNADPHNSKRGFFFSHVGWLMMKKHPDVKEKGKTIDMSDLEADPVVMWQKRNFGWFMPVVAFFGPMALLYFGFGEPFYIAWYT-TITRWALAVNITWLLNSAAHMWGWRPYDKNISPTNTTILGFLCFGEGWHNYHHVFPWDYKTSELVNYTVNFTNGFIDFFAKIGQAYDLKTVSEEMIRKRVLRTGDGSHPiskqmekqelqakliefvnkyheestdlVWGWDDKDMKPEEKIYVTIYNK---
>A0A7R8X8E6	383	0.488	6.744E-115	9	336	357	604	948	1242
---------TGRLYEHEPEPQEHGNVGTGP-----TDKVYEKQYVWRNIYIFSMFHIGAVYGLYLGFTRASWTTFVFGIIVGISSALGVTAGAHRLWCHRAYKAKFPFRLLLAFLDTMDIQNSIYVWSRDHRLHHKFSETDADPHNAKRGFFFAHMGWLLVRKHPEVMRKGKTIDCSDLLEDPIVYYQRKYYLPLGILCCFVIPAVTAWYFLGEDLWVAFWYCSIGRYVLFIHGTWLVNSAAHLWGEKPYDKSIGPVEQPIVGGLAFGEGWHNYHHVFPWDYKTSELPWYHVNLTTMLIDAAAYLGQVYDRKTVDPRVVERRVKRTGFlyflvlfeafmlgltsslgvtaGAHRLWSHG--------------------
>UPI001E689AFE	383	0.533	9.233E-115	29	342	357	20	332	333
-----------------------------PKLIAPQAAPRKYDIIYFNLLTFSYAHLATLYGVYLACTVATWKTLMFHYIIFILAAVGVTAGAHRLWTHRAYKAKTPLQIILMVMNTLAFQNSVIHWVREHRMHHRYSDTDADPHNATRGFFYSHIGWLLVRKHPEVKRRGKFVDMSDIYANPVLSFQKKYAVPFIGTICFILPTIIPMYFFGETLNTAWNL-TIMRYVFNLHITFFVNSAAHLWGNKPYDKNIKPVQNLSVSFMSFGEGFHNYHHAFPWDYRTAELGNNWLNFTTKFIDFFAWLGWAYDLKTVPDEVIRSRASRTGDGS-DMWGFGaDRDKTE--------------
>A0A8J5K201	383	0.491	9.233E-115	5	330	357	2	337	346
-----PQAPdqevKGELLEDDTAPHhhdmEVREVDISLRRIIHDLRHLDWsKVVWRNAILFALLHMYSVYGLYLAIFAVKWKTIGFSVLLYFMAALGITMGAHRLWSHRSYKATLPLRVILAAFQTLSFQNDIFEWARDHRVHHKYSETDADPHNARRGFFFSHMGWLMYRKHPKVIEKGRNLDLSDLKEDAIVMWQRKHYVPVVLLTCFVMPTFLPWFFWEENAVNALMVAGFLRYTTVLHVTWLVNSLAHWVGNKPFDKSIYPSQNPVVAYLALGEGWHNYHHVFPWDYRTAELGGLvDYNITSLVIGFCSKIGLAYDLKTVTPEMIEKRANRTGDGSY--------------------------
>UPI00061508C7	383	0.552	9.233E-115	3	317	357	32	339	347
---NSTSSPTGVLFEGE-------TLENTPVVVEPDKQKYVRRIVWRNVIIFIYLHLAAVYGLYLVFTSAKFATTLFTLALYVVNAFGITAGAHRLWAHKSYKAKWPLQLFLMINNTMAFQDAAIDWARDHRLHHKYSETNADPHNAKRGFFFAHVGWLLCRKHPDISEKGKGIDLSDLKNNRILAFQKKYYKYLMPLLCFVVPTVIPVVGWNETWSNAYFIPAVLRFVVGWNTAWLVNSAAHLYGFKPYDKYINPAENKGVSIVTLGEGWHNYHHVFPWDYKAAEFGNYRYSPTTAFIDLCAKLGLAYDLKFVPDDV---------------------------------------
>A0A8C8T805	383	0.526	9.233E-115	12	330	357	30	345	349
------------QWGEDIRP-EMKEDIHDPSYQDEEGPPPKLEYVWRNIILMALLHLGALYGITLV-PSCKVYTWIFGPSFYVITGLSITAGAHRLWSHRTYKARLPLRLFLIIANTMAFQNDVYEWARDHRAHHKFTETHADPHDSRRGFFFSHVGWLLVRKHPAVKEKGGKLDMSDLKAEKLVMFQRRYYKPGLLLMCFILPTLVPWYFWGETFQHSFYVAALLRYALVLNGTWLVNSAAHLYGYRPYDRNIGARQNMLTSMGALGEGFHNYHHTFPYDYSASEYRW-HINFTTFFIDCMAALGLAYDRKKVSKAAVLARIKRTGDGSH--------------------------
>A0A8C8ZER2	383	0.542	9.233E-115	9	328	357	37	353	359
---------TPLYLEEDIRP-DMKDDIYDPTYQDE-EGPrPKLEYVWRNIILMSLLHLGALYGILLI-PTCKMYTWLWGLFYYFISALGITAGAHRLWSHRTYKARLPLRLFLIIANTMAFQNDVYEWARDHRAHHKFSETDADPHNSRRGFFFSHVGWLLVRKHPAVIKKGGTLDLSDLKAEKLVMFQRRYYKPAVVVMCFLLPTWVPCYFWGETFLHSALVATFLRYAAVLNATWLVNSAAHLYGYRPYDKNINPRENILVSLGAVGEGFHNYHHTFPYDYSSSEYRW-HLNITTCFIDCMAALGLAYDRKKVSKATVLARIKRTGDG----------------------------
>A0A8D2CSF8	383	0.539	9.233E-115	15	330	357	43	355	359
---------------EDIRP-EMKDDIYDP-SYQDAEGPrPKLEYVWRNIILMGLLHLGALHGLTLV-PTCKFYTWLWAYFCYWTSIEGIGAGAHRLWSHRTYKARLPLRLFLIIANTMAFQNDVYEWARDHRAHHKFSETDADPHNSRRGFFFSHVGWLLVRKHPAVKEKGRTLDLSDLRAEKLVMFQRRYYKPAVLLMCFILPTLVPCFCWGETFLHSLYVATFLRYAVVLNITWLVNSAAHLYGYRPYDKNIEPRESPLVSLGTMGEGFHNYHHAFPYDYSTSEYRW-HINFTTFFIDCMAVLGLAYDRKKVSKAAILARVKRTGDGSH--------------------------
>A0A1I8PJQ5	383	0.454	9.233E-115	4	352	357	87	449	450
----TSSVASATSLGYSEENavyKEVP-ITKEIQEAIENEvqaKEFKPEIKWLDLVAQLYLHLGAVYGFYLLF-SAKSQTWMWLVLAVWVSGIGITAGAHRLWSHKSYNASLPLRILLIFLFTIAGQRDAYTWALDHRIHHKFSETEADPHNAKRGFWFAHVGWLFLTPHPKVAEKRKVIDMSDLENDAVVMFQRKWFIPMFSIISIGLPVLVPWHFWGESLWRSFWICFNLRFTATLNAAFFVNSVAHMWGSKPYDKNISPVESRLVSFMALGEGWHNYHHVFPWDYKTGEFGSYKLNITTAFIDFCAKLGLAKGLKSVSPDMVKRRAMKCGDGSrfltdeyaHkdAVWGYGDRDIPKDDLQELKGMN----
>A0A8J6HB38	383	0.459	9.233E-115	39	356	357	17	351	922
---------------------------------------YEWKLIWRNIILYTIMHVTGFYGLYLAVVSAQWKTILWTWIMLACALLGVTAGSHRLWCHKSYKAKLPLKIMLAIFHTLSLQNHIYDWARDHRVHHKYVDTDSDPHNSRRGFIFSHMGWLFIEQLPTVKEKLRGIDMSDLEADPVVMIQKKYYHLvWAPLIGFILPALVPWYYWNESFESSFYIASMLRYTLCTNISFLINSVAHVYGTRPYDKNIRPTDGLVMALLTGGEGWHNYHHTFPWDYKTGEFGKYRTNSTSAFLDFMAGIGWAYELKSVSEEMIMKRVSRTGDGTrkfdkivdhgdHHhgdnlTWGWGDKDMKSEEYSFVDIKNPKKE
>D2A4M6	382	0.574	1.264E-114	39	326	357	1	288	290
---------------------------------------FQTPIVWPNVILFILYHAIALQGWYYFITfQTNLRTIFWAFLILVLAGQGITSGVHRLWSHRSYKAKLPLRIFLCLCQTISFQNSIYEWARDHRAHHKFSDTDADPHNIKRGFFFAHMGWLLVRKHPQVKMKGQLIDLSDLENDPVVRFQKKYYHVLAPLCCFVVPTMVPWYFWKENFYVSFCVC-MLRYLISLHFTWLVNSAAHLWGFKPYDRFIKPSENQIVAKLTMGEGWHNYHHTFPWDYKAAELDSYNGNLSTAFIDLMAKIGWAYDLKTVPLDVIRKRVLRTG------------------------------
>A0A3Q3MLD6	382	0.546	1.264E-114	12	330	357	0	316	320
------------LPNGDVPPEATRE-DVFDHTYKEKEGPKPPvVIVWRNVILMSLLHISALYGIFLI-PSASSLTLLWSTLCFFISALGITAGAHRLWSHRSYKASLPLRVFLGIANTMAFQNDIYEWARDHRVHHKYSETDADPHNAVRGFFFAHIGWLLVRKHPDVIEKGRKLELNDLLSDKVVMFQRKYYKPSVLLMCFFIPTIVPWYMWGESLLVSYFVPALLRYTLVLNATWLVNSAAHMWGNKPYDKNINPRENKFVTFSAIGEGFHNYHHTFPYDYATSEFGC-KLNLTTCFIDFMCFLGLAKDCKRVSHELVLARVQRTGDGSH--------------------------
>W8FT41	382	0.563	1.264E-114	33	330	357	24	320	324
---------------------------------KEKEGP-KPPIvvVWRNVILMTLLHTGALYGLLLI-PSASVLTLIWTFACFVYSALGITAGAHRLWSHRSYKASLPLRIFLAFANSMAFQNDIYEWSRDHRVHHKYSETDADPHNAVRGFFFAHIGWLLVRKHPDVIEKGRKLEISDLKADKVVMFQRRHYKPSVLLMCFFVPMFVPWFFWGESLWVAYFVPTVLRYTLVLNATWLVNSAAHMWGNRPYDSTINPRENRFVTFSAIGEGFHNYHHTFPFDYSTSEYGW-KLNLTTCFIDLMCFLGLASDPKRVSREAVLARVQRTGDGSH--------------------------
>A0A6I9KNY7	382	0.525	1.264E-114	18	329	357	21	328	330
------------------ARVETSEDDSGQE--RPDARRQRQNIVWRNVVLMCLLHLGAVYALVLI-PKAKPLTLLWAYFCFLLTALGVTAGAHRLWSHRSYQAKLPLRIFLAAANSMAFQNDIFEWSRDHRVHHKYSETDADPHNARRGFFFSHIGWLFVRKHRDVIEKGRKLDVTDLLADPVVQFQRKYYKISVVLMCFVIPTLVPWYIWGETLWNSYFLASILRYTISLNVTWLVNSAAHMYGNRPYDKHISPRQNPLVTLGAIGEGFHNYHHTFPYDYSASEFG-LNFNPTTWFIDIMCWLGLATDRKRATQSIIKARKARTGDGS---------------------------
>A0A8C2TCP7	382	0.504	1.264E-114	5	329	357	48	365	367
-----PSSPTAA-----VWERRGEERGGGGGGGGEMAAGGRQGIVWRNVLLMGLLHLGAVYALSLV-PRAQLLTLLWAYFCFLMTALGVTAGAHRLWSHRSYKAKLPLRIFLAAANSMAFQNDIYEWSRDHRVHHKYSETDADPHNARRGFFFAHIGWLFVRKHKDVIEKGRKLDFTDLLDDPVVRFQRKYYKSSVVLMCFVIPTVVPWYLWGESLWNAYFLASILRYTISLNVTWLVNSAAHMYGNRPYDKYISPRQNTFVTLGAIGEGFHNYHHTFPFDYSASELG-LKFNPTTWFIDFMFWLGLVTDRKQAPKEMIEARKERTGDGS---------------------------
>U5EQQ1	382	0.490	1.264E-114	31	354	357	16	368	371
-------------------------------KFSKDEEPatYTWdQVVWRNVIIFAFLHSGLLYGLYLMFAEAKLATSIWTIVIAVVAHFGITGGAHRLWSHKAYKANVQMRILLMLLNSMTFQNSIWEWSRDHRLHHKFTDTNADPHNSKRGFFFSHIGWLLVRKHPDVKEKGKLIDMSDLEADPVVMFQKKYIAIFALLGTLVLPTLAPMYLFGETFKNAFYVGAIVKYVLALNLTWAINSWAHMWGTRPYDKNVTAVNHLQLATMTIGEGWHNYHHVFPWDYKVSEHDTYGSNLTLGFINLFSKIGWTYDLRTVSEEMIRKRVERTGDGTHPwskeklneklfefvtdyngnigesgnIWGWDDENMSTIDKVDAKIICKK--
>UPI00063F64A0	382	0.557	1.731E-114	39	327	357	19	306	316
---------------------------------------YEWKIVWKNVIIFLYIHLAAIYGFYVLCFRVKFWSIIWTLIFFAAAIIGMTAGAHRLWSHRSFKAKWPMKFILMIFQTIAFQDDIYQWARDHRVHHKFTDTNADPYNVKRGFFFSHIGWLLIRKHPDVMIKGATIDCSDLDRDPIVAFQKKWYMYLMPLCCFVIPTLVPWLAWDESLWYSWHLA-VYRYCMSLNSTWTINSIAHMWGMKPYDKSLSSAQNASVSLFTLGEGWHNYHHAFPWDYKAEELGSYGLNLTTAFIDFFASLGLAYDLKTTSDDVIKKRVLRSGD-----------------------------
>A0A498LPE9	382	0.568	1.731E-114	33	330	357	26	322	326
---------------------------------KEKEGPKPPTiIVWRNVILMSLLHIGALYGLYL-FPSARVLTWVWFFTCFVFSALGITAGVHRLWSHRSYKASLPLRIFLAFGNSMAFQNDIYEWARDHRVHHKYSETDADPHNAVRGFFFSHVGWLLVRKHPDVIEKGRKLELDDLKADKVVMFQRRYYKPSVLLMCFFVPTFVPWYVWGESLWVAYFVPCLLRYALVLNATWLVNSAAHMWGNRPYDSSINPRENRFVAFSAIGEGFHNYHHTFPFDYATSEFGC-KINLTTCFIDLMCFLGLAREPKRVSREVVLARAQRTGDSSH--------------------------
>Q4V9Y3	382	0.585	1.731E-114	39	330	357	43	334	338
---------------------------------------FKPPIklVWRNVILMALLHFGAFYGLFMI-PAAKPITLAWAILCFMLSALGVTAGAHRLWSHRSYKAKLPLRIFLAVVNSMAFQNDIYEWARDHRVHHKYSETDADPHNAVRGFFFSHIGWLLMRKHPDVIEKGKKLDLSDLKADKVVMFQRRNYKLSILVMCFILPTVIPWYFWDESFSVAFYVPCLLRYALVLNATWLVNSAAHMYGNRPYDQTINPRENPLVAIGAIGEGFHNYHHTFPFDYSTSEFG-LKFNITTGFIDLMCLLGLANDCKRVSKETIMARKKRTGDGSH--------------------------
>A0A6P7Y3F5	382	0.533	1.731E-114	4	330	357	15	334	338
----KPPAPEEVTANG------VMTDDLFDESYREKEGPKPPmKIVWRNVIAMSLLHIGALYGMTLI-PSARFYTWMWSLFCFVCSALGITAGAHRLWSHRSYKAKLPLRIFLVMASSMSFQNDVYEWARDHRVHHKYSETDADPHNASRGFFFSHIGWLLVRKHPDVIEKGSKLDLSDLKADKIVMFQRRFYKTSVLLMCFITPTVVPWYFWGESLKNAFYISAIWRYALTLNFTWLVNSAAHMYGNRPYDKFINPRENLLVALGACGEGFHNYHHTFPYDYSTSEFGW-HFNFTTFFIDCMCFLGLATSCRKVSKETVLARRLRTGDGSH--------------------------
>B7SB74	382	0.491	1.731E-114	12	352	357	19	343	345
------------QFPKLVAPQAA---------------PRKYEIIYINVLTFSYWHLAAFYGIYLCFTSAKWTSVFFVFLYCTMGEVGVTAGSHRLWSHKSYKAKLPLQIILMTLSSIAFQNSVIDWVRNHRTHHKYSDTDADPHNATRGFFFSHIGWLLVRKHSQTKLRGKTIDMSDIYNNSVLRFQKKYAIPFIGTICFVLPVLIPMYCWNESFINAWHL-NMLRYCLSLNFTFLVNSAAHLYGNKPYDKNILPAENKAVSFLTLGEGFHNYHHTFPWDYRAAELGNNKLNLTTKFIDFFAWVGWAYDMKTVSDDMIRSRAKRTGDGS-IIWDDGKETIEMgDVSDAIVIKN----
>UPI001C54699F	382	0.537	1.731E-114	15	330	357	40	352	356
---------------EDIRP-EMKEDIYDPTYQDEVGPPPKFEYVWRNIIFMALLHLGALYGITLV-PGCKAYTWLWAFLCYVFSGLGITAGAHRLWSHRTYKARLPLRLFLIIASTMAFQNDMYEWARDHRVHHKFTETHADPHNSRRGFFFCHVGWLLVRKHPAVKEKGGLLDLSDLKAEKLVMFQRRYYKPSVLLMCFILPTLVPWYCWGETFRHSLYVATFLRCVVALNMTWLVNSVAHFYGYRPYDKTIEARENVLLSLGVLGDGFHNYHHTFPYDYSTSEY-CWSFNFTTFFIDCMAAIGLAYDLKKVPKASILARIKRTGDGSY--------------------------
>UPI001D08CEE3	382	0.456	1.731E-114	11	354	357	10	354	357
-----------VLNENEY-EKIFRSNLSKEETDIELPEERKYKYRWGFIVYLSLFHIQAVYGIYLSFTSAKLLTTIFGTALHFVALFAITAGAHRLWSHRAYKATWQLKLILVICQTLSFQGSVYRWCRDHRIHHKYTDTDADPHNSRRGVFYSHIGWILVERHPQYVEKIKLIDFSDLKNDPLLKFQIRYYYQLLFLLCFLLPTIVPWFFWNETFKNSWFICVCSRYILTLNAVWLVNSWAHIWGTQPYDTRSSGRESFFSSLMTVGEGWHNFHHTFPWDYRASELCGYLVNPTMILLQLFAKIGWAYDLKTVSDDMIRKRINRTGDGSHStgIWGWGDHEQSDDNKSFVKIEYKK--
>A0A8C9QIC1	382	0.526	1.731E-114	9	330	357	38	356	360
---------TPLYLGEDIRP-EMKDDIYDP-SYQDAEGPrPKLEYVWRNIILMSLLHLGALYGITLV-PTCKFYTLLFAYMYYLISVLGITAGAHRLWSHRTYKARLPLRLFLIFADTMAFQNDVYEWARDHRTHHKFSETHADPHNSRRGFFFSHVGWLLVRKHPAVKEKGATLDLSDLKAEKLVMFQRRYYKPAVLLMCFILPTLVPWFFWGETFLHSLCVATFLRYAIVLNVTWLVNSAAHLYGYRPYDKNIDSRENILVSLGAGGEGFHNYHHTFPYDYSASEYRW-HINFTTFFIDCMAVLGLAYDRKKVSKAAVLARIKRTGDGSH--------------------------
>A0A6A4JLC4	382	0.513	1.731E-114	39	350	357	39	362	369
---------------------------------------YKLEIVWVNAIFFLIVNAISLRGTYdLVFFRLPWTSTAYMWSLFYINGISITAGAHRLWAHKCYKAKLPLKIFLLVCNLTAFQNSIYDWVRDHRVHHRFVDTNADPHNSTRGFFFSHMGWLMVKKHPEVKQKGQIVDMSDLRSDPLVMFQHKYYFYLMPIFTFLLPALIPVYFFGTDFWYAFRLYSLTRWTLVLHGTWCVNSVAHMFGYKPYDKFISSTQSIWVSFFVLGEGWHNYHHAFPWDYKASEF-PYYVNFTTAFIDLCAKIGLAYDLKTVKQDVINLRAQRTGNGSHAsvppsgtsesngIWGWDDEALTKEDREMASI------
>A0A4Y2UXN8	382	0.545	1.731E-114	15	326	357	40	355	377
---------------EDIPDECDKVSDKeLPPAEKTTEELAEegplMPVVWRNVILFAYLHIASLYGVYLIFTSAMWQTNVFAVFLYLFSGIGVTAGAHRLWSHRSYKARFPLRVFLAFIFTIAFENDIFEWARDHRVHHKYSETDADPHNAKRGFFFAHIGWLLCRKHPEVIKKGKKINLDDLMADPVVRFHRKFYLPLVVLCCFVLPTIAPMYLWGETFMNSLFVATLFRFCFTLNQTWLVNSAAHMWGNKPYDIHISPRENTLVALGAVGEGFHNYHHTFPYDYATSEYGI-KFNLTTLFIDTMAWLRLAYDRKTVSKGMVEARKLRTG------------------------------
>A0A7R8ZM77	382	0.542	1.731E-114	14	329	357	56	368	388
--------------EYDhVADFRLPTVS----ECIQLYKTYKGKIVWRNVILMTILHGYFPYACYLFFFAIQWKTFFYTWGLLYLSGFGITAGAHRLWAHKSYKARLPLRLFLTFCQTLAFQNDIYEWCRDHRVHHKFSETDADPHNAKRGFFFSHIGWLLVKKHPDVKEKGKTIDMSDLMEDPIIYYQRKYYVPIVLTVSLILPSYLPVWVWNENPWYAFVVCSLGRYCFSLNCTWLVNSAAHMWGNKPYDREISAVENYKVSQWVLGEGWHNYHHTFPWDYKTSELGLYQFNLTAMFIDFMARIGQAYDLKTVDHETIMQRVNRTGDGS---------------------------
>A0A8D0HA03	381	0.504	2.370E-114	19	329	357	3	318	320
-------------------PEKMPLCNG-REESPlgSVTESgdgkagHRQEIVWRNVILMTLLHIGAVYSLCLI-PKAHLFTLIWAYVCFLMTALGVTAGAHRLWSHRSYKAKLPLRIFLAAANSMAFQNDIFEWCRDHRVHHKYSETDADPHNARRGFFFSHIGWLFIRKHRDVIEKGRKLDFSDLLYDPVVQFQRKYYKTSVVLMCFVIPTLVPWYVWGENLWNSYFLASILRYTISLNVSWLVNSAAHMYGNRPYDKYISPRQNAFVTLGAIGEGFHNYHHTFPFDYSASELG-LKFNPTTWFIDFMFWLGLVTDRRHAPQEMIQARKERTGDGS---------------------------
>UPI0015B1C1CC	381	0.516	2.370E-114	31	339	357	14	318	326
-------------------------------ETEPEQKPLEPvQIVWRNVFLFIGLHIAALYGMYLVILNATLTSWFYGVFLCFVNGLGVTAGAHRLWTHRAYKAKLPLRIFLAFCNCMALQNDLYEWARDHRVHHKFAETNADPHNVNRGFFFAHMGWLMAKKQKDVIEKGKTVDVSDVWADPVVRFQHRFYVPLAAICCFVIPPAIPYYCWGEEFYTCLFGAGFFRYVVCLHFTWFVNSAAHLWGNKPYDQYISATELKWVSALAIGEGFHNYHHTFPWDYSTSELG-YKYNFTTLFIDFMSYIGQAYDLKTANPENVHQRKLRTGDGSY----FEDKD-----------------
>UPI001C099CB4	381	0.561	2.370E-114	33	330	357	28	324	328
---------------------------------REKEGPKPPrRIVWRNVILMTLLHSGALYGL-MIVPSASILTLLWAVVCFFISALGVTAGAHRLWSHKSYKASLPLRIFLAFGNSMAFQNDIFEWARDHRVHHKFSETDADPHNAVRGFFFAHIGWLLVRKHPDVIEKGRKLDVHDLKADPVVMFQKEHYKVSVALACFAIPMFVPWYLWGESLWVGYFVPGLLRYATVLNATWLVNSAAHMWGMRPYDHHINPRENRFVALSAIGEGFHNYHHTFPYDYATSEFG-SKLNFTTAFINLMCSLGLASDCKQASPEVVKARVQRTGDGSH--------------------------
>UPI00188FF464	381	0.455	2.370E-114	3	356	357	6	344	345
---NEVSAPivAEESYEKLIPPQAA---------------PRKYKYLYANMIYFTYWHIAGLYGIYLAITTAKWATIILAYLLFLAGDMGATAGAHRLWAHKTYKAKLPLQILLMLFNTIAFQNTVITWVKDHRMHHKYSDTDADPHNATRGFFYCHVGWLMVKRHPEAIKRGKSLDMSDIYNNSVLKFQKKYAIPLVTTVTFVLPTIIPMYIWDESFNVAWHM-TMLRYIIGLNTTFLVNSVAHMWGYKPYDKNIAPTQSYIATLATLGEGFHNYHHVFPWDYRASELGNNYLNFTTKFIDFFAWIGWAYDLKSVPEDLVQKRIERTGDGT-NLWGWSDKNMKEDHVKSTDVLHTKDE
>A0A6S4L246	381	0.483	2.370E-114	5	332	357	2	340	346
-----PQAPdqnvKGELLEEEDQPhsplLEKRELKINVRKIIHDLRHLDWsKVVWRNAILFMLLHFYSVYGIYLAIFVAQWKTIGFSVMLYFMAALGITMGAHRLWSHRSFKATLPLRVILAVFQTLSFQNDIFEWARDHRVHHKYSETDADPHNARRGFFFSHMGWLMYRKHPDVITKGRTLDVSDLQEDKIVMWQRKHYVPLVVTACFVLPTVIPWVLWEEHPVTALMVAGFLRYNIVLHVTWFVNSLAHWVGSKPFDKNIYPSQNPIVAYLALGEGWHNYHHVFPWDYRTAEFGGLGaYNITSLTIDFCSKIGLAYDLKTVSPEMIEQRAHRTGDGSrHSV------------------------
>A0A1S3A709	381	0.547	2.370E-114	13	327	357	41	352	359
-------------LEEDIRP-ELKDDIYDPTYTD-FEGPQpKVQFVWRNIILMSLLHLGAVYGIFLI-PSCQFYTLLWVLFYYVVSALGITAGAHRLWSHRSYKARLPLRFFLILANTMAFQNDVFEWARDHRVHHKFSETHADPHNSRRGFFFSHVGWLLVRKHPAVKEKGGLLDLSDLKADKLVMFQRRYYKTGILLMCFILPTLVPYYFWGETFMNSLYVATLFRYAIVLNATWLVNSAAHLYGYRPYDKNINPRENILVSLGAVGEGFHNYHHTFPYDYSASEYRW-HINFTTFFIDCMAALGLAYDRKKVSKATVLARIKRTGD-----------------------------
>UPI00051E5F6D	381	0.531	2.370E-114	12	330	357	40	355	359
------------LNHEDLAGDRGMIDDIFDETYREKEGPKPPlQYVWRNIILMSLLHLGGIFGLVLI-PYAKIQTLAWG-VLC-LAGLCITASSHNLWSHRSYKATLPLRIFLTIANSLAFQNDIYEWVRDHRVHHKFSETDADPHNAMRGFFFSHIGWLLVRKHPDVIEKGQKLDLSDVKADKVVMFQRRYYKPSVVLLCFTLPTVVPWYFWEESLIISFFIPAILRYVIGLNATWLVNSAAHMFGNRPYDRYISPRENPLVSLGALGEGFHNYHHTFPYDYSTSEFGW-RFNLTTAFIDLMCFLGLASDRKKVSKEVILARKMRTGDGSH--------------------------
>UPI00177B5B1C	381	0.496	2.370E-114	31	344	357	120	442	451
-------------------------------QACSSESEYNPQIRWLDLIAQIFLHGGALYGIYLLF-QANFYTFLWVVVCVWCSGIGITAGAHRLWSHKSYTASLPLRIILIFLFTIAGQRDAYTWALDHRIHHKFSETDADPHNANRGFFFAHVGWLFLTPHPKVIEKRKVIDMSDLENDKVVMFQHKYYIPLFALISIGLPVLVPCYFWNENLWLSFWINFNLRFTCTLNAAFFVNSVAHMWGNKPYDKNISPVESPFVAFVALGEGWHNYHHVFPWDYKTGEFGSFKLNITTAFIDFCAKIGWASGRKSVSSGMIERRAAKCGDGSrflndefvHrdQVWGYGDEDIQNED------------
>UPI00114393EC	381	0.524	3.244E-114	24	330	357	15	320	321
------------------------TVKSGVPAKESHTINYEWKIVWKNVIVFIYIHLATIYGLYLAFCYASLRSFMWYFSFGMLSGIGVTAGAHRLWCHRSYKAKWPMRLILIIFHTAALQDNLYQWVRDHRVHHKFTDTDADPYNARRGFFYSHIGWLMVRKHPDVIRKGATVDMSDLDRDPLVVFQKKWYSYLALFLSIVVPTIVPWWGWGENLWYAWHW-TVTKYCINLNITWSVNSAAHMWGVKPFDKSITPTDNAGVSFLTLGEGWHNYHHVFPWDYKAGEFGNYWFNFTATFIDLCAYLGLAYDLKTASANMVKKRVLRSSEMSY--------------------------
>A0A0F7R6V4	381	0.498	3.244E-114	22	334	357	0	314	323
----------------------MSEITSDPNENPTEKNIPKnkggTKIIYQYVISFTYLHLAALYGLYLCFTSVKWLTIGFGLLLYHLTLTGITAGAHRLWSHKSYKAKFPLQVILMVLNSMAFQNTIITWARDHRVHHKCSDTDGDPHNANRGFFFSHIGWLMTKKSEEVIKKGKTIDMFDLYNNPVLRFQRKYALPVIGTLCFILPTLIPMYFWGETLNNAWHM-NILRYVTVLHVTLCVNSVVHKWGYKPYDKNILPSQNVLMSTFALGEGFHNYHHVFPWDYQTAELGNKKFNPTTWFIDFFAWVGWAYDLKTASEEVVRKRAERTGDGT-DLWG----------------------
>C3ZRD7	381	0.540	3.244E-114	29	333	357	19	316	325
-----------------------------PSPTAQDGKAPPTQIVWRNVVIMSLLHMGAIFGLFLL-PSAHPYTLMWAVICYSLSALGVTAGAHRLWAHRSYKARLPLRIFLAIINCMSLQNDIYDWSRDHRVHHKYSETPADPHNAKRGFFFAHIGWLLVRKHPDVITKGKQIDLTDVLNDPVVKVQRKLYAPAAVLMCFIIPTLVPS-LWGESLVTAFFIS-VLRYVLALNATWLVNSAAHMWGNKPYDKFINPSQNFPVAVLAMGEGWHNYHHTFPYDYATSELGW-KVNPTTVFIDFMARLGLAYDRKKVSPNVIRARVSRTGDGT---W-----------------------
>A0A3B4CHE7	381	0.520	3.244E-114	18	329	357	17	325	327
------------------EPEGAESREA--EAECGATKEQRgRTIVWRNVVLMALLHTGALYAVLLV-PKAHPFTWIWSYVCFIITALGVTAGAHRLWSHRSYKAKLPLRIFLAAANSMAFQNDIFEWSRDHRAHHKYSETDGDPHNAKRGFFFAHIGWLFLRKHNDVIEKGKRLDLSDLLADPVVVFQRRHYKTSVVVMCFLLPTLVPWYFWGECIWNSYFLAAILRYTISLNVAWLVNSAAHMYGNRPYDRNINPRENCFVSFGAIGEGYHNYHHTFPFDYAASELG-LRFNPTTCFIDLMCWFGLASDRKKATPEMIKARKLRTGDGS---------------------------
>UPI001C4D5014	381	0.551	3.244E-114	27	329	357	29	326	328
---------------------------AGRGEQKVGQ---RQEIVWRNVILMALLHVGAVYSLFLI-PKAHLLTLIWAYLCFVMTALGVTAGAHRLWSHRSYKAKLPLRIFLAFANSMAFQNDIFEWARDHRVHHKYSETNADPHNAQRGFFFSHIGWLFVRKHRDVIEKGRKLDFSDLLDDPVVMFQRKHYVVSVILMCFVVPTLVPWYFWKESLWNSYFLASILRYTVSLNVAWLVNSAAHMYGNRPYDKNINPRENALVSIGAIGEGFHNYHHTFPFDYSASELG-LKFNPTTWFIDFMFWLGLVTERKQAPREMVQARKERTGDGS---------------------------
>A0A8D2DNN4	381	0.514	3.244E-114	16	329	357	14	328	330
----------------DAKEEVRAELEGlayGDRQERPGAREQRLNIVWRNVVLMSLLHLGAVYSLVLI-PKAKPLTLLWAYFCFLLTALGVTAGAHRLWSHRSYKAKLPLRIFLAAANSMAFQNDIFEWARDHRAHHKYSETDADPHNARRGFFFSHIGWLLVRKHPDVIEKGRKLDVTDLLADPVVQFQRKYYKITVVLMCFLFPTVVPWYIWGESLWNSYFLAAILRYTISLNGTWLVNSAAHMYGNRPYDKHVSPRQNPLVTLGAIGEGFHNYHHTFPFDYSASEFG-LNFNPTTWFIDFMCLLGLATDRKRATKAMIEARKAKTGDGS---------------------------
>A0A0K2GV16	381	0.524	3.244E-114	28	340	357	7	328	344
----------------------------QPSSMPPEEEEYvklvapqaadrKYEIIYTNIITFTYWHLAGLYGLYLCFTTAKWATIIMSWLIFVSAAIGVTAGAHRLWAHRTYKAKLPLQILLMVFNTFAFQNTAINWVRDHRLHHKFSDTDADPHNATRGFFYSHVGWLLVKKHPEVKRRGKLIDMSDIYSNKVLVFQKNYAIPFIGMVCFILPTLIPVYCWGESLNTAWHI-TMLRYVANLNITFLVNSAAHLWGNKPYDKNILAAQNLSVSFAAFGEGFHNYHHVFPWDYRTAELGNNYLNLSTKFIDFFAWLGWAYDLKAVPVGMAKSRAERTGDGT-NLWGWGDKDM----------------
>A0A835CPV1	381	0.538	3.244E-114	39	344	357	28	335	345
---------------------------------------YKPTIKWLDLTAQIFIHAGAIYGLYLMFIQAKLLTSFWAFFVVYASGFGITAGAHRLWSHRAYKAKWPLRLILIILFTISGQKDVHAWALDHRVHHKYSETDSDPHNVKRGFFFAHVGWLILTPHPDVVEKRKNVDLKDLDADQIVMWQKRLYIPLFGLLTIGLPVFLPVYYWNEDIWTSFWVNFNFRFCVTLNMAFFVNSAAHMWGGRPYDKNITPTENLTVSIATLGEGWHNYHHVFPWDYKTSELGDYSLNITTGFIDAFANIGWAYDRKYVSSKMIKHRATKNGDGSYNknIWGYGDKDITTED------------
>M1FXD6	381	0.493	3.244E-114	21	333	357	25	340	347
---------------------EVREINIDIKKIISDLRNLDYsKVVWRNVILFSLLHVYSVYGAYLAVFATQWATLGFTLILYFMAALGITMGAHRLWSHRSFKARLPLRVALAVCQTIAFQNDIYEWARDHRVHHKYSETDADPHNARRGFFFSHMGWLMYRKHPHVIEKGKRLDLTDLEQDGVVMFQRKYYVPLVVGTCFVMPAVVPWLGWGEHPITALMVAGFLRYTVVLHVTWFVNSLAHWVGSKPFDKNIYPSQNSVVAYLTMGEGWHNYHHVFPWDYRAAELGGLiNYNMTGLAIKACSKLGLAYDLRTVSPEMIEKRINRTGDTSYvPLY-----------------------
>A0A059TBF7	381	0.471	3.244E-114	38	351	357	22	332	348
--------------------------------------PRKYEIIYLNLFLHIAGHISAVYGLYLCFTAAQWKTIFFAYLWLLMGELGVVCGAHRLWSHRSFKVKPPLEIMLMLFNCIGFQNTATDWVRNHRLHHKHSDTDADPHNSNRGMLFSHIGWLCVRKHPDVKERGKTTDMSDIYSNPVLRFQKKHKVPLFGAMCFGLPTLIP-TLWGEDIVTAWHV-NLLRFVLNLNSILLVNSIAHKYGTRPYDRTICPRQNTTCNMMTLGEGFHNYHHTFPWDYRSAELGKNYLNFTKWFIDFFALIGWAYDLKTVPDDMIQRRMKRTGDGS-NSWGWGDKDMTKEERDSATII-----
>UPI000FFF7DC0	381	0.545	3.244E-114	13	330	357	33	347	351
-------------LEEDIRP-EIKDDIYDP-SYQDAEGPrPKLEYVWRNIILMGLLHLGALYGVTLV-PTSKFYTWLWAYAYYLVSALGITAGAHRLWSHRSYKARLPLRLFLIIANTMAFQNDVYEWARDHRAHHKFSETDADPHNSRRGFFFSHVGWLLVRKHPAVKEKGGSLDLSDLKAEKLVMFQRRYYKPAVLMMCFILPTLVPWFCWGETFLHSLFVGTFLRYTVVVNATWLVNSAAHLYGNRPYDKNVNSGENVLVSLGAVGEGFHNYHHSFPYDYSASEYRW-HINFTTFFIDCMAALGLAYDRKKVSKAAILARVKRTGDGSY--------------------------
>UPI00032B0B39	381	0.527	3.244E-114	2	330	357	35	356	360
--LGKNSLPT----EEDIRP-EFKDDIYDPSYQDE-EGPrPKLQYVWRNIILMALLHIGALYGITLV-PSCKFHTWLWAFGYYLVSVVGVTAGAHRLWSHRTYKARLPLRLFLIIADTMAFQNDVFEWARDHRTHHKFSETNADPHNSRRGFFFSHVGWLLVRKHPAVKEKGRLLDLSDLKAEKLVMFQRRYYKPAVLLMCFILPTFVPWYFWSETFQHSLYVATFLRYAVVLNITWLVNSAAHMYGYRPYDKNIDPRENALISLAALGEGFHNYHHSFPYDYSTSEY-CWHINLTTFFIDCMAALGLAYDRKRVSKGAILARIKRTGDGSH--------------------------
>A0A6P7L8C1	381	0.536	3.244E-114	17	330	357	62	373	377
-----------------VSTEAGRDDVFDPTYKAK-EGPKPPmVIVWRNVILMSLLHLGSLYGVFLI-PSASPLTLLWSGVCFLISALGITAGVHRLWSHRSYKASLPLRIFLAIGNSMAFQNDIFEWARDHRVHHKYSETDADPHNASRGFFFAHIGWLLVRKHPDVIEKGRKLELSDLLADKVVMFQRKYYKPSVLLMCFFVPTFVPWYLWDESPWVAYFVPALLRYTLVLNASWLVNSAAHMWGNRPYDKSINPRENKFVTFSAIGEGFHNYHHTFPYDYATSEFGC-KLNLTTCFIDLMCLLGLARDRKRVSHEIVQARRQRTGDGSH--------------------------
>UPI001E8EEEDD	381	0.553	3.244E-114	31	330	357	561	857	861
-------------------------------KEKEGPKPPKM-MVWRNIILMALLHFAALYGLILL-PSASASTLAWSVVCYLISALGVTAGAHRLWSHRSYKASNPLRVFLALANSMAFQNDIFEWARDHRVHHKYSETDADPHNATRGFFFAHIGWLLVRKHPDVIEKGKKLDMSDLKADKVVMFQRRHYKLSVLILCFLVPTLVPWYFWGESLIVAYFIPGLLRYAVVLNATWLVNSAAHIWGNRPYDKTINPRENPLVAFSAIGEGFHNYHHTFPFDYATSEFGC-KLNITTAFIDLMCFLGLANDPKKVSKELIIARIQRTGDGSH--------------------------
>A0A3Q2Z2B8	381	0.515	4.442E-114	4	330	357	1	328	332
----TQTVPaRAVQNGLCDSPMEAPCReDAFDHTYEEKQGPKPPRIvVWRNVILMTLLHIGALYGVLLV-PSASLATLLWSALCFLISALGVTAGAHRLWSHRSYKATLPLRIFLAVANSMSFQNDIYEWARDHRVHHKYSETDADPHNAVRGFFFAHIGWLLVRKHPDVIEKGRKLELHDLLADKVVMFQRKHYKLSVVLMCFFVPMFVPWYFWGESLRVAYFVPALLRYTLVLNATWLVNSAAHMWGNRPYDQGINPRENKFVTFSAIGEGFHNYHHTFPYDYATSEFGC-KFNLTTCFIDLMCFLGLAKDRKRVSHEMVLARVQRTGDGSY--------------------------
>UPI0018D0158B	381	0.536	4.442E-114	37	347	357	26	335	336
-------------------------------------KPRKYEVVYTNLLTFGYGHIGALYGLYLACTVAKWTTILFALGLYYAGILGITAGAHRLWSHRTYKAKMPLQIILMILNTIAFQNTAYTWIRDHRLHHKYSDTDADPHNATRGFFFSHVGWLLVRKHEDVKKYGKLIDMSDIENNPVLRFQKKYALPWCGMVCFVLPTLIPMYCWGESLNCAWHIAVVLRYVANLNVTFLVNSAAHIWGYKPYDKNMLPGENISVAIASFGEGFHNYHHTFPWDYRAAELGNNRLNLTTAFIDFFASIGWAYDLKSVTKTHIEARKKRTGDGSNFSW-LDKETVTEDQKDR---------
>UPI000C1FE6E6	381	0.496	4.442E-114	39	352	357	16	342	344
---------------------------------------YKWEIVWINIVILTYWHICGIYGIY-VLPTAKFETILWAILLGVVGIIGHTAGSHRLWSHRSYRANLPLRIILAILSMTCYQHRIYVWARDHRVHHKYVDTDADPHNSTRGFFFSHIGWFMVKKQKEVIEKGNQIDLSDLKNDGVVMFQKKYFTILMPIFTFVIPSVIPWYFWGESGEVSYYFAGVARYLWSLHSIFLINSAAHAYGTKPYDKNIRPTENKYVGYLAMGEGWHNYHHTFPWDYKASEYGDYAPNLTIAFIDFFAWLGWARDLKTVSSDMVKRRILRTGDGtklvmeknlddlvmSDNIWGWGDENMKKIDFDSIKRLN----
>A0A340YDA7	381	0.521	4.442E-114	9	330	357	37	355	359
---------TPLYLEEDIRP-EIRDDIYDPSYQDK-EGPnPKLEYVWRNIILMSLLHLGALYGItW--IPTCKMYTLLWAFFYYLISALGVTAGAHRLWSHRSYKARLPLRLFLIIANTMAFQNDVYEWARDHRAHHKFSETHADPHNSRRGFFFSHVGWLLVRKHPEVKEKGGLLNLSDLKAEKLLVFQRRYYKPAVLLMCFILPTLVPWYCWGETFPHSLFVATFLRYAVVLNATWLVNSAAHLYGYRPYDKTINPRENLLVSLGAVGEGFHNYHHSFPYDYSASEYRW-HINFTTFFIDCMAAIGLAYDRKKVSKAAVLARIKRTGDESY--------------------------
>A0A8C2MQR4	381	0.537	4.442E-114	12	329	357	61	375	380
------------QWGEDIRP-EMKEDIYDPSYQDEEGPPPKLEYVWRNIFFMALLHLGALYGITLV-PSSKIYTCLFACVLYVFTGLGITAGAHRLWSHRTYKARLPLRFFLIVANTMAFQNDVYEWARDHRAHHKFSETHADPHNSRRGFFFSHVGWLLVRKHPAVKEKGGKLDMSDLKDDKLVMFQRRYYKPCLLLMCFILPTLVPWYCWDETFLHSLYVATLLRHVFMLNATWLVNSAAHLYGFRPYDKNIGARENMLISVGALGEGFHNYHHAFPYDYSTSEYRW-HINFTTFFIDCMAALGLAYDRKRVSKAAVLARMKRTGDGS---------------------------
>B4NGT4	381	0.489	4.442E-114	33	352	357	98	427	428
---------------------------------EEEEEEFKPQIRWPDLIAQTFLHSGALYGAYLLF-YAKFYTFLWVVVTIWVSGIGITAGAHRLWSHKSYNASLALRILLAFAFSISGQRDAYTWALDHRIHHKFSETDADPHNAKRGFFFAHVGWLFLTPHPKVAAKRDVIDMSDLEADPVVMFQRKYNVPLFALCSIIIPVLVPWYFWQEDLWMSFWINFNMRFTWTLNVAFFVNSVAHMYGKRPYDKNIMSREAPIVSLLAMGEGWHNYHHVFPWDYKTGEFGSYTLNVTTGFIDLCARLGLASGRKVVSPDMIKRRAAKCGDGTrflsddyaHkdQVWGFGDRDLPREDlAELAKMQN----
>A0A3Q2D323	381	0.567	4.442E-114	33	330	357	357	651	655
---------------------------------KEGKKPARI-LVWRNIIMMSLLHIGALYGLLLI-PSASWLTLGWTAVCYMISALGVTAGAHRLWSHRSYKASFPLRVFLALGNSMAFQNDIYEWARDHRVHHKYSETDADPHNAKRGFFFSHIGWLLVRKHPDVIEKGRKLDLGDLRADPVVMFQRRYYKLSVVLLCFVVPTVVPWYFWGESLAVGYFVPGLLRFTVVLNATWLVNSAAHMWGNRPYDKTINPRENPFVALSAIGEGFHNYHHTFPFDYATSEFGC-KINITTAFINLMCFLGLARDRKSVSRDMIAARIQRTGDSSY--------------------------
>A0A154PF36	380	0.602	6.081E-114	74	350	357	0	276	286
--------------------------------------------------------------------------WFAAFFLYIGSFLGITAGAHRLWSHRSYKATWPLQLLLMILNTIAYEDAAMDWARDHRVHHKYSETNADPHNAKRGFFFSHIGWLLCRKHPDLIEKGKGIDISDLKNNSILTFQKRYYRILMPLLCFIMPTVVPVAYWGESWTNAFFVSGLLRYIITVNCTWLINSVAHLIGNRPYDRNINPSENKMVSMLAAGEGWHNYHHVFPWDYKAAELGDYKYNITTGFIDLCAMLGLAYDLKVVPKHSVQKRVQRTGDGSHDVWGWGDKDQTQEDRDQTVV------
>F1QG70	380	0.530	6.081E-114	14	330	357	2	322	326
--------------DSDVkapvlQPQlEAMEDEFDPlYKEKPGPKP-PMKIVWRNVILMSLLHIAAVYGLFLI-PSAHPLTLLWAFACFVYGGLGITAGVHRLWSHRSYKATLPLRIFLAIGNSMAFQNDIYEWSRDHRVHHKYSETDADPHNSNRGFFFSHVGWLLVRKHPEVIERGRKLELTDLKADKVVMFQRRFYKLSVVLMCFVVPTVVPCYMWGESLWIAYFIPTLLRYALGLNSTWLVNSAAHMWGNRPYDGNIGPRENRFVTFSAIGEGYHNYHHTFPYDYSTSEYGW-KLNLTTIFVDTMCFLGLASNRKRVSKELILARVKRTGDGSY--------------------------
>UPI0007DB80E1	380	0.552	6.081E-114	26	329	357	25	326	328
--------------------------NGSVTGKREPKVGQRQEIVWRNVILMMLLHVGAVYSLCLI-PKAHVFTLIWAYLCFVMCALGVTAGAHRLWSHRSYKAKLPLRIFLAIANSMAFQNDIFEWARDHRVHHKFSETDADPHNAQRGFFFSHIGWLFVRKHRDVIEKGSKLDFSDLLNDPVVTFQRKHYVASVILMCFVIPTIVPWYFWKESLWNSYFLASILRYTVSLNVAWLVNSAAHMYGNRPYDKNINPRENALVTIGAIGEGFHNYHHTFPFDYSASELG-LKFNPTTWFIDFMFWLGLVTDRKHAPKEMIQARKERTGDGS---------------------------
>UPI001B7DEBAC	380	0.518	6.081E-114	10	329	357	20	327	329
----------GVVADKQAAPAESR--DG---KDRRSQ-----DIVWRNVVLMALDHVGAVYALSLI-PKAHPLTWIWAYLCFLLTALGVTAGAHRLWSHRSYKAKLPLRIFLAAANSMAFQNDIFEWSRDHRVHHKYSETDADPHNATRGFFFSHVGWLFIRKHRDVIDKGKKLDFSDLMADPVVVFQRKYYKSSVLLMCFILPTLVPWYFWGESLWNSFFLASILRYTMCLNVTWLVNSAAHMYGNRPYDKSISPRENRFVTFGAIGEGFHNYHHTFPFDYSTSEFG-LRLNPTTCFIDLMCWLGLASDRKRASKEIIEARKKRTGDGS---------------------------
>UPI001F4FC18E	380	0.483	6.081E-114	7	333	357	1	325	345
-------APRPQSPE--IKPEEDACARVDETPGREPSKPYVRQIYWTNVVGIAALHLAALWGITWTPFYAKVLTILWAIFLGGAGGFGVTAGAHRLWTHRAYKATWPARVILMVCYCIAGQNPLYDWVRDHRVHHKFSETDADPHNARRGFFFAHVGWLMMRKHPEVVRRGKQIDMSDILADPVVRFHQKYFRPLKFMLCFYLPVMIPVWLWAEDWYLSLVVNAIIRYACSLNFTWLVNSAAHIWGNKPYDRRISPVENRLVAFLAMGEGWHNYHHAFPWDYKAAELGAYGFNVTTLFLDLFARLGMVYDRRVPSEDLVRRTALMNGDGSHPVY-----------------------
>A0A3Q0E5G1	380	0.557	6.081E-114	29	330	357	46	345	349
-----------------------------PTYKDK-EGPKaKVEYVWRNIILMALLHLGALCGLTMV-SSCKVYTWLWGFFYYFISALGITAGAHRLWSHRTYKARLPLRVFLIIANTMAFQNDVFEWARDHRAHHKFSETNADPHNSRRGFFFSHVGWLLVRKHPAVKEKGGTLDLSDLRAEKLVMFQRRYYKPAVLFMCFIMPTLVPWLCWGETFVHSLFVSTFLRYAVVLNATWLVNSAAHLYGYRPYDKNISPRENILVSLGAVGEGFHNYHHSFPYDYSASEYRW-HINFTTFFIDCMAALGLAYDRKKVSRAAVLARIKRTGDGSY--------------------------
>A0A1B6DQL3	380	0.503	6.081E-114	47	354	357	37	348	350
-----------------------------------------------NVVLFAVLHISGLYGLYlLGFTEVKWQTTAFVAALYWMGVIGVTGGNHRLWSHRTYKANLPLRSLLMFFSITSFQGEVFQWARDHRVHHKYQDTDADPYNIRRGFWFAHVGWLLQKKHPLVIEKGKTIDLSDLTKDEVVMFQRKYFWYLLLFFSLFLPTIIPMYFWGESLKTAWYVATSLRIVLCFNTAAIVNSVAHTFGNRPYDSNFLATQSPICNLITLGEGWHNYHHAFPWDYKAAELGKYGFNFITAFINFFAMIGWAYDLKTVSPGLVRKRVLRTGDGTHPqqvYWGWNDKDILREEKEEAYIFNRK--
>UPI0003F0E013	380	0.526	6.081E-114	12	330	357	40	354	358
------------HWDEDIRP-ELKDDIYDPSYKDEGPRP-KTVYVWRNIILMALLHLGALYGITLI-PSCRFYTCLWAFCYYVISALGITAGAHRLWSHRSYKARLPLRFFLIIANTMAFQNDVFEWARDHRVHHKFSETDADPHNSQRGFFFSHVGWLLVRKHPAVKEKGALLDLSDLKAEKLVMFQRKYYKPAILLICFILPTLVPWYFWGETFENSLFVATFLRYAVVLNATWLVNSAAHLYGFRPYDKTIGPRENVLVSLGAVGEGFHNYHHTFPYDYSASEYRW-HINFTTFFIDCMAALGLAYDRKKVSKSVVTARAKRTGDGNY--------------------------
>A0A8C5K9B8	380	0.529	6.081E-114	14	330	357	42	355	359
--------------EQDIRP-EMKEDIHDPSYQDAKGPPPKLEYVWRNIILMVLLHLGALYGTTLLL-SCKLYTLLWGIVYFSISILGITAGAHRLWSHRTYKARLPLKIFLIIANTMAFQNDVYEWARDHRTHHKFSDTHADPHNSHRGFFFSHVGWLLVRKHPAVKEKGSLVNMSDLKAEKLVMFQRRYYKPAVLMMCFILPTLVPCHFWGETFQHSLYIATLLRYAVVLNATWLVNSAAHLYGYRPYDKNINPREQVLVSLATLGEGFHNYHHAFPYDYSASEYRW-HINFTTFFIDCMAAIGLAYDRKKVSKASILARIKRTGDGSY--------------------------
>UPI0014041006	380	0.583	6.081E-114	42	329	357	87	372	377
------------------------------------------RVVWRNVILMSLLHLGALYGL-LLLPVAHPITWVWTWFCFTVSALGITAGAHRLWSHRSYKASLPLRALLAVANSMAFQNDIFEWSRDHRVHHKFSETHADPHNAKRGFFFSHVGWLLLRKHPEVITKGKRLDLSDLEKDPIVQFQRKYYKPSVVLMCFIVPTVVPWYFWGETIHTAFYLAGLLRYTLALNATWLVNSAAHMYGMRPYDKNINPRENRFVTISAIGEGFHNYHHTFPYDYATSEYGW-RLNLTTMFIDFMCWVGLASEPKKVSREMVMARKMRTGDGS---------------------------
>A0A3L8DY09	380	0.568	8.325E-114	30	322	357	20	312	320
------------------------------KESNKLHQAnYEWKIVWRNVIIFSYIHLASIYAAYLCLFRLKFISFLWFYCVGACAGLGVTAGAHRLWCHRCYKAKWPMRLMLMIFHTIAFQDAIFQWVRDHRVHHKFTDTDADPYNARQGFFFSHIGWLLVRKHPSVKIRGATVDCSDLEQDPFVVFQKKWYMYLMPFCCFIIPTLVPYWFWGESLWYSWHAA-VFRYCVNLNITWSVNSAAHMWGVKPYNKSLSSTNNSSVSFFTLGEGWHNYHHVFPWDYKAAELGNYRLNLTTAFIDLFAYFGLAYDLKTVPVDMIKKRV----------------------------------
>A0A1S2ZFF8	380	0.516	8.325E-114	18	329	357	15	323	325
------------------ARELSGAGLGGRGR-RPDARGQRSTIVWRNVVLMSLLHLGALYSLLLI-PQAQPLTLLWAYFCFLVTALGVTAGAHRLWSHRSYKAKLPLRIFLAAANSMAFQNDIFEWSRDHRVHHKYSETDADPHNARRGFFFSHIGWLFVRKHRDVIEKGRKLDVTDLLADPVVQFQRKYYKISVVLMCFVLPTVVPWCIWGETLWNSYFLASILRYTISLNVTWLVNSAAHMYGNRPYDKCISPRQNPLVTLGAIGEGFHNYHHTFPFDYSASEFG-LNFNPTTWFIDFMCWLGLATDRKRATKSMIEARKARTGDGS---------------------------
>UPI0019D2DD8A	380	0.485	8.325E-114	7	342	357	1	331	332
-------APSSTHTEitTIVENEEDY-----PKLVAPQAAPRKYDIVYFNLLTFGYAHLITLYGMYLAWTTATWKTLIFNHIIFMLAAVGVTAGAHRLWTHRAYKAKMPLQIILMVMNTLAFQNTAIHWVREHRMHHRYSDTDADPHNATRGFFYSHMGWLLVRKHPEVKKRGKFVDMSDIYANPVLRFQKKYAIPFIGTVCFALPTLIPMYFFGETFNTAWSIAIM-RYVFNLHITFLVNSAAHLWGGKPYDKNMMPAQNLSVSFVAFGEGFHNYHHAFPWDYRTAELGNNWLNVSTKFIDFFAWIGWAYDLKTVPNDVVRSRAARTGDGS-NMWGYTPRDKTE--------------
>A0A8D0B341	380	0.537	8.325E-114	24	330	357	44	349	353
------------------------TDDIFDETYREKEGP-KPavRYVWRNIILMALLHLSALYSLXLL-PEAKFLTLIWGVFCFTASGLGITAGAHRLWSHRSYKASLPLRILLAIMNSMAFQNDIYEWARDHRVHHKFSETDADPHNASRGFFFSHIGWLLVRKHPDVMEKGQTVDLSDLKADKVVMFQRRFYKISVVTLCFLVPTFVPWYCWGESLYLSFLIPAILRYALILNATWLVNSAAHMFGNRPYDQYINPRENRFVIFGALGEGYHNYHHTFPYDYSASEFGW-QKNFTTAFIDVMCYFGLASDRKKVAKETILARKTRTGDGSH--------------------------
>UPI000A1D36C5	380	0.472	8.325E-114	9	350	357	8	347	356
---------TGVLFETD-----GQTGDLGLAKdltKLKTTDGRKLELVWLNIILFVIAHTLSAYGLWLLLVESTWTTFFIFPATFVLSVVGISGGAHRLFAHRTFKVNKKLKLIFLFLNTLAFQDAVYYWARDHRLHHKYTETDADPYNSERGWWFAHIGWLCCRKHPEVTEKGRQIDLSDLKSDPMVMFQKKYYLILMPLICFVMPTVLPMWLWGETFRTSFCVMSLLRWVLCLNIVWLLNSSAHMFGTRFYDRNINPTNESLLIWFNLGEAYHNYHHVFPWDYKSAEVGHFANDFTTKFIEFFAKIGWAYDLKSVPIDLVKRRALRTGDGTHPIWGWGDKDQTKQDILETEI------
>UPI001B346EB7	380	0.540	8.325E-114	14	330	357	42	355	359
--------------EEDIRP-EFKDDIYDPSYQDE-EGPrPKLQYVWSNIILLALLHIGALYGITLV-PSCKFHTWLWVYFYRVISGLGVTAGAHRLWTHRTYKARLPLRLFLIIADTMAFQNDVFEWARDHRAHHKFSETDADPHNSRRGFFFSHVGWLLVRKHPAVKEKGGLLDLSDLKAEKLLMFQRRYYKHAVLLMCFILPTFVPWYFWGETFRHSLYVATFLRYAIVLNSTWLVNSAAHMYGYRPYDKNIEPRENTLVSLSTMGEGFHNYHHSFPYDYSTSEYRW-HLNFTTFFIDCMAALGLAYDRKKVSKAAVLARIKRTGDGSH--------------------------
>UPI001EE6A307	380	0.501	8.325E-114	23	333	357	41	351	361
-----------------------PAINKNPK--KSSEGPFgfETTLIWPNIVSIALLHLIGMYMAYTIPFQCRKLTLFWGLLIGMSSGFGVTGGVHRLWSHRSYKAKWPLRVILIICYSIAGQNTIYDWVRDHRVHHKYTETDADPHNSNRGFFFAHVGWLMMRKHPEVIRRGRQVDMTDVLSDPIVQFHQRYFWQMKLLFCFVIPIVVPVYFWNETWYISIMSQIFIRYIAGLNFTWLVNSAAHMWGTKPYDSGISPVENLSVAIVAMGEGWHNYHHVFPWDYKAAELGNYTFNVTTFLIDMFAKIGWAYDLKQPSAALVRKVAEKHGDGSHHAW-----------------------
>UPI00096B3965	380	0.518	8.325E-114	20	344	357	39	367	380
--------------------KNDVTVNGGAESKDNADSDdnFVPSIRWPDLIAQLFIHLGCLYGFFLCLVSAKIYTTIFAFLTVYISGFGITAGAHRLWSHRAYKAKWPLRLLLVILFTVTGQRHVYVWALDHRVHHKYSESDADPHNAKRGFFFSHVGWLVVTPHPKVVEKRKAVDMSDLEADPIVMWQKKFYPPLFFIFNIFLPVATPVYYWDETLWNSFWINFNMRFCITLNIAFFVNSIAHMWGQKPYDKYISPVENLAVSLAALGEGWHNYHHVFPWDYKTGELGN-VYNPSTTFINFFAKLGWAYELKSVSQKMIARRANKSGDGSYqekNVWGYGDSDIDKED------------
>A0A7R9M1J7	380	0.527	8.325E-114	39	329	357	47	342	898
---------------------------------------YKsHEIVWRNVILLSILHILAFYGwlLFVFIDELKWQTAVATFLFGLFSsSLGITAGAHRLWSHRSYKAKWPLRLLLAFANTMALQNDIYEWSRDHRVHHKFSETNADPHNANRGFFFSHMGWLLLKKHKDVREKGASVDMSDIWDDPIIRFQRRFYVPLIILIWGVIPTLVPYYVWNERLWYAFLGCVCFRYVYVLHCTWLVNSLAHLEGNRPYDRHIGPRENNSVIYFAFGEGYHNYHHTFPWDYSASEFGWkSNFNLTTLLIKFFEWCGLAYDLKKPSHNLVRGRQERTGDGS---------------------------
>A0A1J1HJL8	380	0.452	8.325E-114	11	345	357	447	800	1330
-----------VLNKKEM-PKDInGNILGG--TENKVSSEYKIEPAWFNIFGFIYLHFTLCTAPFHM-GLNK--TFLFALIIGLGSGFGITAGAHRLWAHGAYKANKKLKVFLLILQTLAFQNSVIEWVRDHRVHHKFTDTNADPHNASRGFFFSHMGWLMCKKHPDVKKFGAKVNMTDLTSDPMLRFQHKYFLILMPLICFVLPATIPWYFWGENFYSAYVVAGVLRYVVVLHITWLINSAAHMFGDKPYDRYIRPVDTYWVSFVAFGEGFHNYHHVFPWDYKTSEFGLYWCNFTNGFLDFFALLGWATDLKTVSQEMIYKRALRTGDGSHHeanehavllesnvnskecdrdvehFWGWNDELLTEEDK-----------
>A0A2K6GG46	379	0.539	1.140E-113	28	329	357	2	303	305
----------------------------GPaEEARaGLAGSQGQRIVWRNVVLMSLLHLGAVYSLALI-PDAQPLTLLWAYICFLLTVLSVTAGAHRLWSHRSYKAKLPLRIFLAVTNSMAFQNDIFEWSRDHRVHHKYSETDADPHNAGRGFFFSHVGWLFVRKHRDVIEKGRKLDVTDLLADPVVRFQRKYYKVSVVLMCFVVPTLVPWYTWGESLWNSYFLASILRYAVSLNVTWLVNSAAHMYGNRPYDRNISPRQNPLVTLGAIGEGFHNYHHTFPFDYSASEFG-LNFNPTTWFIDFMCWLGLATDRKQVTKPMIEARKARTGDGS---------------------------
>UPI0019B3CC88	379	0.568	1.140E-113	40	329	357	24	311	313
----------------------------------------RQHIVWRNVLLMGLLHAGALYSVFLV-PSAHPFTWMWSYICFMITGLGVTAGAHRLWSHRSYKAKLPLRIFLAAANSMAFQNDIFEWSRDHRAHHKYSETDADPHNARRGFFFSHVGWLFVPKHKDVIEKGKRLDMSDLLADPVVAFQRKYYKISVVMMCFFLPTLVPWYFWGESLWNSYFLSTILRYTIALNLTWLVNSAAHMYGNRPYNKNINPRENRFVTFGAIGEGFHNFHHTFPFDYAASEFG-FRYNPTTCFIDLMCWFGLASNRKRATPEMIMARKLRTGDGS---------------------------
>A0A665X4B3	379	0.546	1.140E-113	23	330	357	10	316	320
-----------------------GVDDAFDHTYKEKEGPKPPvVIVWKNVVLMTLLHLGALYGVFLL-PSASPLTLLWSLLCFVMSALGVTAGAHRLWSHRSYKASLPLRIFLGVANSMAFQNDIFEWARDHRVHHKYSETDADPHNAVRGFFFSHIGWLLVRKHPDVIEKGRKLELNDLRADKVVMFQRKYYKPSVLLMCFFVPMFVPWYLWGETLWVAYYVPALLRYTLVLNATWLVNSAAHMWGNRPYDKTINPRENKFVTFSAIGEGFHNYHHTFPYDYATSEFGC-KLNLTTCFIDFMCFLGLAKDRKKVSHELVLSRIQRTGDGSH--------------------------
>A0A6P4Z0X6	379	0.554	1.140E-113	37	334	357	22	317	321
-------------------------------------QPHGQpvQIVWRNVVFMSLLHLGAVYGLVLL-PQAHIYTAVWAILLHYFSGvLGITAGAHRLWAHRTYKARLPLRVVMAMANSVAFQNHIHEWSRDHRCHHKYSETNGDPHNASRGFFFSHCGWLLVRKHPDVIAKGKQIDLSDLAADPVVRFQKRYYLPSVLLLCFTLPTVVPILAWRESLTNAFCIAVLSRYVLTLNATWLVNSAAHLWGTRPYDRSIRPAENRFVSSVAGGEGWHNYHHTFPFDYATGELGW-RLNMTTVFIDLMAWAGLAYDLRTAPPSVVRARALRTGDGT---WG----------------------
>UPI001E26FCE1	379	0.485	1.140E-113	2	335	357	8	324	325
--ITEQSINEDVHFEKLVARQAA---------------PRKHEVVKFNLITFGYAHLAALYGVYLLCTVATWKTVIFHCIIFIISSLGITAGSHRLWTHKAYKAKRPLQIILMIMSTFAFQNTVVDWVRDHRIHHKYSDTDADPYNPARGFFFAHIGWLLVRKHEEVKKRGKFLDMSDIYANPVLMFQRRYAIPFIGTVCFLLPTVIPMYIFGETLNTAWHI-TVLRYIINLHCTFSVNSVAHLYGTKPYDKTIKPAQNSWVSFIAFGEGFHNYHHIFPWDYKTAELGNNALNLTTLFIDFFAWLGWAYDLKTASDDMIKARSERTGDGK-NIWGF---------------------
>A0A482G2E8	379	0.533	1.140E-113	2	329	357	4	323	339
--IDEFNVPEKVETLEKTTTQEQ---NSQLKKEEKIDLP----IRWRNVAIFSALHMGAIYGIYLCF-YSKIQTLIFAYLLYLGGALGITAGAHRLWAHRTYKAKLPLRVFLGLMQTLALQNSIFEWSRDHRVHHKHAETNADPHNSNRGFFFAHMGWLLMKKHPDVIQKGSRIPLDDLLADPVVAFQKKFYRPLAILICFVLPTLIPVYFWNESWSNAYFVPAILRYVITLHFTWFVNSFAHMWGMRPYDKKINPAENLFVSIGAAGEGFHNYHHTFPMDYSTSEHGSAYFNFTKFFIDFMALIGQAYNRNKVSAEQILARRKRTGDLS---------------------------
>UPI001C41ED7C	379	0.567	1.140E-113	33	328	357	43	335	341
---------------------------------KEGPKPPRTP-VWRNIILMSLLHVGALYGL-VVLPSASVPTLAWSVVCYLISALGVTAGAHRLWSHRSYKASLPLQIFLALANSMAFQNDIYEWARDHRVHHKYSETDADPHNAKRGFFFSHIGWLMLRKHPDVIEKGRKLELSDLRADKVVMFQRRHYKLSVVVLCFLVPTLIPWYFWGESLAVAYFVPGLLRYTLVLNATWLVNSAAHMWGNRPYDKTINPRENPLVAFSAMGEGFHNYHHTFPFDYATGEFGW-KLNVTTAFIDLMCSLGLARERKRVSKEMIVARVKRTGEG----------------------------
>UPI0018E5300E	379	0.474	1.140E-113	4	353	357	16	341	348
----EGLVPEDTL-EKLVAPQ---------------AEPRKYEIVYKNLLTFGYGHFCLFYSIYLAFTAACWRTIMFNYVIYVLAALGVTAGAHRLWTHRAYKAKMPLQIILMLMNTLAFQNTATDWVRDHRMHHRYSDTDADPHNATRGFFYSHMGWLLVRKHREVKRRGKYVDMSDIYANPVLKFQRKYAIPFIGTITFLLPTVIPWYFWGEDLYTAWYIA-VGRYMFNLHGTFLVNSAAHLWGNKPYDRYINPSQNLSVSFIAFGEGFHNYHHVYPWDYRTAELGNDYMNLTTHFINFFAWLGWAYDLKTVPDDVIKRRAARTGDGS-DLWG------RKGDQKVLKIWNK---
>A0A2Y9J3N7	379	0.527	1.140E-113	8	330	357	37	355	359
--------PS-LYLEGDIRP-EMKDDIYDPSYKDP-EGPkPKVEYVWRNIILMFLLHVGALYGITLV-PTCKTYTWIWGLLYYLISALGITAGAHRLWSHRSYKARLPLRLFLIIANTMAFQNDVYEWARDHRAHHKFSETHADPHNSRRGFFFSHVGWLLVRKHPAVKEKGGLLDLSDLKAEKLVMFQRRYYKSGILLMCFILPTFVPCYCWGETFQHSFFIATLLRYTMVLNATWLVNSAAHLYGYRPYDKNINPRENILVSMGAVGEGFHNYHHSFPYDYSASEYRW-HINVTTFFIDCMAALGLAYDRKRVSKAAVLARIKRTGDGSY--------------------------
>A0A7R8URC1	379	0.492	1.140E-113	31	345	357	30	353	362
-------------------------------KIDTASSDYHPRIRWLDLLAQAFIHVGCIYGFYLLF-YAKLLTVVWVFATILATGIGVTAGAHRLWSHKSYKAATPLRILLMFFFTIAGQRDAYTWALDHRVHHKYSETDADPHNAKRGFFFAHIGWLFITPHPEVVRKRKAIDMSDLEADPIVMWQKRYFVLLFALITIAFPVLVPYYLWDENIFYSFWINFNARFCIVLNIAFFVNSVAHMWGRKPYDKSISPVESIPVAIAALGEGWHNYHHVFPWDYKTGELGDYKMNVTTAFIDACAKIGWAFERKVVSPEMIARRAARCGDGTHFlseaychkdqVWGYGDNDIPIEDR-----------
>G3VF96	379	0.525	1.140E-113	9	333	357	38	359	363
---------SKAPLEKDEEGIsyEMRDDMFDPTYREK-DGP-KPKfiYVWRNIILMGLLHLGAVYGIFLL-PSSHVYTLLWAFGYYLVSALGITAGAHRLWSHRTYKARLPLRIILMIANTMAFQNDIFEWSRDHRVHHKFSETDADPHNARRGFFFSHVGWLLVRKHPDVIEKGRLLDLSDLKSEKLVMFQRRYYKPGILLMCFIFPTFVPCYFWGESFTHSLFVATLLRYAVVLNATWLVNSAAHMYGTRPYDKNINPRENILVALGAVGEGFHNYHHTFPYDYSASEYRW-HINFTTFFIDCMCLLGLAYDRKKVSKAAIEARCARTGEGS---W-----------------------
>UPI00163E72B6	379	0.534	1.140E-113	36	344	357	108	427	437
------------------------------------EVPFRAQIRWPDFLAQLFVHVGFVIGLVLLVTlQVKLYTFLWTLLLVWASGIGITAGAHRLWSHKSYKARWPLRLLLMFLFTICGQRDAYTWAHDHRVHHKYSETDADPHNAKRGFFFAHVGWVFLTPHPEVVAKRKIIDMSDLEADPIVMAQRRYYIPLFALLVIGMPVLVPCYFWGERPIVAFWVCFTLRFTTTLNIAFFVNSVAHMFGNRPYDKSISPVENLAVAIAAMGEGWHNYHHVFPWDYKTSELGSYVFNITTAFIDCFARLGWAYDRKSVPAEVIARRAAKCGDGTrfltdeyaHQdaVWGYGDRDLPPED------------
>A0A6P3FNF6	379	0.537	1.561E-113	27	329	357	7	306	308
---------------------------GGP-EGPRARGQQRLTVVWRNVVLMGLLHAGALYALLLV-PRAQPLTLLWAYFCFLVTALGVTAGAHRLWSHRSYKAKLPLRIFLAAANSMAFQNDIFEWARDHRAHHKYSETDADPHNARRGFFFSHIGWLLVRKHPDVIEKGRKLDVADLLADPVVQFQRKYYKISVVLLCFVVPTLVPWYTWGESLWNSYFLAAILRYAVALNSTWLVNSVAHMYGNRPYDKHISPRQNPLVALGAIGEGFHNYHHTFPFDYSASELG-LNFNPTTWFIDFMCFLGLATDRKRATKPMIEARKVKTGDGS---------------------------
>UPI0002657A88	379	0.546	1.561E-113	38	346	357	16	319	321
--------------------------------------PFRVQIVWRNVILMAYLHIAALYGLYLMFTSAKLSTSITALVLYVASGLGITAGAHRLWSHKAYKAKLPLRVFLAAMQSMALQNSIFEWCRDHRVHHKFSETDADPHNANRGFFFAHVGWLLCKKHPDVATKGKKVDMSDLLKDPVVVFQKNHYKTIALMSCFVIPTLIPIIFFGENFVNAFFVCGLFRYCWTLNMTWFVNSAAHMWGNHPYDHHIHPAENWAVSLVANGEGWHNYHHTFPYDYKAAEV-PYTLNISTFFIDFMKSIGQAYDCRAVPKETILARMMRTG----CLATSDQHYKPEEEKD----------
>A0A6P7JSY3	379	0.567	1.561E-113	33	330	357	35	329	333
---------------------------------EKESKPPR-TLVWRNIILMSLLHIAALYGLVLL-PSASSLTLAWTVVCYLYSALGVTAGAHRLWSHRSYKASFPLRVFLALANSMAFQNDIFEWARDHRVHHKYSETDADPHNATRGFFFSHVGWLLVRKHPDVIEKGQKLELSDLKADKVVMFQRRHYKLSVVTLCFLVPTLVPWYFWGESLVVAYFIPGLLRYTVVLNATWLVNSAAHMWGNRPYDKTINPRENRMVALSAIGEGYHNYHHTFPFDYAASEFG-YRLNITTAFIDLMCYMGLAKDPKKVSDEMIIARMQRTGDGSH--------------------------
>UPI000F5111C1	379	0.574	1.561E-113	42	330	357	43	329	333
------------------------------------------KIVWRNVVLMTILHVGAVYGL-TIVPTAKPFTLLWACLCFLISALGVTAGVHRLWSHRSYKAKLPLRIFLATANSMAFQNDIYEWCRDHRVHHKYSETNADPHNARRGFFFSHIGWLLVRKHPEVIEKGSKLDLSDLKADGVVMFQRRYYKLSILVMCFLVPTLVPWYFWGESLWVAYFIPGLLRYAMVLNASWLVNSAAHMWGMRPFDRNINPRENTFVALTAIGEGFHNYHHTFPYDYATSEYGSM-LNITKMFIDFMFYIGLAQDLKKPSHETITARVQRTGDGSH--------------------------
>UPI001D099472	379	0.492	1.561E-113	37	352	357	17	338	340
-------------------------------------EPdrqYKRKYRWDYIIFFIIFHIQAIYGIYLMITSAKLLTTAFAFVLYLVALFSATAGSHRLWSHRAYKAKWQLKLLLVIFQTIAFQETLYRWILYHRLHHKYTDTNADPHNSKRGFFFSQIGWLMIEAHPDQIEKRKTIDMSDIKSDPFVRFQIRYYYRmLFLFFAF-LPTVIPWYFWNETLTNSWFVAVPLRYLFSLHITFFVNSWAHFWGNQPYDIGTTGRETLFLSIITLGEGWHNYHHTFPWDYRASEFGGGRINVTTFVLKnIFGKIGWAYDFKTVSDDMIQKRIERTGDGSYSpsIWGWGDRDQTEENKSFATIEN----
>A0A0M3L9L8	379	0.473	1.561E-113	10	354	357	9	349	352
----------GVLFESDTA-----TPDLGLKKTSvQIADDTPWAYDWQHVIQVPFLYVFGLYGGYLFLVAAKWQTGLFTCLLHLMGSLGVTAGAHRLWAHKAYKANLPLKLILLLFQTLSMQYSVINWVRDHRMHHKYVDTDADPHNATRGLFFSHVGWLMVQKHPEYERKSKLLAMNDIEGDPMLRFQQKYYITLLLLVNFVLPTLIPVYMWNESSINAFFVAAVFRLLVTYNMTALVNSAAHKWGHKPYDKNMLASENSLLSLAFVGEGFHNYHHTFPWDYKAAELGSSIYNLSTMFIDFFAKIGWAYDMKTVSDELIQKRVERTGDGSHNLWGWGDKDQSKEEVDAAIRIHPK--
>UPI0019532566	379	0.540	1.561E-113	9	355	357	20	354	355
---------TGVLFEGDAETV-DGDLTSDRFQLKRAEN-RRLDLVWRNR-XFALVHLSALYGLYSIFTKAKLATTLFGYXSIpIIGVLGVTAGAHRLWAHRTYKAKWPLRLILVIFNMIAFWDAAYHWARDHRVHHKYSETDADPHNATREFFFSHVGWLLCKKHPDIKEKGKGLDLSDLRADPILMFQRKHYYILMPLACFLLPTVIPMVYWNETLASSWFVASMFRWCFQLNMTWLVNSAAHQFGNRPYDKTMNPTQNAYVLAFTFGEGWHNYHHFFPWDYKTVEWGRYSLNITTAFINMFARIGWAYDLKTVAPDMIQRRVLRTG----------DKDLTPEDARNVLFVDKRS-
>UPI001C4AD7A9	379	0.543	1.561E-113	22	330	357	45	352	356
----------------------DMTDDVFDETYREKEGP-KPvtRYVWRNIILMALLHLSGLYSICLI-PSAKPLTLLWALLCFVLSGLGITAGAHRLWSHRSYKATLPLRIFLAIINSMAFQNDIYEWARDHRAHHKFSETDADPHNASRGFFFSHIGWLLVRKHPDVIEKGKKLDLSDLKSDKVVMFQRRYYKASVVIMCFLIPSFVPWYYWGESFYNSFLIAAILRYTVILNATWLVNSAAHMYGNRPYDKHINPRENHFVVFGALGEGFHNYHHTFPFDYSTSEFGA-RWNFTTGFIDFMRYLGLASDCKKVSKEIILSRKIRTGDGSH--------------------------
>A0A834VFN3	379	0.517	1.561E-113	29	332	357	39	347	389
-----------------------------PAVKDSPEESFKiTDIVWRNVILLTLLHMLAIKGwlIFMIDPEAKWQTSVATFIFGLFSsTFGITAGAHRLWSHRSYKAKWPLRLVLAFANTMALQNDIYEWSRDHRVHHKYSETNADPHNSRRGFFFAHMGWLMLKKHQDVKLKGKNIDMSDLWADPIVRFQRRFYIPLVLLCWGIIPTLIPYYLWNERLYYAFLGCVCFRYVYVLHCTWLVNSAAHLWGHRPYDRNIEPRENNSVVYLALGEGYHNYHHAFPFDYSASEYGFnLNFNLTTFLIDSFEKLGQAYDLKKPSKQMILARKIRTGDGTENL------------------------
>A0A336M2V1	379	0.450	1.561E-113	12	353	357	17	389	393
------------QIKKNDEPTTDVLNNNNTKSEQNKQLPYTKRFIWRNIIILSYLHAVALYSVFNI-TDCKWQVSLFDTLIGFCAALGITAGAHRLWTHKSYKAKLPLRIILLIFQTLSFQQSIYDWARDHRVHHKFTDTPADPHNSRRGFFFSHVGWLLVNKHPEVTEKGKTIDMSDLLEDPVVVWQKKHFKWFLPIVGFLLPFWLSAMIFDEQWFHAW-NAQCLRYVIGLNLTWLLNSGAHMWGAKPYDKNISPTDTLTMGIACFGEGWHNYHHVFPWDYKTSELSRYGYNFTIAFIDFFAKIGWAYDLKTVSEEMIRKRMLRTGDGSNKysnikdldlklkeivedynnnnnsningmrnecLWGWDDKDMTEDERSFVTIYNK---
>A0A6J2YWG4	379	0.537	1.561E-113	30	354	357	69	395	401
------------------------------KENSKLRreiEEYVPCIKWPDLIVQTYIHLGCLYGLFLCIWSAKIYTTLFAFFTVFVTGFGITAGAHRLWSHRAYKAKWPLRLLLVILFTVTGQRHVYAWALDHRVHHKYSETDADPHNAMRGFFFSHVGWLVLTPHPLVVEKRRLIDMSDLEKDSIVMWQKRLYPLLFFIFVIFVPVSIPIYFWEESLWNSLWINFNTRFSITLNIAFFVNSVAHMWGQKPYDRFISPVENLAVSIAALGEGWHNYHHVFPWDYKTGELGN-SWNPSTTFIDFFAKVGWAYDLKSVSKKMISRRAHRSGDGSY-IWGYGDSDLdPEDLEELENMVTKK--
>UPI001E270568	379	0.494	1.561E-113	2	335	357	97	413	414
--ITEQPVNEEVHFEKLVAPQAA---------------PRKYEVVKFNLMTFGYGHLAALYGLYLLCTVATWKTIIFHFIIFILSSVGITAGSHRLWTHKAYKAKRPLQIILMIMTTFAFQNTVVEWVRDHRMHHRYSDTDADPHNATRGFFYSHIGWLLVRKHEEVKKRGKFVDMSDIYANPVLMFQRRYAIPFIGTVCFLLPTVIPMYFFGETLKTAWHI-TVLRYIVNLHGTFLVNSAAHLYGTKPYDKTIKPAQNSWVSFITFGEGFHNYHHVFPWDYKTAELGNNALNLTTLFIDFFAWLGWAYDLKTASDDMIKARSERRGDGK-SSWGF---------------------
>A0A482VNW0	379	0.566	1.561E-113	40	329	357	3	295	576
----------------------------------------KLQIVWRNVLILTIYHSFALNGLYHLLTlQVSPKTFLWFSLLCFLSSQGAASGAHRLWTHRSYKATLTLRVLLCFLQTLSFQNSIHEWARDHRVHHKFTDTDADPHNSTRGFFFSHMGWLMVRKHPEVITKGKTVDLSDLEADPVVMFQKKYYLILAPIISFVIPTLIPWYYWEEGFYTSWCVAGMLRYMLSLHVTWLINSAAHKWGTKPYDKYIKPVENPTVSILTFGEGWHNYHHTFPWDYKAAELGTYSTNLNTAFIDFMAWIGWAYELKSASADIVLKRINRTGYesGT---------------------------
>UPI0005F45689	379	0.591	2.136E-113	72	355	357	3	284	288
------------------------------------------------------------------------WT--AAIMLYQLGMLGITAGAHRLWSHRSYKATWPLQLLLMIMNTLAFQGPVIVWARDHRVHHKYTETDADPYNATRGLFFSHVGWLLCRKHPEVKEKGKGLDISDLESNPILAFQKKHRFILVPLLCFILPTVIPVVCWNETWTNAYFISTVLRYIFTLNMTWLVNSVAHSFGNKPYDKDIKAVSNKGVTILVLGEGWHNYHHVFPWDYKTAELGNYTFNFTTAFIDFFAKIGWAYDLKSVSEDMIRKRVKKTGDGSHVLWGRGNKDQTQEERDEAVVMHRQT-
>UPI0018643A17	379	0.546	2.136E-113	30	330	357	16	315	319
------------------------------ESYREKKGPKPPmVIVWRNVVLMSLLHLGAVYALFLI-PSASPLTLLWALLCFVFSALGITAGAHRLWSHRSYKASLPLRVFLTFANSMAFQNDIYEWARDHRVHHKYSETDADPHNAVRGFFFSHIGWLLVRKHPDVIEKGSKLELSDLKADKVVMFQRRFYKPSVLLMCFVVPTVVPWLLWNESLWVGFFIPTLMRYALGLNATWLVNSAAHMWGNRPYDVNINPRENRFVTFSAIGEGYHNYHHTFPYDYSTSEYGW-KLNLTTCFIDLMCFVGLARERKRAAREVVRARVQRTGDGSH--------------------------
>UPI0018E7C7A3	379	0.540	2.136E-113	32	329	357	27	324	326
--------------------------------GSKSEGSarYSQQIVWRNVVLMTLLHIGAVYSLCLI-PKAQLLTLIWAYLCFLMTALGVTAGAHRLWSHRSYKAKLPLRMFLAAANSMAFQNDIFEWCRDHRVHHKYSETDADPHNACRGFFFSHIGWLFVRKHRDVIEKGRKLDFTDLLDDPVVRFQRKYYKSSVALMCFVIPTLVPWYIWGESLWNSYFLASILRYTVSLNVTWLVNSAAHMYGNRPYDKYISPRQNAFVTLGAIGEGFHNYHHTFPFDYSASELG-LKFNPTTWFIDFMFWLGLVTDRKQAPKEMILARRERTGDGS---------------------------
>A0A3B3QWW1	379	0.555	2.136E-113	15	329	357	21	327	329
---------------EDhkYEAAEVPDANG---KDKCTQ-----NIVWRNVVWMSLLHAGAVYSLFLI-PKAHPFTWIWSYVCFLVTALGVTAGVHRLWSHRAYKAKLPLRIFLAAANSMAFQNDIYEWSRDHRVHHKYSETDADPHNAKRGFFFAHVGWLFMRKHHDVIEKGKRLDFSDLLADPVVVFQRKYYKISVVLMCFIIPTLVPWYFWGETLWNSYFLSSILRYTVSLNVAWLVNSAAHMYGNRPYDRTISPRENRFVAFGAIGEGFHNFHHTFPFDYSTSEFG-LRLNPTTCFIDLMCWLGLASGCKKTSPEMIQARKLRTGDSS---------------------------
>UPI001863CFE3	379	0.546	2.136E-113	31	330	357	31	327	331
-------------------------------KEKEGPKPPR-KIVWRNIVLMTLLHIGALYGVI-ILPSASVLTLGWSVVCFLISALGVTAGAHRLWSHRSYKASLPLRVFLAVGNSMAFQNDILEWARDHRVHHKYSETDADPHNAVRGFFFAHIGWLLVRKHPDVIEKGRRLELNDLKADKVVMFQRKYYKLSVLVMCFLVPMLVPWYLWGESLWVGYFVPGLLRYTIVLNATWLVNSAAHMWGNRPYDQSINPRENKFVTFSAIGEGFHNYHHTFPYDYSTSEFGC-KLNLTTCFIDLMCFLGLAWDRKKASRELVLARAQRTGDGSH--------------------------
>A0A6J1WKS1	379	0.500	2.136E-113	7	330	357	1	322	334
-------APRGerkgsyVLFENEQSEKDL------EKVIQPSAEDRKLDIVWPNVFIFLIAHIAGLYGCYLFLGQVKLLTCVFAVVVYIIAGLGITAGVHRLWSHRAYKARFPLRVILAIFNSMAFQHPVLIWARDHRVHHKYSDTDADPYNATRGFFFSHIGWLLVRKHPEVKAKGQQIDLSDLYADPVLRYQEKYYMPLMLATCFVLPTYIP-TLWGETAWNAFFVCAVFRFIVGMNVTWLINSAAHKWGYRPYNKNINPGDGKTLALMVLGEGYHNYHHTFPWDYRTAELGA-PLNLTTRFINLMAKIGWAYDMKSVSKEVIEKRKMRTGDNNH--------------------------
>A0A3P8V2W7	379	0.566	2.136E-113	36	329	357	37	329	334
------------------------------------DGPKPPRIpVWRNIILMSLLHVAALYGLTLA-PSASAPTLVWSTVCYLISALGVTAGAHRLWSHRTYKASVPLSIFLASANSMAFQNDIYEWARDHRVHHKYSETDADPHNATRGFFFSHIGWLLVRKHPDVIEKGRKLDLSDLKADKVVMFQRRHYKMSVLIFCFLVPTLVPWYFWGESLLVAYFVPGLLRYAVVLNATWLVNSAAHMWGMRPYDKTINPRENPLVAISAMGEGFHNYHHTFPFDYATGEFGW-KLNLTTAFIDLMCFLGLATDRKMVSKATVHARVQRTGDGS---------------------------
>UPI0018E1EA8B	379	0.555	2.136E-113	33	330	357	36	332	336
---------------------------------KEKEGPKPPRvMVWRNVILMTLLHIGAAYGLFLI-PTASPSTLLWSLVCFLLSALGVTAGAHRLWSHRAYKASLPLRIFLALSNSMAFQNDIFEWARDHRVHHKYSETDADPHNAGRGFFFSHIGWLLVRKHPDVIEKGRKLELSDLLADKVVMFQRRHYKLSVLLMCFFIPMFVPWYFWGESLWVAYFIPALLRYTLVLNATWLVNSAAHMWGNRPYDRDINPRENRFVTFSAIGEGFHNYHHTFPYDYATSEYGC-KLNLTTCFIDFMCFLGLAKDRKRMSREVVLSRIQRTGDGSH--------------------------
>A0A7R9FP62	379	0.514	2.136E-113	9	346	357	17	345	372
---------TGRLYEHEPEPQEHVNVGTGP-----TNKVYKKQYFWYTITAFSILHVGAVYGIYIVATRGYWTTIIFGILLGLASGLGITAGAHRLWCHRSYNAKFPLRLLLAFLNTVAVQNNIYTWSRDHRTHHRFSETDADPYNAKRGFFFSHIGWLVTSKHPEVTRKGQTIDCSDLLEDPLVYYQRKYYFWLAAFCSFIFPAITPWKLWGEDLWVAFWFCSVTRCTFVLNGTFLVNSAAHLWGTKPYDKNTVGMEQPIVGALALGEGWHNYHHVFPWDYKTSELPWYRLNLTTMFIDAAAYLGQAYDLKTVDPKVVEQRVKRTGDGSHFKWG----DEPERLEK----------
>A0A8J5AGK9	379	0.422	2.136E-113	26	355	357	33	397	399
--------------------------NANPYDTKPGEKPYKLEIVWRNVFIFAYLHAACVIATYMPISGRE---ALFGFMYGFIGSYGISAGAHRYWAHKCYKVTRPLYYILLFLQTVALQNCVIEWVRDHRVHHKYSDTNADPHNASRGFFFSHMGWLMCKKHPDVIKYGKRIDMTDLTSDPVLRFQKKYYVPLALFCTFLLPIFLSMYIFDAPFWKAYHWH-ILRYVVTLHITWSINSVSHIWGSKPFEKDIKPTDTYAIGFMAFGEGWHNYHHVYPFDYKVSELPRYWCNFTIPFIDFFAWLGWAYDLKTVSDEMVRRRVLRTGDGSHryskeeklktakelvqaytekcneeeeerlrqnvarirdHYWGWGDDDMLQEDINDIKTINPKS-
>A0A3Q1AVD8	379	0.537	2.136E-113	16	330	357	84	396	400
----------------DVLPEGTRE-DAFDNTYKEKEGPKPPRIvVWKNVVLMTLLHIGALYGMFLI-PSAAPLTLLWSVFCFLISALGITAGAHRLWSHRSYKATLPLRIFLGLANSMAFQNDIFEWARDHRVHHKYSETDADPHNAVRGFFFAHVGWLLVRKHPDVIEKGRKLELNDLLADKVVMFQRKYYKLSVLLFCFFIPMSVPWYLWGESLWVAYFVPALLRYTLVLNATWLVNSAAHMWGNRPYDKNINPRENKFVTFSAIGEGFHNYHHTFPFDYATSEFGC-KLNLTTCFIDFMCFLGLAKDRKRVSHELVMARIQRTGDGSH--------------------------
>UPI00192F5AD6	379	0.519	2.136E-113	26	329	357	154	455	457
--------------------------FGSREEENKQKVEHKQIIVWRNVILMALLHIGAVYSLLLI-PKAHLYTLIWTYICFLMCALGVTAGAHRLWSHRSYKAKLPLRIFLAAANSMAFQNDIFEWARDHRVHHKYSETDADPHNAKRGFFFSHIGWLFVRKHRDVIEKGRKLDFSDLLEDPVVSFQRKYYKSSVVLMCFVIPTILPWYLWGESLWNSYFLASILRYTVSLNVAWLVNSVAHMYGNRPYDKDINPRQNTFVTFGAIGEGYHNYHHTFPFDYSASEFG-LKFNPTTWFIDFMFWLGLVTERKQAPNEMIQARKQRTGDGT---------------------------
>A0A1W4W2Q5	379	0.462	2.136E-113	14	352	357	116	460	461
--------------EKLLLEQDQKSKDSVLEE----EEEYHPRIRWPDLGAQAFLHIGALYGLYQLF-YASFYTFLWVVVTVWVSGIGITAGAHRLWSHKSYTASLPLRILLAFAFSIAGQRDAYTWALDHRIHHKFSETDADPHNAKRGFFFAHVGWLFLTPHPKVVAKRKVIDMSDLEADAVCMFQRKYYIPLFALCSIILPVAVPWYFWNEDLWMSFWINFNMRFTWTLNVAFFVNSVAHMYGNKPYDKNLMSTEAPIVSLLAMGEGWHNYHHVFPWDYKTGEFGNYSLNITTGFIDFCAWLGLAKGRKSVSPDMVLRRARKCGDGTrflsddfaHkdPVWGFGDKDIPcEDIVELAKMQN----
>A0A8B8HUV6	378	0.500	2.925E-113	12	335	357	21	327	328
------------QFEKLVAPQAA---------------PRKYDVVYRNLVTFGYGHLTALYGIYLACTVATWNTLIFHFTIFVIASIGVTAGAHRLWTHRAYKAKMPLQILLMVMNTFAFQNTVIDWVRDHRMHHRYSDTDADPHNATRGFFYSHIGWLLVRKHAEVKRRGKTVDMSDIYANPVLRFQRKYAIPFIGSVCFLLPTIIPMYFFGETLATAWHLA-VLRYVANLHTTFLVNSAAHLWGNKPYDINIKPVQNLAVSFVAFGEGFHNYHHVFPWDYKTAELGNNALNLTTYFIDFFAWLGWAYDLKMASDDMIRSRSMRTGDGS-NAWGF---------------------
>UPI001EEBCB49	378	0.547	2.925E-113	19	331	357	16	327	330
-------------------EENSEADDIFDESYKEKEGSLTPmKIVWRNVMMMTLLHIGAVWGLILV-PSAKPITLFWAWVCFMISAMGITAGVHRLWSHRSYKAKLPLRIFLAFANSMAFQNDIYEWSRDHRVHHKHSETNADPHNASRGFFFSHIGWLFVRKHPEVIEKGSKLDLSDLKADSIVMFQRRYYKASVVLICFVFPTLVPWYFWGESLWVSYLIPGLLRYAVVLNATWLVNSAAHMWGMRPFDANIYPRENKFVXFGAVGEGFHNFHHTFPSDYATSEFG-SVLNFTTVFIDFMCFIGLAQDRKRTSQEAIKARVQRTGDGSYN-------------------------
>UPI0006440C86	378	0.503	2.925E-113	18	329	357	17	328	330
------------------EEIRAGldSSEGGGGQQRPGTRGQRQNIVWRNVVLMSLLHLGAVYSLVLI-PKAKPLTLLWAYFCFLLTALGVTAGAHRLWSHRSYKAKLPLRIFLAAANSMAFQNDIFEWSRDHRVHHKYSETDADPHNARRGFFFSHIGWLFVRKHRDVIEKGRKLDVTDLLADPVVRFQRNYFLLSLALLCFASPSLVPSWIWGESLWNSYFLASILRYTISLNVTWLVNSAAHMYGNRPYDKHISPRQNPLVTLGAIGEGFHNYHHTFPFDYSASEFG-LNFNPTTWFIDFMCWLGLATDRKRATKPMIEARKARTGDGS---------------------------
>A0A6J2VBZ6	378	0.560	2.925E-113	36	330	357	35	328	332
------------------------------------EGPRPPTiIVWRNVMLMTLLHLGALYGLYLIPSACAL-TLAWALFCFVVSALGVTAGAHRLWSHRSYKATLPLRIFLAFANSMAFQNDIYEWARDHRVHHKYSETDADPHNAQRGFFFAHIGWLLVRKHPDVIEKGNKLELSDLKADKVVMFQRRHYKVSVLVICFLVPMLVPWYLWGESLWVAYFIPALLRYTLVLNATWLVNSAAHMWGNRPYDANINPRENKFVTFSAIGEGFHNYHHTFPYDYATSEFGW-KLNLTTCFIDLMCYLGLAKERKKVSRELVLARVQRTGDGSH--------------------------
>A0A556TN03	378	0.540	2.925E-113	23	330	357	24	330	334
-----------------------RVDDAFDESYKETDSSMPPvRIVWRNVVAMTLLHIGALYGLTLI-PSAKAFTLLWAWVCFMISAMGVTAGAHRLWSHRSYKAKLPLRIFLGFGNSMAFQNDIYEWSRDHRAHHKFSETNADPHNSKRGFFFSHIGWLLVRKHPEVIEKGRKLDVSDLKADGVVMFQRRHYKLSVVLICFLFPTLVPWYFWGESLWVAYFIPCLLRYSLVLNATWLVNSAAHMWGMRPFDRSINPRENRFVAFSAIGEGYHNYHHTFPYDYATSEFG-SVLNITKLFIDTMCYIGLAEDRKKASHETIVARIQRTGDGSY--------------------------
>UPI00112DAB55	378	0.533	2.925E-113	21	330	357	26	334	338
---------------------RVMTDDIFDENYREKEGPKPPmKIVWRNVIAMSLLHVGALYG-TLLLPSVTFLTWVWLLYCFLFSALGVTAGAHRLWSHRSYKAKLPLRIFLVIANSMAFQNDVYEWARDHRVHHKYSETDADPHNASRGFFFSHIGWLLVRKHPDVIEKGSKLDLSDLKADKAVMFQRRFYKTSVVLMCFILPTVVPWYYWGESLKNAFYVSAILRYALVLNFTWLVNSAAHIYGYRPYDQFINPRENLLVAFGAIGEGFHNYHHTFPYDYSTSEFSW-HFNFTTFFIDFMCFLGLATSCKKVSKEAVLARRLRTGDGSH--------------------------
>A0A8J6FE78	378	0.577	2.925E-113	33	330	357	40	334	338
---------------------------------KEGPEPPR-KIVWRNVILMSMLHIGALYGCF-FISSAKPATLLWAVLCFMLSALGVTAGAHRLWSHRSFKAKLPLRIFLAVSNTMAFQNDIYEWARDHRAHHKYSETNADPHNAMRGFFFAHIGWLLMRKHPDVIEKGKKLDLSDLHADKVVMFQRRHYKKLILVMCFIVPTMVPWYFWDESLYTAFYVPCLLRYALVLNATWLVNSAAHMFGNRPYDKSINPRENRFVAIGAIGEGFHNYHHTFPYDYTASEFGI-RYNLTTCFINVMRYFNLASDCKTVSKETITARRLRTGDGSY--------------------------
>UPI001886E71E	378	0.530	2.925E-113	16	327	357	21	332	346
----------------DVQDhQQLPDNSSDPESEAVSEVPYKTEIVWRNVLLFIGLHIGAACGLYCAIFTAKWQTNLLAFIGLGISGVGSSVAAHRLWCHRTFKAKLPLRIILMMANCFALQNDVYEWTRDHRVHHKFSDTDADPHNINRGFFFAHMGWLMCKKHPEVFRKGATVDCSDVLEDPVIRFQRRFYVPLVTLFCFVLPTIVPMWLVGETFWNAHLVNGLLRYTISLHMTWLVNSAAHTWGYKPYDKNIAPTENPAMSIGMFGEGFHNFHHAFPQDYKSSEFGIL-FNPATIFIDLMALIGQAYDLKTTPQHVIEKRIERTGD-----------------------------
>UPI000F0A5976	378	0.535	2.925E-113	24	330	357	48	353	357
------------------------DDDIFDESYKEKDGPQPPrQIVWRNVVLMTFLHIGAVYGLI-IITSASALTVLWTCVCYVISALGVTAGAHRLWSHRSYKAKLPLRIFLAIANSMAFQNDIFEWSRDHRVHHKYSETSADPHNATRGFFFAHIGWLLVRKHPEVIEKGTKLDLSDLKADEVVMFQRRYYKLSVVVMCFLVPMLVPWYLWGESLWVGYFIPGLLRYTVVLNATWLVNSAAHMWGMRPYDCNINPRENTFVAFSAVGEGFHNYHHTFPYDYATSEYG-SRLNITKAFIDLMCYFGLAKDCKRVPHDTVMARVRRTGDSSH--------------------------
>UPI000333CE71	378	0.534	2.925E-113	12	330	357	39	354	358
------------HLEEDIRP-EMKDDIYDPSYKDK-EGPrPKTVYVWRNIILMFMLHLGAVYGVTLL-PTCKFYTWLWVLFYYVVSALGITAGAHRLWSHRTYKARLPLKVFLIIANTMAFQNDVFEWARDHRVHHKFSETDADPHNSRRGFFFSHVGWLLVRKHPAVREKGALLDLSDLKAEKLVMFQRRYYKPSILFMCFIFPTFVPWYFWGETYLHSLFVATLMRYTLVLNATWLVNSAAHLYGYRPYDKNIGPRENLLVSLGAVGEGFHNYHHSFPYDYSTSEYRW-HVNFTTFFIDCMAALGLAYDRKKVSKATVLAKIKRTGDGSY--------------------------
>UPI00167F7BD0	378	0.526	2.925E-113	9	330	357	37	356	360
---------EKTPFHSeDIRP-EIKDDLHDPSYQDEEGPPPKLEYVWRNIILMALLHLGALYGITLA-PSCKVYTWLMGMFYNSVAALGITAGAHRLWSHRTYKARLPLRLFLIIANTMAFQNDVYEWARDHRVHHKFTETHADPHDSRRGFFFSHVGWLLVRKHPAVKEKGGKLDMSDLKAEKLIMFQRRYYKPAVVLICIVLPTLVPWYFWGETFQHSFYAATLLRYALVLNFTWLVNSAAHLYGYRPYDRNIGARENALVSVASFGEGFHNYHHTFPYDYSVSEYRW-HINFTTFFIDCMAALGLAYDRKKVSKAAVLSRIKRTGDGSH--------------------------
>A0A5A9PSF5	378	0.566	2.925E-113	31	330	357	60	356	360
-------------------------------EEKAGPKP-PMSIVWRNVILMTLLHTAALYGIFLI-PSAQPLTLLWALLCFVLSALGITAGAHRLWSHRSYKASLPLRLFLVTCNSMAFQNDIYEWARDHRVHHKFSETDADPHNALRGFFFSHIGWLLVRKHPDVIEKGRKLELGDLKTDEVVMFQRRYYKPLVLLMCFVVPMAVPCCLWGETLWVAYFVPAILRYMLALNATWLVNSAAHMWGNRPYDSTINPRENRFVTFSAIGEGFHNYHHTFPYDYATSEYGW-KINLTTCFIDLMCFLGLASQRKRVSKEVVMARVQRTGDKSH--------------------------
>UPI001E1B0DA6	378	0.512	2.925E-113	15	330	357	54	366	370
---------------EDIRP-EMKDDIRDPTYQDEEGPPPKLEYVWKNIILMALLHVGALYGITLV-PSCKYHTWIWTFFLLFFCGLGITAGAHRLWSHRTYKARLPLRVFLIIANTMAFQNDVYEWTRDHRTHHKFSDTHADPHNSHRGFFFSHVGWLLVRKHPAVKEKGSLVNMSDLKAEKLVMFQRRYYIPAVLVTSFILPTVVPCYCWGETFLHSLFIATILRYAMALNITWLVNSAAHLYGYRPYDKNISSRENILVSMGAMGEGFHNYHHAFPYDYSTSEYRW-HINVTTFFIDCMAAIGLAYDRKKVSAASVLARTKRTGDGSY--------------------------
>A0A1Q3FPV1	378	0.510	2.925E-113	36	349	357	63	387	392
------------------------------------EEEFRPEIRWPDFIAQVFLHVGFLIGVWQVVTlQAKLYTVLWTLILVWGSGIGITAGAHRLWSHKSYKAKWPLRVLLMFLFTICGQRDAYTWAHDHRVHHKYSETKADPHNAKRGFFFAHVGWVFLTPHPEVVAKRKIIDMSDLEADPIVMWQKKYYLPLFALLVIGFPVFVPYYYWSESFWVAFWVCFTVRFTTTLNIAFFVNSVAHMFGNRPYDKNISPVENLPVAIAAMGEGWHNYHHVFPWDYKTGELGSYMFNVTTGVIDAFAKLGWAYERKSVSPEIIERRAAKYGDGTrflsdecvHqdPVWGFGDRDIAKEDLDEIL-------
>B4JEM9	378	0.484	2.925E-113	11	344	357	67	412	422
-----------VFKKEDVIYKEnAAKRELLPSKAEaiEAEVAYNPQIRWPDLIAQTFLHVGALYGVYLLF-HAKLYTFLWLAASILVSGVGITAGAHRLWSHKSYTASLFLRIVLAFMFTIAGQRDAYTWALDHRIHHKFSETDADPHNAKRGFFFAHVGWLFLTPHPKVIEKRKVIDMSDLEEDAVVMFQRKYFIPLFALISIGLPVLVPWYFWEEDLWMSFWINFNMRFTWTLNVAFFVNSVAHMYGNKPYDKNITSVEVPIVSLLAMGEGWHNYHHVFPWDYKAGEFGNYTLNVTTAFIDFCARIGLASGRKSVSPDMVLRRAAKCGDGSrflsdeyaHkdQVWGFGDCDLPRED------------
>UPI001C54A5E7	378	0.537	2.925E-113	15	330	357	108	420	424
---------------EDIRP-EMKEDIYDPTYQDEVGPPPKLEYVWRNVILMALLHLRALYGITLV-PGCKAYTWLWAFLCYVVSILGITAGAHRLWSHRTYKARLPLRLFLIIANSMAFQNDVYEWTRDHRVHHKFTETHADPHNSRRGFFFCHVGWLLVRKHPAVREKGSLLDLSDLKAEKLVMFQRRYYKPSVLLMCFILPTLVPWYCWGETFQHSLYVAAFLRYAAVLNMIWLVNSVAHLYGYRPYDKNIEARETVLISLATLGEGFHNYHHTFPYDYSASEYRW-SLNFTTFFIDCMAAIGLAYDLKKVPKASILARIKRTGDGSY--------------------------
>UPI000C77C996	378	0.619	4.004E-113	79	354	357	3	277	279
-------------------------------------------------------------------------------ILAFCGSFGVTAGAHRLWTHRSYTANVPLRVILTVFDTVAFQNSVIEWSRDHRVHHKFSETDADPHNAKRGFFFSHVGWLLCRKHPDVKSKGKSVDMSDLYDDPILAFQDRYYMILVLFLCFIFPTLTPMYLWNETFISAFCV-NIFRYIFALNATWLVNSAAHLYGHKPYDKYINPSENLTVSLLALGEGWHNYHHTFPWDYKTSELGKYSVNFSAAFIDFFAKIGWAYDLKTVSEDMIRKRVLRTGDGSHEIWGWGDKDQDKEDYNDALITHKK--
>UPI0006232324	378	0.580	4.004E-113	33	322	357	20	307	315
---------------------------------KKSQESnYRMQIVWRNVVILSYFHLASLYALYLACYKARFWTIVWFFAVGIVSNIGITAGAHRLWAHKAYKAKWPMKLILMIFQSVAYQDSILHWARDHRVHHRYTDTNADPYSAHRGFFFSHVGWLLVRKHPDVI--SAKIDLTDLKQDPFVMFQKRWYALLMPLCCFIIPSLVPYWAFGESLWCAWHLAIC-RYCINLHVTWLVNSAAHMWGYKPYNKLITPVENDIVSLLAFGEGWHNYHHVFPWDYKAAELGNYSLNITTAFIDFFAYLGLAYDLKTASDDMIKKRV----------------------------------
>A0A672YK42	378	0.523	4.004E-113	15	330	357	3	316	320
---------------SNVPPEATRE-DAFDSSYKEKEGPKPPRiIVWRNVFLMLLLHIGAAYGIFLI-PTASPLTLLWSLFCFVLSALGITAGAHRLWSHRSYKASLPLRIFLCIANSMAFQNDIFEWARDHRVHHKYSETDADPHNAVRGFFFAHIGWLLVRKHPDVITKGRKLELKDLMADKVVMFQRKYYKLSVLLMCFFIPMSVPWYLWGESLWVGYFIPAVLRYTLVLNATWLVNSAAHMWGNRPYDKNISPRENRFVTFSAIGEGFHNYHHTFPYDYATSEFGC-KLNLTTAFIDFMCFLGLAKDRKRVSREQVLARKQRTGDGSH--------------------------
>UPI0015A88C7E	378	0.503	4.004E-113	23	330	357	7	314	323
-----------------------GTVQEDPHDHRKSQqKPLKPlKIVWRNVFLFLGLHIAAVVGIYYC-VQAKLISWLYAVILTHVSGLGVTAGAHRLWTHRAYKAKLPLRIFLAFCNCMALQNDLYEWSRDHRVHHKFSETDADPHNINRGFFFAHMGWLMVRKHEDVKEKGKTVDVSDVWADPVVRFQHRFYVPLAVLCCFVIPAAIPYYCWKENWYVCVFSIGFFRFMVSLHFTWFVNSAAHLWGNKPYDKYSSATESKWVSALAIGEGFHNYHHTFPWDYATSELG-YKYNFTTFFIDCMSYIGQAYDLKTANPEIVHQRKLKTGDGSY--------------------------
>A0A3Q3W9W8	378	0.552	4.004E-113	27	330	357	30	323	327
---------------------------AGPKP------PMR--LVWRNIILMSLLHIGALYGLVLL-PSASWLTVAWAAVCYFLSALGVTAGAHRLWSHRSYKASFPLRVFLALSNSMAFQNDIFEWARDHRVHHKYSETDADPHNATRGFFFAHIGWLLVRKHPDVIEKGKKLELTDLKADEVVMFQRRHYKLSVVIFCFLVPMLVPWYFWGESLAVGYFVPGLLRYALILNATWLVNSAAHMWGNRPYDKTINPRENPMVAFSAIGEGYHNYHHTFPFDYASSEFG-YKLNLTTAFIDFMCFLGLATDRKKVSKEAIFARMQRTGDSSY--------------------------
>A0A6P3WBD0	378	0.529	4.004E-113	15	330	357	4	324	328
---------------SDFSPNGDTMAENRKVEdvfddtYKEKEGPKPPrQIVWRNVVLMALLHTGALYGL-TITPSASILTLLWTVVCFLISALGVTAGAHRLWSHRSYKASLPLRIFLAFGNSMAFQNDIFEWARDHRVHHKFSETDADPHNALRGFFFSHIGWLLVRKHPDVIEKGRKLDVSDLKADPVVMFQKKHYKMSVLLVCFGVPMFVPWYLWGESLWVGYFVPGLLRYCAVLNATWLVNSAAHMWGMRPYDLTINPRENRFVALSAIGEGFHNYHHTFPYDYSTSEFG-HKLNFTTFFIDGMHSLGLARECKQASKEVVMARIQRTGKGSH--------------------------
>UPI001C044DA6	378	0.558	4.004E-113	36	330	357	36	329	333
------------------------------------EGP-KPPmiIVWRNVILMSLLHIAALYGIFLI-PSASPLTLLWSVFCFLISALGITAGVHRLWSHRTYKASLPLKIFLAFANSMAFQNDIFEWARDHRVHHKYSETDADPHNATRGFFFAHIGWLLVRKHPDVIEKGQKLELSDLLADKVVMFQRRHYKLSVLLMCFFIPTFVPWYLWGESLVVAYFIPALLRYTVVLNASWLVNSAAHMWGNRPYDKNINPRENKFVTFSAIGEGFHNYHHTFPYDYATSEFGC-KLNLTTCFIDFMCFLGLAKDRKRVSREVVLSRIQRTGDGSH--------------------------
>A0A6J2VAH4	378	0.550	4.004E-113	24	330	357	18	329	333
------------------------MAESMPVEDafgdsqKEKEGPtLPGQIVWRNVVLMLLLHIGALYGL-VTIPAASALTLVWTGVCFMISALGITAGAHRLWSHRSYKASMPLRIFLAVANSMAFQNDIFEWARDHRVHHKYSETDADPHNATRGFFFSHIGWLLVRKHPDVIAKGRKLDLSDLKTDRVVMFQRRYYKLSVVVMCFLIPTVVPWYFWGESLLVGFYLAGLLRYTVVLNATWLVNSAAHMWGMRPYDQNINPRENKFVAFSAIGEGFHNYHHTFPYDYATSEFG-SRLNLTKAFIDFMCYLGQASDCKRVSHETVMARVRRTGDGSH--------------------------
>A0A2L2XZJ1	378	0.564	4.004E-113	30	329	357	17	316	333
------------------------------NETEQKTEPkFKTEIVYTNVLLFIYLHLSFVYGVYLGLTTADSKTGIFSYIYGNIAGLGITAGAHRLWSHRSYKAKLPLRIFLVILNSIAAQNDVYEWCRDHRVHHKFTETDADPHNIKRGFFFAHMGWLMCRKHPAVKAKGKAVFLDDILADPVVRFQRKFYIPLVLLFSFYLPTMIPVWLWNETIWNSFFVSSMARYCFSLNVTWLVNSAAHMFGDRPYDKFIWASENPIVAFFAHGEGWHNYHHVFPWDYSTSELG-YSLNLTKIFIDFMALIGQAYDLKTAHPQLVKNRKLKTGDGT---------------------------
>UPI0015B1960C	378	0.542	4.004E-113	36	329	357	40	332	337
------------------------------------EGPKPPmQIVWRNVILMGFLHIGALYG-FTVLPSASVLTLAWSAVCFLISALGVTAGAHRLWSHRSYKASLPLRVFLAFANSMAFQNDVYEWARDHRVHHKYSETDADPHNAVRGFFFSHIGWLLVRKHPDVIEKGKKLELADLRADKVVMFQRKHYKLSVLLICFGVPMLVPWYMWGESLWVAYFVPGLLRYTVVLNSTWLVNSAAHMWGNRPYDKTINPRENKFVSFSAIGEGFHNYHHTFPFDYSTSEFG-YKVNLTTCFIDLMCFLGLASDRKKASREVVHARIQRTGDGS---------------------------
>UPI001E676348	378	0.496	4.004E-113	19	330	357	24	337	338
-------------------PLEKREISISLVKIFHDLRNLDWsKVVWRNAILFFLLHIYSVYGLYVAVFHAQWKTIGFSLVLYFMAALGITMGAHRLWSHRSFKATPLLRFILAAFQTLSFQNDIFEWARDHRVHHKYSETDADPHNARRGFFFSHMGWLMYRKHPEVIAKGRTLDLSDLQQDAIVMWQRKHYIPLVITACFVLPTVIPWLGWGENAVTALLVAGFLRYSIVLHVTWCVNSLAHWVGSKPFDRNIYPSQNSVVAYMALGEGWHNYHHVFPWDYRTAEFGGlNHYNITSLMIDFCSMIGLAYDRKTVTPAMIKKRAERTGDGSY--------------------------
>A0A5N5PRH2	378	0.559	4.004E-113	29	330	357	45	342	346
-----------------------------YKEKEGLVIPMK--IVWRNVVLMALLHIGAVHGLTLV-PSAKAFTLLWAWICFLISAMGVTAGVHRLWSHRSYKAKLPLRVFLAIANSMAFQNDIYEWSRDHRAHHKYSETNADPHNAKRGFFFSHIGWLLVRKHPDVIEKGSKLDLSDLKADGVVMFQRRHYKLSVVVMCFLVPTLVPWYFWGESLSLAFFIPGLLRYAVTLNASWLVNSAAHMWGMRPFDRNINPRENKFVAFSAVGEGFHNYHHTFPYDYATSEYG-SVLNFTKMFIDFMSYIGLAQDCKKPSHDTILARIQRTGDGSH--------------------------
>A0A7K7UZJ3	378	0.525	4.004E-113	10	328	357	31	348	354
----------ALLNHEDSAGNQSTVDDAFDDTYREKEGPKPPlRYVWRNIILMSLLHLGGVLGLILI-PYAKIQTLAWAVLCFVVNALGITAGSHRLWSHRSYKATLPLRIFLTIANSVAFQNDIYEWVRDHRVHHKFSETDADPHNAKRGFFFSHIGWLLVRKHPDVIEKGQKIDLSDVRADKVVMFQRRYYKPSVVLLCFTLPTVVPWYFWEESIIISFFIPAILRYVIGLNAAWLVNSAAHMFGNRPYDKNINPRENPLVSLGALGEGFHNYHHTFPYDYSASEFGW-RFNLTTAFIDLMCLLGLASDRKRVSKEAILARKMRTGEG----------------------------
>A0A6J0TIJ8	378	0.528	4.004E-113	4	330	357	31	352	356
----EKVNPT----HEDIGSGRVMTDDVFDESYREKKGP-KPatVYVWRNIILMFLLHVSAVYALWLI-PATHILTLVWAMLCFILSGLGITAGAHRLWSHRSYKATLPLRIFLAVINSMAFQNDIYEWARDHRGHHKFSETDADPHNASRGFFFSHIGWLLVRKHPDVIEKGKKLDLSDLEADKVVMFQRRYYKLSLLIMCFFVPSIVPWYFWGESLYNSFFIAAILRYALILNATWLVNSAAHMYGNRPYDRNINPRENHFVVFGALGEGFHNYHHTFPFDYSTSEFG-LKWNFTTAFIDLMCYLGLASDPKRVAKETILARKMRTGDGSH--------------------------
>A0A7J6CGN8	378	0.555	4.004E-113	33	330	357	74	370	374
---------------------------------KEKEGPKPPTvIVWRNVILMSFLHIGALYGLFLA-PSASALTWIWFCACFLFSALGITAGVHRLWSHRSYKASLPLRIFLALGNSMAFQNDIYEWSRDHRVHHKYSETDADPHNAVRGFFFSHIGWLLVRKHPDVIEKGRKLDLSDLKADNVVMFQRRHYKLSVLLMCFFVPTFVPWYMWGESLWVAYFVPSLLRYATVLNATWLVNSAAHMWGNRPYDGNINPRENRFVTFSAIGEGFHNYHHTFPFDYATSEFGC-KFNLTTCFIDSMCFLGLAREPKRVSKEAVLARAQRTGDGSH--------------------------
>UPI001E275138	378	0.531	4.004E-113	36	335	357	52	351	383
------------------------------------TDPnFKRKIVWKNVLGFIVLHSGALYGSYLCFTDAKWLTVAFYWILTFFTGVGITGGAHRLFSHKTYKAKLPLKLLMLILQTMAGQNCMYIWVRDHRLHHKFSDTDADPHNAMRGFFFSHMGWLMSRKHPLVIQKGKTIDLSDLEADELVMFQKKYYKTLYFIFALIIPVYIPVILWGETEWNSLFISYFLRYVTLLHITWTVNSIAHFYGTKPFDKNMVSVESRLVALWAGGEGWHNYHHAFPWDYKASEFGA-GLNATGFFIDVMAHFGLAYDLKEASPDMVKKRILRTGDGTHKYFGH---------------------
>A0A834IXV3	378	0.462	4.004E-113	5	354	357	19	374	387
-----PLSPVPCLTEKqkEIEEKKARKDySGLLPAEIGTDYSFKREIVWTNAMGFLLLHLVALYGLWVMVFHCMWLTDIWAGIVAFGSGLGVTTGAHRLFSHKAYKAPFITRLVLILFHTLAGQNCLYIWVRDHRQHHKYSDTDADPHNANRGFFFSHVGWLMSRKHPAVIAKGKTIDMSDMEADWLVMFQKEHYKVLYTIFAILLPTLVPVLCWQESFYNSFFAAYMFRNVLVLNMTWLVNSAAHLYGNKPFDKYMKPVESSFVAFVSVGEGWHNYHHAFPWDYRAAEFG-SKYSITTMVIDFLAWAGLAYDLKTTPYHMVQKRAERTGDGSHPIYGEHAKKLETvgklDDKDIAEIIKSK--
>A0A1A9XNV5	378	0.491	4.004E-113	13	355	357	115	462	464
-------------YKELIKAKESLMPANIMEETLSHEE-HQPKIRWLDLMAQLFLHVGGLYGFYLLF-SAKLLTFLWVIIIIWVSGIGITAGAHRLWSHKSYNASLTLRILLMFLFTIAGQRDAYTWALDHRIHHKFSETDADPHNAKRGFFFAHVGWLFLTPHPKVVEKRKIIDMSDLERDPVVMFQRRWFIPLFAICSIGLPALIPWYQWDECLWRSFWINFNMRFCCTLNVAFFVNSVAHMWGRKPYDKNISPVESPMVSFLALGEGWHNYHHVFPWDYKTGEFGNYKLNVTTAFIDICAKFGLANGRKLVSCDMIKRRALKCGDGSrfltdefaHknQVWGYGDKDlMPEDLQE----LNKMT-
>A0A7R9PCF9	378	0.446	4.004E-113	19	356	357	535	896	936
-------------------PKSAPSAGA---VSPELQYPeWKPEIIWVNTISITILHLLAVYAILTAPFQVLLPTYVWgdtpcfahpdeldnklemydtcpfpkGFFLGGVGGFGVTAGVHRLWTHRAYKAKAPLRVILAICFSVAGQNTIFDWVRDHRGHHKFSETDADPHNSNRGFFFAHVGWLMTRKHPEVIRRGQLLDMSDVVNDPVVAFHHKYFSFLKLLFCFFLPIIIPPLVWGESWYNSIMAVGVVRYVLSLNFTWLVNSAAHLWGNKPYDKRINPAENRVVALVAMGEGWHNYHHVFPWDYKAAELGDYSLNVTTFFLDLFAKIGWAYDLKCPSQQLVRRVIERSGDGSHPEWGCHPQEVQEEEDEQMVVKNPSCE
>UPI000C6E4484	377	0.552	5.482E-113	30	326	357	13	303	307
------------------------------EENAKSKKP-PMEIVWKNVIAFIILHIGALYGIYL----ANWRTFTTASLWAYLSILGVTGGSHRLWSHRSYKAKWPVRVFLMFFQTMAIQNDIYEWSRDHRVHHKYSETDADPHNAKRGFFFSHMGWLMVKKHPEVKEKGKSIDMSDLLKDPVVVFQRKYYYILVFLISVVIPTMVPILYWGESFWSSLFTQFFSRYVVSLHGTWLVNSAAHMWGTRPYDRFINPRESPIVHMFSIGEGFHNYHHTFPWDYCTSEFGW-KLNSTALFIDCMAWLGLVYDRKRASPEIIQQRKERTG------------------------------
>UPI0013F1E9A2	377	0.569	5.482E-113	36	330	357	18	311	312
------------------------------------QKNYKWEIVWFNVTCFTLIHLSGLYGVYLMLFQAKYVTLLWYVVSTIFIMMGVTAGCHRLWTHRSYKAKWPMRLILMILNTAAYQDTIYQWARDHRVHHKFSDTDADPHNANRGFFFSHAGWLLVRKHPDITVKGSTIDCSDIAQDPFVAFQKKWYKWLMPTFCFIIPALIPYWFWNETFSCAWFV-NFARYCTNLNTSWMVNSIGHISGTKPYDKSIRPTENYGVAMASLGEGWHNYHHAFPWDYRAGEPGIFKVNITTTFINFFSFLGLAYDLKAATPDMIKLRATRCGDGSY--------------------------
>A0A7D5YVC1	377	0.498	5.482E-113	30	353	357	3	324	327
------------------------------EEDKPA--PYKYKLVKHNVIKFAYMHLAALYGLYLCFTSAKWATIIWSLFLLEAAKIGITAGAHRLWCHKAYKAKLPLQIILLIFNSIAFMNTATYWVRDHRLHHKYSDTDADPHNSKRGFFFSQIGWLFVRKHPEVLEKGKTIYMEDIYKDPLLRFQKKYAFFVIGLWAYVIPTVVPMYFWGESFSNSWHIATMLRHVLTINLIFLVNSIGHKWGNRPFDKNIKAVENLSVSLLTTGECFHNYHHVFPYDYKASELGNTKFNAATLFINFFAWIGWAYDLKVIPDNVIIARSQRTGDG-RNLWGWGDKDQTeEEIKNVELIYCK---
>UPI001C20509D	377	0.492	5.482E-113	13	335	357	17	322	328
-------------FEKLVAPQAA---------------PRKHEIVHRAVIGLAYVHLAAIYGLYLAITAARWYTILFSATTAVAAGIGVTAGTHRLWSHRAYKAKLPLQIILMVMNSLAFQHSAISWIRDHRMHHRYSDTDADPHNATRGLFFSHIGWLLVKKHPEVLRRGKYIDMSDIYANPVLRFQKKYLIPFNWTICIILPTLIPMYFWGESFNVAWHM-VMLRYVYSLNVVFLVNSFAHMWGNRPYDKSIRPTQNSLLSFLAYGEGFHNYHHVFPWDYRTAELGNNWLNLSTLFIDFFAWVGWAYDLKTVPDDVISARADRTGDGT-NSWGF---------------------
>A0A8D0GLY7	377	0.538	5.482E-113	8	330	357	11	328	332
--------PTPQNLEVD----RAMTDDVFDKSYREKEGP-KParSYVWRNILLMSLLHLGGLYAFCLI-PSAKFVTLAWVCLCFLISALGVTAGAHRLWSHRSYKASLPLRIFLAFANSMAFQNDIYEWARDHRVHHKFSETDADPHNAKRGFFFSHIGWLLVRKHPDVIEKGRKLDLADLKADKVVMFQRRYYKLSVVLMCFFFPTFVPWYFWGESLHNSFFLPAILRYAVVLNASWLVNSAAHMFGNRPYDQSINPRENRFVTLGALGEGFHNYHHTFPYDYSTSEFGW-KCNATTFFIDLMCLLGLASDCKKVSKETIMARKIRTGDGSH--------------------------
>UPI00189C4CE1	377	0.543	5.482E-113	26	330	357	27	330	334
--------------------------DAFDTTYREKEGP-KPPmiIVWRNVIMMSLLHIGALYGAFLI-PSASHLTLLWSLLCFLISALGITAGAHRLWSHRTYKASLPLRIFLAVANSMAFENDIFEWARDHRVHHKYSETDADPHNARRGFFFAHIGWLLVRKHPDVIEKGGKLELSDLLSDKVVMFQRRYYKLSVLLMCFLVPMFVPWHFWGESLWVAYFIPGLLRYAMVLNASWLVNSAAHMWGNRPYDKNINPRENRFVAFSAIGEGFHNYHHTFPFDYATSEFGC-KFNLTTCFIDFMCVLGLAKDRKRVSREVVVSRVQRTGDGSH--------------------------
>UPI000C1FDF19	377	0.536	5.482E-113	42	352	357	29	337	343
------------------------------------------RIRWPDLLVQIFIHVGCLYGLYLCIVAARFYTVMFAICTIYTSGFGITAGVHRLWSHRAYKAKWPLRLLLVLLFTITGQRHVYIWALDHRVHHKYSETDADPHNAKRGFLFSHVGWLVLTPHPDVVAKRKVVDMSDLEEDSIVMWQKKYYPILFFIFTIALPVGLPIYCWNETLWNSFWINFNLRFCITLNIAFFVNSVAHMWGQKPYDKNISPVENLAVSIAALGEGWHNYHHVFPWDYKTGELGV-KYNPSTYFINFFARLGWAYDLKSVSPEMIYRRATKSGDGS-FIWGYGDGDIAKEDLEELEMMN----
>A0A2G8KCV5	377	0.503	5.482E-113	17	338	357	18	340	343
-----------------IEDETMPVVASTVEEKKTAQnEPkkeYKMEIVWTNLIIHTVLHATALYGLTVEIWRSQWYTLLFAFVLGWFSNLGITAGAHRLWSHKAYSAKLPLRIFLAIIASLSCQNSIYIWCRDHRVHHKFTETDGDPHNAKRGFFFSHVGWLIVKKHPEVIEKGAKLDYSDMLNDPVVKFQHKFYYPLILMISFVLPTVVPYFLWNESLWNAYFVAAVMRLVLTLNIGWCVNSVAHMWGNHPYDETIEPAENIAVSFFALGEGWHNYHHAFPFDYRASEL-PWKLNPTTQFIDLMHLIGQAYGLKYMSKEAIRSRATKYGDGS--IYPRGDK------------------
>A0A151JS47	377	0.501	5.482E-113	14	352	357	16	360	364
--------------ETDcnITLKRNRLANVEPVKrhaattqnDESTEIKYVPRIKWLDFSAQLFIHGGCLYGLYLVLTQAKLLTSLWVFVTIYTSGFGITAGVHRLWSHKAYKAKWPLRLFLVFLFTITGQKDVYTWALDHRVHHKYSETDADPHDARRGFFFAHVGWLFTTPHPDVVAKRIAVDVSDLEADPIVIL----YIPLFALLTIALPVGIPCYFWSESLWISFWVNFNFRFCINLNIAFSVNSVAHMWGQKPYDKNISPVENIAVSIAALGEGYHNYHHVFPWDYKTGELGEYPFNLTTAFIDAFARIGWAYDRKYVSPNMIRRRAHRSGDGSH-VWGYGDVDILKEDlEELDVMDN----
>A0A6J1TP57	377	0.521	5.482E-113	28	331	357	55	355	389
----------------------------GEKYGKRF---FKTDIVWFNAIGFFLLHALALYGSYLfLLFRINWQTWLFSVFLGMCSSQGILAGAHRYYAHRSYKANLPLRMLIVLFHTVATQNCMWVWVRDHRQHHKFSDTDADPHNASRGFFFSHVGWLMMKKHPDVIEKGKTIDMSDLDSDPLIMFQKKYYFPLFFIFSLAIPTFVPAYFWGETVLNAFMVPFLLRTVVVLNFTWMVNSWAHAFGNKPYDRNIRPVETMVVSIVAFGEGWHNYHHTFPWDYKASEFGV-RYNPTTAFINFLAKIGWAYDLKQASPSLVRARALRSGDGTHD-------------------------
>UPI0015A901D7	377	0.573	5.482E-113	27	326	357	64	358	397
---------------------------ASPSSRESS--PVK--IVWRNVILFAYLHLAALYGLYLMFVSAKWQTNVFAFFLYITSGLGVTAGAHRLWSHRSYKARLPLRILLAFVYTIAFENDIYEWARDHRVHHKYSETDADPHNAKRGFFFAHIGWLLCRKHPDVIKRGKAIDLSDLMADPVVRFHRKHYLKLVVPCCFVIPTLIPMYCWRETFLNSFLIATLFRLCFTLNQTWLVNSAAHMWGTQPYDITINPRQNALTVLGAVGEGFHNYHHTFPYDYATSEYGI-KYNLTTAFINTMAFLGLAYDLKTASKGAIEGRKARTG------------------------------
>A0A2P4SYE6	377	0.501	5.482E-113	12	330	357	54	398	402
------------LLKHDnVAAERGMVDDLFDETYREKEGPKPPlRYVWRNIILMSLLHLGAIIGLILI-PYAKIQTLAWAILCFVLNALGVTAGSHRLWSHRSYKATLPLRIFLTIANSMAFQNDIYEWARDHRVHHKYSETDADPHNAMRGFFFSHIGWLLVRKHPDVIEKGQKLDLSDLKADKVVMFQRRYYKPSVVLLCFTLPTLVPWYFWDESLIISFFIPAILRYALGLNATWLVNSAAHMFGNRPYDQNINPRENPLVSMGALaalisitersipealverdfiygelrGEGFHNYHHTFPYDYSASEFGW-RFNLTTAFIDLMCLLGLASDRKKVSKEVILARKMRTGDGSH--------------------------
>UPI001D05D03A	377	0.545	5.482E-113	39	344	357	165	469	479
---------------------------------------FVPKYRWPDLFGLVILHIAFVIAFILMFTTAKFYTTLWTFFLIYASGFGITAGAHRLWSHRAYKAKWPLKLILTFLFTISGQRDAYTWALDHRIHHKYSETTSDPHDATRGFWFAHIGWLVLTPHPNVVQKRLEVDMSDLEADPIVMWQRKLYLPLFMVIAVLMPVLVPFYYWNEQLWVSFLLSFAFRYAFTLNLAFFVNSAAHMWGNKPYDKFINPVENIYVSIAALGEGWHNYHHVFPWDYKTSELGTYTYNISTGFIDLFAKIGWAYDRKKVSREMIARRKARTGDGSH-VWGYGDKDIAKED------------
>A0A6J1MRE2	377	0.547	7.506E-113	40	331	357	6	298	301
----------------------------------------KWDIVWRNVIIFISLHLGAIYGTFLLFTQAKWATRIFAITVGVASGLGITAGAHRLWSHKSYKAKLPLRILLVVFNTIAFQDSIIHWARDHRIHHKYSDTDADPHNATRGFFFSHIGWLLLRKHPEIKAKGQSIDMSDLWADPLLRFQKKYnyYLILILLASFILPTYIP-TLWGESLKNAFFVSATFRYVTVLNTTWLINSAAHMWGTKPYNKHIHPAESKPVSFVTLGEGFHNYHHAFPWDSKASELGNYVFSFTNIFLDAMAKIGWGYDFRTAPRVLVLKTVQKLGDGSHP-------------------------
>A0A3Q3IQ55	377	0.563	7.506E-113	33	330	357	22	318	322
---------------------------------KENEGP-KPPviIVWKNVIMMGLLHIGALYGVLLI-PSASFLTLLWSTLCFFISGLGITAGAHRLWSHRSYKASLPLRIFLSVANSMAFQNDIFEWARDHRVHHKYSETDADPHNAVRGFFFAHIGWLLVRKHPDVIEKGRKLELTDLLSDKVVMFQRKYYKLSVLLMCFFIPMFVPWYMWGESLWVAYFVPALLRYTLVLNAAWLVNSAAHMWGNRPYDKTINPRENLFVTLSAIGEGFHNYHHTFPYDYATGEFGW-KFNFTTCFIDVMCFLGLAKDCKKVPHELVLARIQRTGDGSH--------------------------
>UPI001E68A687	377	0.504	7.506E-113	29	335	357	18	322	329
-----------------------------PKLVAPQAAPRKYDLIYPNLVTFFYAHVAALYGLYLACTIATWKTLIFSHILFMLAAVGVTAGAHRLWTHRAYKAKMPLQIILMVMNSLAFQNTAIHWVREHRMHHRYSDTDADPHNATRGFFYSHMGWLLVKKHPEVKRRGKFLDMSDIHANPVLRFQKKYAIPVIGTICFALPTLIPMYFFGETLNTAWNIAIM-RYVLNLHITFFVNSAAHLWGNKPYDKYMKPAQNLFVSWVAFGEGFHNYHHAFPWDYRTAELGNNWLNFSTKFIDFFAWIGWAYDLKTVPDAVVQARAKRTGDGS-NMWGF---------------------
>UPI0019CFDCBF	377	0.517	7.506E-113	27	337	357	18	326	331
---------------------------SFPKLIAPQAAPRKYDIIYFNVLSFTYAHIASLYGIYLACTVATWQTLIFSNIIFMLAAVGVTAGAHRLWTHKAYKAKMPLQILLMVMNTLAFQNTAIHWVREHRMHHRYSDTDADPHNATRGFFYSHMGWLLVRKHPELKRRGKFVDMSDIHANPVLRFQKKYALPFVGTVCFALPTLIPMYFFGETLNIAWNIA-LMRYVANLHITFFVNSAAHLWGNKPYDKHIKPVQNLAVSFMAFGEGFHNYHHAFPWDYRTAELGNNWLNATTKFIDFFAWIGWAYDLKTVPDEVILSRANRTGDGS-NMWGFKD-------------------
>A0A7T7WS63	377	0.541	7.506E-113	16	330	357	21	333	337
----------------DIPTEANRDDVFDPTYKEK-AGPKPPiVIVWRNVILMSLLHLGALYGLTLI-PSASPLTLLWGLLCFVVSALGVTAGAHRLWSHRSYKASLPLRIFLCLANSMAFQNDIFEWARDHRVHHKYSETDADPHNAMRGFFFSHVGWLLVRKHPDVIEKGRKLELTDLRADKVIMLQKRYYKLSVVVMCFLLPMWVPWYLWGETLWVSYFVPAVLRYAMLLNATWLVNSAAHMWGNRPYDKNISPTENMFVTFSAIGEGFHNYHHCFPYDYATSEFGC-KLNITTCFIDFMCFLGLASDRKKVPREVVMGRIQRTGDGSH--------------------------
>A0A8D0DQS1	377	0.542	7.506E-113	26	329	357	35	336	338
--------------------------GGGXISNGKVAQRQRQEIVWRNVVLMALLHVGAVYSLGLI-PKAHLFTLVWAYLCFVVTALGVTAGAHRLWSHRSYKAKLPLRIFLALANSMAFQNDIFEWARDHRVHHKYSETDADPHNAQRGFFFAHIGWLFVRKHRDVIEKGRKLDFSDLLDDPVVRFQRKHYKTSVVLMCFVIPTLVPWYFWEESLWNSYFLASILRYTISLNVAWLVNSAAHMYGNRPYDKNINPRQNTLVSVGAIGEGFHNYHHTFPFDYAASELG-LKFNPTTWFIDFMFWLGLVTERKQVPKEIIEARKERTGDGS---------------------------
>UPI0015B11DD6	377	0.523	7.506E-113	12	329	357	24	341	343
------------QNEERVAaePATAEMHQAS-EALKEDAKGKRaQNIVWRNVILMTLLHIGAVYSLLLI-PKAHPLTWIWSYLCFLITALGVTAGAHRLWSHRSYKAKLPLRIFLAAANSMAFQNDIYEWSRDHRVHHKYSETDGDPHNAKRGFFFAHVGWLFVRKHRDVLEKGKKLDFSDLLADPVVVFQRKYYNTSVLVMCFLVPTVVPWYFWGETLWNSYFLSSILRYTISLNVTWLVNSAAHMYGNRPYDKDISPRENRFVTFGAIGEGFHNYHHTFPFDYSTSEFG-LRFNPTTCFIDLMCWLGLASNRKRASSEMIQARKLRTGDKS---------------------------
>A0A2K6GQS4	377	0.541	7.506E-113	13	327	357	41	352	359
-------------LEEDIHP--DFKDDIYDPTYQDEEGPrPKVEYVWRNIILMFLLHVGALYGITLI-PTCKLYTWLWGLFYYFISALGITAGAHRLWSHRSYKARLPLRLFLIIANTMAFQNDVFEWARDHRAHHKFAETNADPHNSRRGFFFSHVGWLLVRKHPAVMKKGGTLDLSDLRADKLVMFQRKYYKPAVVFMCFLLPTWVPWYFWGETFLHSTFVATFLRYSVVLNATWLVNSAAHLYGYRPYDKNINPRENILVSLGAVGEGFHNYHHTFPHDYSTSEYRW-HINITTFFIDCMAALGLAYDRKKVSKATILARIKRTGD-----------------------------
>UPI0018CD5066	377	0.501	7.506E-113	39	349	357	97	416	421
---------------------------------------YEPHIRWPDLAAQSFLHFGALYGLYLLF-SVKYQTLFWVIATIWISGIGITAGAHRLWSHKSYVASLSLRILLILLFTIAGQRDAYTWALDHRIHHKFSETNADPHNAKRGFFFAHVGWLFLTPHPDVEKKRKIIDMSDLENDSVVMFQRKWYIPLFTIFSIILPVFIPWYYWNESMWCSFWINFNFRFCCTLNVAFFVNSVAHMWGRKPYDKNISPVECPIVSFLALGEGWHNYHHVFPWDYKTGEFGSYKLNVTTGFIDLCAKLGLATGRKFVSSDMVIRRAAKCGDGTrflcdefaHSdqVWGYGDKDMSKEDTKELV-------
>A0A6P6YAJ7	377	0.466	7.506E-113	1	342	357	20	370	883
-DFDRPDVPdwfrnkiIAVENDNDrkkVTTKPDL--ITTMQNGCKNKPPYKTIIVWRNVIAMIVLHLAALYGIYLAIWNARSKTIAWSCLMAVVGGLGVLAGSHRLWTHRSYKARWPLRLLLMIAQTIALQNDIYEWCRDHRVHHKYSDTDADPHNSRRGFFFSHMGWLLCRKHPDVIAKGSTIDMSDVWADPIVRFQRRFYIPLVLLLWGIFPVWIPVHYWNENLEVA-IMANALRYVMLLHQAWSVNSAAHLFGYRFYEQSIEPRENRWVVYLSLGEGYHNYHHTFPWDYSASEHGWrDNFNVTTAFIDLAAWLGLAYDRRIVSRTVIEKRICRTGDNHHRTTTWMlDKNQRK--------------
>A0A821NKS6	377	0.489	1.028E-112	8	334	357	12	321	327
--------PTEANFEKLIAPQAA---------------PRKFQIVYWNLLTFGYGHIAALYGLYLAFTQAMWTSIFFYCTLFVLASIGVTAGAHRLWTHRAYKAKMPLQIILMFMNTLAFQNSAIDWVRDHRMHHRYSDTDADPHNATRGFFYSHVGWLLVKKHEEVKKRGKFIDMSDIYANPVLIFQKKYAIPFIGSVCFLLPTLVPVFCWGESLKVAWHMC-LLRYITNLNTTFLVNSAAHLWGTKPYDQSIKAVQNKIVSVFAFGEGFHNYHHVFPWDYRTAELGNNRLNLTTLFIDFFAKIGWAYDLKTVPEEAIESRANKTGDGT-DLWG----------------------
>UPI0015AE7159	377	0.558	1.028E-112	33	330	357	34	330	334
---------------------------------KEKEGPKPPiQIVWKNVALMSLLHIGALYGLI-IFPSASTLTLAWSVFCFLVSALGVTAGAHRLWSHRSYKASLPLRIILATANSMAFQNDIYEWARDHRVHHKYSETDADPHNAVRGFFFSHIGWLLVRKHPDVIEKGRKLELTDLKADKVVMFQRKYYKPSVVIMCFLVPMWVPWYFWGESLWVGYFVPGLLRYTLVLNATWLVNSAAHMWGNRPYDHNINPRENKFVTFSAIGEGFHNYHHTFPYDYATSEFGC-KLNLTTCFIDLMCYLGLAQECKKVPRELVMARAQRTGDGSH--------------------------
>UPI001590E239	377	0.529	1.028E-112	21	329	357	28	334	336
---------------------RDGSSaDSAPGR-SPGKVGHKQEIVWRNVILMALLHVGAAYSLVLI-PRAHLFTLMWAYLCFFVTALGVTAGAHRLWSHRSYKAKLPLRIFLAVANSMAFQNDIFEWARDHRVHHKYSETDADPHNAKRGFFFAHVGWLFVRKHRDVIEKGRKLDFSDLLDDPVVMFQRKHYKVSVVLMCFVVPTIVPWYFWGESLWNSYFLASILRYTISLNVSWLVNSAAHMYGNRPYNKNINPRQNSFVTIGAIGEGFHNYHHTFPFDYSASELG-LNFNPTTWFIDFMFWLGLVTDRKQAPREMIQACKERAGDGS---------------------------
>A0A3Q3N581	377	0.568	1.028E-112	33	330	357	37	333	337
---------------------------------KEKDGPKPPMIlVWRNIILMSLLHMGALYGLTLI-PYASSLTLAWSAVCYLISGLGVTAGVHRLWSHRSYKASFPLRVFLALANSMAFQNDIYEWSRDHRVHHKYTETDADPHNAMRGFFFSHIGWLLVRKHPDVIAKGQKLDLSDLKADKVVMFQRRHYKLSVVLLCFVVPTVVPFFFWGESLAVAYFVPGLLRYTLVLNASWLVNSAAHMWGNRPYDKSINPRENSLVAFGAIGEGFHNYHHTFPFDYSTSEFGC-KLNLTTAFINLMCFLGWAKDCRRVSKEMIMARIQRTGDGSH--------------------------
>UPI001E1D516B	377	0.498	1.028E-112	13	334	357	18	338	343
-------------FEGDTqAPVDslglAPTVSEDPE--PETNRP-PLQIVWRNVILMTTLHIAAIYGLY-IVPQAKLATLVWTMILYWLSGIGITAGAHRLWSHRSYKAKLPMRVILALLNSMAFQNDIIEWARDHRVHHKYSETDADPHNAKRGFFFSHVGWLLVRKHPDVKRKGKQLDISDLLADPVLRVQRKFYLPSVVLLCFAIPSIVPVYFWGENLITAFMLCGLLKYCAILNATWFVNSIAHLWGMRPYDVRINPAENRLVATVAMGEGFHNYHHTFPQDYSTAEFKWF-LNCSTLFIDIFAFFGLAYDRKSMPKPFIEKRRQRTGDNS-ALAG----------------------
>H9GGV4	377	0.516	1.028E-112	3	330	357	25	352	356
---NGSIVKEKTHPIYDdLASGRGMTDDIFDETYREKEGP-KPvtVYVWRNIILMSLLHFFALYALLLI-PSTKPLTLLWAFLCFILSGLGITAGAHRLWSHRSYKATLPLRIFLAVVNSMAFQNDIYEWARDHRAHHKFSETDADPHNASRGFFFSHIGWLLVRKHPDVIEKGQKLTLADLKADKVVMFQRKFYKPAVVIMCFLIPSLVPWYYWGESYHNSFLIAAILRYTVILNATWLVNSAAHMYGNRPYDRHINPRQNHFVAFGALGEGFHNYHHTFPYDYATSEFGT-RWNFTTVFIDCMCYLGLASDCKKVSKELILARKIRTGDGSH--------------------------
>A0A182N6J3	377	0.526	1.028E-112	35	346	357	54	376	384
-----------------------------------TNEPFRAHIRWPDFFAQLFVHAGFAVGLyYLVTFQAKFYTYLWTLALVWATGLGITAGAHRLWSHKSYKARWPLRLLLMFLFTICGQRDAYTWAHDHRVHHKYSETDADPHNAKRGFFFAHVGWVFLTPHPEVVAKRKIIDMSDLEADPIVMAQRRFYIPLFALLVIGVPVLVPWYAWDERLSVAFWVCFTFRFTTTLNIAFFVNSVAHMFGNKPYDRSISPVENMAVAIAAMGEGWHNYHHVFPWDYKTSELGSYLFNVTTAFIDCFARLGWAYERKSVPPEVVARRAAKCGDGTrfltdeyaHQdaVWGYGDRDIPKDDLD----------
>A0A4C1UA19	377	0.405	1.028E-112	9	352	357	137	596	602
---------SGVLIASDAHDAGA---DALPPASPGADdRPLR--IVWRNVILFLLLHLGGVYGGYLFLTKAMWRTCLFAVVLYVCSGLGITAGAHRLWAHKSYRAKLPLRILLTVFNTIAFQRaswhrppptfsivschvppfssgvllsvfghpptssvgvlcyvchlwgnlrqsysispvdigscvqsisnfvgnpenieqeivhnairnnphapttmhsnamcirvhcswgmhayvhansdSVIDWARDHRMHHKYSETDADPHNATRGFFFSHIGWLLVKKHPQIKAKGHTIDMNDLWADPVLRFQKKYYLLLMPIVCFILPTWIP-TLWGESLWNAYFVCAIFRYTYVLNVTWLVNSAAHKWGDKPYDKNINPVETRPVSLVVLGEGFHNYHHTFPWDYKTAELGHYTLNISKLFIDIMSMIGWAYDLKTVSSKVIEQRVKRTGDGSHPVWGWDDNDVPQEDKKGTITIN----
>A0A6P6YI66	377	0.495	1.028E-112	2	329	357	49	370	1272
--LNES------LIDDDFDDE-----TNTINEIEQKLSTVQWnDIVWRNVIALTILHLLAIYGWFLFVTDikIKWQTSFITFILGLFSsSFGITAGAHRLWSHRSYKAKWPLRLILAFANTIALQNDIYEWCRDHRVHHKYSETNADPHNSRRGFFFAHMGWLLVKKQNDVKIKGKNIDLSDIWADPIVRFQRRFYIPLVIVCWGIIPTLIPYYCFNETLWHSFLGCVCFRYVYVLHCTWLVNSAAHLWGHRPYDKNIQPKENDSVVYLTFGEGYHNYHHTFPWDYSASEYGCyYNFNLTTLIIDLFERCGWAYDLKKPSNEMIIARKFRTGDGT---------------------------
>UPI001CF7284D	376	0.564	1.407E-112	39	326	357	1	288	290
---------------------------------------FQTPIVWPNVVLFTLYHIIALQGLYYIATlKTNLRTLIWAFLVLVLAGQGITSGVHRLWAHKSYKAKLPLRLFLCLCQTISFQNSIYEWARDHRAHHKFSDTDADPHNINRGFFFAHMGWLLVRKHPQVKIKGQLIDLSDLESDSVVQFQRKYYHVLAPICCFVVPTIVPWYLWEENFYTSFCVC-MLRYLMSLHFTWLVNSAAHMWGYKPYDRSIKPSENRVVAKLTMGEGWHNYHHTFPWDYKAAELDTYNGNLSTAFIDLMAQLGWAYDLKTVPLDVVRKRALRTG------------------------------
>A0A099ZK45	376	0.517	1.407E-112	11	328	357	0	316	322
-----------VLNQEDLAGDQSSVDDTFDDTYHEKEGPKPPlQYVWRNIILMSLLHLGGIFGLILV-PYAKIQTLAWAVVVFVVNALGITAGAHRLWSHRTYKATLPLRIFLTIANSVAFQNDIYEWVRDHRVHHKFSETDADPHNAKRGFFFSHVGWLLVRKHPDVIEKGQKIDLSDVRADKVVMFQRRYYKPSVVLLCFMMPAVVPWYFWDESITISFFIPSILRYVIGLNAAWLVNSAAHMFGNRPYDKNINPRENSLVSLGALGEGFHNYHHTFPYDYSASEFGW-HFNLTTVFIDLMCFLGLASDRKRVSKEVILARKMRTGEG----------------------------
>A0A8C9VYH0	376	0.551	1.407E-112	33	330	357	24	320	324
---------------------------------REKEGPKPPmQIVWRNVILMSLLHVGAAYGFFVI-PSATAMTLAWSLLCFFLSALGVTAGAHRLWSHRSYKASLPLRIFLAIANSMAFQNDIFEWARDHRVHHKYSETDADPHNASRGFFFAHIGWLLVRKHPDVIEKGQKLEFSDLKEDKVVMFQRKYYKPSVLLMCFCMPMMVPWCLWGESLWVGYFVPGLLRYALVLNATWLVNSAAHMWGNRPYDKNINPRENKFVTFSAIGEGFHNYHHTFPYDYATSEFGC-KLNLTTCFIDLMCFLGLAKECKTVSREAIVARVQRTGDGSH--------------------------
>A0A6G1QPB7	376	0.556	1.407E-112	33	330	357	33	329	333
---------------------------------KEKEGP-KPPmiIVWRNVVLMTLLHIGALYGISLI-PSAAPLTLLWFGLCFVISALGITAGAHRLWSHRSYKASLPLRIFLAIANSMAFQNDIFEWSRDHRVHHKYSETDADPHNAVRGFFFAHIGWLLVRKHPDVIEKGGKLELHDLLSDKVVMFQRKYYKPSVLLMCFFVPMFVPWYMWGESLWVGYFVPAVLRYTLVLNASWLVNSAAHMWGNRPYDKNINPRENKFVTLSAIGEGFHNYHHTFPYDYASSEFG-SKLNLTTCFIDFMCFLGLAKDRKIVSREMILARTQRTGDGSH--------------------------
>A0A3Q1HII3	376	0.567	1.407E-112	33	329	357	34	329	334
---------------------------------KEKDGPKPPmRLVWRNIILMALLHVGAVYGLVLL-PSASALTLAWTAMYYIISALGVTAGAHRLWSHRSYKASLPLRVFLAIANSTAFQNDIYEWARDHRVHHKFSETDADPHNATRGFFFSHIGWLLVRKHPDVIEKGQKLELSDLKADKVVMFQRRHYKLSVVVLCFMVPTLVPWYFWGESFAVAYFIPGLMRYALVLNATWLVNSAAHMWGNRPYDKTINPRENPLVALSAAGEGFHNYHHTFPFDYATSEFGW-KLNVTTAFIDLMCFLGLAQDRKKVSKETIIARVQRTGDGS---------------------------
>UPI001EE60D22	376	0.490	1.407E-112	3	329	357	5	332	334
---NVSMAPKNVIME--TTPSEDMLTGSSEVEpvitaETHAQKRPPMKIVWRNVVLFALLHLAAVYSLLLV-PQAHSYTLLWCAFMYLFAALGITAGAHRLWAHRSYKAKMPLRILLAIMDSAAFQNSVFEWSRDHRCHHKYSETDADPHNAKRGFFFSHMGWLMVKKHPDVIAKGKQLEMADLKADPVVRVQEKFYVPSVLLFCFIVPSVVPWYFWGEGLFVSFYLAAILRYCLGLNATWLVNSAAHMWGMRPYDKRINPAENMMVALSAVGEGFHNYHHTFPQDYATSEFGW-KINLTTFFIDTMAYLGLAYDRRKIPDDVIRARKLRTGEGS---------------------------
>A0A3B4UA57	376	0.550	1.407E-112	33	329	357	34	329	334
---------------------------------KEKEGPKPPRmLVWRNIILMTLLHTGALYGLIVI-PCASALTLAWTAVCYLISALGVTAGAHRLWSHRSYKASFPLRVFLALANSMAFQNDVYEWARDHRVHHKYSETDADPHNATRGFFFAHIGWLLVRKHPDVIEKGKKLELADLRADKVVMFQRRHYKLSVLILCFLVPTLVPWYFWGESLAVAYFVPGLLRYAVVLNATWLVNSAAHIWGNRPYDKTINPRENPMVAFSAIGEGFHNYHHTFPFDYATSEFGW-KFNITTAFIDLMCFLGLAKDCKKVSKELIMARIQRTGDGS---------------------------
>UPI000661D8A7	376	0.537	1.407E-112	14	330	357	37	350	354
--------------EEDIRP-ELKDDIRDPNYEDE-EGPmPKLEYVWRNIILMGLLHVGALYGIALV-PSCKFYTWLWGYFCFFVSILGVTAGAHRLWSHRTYKARLPLKVFLIISNTMAFQNDVYEWARDHRVHHKFSDTHADPHNSRRGFFFCHVGWLLVRKNPAVKEKGSLLDMSDLKAEKLVMFQRRYYTHAVLLLCFILPTLIPWYFWGETFLHSLFVATFLRYAFVLNITWLVNSAAHMYGYRPYDKNIKPRESLLVSVGSMGEGFHNYHHSFPYDYSASEYRW-HINFTTFFIDCMAALGLAYDRKKASKAAILAKVKRSGDGSY--------------------------
>A0A6P5KY22	376	0.538	1.407E-112	9	329	357	38	358	363
---------SKASIKEDEEgiNHEVRDDMFDPTYREK-EGP-KPKfiYVWRNIILMSMLHLGALYGIFLV-PSSHIYTLMFTFGYYLISALGITAGAHRLWSHRTYKARLPLRVFLTIANTMAFQNDIFEWARDHRVHHKFSETDADPHNAQRGFFFSHVGWLLVRKHPDVIEKGRLLDLSDLKAEKLVMFQRRYYKPGILLMCFVLPTFVPWYFWGENFAHSLYVATLLRYAVVLNATWLVNSAAHMYGSRPYDKNINPRENMLVALGAVGEGFHNYHHTFPYDYSASEYRW-HINFTTFFIDCMCLLGLAYDRKKVSKATILARCSRTGEGS---------------------------
>UPI001F0D0BE7	376	0.528	1.407E-112	42	332	357	67	361	398
------------------------------------------DIVWRNVILLSILHILAIYGwfIFVMDPNIKWQTSIATFILGLFSsSFGITAGAHRLWSHRSYKAKWPLRLILAFANTMALQNDIYEWCRDHRVHHKYSETNADPHNSRRGFFFAHMGWLMVKKHSDVKLKGKNIDLSDVWADPIIRFQRRFYIPLVIICWGIIPTLIPFYFWNETLWHSFLGCVCFRYVYVLHCTWLVNSAAHLWGHRPYDVNIEPKENDSVVYLTFGEGYHNYHHTFPWDYSASEYGSyYNFNLTTLIIDLFEHCGWTFDLKKPSNELIVARKYRTGDGTENL------------------------
>UPI001E1B1482	376	0.522	1.407E-112	15	330	357	116	428	432
---------------EDICP-EMKDDTHDPTYQDEEGPPPKLEYVWRNIILMALLHLGALYGITLL-PICKLYTLLWGIGCFLIGTLGVTAGAHRLWSHRSYRARLPLRIFLIIANTMAFQNDVYEWARDHRVHHKFADTHADPHNSRRGFFFSHVGWLLMRKHPAVKEKGSLVNLSDLKAERLVMFQRRYYKPGVLLICFILPTLVPCYFWGETLLHSLFVATFLRYAAALNAMWLVNSAAHLYGYRPYDKNINPREQVLVSLANLGEGFHNYHHAFPQDYSASEYRW-HINFTTFFIDCMAAIGLAYDRKKVSSASVLARIKRTGDGSY--------------------------
>A0A6J1MCG5	376	0.472	1.407E-112	0	352	357	88	444	445
LGYNEENAVYKENAAKLIEEQQR------EQKSDTDEVVYNPQIRWPDLGAQTFLHAGALYGLYLLF-SAKLYTFLWVVGCIWVSGIGITAGAHRLWSHKSYTASLFLRVLLAFMFSIAGQRDAYTWALDHRIHHKFSETDADPHNAKRGFFFAHVGWLFLTPHPKVIEKRKVIDMSDLEADAVVMFQRKYYIPLFALCSIVLPVLVPWYFWQEDLWMSFWINFNMRFTWTLNVAFFVNSVAHMYGNKPYDKNITPVEAPIVSFLAMGEGWHNYHHVFPWDYKTGEFGNYTLNVTTAFIDFCARIGIASGRKSVSPDMVMRRAAKCGDGTrflsdeyaHknQVWGFGDRDLPREDlAELAKMQN----
>A0A1J1HM95	376	0.526	1.407E-112	39	338	357	76	375	745
---------------------------------------FKSPIKWLNTISIVLIHLIFIYGFITYPLKSQLKTTLWGFLVGGISGFGVTAGAHRFWCHRAYKAKLPLRIMLMLAYCVAGQNTLYDWVRDHRVHHKYSETDADPHNSNRGFFFAHVGWLMLQKHPEVIKKGRAIDMSDVLADPVIQFHQKYFIPLKILLCFIVPTVVPVYFWGETWYLAFLSQAVLRYLFGLNFTWLVNSAAHMWGYRPYDKKINPVENIAVAVVAMGEGWHNYHHVFPWDYKAAELGNYKLNITTFWIDLFAKMGLAYDLKEPSKELVRKTIEKHGDGSHLVYGHAGK------------------
>A0A667WQT4	376	0.564	1.926E-112	41	329	357	14	300	302
-----------------------------------------QGIVWRNVVFMALLHLGAVYSLVLV-PGAQPLTWIWSYACFIITALGVTAGAHRLWSHRSYKAKLPLRVFLAAANSMAFQNDIFEWARDHRVHHKYSETDADPHNAMRGFFFSHVGWLFVRKHRDVIEKGKKLDVSDLLADPVVRLQRRYYKTSVLVMCFLIPTLVPWYFWGESLWNAYFLASILRYTISLNLTWLVNSAAHMYGNRPYDKNISPRENRFVTFGAIGEGFHNFHHTFPFDYSTSEFG-LRLNPTTCFIDLMCWFGLASNRKKASVEMIQARKQRTGDGS---------------------------
>A0A6P8SVJ5	376	0.555	1.926E-112	24	329	357	22	320	322
------------------------TKIGGEGEGRK-----RQDIVWRNVILMALLHLGAVYSLVLI-PTAQLLTLLWAYLCFLLTALGVTAGAHRLWSHRSYKAKLPLRIFLAAANSMAFQNDIFEWVRDHRAHHKFSETDADPHNARRGFFFAHIGWLFVRKHRDVIEKGGQLDFQDLVQDPVVRFQRKYYKTSVLIMCFLIPTLMPWYFWGESLWNSYFLATILRYTISLNVTWLVNSAAHLYGNRPYDKNINPRENTFVTFGAIGEGFHNFHHTFPFDYSASEFG-LRLNPTTCFIDFMCLLGLASDCKQAPKHIILSRKERTGDGS---------------------------
>UPI00156925E2	376	0.573	1.926E-112	40	330	357	33	322	328
----------------------------------------ELKIVWKNVLSITLLHIGTAYGFYLYLTQAMWATRLYSILLSSVSAFGITAGAHRLWAHKSYKTNLPLRILLTIMQTLAMQNSVIVWARDHRMHHKYSETDADPHNIMRGFFFAHMGWLLVRKHPAIKAKTDTLDMSDLWADPVLRFQYKYFYFLFPVIGFVIPSYIP-TFWGEKFEISFMISGVLRYVLTLHGTWLINSAAHMWGSKPYDKNIAPVENPALSIITHGEAFHNYHHTFPWDYKAAELGNYSANFTTFFIDRMAKIGWAYDLRTVTPELIKKRVERTGDGTH--------------------------
>Q5XQ39	376	0.534	1.926E-112	16	330	357	17	329	333
----------------DVHPEAIREDEFDHTYREK-EGPKPAKiIVWKNVILMTLLHLSAVYAIFLI-PSASALTLLWAMLCFFISALGITAGAHRLWSHRTYKASLPLRIFLGVANSMAFQNDIFEWARDHRVHHKYSETDADPHNAVRGFFFAHIGWLLVRKHPDVIEKGRKLNVSDLLADEVVQFQRRYYKQSVLLACFLIPTFVPWYMWGESLWVAYFIPAVLRYTLVLNATWLVNSAAHMWGNRPYDNTINPRENKYVAFSLTGEGFHNYHHSFPYDYATSEFGC-KLNLTTCFIDLMCYLGLATDRKMVSREVILARAQRTGDGSH--------------------------
>A0A673CQ95	376	0.561	1.926E-112	33	330	357	34	330	334
---------------------------------KEGDGPKPPRmLVWRNIILMSLLHIGALYGLILI-PSASVLTLAWSAVCFLISALGVTAGAHRLWSHRSYKASFPLKVFLALANSMAFQNDIYEWARDHRVHHKYSETDADPHNAMRGFFFAHIGWLLVRKHPDVIEKGRKLELSDLKADEVVMFQRRHYKLSVVILCFLVPMLVPWYFWGESLLVGYFLPGLLRYTVVLNATWLVNSAAHMWGNKPYDKTINPRENPLVAFSAVGEGFHNYHHTFPFDYATSEFGC-RLNLTTAFIDLMCFLGLAKDRKRVSKETILARIQRTGDGSH--------------------------
>A0A4U5VC40	376	0.557	1.926E-112	36	330	357	38	331	335
------------------------------------EGPKPPRmLVWRNIILMTLLHSAALYGLVLL-PSASVLTLAWTVVCYLISALGVTAGAHRLWSHRSYKASYPLRIFLALANSMAFQNDIYEWARDHRVHHKYSETDADPHNATRGFFFAHIGWLLVRKHPDVIEKGKKLELSDLRADKVVMFQRRHYKLSVVLLCFLVPTLVPWYFWGESLAVGYFVPGLLRYTVTLNATWLVNSAAHIWGNRPYDKSINPRENPLVAFSAIGEGFHNYHHTFPFDYSTSEFGC-KLNLTTAFIDTMCFLGLATDRKRVLKETIRARIQRTGDGSY--------------------------
>UPI001F4FE926	376	0.526	1.926E-112	29	331	357	22	325	356
-----------------------------PQKEDADKQPeYEWRIVWRNVVVFIYLHVATVYGLYLALTAAKWATVYWTVLVGWMATTGVQAGAHRLWAHRSYKAKLPLRLVLAVWNTIAFQNHIYEWVRDHRVHHKFTDTDADPHNSRRGFFFSHIGWLMVRKHPLVREKGRQLDMSDLRQDPVVMWQMRLYPVIMPLFCFVLPAWIPVALWGESGWVSWHLASVLRYTVSLNITWCINSVAHVFGHRPFDKSISATDSLAMGAFGLGEGWHNFHHTFPGDYKAAELGGGAVNATAAFIRLMAALGQAYDLQTVPAEALRARAARTGDGSHP-------------------------
>UPI001EE366E2	376	0.542	1.926E-112	13	330	357	41	355	359
-------------LEEDIRP-EMKEDLYDPSYRDK-EGPkPKFQYVWRNIILMSLLHVGALYGI-LLFPSCKIYTYLWVAFYYFASALGITAGAHRLWSHRTYKARLPLRLFLIIANTMAFQNDVFEWARDHRVHHKFSETDADPHNARRGFFFSHVGWLLVRKHPAVKEKGALLELSDLKAEKLVMFQRRYYKPGIVLLCFILPTLVPWYFWGETFPHSLFVATLLRYALVLNVTWLVNSAAHLYGYRPYDKTINPRENILVSLGAVGEGFHNYHHSFPYDYSASEYRW-HINFTTFFIDCMAVLGLAYDRKKVSKAAILAKIKRTGDETY--------------------------
>A0A2P8ZGG8	376	0.478	1.926E-112	19	350	357	28	360	367
-------------------PEEFSSSFAvqTPVKSKETTEKdtrvdgekvnYVPRWRWPDLIVQLFIHIGCLY----------------AFCMIYTSGFGITAGAHRLWSHRAYKAKWPLRLLLVILFTIAGqvlfQRHVYQWALDHRVHHKYSETDADPHDVRRGFLFAHVGWLVLTPHPAVEEKRKAVDMSDLEADPIVMWHKRLYIPLFAIFVIILPVWVPWYFWNETLWNSFWVLFNSRFCVTLNIAFFVNSLAHMWGNKPYDRNITSVESLAVSVAALGEGWHNYHHVFPYDYKTAELGHYTFNLTTAFIDFFAWLGWAYDCKTVSEDMIRRKVQRCGDGSHNLWGWGDADIPEEDiRDLQKV------
>N6UAX5	376	0.526	1.926E-112	39	336	357	54	350	386
---------------------------------------FKRKIVWKNAIGFFALHLAAVYGLWLMVADCYWKTDIWALLVGFSSGLGVTTGAHRLFSHKAYKAPFITRLVLILFHTLAGQNCLYIWVRDHRQHHKYSDTDADPHNAHRGFFFSHVGWLMSRKHPAVIAKGKTIDMSDMQADWLVMFQKQHYKVLYAIFAIFLPAVVPVYSWGESWWNSFFVAYMFRSVLVLNMTWLVNSAAHIWGNKPFDKYMEPVESSFVAFVSVGEGWHNYHHAFPWDYRAAELG-SKYSITTFVIDALAYFGLAYDLKSTPYHMVKRRVERTGDGSHPIFGPH--------------------
>A0A556V280	376	0.543	1.926E-112	27	326	357	15	314	485
---------------------------AGPdgAESREPNRANRQRIVWRNVILMGLLHAGALYSVLLI-PKAHPFTWIWSYACFMITALGITAGAHRLWSHRSYKAKLPLRIFLAAANSMAFQNDIFEWSRDHRAHHKYSETDADPHNAKRGFFFSHVGWLFMPKHKEVIEKGKRLDLSDLLADPVVVFQRKYYKISVLLMCFILPTLVPWYFWGESMWNSYFLASILRYTVVLNLTWLVNSAAHMYGNRPYNRNINPRENCLVTFGAIGEGFHNFHHTFPFDYAASEFG-LRYNPTTCFIDLMCWLGLASNRKKATPEMITARKLRTG------------------------------
>A0A7K4KDD2	376	0.528	2.637E-112	29	329	357	0	297	299
-----------------------------PGGEASAEAPAQA-VVWRNVVLMSLLHLGAVYALS-IVPRARLLTLLWMYLYFLMTILGVTAGAHRLWSHRSYKAKLPLRIFLAMANSMAFQNDIYEWSRDHRVHHKYSETNADPHNALRGFFFSHIGWLLVRKHPDVIEKGKKVDVSDLLDDPVVRFQRKYYKLSVVLMCFVVPALVPWYVWGESLWNAYFLASILRYAVSLNAIWLVNSVAHMYGKRPYDKTINPRENAFIAVGTIGEGYHNYHHTFPFDYSASELG-LKFNLTTWFIDCMFWLGLVTDRKRVPKEVVQARKEKTGDGS---------------------------
>UPI0013867948	376	0.529	2.637E-112	27	329	357	7	308	310
---------------------------AGHVPHRSAEgQGARRRIVWRNVVLLGLLHAAALYALALV-PAARPLTLLWAYFCFLLNALGVTAGAHRLWSHRSYKAKLPLRIFLAAANSMAFQNDIFEWARDHRVHHKYSETDADPHNARRGFFFSHIGWLFVHKHQDVIEKGRELDLTDLLADPVVRFQRKYYKITVALMCFLIPTMVPWCFWGESLWNSYFLASILRYTISLNVTWLVNSAAHMYGNRPYDKHISPRQNLLVTLGAIGEGFHNYHHTFPFDYSASEFG-LNFNPTTWFIDLMCWLGLATDRRRATKPMIEARKARTGDGS---------------------------
>A0A4W3HQM1	376	0.528	2.637E-112	18	329	357	16	323	325
------------------ATQTALSSGADGGSQRNKARPFI--IVWRNVLLMALLHLAALYALWLI-PKAQPLTWLWAYLCFIVTALGVTAGAHRLWSHRSYTAKLPLRVFLAAANSMAFQNDIYEWSRDHRVHHKYSETDADPHNATRGFFFSHIGWLFVRKHPDVTEKGKCLDVTDLLDDPVVVYQRRYYKTSVLIMCFLMPTFIPWYFWGETLWNSYFLASILRYTLSLNVTWLVNSAAHMYGNRPYDRHISPRENRLVTFGAIGEGFHNYHHTFPFDYSTSEFG-LRLNPTTCFIDFMCWLGLASNRKRASRQMIQARKLRTGDKS---------------------------
>A0A7J6AIL4	376	0.517	2.637E-112	16	329	357	5	324	326
----------------DDERCEV-ADRAGPdgAESRELNGARRLRIVWRNVILMSMLHTGALYSLLLI-PKAHPFTWIWSYICFMITALGITAGAHRLWSHRSYKAKLPLRIFLAAANSMAFQttnlsakNTIFEWSRDHRSHHKYSETDADPHNAKRGFFFSHVGWLLVYKHKDVIEKGKRLDLSDLLADPVVVFQRKFYKISVLVMCFLLPTLVPWYFWGESLWNSYFLASILRYTISLNITWLVNSAAHMYGNRPYNRTINPRENQLVTFGTFGEGFHNFHHTFPFDYAASEFG-FRFNPTTCFINLMCCLGLASNRKRATPEMIMARKLRTGDGS---------------------------
>A0A8B9JSS5	376	0.547	2.637E-112	36	329	357	35	326	328
------------------------------------EEKRGQTIVWRNVVLMALLHLAAVYALQLI-PRAHPFTWIWSYVCFLITGLGITAGAHRLWSHRSYKAKFPLRMFLAAANSMAFQNDIFEWSRDHRGHHKYSETDADPHNASRGFFFSHVGWLCVHKHKDVIEKGKRLDVSDLLADPVVMFQRKYYKLSVVMMCFVVPTLVPWYFWDESIWNSYFLPGILRYTICLNCTWLVNSAAHIYGNRPYDKYINPRENCLVTFGAMGEGFHNFHHTFPFDYSASEFG-LRLNPTTCFIDFMCLLGLASNRKKATPEMIKSRKLRTGDGS---------------------------
>A0A6J1NDD4	376	0.525	2.637E-112	29	338	357	18	325	328
-----------------------------PKLVAPQAAPRKYDIIYFNLLTFGYAHLATLYGMYLACTIATWKTLMFHHVMFILAAVGITAGTHRLWSHRAYKAKMPLQIILMVLNSFAFQNSAIQWVRDHRMHHRYSDTDADPHNATRGFFYSHMGWLLVRKHPEMLRRGKFIDMSDIYANPVLRFQKKYAIPVFGTLCFALPTLIPMYFFGETLNTAWHL-TIMRYVFNLHMTFLVNSAAHLWGNKPYDKNMLPAQNLPVSFIAFGEGFHNYHHAFPWDYKTAELGNNWLNFSTKFIDFFAWIGWAYDLKEVPLEVARARAERTGDGS-NLWGFRDK------------------
>UPI001B3ADB22	376	0.560	2.637E-112	33	329	357	34	329	334
---------------------------------KEKEGPKPPRtLVWRNIILMSLLHIGALYGLI-IIPSASSFTLAWAAACYLISALGVTAGAHRLWSHRSYKASLPLRVFLAIANSMAFQNDIYEWARDHRVHHKYSETDADPHNASRGFFFAHIGWLLVRKHPDVIEKGQKLELSDLKADKVVMFQRRHYKLSVVVLCFLVPTLVPWFFWGESLLVAYFIPGLLRYAVVLNATWLVNSAAHMWGNRPYDKTINPRENPLVALSTIGEGFHNYHHTFPFDYASSEFG-FKLNITTAFIDLMCFLGLAKDCKMVSKEMIIARANRTGDGS---------------------------
>UPI001ED7EDC1	376	0.561	2.637E-112	33	330	357	34	330	334
---------------------------------REKEGPKPPrRLVWRNIILMSVLHVGALYGL-TILPSASGLTLAWTAVCYLVSALGVTAGAHRLWSHRSYKASLPLRVFLALANSMAFQNDIYEWARDHRVHHKYSETDADPHNAKRGFFFSHIGWLLVRKHPDVIEKGRKLELSDLKADKVVMFQRRHYKLSVVILCFLVPTLVPWYFWGESLGVGYFIPGLLRYAVILNATWLVNSAAHMWGNRPYDKTINPRENRLVAFSAIGEGFHNYHHTFPFDYATSEFGC-KLNLTTAFIDFMCFLGLAKDRKRVMKETITARVQRTGDGSY--------------------------
>A0A2P8ZFC0	376	0.474	2.637E-112	24	336	357	6	315	345
[truncated: 5,567,561 more chars]
