# Supplementary material for: Evolution of Linoleic Acid Biosynthesis Paved the Way for Ecological Success of Termites
Source: Mol Biol Evol. 2023 Apr 12;40(4):msad087. doi: 10.1093/molbev/msad087 (PMC10139705; doi:10.1093/molbev/msad087)
Supplement: msad087_Supplementary_Data [file msad087_supplementary_data.zip › SUPPLEMENTARY ARCHIVE/Acheta/AdoDd12_rank1_model5.pdb]

MODEL     1                                                                     
ATOM      1  N   MET A   1      -1.428  26.242  27.034  1.00 28.13           N  
ATOM      2  CA  MET A   1      -1.616  24.870  27.497  1.00 28.13           C  
ATOM      3  C   MET A   1      -1.557  23.889  26.330  1.00 28.13           C  
ATOM      4  CB  MET A   1      -2.950  24.728  28.232  1.00 28.13           C  
ATOM      5  O   MET A   1      -2.399  23.936  25.431  1.00 28.13           O  
ATOM      6  CG  MET A   1      -2.817  24.709  29.746  1.00 28.13           C  
ATOM      7  SD  MET A   1      -4.428  24.463  30.590  1.00 28.13           S  
ATOM      8  CE  MET A   1      -3.914  24.651  32.320  1.00 28.13           C  
ATOM      9  N   ASP A   2      -0.385  23.650  25.773  1.00 27.53           N  
ATOM     10  CA  ASP A   2       0.187  22.821  24.716  1.00 27.53           C  
ATOM     11  C   ASP A   2      -0.210  21.357  24.892  1.00 27.53           C  
ATOM     12  CB  ASP A   2       1.711  22.955  24.695  1.00 27.53           C  
ATOM     13  O   ASP A   2       0.179  20.717  25.871  1.00 27.53           O  
ATOM     14  CG  ASP A   2       2.194  24.088  23.807  1.00 27.53           C  
ATOM     15  OD1 ASP A   2       1.408  24.588  22.974  1.00 27.53           O  
ATOM     16  OD2 ASP A   2       3.373  24.483  23.941  1.00 27.53           O  
ATOM     17  N   LEU A   3      -1.457  20.960  24.732  1.00 24.59           N  
ATOM     18  CA  LEU A   3      -2.081  19.645  24.634  1.00 24.59           C  
ATOM     19  C   LEU A   3      -1.332  18.761  23.642  1.00 24.59           C  
ATOM     20  CB  LEU A   3      -3.547  19.776  24.213  1.00 24.59           C  
ATOM     21  O   LEU A   3      -1.150  19.138  22.482  1.00 24.59           O  
ATOM     22  CG  LEU A   3      -4.505  20.344  25.261  1.00 24.59           C  
ATOM     23  CD1 LEU A   3      -5.812  20.777  24.605  1.00 24.59           C  
ATOM     24  CD2 LEU A   3      -4.766  19.318  26.358  1.00 24.59           C  
ATOM     25  N   ASN A   4      -0.123  18.301  23.968  1.00 27.42           N  
ATOM     26  CA  ASN A   4       0.507  17.025  23.647  1.00 27.42           C  
ATOM     27  C   ASN A   4      -0.504  16.025  23.094  1.00 27.42           C  
ATOM     28  CB  ASN A   4       1.208  16.447  24.878  1.00 27.42           C  
ATOM     29  O   ASN A   4      -1.356  15.525  23.831  1.00 27.42           O  
ATOM     30  CG  ASN A   4       2.684  16.786  24.922  1.00 27.42           C  
ATOM     31  ND2 ASN A   4       3.328  16.488  26.045  1.00 27.42           N  
ATOM     32  OD1 ASN A   4       3.243  17.312  23.956  1.00 27.42           O  
ATOM     33  N   GLU A   5      -1.305  16.335  22.041  1.00 27.50           N  
ATOM     34  CA  GLU A   5      -2.143  15.486  21.200  1.00 27.50           C  
ATOM     35  C   GLU A   5      -1.442  14.170  20.873  1.00 27.50           C  
ATOM     36  CB  GLU A   5      -2.524  16.215  19.909  1.00 27.50           C  
ATOM     37  O   GLU A   5      -0.347  14.169  20.306  1.00 27.50           O  
ATOM     38  CG  GLU A   5      -3.854  16.949  19.987  1.00 27.50           C  
ATOM     39  CD  GLU A   5      -4.211  17.684  18.705  1.00 27.50           C  
ATOM     40  OE1 GLU A   5      -5.276  18.339  18.657  1.00 27.50           O  
ATOM     41  OE2 GLU A   5      -3.418  17.602  17.740  1.00 27.50           O  
ATOM     42  N   GLU A   6      -1.256  13.265  21.818  1.00 26.45           N  
ATOM     43  CA  GLU A   6      -1.084  11.815  21.793  1.00 26.45           C  
ATOM     44  C   GLU A   6      -1.792  11.196  20.590  1.00 26.45           C  
ATOM     45  CB  GLU A   6      -1.605  11.190  23.089  1.00 26.45           C  
ATOM     46  O   GLU A   6      -3.013  11.306  20.458  1.00 26.45           O  
ATOM     47  CG  GLU A   6      -0.611  11.241  24.240  1.00 26.45           C  
ATOM     48  CD  GLU A   6      -1.128  10.584  25.510  1.00 26.45           C  
ATOM     49  OE1 GLU A   6      -0.384  10.539  26.516  1.00 26.45           O  
ATOM     50  OE2 GLU A   6      -2.285  10.109  25.498  1.00 26.45           O  
ATOM     51  N   SER A   7      -1.502  11.617  19.306  1.00 28.40           N  
ATOM     52  CA  SER A   7      -1.888  11.018  18.033  1.00 28.40           C  
ATOM     53  C   SER A   7      -1.907   9.496  18.121  1.00 28.40           C  
ATOM     54  CB  SER A   7      -0.936  11.461  16.921  1.00 28.40           C  
ATOM     55  O   SER A   7      -1.118   8.901  18.858  1.00 28.40           O  
ATOM     56  OG  SER A   7       0.375  10.980  17.161  1.00 28.40           O  
ATOM     57  N   ALA A   8      -3.080   8.868  18.386  1.00 28.79           N  
ATOM     58  CA  ALA A   8      -3.379   7.466  18.108  1.00 28.79           C  
ATOM     59  C   ALA A   8      -2.354   6.867  17.149  1.00 28.79           C  
ATOM     60  CB  ALA A   8      -4.786   7.324  17.535  1.00 28.79           C  
ATOM     61  O   ALA A   8      -2.053   7.453  16.107  1.00 28.79           O  
ATOM     62  N   PRO A   9      -1.239   6.115  17.546  1.00 34.45           N  
ATOM     63  CA  PRO A   9      -0.190   5.527  16.709  1.00 34.45           C  
ATOM     64  C   PRO A   9      -0.746   4.610  15.622  1.00 34.45           C  
ATOM     65  CB  PRO A   9       0.659   4.738  17.709  1.00 34.45           C  
ATOM     66  O   PRO A   9      -1.711   3.878  15.861  1.00 34.45           O  
ATOM     67  CG  PRO A   9      -0.103   4.806  18.993  1.00 34.45           C  
ATOM     68  CD  PRO A   9      -1.339   5.630  18.772  1.00 34.45           C  
ATOM     69  N   SER A  10      -0.972   5.121  14.390  1.00 41.01           N  
ATOM     70  CA  SER A  10      -1.097   4.558  13.050  1.00 41.01           C  
ATOM     71  C   SER A  10      -0.225   3.317  12.887  1.00 41.01           C  
ATOM     72  CB  SER A  10      -0.720   5.598  11.994  1.00 41.01           C  
ATOM     73  O   SER A  10       0.860   3.234  13.468  1.00 41.01           O  
ATOM     74  OG  SER A  10       0.671   5.868  12.028  1.00 41.01           O  
ATOM     75  N   GLY A  11      -0.577   2.235  13.326  1.00 35.10           N  
ATOM     76  CA  GLY A  11       0.053   0.983  12.935  1.00 35.10           C  
ATOM     77  C   GLY A  11       1.325   1.181  12.133  1.00 35.10           C  
ATOM     78  O   GLY A  11       2.134   0.259  12.004  1.00 35.10           O  
ATOM     79  N   VAL A  12       2.084   2.393  12.342  1.00 37.66           N  
ATOM     80  CA  VAL A  12       3.382   2.306  11.682  1.00 37.66           C  
ATOM     81  C   VAL A  12       4.155   3.606  11.888  1.00 37.66           C  
ATOM     82  CB  VAL A  12       3.232   2.008  10.173  1.00 37.66           C  
ATOM     83  O   VAL A  12       5.359   3.668  11.628  1.00 37.66           O  
ATOM     84  CG1 VAL A  12       4.575   1.606   9.566  1.00 37.66           C  
ATOM     85  CG2 VAL A  12       2.190   0.914   9.946  1.00 37.66           C  
ATOM     86  N   LEU A  13       4.093   4.448  12.976  1.00 38.07           N  
ATOM     87  CA  LEU A  13       5.219   5.280  13.388  1.00 38.07           C  
ATOM     88  C   LEU A  13       4.982   5.868  14.774  1.00 38.07           C  
ATOM     89  CB  LEU A  13       5.453   6.404  12.376  1.00 38.07           C  
ATOM     90  O   LEU A  13       3.859   6.258  15.104  1.00 38.07           O  
ATOM     91  CG  LEU A  13       6.257   6.037  11.128  1.00 38.07           C  
ATOM     92  CD1 LEU A  13       6.032   7.071  10.029  1.00 38.07           C  
ATOM     93  CD2 LEU A  13       7.740   5.919  11.462  1.00 38.07           C  
ATOM     94  N   PHE A  14       6.124   5.905  15.565  1.00 42.41           N  
ATOM     95  CA  PHE A  14       6.579   6.544  16.794  1.00 42.41           C  
ATOM     96  C   PHE A  14       7.343   7.826  16.486  1.00 42.41           C  
ATOM     97  CB  PHE A  14       7.462   5.588  17.603  1.00 42.41           C  
ATOM     98  O   PHE A  14       8.494   7.779  16.046  1.00 42.41           O  
ATOM     99  CG  PHE A  14       6.777   4.303  17.981  1.00 42.41           C  
ATOM    100  CD1 PHE A  14       5.818   4.279  18.987  1.00 42.41           C  
ATOM    101  CD2 PHE A  14       7.092   3.117  17.330  1.00 42.41           C  
ATOM    102  CE1 PHE A  14       5.182   3.090  19.338  1.00 42.41           C  
ATOM    103  CE2 PHE A  14       6.461   1.926  17.676  1.00 42.41           C  
ATOM    104  CZ  PHE A  14       5.507   1.914  18.681  1.00 42.41           C  
ATOM    105  N   GLU A  15       6.916   8.767  15.655  1.00 42.09           N  
ATOM    106  CA  GLU A  15       7.687   9.992  15.472  1.00 42.09           C  
ATOM    107  C   GLU A  15       8.364  10.419  16.771  1.00 42.09           C  
ATOM    108  CB  GLU A  15       6.791  11.119  14.951  1.00 42.09           C  
ATOM    109  O   GLU A  15       9.480  10.941  16.754  1.00 42.09           O  
ATOM    110  CG  GLU A  15       6.855  11.309  13.442  1.00 42.09           C  
ATOM    111  CD  GLU A  15       6.030  12.487  12.950  1.00 42.09           C  
ATOM    112  OE1 GLU A  15       6.020  12.752  11.727  1.00 42.09           O  
ATOM    113  OE2 GLU A  15       5.389  13.151  13.795  1.00 42.09           O  
ATOM    114  N   GLU A  16       7.799  10.055  17.977  1.00 46.98           N  
ATOM    115  CA  GLU A  16       8.427  10.592  19.181  1.00 46.98           C  
ATOM    116  C   GLU A  16       9.741   9.879  19.483  1.00 46.98           C  
ATOM    117  CB  GLU A  16       7.479  10.480  20.378  1.00 46.98           C  
ATOM    118  O   GLU A  16      10.664  10.478  20.040  1.00 46.98           O  
ATOM    119  CG  GLU A  16       6.472  11.616  20.474  1.00 46.98           C  
ATOM    120  CD  GLU A  16       5.512  11.470  21.644  1.00 46.98           C  
ATOM    121  OE1 GLU A  16       4.602  12.316  21.792  1.00 46.98           O  
ATOM    122  OE2 GLU A  16       5.673  10.501  22.420  1.00 46.98           O  
ATOM    123  N   ASP A  17      10.163   8.924  18.771  1.00 43.78           N  
ATOM    124  CA  ASP A  17      11.430   8.284  19.111  1.00 43.78           C  
ATOM    125  C   ASP A  17      12.556   8.781  18.206  1.00 43.78           C  
ATOM    126  CB  ASP A  17      11.307   6.763  19.010  1.00 43.78           C  
ATOM    127  O   ASP A  17      13.715   8.835  18.622  1.00 43.78           O  
ATOM    128  CG  ASP A  17      10.421   6.167  20.090  1.00 43.78           C  
ATOM    129  OD1 ASP A  17      10.141   6.853  21.097  1.00 43.78           O  
ATOM    130  OD2 ASP A  17      10.001   5.000  19.934  1.00 43.78           O  
ATOM    131  N   VAL A  18      12.225   9.251  16.951  1.00 42.73           N  
ATOM    132  CA  VAL A  18      13.275   9.829  16.118  1.00 42.73           C  
ATOM    133  C   VAL A  18      13.699  11.182  16.686  1.00 42.73           C  
ATOM    134  CB  VAL A  18      12.813   9.988  14.652  1.00 42.73           C  
ATOM    135  O   VAL A  18      14.890  11.497  16.731  1.00 42.73           O  
ATOM    136  CG1 VAL A  18      13.926  10.590  13.797  1.00 42.73           C  
ATOM    137  CG2 VAL A  18      12.367   8.642  14.084  1.00 42.73           C  
ATOM    138  N   ALA A  19      12.747  11.892  17.291  1.00 44.85           N  
ATOM    139  CA  ALA A  19      13.115  13.182  17.871  1.00 44.85           C  
ATOM    140  C   ALA A  19      13.926  12.996  19.150  1.00 44.85           C  
ATOM    141  CB  ALA A  19      11.866  14.014  18.153  1.00 44.85           C  
ATOM    142  O   ALA A  19      14.883  13.734  19.399  1.00 44.85           O  
ATOM    143  N   GLU A  20      13.663  11.943  19.936  1.00 40.84           N  
ATOM    144  CA  GLU A  20      14.363  11.695  21.193  1.00 40.84           C  
ATOM    145  C   GLU A  20      15.799  11.242  20.945  1.00 40.84           C  
ATOM    146  CB  GLU A  20      13.618  10.649  22.026  1.00 40.84           C  
ATOM    147  O   GLU A  20      16.719  11.669  21.645  1.00 40.84           O  
ATOM    148  CG  GLU A  20      13.838  10.786  23.526  1.00 40.84           C  
ATOM    149  CD  GLU A  20      12.977   9.841  24.348  1.00 40.84           C  
ATOM    150  OE1 GLU A  20      13.052   9.882  25.597  1.00 40.84           O  
ATOM    151  OE2 GLU A  20      12.221   9.052  23.738  1.00 40.84           O  
ATOM    152  N   GLN A  21      16.174  10.655  19.804  1.00 44.29           N  
ATOM    153  CA  GLN A  21      17.547  10.202  19.610  1.00 44.29           C  
ATOM    154  C   GLN A  21      18.355  11.221  18.812  1.00 44.29           C  
ATOM    155  CB  GLN A  21      17.570   8.845  18.905  1.00 44.29           C  
ATOM    156  O   GLN A  21      19.559  11.375  19.029  1.00 44.29           O  
ATOM    157  CG  GLN A  21      17.616   7.658  19.857  1.00 44.29           C  
ATOM    158  CD  GLN A  21      17.768   6.332  19.136  1.00 44.29           C  
ATOM    159  NE2 GLN A  21      18.110   5.287  19.882  1.00 44.29           N  
ATOM    160  OE1 GLN A  21      17.580   6.248  17.918  1.00 44.29           O  
ATOM    161  N   GLU A  22      17.708  11.990  17.911  1.00 47.58           N  
ATOM    162  CA  GLU A  22      18.432  13.112  17.322  1.00 47.58           C  
ATOM    163  C   GLU A  22      18.890  14.098  18.393  1.00 47.58           C  
ATOM    164  CB  GLU A  22      17.564  13.828  16.284  1.00 47.58           C  
ATOM    165  O   GLU A  22      19.980  14.665  18.297  1.00 47.58           O  
ATOM    166  CG  GLU A  22      17.443  13.082  14.963  1.00 47.58           C  
ATOM    167  CD  GLU A  22      16.638  13.839  13.918  1.00 47.58           C  
ATOM    168  OE1 GLU A  22      16.671  13.450  12.729  1.00 47.58           O  
ATOM    169  OE2 GLU A  22      15.970  14.828  14.293  1.00 47.58           O  
ATOM    170  N   ALA A  23      18.053  14.203  19.422  1.00 48.46           N  
ATOM    171  CA  ALA A  23      18.471  15.034  20.549  1.00 48.46           C  
ATOM    172  C   ALA A  23      19.612  14.377  21.321  1.00 48.46           C  
ATOM    173  CB  ALA A  23      17.290  15.302  21.478  1.00 48.46           C  
ATOM    174  O   ALA A  23      20.532  15.058  21.780  1.00 48.46           O  
ATOM    175  N   LYS A  24      19.672  13.061  21.298  1.00 47.02           N  
ATOM    176  CA  LYS A  24      20.756  12.397  22.017  1.00 47.02           C  
ATOM    177  C   LYS A  24      22.038  12.386  21.189  1.00 47.02           C  
ATOM    178  CB  LYS A  24      20.359  10.967  22.385  1.00 47.02           C  
ATOM    179  O   LYS A  24      23.136  12.514  21.735  1.00 47.02           O  
ATOM    180  CG  LYS A  24      19.477  10.868  23.621  1.00 47.02           C  
ATOM    181  CD  LYS A  24      19.258   9.419  24.039  1.00 47.02           C  
ATOM    182  CE  LYS A  24      18.326   9.317  25.238  1.00 47.02           C  
ATOM    183  NZ  LYS A  24      18.088   7.896  25.635  1.00 47.02           N  
ATOM    184  N   MET A  25      21.901  12.395  19.855  1.00 47.30           N  
ATOM    185  CA  MET A  25      23.089  12.360  19.008  1.00 47.30           C  
ATOM    186  C   MET A  25      23.632  13.766  18.774  1.00 47.30           C  
ATOM    187  CB  MET A  25      22.776  11.691  17.668  1.00 47.30           C  
ATOM    188  O   MET A  25      24.830  13.944  18.548  1.00 47.30           O  
ATOM    189  CG  MET A  25      22.612  10.183  17.761  1.00 47.30           C  
ATOM    190  SD  MET A  25      22.558   9.379  16.112  1.00 47.30           S  
ATOM    191  CE  MET A  25      24.333   9.259  15.756  1.00 47.30           C  
ATOM    192  N   ALA A  26      22.725  14.769  18.846  1.00 52.15           N  
ATOM    193  CA  ALA A  26      23.218  16.138  18.717  1.00 52.15           C  
ATOM    194  C   ALA A  26      23.863  16.613  20.016  1.00 52.15           C  
ATOM    195  CB  ALA A  26      22.082  17.077  18.317  1.00 52.15           C  
ATOM    196  O   ALA A  26      24.793  17.423  19.995  1.00 52.15           O  
ATOM    197  N   ASN A  27      23.586  16.005  21.111  1.00 47.72           N  
ATOM    198  CA  ASN A  27      24.203  16.475  22.346  1.00 47.72           C  
ATOM    199  C   ASN A  27      25.319  15.541  22.806  1.00 47.72           C  
ATOM    200  CB  ASN A  27      23.152  16.629  23.447  1.00 47.72           C  
ATOM    201  O   ASN A  27      25.962  15.791  23.827  1.00 47.72           O  
ATOM    202  CG  ASN A  27      22.522  18.008  23.465  1.00 47.72           C  
ATOM    203  ND2 ASN A  27      21.560  18.209  24.357  1.00 47.72           N  
ATOM    204  OD1 ASN A  27      22.897  18.885  22.682  1.00 47.72           O  
ATOM    205  N   GLY A  28      25.935  14.726  21.925  1.00 37.80           N  
ATOM    206  CA  GLY A  28      27.016  13.968  22.534  1.00 37.80           C  
ATOM    207  C   GLY A  28      28.313  14.043  21.751  1.00 37.80           C  
ATOM    208  O   GLY A  28      28.310  13.935  20.523  1.00 37.80           O  
ATOM    209  N   GLY A  29      29.194  15.068  21.953  1.00 35.02           N  
ATOM    210  CA  GLY A  29      30.642  15.173  21.884  1.00 35.02           C  
ATOM    211  C   GLY A  29      31.323  13.851  21.582  1.00 35.02           C  
ATOM    212  O   GLY A  29      30.700  12.792  21.671  1.00 35.02           O  
ATOM    213  N   PRO A  30      32.482  13.875  20.792  1.00 41.31           N  
ATOM    214  CA  PRO A  30      33.179  12.710  20.244  1.00 41.31           C  
ATOM    215  C   PRO A  30      33.585  11.705  21.319  1.00 41.31           C  
ATOM    216  CB  PRO A  30      34.412  13.320  19.573  1.00 41.31           C  
ATOM    217  O   PRO A  30      34.231  12.075  22.303  1.00 41.31           O  
ATOM    218  CG  PRO A  30      34.483  14.716  20.102  1.00 41.31           C  
ATOM    219  CD  PRO A  30      33.311  14.941  21.014  1.00 41.31           C  
ATOM    220  N   LYS A  31      32.724  10.834  21.786  1.00 42.45           N  
ATOM    221  CA  LYS A  31      33.147   9.737  22.652  1.00 42.45           C  
ATOM    222  C   LYS A  31      33.765   8.603  21.839  1.00 42.45           C  
ATOM    223  CB  LYS A  31      31.965   9.212  23.469  1.00 42.45           C  
ATOM    224  O   LYS A  31      33.186   8.155  20.847  1.00 42.45           O  
ATOM    225  CG  LYS A  31      31.593  10.091  24.654  1.00 42.45           C  
ATOM    226  CD  LYS A  31      30.598   9.397  25.574  1.00 42.45           C  
ATOM    227  CE  LYS A  31      30.203  10.286  26.746  1.00 42.45           C  
ATOM    228  NZ  LYS A  31      29.238   9.604  27.659  1.00 42.45           N  
ATOM    229  N   LYS A  32      35.108   8.586  21.670  1.00 36.27           N  
ATOM    230  CA  LYS A  32      36.219   7.639  21.623  1.00 36.27           C  
ATOM    231  C   LYS A  32      35.877   6.353  22.371  1.00 36.27           C  
ATOM    232  CB  LYS A  32      37.484   8.267  22.211  1.00 36.27           C  
ATOM    233  O   LYS A  32      35.575   6.385  23.565  1.00 36.27           O  
ATOM    234  CG  LYS A  32      38.254   9.140  21.231  1.00 36.27           C  
ATOM    235  CD  LYS A  32      39.611   9.545  21.792  1.00 36.27           C  
ATOM    236  CE  LYS A  32      40.362  10.460  20.834  1.00 36.27           C  
ATOM    237  NZ  LYS A  32      41.696  10.857  21.377  1.00 36.27           N  
ATOM    238  N   GLY A  33      34.972   5.434  21.885  1.00 41.61           N  
ATOM    239  CA  GLY A  33      35.036   4.027  22.245  1.00 41.61           C  
ATOM    240  C   GLY A  33      33.872   3.218  21.703  1.00 41.61           C  
ATOM    241  O   GLY A  33      32.738   3.701  21.666  1.00 41.61           O  
ATOM    242  N   LYS A  34      33.935   2.720  20.423  1.00 43.25           N  
ATOM    243  CA  LYS A  34      33.195   1.671  19.728  1.00 43.25           C  
ATOM    244  C   LYS A  34      32.404   0.813  20.710  1.00 43.25           C  
ATOM    245  CB  LYS A  34      34.145   0.794  18.912  1.00 43.25           C  
ATOM    246  O   LYS A  34      32.988   0.111  21.539  1.00 43.25           O  
ATOM    247  CG  LYS A  34      34.446   1.334  17.521  1.00 43.25           C  
ATOM    248  CD  LYS A  34      35.219   0.322  16.685  1.00 43.25           C  
ATOM    249  CE  LYS A  34      35.548   0.873  15.303  1.00 43.25           C  
ATOM    250  NZ  LYS A  34      36.297  -0.119  14.475  1.00 43.25           N  
ATOM    251  N   LYS A  35      31.482   1.357  21.506  1.00 41.67           N  
ATOM    252  CA  LYS A  35      30.509   0.611  22.299  1.00 41.67           C  
ATOM    253  C   LYS A  35      30.023  -0.627  21.551  1.00 41.67           C  
ATOM    254  CB  LYS A  35      29.320   1.502  22.666  1.00 41.67           C  
ATOM    255  O   LYS A  35      29.695  -0.553  20.365  1.00 41.67           O  
ATOM    256  CG  LYS A  35      29.514   2.295  23.950  1.00 41.67           C  
ATOM    257  CD  LYS A  35      28.257   3.069  24.324  1.00 41.67           C  
ATOM    258  CE  LYS A  35      28.467   3.905  25.579  1.00 41.67           C  
ATOM    259  NZ  LYS A  35      27.223   4.630  25.977  1.00 41.67           N  
ATOM    260  N   LEU A  36      30.663  -1.790  21.588  1.00 45.35           N  
ATOM    261  CA  LEU A  36      30.224  -3.154  21.316  1.00 45.35           C  
ATOM    262  C   LEU A  36      28.702  -3.241  21.294  1.00 45.35           C  
ATOM    263  CB  LEU A  36      30.787  -4.117  22.365  1.00 45.35           C  
ATOM    264  O   LEU A  36      28.039  -2.827  22.248  1.00 45.35           O  
ATOM    265  CG  LEU A  36      32.243  -4.549  22.177  1.00 45.35           C  
ATOM    266  CD1 LEU A  36      32.852  -4.953  23.515  1.00 45.35           C  
ATOM    267  CD2 LEU A  36      32.336  -5.693  21.173  1.00 45.35           C  
ATOM    268  N   GLU A  37      27.988  -2.741  20.230  1.00 54.66           N  
ATOM    269  CA  GLU A  37      26.565  -2.737  19.904  1.00 54.66           C  
ATOM    270  C   GLU A  37      25.829  -3.860  20.629  1.00 54.66           C  
ATOM    271  CB  GLU A  37      26.360  -2.864  18.392  1.00 54.66           C  
ATOM    272  O   GLU A  37      26.236  -5.021  20.560  1.00 54.66           O  
ATOM    273  CG  GLU A  37      26.640  -1.581  17.623  1.00 54.66           C  
ATOM    274  CD  GLU A  37      26.281  -1.675  16.148  1.00 54.66           C  
ATOM    275  OE1 GLU A  37      26.353  -0.646  15.440  1.00 54.66           O  
ATOM    276  OE2 GLU A  37      25.925  -2.787  15.699  1.00 54.66           O  
ATOM    277  N   GLU A  38      25.474  -3.786  21.902  1.00 55.82           N  
ATOM    278  CA  GLU A  38      24.489  -4.668  22.521  1.00 55.82           C  
ATOM    279  C   GLU A  38      23.643  -5.376  21.467  1.00 55.82           C  
ATOM    280  CB  GLU A  38      23.589  -3.881  23.477  1.00 55.82           C  
ATOM    281  O   GLU A  38      23.252  -4.769  20.468  1.00 55.82           O  
ATOM    282  CG  GLU A  38      24.241  -3.564  24.815  1.00 55.82           C  
ATOM    283  CD  GLU A  38      23.288  -2.919  25.809  1.00 55.82           C  
ATOM    284  OE1 GLU A  38      23.698  -2.660  26.963  1.00 55.82           O  
ATOM    285  OE2 GLU A  38      22.121  -2.672  25.431  1.00 55.82           O  
ATOM    286  N   PRO A  39      23.609  -6.753  21.451  1.00 63.33           N  
ATOM    287  CA  PRO A  39      22.693  -7.473  20.563  1.00 63.33           C  
ATOM    288  C   PRO A  39      21.275  -6.906  20.594  1.00 63.33           C  
ATOM    289  CB  PRO A  39      22.721  -8.902  21.111  1.00 63.33           C  
ATOM    290  O   PRO A  39      20.834  -6.393  21.625  1.00 63.33           O  
ATOM    291  CG  PRO A  39      23.550  -8.819  22.352  1.00 63.33           C  
ATOM    292  CD  PRO A  39      24.063  -7.415  22.490  1.00 63.33           C  
ATOM    293  N   TYR A  40      20.780  -6.401  19.488  1.00 76.61           N  
ATOM    294  CA  TYR A  40      19.398  -5.967  19.314  1.00 76.61           C  
ATOM    295  C   TYR A  40      18.441  -6.878  20.074  1.00 76.61           C  
ATOM    296  CB  TYR A  40      19.025  -5.941  17.829  1.00 76.61           C  
ATOM    297  O   TYR A  40      18.517  -8.103  19.959  1.00 76.61           O  
ATOM    298  CG  TYR A  40      17.548  -5.764  17.577  1.00 76.61           C  
ATOM    299  CD1 TYR A  40      16.767  -6.823  17.117  1.00 76.61           C  
ATOM    300  CD2 TYR A  40      16.929  -4.538  17.796  1.00 76.61           C  
ATOM    301  CE1 TYR A  40      15.406  -6.664  16.882  1.00 76.61           C  
ATOM    302  CE2 TYR A  40      15.568  -4.367  17.564  1.00 76.61           C  
ATOM    303  OH  TYR A  40      13.468  -5.271  16.876  1.00 76.61           O  
ATOM    304  CZ  TYR A  40      14.816  -5.434  17.108  1.00 76.61           C  
ATOM    305  N   ARG A  41      17.608  -6.242  20.957  1.00 81.62           N  
ATOM    306  CA  ARG A  41      16.509  -6.933  21.624  1.00 81.62           C  
ATOM    307  C   ARG A  41      15.160  -6.430  21.121  1.00 81.62           C  
ATOM    308  CB  ARG A  41      16.602  -6.755  23.141  1.00 81.62           C  
ATOM    309  O   ARG A  41      14.935  -5.221  21.035  1.00 81.62           O  
ATOM    310  CG  ARG A  41      17.797  -7.453  23.770  1.00 81.62           C  
ATOM    311  CD  ARG A  41      17.733  -7.419  25.291  1.00 81.62           C  
ATOM    312  NE  ARG A  41      18.874  -8.101  25.894  1.00 81.62           N  
ATOM    313  NH1 ARG A  41      18.194  -7.753  28.074  1.00 81.62           N  
ATOM    314  NH2 ARG A  41      20.141  -8.884  27.643  1.00 81.62           N  
ATOM    315  CZ  ARG A  41      19.067  -8.245  27.202  1.00 81.62           C  
ATOM    316  N   LEU A  42      14.401  -7.373  20.735  1.00 87.57           N  
ATOM    317  CA  LEU A  42      13.055  -7.067  20.266  1.00 87.57           C  
ATOM    318  C   LEU A  42      12.218  -6.447  21.381  1.00 87.57           C  
ATOM    319  CB  LEU A  42      12.370  -8.331  19.740  1.00 87.57           C  
ATOM    320  O   LEU A  42      12.105  -7.018  22.468  1.00 87.57           O  
ATOM    321  CG  LEU A  42      11.035  -8.130  19.021  1.00 87.57           C  
ATOM    322  CD1 LEU A  42      10.913  -9.098  17.849  1.00 87.57           C  
ATOM    323  CD2 LEU A  42       9.872  -8.307  19.991  1.00 87.57           C  
ATOM    324  N   GLU A  43      11.744  -5.269  21.138  1.00 93.02           N  
ATOM    325  CA  GLU A  43      10.864  -4.572  22.071  1.00 93.02           C  
ATOM    326  C   GLU A  43       9.449  -4.453  21.512  1.00 93.02           C  
ATOM    327  CB  GLU A  43      11.419  -3.183  22.399  1.00 93.02           C  
ATOM    328  O   GLU A  43       9.227  -3.765  20.514  1.00 93.02           O  
ATOM    329  CG  GLU A  43      12.766  -3.211  23.107  1.00 93.02           C  
ATOM    330  CD  GLU A  43      13.344  -1.826  23.350  1.00 93.02           C  
ATOM    331  OE1 GLU A  43      14.514  -1.724  23.785  1.00 93.02           O  
ATOM    332  OE2 GLU A  43      12.621  -0.834  23.105  1.00 93.02           O  
ATOM    333  N   ILE A  44       8.575  -5.034  22.299  1.00 95.63           N  
ATOM    334  CA  ILE A  44       7.189  -5.075  21.843  1.00 95.63           C  
ATOM    335  C   ILE A  44       6.490  -3.764  22.196  1.00 95.63           C  
ATOM    336  CB  ILE A  44       6.428  -6.271  22.458  1.00 95.63           C  
ATOM    337  O   ILE A  44       6.697  -3.216  23.281  1.00 95.63           O  
ATOM    338  CG1 ILE A  44       7.065  -7.594  22.017  1.00 95.63           C  
ATOM    339  CG2 ILE A  44       4.946  -6.222  22.074  1.00 95.63           C  
ATOM    340  CD1 ILE A  44       6.470  -8.823  22.691  1.00 95.63           C  
ATOM    341  N   VAL A  45       5.697  -3.332  21.292  1.00 95.50           N  
ATOM    342  CA  VAL A  45       4.841  -2.172  21.522  1.00 95.50           C  
ATOM    343  C   VAL A  45       3.416  -2.632  21.822  1.00 95.50           C  
ATOM    344  CB  VAL A  45       4.847  -1.214  20.310  1.00 95.50           C  
ATOM    345  O   VAL A  45       2.630  -2.876  20.904  1.00 95.50           O  
ATOM    346  CG1 VAL A  45       4.063   0.059  20.624  1.00 95.50           C  
ATOM    347  CG2 VAL A  45       6.281  -0.875  19.906  1.00 95.50           C  
ATOM    348  N   TRP A  46       3.059  -2.800  23.043  1.00 95.52           N  
ATOM    349  CA  TRP A  46       1.853  -3.489  23.492  1.00 95.52           C  
ATOM    350  C   TRP A  46       0.604  -2.701  23.114  1.00 95.52           C  
ATOM    351  CB  TRP A  46       1.893  -3.712  25.006  1.00 95.52           C  
ATOM    352  O   TRP A  46      -0.471  -3.278  22.931  1.00 95.52           O  
ATOM    353  CG  TRP A  46       2.799  -4.828  25.434  1.00 95.52           C  
ATOM    354  CD1 TRP A  46       4.025  -4.712  26.028  1.00 95.52           C  
ATOM    355  CD2 TRP A  46       2.552  -6.230  25.294  1.00 95.52           C  
ATOM    356  CE2 TRP A  46       3.671  -6.907  25.827  1.00 95.52           C  
ATOM    357  CE3 TRP A  46       1.490  -6.981  24.771  1.00 95.52           C  
ATOM    358  NE1 TRP A  46       4.554  -5.959  26.268  1.00 95.52           N  
ATOM    359  CH2 TRP A  46       2.707  -9.011  25.333  1.00 95.52           C  
ATOM    360  CZ2 TRP A  46       3.759  -8.301  25.851  1.00 95.52           C  
ATOM    361  CZ3 TRP A  46       1.580  -8.368  24.796  1.00 95.52           C  
ATOM    362  N   PHE A  47       0.789  -1.442  22.977  1.00 94.04           N  
ATOM    363  CA  PHE A  47      -0.335  -0.638  22.512  1.00 94.04           C  
ATOM    364  C   PHE A  47      -0.753  -1.053  21.106  1.00 94.04           C  
ATOM    365  CB  PHE A  47       0.022   0.852  22.535  1.00 94.04           C  
ATOM    366  O   PHE A  47      -1.945  -1.180  20.819  1.00 94.04           O  
ATOM    367  CG  PHE A  47      -1.107   1.753  22.113  1.00 94.04           C  
ATOM    368  CD1 PHE A  47      -1.112   2.341  20.855  1.00 94.04           C  
ATOM    369  CD2 PHE A  47      -2.164   2.012  22.977  1.00 94.04           C  
ATOM    370  CE1 PHE A  47      -2.156   3.176  20.461  1.00 94.04           C  
ATOM    371  CE2 PHE A  47      -3.210   2.845  22.591  1.00 94.04           C  
ATOM    372  CZ  PHE A  47      -3.204   3.427  21.333  1.00 94.04           C  
ATOM    373  N   ASN A  48       0.231  -1.228  20.212  1.00 93.64           N  
ATOM    374  CA  ASN A  48      -0.057  -1.703  18.863  1.00 93.64           C  
ATOM    375  C   ASN A  48      -0.720  -3.077  18.883  1.00 93.64           C  
ATOM    376  CB  ASN A  48       1.222  -1.742  18.024  1.00 93.64           C  
ATOM    377  O   ASN A  48      -1.645  -3.336  18.111  1.00 93.64           O  
ATOM    378  CG  ASN A  48       1.720  -0.359  17.654  1.00 93.64           C  
ATOM    379  ND2 ASN A  48       2.647  -0.297  16.705  1.00 93.64           N  
ATOM    380  OD1 ASN A  48       1.277   0.645  18.218  1.00 93.64           O  
ATOM    381  N   VAL A  49      -0.179  -3.858  19.786  1.00 96.38           N  
ATOM    382  CA  VAL A  49      -0.754  -5.193  19.910  1.00 96.38           C  
ATOM    383  C   VAL A  49      -2.241  -5.087  20.241  1.00 96.38           C  
ATOM    384  CB  VAL A  49      -0.026  -6.027  20.988  1.00 96.38           C  
ATOM    385  O   VAL A  49      -3.075  -5.724  19.592  1.00 96.38           O  
ATOM    386  CG1 VAL A  49      -0.733  -7.364  21.204  1.00 96.38           C  
ATOM    387  CG2 VAL A  49       1.433  -6.248  20.596  1.00 96.38           C  
ATOM    388  N   LEU A  50      -2.517  -4.348  21.268  1.00 96.92           N  
ATOM    389  CA  LEU A  50      -3.898  -4.156  21.696  1.00 96.92           C  
ATOM    390  C   LEU A  50      -4.753  -3.622  20.552  1.00 96.92           C  
ATOM    391  CB  LEU A  50      -3.961  -3.196  22.887  1.00 96.92           C  
ATOM    392  O   LEU A  50      -5.842  -4.139  20.291  1.00 96.92           O  
ATOM    393  CG  LEU A  50      -5.359  -2.806  23.371  1.00 96.92           C  
ATOM    394  CD1 LEU A  50      -6.119  -4.040  23.846  1.00 96.92           C  
ATOM    395  CD2 LEU A  50      -5.270  -1.766  24.482  1.00 96.92           C  
ATOM    396  N   TRP A  51      -4.297  -2.702  19.847  1.00 94.99           N  
ATOM    397  CA  TRP A  51      -5.025  -2.062  18.756  1.00 94.99           C  
ATOM    398  C   TRP A  51      -5.330  -3.061  17.645  1.00 94.99           C  
ATOM    399  CB  TRP A  51      -4.226  -0.883  18.194  1.00 94.99           C  
ATOM    400  O   TRP A  51      -6.456  -3.119  17.146  1.00 94.99           O  
ATOM    401  CG  TRP A  51      -4.895  -0.185  17.049  1.00 94.99           C  
ATOM    402  CD1 TRP A  51      -4.511  -0.201  15.736  1.00 94.99           C  
ATOM    403  CD2 TRP A  51      -6.064   0.638  17.115  1.00 94.99           C  
ATOM    404  CE2 TRP A  51      -6.334   1.087  15.803  1.00 94.99           C  
ATOM    405  CE3 TRP A  51      -6.911   1.038  18.157  1.00 94.99           C  
ATOM    406  NE1 TRP A  51      -5.373   0.562  14.982  1.00 94.99           N  
ATOM    407  CH2 TRP A  51      -8.230   2.295  16.544  1.00 94.99           C  
ATOM    408  CZ2 TRP A  51      -7.417   1.918  15.506  1.00 94.99           C  
ATOM    409  CZ3 TRP A  51      -7.989   1.865  17.859  1.00 94.99           C  
ATOM    410  N   PHE A  52      -4.357  -3.830  17.233  1.00 97.75           N  
ATOM    411  CA  PHE A  52      -4.557  -4.778  16.144  1.00 97.75           C  
ATOM    412  C   PHE A  52      -5.470  -5.918  16.579  1.00 97.75           C  
ATOM    413  CB  PHE A  52      -3.214  -5.337  15.663  1.00 97.75           C  
ATOM    414  O   PHE A  52      -6.216  -6.467  15.766  1.00 97.75           O  
ATOM    415  CG  PHE A  52      -2.516  -4.460  14.659  1.00 97.75           C  
ATOM    416  CD1 PHE A  52      -3.106  -4.180  13.432  1.00 97.75           C  
ATOM    417  CD2 PHE A  52      -1.271  -3.915  14.942  1.00 97.75           C  
ATOM    418  CE1 PHE A  52      -2.463  -3.368  12.500  1.00 97.75           C  
ATOM    419  CE2 PHE A  52      -0.622  -3.103  14.016  1.00 97.75           C  
ATOM    420  CZ  PHE A  52      -1.219  -2.832  12.795  1.00 97.75           C  
ATOM    421  N   VAL A  53      -5.402  -6.242  17.892  1.00 98.27           N  
ATOM    422  CA  VAL A  53      -6.332  -7.240  18.410  1.00 98.27           C  
ATOM    423  C   VAL A  53      -7.762  -6.711  18.320  1.00 98.27           C  
ATOM    424  CB  VAL A  53      -5.998  -7.625  19.869  1.00 98.27           C  
ATOM    425  O   VAL A  53      -8.661  -7.409  17.846  1.00 98.27           O  
ATOM    426  CG1 VAL A  53      -7.152  -8.399  20.502  1.00 98.27           C  
ATOM    427  CG2 VAL A  53      -4.709  -8.444  19.922  1.00 98.27           C  
ATOM    428  N   LEU A  54      -7.993  -5.484  18.671  1.00 98.09           N  
ATOM    429  CA  LEU A  54      -9.316  -4.872  18.612  1.00 98.09           C  
ATOM    430  C   LEU A  54      -9.788  -4.737  17.168  1.00 98.09           C  
ATOM    431  CB  LEU A  54      -9.303  -3.498  19.288  1.00 98.09           C  
ATOM    432  O   LEU A  54     -10.959  -4.982  16.868  1.00 98.09           O  
ATOM    433  CG  LEU A  54      -9.129  -3.492  20.807  1.00 98.09           C  
ATOM    434  CD1 LEU A  54      -9.022  -2.061  21.323  1.00 98.09           C  
ATOM    435  CD2 LEU A  54     -10.285  -4.223  21.481  1.00 98.09           C  
ATOM    436  N   LEU A  55      -8.842  -4.340  16.343  1.00 98.38           N  
ATOM    437  CA  LEU A  55      -9.168  -4.191  14.929  1.00 98.38           C  
ATOM    438  C   LEU A  55      -9.624  -5.519  14.333  1.00 98.38           C  
ATOM    439  CB  LEU A  55      -7.960  -3.658  14.153  1.00 98.38           C  
ATOM    440  O   LEU A  55     -10.656  -5.581  13.662  1.00 98.38           O  
ATOM    441  CG  LEU A  55      -8.092  -3.630  12.630  1.00 98.38           C  
ATOM    442  CD1 LEU A  55      -9.244  -2.723  12.213  1.00 98.38           C  
ATOM    443  CD2 LEU A  55      -6.786  -3.173  11.988  1.00 98.38           C  
ATOM    444  N   HIS A  56      -8.932  -6.589  14.645  1.00 98.65           N  
ATOM    445  CA  HIS A  56      -9.264  -7.894  14.084  1.00 98.65           C  
ATOM    446  C   HIS A  56     -10.556  -8.439  14.684  1.00 98.65           C  
ATOM    447  CB  HIS A  56      -8.120  -8.882  14.313  1.00 98.65           C  
ATOM    448  O   HIS A  56     -11.365  -9.045  13.978  1.00 98.65           O  
ATOM    449  CG  HIS A  56      -6.932  -8.639  13.437  1.00 98.65           C  
ATOM    450  CD2 HIS A  56      -6.494  -9.288  12.333  1.00 98.65           C  
ATOM    451  ND1 HIS A  56      -6.034  -7.619  13.667  1.00 98.65           N  
ATOM    452  CE1 HIS A  56      -5.094  -7.651  12.738  1.00 98.65           C  
ATOM    453  NE2 HIS A  56      -5.350  -8.654  11.916  1.00 98.65           N  
ATOM    454  N   ALA A  57     -10.702  -8.181  15.965  1.00 98.76           N  
ATOM    455  CA  ALA A  57     -11.959  -8.577  16.594  1.00 98.76           C  
ATOM    456  C   ALA A  57     -13.142  -7.848  15.962  1.00 98.76           C  
ATOM    457  CB  ALA A  57     -11.912  -8.305  18.096  1.00 98.76           C  
ATOM    458  O   ALA A  57     -14.167  -8.463  15.658  1.00 98.76           O  
ATOM    459  N   GLY A  58     -13.016  -6.547  15.759  1.00 98.73           N  
ATOM    460  CA  GLY A  58     -14.038  -5.760  15.086  1.00 98.73           C  
ATOM    461  C   GLY A  58     -14.306  -6.221  13.666  1.00 98.73           C  
ATOM    462  O   GLY A  58     -15.460  -6.281  13.235  1.00 98.73           O  
ATOM    463  N   ALA A  59     -13.250  -6.551  12.993  1.00 98.79           N  
ATOM    464  CA  ALA A  59     -13.378  -7.035  11.621  1.00 98.79           C  
ATOM    465  C   ALA A  59     -14.142  -8.356  11.575  1.00 98.79           C  
ATOM    466  CB  ALA A  59     -12.001  -7.198  10.983  1.00 98.79           C  
ATOM    467  O   ALA A  59     -15.010  -8.549  10.720  1.00 98.79           O  
ATOM    468  N   LEU A  60     -13.815  -9.257  12.524  1.00 98.81           N  
ATOM    469  CA  LEU A  60     -14.501 -10.543  12.573  1.00 98.81           C  
ATOM    470  C   LEU A  60     -15.984 -10.358  12.874  1.00 98.81           C  
ATOM    471  CB  LEU A  60     -13.863 -11.451  13.628  1.00 98.81           C  
ATOM    472  O   LEU A  60     -16.830 -11.047  12.300  1.00 98.81           O  
ATOM    473  CG  LEU A  60     -12.483 -12.017  13.290  1.00 98.81           C  
ATOM    474  CD1 LEU A  60     -11.913 -12.774  14.486  1.00 98.81           C  
ATOM    475  CD2 LEU A  60     -12.561 -12.922  12.066  1.00 98.81           C  
ATOM    476  N   TYR A  61     -16.279  -9.485  13.716  1.00 98.81           N  
ATOM    477  CA  TYR A  61     -17.672  -9.140  13.979  1.00 98.81           C  
ATOM    478  C   TYR A  61     -18.337  -8.570  12.732  1.00 98.81           C  
ATOM    479  CB  TYR A  61     -17.769  -8.133  15.129  1.00 98.81           C  
ATOM    480  O   TYR A  61     -19.501  -8.866  12.452  1.00 98.81           O  
ATOM    481  CG  TYR A  61     -19.183  -7.864  15.582  1.00 98.81           C  
ATOM    482  CD1 TYR A  61     -19.687  -6.566  15.622  1.00 98.81           C  
ATOM    483  CD2 TYR A  61     -20.018  -8.906  15.973  1.00 98.81           C  
ATOM    484  CE1 TYR A  61     -20.989  -6.312  16.041  1.00 98.81           C  
ATOM    485  CE2 TYR A  61     -21.321  -8.664  16.393  1.00 98.81           C  
ATOM    486  OH  TYR A  61     -23.087  -7.121  16.839  1.00 98.81           O  
ATOM    487  CZ  TYR A  61     -21.798  -7.366  16.423  1.00 98.81           C  
ATOM    488  N   GLY A  62     -17.619  -7.685  12.040  1.00 98.81           N  
ATOM    489  CA  GLY A  62     -18.110  -7.180  10.768  1.00 98.81           C  
ATOM    490  C   GLY A  62     -18.471  -8.280   9.788  1.00 98.81           C  
ATOM    491  O   GLY A  62     -19.494  -8.199   9.105  1.00 98.81           O  
ATOM    492  N   VAL A  63     -17.621  -9.334   9.749  1.00 98.76           N  
ATOM    493  CA  VAL A  63     -17.895 -10.472   8.877  1.00 98.76           C  
ATOM    494  C   VAL A  63     -19.198 -11.146   9.301  1.00 98.76           C  
ATOM    495  CB  VAL A  63     -16.736 -11.493   8.895  1.00 98.76           C  
ATOM    496  O   VAL A  63     -20.032 -11.483   8.458  1.00 98.76           O  
ATOM    497  CG1 VAL A  63     -17.129 -12.769   8.152  1.00 98.76           C  
ATOM    498  CG2 VAL A  63     -15.477 -10.881   8.282  1.00 98.76           C  
ATOM    499  N   TYR A  64     -19.338 -11.347  10.533  1.00 98.75           N  
ATOM    500  CA  TYR A  64     -20.579 -11.900  11.063  1.00 98.75           C  
ATOM    501  C   TYR A  64     -21.776 -11.055  10.644  1.00 98.75           C  
ATOM    502  CB  TYR A  64     -20.516 -11.996  12.590  1.00 98.75           C  
ATOM    503  O   TYR A  64     -22.777 -11.585  10.155  1.00 98.75           O  
ATOM    504  CG  TYR A  64     -21.869 -12.128  13.246  1.00 98.75           C  
ATOM    505  CD1 TYR A  64     -22.441 -11.057  13.930  1.00 98.75           C  
ATOM    506  CD2 TYR A  64     -22.578 -13.323  13.185  1.00 98.75           C  
ATOM    507  CE1 TYR A  64     -23.687 -11.174  14.537  1.00 98.75           C  
ATOM    508  CE2 TYR A  64     -23.825 -13.451  13.789  1.00 98.75           C  
ATOM    509  OH  TYR A  64     -25.603 -12.495  15.061  1.00 98.75           O  
ATOM    510  CZ  TYR A  64     -24.370 -12.373  14.461  1.00 98.75           C  
ATOM    511  N   LEU A  65     -21.724  -9.728  10.723  1.00 98.78           N  
ATOM    512  CA  LEU A  65     -22.829  -8.824  10.425  1.00 98.78           C  
ATOM    513  C   LEU A  65     -23.164  -8.846   8.937  1.00 98.78           C  
ATOM    514  CB  LEU A  65     -22.488  -7.397  10.861  1.00 98.78           C  
ATOM    515  O   LEU A  65     -24.315  -8.633   8.552  1.00 98.78           O  
ATOM    516  CG  LEU A  65     -22.445  -7.141  12.369  1.00 98.78           C  
ATOM    517  CD1 LEU A  65     -22.046  -5.696  12.650  1.00 98.78           C  
ATOM    518  CD2 LEU A  65     -23.794  -7.462  13.004  1.00 98.78           C  
ATOM    519  N   ILE A  66     -22.141  -9.067   8.130  1.00 98.67           N  
ATOM    520  CA  ILE A  66     -22.360  -9.160   6.691  1.00 98.67           C  
ATOM    521  C   ILE A  66     -23.408 -10.231   6.397  1.00 98.67           C  
ATOM    522  CB  ILE A  66     -21.047  -9.475   5.939  1.00 98.67           C  
ATOM    523  O   ILE A  66     -24.288 -10.032   5.556  1.00 98.67           O  
ATOM    524  CG1 ILE A  66     -20.131  -8.246   5.927  1.00 98.67           C  
ATOM    525  CG2 ILE A  66     -21.342  -9.952   4.514  1.00 98.67           C  
ATOM    526  CD1 ILE A  66     -18.739  -8.517   5.373  1.00 98.67           C  
ATOM    527  N   PHE A  67     -23.407 -11.253   7.246  1.00 98.30           N  
ATOM    528  CA  PHE A  67     -24.292 -12.382   6.982  1.00 98.30           C  
ATOM    529  C   PHE A  67     -25.519 -12.331   7.884  1.00 98.30           C  
ATOM    530  CB  PHE A  67     -23.549 -13.707   7.181  1.00 98.30           C  
ATOM    531  O   PHE A  67     -26.555 -12.918   7.566  1.00 98.30           O  
ATOM    532  CG  PHE A  67     -22.456 -13.947   6.175  1.00 98.30           C  
ATOM    533  CD1 PHE A  67     -22.756 -14.403   4.897  1.00 98.30           C  
ATOM    534  CD2 PHE A  67     -21.127 -13.717   6.507  1.00 98.30           C  
ATOM    535  CE1 PHE A  67     -21.746 -14.626   3.964  1.00 98.30           C  
ATOM    536  CE2 PHE A  67     -20.113 -13.938   5.580  1.00 98.30           C  
ATOM    537  CZ  PHE A  67     -20.424 -14.393   4.309  1.00 98.30           C  
ATOM    538  N   ALA A  68     -25.460 -11.569   8.817  1.00 98.35           N  
ATOM    539  CA  ALA A  68     -26.517 -11.568   9.825  1.00 98.35           C  
ATOM    540  C   ALA A  68     -27.497 -10.422   9.590  1.00 98.35           C  
ATOM    541  CB  ALA A  68     -25.917 -11.472  11.225  1.00 98.35           C  
ATOM    542  O   ALA A  68     -28.708 -10.639   9.507  1.00 98.35           O  
ATOM    543  N   SER A  69     -26.932  -9.211   9.279  1.00 98.37           N  
ATOM    544  CA  SER A  69     -27.904  -8.127   9.364  1.00 98.37           C  
ATOM    545  C   SER A  69     -27.570  -7.007   8.384  1.00 98.37           C  
ATOM    546  CB  SER A  69     -27.964  -7.570  10.787  1.00 98.37           C  
ATOM    547  O   SER A  69     -28.415  -6.158   8.093  1.00 98.37           O  
ATOM    548  OG  SER A  69     -26.704  -7.053  11.178  1.00 98.37           O  
ATOM    549  N   ALA A  70     -26.234  -6.979   7.839  1.00 98.58           N  
ATOM    550  CA  ALA A  70     -25.832  -5.854   6.999  1.00 98.58           C  
ATOM    551  C   ALA A  70     -26.573  -5.874   5.665  1.00 98.58           C  
ATOM    552  CB  ALA A  70     -24.323  -5.876   6.766  1.00 98.58           C  
ATOM    553  O   ALA A  70     -26.816  -6.942   5.098  1.00 98.58           O  
ATOM    554  N   LYS A  71     -26.996  -4.701   5.224  1.00 98.64           N  
ATOM    555  CA  LYS A  71     -27.558  -4.586   3.882  1.00 98.64           C  
ATOM    556  C   LYS A  71     -26.514  -4.913   2.818  1.00 98.64           C  
ATOM    557  CB  LYS A  71     -28.117  -3.181   3.652  1.00 98.64           C  
ATOM    558  O   LYS A  71     -25.323  -4.660   3.012  1.00 98.64           O  
ATOM    559  CG  LYS A  71     -29.277  -2.818   4.568  1.00 98.64           C  
ATOM    560  CD  LYS A  71     -29.814  -1.425   4.265  1.00 98.64           C  
ATOM    561  CE  LYS A  71     -30.972  -1.060   5.183  1.00 98.64           C  
ATOM    562  NZ  LYS A  71     -31.610   0.231   4.785  1.00 98.64           N  
ATOM    563  N   ILE A  72     -26.959  -5.420   1.694  1.00 98.51           N  
ATOM    564  CA  ILE A  72     -26.044  -5.830   0.634  1.00 98.51           C  
ATOM    565  C   ILE A  72     -25.284  -4.614   0.110  1.00 98.51           C  
ATOM    566  CB  ILE A  72     -26.794  -6.532  -0.520  1.00 98.51           C  
ATOM    567  O   ILE A  72     -24.108  -4.715  -0.249  1.00 98.51           O  
ATOM    568  CG1 ILE A  72     -25.797  -7.096  -1.539  1.00 98.51           C  
ATOM    569  CG2 ILE A  72     -27.777  -5.568  -1.190  1.00 98.51           C  
ATOM    570  CD1 ILE A  72     -24.913  -8.207  -0.991  1.00 98.51           C  
ATOM    571  N   TYR A  73     -25.912  -3.414   0.087  1.00 98.46           N  
ATOM    572  CA  TYR A  73     -25.280  -2.182  -0.370  1.00 98.46           C  
ATOM    573  C   TYR A  73     -24.080  -1.829   0.500  1.00 98.46           C  
ATOM    574  CB  TYR A  73     -26.286  -1.027  -0.366  1.00 98.46           C  
ATOM    575  O   TYR A  73     -23.055  -1.364  -0.003  1.00 98.46           O  
ATOM    576  CG  TYR A  73     -27.447  -1.230  -1.310  1.00 98.46           C  
ATOM    577  CD1 TYR A  73     -27.240  -1.676  -2.613  1.00 98.46           C  
ATOM    578  CD2 TYR A  73     -28.751  -0.974  -0.901  1.00 98.46           C  
ATOM    579  CE1 TYR A  73     -28.306  -1.862  -3.487  1.00 98.46           C  
ATOM    580  CE2 TYR A  73     -29.825  -1.157  -1.766  1.00 98.46           C  
ATOM    581  OH  TYR A  73     -30.652  -1.783  -3.916  1.00 98.46           O  
ATOM    582  CZ  TYR A  73     -29.593  -1.601  -3.055  1.00 98.46           C  
ATOM    583  N   THR A  74     -24.184  -2.061   1.827  1.00 98.78           N  
ATOM    584  CA  THR A  74     -23.102  -1.768   2.761  1.00 98.78           C  
ATOM    585  C   THR A  74     -21.917  -2.700   2.525  1.00 98.78           C  
ATOM    586  CB  THR A  74     -23.575  -1.893   4.221  1.00 98.78           C  
ATOM    587  O   THR A  74     -20.765  -2.263   2.539  1.00 98.78           O  
ATOM    588  CG2 THR A  74     -22.453  -1.545   5.194  1.00 98.78           C  
ATOM    589  OG1 THR A  74     -24.675  -1.001   4.439  1.00 98.78           O  
ATOM    590  N   THR A  75     -22.292  -3.913   2.307  1.00 98.63           N  
ATOM    591  CA  THR A  75     -21.247  -4.896   2.045  1.00 98.63           C  
ATOM    592  C   THR A  75     -20.499  -4.560   0.758  1.00 98.63           C  
ATOM    593  CB  THR A  75     -21.831  -6.318   1.946  1.00 98.63           C  
ATOM    594  O   THR A  75     -19.266  -4.543   0.738  1.00 98.63           O  
ATOM    595  CG2 THR A  75     -20.733  -7.346   1.693  1.00 98.63           C  
ATOM    596  OG1 THR A  75     -22.499  -6.641   3.171  1.00 98.63           O  
ATOM    597  N   LEU A  76     -21.209  -4.255  -0.313  1.00 98.66           N  
ATOM    598  CA  LEU A  76     -20.594  -3.900  -1.587  1.00 98.66           C  
ATOM    599  C   LEU A  76     -19.766  -2.626  -1.454  1.00 98.66           C  
ATOM    600  CB  LEU A  76     -21.664  -3.717  -2.666  1.00 98.66           C  
ATOM    601  O   LEU A  76     -18.672  -2.530  -2.014  1.00 98.66           O  
ATOM    602  CG  LEU A  76     -22.413  -4.978  -3.099  1.00 98.66           C  
ATOM    603  CD1 LEU A  76     -23.489  -4.631  -4.122  1.00 98.66           C  
ATOM    604  CD2 LEU A  76     -21.443  -6.009  -3.665  1.00 98.66           C  
ATOM    605  N   TYR A  77     -20.303  -1.745  -0.688  1.00 98.77           N  
ATOM    606  CA  TYR A  77     -19.613  -0.487  -0.425  1.00 98.77           C  
ATOM    607  C   TYR A  77     -18.295  -0.729   0.301  1.00 98.77           C  
ATOM    608  CB  TYR A  77     -20.499   0.450   0.401  1.00 98.77           C  
ATOM    609  O   TYR A  77     -17.267  -0.147  -0.054  1.00 98.77           O  
ATOM    610  CG  TYR A  77     -19.817   1.737   0.798  1.00 98.77           C  
ATOM    611  CD1 TYR A  77     -19.603   2.050   2.138  1.00 98.77           C  
ATOM    612  CD2 TYR A  77     -19.387   2.643  -0.166  1.00 98.77           C  
ATOM    613  CE1 TYR A  77     -18.977   3.236   2.509  1.00 98.77           C  
ATOM    614  CE2 TYR A  77     -18.760   3.831   0.193  1.00 98.77           C  
ATOM    615  OH  TYR A  77     -17.939   5.294   1.892  1.00 98.77           O  
ATOM    616  CZ  TYR A  77     -18.559   4.118   1.531  1.00 98.77           C  
ATOM    617  N   GLY A  78     -18.271  -1.570   1.340  1.00 98.59           N  
ATOM    618  CA  GLY A  78     -17.053  -1.930   2.048  1.00 98.59           C  
ATOM    619  C   GLY A  78     -15.989  -2.520   1.142  1.00 98.59           C  
ATOM    620  O   GLY A  78     -14.819  -2.137   1.217  1.00 98.59           O  
ATOM    621  N   PHE A  79     -16.427  -3.413   0.263  1.00 98.42           N  
ATOM    622  CA  PHE A  79     -15.488  -4.036  -0.663  1.00 98.42           C  
ATOM    623  C   PHE A  79     -14.953  -3.015  -1.660  1.00 98.42           C  
ATOM    624  CB  PHE A  79     -16.155  -5.197  -1.407  1.00 98.42           C  
ATOM    625  O   PHE A  79     -13.782  -3.066  -2.041  1.00 98.42           O  
ATOM    626  CG  PHE A  79     -16.139  -6.495  -0.646  1.00 98.42           C  
ATOM    627  CD1 PHE A  79     -14.953  -7.196  -0.464  1.00 98.42           C  
ATOM    628  CD2 PHE A  79     -17.311  -7.015  -0.112  1.00 98.42           C  
ATOM    629  CE1 PHE A  79     -14.935  -8.398   0.240  1.00 98.42           C  
ATOM    630  CE2 PHE A  79     -17.300  -8.215   0.593  1.00 98.42           C  
ATOM    631  CZ  PHE A  79     -16.112  -8.905   0.767  1.00 98.42           C  
ATOM    632  N   LEU A  80     -15.837  -2.161  -2.102  1.00 98.52           N  
ATOM    633  CA  LEU A  80     -15.400  -1.102  -3.004  1.00 98.52           C  
ATOM    634  C   LEU A  80     -14.323  -0.242  -2.351  1.00 98.52           C  
ATOM    635  CB  LEU A  80     -16.586  -0.227  -3.419  1.00 98.52           C  
ATOM    636  O   LEU A  80     -13.284   0.027  -2.958  1.00 98.52           O  
ATOM    637  CG  LEU A  80     -16.255   1.018  -4.243  1.00 98.52           C  
ATOM    638  CD1 LEU A  80     -15.646   0.620  -5.583  1.00 98.52           C  
ATOM    639  CD2 LEU A  80     -17.502   1.870  -4.449  1.00 98.52           C  
ATOM    640  N   LEU A  81     -14.495   0.158  -1.129  1.00 98.72           N  
ATOM    641  CA  LEU A  81     -13.524   0.975  -0.408  1.00 98.72           C  
ATOM    642  C   LEU A  81     -12.213   0.219  -0.217  1.00 98.72           C  
ATOM    643  CB  LEU A  81     -14.085   1.399   0.952  1.00 98.72           C  
ATOM    644  O   LEU A  81     -11.136   0.817  -0.256  1.00 98.72           O  
ATOM    645  CG  LEU A  81     -15.240   2.401   0.927  1.00 98.72           C  
ATOM    646  CD1 LEU A  81     -15.669   2.751   2.348  1.00 98.72           C  
ATOM    647  CD2 LEU A  81     -14.841   3.657   0.159  1.00 98.72           C  
ATOM    648  N   CYS A  82     -12.371  -1.059   0.036  1.00 98.46           N  
ATOM    649  CA  CYS A  82     -11.184  -1.896   0.162  1.00 98.46           C  
ATOM    650  C   CYS A  82     -10.350  -1.856  -1.114  1.00 98.46           C  
ATOM    651  CB  CYS A  82     -11.576  -3.339   0.480  1.00 98.46           C  
ATOM    652  O   CYS A  82      -9.137  -1.649  -1.061  1.00 98.46           O  
ATOM    653  SG  CYS A  82     -10.165  -4.442   0.715  1.00 98.46           S  
ATOM    654  N   GLU A  83     -10.993  -1.969  -2.271  1.00 97.47           N  
ATOM    655  CA  GLU A  83     -10.301  -1.955  -3.557  1.00 97.47           C  
ATOM    656  C   GLU A  83      -9.670  -0.592  -3.828  1.00 97.47           C  
ATOM    657  CB  GLU A  83     -11.263  -2.324  -4.689  1.00 97.47           C  
ATOM    658  O   GLU A  83      -8.541  -0.512  -4.317  1.00 97.47           O  
ATOM    659  CG  GLU A  83     -11.773  -3.756  -4.621  1.00 97.47           C  
ATOM    660  CD  GLU A  83     -10.687  -4.792  -4.869  1.00 97.47           C  
ATOM    661  OE1 GLU A  83     -10.904  -5.985  -4.559  1.00 97.47           O  
ATOM    662  OE2 GLU A  83      -9.611  -4.406  -5.378  1.00 97.47           O  
ATOM    663  N   LEU A  84     -10.379   0.445  -3.458  1.00 98.49           N  
ATOM    664  CA  LEU A  84      -9.862   1.796  -3.647  1.00 98.49           C  
ATOM    665  C   LEU A  84      -8.654   2.047  -2.751  1.00 98.49           C  
ATOM    666  CB  LEU A  84     -10.951   2.832  -3.357  1.00 98.49           C  
ATOM    667  O   LEU A  84      -7.694   2.700  -3.165  1.00 98.49           O  
ATOM    668  CG  LEU A  84     -12.094   2.917  -4.370  1.00 98.49           C  
ATOM    669  CD1 LEU A  84     -13.158   3.897  -3.888  1.00 98.49           C  
ATOM    670  CD2 LEU A  84     -11.565   3.326  -5.741  1.00 98.49           C  
ATOM    671  N   SER A  85      -8.731   1.491  -1.530  1.00 98.43           N  
ATOM    672  CA  SER A  85      -7.584   1.582  -0.633  1.00 98.43           C  
ATOM    673  C   SER A  85      -6.367   0.873  -1.218  1.00 98.43           C  
ATOM    674  CB  SER A  85      -7.923   0.985   0.734  1.00 98.43           C  
ATOM    675  O   SER A  85      -5.263   1.422  -1.218  1.00 98.43           O  
ATOM    676  OG  SER A  85      -8.956   1.723   1.363  1.00 98.43           O  
ATOM    677  N   LEU A  86      -6.587  -0.328  -1.739  1.00 98.26           N  
ATOM    678  CA  LEU A  86      -5.507  -1.112  -2.328  1.00 98.26           C  
ATOM    679  C   LEU A  86      -4.939  -0.415  -3.560  1.00 98.26           C  
ATOM    680  CB  LEU A  86      -6.003  -2.512  -2.702  1.00 98.26           C  
ATOM    681  O   LEU A  86      -3.724  -0.405  -3.768  1.00 98.26           O  
ATOM    682  CG  LEU A  86      -6.304  -3.458  -1.539  1.00 98.26           C  
ATOM    683  CD1 LEU A  86      -6.955  -4.738  -2.051  1.00 98.26           C  
ATOM    684  CD2 LEU A  86      -5.030  -3.774  -0.763  1.00 98.26           C  
ATOM    685  N   LEU A  87      -5.809   0.162  -4.314  1.00 98.34           N  
ATOM    686  CA  LEU A  87      -5.387   0.877  -5.514  1.00 98.34           C  
ATOM    687  C   LEU A  87      -4.468   2.041  -5.159  1.00 98.34           C  
ATOM    688  CB  LEU A  87      -6.604   1.389  -6.288  1.00 98.34           C  
ATOM    689  O   LEU A  87      -3.478   2.290  -5.851  1.00 98.34           O  
ATOM    690  CG  LEU A  87      -6.317   2.077  -7.624  1.00 98.34           C  
ATOM    691  CD1 LEU A  87      -5.695   1.089  -8.606  1.00 98.34           C  
ATOM    692  CD2 LEU A  87      -7.594   2.679  -8.201  1.00 98.34           C  
ATOM    693  N   SER A  88      -4.791   2.759  -4.083  1.00 98.48           N  
ATOM    694  CA  SER A  88      -3.964   3.886  -3.663  1.00 98.48           C  
ATOM    695  C   SER A  88      -2.569   3.425  -3.254  1.00 98.48           C  
ATOM    696  CB  SER A  88      -4.623   4.633  -2.504  1.00 98.48           C  
ATOM    697  O   SER A  88      -1.605   4.188  -3.344  1.00 98.48           O  
ATOM    698  OG  SER A  88      -4.465   3.919  -1.290  1.00 98.48           O  
ATOM    699  N   ILE A  89      -2.473   2.221  -2.687  1.00 98.65           N  
ATOM    700  CA  ILE A  89      -1.185   1.666  -2.286  1.00 98.65           C  
ATOM    701  C   ILE A  89      -0.397   1.244  -3.524  1.00 98.65           C  
ATOM    702  CB  ILE A  89      -1.361   0.467  -1.327  1.00 98.65           C  
ATOM    703  O   ILE A  89       0.756   1.644  -3.700  1.00 98.65           O  
ATOM    704  CG1 ILE A  89      -2.063   0.911  -0.039  1.00 98.65           C  
ATOM    705  CG2 ILE A  89      -0.007  -0.180  -1.018  1.00 98.65           C  
ATOM    706  CD1 ILE A  89      -1.289   1.949   0.762  1.00 98.65           C  
ATOM    707  N   THR A  90      -1.105   0.514  -4.400  1.00 98.40           N  
ATOM    708  CA  THR A  90      -0.415  -0.103  -5.527  1.00 98.40           C  
ATOM    709  C   THR A  90      -0.088   0.935  -6.597  1.00 98.40           C  
ATOM    710  CB  THR A  90      -1.257  -1.234  -6.147  1.00 98.40           C  
ATOM    711  O   THR A  90       1.074   1.106  -6.969  1.00 98.40           O  
ATOM    712  CG2 THR A  90      -1.485  -2.362  -5.145  1.00 98.40           C  
ATOM    713  OG1 THR A  90      -2.526  -0.708  -6.555  1.00 98.40           O  
ATOM    714  N   ALA A  91      -1.078   1.697  -7.086  1.00 98.56           N  
ATOM    715  CA  ALA A  91      -0.881   2.659  -8.167  1.00 98.56           C  
ATOM    716  C   ALA A  91      -0.305   3.969  -7.637  1.00 98.56           C  
ATOM    717  CB  ALA A  91      -2.197   2.916  -8.896  1.00 98.56           C  
ATOM    718  O   ALA A  91       0.259   4.758  -8.398  1.00 98.56           O  
ATOM    719  N   GLY A  92      -0.553   4.203  -6.358  1.00 98.63           N  
ATOM    720  CA  GLY A  92      -0.152   5.470  -5.767  1.00 98.63           C  
ATOM    721  C   GLY A  92       1.218   5.417  -5.117  1.00 98.63           C  
ATOM    722  O   GLY A  92       2.240   5.476  -5.804  1.00 98.63           O  
ATOM    723  N   VAL A  93       1.210   5.152  -3.750  1.00 98.71           N  
ATOM    724  CA  VAL A  93       2.412   5.334  -2.943  1.00 98.71           C  
ATOM    725  C   VAL A  93       3.497   4.364  -3.406  1.00 98.71           C  
ATOM    726  CB  VAL A  93       2.122   5.132  -1.439  1.00 98.71           C  
ATOM    727  O   VAL A  93       4.689   4.663  -3.305  1.00 98.71           O  
ATOM    728  CG1 VAL A  93       1.709   3.688  -1.159  1.00 98.71           C  
ATOM    729  CG2 VAL A  93       3.343   5.513  -0.605  1.00 98.71           C  
ATOM    730  N   HIS A  94       3.167   3.123  -3.930  1.00 98.73           N  
ATOM    731  CA  HIS A  94       4.138   2.113  -4.335  1.00 98.73           C  
ATOM    732  C   HIS A  94       4.799   2.484  -5.659  1.00 98.73           C  
ATOM    733  CB  HIS A  94       3.471   0.742  -4.447  1.00 98.73           C  
ATOM    734  O   HIS A  94       6.000   2.757  -5.703  1.00 98.73           O  
ATOM    735  CG  HIS A  94       4.387  -0.334  -4.938  1.00 98.73           C  
ATOM    736  CD2 HIS A  94       5.738  -0.418  -4.939  1.00 98.73           C  
ATOM    737  ND1 HIS A  94       3.927  -1.498  -5.515  1.00 98.73           N  
ATOM    738  CE1 HIS A  94       4.959  -2.254  -5.849  1.00 98.73           C  
ATOM    739  NE2 HIS A  94       6.070  -1.622  -5.511  1.00 98.73           N  
ATOM    740  N   ARG A  95       4.059   2.683  -6.804  1.00 98.60           N  
ATOM    741  CA  ARG A  95       4.576   2.849  -8.159  1.00 98.60           C  
ATOM    742  C   ARG A  95       4.841   4.319  -8.468  1.00 98.60           C  
ATOM    743  CB  ARG A  95       3.599   2.266  -9.182  1.00 98.60           C  
ATOM    744  O   ARG A  95       5.867   4.658  -9.061  1.00 98.60           O  
ATOM    745  CG  ARG A  95       3.416   0.761  -9.071  1.00 98.60           C  
ATOM    746  CD  ARG A  95       2.463   0.229 -10.133  1.00 98.60           C  
ATOM    747  NE  ARG A  95       1.977  -1.107  -9.799  1.00 98.60           N  
ATOM    748  NH1 ARG A  95       0.999  -1.490 -11.857  1.00 98.60           N  
ATOM    749  NH2 ARG A  95       0.898  -3.091 -10.220  1.00 98.60           N  
ATOM    750  CZ  ARG A  95       1.293  -1.893 -10.626  1.00 98.60           C  
ATOM    751  N   LEU A  96       3.923   5.208  -7.975  1.00 98.79           N  
ATOM    752  CA  LEU A  96       4.013   6.623  -8.318  1.00 98.79           C  
ATOM    753  C   LEU A  96       5.056   7.326  -7.456  1.00 98.79           C  
ATOM    754  CB  LEU A  96       2.652   7.303  -8.150  1.00 98.79           C  
ATOM    755  O   LEU A  96       6.005   7.915  -7.979  1.00 98.79           O  
ATOM    756  CG  LEU A  96       2.627   8.822  -8.329  1.00 98.79           C  
ATOM    757  CD1 LEU A  96       3.106   9.199  -9.727  1.00 98.79           C  
ATOM    758  CD2 LEU A  96       1.226   9.367  -8.074  1.00 98.79           C  
ATOM    759  N   TRP A  97       5.015   7.208  -6.155  1.00 98.80           N  
ATOM    760  CA  TRP A  97       5.838   8.024  -5.268  1.00 98.80           C  
ATOM    761  C   TRP A  97       7.092   7.269  -4.841  1.00 98.80           C  
ATOM    762  CB  TRP A  97       5.039   8.451  -4.034  1.00 98.80           C  
ATOM    763  O   TRP A  97       8.197   7.815  -4.880  1.00 98.80           O  
ATOM    764  CG  TRP A  97       4.003   9.498  -4.312  1.00 98.80           C  
ATOM    765  CD1 TRP A  97       4.221  10.794  -4.690  1.00 98.80           C  
ATOM    766  CD2 TRP A  97       2.583   9.339  -4.228  1.00 98.80           C  
ATOM    767  CE2 TRP A  97       2.002  10.580  -4.570  1.00 98.80           C  
ATOM    768  CE3 TRP A  97       1.745   8.265  -3.898  1.00 98.80           C  
ATOM    769  NE1 TRP A  97       3.022  11.450  -4.847  1.00 98.80           N  
ATOM    770  CH2 TRP A  97      -0.177   9.710  -4.264  1.00 98.80           C  
ATOM    771  CZ2 TRP A  97       0.619  10.777  -4.591  1.00 98.80           C  
ATOM    772  CZ3 TRP A  97       0.369   8.463  -3.919  1.00 98.80           C  
ATOM    773  N   ALA A  98       6.994   5.922  -4.523  1.00 98.50           N  
ATOM    774  CA  ALA A  98       8.152   5.188  -4.019  1.00 98.50           C  
ATOM    775  C   ALA A  98       9.101   4.814  -5.155  1.00 98.50           C  
ATOM    776  CB  ALA A  98       7.704   3.936  -3.270  1.00 98.50           C  
ATOM    777  O   ALA A  98      10.311   5.027  -5.057  1.00 98.50           O  
ATOM    778  N   HIS A  99       8.565   4.368  -6.269  1.00 98.11           N  
ATOM    779  CA  HIS A  99       9.409   3.846  -7.337  1.00 98.11           C  
ATOM    780  C   HIS A  99       9.492   4.825  -8.503  1.00 98.11           C  
ATOM    781  CB  HIS A  99       8.884   2.494  -7.824  1.00 98.11           C  
ATOM    782  O   HIS A  99      10.201   4.576  -9.480  1.00 98.11           O  
ATOM    783  CG  HIS A  99       9.153   1.369  -6.875  1.00 98.11           C  
ATOM    784  CD2 HIS A  99       8.309   0.527  -6.234  1.00 98.11           C  
ATOM    785  ND1 HIS A  99      10.426   1.010  -6.488  1.00 98.11           N  
ATOM    786  CE1 HIS A  99      10.353  -0.009  -5.648  1.00 98.11           C  
ATOM    787  NE2 HIS A  99       9.080  -0.321  -5.477  1.00 98.11           N  
ATOM    788  N   ARG A 100       8.683   5.788  -8.453  1.00 97.79           N  
ATOM    789  CA  ARG A 100       8.661   6.760  -9.541  1.00 97.79           C  
ATOM    790  C   ARG A 100       8.539   6.067 -10.894  1.00 97.79           C  
ATOM    791  CB  ARG A 100       9.919   7.631  -9.509  1.00 97.79           C  
ATOM    792  O   ARG A 100       9.266   6.396 -11.833  1.00 97.79           O  
ATOM    793  CG  ARG A 100      10.102   8.402  -8.211  1.00 97.79           C  
ATOM    794  CD  ARG A 100      11.424   9.156  -8.185  1.00 97.79           C  
ATOM    795  NE  ARG A 100      12.557   8.251  -8.011  1.00 97.79           N  
ATOM    796  NH1 ARG A 100      13.921   9.820  -7.004  1.00 97.79           N  
ATOM    797  NH2 ARG A 100      14.682   7.685  -7.346  1.00 97.79           N  
ATOM    798  CZ  ARG A 100      13.717   8.588  -7.454  1.00 97.79           C  
ATOM    799  N   ALA A 101       7.705   5.135 -10.944  1.00 97.21           N  
ATOM    800  CA  ALA A 101       7.523   4.308 -12.133  1.00 97.21           C  
ATOM    801  C   ALA A 101       6.810   5.083 -13.237  1.00 97.21           C  
ATOM    802  CB  ALA A 101       6.742   3.042 -11.787  1.00 97.21           C  
ATOM    803  O   ALA A 101       6.926   4.744 -14.417  1.00 97.21           O  
ATOM    804  N   TYR A 102       6.039   6.071 -12.883  1.00 98.46           N  
ATOM    805  CA  TYR A 102       5.397   7.013 -13.792  1.00 98.46           C  
ATOM    806  C   TYR A 102       5.131   8.345 -13.101  1.00 98.46           C  
ATOM    807  CB  TYR A 102       4.084   6.433 -14.329  1.00 98.46           C  
ATOM    808  O   TYR A 102       5.325   8.472 -11.889  1.00 98.46           O  
ATOM    809  CG  TYR A 102       2.998   6.325 -13.286  1.00 98.46           C  
ATOM    810  CD1 TYR A 102       2.992   5.281 -12.364  1.00 98.46           C  
ATOM    811  CD2 TYR A 102       1.975   7.265 -13.223  1.00 98.46           C  
ATOM    812  CE1 TYR A 102       1.991   5.176 -11.403  1.00 98.46           C  
ATOM    813  CE2 TYR A 102       0.970   7.170 -12.266  1.00 98.46           C  
ATOM    814  OH  TYR A 102      -0.006   6.026 -10.412  1.00 98.46           O  
ATOM    815  CZ  TYR A 102       0.987   6.125 -11.362  1.00 98.46           C  
ATOM    816  N   LYS A 103       4.827   9.303 -13.902  1.00 98.19           N  
ATOM    817  CA  LYS A 103       4.433  10.613 -13.395  1.00 98.19           C  
ATOM    818  C   LYS A 103       2.941  10.857 -13.603  1.00 98.19           C  
ATOM    819  CB  LYS A 103       5.244  11.718 -14.073  1.00 98.19           C  
ATOM    820  O   LYS A 103       2.312  10.210 -14.442  1.00 98.19           O  
ATOM    821  CG  LYS A 103       6.746  11.603 -13.860  1.00 98.19           C  
ATOM    822  CD  LYS A 103       7.494  12.754 -14.520  1.00 98.19           C  
ATOM    823  CE  LYS A 103       8.998  12.636 -14.314  1.00 98.19           C  
ATOM    824  NZ  LYS A 103       9.739  13.745 -14.987  1.00 98.19           N  
ATOM    825  N   ALA A 104       2.386  11.740 -12.693  1.00 98.55           N  
ATOM    826  CA  ALA A 104       0.952  12.004 -12.775  1.00 98.55           C  
ATOM    827  C   ALA A 104       0.663  13.499 -12.669  1.00 98.55           C  
ATOM    828  CB  ALA A 104       0.207  11.243 -11.681  1.00 98.55           C  
ATOM    829  O   ALA A 104       1.377  14.228 -11.978  1.00 98.55           O  
ATOM    830  N   LYS A 105      -0.321  13.915 -13.348  1.00 98.54           N  
ATOM    831  CA  LYS A 105      -0.809  15.281 -13.178  1.00 98.54           C  
ATOM    832  C   LYS A 105      -1.495  15.456 -11.827  1.00 98.54           C  
ATOM    833  CB  LYS A 105      -1.772  15.651 -14.307  1.00 98.54           C  
ATOM    834  O   LYS A 105      -1.857  14.473 -11.176  1.00 98.54           O  
ATOM    835  CG  LYS A 105      -1.136  15.648 -15.689  1.00 98.54           C  
ATOM    836  CD  LYS A 105      -2.095  16.181 -16.747  1.00 98.54           C  
ATOM    837  CE  LYS A 105      -1.439  16.236 -18.120  1.00 98.54           C  
ATOM    838  NZ  LYS A 105      -2.391  16.706 -19.170  1.00 98.54           N  
ATOM    839  N   TRP A 106      -1.681  16.654 -11.425  1.00 98.08           N  
ATOM    840  CA  TRP A 106      -2.039  16.929 -10.037  1.00 98.08           C  
ATOM    841  C   TRP A 106      -3.391  16.316  -9.692  1.00 98.08           C  
ATOM    842  CB  TRP A 106      -2.067  18.438  -9.778  1.00 98.08           C  
ATOM    843  O   TRP A 106      -3.607  15.869  -8.563  1.00 98.08           O  
ATOM    844  CG  TRP A 106      -3.232  19.142 -10.405  1.00 98.08           C  
ATOM    845  CD1 TRP A 106      -3.260  19.765 -11.622  1.00 98.08           C  
ATOM    846  CD2 TRP A 106      -4.538  19.300  -9.843  1.00 98.08           C  
ATOM    847  CE2 TRP A 106      -5.309  20.029 -10.776  1.00 98.08           C  
ATOM    848  CE3 TRP A 106      -5.132  18.894  -8.641  1.00 98.08           C  
ATOM    849  NE1 TRP A 106      -4.507  20.300 -11.851  1.00 98.08           N  
ATOM    850  CH2 TRP A 106      -7.203  19.952  -9.358  1.00 98.08           C  
ATOM    851  CZ2 TRP A 106      -6.646  20.361 -10.542  1.00 98.08           C  
ATOM    852  CZ3 TRP A 106      -6.463  19.225  -8.410  1.00 98.08           C  
ATOM    853  N   PRO A 107      -4.410  16.237 -10.713  1.00 98.58           N  
ATOM    854  CA  PRO A 107      -5.678  15.607 -10.338  1.00 98.58           C  
ATOM    855  C   PRO A 107      -5.512  14.147  -9.924  1.00 98.58           C  
ATOM    856  CB  PRO A 107      -6.519  15.721 -11.612  1.00 98.58           C  
ATOM    857  O   PRO A 107      -6.129  13.703  -8.952  1.00 98.58           O  
ATOM    858  CG  PRO A 107      -6.004  16.943 -12.302  1.00 98.58           C  
ATOM    859  CD  PRO A 107      -4.518  17.014 -12.100  1.00 98.58           C  
ATOM    860  N   LEU A 108      -4.757  13.420 -10.686  1.00 98.78           N  
ATOM    861  CA  LEU A 108      -4.523  12.023 -10.338  1.00 98.78           C  
ATOM    862  C   LEU A 108      -3.725  11.912  -9.043  1.00 98.78           C  
ATOM    863  CB  LEU A 108      -3.783  11.306 -11.470  1.00 98.78           C  
ATOM    864  O   LEU A 108      -4.018  11.061  -8.200  1.00 98.78           O  
ATOM    865  CG  LEU A 108      -3.488   9.821 -11.252  1.00 98.78           C  
ATOM    866  CD1 LEU A 108      -4.776   9.063 -10.951  1.00 98.78           C  
ATOM    867  CD2 LEU A 108      -2.787   9.230 -12.471  1.00 98.78           C  
ATOM    868  N   ARG A 109      -2.743  12.768  -8.825  1.00 98.83           N  
ATOM    869  CA  ARG A 109      -1.966  12.772  -7.590  1.00 98.83           C  
ATOM    870  C   ARG A 109      -2.857  13.047  -6.383  1.00 98.83           C  
ATOM    871  CB  ARG A 109      -0.846  13.813  -7.662  1.00 98.83           C  
ATOM    872  O   ARG A 109      -2.752  12.369  -5.359  1.00 98.83           O  
ATOM    873  CG  ARG A 109       0.209  13.510  -8.713  1.00 98.83           C  
ATOM    874  CD  ARG A 109       1.176  14.671  -8.893  1.00 98.83           C  
ATOM    875  NE  ARG A 109       1.946  14.925  -7.678  1.00 98.83           N  
ATOM    876  NH1 ARG A 109       2.832  16.929  -8.409  1.00 98.83           N  
ATOM    877  NH2 ARG A 109       3.371  16.122  -6.332  1.00 98.83           N  
ATOM    878  CZ  ARG A 109       2.714  15.991  -7.476  1.00 98.83           C  
ATOM    879  N   LEU A 110      -3.678  13.965  -6.532  1.00 98.84           N  
ATOM    880  CA  LEU A 110      -4.593  14.322  -5.454  1.00 98.84           C  
ATOM    881  C   LEU A 110      -5.560  13.179  -5.160  1.00 98.84           C  
ATOM    882  CB  LEU A 110      -5.376  15.588  -5.813  1.00 98.84           C  
ATOM    883  O   LEU A 110      -5.797  12.845  -3.998  1.00 98.84           O  
ATOM    884  CG  LEU A 110      -6.368  16.092  -4.764  1.00 98.84           C  
ATOM    885  CD1 LEU A 110      -5.638  16.459  -3.477  1.00 98.84           C  
ATOM    886  CD2 LEU A 110      -7.152  17.286  -5.299  1.00 98.84           C  
ATOM    887  N   THR A 111      -6.086  12.591  -6.193  1.00 98.79           N  
ATOM    888  CA  THR A 111      -7.013  11.474  -6.046  1.00 98.79           C  
ATOM    889  C   THR A 111      -6.351  10.315  -5.306  1.00 98.79           C  
ATOM    890  CB  THR A 111      -7.523  10.988  -7.415  1.00 98.79           C  
ATOM    891  O   THR A 111      -6.917   9.776  -4.353  1.00 98.79           O  
ATOM    892  CG2 THR A 111      -8.426   9.768  -7.264  1.00 98.79           C  
ATOM    893  OG1 THR A 111      -8.264  12.041  -8.044  1.00 98.79           O  
ATOM    894  N   LEU A 112      -5.198   9.955  -5.715  1.00 98.87           N  
ATOM    895  CA  LEU A 112      -4.486   8.837  -5.105  1.00 98.87           C  
ATOM    896  C   LEU A 112      -4.068   9.173  -3.678  1.00 98.87           C  
ATOM    897  CB  LEU A 112      -3.254   8.469  -5.937  1.00 98.87           C  
ATOM    898  O   LEU A 112      -4.040   8.295  -2.812  1.00 98.87           O  
ATOM    899  CG  LEU A 112      -3.521   7.783  -7.278  1.00 98.87           C  
ATOM    900  CD1 LEU A 112      -2.224   7.638  -8.067  1.00 98.87           C  
ATOM    901  CD2 LEU A 112      -4.177   6.424  -7.062  1.00 98.87           C  
ATOM    902  N   MET A 113      -3.784  10.400  -3.418  1.00 98.81           N  
ATOM    903  CA  MET A 113      -3.464  10.841  -2.063  1.00 98.81           C  
ATOM    904  C   MET A 113      -4.661  10.664  -1.136  1.00 98.81           C  
ATOM    905  CB  MET A 113      -3.015  12.303  -2.065  1.00 98.81           C  
ATOM    906  O   MET A 113      -4.515  10.176  -0.013  1.00 98.81           O  
ATOM    907  CG  MET A 113      -2.663  12.838  -0.686  1.00 98.81           C  
ATOM    908  SD  MET A 113      -4.141  13.379   0.257  1.00 98.81           S  
ATOM    909  CE  MET A 113      -4.555  14.899  -0.642  1.00 98.81           C  
ATOM    910  N   VAL A 114      -5.834  11.115  -1.578  1.00 98.83           N  
ATOM    911  CA  VAL A 114      -7.049  11.002  -0.778  1.00 98.83           C  
ATOM    912  C   VAL A 114      -7.361   9.530  -0.516  1.00 98.83           C  
ATOM    913  CB  VAL A 114      -8.249  11.687  -1.468  1.00 98.83           C  
ATOM    914  O   VAL A 114      -7.688   9.150   0.611  1.00 98.83           O  
ATOM    915  CG1 VAL A 114      -9.556  11.325  -0.764  1.00 98.83           C  
ATOM    916  CG2 VAL A 114      -8.055  13.202  -1.496  1.00 98.83           C  
ATOM    917  N   LEU A 115      -7.218   8.743  -1.561  1.00 98.80           N  
ATOM    918  CA  LEU A 115      -7.457   7.313  -1.404  1.00 98.80           C  
ATOM    919  C   LEU A 115      -6.435   6.692  -0.458  1.00 98.80           C  
ATOM    920  CB  LEU A 115      -7.406   6.609  -2.763  1.00 98.80           C  
ATOM    921  O   LEU A 115      -6.745   5.736   0.257  1.00 98.80           O  
ATOM    922  CG  LEU A 115      -8.517   6.964  -3.753  1.00 98.80           C  
ATOM    923  CD1 LEU A 115      -8.373   6.141  -5.029  1.00 98.80           C  
ATOM    924  CD2 LEU A 115      -9.887   6.745  -3.121  1.00 98.80           C  
ATOM    925  N   ASN A 116      -5.197   7.235  -0.541  1.00 98.73           N  
ATOM    926  CA  ASN A 116      -4.178   6.767   0.393  1.00 98.73           C  
ATOM    927  C   ASN A 116      -4.542   7.107   1.836  1.00 98.73           C  
ATOM    928  CB  ASN A 116      -2.812   7.357   0.037  1.00 98.73           C  
ATOM    929  O   ASN A 116      -4.218   6.355   2.756  1.00 98.73           O  
ATOM    930  CG  ASN A 116      -1.689   6.777   0.876  1.00 98.73           C  
ATOM    931  ND2 ASN A 116      -1.239   5.581   0.518  1.00 98.73           N  
ATOM    932  OD1 ASN A 116      -1.231   7.400   1.837  1.00 98.73           O  
ATOM    933  N   LEU A 117      -5.222   8.205   2.120  1.00 98.76           N  
ATOM    934  CA  LEU A 117      -5.755   8.503   3.445  1.00 98.76           C  
ATOM    935  C   LEU A 117      -6.762   7.442   3.877  1.00 98.76           C  
ATOM    936  CB  LEU A 117      -6.415   9.885   3.459  1.00 98.76           C  
ATOM    937  O   LEU A 117      -6.758   7.010   5.032  1.00 98.76           O  
ATOM    938  CG  LEU A 117      -5.471  11.087   3.393  1.00 98.76           C  
ATOM    939  CD1 LEU A 117      -6.249  12.353   3.049  1.00 98.76           C  
ATOM    940  CD2 LEU A 117      -4.724  11.253   4.712  1.00 98.76           C  
ATOM    941  N   LEU A 118      -7.551   7.057   2.871  1.00 98.62           N  
ATOM    942  CA  LEU A 118      -8.543   6.016   3.119  1.00 98.62           C  
ATOM    943  C   LEU A 118      -7.871   4.716   3.548  1.00 98.62           C  
ATOM    944  CB  LEU A 118      -9.392   5.776   1.868  1.00 98.62           C  
ATOM    945  O   LEU A 118      -8.359   4.028   4.447  1.00 98.62           O  
ATOM    946  CG  LEU A 118     -10.424   4.650   1.954  1.00 98.62           C  
ATOM    947  CD1 LEU A 118     -11.476   4.975   3.010  1.00 98.62           C  
ATOM    948  CD2 LEU A 118     -11.076   4.417   0.596  1.00 98.62           C  
ATOM    949  N   ALA A 119      -6.666   4.455   3.009  1.00 98.33           N  
ATOM    950  CA  ALA A 119      -5.952   3.203   3.245  1.00 98.33           C  
ATOM    951  C   ALA A 119      -5.372   3.160   4.656  1.00 98.33           C  
ATOM    952  CB  ALA A 119      -4.843   3.020   2.212  1.00 98.33           C  
ATOM    953  O   ALA A 119      -5.203   2.083   5.231  1.00 98.33           O  
ATOM    954  N   TYR A 120      -5.042   4.310   5.163  1.00 97.95           N  
ATOM    955  CA  TYR A 120      -4.514   4.499   6.510  1.00 97.95           C  
ATOM    956  C   TYR A 120      -3.329   3.574   6.766  1.00 97.95           C  
ATOM    957  CB  TYR A 120      -5.605   4.251   7.555  1.00 97.95           C  
ATOM    958  O   TYR A 120      -3.328   2.811   7.734  1.00 97.95           O  
ATOM    959  CG  TYR A 120      -5.180   4.580   8.966  1.00 97.95           C  
ATOM    960  CD1 TYR A 120      -5.807   3.987  10.059  1.00 97.95           C  
ATOM    961  CD2 TYR A 120      -4.152   5.485   9.208  1.00 97.95           C  
ATOM    962  CE1 TYR A 120      -5.421   4.289  11.361  1.00 97.95           C  
ATOM    963  CE2 TYR A 120      -3.757   5.794  10.506  1.00 97.95           C  
ATOM    964  OH  TYR A 120      -4.009   5.494  12.860  1.00 97.95           O  
ATOM    965  CZ  TYR A 120      -4.396   5.192  11.574  1.00 97.95           C  
ATOM    966  N   GLN A 121      -2.259   3.593   5.929  1.00 97.07           N  
ATOM    967  CA  GLN A 121      -1.054   2.783   6.070  1.00 97.07           C  
ATOM    968  C   GLN A 121       0.191   3.660   6.159  1.00 97.07           C  
ATOM    969  CB  GLN A 121      -0.924   1.805   4.901  1.00 97.07           C  
ATOM    970  O   GLN A 121       1.249   3.302   5.637  1.00 97.07           O  
ATOM    971  CG  GLN A 121      -2.030   0.759   4.847  1.00 97.07           C  
ATOM    972  CD  GLN A 121      -1.682  -0.418   3.956  1.00 97.07           C  
ATOM    973  NE2 GLN A 121      -2.696  -1.013   3.337  1.00 97.07           N  
ATOM    974  OE1 GLN A 121      -0.511  -0.789   3.824  1.00 97.07           O  
ATOM    975  N   ASN A 122       0.056   4.822   6.776  1.00 96.06           N  
ATOM    976  CA  ASN A 122       1.055   5.869   6.962  1.00 96.06           C  
ATOM    977  C   ASN A 122       0.994   6.907   5.845  1.00 96.06           C  
ATOM    978  CB  ASN A 122       2.458   5.265   7.049  1.00 96.06           C  
ATOM    979  O   ASN A 122       0.386   6.666   4.800  1.00 96.06           O  
ATOM    980  CG  ASN A 122       2.734   4.623   8.395  1.00 96.06           C  
ATOM    981  ND2 ASN A 122       3.474   3.520   8.385  1.00 96.06           N  
ATOM    982  OD1 ASN A 122       2.286   5.113   9.434  1.00 96.06           O  
ATOM    983  N   SER A 123       1.591   8.069   6.219  1.00 98.38           N  
ATOM    984  CA  SER A 123       1.647   9.093   5.181  1.00 98.38           C  
ATOM    985  C   SER A 123       2.438   8.609   3.970  1.00 98.38           C  
ATOM    986  CB  SER A 123       2.270  10.378   5.727  1.00 98.38           C  
ATOM    987  O   SER A 123       3.241   7.681   4.077  1.00 98.38           O  
ATOM    988  OG  SER A 123       3.657  10.203   5.964  1.00 98.38           O  
ATOM    989  N   ILE A 124       2.216   9.213   2.849  1.00 98.81           N  
ATOM    990  CA  ILE A 124       2.937   8.900   1.620  1.00 98.81           C  
ATOM    991  C   ILE A 124       4.441   9.002   1.864  1.00 98.81           C  
ATOM    992  CB  ILE A 124       2.517   9.836   0.464  1.00 98.81           C  
ATOM    993  O   ILE A 124       5.202   8.117   1.464  1.00 98.81           O  
ATOM    994  CG1 ILE A 124       1.077   9.536   0.031  1.00 98.81           C  
ATOM    995  CG2 ILE A 124       3.483   9.703  -0.717  1.00 98.81           C  
ATOM    996  CD1 ILE A 124       0.468  10.601  -0.870  1.00 98.81           C  
ATOM    997  N   TYR A 125       4.818  10.027   2.530  1.00 98.70           N  
ATOM    998  CA  TYR A 125       6.222  10.306   2.810  1.00 98.70           C  
ATOM    999  C   TYR A 125       6.859   9.166   3.597  1.00 98.70           C  
ATOM   1000  CB  TYR A 125       6.366  11.619   3.586  1.00 98.70           C  
ATOM   1001  O   TYR A 125       7.895   8.630   3.196  1.00 98.70           O  
ATOM   1002  CG  TYR A 125       7.793  12.088   3.727  1.00 98.70           C  
ATOM   1003  CD1 TYR A 125       8.603  11.617   4.759  1.00 98.70           C  
ATOM   1004  CD2 TYR A 125       8.336  13.003   2.832  1.00 98.70           C  
ATOM   1005  CE1 TYR A 125       9.918  12.047   4.895  1.00 98.70           C  
ATOM   1006  CE2 TYR A 125       9.650  13.440   2.958  1.00 98.70           C  
ATOM   1007  OH  TYR A 125      11.734  13.387   4.120  1.00 98.70           O  
ATOM   1008  CZ  TYR A 125      10.433  12.957   3.990  1.00 98.70           C  
ATOM   1009  N   GLU A 126       6.232   8.716   4.597  1.00 97.19           N  
ATOM   1010  CA  GLU A 126       6.763   7.673   5.469  1.00 97.19           C  
ATOM   1011  C   GLU A 126       6.721   6.309   4.786  1.00 97.19           C  
ATOM   1012  CB  GLU A 126       5.986   7.626   6.786  1.00 97.19           C  
ATOM   1013  O   GLU A 126       7.681   5.540   4.865  1.00 97.19           O  
ATOM   1014  CG  GLU A 126       6.232   8.826   7.689  1.00 97.19           C  
ATOM   1015  CD  GLU A 126       5.230   8.936   8.828  1.00 97.19           C  
ATOM   1016  OE1 GLU A 126       5.431   9.776   9.734  1.00 97.19           O  
ATOM   1017  OE2 GLU A 126       4.237   8.175   8.814  1.00 97.19           O  
ATOM   1018  N   TRP A 127       5.625   6.055   4.207  1.00 98.47           N  
ATOM   1019  CA  TRP A 127       5.466   4.783   3.509  1.00 98.47           C  
ATOM   1020  C   TRP A 127       6.526   4.620   2.425  1.00 98.47           C  
ATOM   1021  CB  TRP A 127       4.068   4.678   2.895  1.00 98.47           C  
ATOM   1022  O   TRP A 127       7.171   3.574   2.331  1.00 98.47           O  
ATOM   1023  CG  TRP A 127       3.721   3.305   2.401  1.00 98.47           C  
ATOM   1024  CD1 TRP A 127       2.975   2.360   3.049  1.00 98.47           C  
ATOM   1025  CD2 TRP A 127       4.113   2.722   1.155  1.00 98.47           C  
ATOM   1026  CE2 TRP A 127       3.567   1.419   1.113  1.00 98.47           C  
ATOM   1027  CE3 TRP A 127       4.872   3.174   0.067  1.00 98.47           C  
ATOM   1028  NE1 TRP A 127       2.879   1.224   2.280  1.00 98.47           N  
ATOM   1029  CH2 TRP A 127       4.504   1.032  -1.026  1.00 98.47           C  
ATOM   1030  CZ2 TRP A 127       3.758   0.564   0.025  1.00 98.47           C  
ATOM   1031  CZ3 TRP A 127       5.060   2.322  -1.015  1.00 98.47           C  
ATOM   1032  N   ALA A 128       6.692   5.689   1.632  1.00 98.58           N  
ATOM   1033  CA  ALA A 128       7.659   5.654   0.537  1.00 98.58           C  
ATOM   1034  C   ALA A 128       9.079   5.473   1.065  1.00 98.58           C  
ATOM   1035  CB  ALA A 128       7.563   6.928  -0.299  1.00 98.58           C  
ATOM   1036  O   ALA A 128       9.872   4.725   0.488  1.00 98.58           O  
ATOM   1037  N   ARG A 129       9.429   6.139   2.132  1.00 98.03           N  
ATOM   1038  CA  ARG A 129      10.744   5.981   2.746  1.00 98.03           C  
ATOM   1039  C   ARG A 129      10.994   4.529   3.137  1.00 98.03           C  
ATOM   1040  CB  ARG A 129      10.876   6.885   3.974  1.00 98.03           C  
ATOM   1041  O   ARG A 129      12.023   3.952   2.777  1.00 98.03           O  
ATOM   1042  CG  ARG A 129      12.206   6.749   4.698  1.00 98.03           C  
ATOM   1043  CD  ARG A 129      12.188   7.452   6.048  1.00 98.03           C  
ATOM   1044  NE  ARG A 129      11.204   6.860   6.951  1.00 98.03           N  
ATOM   1045  NH1 ARG A 129      11.255   8.594   8.477  1.00 98.03           N  
ATOM   1046  NH2 ARG A 129       9.885   6.789   8.829  1.00 98.03           N  
ATOM   1047  CZ  ARG A 129      10.784   7.416   8.083  1.00 98.03           C  
ATOM   1048  N   ASP A 130      10.045   3.986   3.849  1.00 97.47           N  
ATOM   1049  CA  ASP A 130      10.207   2.618   4.332  1.00 97.47           C  
ATOM   1050  C   ASP A 130      10.278   1.629   3.170  1.00 97.47           C  
ATOM   1051  CB  ASP A 130       9.062   2.242   5.274  1.00 97.47           C  
ATOM   1052  O   ASP A 130      11.047   0.667   3.213  1.00 97.47           O  
ATOM   1053  CG  ASP A 130       9.151   2.934   6.623  1.00 97.47           C  
ATOM   1054  OD1 ASP A 130      10.208   3.521   6.938  1.00 97.47           O  
ATOM   1055  OD2 ASP A 130       8.156   2.890   7.378  1.00 97.47           O  
ATOM   1056  N   HIS A 131       9.522   1.911   2.217  1.00 98.17           N  
ATOM   1057  CA  HIS A 131       9.502   1.007   1.072  1.00 98.17           C  
ATOM   1058  C   HIS A 131      10.818   1.063   0.303  1.00 98.17           C  
ATOM   1059  CB  HIS A 131       8.335   1.345   0.143  1.00 98.17           C  
ATOM   1060  O   HIS A 131      11.335   0.029  -0.128  1.00 98.17           O  
ATOM   1061  CG  HIS A 131       8.177   0.387  -0.995  1.00 98.17           C  
ATOM   1062  CD2 HIS A 131       8.316   0.562  -2.330  1.00 98.17           C  
ATOM   1063  ND1 HIS A 131       7.832  -0.935  -0.812  1.00 98.17           N  
ATOM   1064  CE1 HIS A 131       7.765  -1.533  -1.990  1.00 98.17           C  
ATOM   1065  NE2 HIS A 131       8.054  -0.647  -2.927  1.00 98.17           N  
ATOM   1066  N   ARG A 132      11.360   2.257   0.119  1.00 97.98           N  
ATOM   1067  CA  ARG A 132      12.656   2.399  -0.536  1.00 97.98           C  
ATOM   1068  C   ARG A 132      13.747   1.674   0.245  1.00 97.98           C  
ATOM   1069  CB  ARG A 132      13.019   3.877  -0.695  1.00 97.98           C  
ATOM   1070  O   ARG A 132      14.610   1.020  -0.345  1.00 97.98           O  
ATOM   1071  CG  ARG A 132      12.148   4.622  -1.694  1.00 97.98           C  
ATOM   1072  CD  ARG A 132      12.568   6.078  -1.833  1.00 97.98           C  
ATOM   1073  NE  ARG A 132      11.662   6.820  -2.705  1.00 97.98           N  
ATOM   1074  NH1 ARG A 132      12.834   8.807  -2.578  1.00 97.98           N  
ATOM   1075  NH2 ARG A 132      10.926   8.675  -3.841  1.00 97.98           N  
ATOM   1076  CZ  ARG A 132      11.810   8.099  -3.040  1.00 97.98           C  
ATOM   1077  N   VAL A 133      13.656   1.772   1.530  1.00 96.08           N  
ATOM   1078  CA  VAL A 133      14.598   1.053   2.380  1.00 96.08           C  
ATOM   1079  C   VAL A 133      14.424  -0.452   2.186  1.00 96.08           C  
ATOM   1080  CB  VAL A 133      14.418   1.423   3.869  1.00 96.08           C  
ATOM   1081  O   VAL A 133      15.407  -1.186   2.063  1.00 96.08           O  
ATOM   1082  CG1 VAL A 133      15.282   0.530   4.757  1.00 96.08           C  
ATOM   1083  CG2 VAL A 133      14.756   2.895   4.097  1.00 96.08           C  
ATOM   1084  N   HIS A 134      13.232  -0.894   2.086  1.00 97.59           N  
ATOM   1085  CA  HIS A 134      12.913  -2.305   1.899  1.00 97.59           C  
ATOM   1086  C   HIS A 134      13.530  -2.843   0.612  1.00 97.59           C  
ATOM   1087  CB  HIS A 134      11.398  -2.514   1.883  1.00 97.59           C  
ATOM   1088  O   HIS A 134      14.101  -3.936   0.602  1.00 97.59           O  
ATOM   1089  CG  HIS A 134      10.985  -3.876   1.421  1.00 97.59           C  
ATOM   1090  CD2 HIS A 134      10.326  -4.276   0.308  1.00 97.59           C  
ATOM   1091  ND1 HIS A 134      11.247  -5.018   2.146  1.00 97.59           N  
ATOM   1092  CE1 HIS A 134      10.766  -6.065   1.496  1.00 97.59           C  
ATOM   1093  NE2 HIS A 134      10.202  -5.642   0.378  1.00 97.59           N  
ATOM   1094  N   HIS A 135      13.463  -2.096  -0.416  1.00 97.08           N  
ATOM   1095  CA  HIS A 135      14.005  -2.539  -1.695  1.00 97.08           C  
ATOM   1096  C   HIS A 135      15.529  -2.471  -1.701  1.00 97.08           C  
ATOM   1097  CB  HIS A 135      13.438  -1.697  -2.839  1.00 97.08           C  
ATOM   1098  O   HIS A 135      16.191  -3.346  -2.265  1.00 97.08           O  
ATOM   1099  CG  HIS A 135      12.135  -2.206  -3.370  1.00 97.08           C  
ATOM   1100  CD2 HIS A 135      10.860  -1.929  -3.012  1.00 97.08           C  
ATOM   1101  ND1 HIS A 135      12.058  -3.121  -4.398  1.00 97.08           N  
ATOM   1102  CE1 HIS A 135      10.786  -3.384  -4.650  1.00 97.08           C  
ATOM   1103  NE2 HIS A 135      10.039  -2.674  -3.823  1.00 97.08           N  
ATOM   1104  N   LYS A 136      16.043  -1.478  -0.991  1.00 95.36           N  
ATOM   1105  CA  LYS A 136      17.490  -1.288  -0.994  1.00 95.36           C  
ATOM   1106  C   LYS A 136      18.182  -2.318  -0.107  1.00 95.36           C  
ATOM   1107  CB  LYS A 136      17.847   0.126  -0.532  1.00 95.36           C  
ATOM   1108  O   LYS A 136      19.267  -2.801  -0.437  1.00 95.36           O  
ATOM   1109  CG  LYS A 136      19.320   0.474  -0.686  1.00 95.36           C  
ATOM   1110  CD  LYS A 136      19.560   1.971  -0.529  1.00 95.36           C  
ATOM   1111  CE  LYS A 136      21.016   2.334  -0.789  1.00 95.36           C  
ATOM   1112  NZ  LYS A 136      21.231   3.812  -0.761  1.00 95.36           N  
ATOM   1113  N   PHE A 137      17.517  -2.700   0.928  1.00 95.87           N  
ATOM   1114  CA  PHE A 137      18.168  -3.575   1.896  1.00 95.87           C  
ATOM   1115  C   PHE A 137      17.309  -4.802   2.181  1.00 95.87           C  
ATOM   1116  CB  PHE A 137      18.453  -2.821   3.199  1.00 95.87           C  
ATOM   1117  O   PHE A 137      17.235  -5.263   3.322  1.00 95.87           O  
ATOM   1118  CG  PHE A 137      19.272  -1.572   3.010  1.00 95.87           C  
ATOM   1119  CD1 PHE A 137      20.632  -1.650   2.739  1.00 95.87           C  
ATOM   1120  CD2 PHE A 137      18.680  -0.319   3.103  1.00 95.87           C  
ATOM   1121  CE1 PHE A 137      21.392  -0.496   2.564  1.00 95.87           C  
ATOM   1122  CE2 PHE A 137      19.433   0.839   2.929  1.00 95.87           C  
ATOM   1123  CZ  PHE A 137      20.789   0.748   2.661  1.00 95.87           C  
ATOM   1124  N   SER A 138      16.686  -5.265   1.212  1.00 94.53           N  
ATOM   1125  CA  SER A 138      15.737  -6.367   1.335  1.00 94.53           C  
ATOM   1126  C   SER A 138      16.357  -7.551   2.070  1.00 94.53           C  
ATOM   1127  CB  SER A 138      15.250  -6.812  -0.045  1.00 94.53           C  
ATOM   1128  O   SER A 138      17.482  -7.955   1.768  1.00 94.53           O  
ATOM   1129  OG  SER A 138      14.220  -7.779   0.073  1.00 94.53           O  
ATOM   1130  N   GLU A 139      15.678  -8.027   2.972  1.00 94.61           N  
ATOM   1131  CA  GLU A 139      15.940  -9.228   3.761  1.00 94.61           C  
ATOM   1132  C   GLU A 139      17.180  -9.056   4.633  1.00 94.61           C  
ATOM   1133  CB  GLU A 139      16.103 -10.446   2.848  1.00 94.61           C  
ATOM   1134  O   GLU A 139      17.881 -10.028   4.923  1.00 94.61           O  
ATOM   1135  CG  GLU A 139      14.928 -10.671   1.907  1.00 94.61           C  
ATOM   1136  CD  GLU A 139      13.588 -10.731   2.623  1.00 94.61           C  
ATOM   1137  OE1 GLU A 139      12.539 -10.553   1.964  1.00 94.61           O  
ATOM   1138  OE2 GLU A 139      13.588 -10.957   3.854  1.00 94.61           O  
ATOM   1139  N   THR A 140      17.697  -7.906   4.941  1.00 95.79           N  
ATOM   1140  CA  THR A 140      18.722  -7.582   5.928  1.00 95.79           C  
ATOM   1141  C   THR A 140      18.094  -6.979   7.181  1.00 95.79           C  
ATOM   1142  CB  THR A 140      19.764  -6.606   5.352  1.00 95.79           C  
ATOM   1143  O   THR A 140      16.875  -6.813   7.253  1.00 95.79           O  
ATOM   1144  CG2 THR A 140      20.241  -7.060   3.976  1.00 95.79           C  
ATOM   1145  OG1 THR A 140      19.177  -5.304   5.236  1.00 95.79           O  
ATOM   1146  N   ASN A 141      18.934  -6.671   8.194  1.00 95.37           N  
ATOM   1147  CA  ASN A 141      18.444  -6.059   9.424  1.00 95.37           C  
ATOM   1148  C   ASN A 141      17.903  -4.654   9.175  1.00 95.37           C  
ATOM   1149  CB  ASN A 141      19.548  -6.023  10.483  1.00 95.37           C  
ATOM   1150  O   ASN A 141      17.129  -4.131   9.978  1.00 95.37           O  
ATOM   1151  CG  ASN A 141      19.777  -7.373  11.134  1.00 95.37           C  
ATOM   1152  ND2 ASN A 141      20.970  -7.573  11.680  1.00 95.37           N  
ATOM   1153  OD1 ASN A 141      18.888  -8.229  11.146  1.00 95.37           O  
ATOM   1154  N   ALA A 142      18.250  -4.092   8.036  1.00 94.95           N  
ATOM   1155  CA  ALA A 142      17.815  -2.737   7.707  1.00 94.95           C  
ATOM   1156  C   ALA A 142      16.450  -2.750   7.025  1.00 94.95           C  
ATOM   1157  CB  ALA A 142      18.845  -2.048   6.816  1.00 94.95           C  
ATOM   1158  O   ALA A 142      15.857  -1.695   6.788  1.00 94.95           O  
ATOM   1159  N   ASP A 143      15.964  -3.923   6.670  1.00 96.42           N  
ATOM   1160  CA  ASP A 143      14.648  -4.091   6.062  1.00 96.42           C  
ATOM   1161  C   ASP A 143      13.551  -4.106   7.124  1.00 96.42           C  
ATOM   1162  CB  ASP A 143      14.598  -5.378   5.236  1.00 96.42           C  
ATOM   1163  O   ASP A 143      13.471  -5.036   7.928  1.00 96.42           O  
ATOM   1164  CG  ASP A 143      13.287  -5.553   4.490  1.00 96.42           C  
ATOM   1165  OD1 ASP A 143      12.350  -4.756   4.708  1.00 96.42           O  
ATOM   1166  OD2 ASP A 143      13.190  -6.499   3.678  1.00 96.42           O  
ATOM   1167  N   PRO A 144      12.622  -3.154   7.109  1.00 96.01           N  
ATOM   1168  CA  PRO A 144      11.600  -3.068   8.154  1.00 96.01           C  
ATOM   1169  C   PRO A 144      10.676  -4.283   8.178  1.00 96.01           C  
ATOM   1170  CB  PRO A 144      10.824  -1.800   7.786  1.00 96.01           C  
ATOM   1171  O   PRO A 144      10.078  -4.589   9.213  1.00 96.01           O  
ATOM   1172  CG  PRO A 144      11.110  -1.586   6.334  1.00 96.01           C  
ATOM   1173  CD  PRO A 144      12.482  -2.118   6.034  1.00 96.01           C  
ATOM   1174  N   VAL A 145      10.576  -4.910   7.043  1.00 96.64           N  
ATOM   1175  CA  VAL A 145       9.653  -6.036   6.950  1.00 96.64           C  
ATOM   1176  C   VAL A 145      10.424  -7.309   6.606  1.00 96.64           C  
ATOM   1177  CB  VAL A 145       8.549  -5.781   5.899  1.00 96.64           C  
ATOM   1178  O   VAL A 145       9.918  -8.173   5.886  1.00 96.64           O  
ATOM   1179  CG1 VAL A 145       7.639  -4.636   6.340  1.00 96.64           C  
ATOM   1180  CG2 VAL A 145       9.170  -5.480   4.536  1.00 96.64           C  
ATOM   1181  N   ASN A 146      11.489  -7.492   7.096  1.00 96.80           N  
ATOM   1182  CA  ASN A 146      12.438  -8.569   6.834  1.00 96.80           C  
ATOM   1183  C   ASN A 146      11.774  -9.939   6.941  1.00 96.80           C  
ATOM   1184  CB  ASN A 146      13.629  -8.481   7.790  1.00 96.80           C  
ATOM   1185  O   ASN A 146      11.492 -10.413   8.043  1.00 96.80           O  
ATOM   1186  CG  ASN A 146      14.694  -9.518   7.493  1.00 96.80           C  
ATOM   1187  ND2 ASN A 146      15.776  -9.494   8.263  1.00 96.80           N  
ATOM   1188  OD1 ASN A 146      14.547 -10.333   6.579  1.00 96.80           O  
ATOM   1189  N   ALA A 147      11.638 -10.572   5.808  1.00 96.99           N  
ATOM   1190  CA  ALA A 147      10.931 -11.848   5.739  1.00 96.99           C  
ATOM   1191  C   ALA A 147      11.765 -12.971   6.350  1.00 96.99           C  
ATOM   1192  CB  ALA A 147      10.574 -12.182   4.293  1.00 96.99           C  
ATOM   1193  O   ALA A 147      11.234 -14.029   6.696  1.00 96.99           O  
ATOM   1194  N   LYS A 148      13.077 -12.777   6.545  1.00 96.53           N  
ATOM   1195  CA  LYS A 148      13.944 -13.793   7.133  1.00 96.53           C  
ATOM   1196  C   LYS A 148      13.654 -13.968   8.621  1.00 96.53           C  
ATOM   1197  CB  LYS A 148      15.415 -13.429   6.926  1.00 96.53           C  
ATOM   1198  O   LYS A 148      14.077 -14.954   9.229  1.00 96.53           O  
ATOM   1199  CG  LYS A 148      15.896 -13.591   5.491  1.00 96.53           C  
ATOM   1200  CD  LYS A 148      17.396 -13.355   5.375  1.00 96.53           C  
ATOM   1201  CE  LYS A 148      17.904 -13.662   3.972  1.00 96.53           C  
ATOM   1202  NZ  LYS A 148      19.371 -13.408   3.846  1.00 96.53           N  
ATOM   1203  N   ARG A 149      12.876 -13.059   9.134  1.00 95.66           N  
ATOM   1204  CA  ARG A 149      12.535 -13.133  10.551  1.00 95.66           C  
ATOM   1205  C   ARG A 149      11.246 -13.919  10.764  1.00 95.66           C  
ATOM   1206  CB  ARG A 149      12.398 -11.729  11.145  1.00 95.66           C  
ATOM   1207  O   ARG A 149      10.740 -14.000  11.886  1.00 95.66           O  
ATOM   1208  CG  ARG A 149      13.699 -10.944  11.178  1.00 95.66           C  
ATOM   1209  CD  ARG A 149      13.498  -9.541  11.733  1.00 95.66           C  
ATOM   1210  NE  ARG A 149      13.086  -9.569  13.133  1.00 95.66           N  
ATOM   1211  NH1 ARG A 149      12.754  -7.289  13.296  1.00 95.66           N  
ATOM   1212  NH2 ARG A 149      12.383  -8.638  15.112  1.00 95.66           N  
ATOM   1213  CZ  ARG A 149      12.742  -8.499  13.844  1.00 95.66           C  
ATOM   1214  N   GLY A 150      10.686 -14.364   9.676  1.00 97.67           N  
ATOM   1215  CA  GLY A 150       9.537 -15.252   9.760  1.00 97.67           C  
ATOM   1216  C   GLY A 150       8.271 -14.645   9.187  1.00 97.67           C  
ATOM   1217  O   GLY A 150       8.190 -13.431   8.994  1.00 97.67           O  
ATOM   1218  N   PHE A 151       7.321 -15.484   8.945  1.00 98.30           N  
ATOM   1219  CA  PHE A 151       6.062 -15.096   8.322  1.00 98.30           C  
ATOM   1220  C   PHE A 151       5.324 -14.077   9.183  1.00 98.30           C  
ATOM   1221  CB  PHE A 151       5.176 -16.323   8.086  1.00 98.30           C  
ATOM   1222  O   PHE A 151       4.914 -13.023   8.692  1.00 98.30           O  
ATOM   1223  CG  PHE A 151       3.808 -15.991   7.555  1.00 98.30           C  
ATOM   1224  CD1 PHE A 151       2.727 -15.853   8.417  1.00 98.30           C  
ATOM   1225  CD2 PHE A 151       3.602 -15.817   6.192  1.00 98.30           C  
ATOM   1226  CE1 PHE A 151       1.459 -15.546   7.928  1.00 98.30           C  
ATOM   1227  CE2 PHE A 151       2.339 -15.510   5.696  1.00 98.30           C  
ATOM   1228  CZ  PHE A 151       1.268 -15.376   6.565  1.00 98.30           C  
ATOM   1229  N   PHE A 152       5.205 -14.389  10.469  1.00 98.19           N  
ATOM   1230  CA  PHE A 152       4.431 -13.519  11.347  1.00 98.19           C  
ATOM   1231  C   PHE A 152       5.068 -12.138  11.440  1.00 98.19           C  
ATOM   1232  CB  PHE A 152       4.307 -14.136  12.743  1.00 98.19           C  
ATOM   1233  O   PHE A 152       4.373 -11.122  11.377  1.00 98.19           O  
ATOM   1234  CG  PHE A 152       3.489 -13.312  13.701  1.00 98.19           C  
ATOM   1235  CD1 PHE A 152       4.107 -12.505  14.648  1.00 98.19           C  
ATOM   1236  CD2 PHE A 152       2.101 -13.345  13.653  1.00 98.19           C  
ATOM   1237  CE1 PHE A 152       3.352 -11.741  15.535  1.00 98.19           C  
ATOM   1238  CE2 PHE A 152       1.341 -12.585  14.537  1.00 98.19           C  
ATOM   1239  CZ  PHE A 152       1.968 -11.784  15.478  1.00 98.19           C  
ATOM   1240  N   PHE A 153       6.373 -12.139  11.535  1.00 97.65           N  
ATOM   1241  CA  PHE A 153       7.052 -10.852  11.625  1.00 97.65           C  
ATOM   1242  C   PHE A 153       6.799 -10.018  10.375  1.00 97.65           C  
ATOM   1243  CB  PHE A 153       8.558 -11.051  11.828  1.00 97.65           C  
ATOM   1244  O   PHE A 153       6.430  -8.845  10.470  1.00 97.65           O  
ATOM   1245  CG  PHE A 153       9.329  -9.764  11.949  1.00 97.65           C  
ATOM   1246  CD1 PHE A 153       9.957  -9.207  10.843  1.00 97.65           C  
ATOM   1247  CD2 PHE A 153       9.425  -9.112  13.172  1.00 97.65           C  
ATOM   1248  CE1 PHE A 153      10.671  -8.016  10.952  1.00 97.65           C  
ATOM   1249  CE2 PHE A 153      10.137  -7.921  13.289  1.00 97.65           C  
ATOM   1250  CZ  PHE A 153      10.760  -7.376  12.178  1.00 97.65           C  
ATOM   1251  N   SER A 154       7.008 -10.549   9.174  1.00 97.74           N  
ATOM   1252  CA  SER A 154       6.872  -9.792   7.934  1.00 97.74           C  
ATOM   1253  C   SER A 154       5.410  -9.482   7.633  1.00 97.74           C  
ATOM   1254  CB  SER A 154       7.489 -10.562   6.766  1.00 97.74           C  
ATOM   1255  O   SER A 154       5.110  -8.576   6.852  1.00 97.74           O  
ATOM   1256  OG  SER A 154       6.839 -11.808   6.585  1.00 97.74           O  
ATOM   1257  N   HIS A 155       4.469 -10.234   8.241  1.00 98.48           N  
ATOM   1258  CA  HIS A 155       3.047 -10.025   7.994  1.00 98.48           C  
ATOM   1259  C   HIS A 155       2.495  -8.905   8.868  1.00 98.48           C  
ATOM   1260  CB  HIS A 155       2.265 -11.317   8.239  1.00 98.48           C  
ATOM   1261  O   HIS A 155       1.881  -7.962   8.363  1.00 98.48           O  
ATOM   1262  CG  HIS A 155       0.853 -11.265   7.751  1.00 98.48           C  
ATOM   1263  CD2 HIS A 155      -0.316 -11.146   8.423  1.00 98.48           C  
ATOM   1264  ND1 HIS A 155       0.524 -11.342   6.415  1.00 98.48           N  
ATOM   1265  CE1 HIS A 155      -0.791 -11.272   6.286  1.00 98.48           C  
ATOM   1266  NE2 HIS A 155      -1.324 -11.153   7.490  1.00 98.48           N  
ATOM   1267  N   VAL A 156       2.693  -8.934  10.164  1.00 98.22           N  
ATOM   1268  CA  VAL A 156       2.153  -7.893  11.032  1.00 98.22           C  
ATOM   1269  C   VAL A 156       3.117  -7.631  12.187  1.00 98.22           C  
ATOM   1270  CB  VAL A 156       0.759  -8.276  11.578  1.00 98.22           C  
ATOM   1271  O   VAL A 156       3.084  -6.563  12.801  1.00 98.22           O  
ATOM   1272  CG1 VAL A 156       0.846  -9.525  12.454  1.00 98.22           C  
ATOM   1273  CG2 VAL A 156       0.154  -7.112  12.361  1.00 98.22           C  
ATOM   1274  N   GLY A 157       3.991  -8.552  12.405  1.00 96.96           N  
ATOM   1275  CA  GLY A 157       4.884  -8.514  13.552  1.00 96.96           C  
ATOM   1276  C   GLY A 157       5.765  -7.280  13.581  1.00 96.96           C  
ATOM   1277  O   GLY A 157       5.992  -6.698  14.644  1.00 96.96           O  
ATOM   1278  N   TRP A 158       6.225  -6.853  12.428  1.00 96.17           N  
ATOM   1279  CA  TRP A 158       7.141  -5.719  12.371  1.00 96.17           C  
ATOM   1280  C   TRP A 158       6.466  -4.448  12.872  1.00 96.17           C  
ATOM   1281  CB  TRP A 158       7.652  -5.512  10.942  1.00 96.17           C  
ATOM   1282  O   TRP A 158       7.140  -3.501  13.287  1.00 96.17           O  
ATOM   1283  CG  TRP A 158       6.592  -5.083   9.973  1.00 96.17           C  
ATOM   1284  CD1 TRP A 158       5.736  -5.891   9.278  1.00 96.17           C  
ATOM   1285  CD2 TRP A 158       6.280  -3.741   9.586  1.00 96.17           C  
ATOM   1286  CE2 TRP A 158       5.222  -3.811   8.654  1.00 96.17           C  
ATOM   1287  CE3 TRP A 158       6.793  -2.486   9.939  1.00 96.17           C  
ATOM   1288  NE1 TRP A 158       4.909  -5.132   8.483  1.00 96.17           N  
ATOM   1289  CH2 TRP A 158       5.186  -1.454   8.432  1.00 96.17           C  
ATOM   1290  CZ2 TRP A 158       4.666  -2.670   8.069  1.00 96.17           C  
ATOM   1291  CZ3 TRP A 158       6.239  -1.352   9.356  1.00 96.17           C  
ATOM   1292  N   LEU A 159       5.185  -4.502  12.916  1.00 95.57           N  
ATOM   1293  CA  LEU A 159       4.417  -3.350  13.376  1.00 95.57           C  
ATOM   1294  C   LEU A 159       4.202  -3.407  14.885  1.00 95.57           C  
ATOM   1295  CB  LEU A 159       3.066  -3.286  12.659  1.00 95.57           C  
ATOM   1296  O   LEU A 159       3.711  -2.447  15.483  1.00 95.57           O  
ATOM   1297  CG  LEU A 159       3.105  -2.951  11.167  1.00 95.57           C  
ATOM   1298  CD1 LEU A 159       1.762  -3.266  10.517  1.00 95.57           C  
ATOM   1299  CD2 LEU A 159       3.477  -1.487  10.957  1.00 95.57           C  
ATOM   1300  N   LEU A 160       4.509  -4.514  15.479  1.00 96.67           N  
ATOM   1301  CA  LEU A 160       4.205  -4.739  16.888  1.00 96.67           C  
ATOM   1302  C   LEU A 160       5.443  -4.523  17.752  1.00 96.67           C  
ATOM   1303  CB  LEU A 160       3.661  -6.154  17.099  1.00 96.67           C  
ATOM   1304  O   LEU A 160       5.413  -4.772  18.959  1.00 96.67           O  
ATOM   1305  CG  LEU A 160       2.459  -6.554  16.242  1.00 96.67           C  
ATOM   1306  CD1 LEU A 160       2.016  -7.974  16.580  1.00 96.67           C  
ATOM   1307  CD2 LEU A 160       1.311  -5.569  16.439  1.00 96.67           C  
ATOM   1308  N   CYS A 161       6.504  -4.136  17.054  1.00 93.86           N  
ATOM   1309  CA  CYS A 161       7.737  -3.930  17.806  1.00 93.86           C  
ATOM   1310  C   CYS A 161       8.483  -2.700  17.303  1.00 93.86           C  
ATOM   1311  CB  CYS A 161       8.638  -5.161  17.706  1.00 93.86           C  
ATOM   1312  O   CYS A 161       8.189  -2.190  16.220  1.00 93.86           O  
ATOM   1313  SG  CYS A 161       9.156  -5.549  16.019  1.00 93.86           S  
ATOM   1314  N   ARG A 162       9.344  -2.281  18.099  1.00 92.32           N  
ATOM   1315  CA  ARG A 162      10.189  -1.168  17.681  1.00 92.32           C  
ATOM   1316  C   ARG A 162      11.113  -1.580  16.540  1.00 92.32           C  
ATOM   1317  CB  ARG A 162      11.012  -0.645  18.860  1.00 92.32           C  
ATOM   1318  O   ARG A 162      11.549  -2.731  16.472  1.00 92.32           O  
ATOM   1319  CG  ARG A 162      10.172  -0.140  20.022  1.00 92.32           C  
ATOM   1320  CD  ARG A 162       9.541   1.211  19.718  1.00 92.32           C  
ATOM   1321  NE  ARG A 162       8.828   1.746  20.875  1.00 92.32           N  
ATOM   1322  NH1 ARG A 162       8.180   3.702  19.830  1.00 92.32           N  
ATOM   1323  NH2 ARG A 162       7.581   3.307  22.007  1.00 92.32           N  
ATOM   1324  CZ  ARG A 162       8.198   2.917  20.901  1.00 92.32           C  
ATOM   1325  N   LYS A 163      11.393  -0.551  15.641  1.00 90.95           N  
ATOM   1326  CA  LYS A 163      12.222  -0.833  14.473  1.00 90.95           C  
ATOM   1327  C   LYS A 163      13.643  -1.207  14.884  1.00 90.95           C  
ATOM   1328  CB  LYS A 163      12.249   0.371  13.530  1.00 90.95           C  
ATOM   1329  O   LYS A 163      14.175  -0.669  15.857  1.00 90.95           O  
ATOM   1330  CG  LYS A 163      10.916   0.659  12.855  1.00 90.95           C  
ATOM   1331  CD  LYS A 163      11.012   1.851  11.912  1.00 90.95           C  
ATOM   1332  CE  LYS A 163       9.678   2.142  11.239  1.00 90.95           C  
ATOM   1333  NZ  LYS A 163       9.750   3.353  10.368  1.00 90.95           N  
ATOM   1334  N   HIS A 164      14.164  -2.047  14.135  1.00 92.45           N  
ATOM   1335  CA  HIS A 164      15.587  -2.328  14.294  1.00 92.45           C  
ATOM   1336  C   HIS A 164      16.423  -1.068  14.095  1.00 92.45           C  
ATOM   1337  CB  HIS A 164      16.032  -3.414  13.314  1.00 92.45           C  
ATOM   1338  O   HIS A 164      16.124  -0.252  13.219  1.00 92.45           O  
ATOM   1339  CG  HIS A 164      17.371  -3.998  13.633  1.00 92.45           C  
ATOM   1340  CD2 HIS A 164      17.714  -5.186  14.186  1.00 92.45           C  
ATOM   1341  ND1 HIS A 164      18.552  -3.333  13.383  1.00 92.45           N  
ATOM   1342  CE1 HIS A 164      19.566  -4.090  13.768  1.00 92.45           C  
ATOM   1343  NE2 HIS A 164      19.085  -5.219  14.259  1.00 92.45           N  
ATOM   1344  N   PRO A 165      17.495  -0.901  14.902  1.00 92.48           N  
ATOM   1345  CA  PRO A 165      18.333   0.293  14.763  1.00 92.48           C  
ATOM   1346  C   PRO A 165      18.862   0.480  13.343  1.00 92.48           C  
ATOM   1347  CB  PRO A 165      19.479   0.034  15.744  1.00 92.48           C  
ATOM   1348  O   PRO A 165      19.031   1.614  12.888  1.00 92.48           O  
ATOM   1349  CG  PRO A 165      18.893  -0.860  16.789  1.00 92.48           C  
ATOM   1350  CD  PRO A 165      17.892  -1.767  16.134  1.00 92.48           C  
ATOM   1351  N   GLU A 166      19.073  -0.616  12.629  1.00 94.31           N  
ATOM   1352  CA  GLU A 166      19.581  -0.506  11.264  1.00 94.31           C  
ATOM   1353  C   GLU A 166      18.519   0.057  10.324  1.00 94.31           C  
ATOM   1354  CB  GLU A 166      20.062  -1.868  10.758  1.00 94.31           C  
ATOM   1355  O   GLU A 166      18.846   0.685   9.315  1.00 94.31           O  
ATOM   1356  CG  GLU A 166      21.352  -2.346  11.410  1.00 94.31           C  
ATOM   1357  CD  GLU A 166      22.017  -3.487  10.658  1.00 94.31           C  
ATOM   1358  OE1 GLU A 166      23.033  -4.029  11.151  1.00 94.31           O  
ATOM   1359  OE2 GLU A 166      21.520  -3.843   9.566  1.00 94.31           O  
ATOM   1360  N   VAL A 167      17.271  -0.243  10.608  1.00 92.81           N  
ATOM   1361  CA  VAL A 167      16.188   0.318   9.807  1.00 92.81           C  
ATOM   1362  C   VAL A 167      16.192   1.840   9.927  1.00 92.81           C  
ATOM   1363  CB  VAL A 167      14.815  -0.248  10.234  1.00 92.81           C  
ATOM   1364  O   VAL A 167      16.092   2.548   8.922  1.00 92.81           O  
ATOM   1365  CG1 VAL A 167      13.683   0.486   9.517  1.00 92.81           C  
ATOM   1366  CG2 VAL A 167      14.746  -1.748   9.954  1.00 92.81           C  
ATOM   1367  N   ARG A 168      16.455   2.336  11.082  1.00 89.47           N  
ATOM   1368  CA  ARG A 168      16.488   3.772  11.340  1.00 89.47           C  
ATOM   1369  C   ARG A 168      17.713   4.416  10.699  1.00 89.47           C  
ATOM   1370  CB  ARG A 168      16.477   4.049  12.845  1.00 89.47           C  
ATOM   1371  O   ARG A 168      17.607   5.467  10.063  1.00 89.47           O  
ATOM   1372  CG  ARG A 168      15.166   3.694  13.527  1.00 89.47           C  
ATOM   1373  CD  ARG A 168      15.177   4.071  15.002  1.00 89.47           C  
ATOM   1374  NE  ARG A 168      14.257   3.243  15.777  1.00 89.47           N  
ATOM   1375  NH1 ARG A 168      15.904   2.244  17.053  1.00 89.47           N  
ATOM   1376  NH2 ARG A 168      13.703   1.690  17.376  1.00 89.47           N  
ATOM   1377  CZ  ARG A 168      14.623   2.394  16.733  1.00 89.47           C  
ATOM   1378  N   ALA A 169      18.791   3.799  10.966  1.00 91.35           N  
ATOM   1379  CA  ALA A 169      20.058   4.333  10.470  1.00 91.35           C  
ATOM   1380  C   ALA A 169      20.052   4.432   8.947  1.00 91.35           C  
ATOM   1381  CB  ALA A 169      21.222   3.463  10.940  1.00 91.35           C  
ATOM   1382  O   ALA A 169      20.341   5.492   8.387  1.00 91.35           O  
ATOM   1383  N   LYS A 170      19.601   3.414   8.275  1.00 91.11           N  
ATOM   1384  CA  LYS A 170      19.641   3.377   6.816  1.00 91.11           C  
ATOM   1385  C   LYS A 170      18.460   4.134   6.214  1.00 91.11           C  
ATOM   1386  CB  LYS A 170      19.647   1.932   6.315  1.00 91.11           C  
ATOM   1387  O   LYS A 170      18.567   4.693   5.121  1.00 91.11           O  
ATOM   1388  CG  LYS A 170      20.908   1.159   6.671  1.00 91.11           C  
ATOM   1389  CD  LYS A 170      22.117   1.677   5.903  1.00 91.11           C  
ATOM   1390  CE  LYS A 170      23.357   0.838   6.177  1.00 91.11           C  
ATOM   1391  NZ  LYS A 170      24.568   1.402   5.509  1.00 91.11           N  
ATOM   1392  N   GLY A 171      17.380   4.090   6.939  1.00 89.76           N  
ATOM   1393  CA  GLY A 171      16.226   4.862   6.506  1.00 89.76           C  
ATOM   1394  C   GLY A 171      16.484   6.357   6.478  1.00 89.76           C  
ATOM   1395  O   GLY A 171      15.951   7.068   5.623  1.00 89.76           O  
ATOM   1396  N   GLY A 172      17.339   6.852   7.378  1.00 89.83           N  
ATOM   1397  CA  GLY A 172      17.671   8.266   7.455  1.00 89.83           C  
ATOM   1398  C   GLY A 172      18.553   8.734   6.313  1.00 89.83           C  
ATOM   1399  O   GLY A 172      18.653   9.935   6.050  1.00 89.83           O  
ATOM   1400  N   ARG A 173      19.032   7.786   5.517  1.00 92.62           N  
ATOM   1401  CA  ARG A 173      19.965   8.118   4.445  1.00 92.62           C  
ATOM   1402  C   ARG A 173      19.280   8.058   3.084  1.00 92.62           C  
ATOM   1403  CB  ARG A 173      21.168   7.172   4.468  1.00 92.62           C  
ATOM   1404  O   ARG A 173      19.897   8.351   2.059  1.00 92.62           O  
ATOM   1405  CG  ARG A 173      21.994   7.256   5.742  1.00 92.62           C  
ATOM   1406  CD  ARG A 173      23.183   6.307   5.707  1.00 92.62           C  
ATOM   1407  NE  ARG A 173      23.927   6.328   6.963  1.00 92.62           N  
ATOM   1408  NH1 ARG A 173      25.497   4.768   6.300  1.00 92.62           N  
ATOM   1409  NH2 ARG A 173      25.608   5.693   8.394  1.00 92.62           N  
ATOM   1410  CZ  ARG A 173      25.009   5.596   7.216  1.00 92.62           C  
ATOM   1411  N   ILE A 174      18.024   7.643   3.108  1.00 92.27           N  
ATOM   1412  CA  ILE A 174      17.282   7.525   1.857  1.00 92.27           C  
ATOM   1413  C   ILE A 174      16.947   8.916   1.323  1.00 92.27           C  
ATOM   1414  CB  ILE A 174      15.991   6.696   2.041  1.00 92.27           C  
ATOM   1415  O   ILE A 174      16.526   9.794   2.080  1.00 92.27           O  
ATOM   1416  CG1 ILE A 174      16.334   5.236   2.355  1.00 92.27           C  
ATOM   1417  CG2 ILE A 174      15.103   6.796   0.797  1.00 92.27           C  
ATOM   1418  CD1 ILE A 174      17.062   4.515   1.227  1.00 92.27           C  
ATOM   1419  N   ASP A 175      17.232   9.173   0.047  1.00 93.32           N  
ATOM   1420  CA  ASP A 175      16.911  10.447  -0.590  1.00 93.32           C  
ATOM   1421  C   ASP A 175      15.403  10.603  -0.775  1.00 93.32           C  
ATOM   1422  CB  ASP A 175      17.621  10.566  -1.940  1.00 93.32           C  
ATOM   1423  O   ASP A 175      14.781   9.841  -1.517  1.00 93.32           O  
ATOM   1424  CG  ASP A 175      17.335  11.880  -2.646  1.00 93.32           C  
ATOM   1425  OD1 ASP A 175      16.882  12.841  -1.987  1.00 93.32           O  
ATOM   1426  OD2 ASP A 175      17.562  11.954  -3.873  1.00 93.32           O  
ATOM   1427  N   LEU A 176      14.888  11.694  -0.225  1.00 97.67           N  
ATOM   1428  CA  LEU A 176      13.449  11.922  -0.300  1.00 97.67           C  
ATOM   1429  C   LEU A 176      13.146  13.307  -0.862  1.00 97.67           C  
ATOM   1430  CB  LEU A 176      12.810  11.769   1.083  1.00 97.67           C  
ATOM   1431  O   LEU A 176      12.094  13.882  -0.572  1.00 97.67           O  
ATOM   1432  CG  LEU A 176      12.838  10.366   1.692  1.00 97.67           C  
ATOM   1433  CD1 LEU A 176      12.344  10.403   3.134  1.00 97.67           C  
ATOM   1434  CD2 LEU A 176      11.998   9.404   0.858  1.00 97.67           C  
ATOM   1435  N   SER A 177      14.193  13.818  -1.540  1.00 97.83           N  
ATOM   1436  CA  SER A 177      14.076  15.184  -2.041  1.00 97.83           C  
ATOM   1437  C   SER A 177      12.907  15.319  -3.011  1.00 97.83           C  
ATOM   1438  CB  SER A 177      15.372  15.616  -2.728  1.00 97.83           C  
ATOM   1439  O   SER A 177      12.221  16.343  -3.026  1.00 97.83           O  
ATOM   1440  OG  SER A 177      15.683  14.750  -3.806  1.00 97.83           O  
ATOM   1441  N   ASP A 178      12.669  14.310  -3.754  1.00 98.22           N  
ATOM   1442  CA  ASP A 178      11.552  14.347  -4.693  1.00 98.22           C  
ATOM   1443  C   ASP A 178      10.221  14.483  -3.958  1.00 98.22           C  
ATOM   1444  CB  ASP A 178      11.545  13.092  -5.568  1.00 98.22           C  
ATOM   1445  O   ASP A 178       9.345  15.240  -4.383  1.00 98.22           O  
ATOM   1446  CG  ASP A 178      11.472  11.807  -4.761  1.00 98.22           C  
ATOM   1447  OD1 ASP A 178      12.254  11.646  -3.800  1.00 98.22           O  
ATOM   1448  OD2 ASP A 178      10.627  10.948  -5.092  1.00 98.22           O  
ATOM   1449  N   LEU A 179      10.016  13.752  -2.855  1.00 98.41           N  
ATOM   1450  CA  LEU A 179       8.786  13.806  -2.074  1.00 98.41           C  
ATOM   1451  C   LEU A 179       8.650  15.149  -1.365  1.00 98.41           C  
ATOM   1452  CB  LEU A 179       8.752  12.669  -1.048  1.00 98.41           C  
ATOM   1453  O   LEU A 179       7.546  15.687  -1.251  1.00 98.41           O  
ATOM   1454  CG  LEU A 179       8.806  11.248  -1.610  1.00 98.41           C  
ATOM   1455  CD1 LEU A 179       8.700  10.228  -0.481  1.00 98.41           C  
ATOM   1456  CD2 LEU A 179       7.697  11.035  -2.634  1.00 98.41           C  
ATOM   1457  N   GLU A 180       9.801  15.705  -0.962  1.00 98.45           N  
ATOM   1458  CA  GLU A 180       9.814  16.988  -0.265  1.00 98.45           C  
ATOM   1459  C   GLU A 180       9.419  18.128  -1.199  1.00 98.45           C  
ATOM   1460  CB  GLU A 180      11.195  17.257   0.339  1.00 98.45           C  
ATOM   1461  O   GLU A 180       8.913  19.158  -0.750  1.00 98.45           O  
ATOM   1462  CG  GLU A 180      11.569  16.305   1.466  1.00 98.45           C  
ATOM   1463  CD  GLU A 180      13.036  16.383   1.855  1.00 98.45           C  
ATOM   1464  OE1 GLU A 180      13.434  15.744   2.856  1.00 98.45           O  
ATOM   1465  OE2 GLU A 180      13.795  17.090   1.155  1.00 98.45           O  
ATOM   1466  N   ARG A 181       9.626  17.922  -2.485  1.00 98.43           N  
ATOM   1467  CA  ARG A 181       9.320  18.945  -3.479  1.00 98.43           C  
ATOM   1468  C   ARG A 181       7.887  18.807  -3.984  1.00 98.43           C  
ATOM   1469  CB  ARG A 181      10.299  18.866  -4.653  1.00 98.43           C  
ATOM   1470  O   ARG A 181       7.407  19.651  -4.744  1.00 98.43           O  
ATOM   1471  CG  ARG A 181      11.709  19.320  -4.310  1.00 98.43           C  
ATOM   1472  CD  ARG A 181      12.644  19.205  -5.505  1.00 98.43           C  
ATOM   1473  NE  ARG A 181      14.024  19.516  -5.142  1.00 98.43           N  
ATOM   1474  NH1 ARG A 181      14.934  18.775  -7.131  1.00 98.43           N  
ATOM   1475  NH2 ARG A 181      16.291  19.626  -5.492  1.00 98.43           N  
ATOM   1476  CZ  ARG A 181      15.080  19.305  -5.922  1.00 98.43           C  
ATOM   1477  N   ASP A 182       7.250  17.753  -3.587  1.00 98.58           N  
ATOM   1478  CA  ASP A 182       5.866  17.515  -3.985  1.00 98.58           C  
ATOM   1479  C   ASP A 182       4.892  18.105  -2.967  1.00 98.58           C  
ATOM   1480  CB  ASP A 182       5.606  16.017  -4.155  1.00 98.58           C  
ATOM   1481  O   ASP A 182       4.722  17.558  -1.875  1.00 98.58           O  
ATOM   1482  CG  ASP A 182       4.254  15.716  -4.777  1.00 98.58           C  
ATOM   1483  OD1 ASP A 182       3.311  16.518  -4.603  1.00 98.58           O  
ATOM   1484  OD2 ASP A 182       4.129  14.667  -5.445  1.00 98.58           O  
ATOM   1485  N   PRO A 183       4.159  19.197  -3.323  1.00 98.55           N  
ATOM   1486  CA  PRO A 183       3.302  19.896  -2.362  1.00 98.55           C  
ATOM   1487  C   PRO A 183       2.132  19.040  -1.883  1.00 98.55           C  
ATOM   1488  CB  PRO A 183       2.805  21.109  -3.151  1.00 98.55           C  
ATOM   1489  O   PRO A 183       1.666  19.201  -0.752  1.00 98.55           O  
ATOM   1490  CG  PRO A 183       2.997  20.737  -4.586  1.00 98.55           C  
ATOM   1491  CD  PRO A 183       4.197  19.840  -4.689  1.00 98.55           C  
ATOM   1492  N   ILE A 184       1.660  18.166  -2.699  1.00 98.79           N  
ATOM   1493  CA  ILE A 184       0.558  17.289  -2.320  1.00 98.79           C  
ATOM   1494  C   ILE A 184       1.026  16.303  -1.253  1.00 98.79           C  
ATOM   1495  CB  ILE A 184      -0.005  16.529  -3.542  1.00 98.79           C  
ATOM   1496  O   ILE A 184       0.335  16.083  -0.255  1.00 98.79           O  
ATOM   1497  CG1 ILE A 184      -0.746  17.494  -4.476  1.00 98.79           C  
ATOM   1498  CG2 ILE A 184      -0.924  15.389  -3.092  1.00 98.79           C  
ATOM   1499  CD1 ILE A 184      -1.246  16.849  -5.761  1.00 98.79           C  
ATOM   1500  N   VAL A 185       2.191  15.789  -1.455  1.00 98.81           N  
ATOM   1501  CA  VAL A 185       2.756  14.836  -0.505  1.00 98.81           C  
ATOM   1502  C   VAL A 185       2.995  15.524   0.837  1.00 98.81           C  
ATOM   1503  CB  VAL A 185       4.072  14.222  -1.032  1.00 98.81           C  
ATOM   1504  O   VAL A 185       2.637  14.989   1.889  1.00 98.81           O  
ATOM   1505  CG1 VAL A 185       4.775  13.428   0.068  1.00 98.81           C  
ATOM   1506  CG2 VAL A 185       3.798  13.334  -2.245  1.00 98.81           C  
ATOM   1507  N   MET A 186       3.524  16.696   0.780  1.00 98.71           N  
ATOM   1508  CA  MET A 186       3.884  17.388   2.015  1.00 98.71           C  
ATOM   1509  C   MET A 186       2.640  17.908   2.728  1.00 98.71           C  
ATOM   1510  CB  MET A 186       4.842  18.544   1.724  1.00 98.71           C  
ATOM   1511  O   MET A 186       2.608  17.974   3.959  1.00 98.71           O  
ATOM   1512  CG  MET A 186       6.211  18.098   1.236  1.00 98.71           C  
ATOM   1513  SD  MET A 186       6.949  16.800   2.303  1.00 98.71           S  
ATOM   1514  CE  MET A 186       7.150  17.731   3.848  1.00 98.71           C  
ATOM   1515  N   PHE A 187       1.616  18.274   1.961  1.00 98.77           N  
ATOM   1516  CA  PHE A 187       0.331  18.606   2.565  1.00 98.77           C  
ATOM   1517  C   PHE A 187      -0.238  17.410   3.319  1.00 98.77           C  
ATOM   1518  CB  PHE A 187      -0.662  19.074   1.496  1.00 98.77           C  
ATOM   1519  O   PHE A 187      -0.677  17.543   4.463  1.00 98.77           O  
ATOM   1520  CG  PHE A 187      -2.061  19.275   2.013  1.00 98.77           C  
ATOM   1521  CD1 PHE A 187      -3.012  18.268   1.896  1.00 98.77           C  
ATOM   1522  CD2 PHE A 187      -2.425  20.471   2.618  1.00 98.77           C  
ATOM   1523  CE1 PHE A 187      -4.307  18.451   2.374  1.00 98.77           C  
ATOM   1524  CE2 PHE A 187      -3.718  20.661   3.098  1.00 98.77           C  
ATOM   1525  CZ  PHE A 187      -4.657  19.651   2.974  1.00 98.77           C  
ATOM   1526  N   GLN A 188      -0.272  16.299   2.629  1.00 98.65           N  
ATOM   1527  CA  GLN A 188      -0.781  15.085   3.257  1.00 98.65           C  
ATOM   1528  C   GLN A 188       0.006  14.747   4.520  1.00 98.65           C  
ATOM   1529  CB  GLN A 188      -0.730  13.911   2.277  1.00 98.65           C  
ATOM   1530  O   GLN A 188      -0.577  14.384   5.543  1.00 98.65           O  
ATOM   1531  CG  GLN A 188      -1.372  12.637   2.810  1.00 98.65           C  
ATOM   1532  CD  GLN A 188      -0.353  11.572   3.168  1.00 98.65           C  
ATOM   1533  NE2 GLN A 188      -0.811  10.331   3.292  1.00 98.65           N  
ATOM   1534  OE1 GLN A 188       0.837  11.862   3.331  1.00 98.65           O  
ATOM   1535  N   LYS A 189       1.287  14.828   4.388  1.00 98.49           N  
ATOM   1536  CA  LYS A 189       2.150  14.528   5.527  1.00 98.49           C  
ATOM   1537  C   LYS A 189       1.811  15.416   6.721  1.00 98.49           C  
ATOM   1538  CB  LYS A 189       3.621  14.700   5.147  1.00 98.49           C  
ATOM   1539  O   LYS A 189       1.699  14.932   7.850  1.00 98.49           O  
ATOM   1540  CG  LYS A 189       4.591  14.415   6.284  1.00 98.49           C  
ATOM   1541  CD  LYS A 189       6.038  14.597   5.843  1.00 98.49           C  
ATOM   1542  CE  LYS A 189       7.009  14.334   6.985  1.00 98.49           C  
ATOM   1543  NZ  LYS A 189       7.698  15.584   7.426  1.00 98.49           N  
ATOM   1544  N   ARG A 190       1.634  16.662   6.572  1.00 98.28           N  
ATOM   1545  CA  ARG A 190       1.402  17.649   7.622  1.00 98.28           C  
ATOM   1546  C   ARG A 190       0.034  17.452   8.266  1.00 98.28           C  
ATOM   1547  CB  ARG A 190       1.518  19.068   7.061  1.00 98.28           C  
ATOM   1548  O   ARG A 190      -0.132  17.684   9.466  1.00 98.28           O  
ATOM   1549  CG  ARG A 190       1.333  20.159   8.103  1.00 98.28           C  
ATOM   1550  CD  ARG A 190       1.394  21.548   7.483  1.00 98.28           C  
ATOM   1551  NE  ARG A 190       2.638  21.756   6.749  1.00 98.28           N  
ATOM   1552  NH1 ARG A 190       3.699  22.891   8.459  1.00 98.28           N  
ATOM   1553  NH2 ARG A 190       4.786  22.523   6.475  1.00 98.28           N  
ATOM   1554  CZ  ARG A 190       3.705  22.390   7.229  1.00 98.28           C  
ATOM   1555  N   HIS A 191      -0.941  16.948   7.451  1.00 98.43           N  
ATOM   1556  CA  HIS A 191      -2.320  16.900   7.924  1.00 98.43           C  
ATOM   1557  C   HIS A 191      -2.813  15.462   8.041  1.00 98.43           C  
ATOM   1558  CB  HIS A 191      -3.235  17.694   6.989  1.00 98.43           C  
ATOM   1559  O   HIS A 191      -4.006  15.225   8.244  1.00 98.43           O  
ATOM   1560  CG  HIS A 191      -2.948  19.162   6.972  1.00 98.43           C  
ATOM   1561  CD2 HIS A 191      -2.456  19.960   5.996  1.00 98.43           C  
ATOM   1562  ND1 HIS A 191      -3.166  19.975   8.063  1.00 98.43           N  
ATOM   1563  CE1 HIS A 191      -2.821  21.215   7.756  1.00 98.43           C  
ATOM   1564  NE2 HIS A 191      -2.387  21.232   6.508  1.00 98.43           N  
ATOM   1565  N   TYR A 192      -1.892  14.542   7.844  1.00 98.02           N  
ATOM   1566  CA  TYR A 192      -2.242  13.130   7.740  1.00 98.02           C  
ATOM   1567  C   TYR A 192      -3.098  12.692   8.923  1.00 98.02           C  
ATOM   1568  CB  TYR A 192      -0.980  12.267   7.662  1.00 98.02           C  
ATOM   1569  O   TYR A 192      -4.184  12.137   8.740  1.00 98.02           O  
ATOM   1570  CG  TYR A 192      -1.261  10.794   7.489  1.00 98.02           C  
ATOM   1571  CD1 TYR A 192      -1.213   9.924   8.576  1.00 98.02           C  
ATOM   1572  CD2 TYR A 192      -1.573  10.270   6.239  1.00 98.02           C  
ATOM   1573  CE1 TYR A 192      -1.470   8.566   8.421  1.00 98.02           C  
ATOM   1574  CE2 TYR A 192      -1.832   8.913   6.073  1.00 98.02           C  
ATOM   1575  OH  TYR A 192      -2.033   6.727   7.009  1.00 98.02           O  
ATOM   1576  CZ  TYR A 192      -1.778   8.070   7.168  1.00 98.02           C  
ATOM   1577  N   TYR A 193      -2.699  13.013  10.144  1.00 94.48           N  
ATOM   1578  CA  TYR A 193      -3.365  12.493  11.333  1.00 94.48           C  
ATOM   1579  C   TYR A 193      -4.618  13.299  11.652  1.00 94.48           C  
ATOM   1580  CB  TYR A 193      -2.414  12.510  12.533  1.00 94.48           C  
ATOM   1581  O   TYR A 193      -5.485  12.840  12.400  1.00 94.48           O  
ATOM   1582  CG  TYR A 193      -1.273  11.528  12.418  1.00 94.48           C  
ATOM   1583  CD1 TYR A 193      -1.515  10.160  12.310  1.00 94.48           C  
ATOM   1584  CD2 TYR A 193       0.047  11.965  12.417  1.00 94.48           C  
ATOM   1585  CE1 TYR A 193      -0.467   9.251  12.206  1.00 94.48           C  
ATOM   1586  CE2 TYR A 193       1.102  11.065  12.313  1.00 94.48           C  
ATOM   1587  OH  TYR A 193       1.877   8.816  12.104  1.00 94.48           O  
ATOM   1588  CZ  TYR A 193       0.836   9.712  12.208  1.00 94.48           C  
ATOM   1589  N   LYS A 194      -4.721  14.433  10.997  1.00 97.01           N  
ATOM   1590  CA  LYS A 194      -5.941  15.225  11.130  1.00 97.01           C  
ATOM   1591  C   LYS A 194      -7.022  14.733  10.172  1.00 97.01           C  
ATOM   1592  CB  LYS A 194      -5.651  16.705  10.876  1.00 97.01           C  
ATOM   1593  O   LYS A 194      -8.206  14.725  10.515  1.00 97.01           O  
ATOM   1594  CG  LYS A 194      -4.700  17.331  11.886  1.00 97.01           C  
ATOM   1595  CD  LYS A 194      -4.378  18.776  11.529  1.00 97.01           C  
ATOM   1596  CE  LYS A 194      -3.319  19.359  12.455  1.00 97.01           C  
ATOM   1597  NZ  LYS A 194      -2.873  20.712  12.004  1.00 97.01           N  
ATOM   1598  N   LEU A 195      -6.622  14.208   9.090  1.00 98.08           N  
ATOM   1599  CA  LEU A 195      -7.547  13.875   8.012  1.00 98.08           C  
ATOM   1600  C   LEU A 195      -7.993  12.419   8.108  1.00 98.08           C  
ATOM   1601  CB  LEU A 195      -6.898  14.132   6.649  1.00 98.08           C  
ATOM   1602  O   LEU A 195      -9.141  12.095   7.795  1.00 98.08           O  
ATOM   1603  CG  LEU A 195      -6.622  15.595   6.295  1.00 98.08           C  
ATOM   1604  CD1 LEU A 195      -5.809  15.684   5.008  1.00 98.08           C  
ATOM   1605  CD2 LEU A 195      -7.929  16.369   6.164  1.00 98.08           C  
ATOM   1606  N   VAL A 196      -7.189  11.515   8.593  1.00 97.40           N  
ATOM   1607  CA  VAL A 196      -7.410  10.074   8.533  1.00 97.40           C  
ATOM   1608  C   VAL A 196      -8.659   9.708   9.332  1.00 97.40           C  
ATOM   1609  CB  VAL A 196      -6.189   9.290   9.064  1.00 97.40           C  
ATOM   1610  O   VAL A 196      -9.503   8.943   8.861  1.00 97.40           O  
ATOM   1611  CG1 VAL A 196      -6.576   7.852   9.404  1.00 97.40           C  
ATOM   1612  CG2 VAL A 196      -5.054   9.313   8.041  1.00 97.40           C  
ATOM   1613  N   PRO A 197      -8.869  10.263  10.571  1.00 96.86           N  
ATOM   1614  CA  PRO A 197     -10.072   9.849  11.298  1.00 96.86           C  
ATOM   1615  C   PRO A 197     -11.356  10.120  10.517  1.00 96.86           C  
ATOM   1616  CB  PRO A 197     -10.021  10.694  12.574  1.00 96.86           C  
ATOM   1617  O   PRO A 197     -12.292   9.318  10.563  1.00 96.86           O  
ATOM   1618  CG  PRO A 197      -8.568  10.961  12.797  1.00 96.86           C  
ATOM   1619  CD  PRO A 197      -7.907  11.151  11.462  1.00 96.86           C  
ATOM   1620  N   PHE A 198     -11.345  11.126   9.661  1.00 98.11           N  
ATOM   1621  CA  PHE A 198     -12.543  11.502   8.919  1.00 98.11           C  
ATOM   1622  C   PHE A 198     -12.653  10.703   7.626  1.00 98.11           C  
ATOM   1623  CB  PHE A 198     -12.537  13.002   8.610  1.00 98.11           C  
ATOM   1624  O   PHE A 198     -13.686  10.087   7.356  1.00 98.11           O  
ATOM   1625  CG  PHE A 198     -12.587  13.875   9.835  1.00 98.11           C  
ATOM   1626  CD1 PHE A 198     -13.792  14.119  10.482  1.00 98.11           C  
ATOM   1627  CD2 PHE A 198     -11.428  14.451  10.339  1.00 98.11           C  
ATOM   1628  CE1 PHE A 198     -13.841  14.927  11.616  1.00 98.11           C  
ATOM   1629  CE2 PHE A 198     -11.470  15.259  11.472  1.00 98.11           C  
ATOM   1630  CZ  PHE A 198     -12.677  15.496  12.108  1.00 98.11           C  
ATOM   1631  N   VAL A 199     -11.522  10.620   6.915  1.00 98.46           N  
ATOM   1632  CA  VAL A 199     -11.556  10.032   5.580  1.00 98.46           C  
ATOM   1633  C   VAL A 199     -11.637   8.511   5.687  1.00 98.46           C  
ATOM   1634  CB  VAL A 199     -10.320  10.443   4.747  1.00 98.46           C  
ATOM   1635  O   VAL A 199     -12.353   7.866   4.918  1.00 98.46           O  
ATOM   1636  CG1 VAL A 199     -10.339   9.760   3.381  1.00 98.46           C  
ATOM   1637  CG2 VAL A 199     -10.266  11.961   4.589  1.00 98.46           C  
ATOM   1638  N   SER A 200     -10.993   7.937   6.696  1.00 97.86           N  
ATOM   1639  CA  SER A 200     -10.873   6.485   6.759  1.00 97.86           C  
ATOM   1640  C   SER A 200     -11.969   5.877   7.628  1.00 97.86           C  
ATOM   1641  CB  SER A 200      -9.500   6.083   7.300  1.00 97.86           C  
ATOM   1642  O   SER A 200     -12.323   4.707   7.462  1.00 97.86           O  
ATOM   1643  OG  SER A 200      -8.473   6.468   6.403  1.00 97.86           O  
ATOM   1644  N   PHE A 201     -12.583   6.713   8.557  1.00 97.93           N  
ATOM   1645  CA  PHE A 201     -13.467   6.089   9.535  1.00 97.93           C  
ATOM   1646  C   PHE A 201     -14.814   6.801   9.580  1.00 97.93           C  
ATOM   1647  CB  PHE A 201     -12.823   6.097  10.925  1.00 97.93           C  
ATOM   1648  O   PHE A 201     -15.854   6.187   9.335  1.00 97.93           O  
ATOM   1649  CG  PHE A 201     -11.544   5.309  11.007  1.00 97.93           C  
ATOM   1650  CD1 PHE A 201     -11.570   3.924  11.114  1.00 97.93           C  
ATOM   1651  CD2 PHE A 201     -10.314   5.953  10.975  1.00 97.93           C  
ATOM   1652  CE1 PHE A 201     -10.388   3.191  11.189  1.00 97.93           C  
ATOM   1653  CE2 PHE A 201      -9.128   5.228  11.050  1.00 97.93           C  
ATOM   1654  CZ  PHE A 201      -9.167   3.847  11.158  1.00 97.93           C  
ATOM   1655  N   VAL A 202     -14.874   8.051   9.737  1.00 98.58           N  
ATOM   1656  CA  VAL A 202     -16.117   8.785   9.948  1.00 98.58           C  
ATOM   1657  C   VAL A 202     -16.949   8.773   8.668  1.00 98.58           C  
ATOM   1658  CB  VAL A 202     -15.848  10.240  10.395  1.00 98.58           C  
ATOM   1659  O   VAL A 202     -18.118   8.381   8.684  1.00 98.58           O  
ATOM   1660  CG1 VAL A 202     -17.140  11.056  10.384  1.00 98.58           C  
ATOM   1661  CG2 VAL A 202     -15.211  10.262  11.784  1.00 98.58           C  
ATOM   1662  N   ILE A 203     -16.359   9.163   7.546  1.00 98.60           N  
ATOM   1663  CA  ILE A 203     -17.084   9.295   6.287  1.00 98.60           C  
ATOM   1664  C   ILE A 203     -17.556   7.921   5.816  1.00 98.60           C  
ATOM   1665  CB  ILE A 203     -16.213   9.964   5.200  1.00 98.60           C  
ATOM   1666  O   ILE A 203     -18.731   7.740   5.488  1.00 98.60           O  
ATOM   1667  CG1 ILE A 203     -16.048  11.460   5.493  1.00 98.60           C  
ATOM   1668  CG2 ILE A 203     -16.817   9.741   3.811  1.00 98.60           C  
ATOM   1669  CD1 ILE A 203     -15.068  12.167   4.568  1.00 98.60           C  
ATOM   1670  N   PRO A 204     -16.664   6.940   5.835  1.00 98.60           N  
ATOM   1671  CA  PRO A 204     -17.111   5.616   5.395  1.00 98.60           C  
ATOM   1672  C   PRO A 204     -18.251   5.064   6.249  1.00 98.60           C  
ATOM   1673  CB  PRO A 204     -15.855   4.754   5.538  1.00 98.60           C  
ATOM   1674  O   PRO A 204     -19.070   4.282   5.761  1.00 98.60           O  
ATOM   1675  CG  PRO A 204     -14.717   5.696   5.308  1.00 98.60           C  
ATOM   1676  CD  PRO A 204     -15.049   7.011   5.951  1.00 98.60           C  
ATOM   1677  N   THR A 205     -18.319   5.433   7.513  1.00 98.77           N  
ATOM   1678  CA  THR A 205     -19.373   4.985   8.418  1.00 98.77           C  
ATOM   1679  C   THR A 205     -20.674   5.735   8.146  1.00 98.77           C  
ATOM   1680  CB  THR A 205     -18.964   5.178   9.890  1.00 98.77           C  
ATOM   1681  O   THR A 205     -21.748   5.132   8.111  1.00 98.77           O  
ATOM   1682  CG2 THR A 205     -20.096   4.780  10.831  1.00 98.77           C  
ATOM   1683  OG1 THR A 205     -17.817   4.367  10.171  1.00 98.77           O  
ATOM   1684  N   LEU A 206     -20.643   6.986   7.804  1.00 98.81           N  
ATOM   1685  CA  LEU A 206     -21.813   7.848   7.676  1.00 98.81           C  
ATOM   1686  C   LEU A 206     -22.511   7.622   6.339  1.00 98.81           C  
ATOM   1687  CB  LEU A 206     -21.412   9.319   7.813  1.00 98.81           C  
ATOM   1688  O   LEU A 206     -23.736   7.723   6.249  1.00 98.81           O  
ATOM   1689  CG  LEU A 206     -21.004   9.783   9.212  1.00 98.81           C  
ATOM   1690  CD1 LEU A 206     -20.657  11.268   9.199  1.00 98.81           C  
ATOM   1691  CD2 LEU A 206     -22.116   9.498  10.216  1.00 98.81           C  
ATOM   1692  N   ILE A 207     -21.839   7.314   5.341  1.00 98.70           N  
ATOM   1693  CA  ILE A 207     -22.385   7.227   3.991  1.00 98.70           C  
ATOM   1694  C   ILE A 207     -23.457   6.141   3.937  1.00 98.70           C  
ATOM   1695  CB  ILE A 207     -21.279   6.941   2.951  1.00 98.70           C  
ATOM   1696  O   ILE A 207     -24.593   6.401   3.532  1.00 98.70           O  
ATOM   1697  CG1 ILE A 207     -20.435   8.198   2.710  1.00 98.70           C  
ATOM   1698  CG2 ILE A 207     -21.888   6.431   1.642  1.00 98.70           C  
ATOM   1699  CD1 ILE A 207     -19.303   8.001   1.712  1.00 98.70           C  
ATOM   1700  N   PRO A 208     -23.213   4.919   4.394  1.00 98.76           N  
ATOM   1701  CA  PRO A 208     -24.275   3.911   4.357  1.00 98.76           C  
ATOM   1702  C   PRO A 208     -25.466   4.276   5.241  1.00 98.76           C  
ATOM   1703  CB  PRO A 208     -23.581   2.647   4.869  1.00 98.76           C  
ATOM   1704  O   PRO A 208     -26.612   3.986   4.890  1.00 98.76           O  
ATOM   1705  CG  PRO A 208     -22.134   2.852   4.555  1.00 98.76           C  
ATOM   1706  CD  PRO A 208     -21.812   4.310   4.717  1.00 98.76           C  
ATOM   1707  N   MET A 209     -25.097   4.991   6.290  1.00 98.68           N  
ATOM   1708  CA  MET A 209     -26.158   5.383   7.214  1.00 98.68           C  
ATOM   1709  C   MET A 209     -27.109   6.379   6.559  1.00 98.68           C  
ATOM   1710  CB  MET A 209     -25.566   5.986   8.489  1.00 98.68           C  
ATOM   1711  O   MET A 209     -28.328   6.254   6.683  1.00 98.68           O  
ATOM   1712  CG  MET A 209     -24.778   4.993   9.328  1.00 98.68           C  
ATOM   1713  SD  MET A 209     -23.936   5.787  10.752  1.00 98.68           S  
ATOM   1714  CE  MET A 209     -25.376   6.295  11.732  1.00 98.68           C  
ATOM   1715  N   TYR A 210     -26.583   7.209   5.814  1.00 98.60           N  
ATOM   1716  CA  TYR A 210     -27.347   8.317   5.251  1.00 98.60           C  
ATOM   1717  C   TYR A 210     -27.990   7.919   3.928  1.00 98.60           C  
ATOM   1718  CB  TYR A 210     -26.449   9.541   5.048  1.00 98.60           C  
ATOM   1719  O   TYR A 210     -29.140   8.275   3.658  1.00 98.60           O  
ATOM   1720  CG  TYR A 210     -27.197  10.777   4.610  1.00 98.60           C  
ATOM   1721  CD1 TYR A 210     -27.157  11.206   3.285  1.00 98.60           C  
ATOM   1722  CD2 TYR A 210     -27.945  11.518   5.519  1.00 98.60           C  
ATOM   1723  CE1 TYR A 210     -27.844  12.345   2.878  1.00 98.60           C  
ATOM   1724  CE2 TYR A 210     -28.635  12.658   5.123  1.00 98.60           C  
ATOM   1725  OH  TYR A 210     -29.260  14.192   3.404  1.00 98.60           O  
ATOM   1726  CZ  TYR A 210     -28.579  13.063   3.802  1.00 98.60           C  
ATOM   1727  N   PHE A 211     -27.295   7.185   3.132  1.00 98.59           N  
ATOM   1728  CA  PHE A 211     -27.758   7.009   1.761  1.00 98.59           C  
ATOM   1729  C   PHE A 211     -28.634   5.767   1.641  1.00 98.59           C  
ATOM   1730  CB  PHE A 211     -26.569   6.907   0.800  1.00 98.59           C  
ATOM   1731  O   PHE A 211     -29.549   5.725   0.815  1.00 98.59           O  
ATOM   1732  CG  PHE A 211     -25.937   8.233   0.474  1.00 98.59           C  
ATOM   1733  CD1 PHE A 211     -26.546   9.109  -0.416  1.00 98.59           C  
ATOM   1734  CD2 PHE A 211     -24.733   8.604   1.059  1.00 98.59           C  
ATOM   1735  CE1 PHE A 211     -25.963  10.338  -0.720  1.00 98.59           C  
ATOM   1736  CE2 PHE A 211     -24.144   9.830   0.761  1.00 98.59           C  
ATOM   1737  CZ  PHE A 211     -24.760  10.695  -0.129  1.00 98.59           C  
ATOM   1738  N   TRP A 212     -28.377   4.773   2.475  1.00 98.44           N  
ATOM   1739  CA  TRP A 212     -29.297   3.654   2.304  1.00 98.44           C  
ATOM   1740  C   TRP A 212     -29.781   3.136   3.655  1.00 98.44           C  
ATOM   1741  CB  TRP A 212     -28.628   2.522   1.520  1.00 98.44           C  
ATOM   1742  O   TRP A 212     -30.228   1.992   3.764  1.00 98.44           O  
ATOM   1743  CG  TRP A 212     -27.294   2.109   2.065  1.00 98.44           C  
ATOM   1744  CD1 TRP A 212     -27.054   1.180   3.039  1.00 98.44           C  
ATOM   1745  CD2 TRP A 212     -26.015   2.616   1.670  1.00 98.44           C  
ATOM   1746  CE2 TRP A 212     -25.043   1.947   2.447  1.00 98.44           C  
ATOM   1747  CE3 TRP A 212     -25.597   3.570   0.733  1.00 98.44           C  
ATOM   1748  NE1 TRP A 212     -25.702   1.078   3.273  1.00 98.44           N  
ATOM   1749  CH2 TRP A 212     -23.294   3.143   1.391  1.00 98.44           C  
ATOM   1750  CZ2 TRP A 212     -23.676   2.204   2.314  1.00 98.44           C  
ATOM   1751  CZ3 TRP A 212     -24.237   3.824   0.603  1.00 98.44           C  
ATOM   1752  N   GLY A 213     -29.695   4.053   4.741  1.00 98.36           N  
ATOM   1753  CA  GLY A 213     -30.315   3.866   6.043  1.00 98.36           C  
ATOM   1754  C   GLY A 213     -29.747   2.688   6.811  1.00 98.36           C  
ATOM   1755  O   GLY A 213     -30.481   1.978   7.502  1.00 98.36           O  
ATOM   1756  N   GLU A 214     -28.498   2.395   6.751  1.00 98.68           N  
ATOM   1757  CA  GLU A 214     -27.834   1.334   7.503  1.00 98.68           C  
ATOM   1758  C   GLU A 214     -27.678   1.715   8.973  1.00 98.68           C  
ATOM   1759  CB  GLU A 214     -26.465   1.018   6.894  1.00 98.68           C  
ATOM   1760  O   GLU A 214     -27.579   2.897   9.307  1.00 98.68           O  
ATOM   1761  CG  GLU A 214     -25.806  -0.224   7.475  1.00 98.68           C  
ATOM   1762  CD  GLU A 214     -26.660  -1.475   7.342  1.00 98.68           C  
ATOM   1763  OE1 GLU A 214     -27.528  -1.712   8.213  1.00 98.68           O  
ATOM   1764  OE2 GLU A 214     -26.460  -2.224   6.360  1.00 98.68           O  
ATOM   1765  N   THR A 215     -27.621   0.713   9.843  1.00 98.69           N  
ATOM   1766  CA  THR A 215     -27.381   0.993  11.254  1.00 98.69           C  
ATOM   1767  C   THR A 215     -25.926   1.393  11.486  1.00 98.69           C  
ATOM   1768  CB  THR A 215     -27.728  -0.223  12.132  1.00 98.69           C  
ATOM   1769  O   THR A 215     -25.047   1.041  10.698  1.00 98.69           O  
ATOM   1770  CG2 THR A 215     -29.164  -0.679  11.897  1.00 98.69           C  
ATOM   1771  OG1 THR A 215     -26.838  -1.301  11.818  1.00 98.69           O  
ATOM   1772  N   LEU A 216     -25.725   2.113  12.552  1.00 98.75           N  
ATOM   1773  CA  LEU A 216     -24.373   2.514  12.927  1.00 98.75           C  
ATOM   1774  C   LEU A 216     -23.464   1.298  13.067  1.00 98.75           C  
ATOM   1775  CB  LEU A 216     -24.393   3.305  14.237  1.00 98.75           C  
ATOM   1776  O   LEU A 216     -22.343   1.293  12.553  1.00 98.75           O  
ATOM   1777  CG  LEU A 216     -23.031   3.663  14.834  1.00 98.75           C  
ATOM   1778  CD1 LEU A 216     -22.223   4.499  13.848  1.00 98.75           C  
ATOM   1779  CD2 LEU A 216     -23.204   4.404  16.155  1.00 98.75           C  
ATOM   1780  N   SER A 217     -23.960   0.294  13.733  1.00 98.63           N  
ATOM   1781  CA  SER A 217     -23.161  -0.898  13.995  1.00 98.63           C  
ATOM   1782  C   SER A 217     -22.731  -1.572  12.696  1.00 98.63           C  
ATOM   1783  CB  SER A 217     -23.943  -1.889  14.858  1.00 98.63           C  
ATOM   1784  O   SER A 217     -21.548  -1.858  12.501  1.00 98.63           O  
ATOM   1785  OG  SER A 217     -23.166  -3.043  15.129  1.00 98.63           O  
ATOM   1786  N   ASN A 218     -23.660  -1.836  11.750  1.00 98.77           N  
ATOM   1787  CA  ASN A 218     -23.330  -2.478  10.482  1.00 98.77           C  
ATOM   1788  C   ASN A 218     -22.382  -1.620   9.649  1.00 98.77           C  
ATOM   1789  CB  ASN A 218     -24.602  -2.787   9.689  1.00 98.77           C  
ATOM   1790  O   ASN A 218     -21.421  -2.131   9.072  1.00 98.77           O  
ATOM   1791  CG  ASN A 218     -25.364  -3.973  10.247  1.00 98.77           C  
ATOM   1792  ND2 ASN A 218     -26.543  -4.233   9.694  1.00 98.77           N  
ATOM   1793  OD1 ASN A 218     -24.897  -4.649  11.167  1.00 98.77           O  
ATOM   1794  N   SER A 219     -22.652  -0.332   9.677  1.00 98.74           N  
ATOM   1795  CA  SER A 219     -21.818   0.574   8.894  1.00 98.74           C  
ATOM   1796  C   SER A 219     -20.395   0.627   9.440  1.00 98.74           C  
ATOM   1797  CB  SER A 219     -22.420   1.979   8.878  1.00 98.74           C  
ATOM   1798  O   SER A 219     -19.428   0.548   8.679  1.00 98.74           O  
ATOM   1799  OG  SER A 219     -23.592   2.015   8.082  1.00 98.74           O  
ATOM   1800  N   TRP A 220     -20.259   0.727  10.697  1.00 98.77           N  
ATOM   1801  CA  TRP A 220     -18.958   0.861  11.345  1.00 98.77           C  
ATOM   1802  C   TRP A 220     -18.142  -0.419  11.197  1.00 98.77           C  
ATOM   1803  CB  TRP A 220     -19.128   1.205  12.827  1.00 98.77           C  
ATOM   1804  O   TRP A 220     -16.980  -0.378  10.788  1.00 98.77           O  
ATOM   1805  CG  TRP A 220     -17.848   1.181  13.608  1.00 98.77           C  
ATOM   1806  CD1 TRP A 220     -17.456   0.239  14.518  1.00 98.77           C  
ATOM   1807  CD2 TRP A 220     -16.794   2.147  13.551  1.00 98.77           C  
ATOM   1808  CE2 TRP A 220     -15.793   1.726  14.454  1.00 98.77           C  
ATOM   1809  CE3 TRP A 220     -16.599   3.328  12.822  1.00 98.77           C  
ATOM   1810  NE1 TRP A 220     -16.221   0.561  15.030  1.00 98.77           N  
ATOM   1811  CH2 TRP A 220     -14.446   3.598  13.922  1.00 98.77           C  
ATOM   1812  CZ2 TRP A 220     -14.611   2.447  14.647  1.00 98.77           C  
ATOM   1813  CZ3 TRP A 220     -15.423   4.043  13.016  1.00 98.77           C  
ATOM   1814  N   TYR A 221     -18.673  -1.554  11.466  1.00 98.83           N  
ATOM   1815  CA  TYR A 221     -17.903  -2.791  11.525  1.00 98.83           C  
ATOM   1816  C   TYR A 221     -17.694  -3.371  10.131  1.00 98.83           C  
ATOM   1817  CB  TYR A 221     -18.604  -3.819  12.418  1.00 98.83           C  
ATOM   1818  O   TYR A 221     -16.684  -4.028   9.870  1.00 98.83           O  
ATOM   1819  CG  TYR A 221     -18.424  -3.562  13.895  1.00 98.83           C  
ATOM   1820  CD1 TYR A 221     -17.201  -3.797  14.519  1.00 98.83           C  
ATOM   1821  CD2 TYR A 221     -19.476  -3.085  14.669  1.00 98.83           C  
ATOM   1822  CE1 TYR A 221     -17.031  -3.564  15.880  1.00 98.83           C  
ATOM   1823  CE2 TYR A 221     -19.317  -2.849  16.031  1.00 98.83           C  
ATOM   1824  OH  TYR A 221     -17.930  -2.858  17.973  1.00 98.83           O  
ATOM   1825  CZ  TYR A 221     -18.093  -3.090  16.626  1.00 98.83           C  
ATOM   1826  N   VAL A 222     -18.630  -3.117   9.166  1.00 98.76           N  
ATOM   1827  CA  VAL A 222     -18.496  -3.699   7.835  1.00 98.76           C  
ATOM   1828  C   VAL A 222     -17.717  -2.746   6.931  1.00 98.76           C  
ATOM   1829  CB  VAL A 222     -19.874  -4.016   7.212  1.00 98.76           C  
ATOM   1830  O   VAL A 222     -16.679  -3.116   6.377  1.00 98.76           O  
ATOM   1831  CG1 VAL A 222     -19.718  -4.503   5.773  1.00 98.76           C  
ATOM   1832  CG2 VAL A 222     -20.612  -5.056   8.054  1.00 98.76           C  
ATOM   1833  N   SER A 223     -18.140  -1.531   6.772  1.00 97.89           N  
ATOM   1834  CA  SER A 223     -17.575  -0.607   5.795  1.00 97.89           C  
ATOM   1835  C   SER A 223     -16.313   0.061   6.330  1.00 97.89           C  
ATOM   1836  CB  SER A 223     -18.601   0.459   5.410  1.00 97.89           C  
ATOM   1837  O   SER A 223     -15.580   0.707   5.579  1.00 97.89           O  
ATOM   1838  OG  SER A 223     -18.957   1.245   6.534  1.00 97.89           O  
ATOM   1839  N   THR A 224     -16.009  -0.107   7.620  1.00 97.92           N  
ATOM   1840  CA  THR A 224     -14.842   0.557   8.190  1.00 97.92           C  
ATOM   1841  C   THR A 224     -13.869  -0.464   8.773  1.00 97.92           C  
ATOM   1842  CB  THR A 224     -15.249   1.563   9.282  1.00 97.92           C  
ATOM   1843  O   THR A 224     -12.742  -0.600   8.294  1.00 97.92           O  
ATOM   1844  CG2 THR A 224     -14.031   2.286   9.846  1.00 97.92           C  
ATOM   1845  OG1 THR A 224     -16.148   2.529   8.722  1.00 97.92           O  
ATOM   1846  N   MET A 225     -14.198  -1.199   9.829  1.00 98.63           N  
ATOM   1847  CA  MET A 225     -13.273  -2.091  10.521  1.00 98.63           C  
ATOM   1848  C   MET A 225     -12.875  -3.262   9.629  1.00 98.63           C  
ATOM   1849  CB  MET A 225     -13.896  -2.610  11.819  1.00 98.63           C  
ATOM   1850  O   MET A 225     -11.688  -3.547   9.463  1.00 98.63           O  
ATOM   1851  CG  MET A 225     -14.123  -1.531  12.864  1.00 98.63           C  
ATOM   1852  SD  MET A 225     -12.559  -0.746  13.416  1.00 98.63           S  
ATOM   1853  CE  MET A 225     -13.120   0.965  13.640  1.00 98.63           C  
ATOM   1854  N   PHE A 226     -13.920  -3.951   9.094  1.00 98.78           N  
ATOM   1855  CA  PHE A 226     -13.635  -5.093   8.232  1.00 98.78           C  
ATOM   1856  C   PHE A 226     -12.876  -4.654   6.985  1.00 98.78           C  
ATOM   1857  CB  PHE A 226     -14.931  -5.806   7.835  1.00 98.78           C  
ATOM   1858  O   PHE A 226     -11.858  -5.251   6.629  1.00 98.78           O  
ATOM   1859  CG  PHE A 226     -14.752  -6.826   6.743  1.00 98.78           C  
ATOM   1860  CD1 PHE A 226     -15.309  -6.623   5.486  1.00 98.78           C  
ATOM   1861  CD2 PHE A 226     -14.027  -7.988   6.974  1.00 98.78           C  
ATOM   1862  CE1 PHE A 226     -15.146  -7.566   4.473  1.00 98.78           C  
ATOM   1863  CE2 PHE A 226     -13.860  -8.934   5.966  1.00 98.78           C  
ATOM   1864  CZ  PHE A 226     -14.420  -8.721   4.717  1.00 98.78           C  
ATOM   1865  N   ARG A 227     -13.324  -3.587   6.362  1.00 98.20           N  
ATOM   1866  CA  ARG A 227     -12.682  -3.064   5.160  1.00 98.20           C  
ATOM   1867  C   ARG A 227     -11.211  -2.753   5.417  1.00 98.20           C  
ATOM   1868  CB  ARG A 227     -13.405  -1.809   4.667  1.00 98.20           C  
ATOM   1869  O   ARG A 227     -10.344  -3.129   4.626  1.00 98.20           O  
ATOM   1870  CG  ARG A 227     -12.731  -1.136   3.482  1.00 98.20           C  
ATOM   1871  CD  ARG A 227     -11.747  -0.063   3.927  1.00 98.20           C  
ATOM   1872  NE  ARG A 227     -12.373   0.903   4.826  1.00 98.20           N  
ATOM   1873  NH1 ARG A 227     -11.499   2.763   3.771  1.00 98.20           N  
ATOM   1874  NH2 ARG A 227     -12.855   3.010   5.603  1.00 98.20           N  
ATOM   1875  CZ  ARG A 227     -12.241   2.223   4.731  1.00 98.20           C  
ATOM   1876  N   TYR A 228     -11.002  -2.049   6.490  1.00 98.67           N  
ATOM   1877  CA  TYR A 228      -9.651  -1.628   6.842  1.00 98.67           C  
ATOM   1878  C   TYR A 228      -8.764  -2.832   7.136  1.00 98.67           C  
ATOM   1879  CB  TYR A 228      -9.677  -0.690   8.052  1.00 98.67           C  
ATOM   1880  O   TYR A 228      -7.653  -2.935   6.611  1.00 98.67           O  
ATOM   1881  CG  TYR A 228      -8.308  -0.242   8.503  1.00 98.67           C  
ATOM   1882  CD1 TYR A 228      -7.971  -0.219   9.854  1.00 98.67           C  
ATOM   1883  CD2 TYR A 228      -7.350   0.162   7.579  1.00 98.67           C  
ATOM   1884  CE1 TYR A 228      -6.711   0.195  10.274  1.00 98.67           C  
ATOM   1885  CE2 TYR A 228      -6.088   0.578   7.987  1.00 98.67           C  
ATOM   1886  OH  TYR A 228      -4.529   1.002   9.745  1.00 98.67           O  
ATOM   1887  CZ  TYR A 228      -5.778   0.591   9.335  1.00 98.67           C  
ATOM   1888  N   CYS A 229      -9.293  -3.707   7.919  1.00 98.76           N  
ATOM   1889  CA  CYS A 229      -8.541  -4.898   8.299  1.00 98.76           C  
ATOM   1890  C   CYS A 229      -8.211  -5.747   7.077  1.00 98.76           C  
ATOM   1891  CB  CYS A 229      -9.328  -5.729   9.312  1.00 98.76           C  
ATOM   1892  O   CYS A 229      -7.083  -6.222   6.932  1.00 98.76           O  
ATOM   1893  SG  CYS A 229      -8.414  -7.148   9.955  1.00 98.76           S  
ATOM   1894  N   LEU A 230      -9.160  -5.909   6.242  1.00 98.63           N  
ATOM   1895  CA  LEU A 230      -8.952  -6.693   5.030  1.00 98.63           C  
ATOM   1896  C   LEU A 230      -7.879  -6.060   4.150  1.00 98.63           C  
ATOM   1897  CB  LEU A 230     -10.261  -6.823   4.245  1.00 98.63           C  
ATOM   1898  O   LEU A 230      -6.984  -6.753   3.661  1.00 98.63           O  
ATOM   1899  CG  LEU A 230     -10.194  -7.622   2.942  1.00 98.63           C  
ATOM   1900  CD1 LEU A 230      -9.698  -9.038   3.214  1.00 98.63           C  
ATOM   1901  CD2 LEU A 230     -11.557  -7.648   2.260  1.00 98.63           C  
ATOM   1902  N   SER A 231      -7.954  -4.776   3.932  1.00 97.90           N  
ATOM   1903  CA  SER A 231      -6.965  -4.087   3.111  1.00 97.90           C  
ATOM   1904  C   SER A 231      -5.563  -4.236   3.693  1.00 97.90           C  
ATOM   1905  CB  SER A 231      -7.316  -2.604   2.979  1.00 97.90           C  
ATOM   1906  O   SER A 231      -4.599  -4.451   2.955  1.00 97.90           O  
ATOM   1907  OG  SER A 231      -7.091  -1.923   4.201  1.00 97.90           O  
ATOM   1908  N   LEU A 232      -5.410  -4.198   4.990  1.00 98.49           N  
ATOM   1909  CA  LEU A 232      -4.113  -4.355   5.639  1.00 98.49           C  
ATOM   1910  C   LEU A 232      -3.544  -5.748   5.388  1.00 98.49           C  
ATOM   1911  CB  LEU A 232      -4.233  -4.104   7.145  1.00 98.49           C  
ATOM   1912  O   LEU A 232      -2.382  -5.887   5.000  1.00 98.49           O  
ATOM   1913  CG  LEU A 232      -4.378  -2.645   7.579  1.00 98.49           C  
ATOM   1914  CD1 LEU A 232      -4.663  -2.563   9.075  1.00 98.49           C  
ATOM   1915  CD2 LEU A 232      -3.123  -1.854   7.225  1.00 98.49           C  
ATOM   1916  N   ASN A 233      -4.395  -6.690   5.584  1.00 98.68           N  
ATOM   1917  CA  ASN A 233      -3.918  -8.063   5.465  1.00 98.68           C  
ATOM   1918  C   ASN A 233      -3.537  -8.402   4.026  1.00 98.68           C  
ATOM   1919  CB  ASN A 233      -4.973  -9.045   5.980  1.00 98.68           C  
ATOM   1920  O   ASN A 233      -2.595  -9.161   3.791  1.00 98.68           O  
ATOM   1921  CG  ASN A 233      -4.929  -9.211   7.486  1.00 98.68           C  
ATOM   1922  ND2 ASN A 233      -5.788  -8.482   8.188  1.00 98.68           N  
ATOM   1923  OD1 ASN A 233      -4.130  -9.989   8.014  1.00 98.68           O  
ATOM   1924  N   LEU A 234      -4.266  -7.834   3.113  1.00 98.31           N  
ATOM   1925  CA  LEU A 234      -3.910  -8.057   1.716  1.00 98.31           C  
ATOM   1926  C   LEU A 234      -2.573  -7.403   1.385  1.00 98.31           C  
ATOM   1927  CB  LEU A 234      -5.002  -7.512   0.792  1.00 98.31           C  
ATOM   1928  O   LEU A 234      -1.745  -7.993   0.686  1.00 98.31           O  
ATOM   1929  CG  LEU A 234      -6.330  -8.270   0.790  1.00 98.31           C  
ATOM   1930  CD1 LEU A 234      -7.365  -7.523  -0.046  1.00 98.31           C  
ATOM   1931  CD2 LEU A 234      -6.136  -9.689   0.267  1.00 98.31           C  
ATOM   1932  N   THR A 235      -2.297  -6.224   1.898  1.00 97.83           N  
ATOM   1933  CA  THR A 235      -1.018  -5.549   1.711  1.00 97.83           C  
ATOM   1934  C   THR A 235       0.103  -6.312   2.411  1.00 97.83           C  
ATOM   1935  CB  THR A 235      -1.067  -4.104   2.240  1.00 97.83           C  
ATOM   1936  O   THR A 235       1.182  -6.499   1.844  1.00 97.83           O  
ATOM   1937  CG2 THR A 235       0.266  -3.394   2.027  1.00 97.83           C  
ATOM   1938  OG1 THR A 235      -2.095  -3.383   1.550  1.00 97.83           O  
ATOM   1939  N   TRP A 236      -0.204  -6.822   3.588  1.00 98.33           N  
ATOM   1940  CA  TRP A 236       0.813  -7.513   4.376  1.00 98.33           C  
ATOM   1941  C   TRP A 236       1.207  -8.832   3.720  1.00 98.33           C  
ATOM   1942  CB  TRP A 236       0.310  -7.766   5.800  1.00 98.33           C  
ATOM   1943  O   TRP A 236       2.345  -9.285   3.857  1.00 98.33           O  
ATOM   1944  CG  TRP A 236       0.052  -6.516   6.586  1.00 98.33           C  
ATOM   1945  CD1 TRP A 236       0.594  -5.280   6.369  1.00 98.33           C  
ATOM   1946  CD2 TRP A 236      -0.810  -6.383   7.720  1.00 98.33           C  
ATOM   1947  CE2 TRP A 236      -0.743  -5.037   8.141  1.00 98.33           C  
ATOM   1948  CE3 TRP A 236      -1.635  -7.273   8.422  1.00 98.33           C  
ATOM   1949  NE1 TRP A 236       0.120  -4.386   7.301  1.00 98.33           N  
ATOM   1950  CH2 TRP A 236      -2.269  -5.450   9.902  1.00 98.33           C  
ATOM   1951  CZ2 TRP A 236      -1.471  -4.558   9.233  1.00 98.33           C  
ATOM   1952  CZ3 TRP A 236      -2.358  -6.795   9.509  1.00 98.33           C  
ATOM   1953  N   LEU A 237       0.310  -9.423   3.007  1.00 98.52           N  
ATOM   1954  CA  LEU A 237       0.620 -10.662   2.303  1.00 98.52           C  
ATOM   1955  C   LEU A 237       1.712 -10.438   1.262  1.00 98.52           C  
ATOM   1956  CB  LEU A 237      -0.635 -11.225   1.631  1.00 98.52           C  
ATOM   1957  O   LEU A 237       2.485 -11.350   0.961  1.00 98.52           O  
ATOM   1958  CG  LEU A 237      -1.607 -11.983   2.536  1.00 98.52           C  
ATOM   1959  CD1 LEU A 237      -2.927 -12.224   1.812  1.00 98.52           C  
ATOM   1960  CD2 LEU A 237      -0.994 -13.302   2.995  1.00 98.52           C  
ATOM   1961  N   VAL A 238       1.819  -9.220   0.760  1.00 98.07           N  
ATOM   1962  CA  VAL A 238       2.860  -8.906  -0.212  1.00 98.07           C  
ATOM   1963  C   VAL A 238       4.230  -8.964   0.460  1.00 98.07           C  
ATOM   1964  CB  VAL A 238       2.639  -7.517  -0.852  1.00 98.07           C  
ATOM   1965  O   VAL A 238       5.192  -9.474  -0.120  1.00 98.07           O  
ATOM   1966  CG1 VAL A 238       3.818  -7.142  -1.748  1.00 98.07           C  
ATOM   1967  CG2 VAL A 238       1.334  -7.497  -1.645  1.00 98.07           C  
ATOM   1968  N   ASN A 239       4.220  -8.528   1.702  1.00 97.03           N  
ATOM   1969  CA  ASN A 239       5.472  -8.527   2.451  1.00 97.03           C  
ATOM   1970  C   ASN A 239       5.808  -9.916   2.984  1.00 97.03           C  
ATOM   1971  CB  ASN A 239       5.409  -7.518   3.600  1.00 97.03           C  
ATOM   1972  O   ASN A 239       6.982 -10.268   3.115  1.00 97.03           O  
ATOM   1973  CG  ASN A 239       5.251  -6.090   3.116  1.00 97.03           C  
ATOM   1974  ND2 ASN A 239       4.573  -5.267   3.907  1.00 97.03           N  
ATOM   1975  OD1 ASN A 239       5.733  -5.730   2.039  1.00 97.03           O  
ATOM   1976  N   SER A 240       4.826 -10.640   3.177  1.00 98.06           N  
ATOM   1977  CA  SER A 240       5.006 -11.952   3.789  1.00 98.06           C  
ATOM   1978  C   SER A 240       4.958 -13.061   2.743  1.00 98.06           C  
ATOM   1979  CB  SER A 240       3.937 -12.199   4.855  1.00 98.06           C  
ATOM   1980  O   SER A 240       6.000 -13.519   2.269  1.00 98.06           O  
ATOM   1981  OG  SER A 240       2.640 -11.991   4.323  1.00 98.06           O  
ATOM   1982  N   ALA A 241       3.863 -13.411   2.219  1.00 98.35           N  
ATOM   1983  CA  ALA A 241       3.672 -14.530   1.301  1.00 98.35           C  
ATOM   1984  C   ALA A 241       4.471 -14.328   0.017  1.00 98.35           C  
ATOM   1985  CB  ALA A 241       2.190 -14.707   0.979  1.00 98.35           C  
ATOM   1986  O   ALA A 241       5.130 -15.254  -0.464  1.00 98.35           O  
ATOM   1987  N   ALA A 242       4.553 -13.064  -0.567  1.00 98.04           N  
ATOM   1988  CA  ALA A 242       5.235 -12.788  -1.829  1.00 98.04           C  
ATOM   1989  C   ALA A 242       6.749 -12.772  -1.643  1.00 98.04           C  
ATOM   1990  CB  ALA A 242       4.759 -11.459  -2.411  1.00 98.04           C  
ATOM   1991  O   ALA A 242       7.500 -12.673  -2.616  1.00 98.04           O  
ATOM   1992  N   HIS A 243       7.209 -13.002  -0.469  1.00 98.22           N  
ATOM   1993  CA  HIS A 243       8.637 -13.099  -0.193  1.00 98.22           C  
ATOM   1994  C   HIS A 243       9.016 -14.505   0.262  1.00 98.22           C  
ATOM   1995  CB  HIS A 243       9.050 -12.076   0.866  1.00 98.22           C  
ATOM   1996  O   HIS A 243      10.197 -14.801   0.459  1.00 98.22           O  
ATOM   1997  CG  HIS A 243       9.233 -10.693   0.326  1.00 98.22           C  
ATOM   1998  CD2 HIS A 243       8.330  -9.736   0.008  1.00 98.22           C  
ATOM   1999  ND1 HIS A 243      10.474 -10.161   0.049  1.00 98.22           N  
ATOM   2000  CE1 HIS A 243      10.325  -8.932  -0.415  1.00 98.22           C  
ATOM   2001  NE2 HIS A 243       9.034  -8.650  -0.451  1.00 98.22           N  
ATOM   2002  N   MET A 244       7.997 -15.392   0.337  1.00 97.80           N  
ATOM   2003  CA  MET A 244       8.332 -16.670   0.959  1.00 97.80           C  
ATOM   2004  C   MET A 244       7.926 -17.835   0.062  1.00 97.80           C  
ATOM   2005  CB  MET A 244       7.652 -16.799   2.323  1.00 97.80           C  
ATOM   2006  O   MET A 244       8.688 -18.788  -0.107  1.00 97.80           O  
ATOM   2007  CG  MET A 244       8.192 -15.838   3.370  1.00 97.80           C  
ATOM   2008  SD  MET A 244       7.343 -16.011   4.988  1.00 97.80           S  
ATOM   2009  CE  MET A 244       8.774 -15.991   6.104  1.00 97.80           C  
ATOM   2010  N   TRP A 245       6.717 -17.702  -0.449  1.00 97.78           N  
ATOM   2011  CA  TRP A 245       6.163 -18.895  -1.081  1.00 97.78           C  
ATOM   2012  C   TRP A 245       5.863 -18.642  -2.554  1.00 97.78           C  
ATOM   2013  CB  TRP A 245       4.889 -19.344  -0.358  1.00 97.78           C  
ATOM   2014  O   TRP A 245       4.888 -17.966  -2.889  1.00 97.78           O  
ATOM   2015  CG  TRP A 245       5.099 -19.693   1.085  1.00 97.78           C  
ATOM   2016  CD1 TRP A 245       5.941 -20.644   1.589  1.00 97.78           C  
ATOM   2017  CD2 TRP A 245       4.449 -19.095   2.211  1.00 97.78           C  
ATOM   2018  CE2 TRP A 245       4.947 -19.733   3.368  1.00 97.78           C  
ATOM   2019  CE3 TRP A 245       3.494 -18.079   2.353  1.00 97.78           C  
ATOM   2020  NE1 TRP A 245       5.855 -20.673   2.962  1.00 97.78           N  
ATOM   2021  CH2 TRP A 245       3.586 -18.391   4.764  1.00 97.78           C  
ATOM   2022  CZ2 TRP A 245       4.521 -19.388   4.653  1.00 97.78           C  
ATOM   2023  CZ3 TRP A 245       3.071 -17.737   3.633  1.00 97.78           C  
ATOM   2024  N   GLY A 246       6.610 -19.310  -3.529  1.00 96.67           N  
ATOM   2025  CA  GLY A 246       6.425 -19.192  -4.966  1.00 96.67           C  
ATOM   2026  C   GLY A 246       7.695 -19.451  -5.755  1.00 96.67           C  
ATOM   2027  O   GLY A 246       8.668 -19.984  -5.218  1.00 96.67           O  
ATOM   2028  N   ASN A 247       7.601 -19.178  -7.029  1.00 95.04           N  
ATOM   2029  CA  ASN A 247       8.756 -19.392  -7.895  1.00 95.04           C  
ATOM   2030  C   ASN A 247       9.548 -18.104  -8.101  1.00 95.04           C  
ATOM   2031  CB  ASN A 247       8.317 -19.967  -9.243  1.00 95.04           C  
ATOM   2032  O   ASN A 247       9.058 -17.014  -7.802  1.00 95.04           O  
ATOM   2033  CG  ASN A 247       7.309 -19.085  -9.954  1.00 95.04           C  
ATOM   2034  ND2 ASN A 247       7.175 -19.273 -11.261  1.00 95.04           N  
ATOM   2035  OD1 ASN A 247       6.657 -18.241  -9.333  1.00 95.04           O  
ATOM   2036  N   LYS A 248      10.782 -18.229  -8.584  1.00 95.86           N  
ATOM   2037  CA  LYS A 248      11.705 -17.117  -8.788  1.00 95.86           C  
ATOM   2038  C   LYS A 248      12.243 -17.104 -10.216  1.00 95.86           C  
ATOM   2039  CB  LYS A 248      12.864 -17.192  -7.793  1.00 95.86           C  
ATOM   2040  O   LYS A 248      13.429 -17.354 -10.441  1.00 95.86           O  
ATOM   2041  CG  LYS A 248      12.435 -17.117  -6.335  1.00 95.86           C  
ATOM   2042  CD  LYS A 248      13.630 -17.201  -5.395  1.00 95.86           C  
ATOM   2043  CE  LYS A 248      13.194 -17.245  -3.936  1.00 95.86           C  
ATOM   2044  NZ  LYS A 248      14.297 -16.838  -3.015  1.00 95.86           N  
ATOM   2045  N   PRO A 249      11.436 -16.780 -11.153  1.00 93.19           N  
ATOM   2046  CA  PRO A 249      11.794 -16.894 -12.569  1.00 93.19           C  
ATOM   2047  C   PRO A 249      12.848 -15.874 -12.995  1.00 93.19           C  
ATOM   2048  CB  PRO A 249      10.467 -16.641 -13.290  1.00 93.19           C  
ATOM   2049  O   PRO A 249      13.525 -16.067 -14.009  1.00 93.19           O  
ATOM   2050  CG  PRO A 249       9.650 -15.852 -12.319  1.00 93.19           C  
ATOM   2051  CD  PRO A 249      10.021 -16.276 -10.927  1.00 93.19           C  
ATOM   2052  N   TYR A 250      13.064 -14.776 -12.225  1.00 91.10           N  
ATOM   2053  CA  TYR A 250      13.923 -13.686 -12.675  1.00 91.10           C  
ATOM   2054  C   TYR A 250      15.228 -13.660 -11.888  1.00 91.10           C  
ATOM   2055  CB  TYR A 250      13.203 -12.342 -12.536  1.00 91.10           C  
ATOM   2056  O   TYR A 250      16.292 -13.383 -12.447  1.00 91.10           O  
ATOM   2057  CG  TYR A 250      11.923 -12.254 -13.331  1.00 91.10           C  
ATOM   2058  CD1 TYR A 250      11.930 -11.810 -14.652  1.00 91.10           C  
ATOM   2059  CD2 TYR A 250      10.705 -12.612 -12.764  1.00 91.10           C  
ATOM   2060  CE1 TYR A 250      10.752 -11.726 -15.388  1.00 91.10           C  
ATOM   2061  CE2 TYR A 250       9.522 -12.532 -13.490  1.00 91.10           C  
ATOM   2062  OH  TYR A 250       8.387 -12.007 -15.523  1.00 91.10           O  
ATOM   2063  CZ  TYR A 250       9.555 -12.089 -14.800  1.00 91.10           C  
ATOM   2064  N   ASP A 251      15.133 -13.932 -10.591  1.00 94.63           N  
ATOM   2065  CA  ASP A 251      16.347 -13.998  -9.783  1.00 94.63           C  
ATOM   2066  C   ASP A 251      16.177 -14.967  -8.615  1.00 94.63           C  
ATOM   2067  CB  ASP A 251      16.723 -12.609  -9.264  1.00 94.63           C  
ATOM   2068  O   ASP A 251      15.491 -14.656  -7.640  1.00 94.63           O  
ATOM   2069  CG  ASP A 251      18.106 -12.563  -8.638  1.00 94.63           C  
ATOM   2070  OD1 ASP A 251      18.648 -13.631  -8.279  1.00 94.63           O  
ATOM   2071  OD2 ASP A 251      18.657 -11.450  -8.500  1.00 94.63           O  
ATOM   2072  N   LYS A 252      16.858 -16.079  -8.613  1.00 96.61           N  
ATOM   2073  CA  LYS A 252      16.726 -17.145  -7.624  1.00 96.61           C  
ATOM   2074  C   LYS A 252      17.501 -16.814  -6.351  1.00 96.61           C  
ATOM   2075  CB  LYS A 252      17.211 -18.476  -8.201  1.00 96.61           C  
ATOM   2076  O   LYS A 252      17.332 -17.476  -5.325  1.00 96.61           O  
ATOM   2077  CG  LYS A 252      18.686 -18.487  -8.577  1.00 96.61           C  
ATOM   2078  CD  LYS A 252      19.095 -19.818  -9.195  1.00 96.61           C  
ATOM   2079  CE  LYS A 252      20.553 -19.807  -9.634  1.00 96.61           C  
ATOM   2080  NZ  LYS A 252      20.937 -21.080 -10.313  1.00 96.61           N  
ATOM   2081  N   ASN A 253      18.275 -15.749  -6.412  1.00 95.56           N  
ATOM   2082  CA  ASN A 253      19.162 -15.437  -5.296  1.00 95.56           C  
ATOM   2083  C   ASN A 253      18.522 -14.441  -4.333  1.00 95.56           C  
ATOM   2084  CB  ASN A 253      20.499 -14.896  -5.807  1.00 95.56           C  
ATOM   2085  O   ASN A 253      19.129 -14.063  -3.329  1.00 95.56           O  
ATOM   2086  CG  ASN A 253      21.255 -15.907  -6.647  1.00 95.56           C  
ATOM   2087  ND2 ASN A 253      21.746 -15.470  -7.801  1.00 95.56           N  
ATOM   2088  OD1 ASN A 253      21.395 -17.071  -6.263  1.00 95.56           O  
ATOM   2089  N   ILE A 254      17.295 -13.999  -4.579  1.00 96.18           N  
ATOM   2090  CA  ILE A 254      16.575 -13.115  -3.668  1.00 96.18           C  
ATOM   2091  C   ILE A 254      15.321 -13.816  -3.152  1.00 96.18           C  
ATOM   2092  CB  ILE A 254      16.200 -11.782  -4.354  1.00 96.18           C  
ATOM   2093  O   ILE A 254      14.876 -14.811  -3.730  1.00 96.18           O  
ATOM   2094  CG1 ILE A 254      15.302 -12.041  -5.569  1.00 96.18           C  
ATOM   2095  CG2 ILE A 254      17.459 -11.009  -4.757  1.00 96.18           C  
ATOM   2096  CD1 ILE A 254      14.817 -10.774  -6.262  1.00 96.18           C  
ATOM   2097  N   ASN A 255      14.663 -13.266  -2.099  1.00 96.74           N  
ATOM   2098  CA  ASN A 255      13.549 -13.947  -1.447  1.00 96.74           C  
ATOM   2099  C   ASN A 255      12.240 -13.728  -2.200  1.00 96.74           C  
ATOM   2100  CB  ASN A 255      13.411 -13.483   0.004  1.00 96.74           C  
ATOM   2101  O   ASN A 255      11.398 -14.626  -2.264  1.00 96.74           O  
ATOM   2102  CG  ASN A 255      14.353 -14.211   0.943  1.00 96.74           C  
ATOM   2103  ND2 ASN A 255      13.982 -14.286   2.215  1.00 96.74           N  
ATOM   2104  OD1 ASN A 255      15.406 -14.701   0.527  1.00 96.74           O  
ATOM   2105  N   PRO A 256      12.012 -12.558  -2.767  1.00 97.73           N  
ATOM   2106  CA  PRO A 256      10.736 -12.332  -3.450  1.00 97.73           C  
ATOM   2107  C   PRO A 256      10.403 -13.429  -4.459  1.00 97.73           C  
ATOM   2108  CB  PRO A 256      10.946 -10.988  -4.153  1.00 97.73           C  
ATOM   2109  O   PRO A 256      11.294 -13.924  -5.154  1.00 97.73           O  
ATOM   2110  CG  PRO A 256      11.999 -10.296  -3.349  1.00 97.73           C  
ATOM   2111  CD  PRO A 256      12.978 -11.324  -2.860  1.00 97.73           C  
ATOM   2112  N   VAL A 257       9.115 -13.744  -4.483  1.00 97.75           N  
ATOM   2113  CA  VAL A 257       8.629 -14.816  -5.345  1.00 97.75           C  
ATOM   2114  C   VAL A 257       7.361 -14.365  -6.066  1.00 97.75           C  
ATOM   2115  CB  VAL A 257       8.355 -16.108  -4.543  1.00 97.75           C  
ATOM   2116  O   VAL A 257       6.749 -13.363  -5.690  1.00 97.75           O  
ATOM   2117  CG1 VAL A 257       9.628 -16.597  -3.855  1.00 97.75           C  
ATOM   2118  CG2 VAL A 257       7.246 -15.875  -3.519  1.00 97.75           C  
ATOM   2119  N   GLU A 258       7.025 -15.158  -7.191  1.00 94.86           N  
ATOM   2120  CA  GLU A 258       5.711 -14.983  -7.802  1.00 94.86           C  
ATOM   2121  C   GLU A 258       4.649 -15.796  -7.069  1.00 94.86           C  
ATOM   2122  CB  GLU A 258       5.749 -15.377  -9.281  1.00 94.86           C  
ATOM   2123  O   GLU A 258       4.840 -16.986  -6.809  1.00 94.86           O  
ATOM   2124  CG  GLU A 258       6.826 -14.659 -10.082  1.00 94.86           C  
ATOM   2125  CD  GLU A 258       6.635 -13.152 -10.126  1.00 94.86           C  
ATOM   2126  OE1 GLU A 258       7.622 -12.422 -10.373  1.00 94.86           O  
ATOM   2127  OE2 GLU A 258       5.489 -12.696  -9.912  1.00 94.86           O  
ATOM   2128  N   ASN A 259       3.573 -15.138  -6.712  1.00 94.74           N  
ATOM   2129  CA  ASN A 259       2.487 -15.750  -5.952  1.00 94.74           C  
ATOM   2130  C   ASN A 259       1.122 -15.324  -6.483  1.00 94.74           C  
ATOM   2131  CB  ASN A 259       2.611 -15.405  -4.467  1.00 94.74           C  
ATOM   2132  O   ASN A 259       0.703 -14.182  -6.285  1.00 94.74           O  
ATOM   2133  CG  ASN A 259       1.665 -16.212  -3.599  1.00 94.74           C  
ATOM   2134  ND2 ASN A 259       2.215 -16.901  -2.606  1.00 94.74           N  
ATOM   2135  OD1 ASN A 259       0.452 -16.217  -3.820  1.00 94.74           O  
ATOM   2136  N   LEU A 260       0.411 -16.270  -7.087  1.00 91.41           N  
ATOM   2137  CA  LEU A 260      -0.849 -15.995  -7.769  1.00 91.41           C  
ATOM   2138  C   LEU A 260      -1.918 -15.550  -6.776  1.00 91.41           C  
ATOM   2139  CB  LEU A 260      -1.328 -17.233  -8.531  1.00 91.41           C  
ATOM   2140  O   LEU A 260      -2.678 -14.619  -7.051  1.00 91.41           O  
ATOM   2141  CG  LEU A 260      -2.601 -17.068  -9.363  1.00 91.41           C  
ATOM   2142  CD1 LEU A 260      -2.415 -15.969 -10.404  1.00 91.41           C  
ATOM   2143  CD2 LEU A 260      -2.979 -18.386 -10.030  1.00 91.41           C  
ATOM   2144  N   ALA A 261      -2.014 -16.187  -5.620  1.00 92.80           N  
ATOM   2145  CA  ALA A 261      -3.009 -15.837  -4.610  1.00 92.80           C  
ATOM   2146  C   ALA A 261      -2.842 -14.391  -4.152  1.00 92.80           C  
ATOM   2147  CB  ALA A 261      -2.912 -16.785  -3.417  1.00 92.80           C  
ATOM   2148  O   ALA A 261      -3.825 -13.659  -4.015  1.00 92.80           O  
ATOM   2149  N   VAL A 262      -1.621 -13.986  -3.984  1.00 93.82           N  
ATOM   2150  CA  VAL A 262      -1.334 -12.613  -3.581  1.00 93.82           C  
ATOM   2151  C   VAL A 262      -1.723 -11.653  -4.704  1.00 93.82           C  
ATOM   2152  CB  VAL A 262       0.155 -12.429  -3.214  1.00 93.82           C  
ATOM   2153  O   VAL A 262      -2.283 -10.584  -4.449  1.00 93.82           O  
ATOM   2154  CG1 VAL A 262       0.483 -10.950  -3.015  1.00 93.82           C  
ATOM   2155  CG2 VAL A 262       0.498 -13.229  -1.959  1.00 93.82           C  
ATOM   2156  N   ALA A 263      -1.460 -12.026  -5.933  1.00 90.91           N  
ATOM   2157  CA  ALA A 263      -1.809 -11.181  -7.072  1.00 90.91           C  
ATOM   2158  C   ALA A 263      -3.313 -10.931  -7.129  1.00 90.91           C  
ATOM   2159  CB  ALA A 263      -1.329 -11.817  -8.374  1.00 90.91           C  
ATOM   2160  O   ALA A 263      -3.753  -9.802  -7.359  1.00 90.91           O  
ATOM   2161  N   ILE A 264      -4.140 -11.906  -6.799  1.00 88.90           N  
ATOM   2162  CA  ILE A 264      -5.595 -11.809  -6.839  1.00 88.90           C  
ATOM   2163  C   ILE A 264      -6.081 -10.876  -5.732  1.00 88.90           C  
ATOM   2164  CB  ILE A 264      -6.258 -13.198  -6.700  1.00 88.90           C  
ATOM   2165  O   ILE A 264      -6.919 -10.003  -5.971  1.00 88.90           O  
ATOM   2166  CG1 ILE A 264      -5.977 -14.051  -7.942  1.00 88.90           C  
ATOM   2167  CG2 ILE A 264      -7.764 -13.055  -6.462  1.00 88.90           C  
ATOM   2168  CD1 ILE A 264      -6.396 -15.508  -7.800  1.00 88.90           C  
ATOM   2169  N   GLY A 265      -5.458 -10.926  -4.609  1.00 89.62           N  
ATOM   2170  CA  GLY A 265      -5.913 -10.168  -3.454  1.00 89.62           C  
ATOM   2171  C   GLY A 265      -5.367  -8.753  -3.415  1.00 89.62           C  
ATOM   2172  O   GLY A 265      -5.955  -7.872  -2.785  1.00 89.62           O  
ATOM   2173  N   SER A 266      -4.246  -8.469  -4.199  1.00 90.95           N  
ATOM   2174  CA  SER A 266      -3.552  -7.192  -4.068  1.00 90.95           C  
ATOM   2175  C   SER A 266      -3.532  -6.435  -5.392  1.00 90.95           C  
ATOM   2176  CB  SER A 266      -2.122  -7.408  -3.573  1.00 90.95           C  
ATOM   2177  O   SER A 266      -2.585  -5.700  -5.678  1.00 90.95           O  
ATOM   2178  OG  SER A 266      -1.400  -8.239  -4.465  1.00 90.95           O  
ATOM   2179  N   LEU A 267      -4.466  -6.736  -6.264  1.00 90.60           N  
ATOM   2180  CA  LEU A 267      -4.717  -6.065  -7.535  1.00 90.60           C  
ATOM   2181  C   LEU A 267      -3.507  -6.177  -8.457  1.00 90.60           C  
ATOM   2182  CB  LEU A 267      -5.063  -4.592  -7.304  1.00 90.60           C  
ATOM   2183  O   LEU A 267      -3.160  -5.218  -9.151  1.00 90.60           O  
ATOM   2184  CG  LEU A 267      -6.293  -4.312  -6.439  1.00 90.60           C  
ATOM   2185  CD1 LEU A 267      -6.530  -2.810  -6.324  1.00 90.60           C  
ATOM   2186  CD2 LEU A 267      -7.521  -5.009  -7.015  1.00 90.60           C  
ATOM   2187  N   GLY A 268      -2.629  -7.235  -8.299  1.00 88.82           N  
ATOM   2188  CA  GLY A 268      -1.579  -7.477  -9.276  1.00 88.82           C  
ATOM   2189  C   GLY A 268      -0.185  -7.410  -8.682  1.00 88.82           C  
ATOM   2190  O   GLY A 268       0.807  -7.386  -9.414  1.00 88.82           O  
ATOM   2191  N   GLU A 269      -0.070  -7.429  -7.342  1.00 91.42           N  
ATOM   2192  CA  GLU A 269       1.224  -7.254  -6.689  1.00 91.42           C  
ATOM   2193  C   GLU A 269       1.901  -8.597  -6.434  1.00 91.42           C  
ATOM   2194  CB  GLU A 269       1.063  -6.488  -5.373  1.00 91.42           C  
ATOM   2195  O   GLU A 269       2.866  -8.678  -5.672  1.00 91.42           O  
ATOM   2196  CG  GLU A 269       0.724  -5.016  -5.555  1.00 91.42           C  
ATOM   2197  CD  GLU A 269       1.829  -4.226  -6.238  1.00 91.42           C  
ATOM   2198  OE1 GLU A 269       1.563  -3.589  -7.283  1.00 91.42           O  
ATOM   2199  OE2 GLU A 269       2.970  -4.245  -5.725  1.00 91.42           O  
ATOM   2200  N   GLY A 270       1.399  -9.727  -7.072  1.00 90.80           N  
ATOM   2201  CA  GLY A 270       1.908 -11.064  -6.805  1.00 90.80           C  
ATOM   2202  C   GLY A 270       3.093 -11.436  -7.675  1.00 90.80           C  
ATOM   2203  O   GLY A 270       3.726 -12.472  -7.461  1.00 90.80           O  
ATOM   2204  N   TRP A 271       3.435 -10.625  -8.643  1.00 93.44           N  
ATOM   2205  CA  TRP A 271       4.631 -10.816  -9.456  1.00 93.44           C  
ATOM   2206  C   TRP A 271       5.831 -10.107  -8.837  1.00 93.44           C  
ATOM   2207  CB  TRP A 271       4.400 -10.305 -10.881  1.00 93.44           C  
ATOM   2208  O   TRP A 271       6.384  -9.178  -9.429  1.00 93.44           O  
ATOM   2209  CG  TRP A 271       3.337 -11.050 -11.630  1.00 93.44           C  
ATOM   2210  CD1 TRP A 271       3.491 -12.198 -12.358  1.00 93.44           C  
ATOM   2211  CD2 TRP A 271       1.954 -10.696 -11.729  1.00 93.44           C  
ATOM   2212  CE2 TRP A 271       1.328 -11.674 -12.533  1.00 93.44           C  
ATOM   2213  CE3 TRP A 271       1.183  -9.645 -11.215  1.00 93.44           C  
ATOM   2214  NE1 TRP A 271       2.287 -12.578 -12.903  1.00 93.44           N  
ATOM   2215  CH2 TRP A 271      -0.767 -10.593 -12.319  1.00 93.44           C  
ATOM   2216  CZ2 TRP A 271      -0.036 -11.632 -12.834  1.00 93.44           C  
ATOM   2217  CZ3 TRP A 271      -0.174  -9.605 -11.517  1.00 93.44           C  
ATOM   2218  N   HIS A 272       6.189 -10.551  -7.685  1.00 96.32           N  
ATOM   2219  CA  HIS A 272       7.040  -9.823  -6.750  1.00 96.32           C  
ATOM   2220  C   HIS A 272       8.516 -10.090  -7.025  1.00 96.32           C  
ATOM   2221  CB  HIS A 272       6.698 -10.202  -5.308  1.00 96.32           C  
ATOM   2222  O   HIS A 272       9.359  -9.215  -6.816  1.00 96.32           O  
ATOM   2223  CG  HIS A 272       7.024  -9.134  -4.313  1.00 96.32           C  
ATOM   2224  CD2 HIS A 272       7.864  -9.133  -3.252  1.00 96.32           C  
ATOM   2225  ND1 HIS A 272       6.448  -7.882  -4.350  1.00 96.32           N  
ATOM   2226  CE1 HIS A 272       6.923  -7.156  -3.352  1.00 96.32           C  
ATOM   2227  NE2 HIS A 272       7.784  -7.892  -2.671  1.00 96.32           N  
ATOM   2228  N   ASN A 273       8.945 -11.369  -7.565  1.00 96.81           N  
ATOM   2229  CA  ASN A 273      10.312 -11.595  -8.022  1.00 96.81           C  
ATOM   2230  C   ASN A 273      10.694 -10.633  -9.144  1.00 96.81           C  
ATOM   2231  CB  ASN A 273      10.493 -13.044  -8.479  1.00 96.81           C  
ATOM   2232  O   ASN A 273      11.762 -10.020  -9.105  1.00 96.81           O  
ATOM   2233  CG  ASN A 273      11.939 -13.383  -8.786  1.00 96.81           C  
ATOM   2234  ND2 ASN A 273      12.783 -13.362  -7.762  1.00 96.81           N  
ATOM   2235  OD1 ASN A 273      12.293 -13.661  -9.935  1.00 96.81           O  
ATOM   2236  N   PHE A 274       9.708 -10.456 -10.103  1.00 94.78           N  
ATOM   2237  CA  PHE A 274       9.894  -9.483 -11.173  1.00 94.78           C  
ATOM   2238  C   PHE A 274      10.037  -8.076 -10.605  1.00 94.78           C  
ATOM   2239  CB  PHE A 274       8.722  -9.534 -12.158  1.00 94.78           C  
ATOM   2240  O   PHE A 274      10.983  -7.359 -10.939  1.00 94.78           O  
ATOM   2241  CG  PHE A 274       8.835  -8.546 -13.287  1.00 94.78           C  
ATOM   2242  CD1 PHE A 274       8.409  -7.233 -13.126  1.00 94.78           C  
ATOM   2243  CD2 PHE A 274       9.367  -8.930 -14.511  1.00 94.78           C  
ATOM   2244  CE1 PHE A 274       8.512  -6.316 -14.169  1.00 94.78           C  
ATOM   2245  CE2 PHE A 274       9.473  -8.019 -15.559  1.00 94.78           C  
ATOM   2246  CZ  PHE A 274       9.044  -6.713 -15.386  1.00 94.78           C  
ATOM   2247  N   HIS A 275       9.198  -7.730  -9.732  1.00 96.98           N  
ATOM   2248  CA  HIS A 275       9.131  -6.367  -9.218  1.00 96.98           C  
ATOM   2249  C   HIS A 275      10.408  -5.996  -8.471  1.00 96.98           C  
ATOM   2250  CB  HIS A 275       7.918  -6.199  -8.301  1.00 96.98           C  
ATOM   2251  O   HIS A 275      10.904  -4.874  -8.600  1.00 96.98           O  
ATOM   2252  CG  HIS A 275       7.891  -4.891  -7.575  1.00 96.98           C  
ATOM   2253  CD2 HIS A 275       7.921  -4.609  -6.251  1.00 96.98           C  
ATOM   2254  ND1 HIS A 275       7.822  -3.680  -8.228  1.00 96.98           N  
ATOM   2255  CE1 HIS A 275       7.812  -2.705  -7.333  1.00 96.98           C  
ATOM   2256  NE2 HIS A 275       7.870  -3.242  -6.127  1.00 96.98           N  
ATOM   2257  N   HIS A 276      10.976  -6.907  -7.716  1.00 96.93           N  
ATOM   2258  CA  HIS A 276      12.202  -6.609  -6.984  1.00 96.93           C  
ATOM   2259  C   HIS A 276      13.404  -6.551  -7.921  1.00 96.93           C  
ATOM   2260  CB  HIS A 276      12.439  -7.652  -5.890  1.00 96.93           C  
ATOM   2261  O   HIS A 276      14.380  -5.851  -7.643  1.00 96.93           O  
ATOM   2262  CG  HIS A 276      11.766  -7.327  -4.594  1.00 96.93           C  
ATOM   2263  CD2 HIS A 276      10.481  -7.480  -4.197  1.00 96.93           C  
ATOM   2264  ND1 HIS A 276      12.436  -6.768  -3.528  1.00 96.93           N  
ATOM   2265  CE1 HIS A 276      11.590  -6.592  -2.527  1.00 96.93           C  
ATOM   2266  NE2 HIS A 276      10.397  -7.016  -2.907  1.00 96.93           N  
ATOM   2267  N   VAL A 277      13.306  -7.224  -9.017  1.00 95.13           N  
ATOM   2268  CA  VAL A 277      14.380  -7.179 -10.004  1.00 95.13           C  
ATOM   2269  C   VAL A 277      14.280  -5.892 -10.819  1.00 95.13           C  
ATOM   2270  CB  VAL A 277      14.341  -8.408 -10.940  1.00 95.13           C  
ATOM   2271  O   VAL A 277      15.289  -5.231 -11.073  1.00 95.13           O  
ATOM   2272  CG1 VAL A 277      15.358  -8.258 -12.070  1.00 95.13           C  
ATOM   2273  CG2 VAL A 277      14.601  -9.689 -10.150  1.00 95.13           C  
ATOM   2274  N   PHE A 278      13.087  -5.459 -11.143  1.00 95.83           N  
ATOM   2275  CA  PHE A 278      12.852  -4.262 -11.941  1.00 95.83           C  
ATOM   2276  C   PHE A 278      11.861  -3.335 -11.248  1.00 95.83           C  
ATOM   2277  CB  PHE A 278      12.336  -4.636 -13.334  1.00 95.83           C  
ATOM   2278  O   PHE A 278      10.744  -3.138 -11.732  1.00 95.83           O  
ATOM   2279  CG  PHE A 278      13.158  -5.691 -14.023  1.00 95.83           C  
ATOM   2280  CD1 PHE A 278      14.438  -5.404 -14.483  1.00 95.83           C  
ATOM   2281  CD2 PHE A 278      12.652  -6.970 -14.212  1.00 95.83           C  
ATOM   2282  CE1 PHE A 278      15.202  -6.379 -15.122  1.00 95.83           C  
ATOM   2283  CE2 PHE A 278      13.409  -7.949 -14.849  1.00 95.83           C  
ATOM   2284  CZ  PHE A 278      14.683  -7.651 -15.304  1.00 95.83           C  
ATOM   2285  N   PRO A 279      12.262  -2.679 -10.174  1.00 95.03           N  
ATOM   2286  CA  PRO A 279      11.322  -1.913  -9.352  1.00 95.03           C  
ATOM   2287  C   PRO A 279      10.735  -0.713 -10.091  1.00 95.03           C  
ATOM   2288  CB  PRO A 279      12.178  -1.459  -8.167  1.00 95.03           C  
ATOM   2289  O   PRO A 279       9.637  -0.257  -9.761  1.00 95.03           O  
ATOM   2290  CG  PRO A 279      13.589  -1.601  -8.639  1.00 95.03           C  
ATOM   2291  CD  PRO A 279      13.652  -2.732  -9.624  1.00 95.03           C  
ATOM   2292  N   TRP A 280      11.421  -0.202 -11.120  1.00 94.24           N  
ATOM   2293  CA  TRP A 280      10.993   1.026 -11.782  1.00 94.24           C  
ATOM   2294  C   TRP A 280       9.970   0.727 -12.874  1.00 94.24           C  
ATOM   2295  CB  TRP A 280      12.195   1.762 -12.380  1.00 94.24           C  
ATOM   2296  O   TRP A 280       9.437   1.645 -13.502  1.00 94.24           O  
ATOM   2297  CG  TRP A 280      12.959   0.961 -13.391  1.00 94.24           C  
ATOM   2298  CD1 TRP A 280      12.735   0.908 -14.739  1.00 94.24           C  
ATOM   2299  CD2 TRP A 280      14.067   0.094 -13.134  1.00 94.24           C  
ATOM   2300  CE2 TRP A 280      14.467  -0.452 -14.374  1.00 94.24           C  
ATOM   2301  CE3 TRP A 280      14.763  -0.274 -11.974  1.00 94.24           C  
ATOM   2302  NE1 TRP A 280      13.639   0.060 -15.336  1.00 94.24           N  
ATOM   2303  CH2 TRP A 280      16.196  -1.691 -13.336  1.00 94.24           C  
ATOM   2304  CZ2 TRP A 280      15.533  -1.348 -14.485  1.00 94.24           C  
ATOM   2305  CZ3 TRP A 280      15.823  -1.165 -12.088  1.00 94.24           C  
ATOM   2306  N   ASP A 281       9.662  -0.549 -13.206  1.00 94.16           N  
ATOM   2307  CA  ASP A 281       8.661  -0.924 -14.200  1.00 94.16           C  
ATOM   2308  C   ASP A 281       7.249  -0.642 -13.690  1.00 94.16           C  
ATOM   2309  CB  ASP A 281       8.800  -2.401 -14.572  1.00 94.16           C  
ATOM   2310  O   ASP A 281       6.835  -1.183 -12.663  1.00 94.16           O  
ATOM   2311  CG  ASP A 281       7.935  -2.799 -15.755  1.00 94.16           C  
ATOM   2312  OD1 ASP A 281       6.703  -2.933 -15.592  1.00 94.16           O  
ATOM   2313  OD2 ASP A 281       8.491  -2.983 -16.859  1.00 94.16           O  
ATOM   2314  N   TYR A 282       6.509   0.095 -14.449  1.00 95.48           N  
ATOM   2315  CA  TYR A 282       5.208   0.531 -13.955  1.00 95.48           C  
ATOM   2316  C   TYR A 282       4.209  -0.619 -13.961  1.00 95.48           C  
ATOM   2317  CB  TYR A 282       4.673   1.692 -14.799  1.00 95.48           C  
ATOM   2318  O   TYR A 282       3.221  -0.596 -13.223  1.00 95.48           O  
ATOM   2319  CG  TYR A 282       4.019   1.254 -16.087  1.00 95.48           C  
ATOM   2320  CD1 TYR A 282       4.783   0.970 -17.217  1.00 95.48           C  
ATOM   2321  CD2 TYR A 282       2.638   1.125 -16.178  1.00 95.48           C  
ATOM   2322  CE1 TYR A 282       4.185   0.568 -18.407  1.00 95.48           C  
ATOM   2323  CE2 TYR A 282       2.029   0.724 -17.362  1.00 95.48           C  
ATOM   2324  OH  TYR A 282       2.212   0.050 -19.645  1.00 95.48           O  
ATOM   2325  CZ  TYR A 282       2.809   0.447 -18.470  1.00 95.48           C  
ATOM   2326  N   LYS A 283       4.451  -1.627 -14.748  1.00 92.25           N  
ATOM   2327  CA  LYS A 283       3.536  -2.760 -14.852  1.00 92.25           C  
ATOM   2328  C   LYS A 283       3.712  -3.720 -13.679  1.00 92.25           C  
ATOM   2329  CB  LYS A 283       3.748  -3.502 -16.173  1.00 92.25           C  
ATOM   2330  O   LYS A 283       2.774  -4.422 -13.298  1.00 92.25           O  
ATOM   2331  CG  LYS A 283       3.406  -2.680 -17.407  1.00 92.25           C  
ATOM   2332  CD  LYS A 283       3.687  -3.453 -18.689  1.00 92.25           C  
ATOM   2333  CE  LYS A 283       5.179  -3.537 -18.977  1.00 92.25           C  
ATOM   2334  NZ  LYS A 283       5.455  -4.199 -20.287  1.00 92.25           N  
ATOM   2335  N   THR A 284       4.951  -3.837 -13.169  1.00 91.33           N  
ATOM   2336  CA  THR A 284       5.366  -4.701 -12.069  1.00 91.33           C  
ATOM   2337  C   THR A 284       5.216  -6.171 -12.450  1.00 91.33           C  
ATOM   2338  CB  THR A 284       4.551  -4.413 -10.795  1.00 91.33           C  
ATOM   2339  O   THR A 284       5.263  -7.049 -11.586  1.00 91.33           O  
ATOM   2340  CG2 THR A 284       4.734  -2.969 -10.339  1.00 91.33           C  
ATOM   2341  OG1 THR A 284       3.162  -4.646 -11.060  1.00 91.33           O  
ATOM   2342  N   SER A 285       4.892  -6.448 -13.703  1.00 87.70           N  
ATOM   2343  CA  SER A 285       4.757  -7.807 -14.216  1.00 87.70           C  
ATOM   2344  C   SER A 285       4.833  -7.833 -15.739  1.00 87.70           C  
ATOM   2345  CB  SER A 285       3.437  -8.426 -13.753  1.00 87.70           C  
ATOM   2346  O   SER A 285       4.908  -6.783 -16.380  1.00 87.70           O  
ATOM   2347  OG  SER A 285       2.334  -7.748 -14.328  1.00 87.70           O  
ATOM   2348  N   GLU A 286       4.874  -9.130 -16.384  1.00 78.94           N  
ATOM   2349  CA  GLU A 286       4.801  -9.333 -17.828  1.00 78.94           C  
ATOM   2350  C   GLU A 286       3.408  -9.792 -18.251  1.00 78.94           C  
ATOM   2351  CB  GLU A 286       5.850 -10.352 -18.282  1.00 78.94           C  
ATOM   2352  O   GLU A 286       3.256 -10.482 -19.262  1.00 78.94           O  
ATOM   2353  CG  GLU A 286       7.285  -9.899 -18.054  1.00 78.94           C  
ATOM   2354  CD  GLU A 286       8.315 -10.936 -18.471  1.00 78.94           C  
ATOM   2355  OE1 GLU A 286       8.673 -11.804 -17.643  1.00 78.94           O  
ATOM   2356  OE2 GLU A 286       8.769 -10.881 -19.636  1.00 78.94           O  
ATOM   2357  N   LEU A 287       2.215  -9.245 -17.695  1.00 67.13           N  
ATOM   2358  CA  LEU A 287       0.904  -9.800 -18.014  1.00 67.13           C  
ATOM   2359  C   LEU A 287       0.224  -8.990 -19.113  1.00 67.13           C  
ATOM   2360  CB  LEU A 287       0.018  -9.834 -16.766  1.00 67.13           C  
ATOM   2361  O   LEU A 287       0.251  -7.757 -19.088  1.00 67.13           O  
ATOM   2362  CG  LEU A 287       0.512 -10.702 -15.608  1.00 67.13           C  
ATOM   2363  CD1 LEU A 287      -0.425 -10.572 -14.411  1.00 67.13           C  
ATOM   2364  CD2 LEU A 287       0.631 -12.158 -16.044  1.00 67.13           C  
ATOM   2365  N   GLY A 288       0.739  -8.917 -20.302  1.00 63.55           N  
ATOM   2366  CA  GLY A 288       0.262  -8.200 -21.474  1.00 63.55           C  
ATOM   2367  C   GLY A 288      -1.246  -8.036 -21.501  1.00 63.55           C  
ATOM   2368  O   GLY A 288      -1.763  -7.104 -22.120  1.00 63.55           O  
ATOM   2369  N   ASN A 289      -2.194  -8.699 -20.747  1.00 68.56           N  
ATOM   2370  CA  ASN A 289      -3.640  -8.588 -20.903  1.00 68.56           C  
ATOM   2371  C   ASN A 289      -4.316  -8.187 -19.595  1.00 68.56           C  
ATOM   2372  CB  ASN A 289      -4.227  -9.902 -21.422  1.00 68.56           C  
ATOM   2373  O   ASN A 289      -5.469  -8.547 -19.350  1.00 68.56           O  
ATOM   2374  CG  ASN A 289      -3.756 -10.238 -22.824  1.00 68.56           C  
ATOM   2375  ND2 ASN A 289      -3.774 -11.522 -23.163  1.00 68.56           N  
ATOM   2376  OD1 ASN A 289      -3.379  -9.352 -23.594  1.00 68.56           O  
ATOM   2377  N   TYR A 290      -3.624  -7.566 -18.748  1.00 75.70           N  
ATOM   2378  CA  TYR A 290      -4.138  -7.064 -17.479  1.00 75.70           C  
ATOM   2379  C   TYR A 290      -4.644  -8.206 -16.606  1.00 75.70           C  
ATOM   2380  CB  TYR A 290      -5.262  -6.051 -17.718  1.00 75.70           C  
ATOM   2381  O   TYR A 290      -5.377  -7.979 -15.640  1.00 75.70           O  
ATOM   2382  CG  TYR A 290      -4.842  -4.862 -18.547  1.00 75.70           C  
ATOM   2383  CD1 TYR A 290      -3.801  -4.033 -18.134  1.00 75.70           C  
ATOM   2384  CD2 TYR A 290      -5.485  -4.564 -19.744  1.00 75.70           C  
ATOM   2385  CE1 TYR A 290      -3.412  -2.935 -18.893  1.00 75.70           C  
ATOM   2386  CE2 TYR A 290      -5.104  -3.468 -20.511  1.00 75.70           C  
ATOM   2387  OH  TYR A 290      -3.686  -1.575 -20.835  1.00 75.70           O  
ATOM   2388  CZ  TYR A 290      -4.068  -2.661 -20.079  1.00 75.70           C  
ATOM   2389  N   SER A 291      -4.505  -9.508 -17.109  1.00 72.63           N  
ATOM   2390  CA  SER A 291      -5.055 -10.587 -16.295  1.00 72.63           C  
ATOM   2391  C   SER A 291      -4.440 -10.597 -14.900  1.00 72.63           C  
ATOM   2392  CB  SER A 291      -4.826 -11.939 -16.972  1.00 72.63           C  
ATOM   2393  O   SER A 291      -3.222 -10.726 -14.754  1.00 72.63           O  
ATOM   2394  OG  SER A 291      -5.391 -12.988 -16.204  1.00 72.63           O  
ATOM   2395  N   LEU A 292      -5.243 -10.108 -13.920  1.00 79.61           N  
ATOM   2396  CA  LEU A 292      -4.982 -10.131 -12.485  1.00 79.61           C  
ATOM   2397  C   LEU A 292      -4.160  -8.919 -12.062  1.00 79.61           C  
ATOM   2398  CB  LEU A 292      -4.253 -11.419 -12.094  1.00 79.61           C  
ATOM   2399  O   LEU A 292      -3.640  -8.875 -10.945  1.00 79.61           O  
ATOM   2400  CG  LEU A 292      -5.022 -12.724 -12.303  1.00 79.61           C  
ATOM   2401  CD1 LEU A 292      -4.134 -13.921 -11.978  1.00 79.61           C  
ATOM   2402  CD2 LEU A 292      -6.286 -12.743 -11.451  1.00 79.61           C  
ATOM   2403  N   ASN A 293      -3.761  -8.099 -13.060  1.00 87.11           N  
ATOM   2404  CA  ASN A 293      -3.061  -6.856 -12.756  1.00 87.11           C  
ATOM   2405  C   ASN A 293      -3.945  -5.638 -13.007  1.00 87.11           C  
ATOM   2406  CB  ASN A 293      -1.771  -6.753 -13.573  1.00 87.11           C  
ATOM   2407  O   ASN A 293      -3.749  -4.914 -13.985  1.00 87.11           O  
ATOM   2408  CG  ASN A 293      -0.836  -5.677 -13.056  1.00 87.11           C  
ATOM   2409  ND2 ASN A 293       0.430  -5.753 -13.448  1.00 87.11           N  
ATOM   2410  OD1 ASN A 293      -1.249  -4.786 -12.309  1.00 87.11           O  
ATOM   2411  N   PHE A 294      -4.824  -5.378 -12.180  1.00 90.96           N  
ATOM   2412  CA  PHE A 294      -5.818  -4.316 -12.278  1.00 90.96           C  
ATOM   2413  C   PHE A 294      -5.164  -2.947 -12.136  1.00 90.96           C  
ATOM   2414  CB  PHE A 294      -6.903  -4.493 -11.210  1.00 90.96           C  
ATOM   2415  O   PHE A 294      -5.632  -1.966 -12.718  1.00 90.96           O  
ATOM   2416  CG  PHE A 294      -7.835  -5.644 -11.477  1.00 90.96           C  
ATOM   2417  CD1 PHE A 294      -8.764  -5.579 -12.508  1.00 90.96           C  
ATOM   2418  CD2 PHE A 294      -7.781  -6.791 -10.697  1.00 90.96           C  
ATOM   2419  CE1 PHE A 294      -9.629  -6.642 -12.757  1.00 90.96           C  
ATOM   2420  CE2 PHE A 294      -8.642  -7.858 -10.940  1.00 90.96           C  
ATOM   2421  CZ  PHE A 294      -9.565  -7.781 -11.970  1.00 90.96           C  
ATOM   2422  N   THR A 295      -4.096  -2.939 -11.388  1.00 95.10           N  
ATOM   2423  CA  THR A 295      -3.378  -1.683 -11.201  1.00 95.10           C  
ATOM   2424  C   THR A 295      -2.796  -1.191 -12.522  1.00 95.10           C  
ATOM   2425  CB  THR A 295      -2.250  -1.834 -10.163  1.00 95.10           C  
ATOM   2426  O   THR A 295      -2.880  -0.003 -12.840  1.00 95.10           O  
ATOM   2427  CG2 THR A 295      -1.478  -0.529  -9.996  1.00 95.10           C  
ATOM   2428  OG1 THR A 295      -2.816  -2.207  -8.901  1.00 95.10           O  
ATOM   2429  N   ASN A 296      -2.262  -2.123 -13.258  1.00 93.29           N  
ATOM   2430  CA  ASN A 296      -1.769  -1.785 -14.589  1.00 93.29           C  
ATOM   2431  C   ASN A 296      -2.877  -1.209 -15.468  1.00 93.29           C  
ATOM   2432  CB  ASN A 296      -1.145  -3.012 -15.258  1.00 93.29           C  
ATOM   2433  O   ASN A 296      -2.670  -0.210 -16.158  1.00 93.29           O  
ATOM   2434  CG  ASN A 296      -0.562  -2.700 -16.622  1.00 93.29           C  
ATOM   2435  ND2 ASN A 296      -0.381  -3.731 -17.439  1.00 93.29           N  
ATOM   2436  OD1 ASN A 296      -0.276  -1.542 -16.939  1.00 93.29           O  
ATOM   2437  N   ALA A 297      -4.004  -1.828 -15.433  1.00 93.86           N  
ATOM   2438  CA  ALA A 297      -5.143  -1.342 -16.207  1.00 93.86           C  
ATOM   2439  C   ALA A 297      -5.523   0.077 -15.792  1.00 93.86           C  
ATOM   2440  CB  ALA A 297      -6.337  -2.279 -16.044  1.00 93.86           C  
ATOM   2441  O   ALA A 297      -5.784   0.930 -16.643  1.00 93.86           O  
ATOM   2442  N   PHE A 298      -5.560   0.314 -14.565  1.00 96.74           N  
ATOM   2443  CA  PHE A 298      -5.905   1.625 -14.029  1.00 96.74           C  
ATOM   2444  C   PHE A 298      -4.926   2.686 -14.519  1.00 96.74           C  
ATOM   2445  CB  PHE A 298      -5.922   1.594 -12.498  1.00 96.74           C  
ATOM   2446  O   PHE A 298      -5.338   3.755 -14.974  1.00 96.74           O  
ATOM   2447  CG  PHE A 298      -6.070   2.951 -11.864  1.00 96.74           C  
ATOM   2448  CD1 PHE A 298      -4.957   3.647 -11.410  1.00 96.74           C  
ATOM   2449  CD2 PHE A 298      -7.324   3.531 -11.723  1.00 96.74           C  
ATOM   2450  CE1 PHE A 298      -5.091   4.903 -10.823  1.00 96.74           C  
ATOM   2451  CE2 PHE A 298      -7.466   4.786 -11.137  1.00 96.74           C  
ATOM   2452  CZ  PHE A 298      -6.349   5.470 -10.688  1.00 96.74           C  
ATOM   2453  N   ILE A 299      -3.687   2.371 -14.474  1.00 97.42           N  
ATOM   2454  CA  ILE A 299      -2.670   3.338 -14.872  1.00 97.42           C  
ATOM   2455  C   ILE A 299      -2.772   3.607 -16.371  1.00 97.42           C  
ATOM   2456  CB  ILE A 299      -1.251   2.846 -14.511  1.00 97.42           C  
ATOM   2457  O   ILE A 299      -2.675   4.755 -16.810  1.00 97.42           O  
ATOM   2458  CG1 ILE A 299      -1.074   2.795 -12.989  1.00 97.42           C  
ATOM   2459  CG2 ILE A 299      -0.188   3.740 -15.156  1.00 97.42           C  
ATOM   2460  CD1 ILE A 299       0.200   2.094 -12.536  1.00 97.42           C  
ATOM   2461  N   ASP A 300      -3.008   2.586 -17.164  1.00 95.57           N  
ATOM   2462  CA  ASP A 300      -3.178   2.761 -18.603  1.00 95.57           C  
ATOM   2463  C   ASP A 300      -4.394   3.631 -18.910  1.00 95.57           C  
ATOM   2464  CB  ASP A 300      -3.313   1.404 -19.296  1.00 95.57           C  
ATOM   2465  O   ASP A 300      -4.366   4.441 -19.840  1.00 95.57           O  
ATOM   2466  CG  ASP A 300      -1.979   0.709 -19.506  1.00 95.57           C  
ATOM   2467  OD1 ASP A 300      -0.923   1.328 -19.253  1.00 95.57           O  
ATOM   2468  OD2 ASP A 300      -1.984  -0.467 -19.930  1.00 95.57           O  
ATOM   2469  N   LEU A 301      -5.431   3.405 -18.141  1.00 96.65           N  
ATOM   2470  CA  LEU A 301      -6.601   4.265 -18.285  1.00 96.65           C  
ATOM   2471  C   LEU A 301      -6.251   5.716 -17.971  1.00 96.65           C  
ATOM   2472  CB  LEU A 301      -7.731   3.790 -17.368  1.00 96.65           C  
ATOM   2473  O   LEU A 301      -6.670   6.628 -18.687  1.00 96.65           O  
ATOM   2474  CG  LEU A 301      -9.007   4.634 -17.371  1.00 96.65           C  
ATOM   2475  CD1 LEU A 301      -9.634   4.642 -18.762  1.00 96.65           C  
ATOM   2476  CD2 LEU A 301      -9.996   4.112 -16.336  1.00 96.65           C  
ATOM   2477  N   ALA A 302      -5.480   5.941 -16.972  1.00 98.23           N  
ATOM   2478  CA  ALA A 302      -5.046   7.285 -16.599  1.00 98.23           C  
ATOM   2479  C   ALA A 302      -4.218   7.923 -17.711  1.00 98.23           C  
ATOM   2480  CB  ALA A 302      -4.244   7.244 -15.300  1.00 98.23           C  
ATOM   2481  O   ALA A 302      -4.307   9.131 -17.944  1.00 98.23           O  
ATOM   2482  N   VAL A 303      -3.466   7.120 -18.364  1.00 97.50           N  
ATOM   2483  CA  VAL A 303      -2.713   7.593 -19.521  1.00 97.50           C  
ATOM   2484  C   VAL A 303      -3.678   8.034 -20.620  1.00 97.50           C  
ATOM   2485  CB  VAL A 303      -1.756   6.505 -20.057  1.00 97.50           C  
ATOM   2486  O   VAL A 303      -3.512   9.106 -21.206  1.00 97.50           O  
ATOM   2487  CG1 VAL A 303      -1.195   6.904 -21.422  1.00 97.50           C  
ATOM   2488  CG2 VAL A 303      -0.623   6.255 -19.064  1.00 97.50           C  
ATOM   2489  N   LEU A 304      -4.608   7.207 -20.817  1.00 97.18           N  
ATOM   2490  CA  LEU A 304      -5.591   7.488 -21.857  1.00 97.18           C  
ATOM   2491  C   LEU A 304      -6.313   8.803 -21.580  1.00 97.18           C  
ATOM   2492  CB  LEU A 304      -6.606   6.347 -21.958  1.00 97.18           C  
ATOM   2493  O   LEU A 304      -6.611   9.560 -22.507  1.00 97.18           O  
ATOM   2494  CG  LEU A 304      -7.689   6.495 -23.028  1.00 97.18           C  
ATOM   2495  CD1 LEU A 304      -7.064   6.478 -24.419  1.00 97.18           C  
ATOM   2496  CD2 LEU A 304      -8.732   5.391 -22.891  1.00 97.18           C  
ATOM   2497  N   LEU A 305      -6.507   9.108 -20.355  1.00 97.74           N  
ATOM   2498  CA  LEU A 305      -7.221  10.313 -19.948  1.00 97.74           C  
ATOM   2499  C   LEU A 305      -6.274  11.506 -19.872  1.00 97.74           C  
ATOM   2500  CB  LEU A 305      -7.903  10.101 -18.594  1.00 97.74           C  
ATOM   2501  O   LEU A 305      -6.693  12.616 -19.532  1.00 97.74           O  
ATOM   2502  CG  LEU A 305      -9.024   9.062 -18.555  1.00 97.74           C  
ATOM   2503  CD1 LEU A 305      -9.496   8.844 -17.121  1.00 97.74           C  
ATOM   2504  CD2 LEU A 305     -10.185   9.493 -19.446  1.00 97.74           C  
ATOM   2505  N   GLY A 306      -4.995  11.239 -20.050  1.00 97.32           N  
ATOM   2506  CA  GLY A 306      -4.002  12.302 -20.028  1.00 97.32           C  
ATOM   2507  C   GLY A 306      -3.566  12.682 -18.625  1.00 97.32           C  
ATOM   2508  O   GLY A 306      -3.074  13.790 -18.402  1.00 97.32           O  
ATOM   2509  N   LEU A 307      -3.761  11.766 -17.618  1.00 98.41           N  
ATOM   2510  CA  LEU A 307      -3.472  12.097 -16.227  1.00 98.41           C  
ATOM   2511  C   LEU A 307      -2.139  11.498 -15.791  1.00 98.41           C  
ATOM   2512  CB  LEU A 307      -4.593  11.596 -15.313  1.00 98.41           C  
ATOM   2513  O   LEU A 307      -1.548  11.940 -14.804  1.00 98.41           O  
ATOM   2514  CG  LEU A 307      -5.959  12.262 -15.487  1.00 98.41           C  
ATOM   2515  CD1 LEU A 307      -7.022  11.506 -14.699  1.00 98.41           C  
ATOM   2516  CD2 LEU A 307      -5.901  13.722 -15.051  1.00 98.41           C  
ATOM   2517  N   ALA A 308      -1.722  10.423 -16.503  1.00 98.61           N  
ATOM   2518  CA  ALA A 308      -0.424   9.802 -16.251  1.00 98.61           C  
ATOM   2519  C   ALA A 308       0.477   9.897 -17.479  1.00 98.61           C  
ATOM   2520  CB  ALA A 308      -0.604   8.343 -15.839  1.00 98.61           C  
ATOM   2521  O   ALA A 308      -0.005   9.869 -18.614  1.00 98.61           O  
ATOM   2522  N   TYR A 309       1.818  10.062 -17.223  1.00 98.44           N  
ATOM   2523  CA  TYR A 309       2.787  10.211 -18.303  1.00 98.44           C  
ATOM   2524  C   TYR A 309       4.174   9.764 -17.858  1.00 98.44           C  
ATOM   2525  CB  TYR A 309       2.836  11.665 -18.784  1.00 98.44           C  
ATOM   2526  O   TYR A 309       4.382   9.438 -16.687  1.00 98.44           O  
ATOM   2527  CG  TYR A 309       3.185  12.652 -17.698  1.00 98.44           C  
ATOM   2528  CD1 TYR A 309       2.207  13.147 -16.838  1.00 98.44           C  
ATOM   2529  CD2 TYR A 309       4.493  13.093 -17.529  1.00 98.44           C  
ATOM   2530  CE1 TYR A 309       2.524  14.059 -15.837  1.00 98.44           C  
ATOM   2531  CE2 TYR A 309       4.822  14.005 -16.531  1.00 98.44           C  
ATOM   2532  OH  TYR A 309       4.152  15.383 -14.701  1.00 98.44           O  
ATOM   2533  CZ  TYR A 309       3.832  14.481 -15.691  1.00 98.44           C  
ATOM   2534  N   ASP A 310       5.114   9.513 -18.819  1.00 98.03           N  
ATOM   2535  CA  ASP A 310       6.506   9.124 -18.615  1.00 98.03           C  
ATOM   2536  C   ASP A 310       6.601   7.786 -17.886  1.00 98.03           C  
ATOM   2537  CB  ASP A 310       7.256  10.204 -17.833  1.00 98.03           C  
ATOM   2538  O   ASP A 310       7.396   7.635 -16.955  1.00 98.03           O  
ATOM   2539  CG  ASP A 310       7.669  11.383 -18.696  1.00 98.03           C  
ATOM   2540  OD1 ASP A 310       7.399  11.370 -19.916  1.00 98.03           O  
ATOM   2541  OD2 ASP A 310       8.271  12.334 -18.151  1.00 98.03           O  
ATOM   2542  N   LEU A 311       5.751   6.818 -18.316  1.00 98.02           N  
ATOM   2543  CA  LEU A 311       5.774   5.480 -17.733  1.00 98.02           C  
ATOM   2544  C   LEU A 311       7.073   4.760 -18.078  1.00 98.02           C  
ATOM   2545  CB  LEU A 311       4.576   4.662 -18.222  1.00 98.02           C  
ATOM   2546  O   LEU A 311       7.549   4.838 -19.212  1.00 98.02           O  
ATOM   2547  CG  LEU A 311       3.210   5.055 -17.659  1.00 98.02           C  
ATOM   2548  CD1 LEU A 311       2.755   6.385 -18.250  1.00 98.02           C  
ATOM   2549  CD2 LEU A 311       2.183   3.962 -17.934  1.00 98.02           C  
ATOM   2550  N   LYS A 312       7.675   4.123 -17.059  1.00 94.54           N  
ATOM   2551  CA  LYS A 312       8.882   3.332 -17.283  1.00 94.54           C  
ATOM   2552  C   LYS A 312       8.553   1.846 -17.394  1.00 94.54           C  
ATOM   2553  CB  LYS A 312       9.892   3.563 -16.157  1.00 94.54           C  
ATOM   2554  O   LYS A 312       7.830   1.301 -16.557  1.00 94.54           O  
ATOM   2555  CG  LYS A 312      10.356   5.006 -16.027  1.00 94.54           C  
ATOM   2556  CD  LYS A 312      11.224   5.205 -14.791  1.00 94.54           C  
ATOM   2557  CE  LYS A 312      11.564   6.674 -14.577  1.00 94.54           C  
ATOM   2558  NZ  LYS A 312      11.740   6.996 -13.129  1.00 94.54           N  
ATOM   2559  N   THR A 313       9.118   1.246 -18.461  1.00 92.55           N  
ATOM   2560  CA  THR A 313       8.944  -0.193 -18.627  1.00 92.55           C  
ATOM   2561  C   THR A 313      10.254  -0.850 -19.050  1.00 92.55           C  
ATOM   2562  CB  THR A 313       7.850  -0.507 -19.665  1.00 92.55           C  
ATOM   2563  O   THR A 313      11.087  -0.222 -19.707  1.00 92.55           O  
ATOM   2564  CG2 THR A 313       8.294  -0.109 -21.069  1.00 92.55           C  
ATOM   2565  OG1 THR A 313       7.571  -1.912 -19.645  1.00 92.55           O  
ATOM   2566  N   VAL A 314      10.421  -2.099 -18.595  1.00 87.06           N  
ATOM   2567  CA  VAL A 314      11.642  -2.845 -18.880  1.00 87.06           C  
ATOM   2568  C   VAL A 314      11.524  -3.528 -20.241  1.00 87.06           C  
ATOM   2569  CB  VAL A 314      11.939  -3.890 -17.782  1.00 87.06           C  
ATOM   2570  O   VAL A 314      10.541  -4.222 -20.510  1.00 87.06           O  
ATOM   2571  CG1 VAL A 314      13.259  -4.607 -18.061  1.00 87.06           C  
ATOM   2572  CG2 VAL A 314      11.968  -3.226 -16.407  1.00 87.06           C  
ATOM   2573  N   PRO A 315      12.581  -3.319 -21.126  1.00 85.37           N  
ATOM   2574  CA  PRO A 315      12.540  -4.001 -22.421  1.00 85.37           C  
ATOM   2575  C   PRO A 315      12.617  -5.521 -22.290  1.00 85.37           C  
ATOM   2576  CB  PRO A 315      13.771  -3.454 -23.148  1.00 85.37           C  
ATOM   2577  O   PRO A 315      13.296  -6.033 -21.396  1.00 85.37           O  
ATOM   2578  CG  PRO A 315      14.125  -2.203 -22.409  1.00 85.37           C  
ATOM   2579  CD  PRO A 315      13.666  -2.343 -20.986  1.00 85.37           C  
ATOM   2580  N   VAL A 316      12.014  -6.197 -23.212  1.00 85.31           N  
ATOM   2581  CA  VAL A 316      11.935  -7.654 -23.215  1.00 85.31           C  
ATOM   2582  C   VAL A 316      13.341  -8.247 -23.280  1.00 85.31           C  
ATOM   2583  CB  VAL A 316      11.082  -8.173 -24.394  1.00 85.31           C  
ATOM   2584  O   VAL A 316      13.624  -9.261 -22.637  1.00 85.31           O  
ATOM   2585  CG1 VAL A 316      11.178  -9.694 -24.501  1.00 85.31           C  
ATOM   2586  CG2 VAL A 316       9.627  -7.736 -24.233  1.00 85.31           C  
ATOM   2587  N   SER A 317      14.200  -7.669 -24.011  1.00 84.03           N  
ATOM   2588  CA  SER A 317      15.567  -8.161 -24.148  1.00 84.03           C  
ATOM   2589  C   SER A 317      16.291  -8.162 -22.806  1.00 84.03           C  
ATOM   2590  CB  SER A 317      16.344  -7.314 -25.155  1.00 84.03           C  
ATOM   2591  O   SER A 317      17.047  -9.087 -22.503  1.00 84.03           O  
ATOM   2592  OG  SER A 317      16.360  -5.952 -24.762  1.00 84.03           O  
ATOM   2593  N   MET A 318      16.080  -7.121 -22.028  1.00 85.17           N  
ATOM   2594  CA  MET A 318      16.678  -7.034 -20.699  1.00 85.17           C  
ATOM   2595  C   MET A 318      16.132  -8.124 -19.783  1.00 85.17           C  
ATOM   2596  CB  MET A 318      16.423  -5.657 -20.084  1.00 85.17           C  
ATOM   2597  O   MET A 318      16.874  -8.700 -18.986  1.00 85.17           O  
ATOM   2598  CG  MET A 318      17.025  -5.483 -18.699  1.00 85.17           C  
ATOM   2599  SD  MET A 318      16.754  -3.800 -18.020  1.00 85.17           S  
ATOM   2600  CE  MET A 318      17.823  -2.834 -19.123  1.00 85.17           C  
ATOM   2601  N   ILE A 319      14.875  -8.343 -19.832  1.00 84.96           N  
ATOM   2602  CA  ILE A 319      14.227  -9.375 -19.029  1.00 84.96           C  
ATOM   2603  C   ILE A 319      14.810 -10.742 -19.377  1.00 84.96           C  
ATOM   2604  CB  ILE A 319      12.696  -9.376 -19.239  1.00 84.96           C  
ATOM   2605  O   ILE A 319      15.187 -11.508 -18.487  1.00 84.96           O  
ATOM   2606  CG1 ILE A 319      12.082  -8.078 -18.702  1.00 84.96           C  
ATOM   2607  CG2 ILE A 319      12.060 -10.599 -18.572  1.00 84.96           C  
ATOM   2608  CD1 ILE A 319      10.623  -7.878 -19.087  1.00 84.96           C  
ATOM   2609  N   LYS A 320      14.987 -11.038 -20.642  1.00 84.74           N  
ATOM   2610  CA  LYS A 320      15.505 -12.324 -21.099  1.00 84.74           C  
ATOM   2611  C   LYS A 320      16.941 -12.537 -20.630  1.00 84.74           C  
ATOM   2612  CB  LYS A 320      15.431 -12.422 -22.624  1.00 84.74           C  
ATOM   2613  O   LYS A 320      17.304 -13.635 -20.202  1.00 84.74           O  
ATOM   2614  CG  LYS A 320      14.021 -12.607 -23.165  1.00 84.74           C  
ATOM   2615  CD  LYS A 320      14.023 -12.798 -24.676  1.00 84.74           C  
ATOM   2616  CE  LYS A 320      12.615 -13.014 -25.215  1.00 84.74           C  
ATOM   2617  NZ  LYS A 320      12.604 -13.132 -26.704  1.00 84.74           N  
ATOM   2618  N   THR A 321      17.680 -11.444 -20.817  1.00 84.46           N  
ATOM   2619  CA  THR A 321      19.071 -11.515 -20.384  1.00 84.46           C  
ATOM   2620  C   THR A 321      19.158 -11.808 -18.889  1.00 84.46           C  
ATOM   2621  CB  THR A 321      19.822 -10.208 -20.699  1.00 84.46           C  
ATOM   2622  O   THR A 321      19.920 -12.679 -18.465  1.00 84.46           O  
ATOM   2623  CG2 THR A 321      21.262 -10.266 -20.200  1.00 84.46           C  
ATOM   2624  OG1 THR A 321      19.827  -9.996 -22.116  1.00 84.46           O  
ATOM   2625  N   ARG A 322      18.317 -11.086 -18.130  1.00 84.76           N  
ATOM   2626  CA  ARG A 322      18.314 -11.272 -16.683  1.00 84.76           C  
ATOM   2627  C   ARG A 322      17.831 -12.670 -16.311  1.00 84.76           C  
ATOM   2628  CB  ARG A 322      17.434 -10.217 -16.007  1.00 84.76           C  
ATOM   2629  O   ARG A 322      18.429 -13.333 -15.461  1.00 84.76           O  
ATOM   2630  CG  ARG A 322      17.344 -10.366 -14.497  1.00 84.76           C  
ATOM   2631  CD  ARG A 322      18.700 -10.186 -13.830  1.00 84.76           C  
ATOM   2632  NE  ARG A 322      18.598 -10.243 -12.375  1.00 84.76           N  
ATOM   2633  NH1 ARG A 322      20.860  -9.968 -11.998  1.00 84.76           N  
ATOM   2634  NH2 ARG A 322      19.419 -10.204 -10.231  1.00 84.76           N  
ATOM   2635  CZ  ARG A 322      19.626 -10.138 -11.538  1.00 84.76           C  
ATOM   2636  N   VAL A 323      16.831 -13.202 -16.871  1.00 86.41           N  
ATOM   2637  CA  VAL A 323      16.292 -14.532 -16.606  1.00 86.41           C  
ATOM   2638  C   VAL A 323      17.345 -15.590 -16.929  1.00 86.41           C  
ATOM   2639  CB  VAL A 323      15.005 -14.795 -17.419  1.00 86.41           C  
ATOM   2640  O   VAL A 323      17.526 -16.546 -16.171  1.00 86.41           O  
ATOM   2641  CG1 VAL A 323      14.630 -16.275 -17.373  1.00 86.41           C  
ATOM   2642  CG2 VAL A 323      13.858 -13.933 -16.895  1.00 86.41           C  
ATOM   2643  N   GLY A 324      18.036 -15.443 -18.097  1.00 85.57           N  
ATOM   2644  CA  GLY A 324      19.088 -16.374 -18.471  1.00 85.57           C  
ATOM   2645  C   GLY A 324      20.233 -16.410 -17.476  1.00 85.57           C  
ATOM   2646  O   GLY A 324      20.792 -17.475 -17.204  1.00 85.57           O  
ATOM   2647  N   ARG A 325      20.420 -15.268 -16.830  1.00 90.20           N  
ATOM   2648  CA  ARG A 325      21.568 -15.139 -15.937  1.00 90.20           C  
ATOM   2649  C   ARG A 325      21.229 -15.635 -14.535  1.00 90.20           C  
ATOM   2650  CB  ARG A 325      22.043 -13.685 -15.878  1.00 90.20           C  
ATOM   2651  O   ARG A 325      22.012 -16.365 -13.924  1.00 90.20           O  
ATOM   2652  CG  ARG A 325      23.293 -13.480 -15.039  1.00 90.20           C  
ATOM   2653  CD  ARG A 325      23.895 -12.098 -15.252  1.00 90.20           C  
ATOM   2654  NE  ARG A 325      22.911 -11.041 -15.031  1.00 90.20           N  
ATOM   2655  NH1 ARG A 325      23.274 -10.896 -12.754  1.00 90.20           N  
ATOM   2656  NH2 ARG A 325      21.725  -9.540 -13.762  1.00 90.20           N  
ATOM   2657  CZ  ARG A 325      22.639 -10.495 -13.849  1.00 90.20           C  
ATOM   2658  N   THR A 326      20.016 -15.319 -14.079  1.00 93.56           N  
ATOM   2659  CA  THR A 326      19.819 -15.532 -12.649  1.00 93.56           C  
ATOM   2660  C   THR A 326      18.487 -16.227 -12.384  1.00 93.56           C  
ATOM   2661  CB  THR A 326      19.871 -14.202 -11.875  1.00 93.56           C  
ATOM   2662  O   THR A 326      18.131 -16.479 -11.231  1.00 93.56           O  
ATOM   2663  CG2 THR A 326      21.261 -13.579 -11.942  1.00 93.56           C  
ATOM   2664  OG1 THR A 326      18.922 -13.289 -12.440  1.00 93.56           O  
ATOM   2665  N   GLY A 327      17.740 -16.504 -13.436  1.00 91.59           N  
ATOM   2666  CA  GLY A 327      16.437 -17.118 -13.232  1.00 91.59           C  
ATOM   2667  C   GLY A 327      16.523 -18.554 -12.749  1.00 91.59           C  
ATOM   2668  O   GLY A 327      17.557 -19.206 -12.907  1.00 91.59           O  
ATOM   2669  N   ASP A 328      15.472 -19.099 -12.156  1.00 91.49           N  
ATOM   2670  CA  ASP A 328      15.470 -20.446 -11.592  1.00 91.49           C  
ATOM   2671  C   ASP A 328      14.937 -21.462 -12.600  1.00 91.49           C  
ATOM   2672  CB  ASP A 328      14.635 -20.489 -10.310  1.00 91.49           C  
ATOM   2673  O   ASP A 328      14.662 -22.610 -12.245  1.00 91.49           O  
ATOM   2674  CG  ASP A 328      13.162 -20.211 -10.552  1.00 91.49           C  
ATOM   2675  OD1 ASP A 328      12.774 -19.939 -11.709  1.00 91.49           O  
ATOM   2676  OD2 ASP A 328      12.382 -20.261  -9.576  1.00 91.49           O  
ATOM   2677  N   GLY A 329      14.596 -20.941 -13.856  1.00 88.26           N  
ATOM   2678  CA  GLY A 329      14.148 -21.839 -14.908  1.00 88.26           C  
ATOM   2679  C   GLY A 329      12.638 -21.929 -15.013  1.00 88.26           C  
ATOM   2680  O   GLY A 329      12.111 -22.664 -15.851  1.00 88.26           O  
ATOM   2681  N   SER A 330      11.924 -21.253 -14.125  1.00 88.76           N  
ATOM   2682  CA  SER A 330      10.468 -21.339 -14.102  1.00 88.76           C  
ATOM   2683  C   SER A 330       9.838 -20.282 -15.003  1.00 88.76           C  
ATOM   2684  CB  SER A 330       9.943 -21.181 -12.674  1.00 88.76           C  
ATOM   2685  O   SER A 330       8.613 -20.208 -15.120  1.00 88.76           O  
ATOM   2686  OG  SER A 330      10.286 -19.910 -12.150  1.00 88.76           O  
ATOM   2687  N   HIS A 331      10.691 -19.296 -15.549  1.00 85.16           N  
ATOM   2688  CA  HIS A 331      10.125 -18.295 -16.446  1.00 85.16           C  
ATOM   2689  C   HIS A 331       9.535 -18.943 -17.694  1.00 85.16           C  
ATOM   2690  CB  HIS A 331      11.188 -17.267 -16.841  1.00 85.16           C  
ATOM   2691  O   HIS A 331      10.119 -19.875 -18.250  1.00 85.16           O  
ATOM   2692  CG  HIS A 331      10.634 -16.076 -17.557  1.00 85.16           C  
ATOM   2693  CD2 HIS A 331      10.085 -14.932 -17.086  1.00 85.16           C  
ATOM   2694  ND1 HIS A 331      10.606 -15.981 -18.931  1.00 85.16           N  
ATOM   2695  CE1 HIS A 331      10.062 -14.826 -19.275  1.00 85.16           C  
ATOM   2696  NE2 HIS A 331       9.737 -14.171 -18.174  1.00 85.16           N  
ATOM   2697  N   ASP A 332       8.155 -18.602 -18.003  1.00 69.77           N  
ATOM   2698  CA  ASP A 332       7.572 -19.094 -19.247  1.00 69.77           C  
ATOM   2699  C   ASP A 332       8.499 -18.829 -20.431  1.00 69.77           C  
ATOM   2700  CB  ASP A 332       6.207 -18.446 -19.492  1.00 69.77           C  
ATOM   2701  O   ASP A 332       9.034 -17.728 -20.573  1.00 69.77           O  
ATOM   2702  CG  ASP A 332       5.126 -18.972 -18.565  1.00 69.77           C  
ATOM   2703  OD1 ASP A 332       5.274 -20.091 -18.028  1.00 69.77           O  
ATOM   2704  OD2 ASP A 332       4.115 -18.263 -18.373  1.00 69.77           O  
ATOM   2705  N   VAL A 333       9.361 -19.826 -20.797  1.00 53.17           N  
ATOM   2706  CA  VAL A 333      10.251 -19.711 -21.948  1.00 53.17           C  
ATOM   2707  C   VAL A 333       9.445 -19.342 -23.191  1.00 53.17           C  
ATOM   2708  CB  VAL A 333      11.036 -21.020 -22.190  1.00 53.17           C  
ATOM   2709  O   VAL A 333       8.408 -19.950 -23.468  1.00 53.17           O  
ATOM   2710  CG1 VAL A 333      12.158 -20.797 -23.203  1.00 53.17           C  
ATOM   2711  CG2 VAL A 333      11.598 -21.556 -20.875  1.00 53.17           C  
ATOM   2712  N   TRP A 334       9.367 -18.083 -23.615  1.00 51.30           N  
ATOM   2713  CA  TRP A 334       9.010 -17.851 -25.011  1.00 51.30           C  
ATOM   2714  C   TRP A 334      10.166 -18.213 -25.936  1.00 51.30           C  
ATOM   2715  CB  TRP A 334       8.604 -16.390 -25.227  1.00 51.30           C  
ATOM   2716  O   TRP A 334      11.300 -17.777 -25.723  1.00 51.30           O  
ATOM   2717  CG  TRP A 334       7.364 -16.218 -26.052  1.00 51.30           C  
ATOM   2718  CD1 TRP A 334       6.070 -16.256 -25.612  1.00 51.30           C  
ATOM   2719  CD2 TRP A 334       7.302 -15.986 -27.462  1.00 51.30           C  
ATOM   2720  CE2 TRP A 334       5.937 -15.892 -27.811  1.00 51.30           C  
ATOM   2721  CE3 TRP A 334       8.270 -15.848 -28.466  1.00 51.30           C  
ATOM   2722  NE1 TRP A 334       5.207 -16.060 -26.665  1.00 51.30           N  
ATOM   2723  CH2 TRP A 334       6.483 -15.534 -30.086  1.00 51.30           C  
ATOM   2724  CZ2 TRP A 334       5.515 -15.665 -29.123  1.00 51.30           C  
ATOM   2725  CZ3 TRP A 334       7.849 -15.622 -29.771  1.00 51.30           C  
ATOM   2726  N   GLY A 335      10.130 -19.485 -26.625  1.00 57.95           N  
ATOM   2727  CA  GLY A 335      11.132 -19.910 -27.589  1.00 57.95           C  
ATOM   2728  C   GLY A 335      11.519 -21.370 -27.442  1.00 57.95           C  
ATOM   2729  O   GLY A 335      10.715 -22.189 -26.995  1.00 57.95           O  
ATOM   2730  N   TRP A 336      12.577 -21.904 -28.131  1.00 63.67           N  
ATOM   2731  CA  TRP A 336      12.983 -23.302 -28.228  1.00 63.67           C  
ATOM   2732  C   TRP A 336      12.909 -23.986 -26.867  1.00 63.67           C  
ATOM   2733  CB  TRP A 336      14.403 -23.411 -28.792  1.00 63.67           C  
ATOM   2734  O   TRP A 336      13.573 -23.567 -25.917  1.00 63.67           O  
ATOM   2735  CG  TRP A 336      14.730 -24.760 -29.359  1.00 63.67           C  
ATOM   2736  CD1 TRP A 336      15.596 -25.683 -28.843  1.00 63.67           C  
ATOM   2737  CD2 TRP A 336      14.198 -25.334 -30.557  1.00 63.67           C  
ATOM   2738  CE2 TRP A 336      14.786 -26.610 -30.706  1.00 63.67           C  
ATOM   2739  CE3 TRP A 336      13.280 -24.894 -31.520  1.00 63.67           C  
ATOM   2740  NE1 TRP A 336      15.634 -26.798 -29.648  1.00 63.67           N  
ATOM   2741  CH2 TRP A 336      13.583 -26.995 -32.707  1.00 63.67           C  
ATOM   2742  CZ2 TRP A 336      14.485 -27.450 -31.780  1.00 63.67           C  
ATOM   2743  CZ3 TRP A 336      12.981 -25.731 -32.588  1.00 63.67           C  
ATOM   2744  N   GLY A 337      11.751 -24.801 -26.624  1.00 63.82           N  
ATOM   2745  CA  GLY A 337      11.430 -25.550 -25.419  1.00 63.82           C  
ATOM   2746  C   GLY A 337      10.125 -25.117 -24.778  1.00 63.82           C  
ATOM   2747  O   GLY A 337       9.771 -25.593 -23.697  1.00 63.82           O  
ATOM   2748  N   ASP A 338       9.533 -24.048 -25.304  1.00 65.60           N  
ATOM   2749  CA  ASP A 338       8.202 -23.625 -24.880  1.00 65.60           C  
ATOM   2750  C   ASP A 338       7.181 -24.744 -25.076  1.00 65.60           C  
ATOM   2751  CB  ASP A 338       7.766 -22.375 -25.648  1.00 65.60           C  
ATOM   2752  O   ASP A 338       7.179 -25.415 -26.110  1.00 65.60           O  
ATOM   2753  CG  ASP A 338       6.491 -21.757 -25.101  1.00 65.60           C  
ATOM   2754  OD1 ASP A 338       5.638 -22.495 -24.562  1.00 65.60           O  
ATOM   2755  OD2 ASP A 338       6.337 -20.522 -25.212  1.00 65.60           O  
ATOM   2756  N   LYS A 339       6.333 -25.003 -23.971  1.00 64.79           N  
ATOM   2757  CA  LYS A 339       5.320 -26.049 -24.073  1.00 64.79           C  
ATOM   2758  C   LYS A 339       4.318 -25.738 -25.181  1.00 64.79           C  
ATOM   2759  CB  LYS A 339       4.590 -26.221 -22.740  1.00 64.79           C  
ATOM   2760  O   LYS A 339       3.691 -26.645 -25.732  1.00 64.79           O  
ATOM   2761  CG  LYS A 339       4.453 -24.935 -21.939  1.00 64.79           C  
ATOM   2762  CD  LYS A 339       3.738 -25.175 -20.615  1.00 64.79           C  
ATOM   2763  CE  LYS A 339       3.579 -23.884 -19.822  1.00 64.79           C  
ATOM   2764  NZ  LYS A 339       2.895 -24.117 -18.516  1.00 64.79           N  
ATOM   2765  N   ASP A 340       4.264 -24.496 -25.483  1.00 66.42           N  
ATOM   2766  CA  ASP A 340       3.303 -24.095 -26.506  1.00 66.42           C  
ATOM   2767  C   ASP A 340       3.967 -24.007 -27.879  1.00 66.42           C  
ATOM   2768  CB  ASP A 340       2.663 -22.753 -26.145  1.00 66.42           C  
ATOM   2769  O   ASP A 340       3.352 -23.547 -28.843  1.00 66.42           O  
ATOM   2770  CG  ASP A 340       1.794 -22.827 -24.901  1.00 66.42           C  
ATOM   2771  OD1 ASP A 340       1.201 -23.894 -24.634  1.00 66.42           O  
ATOM   2772  OD2 ASP A 340       1.700 -21.807 -24.184  1.00 66.42           O  
ATOM   2773  N   LEU A 341       5.272 -24.165 -27.988  1.00 74.48           N  
ATOM   2774  CA  LEU A 341       5.877 -24.180 -29.316  1.00 74.48           C  
ATOM   2775  C   LEU A 341       5.337 -25.339 -30.146  1.00 74.48           C  
ATOM   2776  CB  LEU A 341       7.401 -24.279 -29.209  1.00 74.48           C  
ATOM   2777  O   LEU A 341       5.443 -26.499 -29.743  1.00 74.48           O  
ATOM   2778  CG  LEU A 341       8.178 -24.211 -30.525  1.00 74.48           C  
ATOM   2779  CD1 LEU A 341       8.115 -22.802 -31.106  1.00 74.48           C  
ATOM   2780  CD2 LEU A 341       9.625 -24.644 -30.314  1.00 74.48           C  
ATOM   2781  N   PRO A 342       4.540 -25.011 -31.187  1.00 74.86           N  
ATOM   2782  CA  PRO A 342       4.042 -26.106 -32.023  1.00 74.86           C  
ATOM   2783  C   PRO A 342       5.152 -27.048 -32.483  1.00 74.86           C  
ATOM   2784  CB  PRO A 342       3.413 -25.381 -33.216  1.00 74.86           C  
ATOM   2785  O   PRO A 342       6.240 -26.595 -32.848  1.00 74.86           O  
ATOM   2786  CG  PRO A 342       3.199 -23.979 -32.741  1.00 74.86           C  
ATOM   2787  CD  PRO A 342       4.217 -23.675 -31.679  1.00 74.86           C  
ATOM   2788  N   LYS A 343       4.963 -28.316 -32.283  1.00 78.88           N  
ATOM   2789  CA  LYS A 343       5.912 -29.357 -32.669  1.00 78.88           C  
ATOM   2790  C   LYS A 343       6.388 -29.161 -34.105  1.00 78.88           C  
ATOM   2791  CB  LYS A 343       5.284 -30.742 -32.509  1.00 78.88           C  
ATOM   2792  O   LYS A 343       7.557 -29.400 -34.416  1.00 78.88           O  
ATOM   2793  CG  LYS A 343       6.294 -31.856 -32.277  1.00 78.88           C  
ATOM   2794  CD  LYS A 343       5.605 -33.176 -31.954  1.00 78.88           C  
ATOM   2795  CE  LYS A 343       6.612 -34.304 -31.776  1.00 78.88           C  
ATOM   2796  NZ  LYS A 343       5.941 -35.604 -31.473  1.00 78.88           N  
ATOM   2797  N   GLU A 344       5.584 -28.605 -34.925  1.00 79.49           N  
ATOM   2798  CA  GLU A 344       5.888 -28.446 -36.344  1.00 79.49           C  
ATOM   2799  C   GLU A 344       6.991 -27.414 -36.559  1.00 79.49           C  
ATOM   2800  CB  GLU A 344       4.632 -28.043 -37.121  1.00 79.49           C  
ATOM   2801  O   GLU A 344       7.871 -27.605 -37.400  1.00 79.49           O  
ATOM   2802  CG  GLU A 344       3.568 -29.130 -37.177  1.00 79.49           C  
ATOM   2803  CD  GLU A 344       2.314 -28.783 -36.392  1.00 79.49           C  
ATOM   2804  OE1 GLU A 344       1.470 -29.680 -36.168  1.00 79.49           O  
ATOM   2805  OE2 GLU A 344       2.173 -27.604 -35.997  1.00 79.49           O  
ATOM   2806  N   LEU A 345       6.926 -26.365 -35.809  1.00 75.54           N  
ATOM   2807  CA  LEU A 345       7.924 -25.304 -35.895  1.00 75.54           C  
ATOM   2808  C   LEU A 345       9.256 -25.762 -35.311  1.00 75.54           C  
ATOM   2809  CB  LEU A 345       7.437 -24.050 -35.165  1.00 75.54           C  
ATOM   2810  O   LEU A 345      10.316 -25.476 -35.872  1.00 75.54           O  
ATOM   2811  CG  LEU A 345       6.549 -23.099 -35.969  1.00 75.54           C  
ATOM   2812  CD1 LEU A 345       5.916 -22.061 -35.049  1.00 75.54           C  
ATOM   2813  CD2 LEU A 345       7.351 -22.423 -37.075  1.00 75.54           C  
ATOM   2814  N   ALA A 346       9.142 -26.565 -34.170  1.00 83.22           N  
ATOM   2815  CA  ALA A 346      10.337 -27.098 -33.521  1.00 83.22           C  
ATOM   2816  C   ALA A 346      11.083 -28.055 -34.446  1.00 83.22           C  
ATOM   2817  CB  ALA A 346       9.966 -27.802 -32.218  1.00 83.22           C  
ATOM   2818  O   ALA A 346      12.313 -28.015 -34.530  1.00 83.22           O  
ATOM   2819  N   ASP A 347      10.344 -28.790 -35.173  1.00 82.08           N  
ATOM   2820  CA  ASP A 347      10.912 -29.788 -36.073  1.00 82.08           C  
ATOM   2821  C   ASP A 347      11.581 -29.127 -37.276  1.00 82.08           C  
ATOM   2822  CB  ASP A 347       9.831 -30.764 -36.543  1.00 82.08           C  
ATOM   2823  O   ASP A 347      12.518 -29.681 -37.854  1.00 82.08           O  
ATOM   2824  CG  ASP A 347       9.351 -31.693 -35.442  1.00 82.08           C  
ATOM   2825  OD1 ASP A 347      10.025 -31.796 -34.394  1.00 82.08           O  
ATOM   2826  OD2 ASP A 347       8.291 -32.330 -35.624  1.00 82.08           O  
ATOM   2827  N   GLN A 348      11.095 -27.983 -37.643  1.00 83.94           N  
ATOM   2828  CA  GLN A 348      11.611 -27.313 -38.832  1.00 83.94           C  
ATOM   2829  C   GLN A 348      12.832 -26.461 -38.497  1.00 83.94           C  
ATOM   2830  CB  GLN A 348      10.527 -26.447 -39.475  1.00 83.94           C  
ATOM   2831  O   GLN A 348      13.467 -25.897 -39.391  1.00 83.94           O  
ATOM   2832  CG  GLN A 348       9.408 -27.247 -40.128  1.00 83.94           C  
ATOM   2833  CD  GLN A 348       8.336 -26.366 -40.741  1.00 83.94           C  
ATOM   2834  NE2 GLN A 348       7.345 -26.987 -41.370  1.00 83.94           N  
ATOM   2835  OE1 GLN A 348       8.399 -25.135 -40.649  1.00 83.94           O  
ATOM   2836  N   THR A 349      13.100 -26.406 -37.273  1.00 85.19           N  
ATOM   2837  CA  THR A 349      14.197 -25.535 -36.866  1.00 85.19           C  
ATOM   2838  C   THR A 349      15.543 -26.201 -37.131  1.00 85.19           C  
ATOM   2839  CB  THR A 349      14.090 -25.163 -35.375  1.00 85.19           C  
ATOM   2840  O   THR A 349      15.732 -27.378 -36.818  1.00 85.19           O  
ATOM   2841  CG2 THR A 349      15.203 -24.204 -34.967  1.00 85.19           C  
ATOM   2842  OG1 THR A 349      12.823 -24.537 -35.134  1.00 85.19           O  
ATOM   2843  N   MET A 350      16.378 -25.521 -37.916  1.00 83.47           N  
ATOM   2844  CA  MET A 350      17.720 -25.991 -38.246  1.00 83.47           C  
ATOM   2845  C   MET A 350      18.677 -25.768 -37.079  1.00 83.47           C  
ATOM   2846  CB  MET A 350      18.247 -25.285 -39.496  1.00 83.47           C  
ATOM   2847  O   MET A 350      18.776 -24.657 -36.556  1.00 83.47           O  
ATOM   2848  CG  MET A 350      17.427 -25.560 -40.746  1.00 83.47           C  
ATOM   2849  SD  MET A 350      18.168 -26.868 -41.798  1.00 83.47           S  
ATOM   2850  CE  MET A 350      19.696 -26.037 -42.314  1.00 83.47           C  
ATOM   2851  N   ILE A 351      19.254 -26.864 -36.570  1.00 81.55           N  
ATOM   2852  CA  ILE A 351      20.235 -26.816 -35.492  1.00 81.55           C  
ATOM   2853  C   ILE A 351      21.633 -27.064 -36.056  1.00 81.55           C  
ATOM   2854  CB  ILE A 351      19.913 -27.846 -34.387  1.00 81.55           C  
ATOM   2855  O   ILE A 351      21.874 -28.081 -36.710  1.00 81.55           O  
ATOM   2856  CG1 ILE A 351      18.493 -27.628 -33.852  1.00 81.55           C  
ATOM   2857  CG2 ILE A 351      20.942 -27.765 -33.256  1.00 81.55           C  
ATOM   2858  CD1 ILE A 351      18.089 -28.600 -32.752  1.00 81.55           C  
ATOM   2859  N   GLU A 352      22.474 -26.010 -35.942  1.00 80.03           N  
ATOM   2860  CA  GLU A 352      23.849 -26.064 -36.431  1.00 80.03           C  
ATOM   2861  C   GLU A 352      24.820 -26.417 -35.308  1.00 80.03           C  
ATOM   2862  CB  GLU A 352      24.245 -24.730 -37.069  1.00 80.03           C  
ATOM   2863  O   GLU A 352      24.581 -26.084 -34.145  1.00 80.03           O  
ATOM   2864  CG  GLU A 352      23.444 -24.382 -38.315  1.00 80.03           C  
ATOM   2865  CD  GLU A 352      23.954 -23.141 -39.029  1.00 80.03           C  
ATOM   2866  OE1 GLU A 352      23.413 -22.793 -40.103  1.00 80.03           O  
ATOM   2867  OE2 GLU A 352      24.904 -22.512 -38.511  1.00 80.03           O  
ATOM   2868  N   ASN A 353      25.848 -27.291 -35.484  1.00 77.70           N  
ATOM   2869  CA  ASN A 353      26.976 -27.677 -34.643  1.00 77.70           C  
ATOM   2870  C   ASN A 353      26.545 -28.631 -33.532  1.00 77.70           C  
ATOM   2871  CB  ASN A 353      27.650 -26.439 -34.048  1.00 77.70           C  
ATOM   2872  O   ASN A 353      26.859 -28.409 -32.361  1.00 77.70           O  
ATOM   2873  CG  ASN A 353      28.247 -25.533 -35.107  1.00 77.70           C  
ATOM   2874  ND2 ASN A 353      28.154 -24.227 -34.891  1.00 77.70           N  
ATOM   2875  OD1 ASN A 353      28.787 -26.004 -36.112  1.00 77.70           O  
ATOM   2876  N   ARG A 354      25.723 -29.571 -33.874  1.00 72.82           N  
ATOM   2877  CA  ARG A 354      25.256 -30.508 -32.857  1.00 72.82           C  
ATOM   2878  C   ARG A 354      26.417 -31.303 -32.270  1.00 72.82           C  
ATOM   2879  CB  ARG A 354      24.211 -31.461 -33.443  1.00 72.82           C  
ATOM   2880  O   ARG A 354      27.374 -31.627 -32.977  1.00 72.82           O  
ATOM   2881  CG  ARG A 354      22.782 -30.957 -33.323  1.00 72.82           C  
ATOM   2882  CD  ARG A 354      21.770 -32.051 -33.632  1.00 72.82           C  
ATOM   2883  NE  ARG A 354      20.432 -31.505 -33.840  1.00 72.82           N  
ATOM   2884  NH1 ARG A 354      19.348 -33.535 -33.638  1.00 72.82           N  
ATOM   2885  NH2 ARG A 354      18.147 -31.624 -34.037  1.00 72.82           N  
ATOM   2886  CZ  ARG A 354      19.312 -32.223 -33.838  1.00 72.82           C  
ATOM   2887  N   LYS A 355      26.479 -31.296 -30.854  1.00 70.04           N  
ATOM   2888  CA  LYS A 355      27.492 -32.091 -30.167  1.00 70.04           C  
ATOM   2889  C   LYS A 355      27.530 -33.519 -30.706  1.00 70.04           C  
ATOM   2890  CB  LYS A 355      27.232 -32.107 -28.660  1.00 70.04           C  
ATOM   2891  O   LYS A 355      26.485 -34.148 -30.885  1.00 70.04           O  
ATOM   2892  CG  LYS A 355      28.467 -32.402 -27.822  1.00 70.04           C  
ATOM   2893  CD  LYS A 355      28.149 -32.382 -26.332  1.00 70.04           C  
ATOM   2894  CE  LYS A 355      29.382 -32.687 -25.493  1.00 70.04           C  
ATOM   2895  NZ  LYS A 355      29.075 -32.674 -24.031  1.00 70.04           N  
ATOM   2896  N   THR A 356      28.557 -33.933 -31.496  1.00 68.18           N  
ATOM   2897  CA  THR A 356      28.773 -35.299 -31.959  1.00 68.18           C  
ATOM   2898  C   THR A 356      29.232 -36.193 -30.812  1.00 68.18           C  
ATOM   2899  CB  THR A 356      29.809 -35.346 -33.097  1.00 68.18           C  
ATOM   2900  O   THR A 356      30.056 -35.784 -29.991  1.00 68.18           O  
ATOM   2901  CG2 THR A 356      29.162 -35.042 -34.444  1.00 68.18           C  
ATOM   2902  OG1 THR A 356      30.834 -34.377 -32.843  1.00 68.18           O  
ATOM   2903  N   GLU A 357      28.369 -36.895 -30.108  1.00 59.82           N  
ATOM   2904  CA  GLU A 357      28.732 -37.918 -29.132  1.00 59.82           C  
ATOM   2905  C   GLU A 357      30.118 -38.489 -29.421  1.00 59.82           C  
ATOM   2906  CB  GLU A 357      27.693 -39.043 -29.119  1.00 59.82           C  
ATOM   2907  O   GLU A 357      30.502 -38.642 -30.582  1.00 59.82           O  
ATOM   2908  CG  GLU A 357      26.432 -38.705 -28.337  1.00 59.82           C  
ATOM   2909  CD  GLU A 357      25.406 -39.827 -28.341  1.00 59.82           C  
ATOM   2910  OE1 GLU A 357      24.328 -39.665 -27.725  1.00 59.82           O  
ATOM   2911  OE2 GLU A 357      25.682 -40.876 -28.964  1.00 59.82           O  
TER    2912      GLU A 357                                                      
ENDMDL                                                                          
END                                                                             
