# Supplementary material for: Evolution of Linoleic Acid Biosynthesis Paved the Way for Ecological Success of Termites
Source: Mol Biol Evol. 2023 Apr 12;40(4):msad087. doi: 10.1093/molbev/msad087 (PMC10139705; doi:10.1093/molbev/msad087)
Supplement: msad087_Supplementary_Data [file msad087_supplementary_data.zip › SUPPLEMENTARY ARCHIVE/Chauliognathus/CluD10_b4602.a3m]

#349	1
>101
MAPNARDSTGVLSEEDAEITPEQIEEVHKTSKNRHLPLVWRDVIKFAVLHALGFYGFYLMFTSARIWTSVLVFINYHLGILGITAGAHRLWAHKAYKARWPLKLFLAYIQTLAFQFDIIFWAKYHRVHHKYTETDADPHNAKRGFFYSHMGWTMVKKNPEFETRCNEIDLSDLYSDPIVNFQYKYYYQILFVVFLVVPTFIPMYFWNETFVNAFCLNLSRYLLSLHCTWLVNSAAHLYGNKPYDKSLYSSENFWVTILVNGEGWHNYHHAFPWDYKASELGIYSTNMTAFFIDAMAKLGLAYDLKSVAPEVVKRRVERTGDGSHPIWGWGDKDQSEEDKRSALISHKDT
>K7PD28	493	1.00	5.093E-153	0	348	349	0	348	349
MAPNARDSTGVLSEEDAEITPEQIEEVHKTSKNRHLPLVWRDVIKFAVLHALGFYGFYLMFTSARIWTSVLVFINYHLGILGITAGAHRLWAHKAYKARWPLKLFLAYIQTLAFQFDIIFWAKYHRVHHKYTETDADPHNAKRGFFYSHMGWTMVKKNPEFETRCNEIDLSDLYSDPIVNFQYKYYYQILFVVFLVVPTFIPMYFWNETFVNAFCLNLSRYLLSLHCTWLVNSAAHLYGNKPYDKSLYSSENFWVTILVNGEGWHNYHHAFPWDYKASELGIYSTNMTAFFIDAMAKLGLAYDLKSVAPEVVKRRVERTGDGSHPIWGWGDKDQSEEDKRSALISHKDT
>K7PD27	458	0.795	5.424E-141	0	346	349	0	346	349
MPPNAHDSTGVMFEDDSEVSPQQIEDVLKLSKNRDLPLVWRDVIKFVVLHVIGFYGFYLMFTSASIWTSVLVFVNYHLGILGITAGAHRLWAHKSYKARWPLKLFLAYIETLAFQFDIIFWAKYHRVHHKYSETDADPHNAKRGFFFSHMGWTMCEKNPEFETRCNEVDLSDLYADPIVRYQEKYYYQLLVLIFFVIPTCMPMYLWNESFENAFCINLTRYLISLHCTWLVNSAAHFYGNKPYDRSLYPAENMLVTVLVNGEGWHNYHHTFPWDYKASELGLWATNTTAGFIDIMAKMGLAYDLKSVSPDMVKRRVKRTGDGSHNIWGWGDKDLTEEERQCAVITHK--
>J3JUK9	452	0.571	4.439E-139	0	346	349	0	347	351
MAPNIQSApTGVLQEGDEEIISVVKPSRDDKPTPRKIQLVWRNIIIFAYLHAIAVYGFYLMLTSARIYTSIYAIILYQMGGFGVTAGAHRLWSHRAYKAKWPFRLFLAFCNTLAFENSVIEWSRDHRVHHKFSETDADPHNAKRGFFFAHMGWLLVRKHPDVIEQGKKLEISDLYADPIIRFQHKYYMLLMPIICFVLPVPIPVLLWNETWLNSFCLNIFRYVFTLHATWLVNSAAHLWGHRPYDQFINPSENIAVSILALGEGWHNYHHTFPWDYKTSELGKYSVNFSTCLIDMMAKIGLAYDLKSVSEDMIKKRVLRTGDGTHEVWGWGDKDQPREDQKEAVITHR--
>UPI001CF73C0E	451	0.582	1.141E-138	0	346	349	0	346	350
MAPNVSFPTGVLHENDEEISSATIPSEVNKPEDRKLQLVWRNIILFAYLHLAALYGIWIMFTSAKIATSIFAILLYQLGGFGITAGAHRLWAHRSYKAKWPLRLILTFCNTLAFEDSVIDWARDHRVHHKFSETDADPHNAKRGFFFSHVGWLLCRKHPQVKEKGKQIDLSDLYADPILRFQKKYYNIVMPLVSFVMPTLVPMYLWGETFRNAFLVNLFRYCLTLNATWLVNSAAHMWGDKPYDKFINPAENFVVAVLALGEGWHNYHHTFPWDYKTAELGKYSVNFSTAFIDFFAKIGWAYDLKTVSAEMIKKRVLRTGDGTHEIWGWGDKDQPQEDYQDAIIMHR--
>A0A6J2XHC2	448	0.557	1.413E-137	0	346	349	0	347	351
MAPNVVSmATGVLHENDDEISASIIPPEVSKPQPRKIELVWRNIIIFIFLHAVALYGVYYMFTSAKLATTIYAIILYQMGGFGVTAGAHRLWSHRSYKAKWPLRVILTFCNTLAFENSVIEWSRDHRVHHKYSETDADPHNAKRGFFFSHMGWLLCKKHPEVKSKGKQLDMSDLYADPIIRFQHKYYMILMPLICFILPVPIPMFLWGETFVNAYSLNILRYVFTLHATWLVNSAAHMWGDRPYDKYINPSENKMVSVLALGEGWHNYHHTFPWDYKTAELGQYSTNFSTALIDMFAKIGWAYDLKTVSTDMIKKRVERTGDGSHNLWGWGDKDQPKEDYEDATILNK--
>UPI0010FB29A7	448	0.554	1.413E-137	0	345	349	0	346	353
MAPNIISTpTGVLFEDETLTEPQVKEEVTEKSK-YIRRIVWRNVGVFSYLHLGALYGLYLCFTSAKLATIVFAIVLYQVTGIGITAGAHRLWAHRSYKAKWPLQLLLMIFNTIAFQDAAIDWARDHRVHHKFSETDADPHNAKRGFFFAHVGWLLCRKHPEVKEKGKGIDLSDLESDPILAFQKKYYTVLMPLMCFILPTIIPVVCWNETWMNAyFIPTVLRYVFTLNMTWLVNSAAHLFGNKPYDKYINPSENKSVALLALGEGWHNYHHVFPWDYKTAEFGNYRFNFTTAFIDFFAKIGWAYDLKSVSEDMVKKRVKRTGDGSHELWGWGDKDQTQEERDDATITH---
>A0A482E8C3	448	0.527	1.413E-137	0	346	349	0	355	359
MAPSTASTpTGVLFEDD----PvEQLEArLHndheqisppKPAKEYRRRLVWRNIILFVYLHLAALYGAYLALTSAKLLTDIWAFLLYQATGLGITAGAHRLWAHRSYKAKWPLRVILVIFNTIAFQNHVYEWARDHRVHHKYTETNADPHNAKRGFFFSHIGWLLCRKHPDVIEKGKGIDMSDLEQDPIVVFQRKYYLILMPLFCFIIPTVVPVYCWGETWINAWfIAAMFRYTFTLNMTWLVNSAAHMWGDRPYDKYINPSENKGVSMMALGEGWHNYHHVFPWDYKTSELGDYSANTTTAFIDFFSKLGWAYDLKTVSPEMIKKRAERTGDGSHPVWGWGDKDIPSEDIQEAVVINK--
>A0A8J6L7V1	448	0.586	1.936E-137	0	346	349	0	346	351
MAPNISFPTGVLHETDDEIsalnTPAEV----TTPDDRKLKLVWRNIILFAYLHLAALYGLWLMFTSAKLATSAYAILLYQLGGIGITAGAHRLWAHRSYKAKWPLRLILTFCNTLAFEDSVIDWARDHRVHHKFSETDADPHNAKRGFFFSHVGWLLCRKHPQVKEKGKQIDLSDLWADPILRFQKKYYNILMPLISFVMPTVVPMYFWNETFGNAFCVNLFRYALTLNATWLVNSAAHMWGDKPYDRFINPAENLVVAVLALGEGWHNYHHTFPWDYKTSELGKYSVNFSAAFIDLFAKIGWAYELKTVSEEMIKKRVLRTGDGSHEIWGWGDKDQSSEDYQDAIITHR--
>A0A482VRP0	447	0.603	2.652E-137	0	346	349	0	346	351
MAPNISFPTGVLHENDDEVSPMGIPpEVNK-PDDRKLQLVWRNIILFAYLHLTALYGVWLMFTSAKLATSVMAILLYQLGGLGITAGAHRLWAHRSYKAKWPLRLLLTFFNTLAFEDSVIDWARDHRVHHKFSETDADPHNAKRGFFFSHVGWLLCRKHPQVKEKGKQIDLSDLWADPILKYQKKYYNYLMPLVCFVMPTVIPMYFWGETFKNAFCVNLFRYCLTLNATWLVNSAAHFFGDKPYDKFINPAENFAVAVLALGEGWHNYHHTFPWDYKTAELGKYNVNFSCAFIDFFAKIGWAYDLKTVSEEMIKKRVLRTGDGSHEIWGWGDKDQSVEDYRDAIITHR--
>A0A0M4EPW0	446	0.544	6.814E-137	5	346	349	6	351	355
-----QDSTGVLFECDAETIDGGlvkdIVSLKKADK-RKLKLVWRNIILFGYLHLAALYGAWLIFTSAKWQTIVLAFALYVVSGLGITAGAHRLWAHRSYKAKWPLRLILVIFNTVAFQDAAYHWARDHRVHHKYSETDADPHNATRGFFFSHIGWLLCKKHPEVKAKGKGVDISDMRADPILMFQKKHYMILMPLCCFILPTLAPMYFWNETLINAWfVATMFRWCFILNVTWLVNSAAHKFGGRPYDRFINPSENISVAMLAFGEGWHNYHHVFPWDYKTAEFGKYSLNLTTAFIDFFAKIGWAYDLKSVSPDIIKKRVKRTGDGTHATWGWGDKDQPKEEIDDAVITHK--
>UPI000A1D25CB	446	0.542	9.333E-137	1	346	349	27	378	382
-PPNKlqQDSTGVLFECDVETTDGGLEKditTLKKAEKRRLKLVWRNIIAFGYLHLAALYGAYLMVASAKWQTIAFAYILYVMSGLGITAGAHRLWAHRSYKAKWPLRLLLVIFNTIAFQDAAYHWARDHRVHHKYSETDADPHNATRGFFFSHIGWLLCKKHPEVKAKGKGVDLSDLRADPILMFQKKYYMLLMPIACFIAPTIVPMYFWGESFVNAWfVATMFRWCFILNVTWLVNSAAHKFGGRPYDKFINPSENISVAILAFGEGWHNYHHVFPWDYKTAELGQYSLNFTTAFIDFFAKIGWAYDLKTVSSDIIQKRVKRTGDGTHATWGWGDADQPKEEIEDALITHK--
>Q9BH41	445	0.522	1.278E-136	0	348	349	0	357	359
MAPNITSApTGVLFEGDtigPAAKDQQAEvnapEAKKPREPYRRQIVWRNVILFIYLHLAALYGAYLAFTSAKIATTIFAIILYQVSGVGITGGAHRLWAHRSYKAKWPLRVILMLCNTLAFQNHIYEWARDHRVHHKFSETDADPHNATRGFFFSHVGWLLVRKHPDVKEKGKGIDMHDLEQDKIVMFQKKYYLILMPIVCFLIPTTIPVYMWNETWSNAWfVATLFRYTFTLNMTWLVNSAAHMWGSQPYDKYINPAENLGVALGAMGEGWHNYHHVFPWDYKAAELGNYRANFTTAFIDFFARIGWAYDLKTVPVSMIQRRVERTGDGSHEVWGWGDKDMPQEDIDGAVIEKRKT
>A0A7J7BB76	445	0.595	1.751E-136	0	346	349	0	348	352
MAPNISAPTGVLHETDEEITTtvQHISQETKKPDEYKLRLVWRNIFLFAYLHALALYGFYLMFTSAKILTSLWGFVLYQLGGLGITAGAHRLWAHRSYKAKWPLRLLLTLFNTLAFQDAVVDWARDHRVHHKYSETNADPHNATRGFFFAHVGWLLCRKHPEVREKGKGIDLSDLYQDPILRYQKKFYLLVMPIVCFIIPTTVPMYLWNETFMNAFCINLFRYTFTLNATWLVNSAAHIFGDKPYDRFINPSENISVAVLAMGEGWHNYHHTFPWDYKTSELGKYSTNFTTAFIDFMARIGWAYELKTVPQELIKKRVLRTGDGTHELWGWGDKDQSNEEQQDALITHK--
>A0A834MK58	444	0.554	4.499E-136	0	348	349	0	349	351
MAPNVVAMpTGVLHENDEEICSSVIPKEISKPEERKLELVWRNIIIFVFLHLVALYAVVLIFTSAKLYTTIYAIILYQMGGFGITAGAHRLWSHRSYKAKWPLRLILTFCNTLAFENSVIEWSRDHRVHHKYSETDADPHNAKRGFFFSHMGWLLCKKHPEVKNKGKLLDMSDLYADPIIRFQHKYYMILMPLICFVLPIPLPMILWNETFMNSYCLNVFRYIITLHATWLVNSAAHMWGDRPYDKYINPSENKMVSIFALGEGWHNYHHTFPWDYKTAELGQYSTNFSTFVIDMFAKIGWAYDLKTVSMDMVKKRVQRTGDGTHSVWGWGDKDQPKEDYEDATIINGKT
>UPI0005F493C3	443	0.560	8.441E-136	0	348	349	6	352	356
MAPNI--PTGVLFEDDASTEPQSIDE-PKEKVKYVRRIVWKNVMTFSLLHLGALYGIYLLFTSAKLATIVFTFLLYQLTGLGITAGAHRLWSHRSYKAKWPLQLLLMIMNTIAFQDAAIDWARDHRVHHKYSETDADPHNAKRGLFFSHMGWLLCRKHPEVKEKGKGIDLSDLESDPILAFQKKYYTILMPLLCFILPTVIPVVYWNETWTNAyFIPGVLRYVFTLNMTWLVNSAAHFFGNRPYDKYINPAQNKGVAILALGEGWHNYHHVFPWDYKTSELGNYTFNFTTAFIDFFAKIGWAYDLKSVSEDTIKKRVERTGDGSHELWGWGDKDQSQEERNEAVVTHRHT
>UPI001ED87BA7	443	0.552	1.156E-135	0	346	349	0	352	355
MAPNVTSPTGVLFEEDmAEtPTTETKEEAKEIRPinfEFKAKIVWRNVILFAYLHLAALYGCYLMFTSAKLLTVIWAFLLFQGGGLGITAGAHRLWSHRSYKAKWPLRLILIVLNTLAFQNSAYEWSRDHRVHHKYSETDADPHNAKRGFFFSHVGWLLCRKHPSVKEKGKGIDLSDLEEDSLLMFQKKYYIPLMIVACFLVPTLVPIYLWNESFTCSWfVATLFRYAFTLNATWLVNSAAHFWGNKPYDKSINPAQNPGVAMVALGEGWHNYHHVFPWDYKTAELGNYRTNITTAFIDFFAWLGWAYDLKTVPSSLIERRVKRTGDGSHEIWGWNDKDLPEEDKREAEILAK--
>V5I9A7	442	0.594	2.169E-135	0	346	349	0	346	349
MAPNISMPTGVLHEHDEEVVAKVIPpEVVKPSD-RKLKLVWRNIILFAYLHAVAVYGLYLMFTSAKIATSIYAIILYQLGGLGVTAGAHRLWAHRSYKANVPLRIILTVFNTMAFENSVIEWSRDHRVHHKFSETDADPHNAKRGFFFSHVGWLLCRKHPDVKNKGKGIDMSDLYEDPILAFQDRYYLILMPFACFILPTMVPMYLWNETFVNAFCINIFRYILTLNATWLVNSAAHLYGHKPYDRYINPAENLTVSLLALGEGWHNYHHTFPWDYKTSELGKYSVNFSAAFIDFFAKIGWAYDLKTVSEDMVKKRVLRTGDGTHEIWGWGDKDQPKEDYNDALITHK--
>T1PCA2	441	0.553	4.069E-135	7	346	349	33	376	380
-------TTGVLFEQDAETIDGGlvkdIERLKKAEK-RKLKLVWRNIIAFGYLHLAALYGAYLMFTSAKWQTIVFAFALYVVSGLGITAGAHRLWAHRSYKAKWPLRLILMIFNTIAFQDAAYHWARDHRVHHKYSETDADPHNATRGFFFSHIGWLLCKKHPEVKAKGKGVDLSDLKADPIIMFQKKYYLILMPILCFILPTMIPMYGWNESFMNSWfVATMFRWCFILNITWLVNSAAHKFGGKPYDKYINPAENKSVAILAFGEGWHNYHHVFPWDYKTAEFGNYSMNMTTGFIDFFAKIGWAYDLKTVSADIIKKRVKRTGDGSHATWGWGDKDQPKDEIDNAIIINK--
>UPI00063EF2D8	441	0.548	5.573E-135	0	347	349	0	347	351
MAPNVTSApTGVLFEGE-TLDPQIIEE-SKEKPKYVRRIVWRNVLAFSYLHLAALYGVYLLFTSAKLATTMFAILLYQLSGLGITAGAHRLWAHRSYKAKWPLQLLLVILNTIAFQDAAIDWSRDHRVHHKFSETNADPHNAKRGFFFSHMGWLLCRKHPEVKEKGKNIDLSDLESDPILAFQKKYYIILMPLLCFILPTIIPVMCWDETWTNAyFIPTILRYAFTLNMTWLVNSAAHMFGNKPYDRYINPSENKGVAIFAFGEGWHNYHHVFPWDYKTSEFGHYSTNFTTAFIDFFAKIGWAYDLKTVSEEMIRKRVERTGDGSHELWGWGDKDQTQEERDAAIVTHHD-
>UPI00096B087C	441	0.566	5.573E-135	0	346	349	0	347	351
MAPNvTSIPTGVLHEQDDEISMREIPPEVSKPDNRKLELVWRNIILFAYFHLAALYGLYLVFVSAQWKTTVLALILYQCGGIGVTAGAHRLWAHRSYKAKWPLKLILTVFNTLAFENSVIEWSRDHRVHHKFSETDADPHNAKRGFFFSHIGWLLCRKHPQVKEKGKGLDMSDLYADPIIAFQDKYYLILMPLGCFILPTLAPMYLWNETFLNSFCLNMLRYVITLNATWLVNSAAHLFGSKPYDRFINPAENLFVSIFALGEGWHNYHHTFPWDYKTSELGKYSVNFSTAFIDFFALIGWAYDLKTVSIDMIKKRVERTGDGSHEIWGWGDKDQPKEDFKDATILYK--
>A0A2J7Q458	440	0.533	7.634E-135	0	346	349	0	352	356
MAPNiTTSPTGVLFENDIETVvaP-SVEKKNDNAKPrekYRRKLVWRNIILFVYLHLAAVYGAYLMLASAKILTAVFATLLYIAGGFGVTAGAHRLWAHRAYKAKWPLRVILMIFNTLAFQNHIYEWARDHRVHHKYSETDADPHNATRGFFFSHVGWLLVRKHPDVKEKGKTLDMSDLDADPVVMFQKKYYLIIMPILCFILPTVIPVYLWGETWKNAWfVVAMFRYTFTLNITWLVNSAAHMWGNHPYDRFINPAENVSVAVFALGEGWHNYHHVFPWDYKTAELGNYHTNMTTALIDFFSRIGWAYDLKTVPMSMVKRRVERTGDGSHEIWGWGDKDMSREDMDEAQVINK--
>K7PCS3	440	0.598	1.046E-134	0	345	349	0	347	352
MAPNISAPTGVLHETDEEvSVPqlQQREEKAATPKPP-LKIVWRNVIIFVYLHTVSLYGIYLIFSSAKIATTILAFFLYNLGGLGITAGAHRLWAHRSYKAKWPLRLLLTTFNTLAFQDAVVDWARDHRVHHKYSETDADPHNATRGFFFAHVGWLLCRKHPDVKAKGSGIDLSDLYSDPILRYQKKFYLLLMPLVCFVVPTSIPMYLWNETFMNAFCVNLFRYTFTLNATWLVNSAAHLFGDKPYDRFINPAENVSVAVLAMGEGWHNYHHTFPWDYKTSELGKYSTNVTTAFIDLMAKIGWAYELKTVPMEMIKKRVERTGDGTHELWGWGDKDQPIEERKDALITH---
>A0A4S2KYN6	440	0.547	1.046E-134	0	348	349	0	349	353
MAPNITSTpTGVLFEGETLPEPQLIEE-SKEKPKYVRSIVWRNVVIFSFLHLGALYGAYLTFTSAKWATVFFAILLYQLTGFGITAGAHRLWAHRSYKAKWPLQVLLVILNTIAFQDAAIDWARDHRVHHKYSETDADPHNATRGFFFSHVGWLLCRKHPEVKEKGKGIDLSDLESDPILAFQKKYYFILMPFLCFVLPTVIPVLCWNETWTNAyFIPTVFRYIFTLNMTWLVNSAAHLFGNKPYDRFINPSENKGVAMFALGEGWHNYHHVFPWDYKTAELGNYKLNFTTAFIDFFAKIGWAYDLKSVSEDMVRKRVERTGDGSHELWGWGDKDQTQEERDEAIVTHHHT
>UPI0007E5FFD8	439	0.554	1.961E-134	5	346	349	34	379	383
-----QDSTGVLFECDVETTDGGLVKdilPMKKADKRKMKLVWRNIIAFGYLHLAALYGAYLMITSAKWETIGLAYILYAVSGLGITAGAHRLWAHRSYKAKWPLRLILATFNTIAFQDAAYHWARDHRVHHKYSETDADPHNATRGFFFSHIGWLLCKKHPEVKAKGKGVDLSDLRKDSILMFQKKYYMILMPLLCFILPTMIPMYFWNETFVNAWfVATMFRWCFILNVTWLVNSAAHKFGGRPYDKEISPSQNISVAVLAFGEGWHNYHHVFPWDYKTAEFGKYSLNFTTAFIDFFAKIGWAYDLKTVSPEIIKKRVKRTGDGTHATWGWGDTDQPKEEIDDALIIHK--
>A0A6P7GEV9	439	0.559	2.687E-134	0	346	349	5	351	355
MAPNTSMPTGVLHEHDDEVQAKMIPAEIVKPSERKLELVWRNIILFAYLHMVALYGFYLMIAQAKVFTSILAVVLYICGGLGITAGAHRLWAHRSYQAKWPLKIILTIFNTLAFENSVIEWSRDHRVHHKFSETDADPHNAKRGFFFAHVGWLLCRKHPEVKSKGKGIDMSDLEQDPILAFQDRHYLMLMPITCFVIPTIIPMYFWNETFFNAFCVNIFRYVFTLNATWLVNSAAHMWGDKPYDKFINPSENVSVSVFALGEGWHNYHHTFPWDYKTSELGKYSTNFSSAFIDFFAKIGWAYDLRTVSIDMIKKRVQRTGDGTHEIWGWGDKDQRKEDYDDATVLYK--
>UPI001143C8CD	438	0.560	5.040E-134	0	345	349	0	345	352
MAPNITSTpTGVLFEGETVAEPQ-LEEPKETPK-YVRRIVWRNVAIFAFLHLGALYGVYLSFTSAKLATVIFAIFLYQCSGFGITAGAHRLWAHRSYKAKWPLQLLLMILNTIAFQDAAIDWARDHRVHHKYSETDADPHNAKRGFFFSHVGWLLCKKHPEVKEKGKGIDLSDLESDPILAFQKRYYIMLMPLLCFILPTIIPVVCWNETWTNAyFIPTVFRYIFTLNMTWLVNSAAHLFGNKPYDKFINPSENKSVAFFALGEGWHNYHHVFPWDYKTAEFGKYSLNFTTAFIDFFAKIGWAYDLKSVSEDMVKKRVERTGDGSHELWGWGDKDQTQEEKDEAIVTH---
>UPI0006C9B921	438	0.557	5.040E-134	0	347	349	0	354	356
MAPNITSApTGVLFEGenpDETQRPELVNgKIINEKKEYKLQLVWRNIILFAVLHTGALYGVYLAFTSAKIATTIFAFLLYQISGFGITAGAHRLWAHRSYKATWQLRLLLVIFNTLAFQDSAIDWARDHRMHHKYSETDADPHNATRGFFFSHVGWLLCRKHPQVREKGKGLDMSDLYSDPILHFQKKYYIYLMPIVCFVIPMLIPVYLWNETWTNAyFIPTILRYTFTLNMTWLVNSAAHLFGNKPYDKFINPAQNRGVAIFALGEGWHNYHHVFPWDYKTSELGTYGFNFTTAFIDFFSRIGWAYDLKTVSMDMVKKRVERTGDGSHELWGWGDKDQTQEDRESAVIInHKD-
>A0A1B0CEY2	438	0.509	5.040E-134	0	346	349	0	354	358
MPPNATTTTttctGVLNENDAETVDGGLLEDRthlKSAEKRRLKLVWRNIIAFGYLHLAALYGAYLLLTSARIYTILFAFVLYVVSGLGITAGAHRLWAHRSYKAKLPLRILLVIFNTIAFQDCAMHWARDHRVHHKFSETDADPHNATRGFFFSHIGWLLCRKHPDVIARGRQLDISDLQADPVLRFQRKYYMLLMPFMCFIIPTIIPVYVWGESWHNSWfVATMFRYTFVLNITWLVNSAAHAWGSKPYDKHINPSENKSVAMFAFGEGWHNYHHVFPWDYKTAELGNYRLNTTTAFIDFFAKVGWAYNLKTVSSDIIEKRVKRTGDGSHNLWGWGDKDQDQEEIDGATIMHR--
>UPI000D624AC3	437	0.552	6.903E-134	0	345	349	6	356	362
MAPNITSApTGVLFEDetlDENATRQTAEQISKEKPKYVRRIVWRNVIIFAYLHLASLYGIYLAITSAKLMTLIFAFALYQCSGLGITAGAHRLWAHRSYKAKWQLRLILTVFNTLAFQDSAIDWARDHRVHHKYSETDADPHNAKRGFFFAHVGWLLCRKHPDVKEKGEGIDMSDLESDPILAFQRKYYIYLMPVICFMLPTVIPVYLWNETWTNAyFIPAILRYTFTLNMTWLVNSAAHLFGGKPYDKFINPAENKSVAIVALGEGWHNYHHVFPWDYKTAELGNYRYNLTTAFIDFFARIGWAYDLKSVSSDMVRRRVERTGDGSHEVWGWGDKDQPQEEKDGAIITH---
>A0A6L2PHY9	437	0.528	6.903E-134	0	346	349	0	353	926
MAPNlTSSPTGVLFEDDiVETVavPSVEPKNHDSKPPqkYRRQIVWRNVMLFVYLHVAAVYGAYLMLTSAKIITTVWAILLYQAGGLGITAGAHRLWAHRAYKAKWPLRLILVIFNTLAFQNHVCEWARDHRVHHKFSETDADPHNATRGFFFSHMGWLLVRKHPDVKVKGKAIDMSDLEADPLLKFQKKYYLILMPILCFVIPTFVPVYLWSETWSNAWfVVAMFRYAFTLNMTWLVNSAAHIWGTRPYDKYINPAENLGVAVFALGEGWHNYHHVFPWDYKTAELGNYRANLTTAFIDFFSRIGWAYDLKTVPLSMVQRRVERTGDGSHEVWGWGDKDMSQEDMDEAQVINK--
>UPI000C251D2F	437	0.604	1.295E-133	0	346	349	0	347	350
MAPNTSNIpTGVLHEHDDEVSANFIPpEVVKPS-ERKLILVWRNIILFAYLHAVAVYGLYLMFTSAKLVTSIYGIILYQLGGLGVTAGAHRLWAHRSYKAKWPLKVLLTAFNTLAFENSVIEWARDHRVHHKFSETDADPHNAKRGFFFSHVGWLLCRKHPEVKSKGKGIDMSDLEEDPILKFQDKHYMILMPLVAFVIPTLAPMYFWNETFVNSLCINIFRYVLTLNATWLVNSAAHLYGHKPYDRYINPAENLSVSILALGEGWHNYHHTFPWDYKTSELGKYSVNFSAAFIDFFAKIGWAYDLKTVSEEMIKKRVLRTGDGSHEIWGWGDKDQLKEDYDDVVITHK--
>A0A067QT59	437	0.526	1.295E-133	0	346	349	15	368	371
MAPNiTSSPTGVLFEDDiVETVavP-SIESKNDAKPPekYRRQIVWRNVILFAYLHLAAVYGAYLMLTSAKIITSIWAILLYQAGGLGITAGAHRLWAHRAYKAKWPLRLILMLFNTLAFQNHVHEWARDHRVHHKFSETDADPHDARRGFFFSHVGWLLVRKHPDVKEKGKGIDMSDLDTDPLLMFQKKYYLIMMPILCFLIPTMVPVYLWGESWTNAWfVVAMFRYTFTLNMTWLVNSAAHMWGSQPYDKYINPAENLSVAVLALGEGWHNYHHVFPWDYKTAELGNYRANLTTAFIDFFSRIGWAYDLKTVPMSMVKRRVERTGDGSHEVWGWGDKDMSQDDMDQAqVINNK--
>A0A026W4N9	436	0.538	1.774E-133	0	348	349	0	347	351
MAPNITSTpTGVLFEG--ESLSEPTEEL-KEEPKYVRSIVWKNVVIFSYLHLGAIYGIYLAFTSAKLATTIFAIFLYQFSGFGITAGAHRLWAHRSYKAKWPLQILLMIMNTIAFQDAAIDWARDHRVHHKYSETDADPHNATRGFFFSHIGWLLCRKHPQVREKGKRIDLSDLESDPILAFQKKYYIILMPLLCFILPTIIPVVCWNETWTNAyFIPTVLRYIFTLNMTWLVNSAAHLFGNKPYDKYINPSENKGVALFALGEGWHNYHHVFPWDYKSSEFGNYRLNMTTAFIDFFARIGWAYDLKSVSEDIVMKRVERTGDGSHEVWGWGDKDQTQEERNQAIVTHHHT
>E9IYP9	436	0.538	1.774E-133	0	348	349	0	349	353
MAPNITSTpTGVLFEDETLAESQVVEEL-KSKTKYVRRIVWRNVIIFSFLHLGALFGVYLLFTSAKFATILFAIFLYQISGLGITAGAHRLWAHRSYKAKWPLQLLLVIMNTVAFQDAAVDWARDHRVHHKYTETDADPHNAKRGFFFAHMGWLLCRKHPDVKEKGKGIDLSDLESDPILAFQKKYYIILMPLFCFILPTVIPVMFWGETWTNAyFIPTVLRYVFTLNMTWLVNSAAHLFGNKPYDRHINPAENKGVAMFALGEGWHNYHHVFPWDYKTAELGNYRLNFTTAFIDFFAKIGWAYDLKTVSEETIKKRVERTGDGSHELWGWGDKDQTQEERDAAIVTHHHT
>UPI000C1FE9E2	436	0.567	2.429E-133	0	346	349	0	344	347
MAPNLSSQTGILFEGE-ELI-SEFSGGNQKPDNRKLKPVWRNIILMGYLHLAAIYGCYLAFTSAKLATTIFAFIMYQLSGLGITAGAHRLWAHKSYKAKWPLRLMLTIFNTIAFQDAVVDWARDHRVHHKFSETDADPHNAKRGFFFSHVGWLLCRKHPEVKQKGKGIDMSDLYADPILKFQKDYYLMVMPIFCFLIPTWVPMYFWGETFKNAFFMNLLRYAWALNVTWLVNSAAHMFGDKPYDKYINPAENLSVALLALGEGWHNYHHTFPWDYKTAELGKYSVNLTCLFIDLMAKIGWAYDLKTVSEDMVRKRVERTGDGSHELWGWGDKDQSEEERTGALILNK--
>A0A1Y1KQT2	436	0.578	2.429E-133	0	346	349	0	346	350
MAPNISAPTGVLMETDEEVpmVPH-IPEV-KKSQEHKLHLVWRNIILFAYLHIASVYGVYLMFTSARIYTSLWGFLLYQLGGLGITAGAHRLWAHRSYKAKWPLRLLLTFLNTLAFQDAVVDWARDHRVHHKYSETDADPHNATRGFFFAHIGWLLCRKHPDVRAKGKGIDLSDLYNDPILKYQKKLYLLLMPIICFIIPTAIPMYLWDETFTNSFCINLFRYTFTLNATWLVNSAAHMFGHKPYDRYISPSENVSVAVLAMGEGWHNYHHTFPWDYKTSELGKYSTNFTTAFIDFMARIGWAYELKTVPEDLIKKRVLRTGDGTHELWGWGDSDQPKDEIDEALITHR--
>A0A6I9W9Z2	436	0.549	2.429E-133	0	348	349	0	350	354
MAPNIISSpTGILYEGETLADSQLIAEETKEKPKYVRRIVWRNVAIFSFLHLGSLYGIYLSFTSAKLMTVIFAFLLYQLSGLGITAGAHRLWAHRSYKAKWPLQLLLVIMNTIAFQDAAIDWARDHRVHHKYSETDADPHNATRGFFFSHIGWLLCRKHPEVREKGKRIDLSDLESDPILAFQKKYYVILMPLLCFILPTVIPVVCWNETWTNAyFIPTVLRYIFTLNMTWLVNSAAHLFGNKPYDKYINPSENKGVAIFALGEGWHNYHHVFPWDYKTAELGNYRFNFTTAFIEFFAKIGWAYDLKSVSEEIVRKRVERTGDGSHELWGWGDKDQTQEERDEAIVTYHYT
>D6X4Z9	435	0.577	6.241E-133	0	346	349	0	346	353
MPPYVSHVTGVLDENDEEVSTKNIlPEVTK-PENRKLQLVWRNIILFAYLYLASFYGLYLMFTSAKLATSIFAYFLYQLGGFGITAGAHRLWAHRSFKAKWPLRLLLAFCNTLAFEDSVIDWSRDHRVHHKFSETDADPYNAKRGFFFSHIGWLLCRKHPQVKEKGKQIDLSDLYQDPILRYQKKYYLFVMPVICFVLPTAAPMYFWGESFKNAFFVNLFRYCFTLNSTWLVNSAAHLWGSKPYDKFINPAENFAVSVLALGEGWHNFHHTFPWDYKASELGKYSVNFSSAFIDFFAKIGWAYDLKTVSEDLVKKRVLRTGDGSHHVWGWGDMDQALEDYEGAIIKHR--
>U5EN19	435	0.525	6.241E-133	0	346	349	0	351	355
MAPNaTSEVTGVLNENDAETIDGGLVKditVHKKAEKRKLHIVWRNVIAFGYLHLAAVYGAWLLLTSARLYTVAFATFLYVISGLGITAGAHRLWAHRSYKAKLPLRIILAIFNTIAFQDCAMHWARDHRVHHKYSETDADPHNATRGFFFSHVGWLLCKKHPDVIAKGKQLDISDMLQDPVLAFQKKHYFILMPILCFILPTTIPVYCWGETWTNAWfVATLFRWTFILNVTWLVNSAAHKWGDKPYDKSINPSENPSVAAFAFGEGWHNYHHVFPWDYKTAELGNYRLNMTTAFIDFFAKVGWAYDLKSVSNEIIKKRVVRTGDGTHHTWGWGDKDQDKIEIDHATITHR--
>UPI0009953342	434	0.541	1.171E-132	0	346	349	2	348	353
MAPNVTSTpTGVLFEG--ETVAEPLIEESKEKPKYVRSIVWRNVLIFAYLHLGALYGVYLAITSAKLATVIFAYFLYQFSGFGITAGAHRLWAHRSYKAKWPLQLLLVIMNTVAFQDAAIDWARDHRVHHKYSETNADPHNARRGFFFSHVGWLLCKKHPEVKEKGKGIDLSDLESDPILAFQKKYYIVLMPLLCFILPTVIPVVCWNETWMNAyFIPTVLRYIFTLNMTWLVNSAAHLFGNKPYDRYINPSENTGVAIFALGEGWHNYHHVFPWDYKTAELGNYRLNFTTAFIDFFARIGWAYDLKSVSEDMVRKRVERTGDGSHELWGWGDKDQTQEERDDAIVTHR--
>A0A499UF07	434	0.543	1.171E-132	0	346	349	0	352	355
MAINVNSSpTGVLFEEDLVDVKnggvKQTKKVESNPPKYKREIVWRNVILFGYLHIAAVYGFYLMLTSAKVLTIVWAVLLYQAGGLGITAGAHRLWSHRAYKAKWPLRLILVIFNTLAFQNHVHEWARDHRVHHKYSETNADPHNATRGFFFSHIGWLLCRKHPSVKEKGKGIDISDLDADPILAFQKKYYMILMPLACFVIPTLIPMYLWNESFTCSWfVATLFRYTFTLNMTWLVNSAAHIWGSKPYDKTINPSENLPVAVLALGEGWHNYHHVFPWDYKTAELGNYRTNFTTAFIDFFAWLGWAYDLKTVPLSMVESRVKRTGDGSHEVWGWNDKDLSEEEKSQAEIISK--
>UPI0006C95362	434	0.560	1.171E-132	0	345	349	0	353	359
MAPNvTNAPTGVLFEnETVEeikkcmLIKEE-EKEKPAPKQYKLDIVWRNVILFLFLHTGALYGLYLAFTSAKLLTSIFAYFLYVLSGLGITAGVHRLWAHRSYKATWQLRLLLTIFNTLAFQDSVIDWARDHRVHHKYSETDADPHNATRGFFFAHVGWLLVRKHPQLKEKGKGIDLSDLYSDPILAFQKKYYLLVMPLVCFLIPTVIPMYFWGETFGNAFfVPTILRYTFTLNMTWLVNSAAHFFGNKPYDKSINPAQNIGVAIFALGEGWHNYHHVFPWDYKTSELGNYSFNFTTAFIDFFSRVGWAYDLKTVSEDVIKKRVQRTGDGTHEIWGWGDKDQPEDEKQSAIIIN---
>A0A336MXG6	434	0.509	1.171E-132	0	345	349	48	398	403
MPPNaTNEVTGVLNEDDAETFDGGLSKditPLKKAEKRKLKLVWRNILLFAYLHLAALYGAWLCLAEAKWPTVFFAFFLYVVSALGITAGAHRLWAHRSYKAKLPLRIILAVFNTIAFQDCAMHWARDHRVHHKYSETDADPHNATRGFFFSHVGWLLCRKHPDVIEKGKKLDISDLEADPVLHYQRKYYMILMPLACFILPTMIPMYVWGETLKNAWfICAMFRYTFVLNVTWLVNSAAHKWGDKPYDKSINPAQNPSVAIFAFGEGWHNYHHVFPWDYKTAELGGYHFNFSTAFIDFFAKIGWAYDLKSVSEEIIEKRVRRTGDGSHNLWGWGDKDQDAGEIRDATITH---
>Q75PL6	433	0.528	3.008E-132	0	347	349	0	350	352
MAPNVKDANGVLFENDAD-TPDLGLSSTPvqQADNYPKKLVWRNIILFTYLHIAALYGGYLFLFHAKWQTDLFAYILYVMSGLGITAGAHRLWAHKSYKAKWPLRVILIIFNSLAFQDSALDWARDHRMHHKYSETDADPHNATRGFFFSHIGWLLVRKHPELKRKGKGLDLSDLYADPILRFQKKYYLILMPIACFILPTVIPVYFWNESWINAFfVATLFRYTFILNVTWLVNSAAHKWGGKPYDKNIKPSENISVSVFALGEGFHNYHHTFPWDYKTAELGNNRLNFTTNFINFFAKIGWAYDLKTVSDEIIKNRVNRTGDGSHYLWGWGDKDLDKEEIKQAIrINPKD-
>A0A6P3X1B1	432	0.540	4.120E-132	0	343	349	0	343	352
MAPNTSLTpTGVLFEGETLAEPQLID-VSKEKPKYVRRIVWRNVLAFSYLHIASLYGLYLAFTSAKWATVFFAILLYQSTALGITAGAHRLWAHRSYKAKWPLQLFLMIMNTIAFQDAAIDWARDHRVHHKFSETDADPHNAKRGFFFSHVGWLLCRKHPDVKEKGKGIDLSDLESDPILAFQKKYYTFLMPLLCFIMPTVIPVFFWDETWSNAyFVPTILRYTFTLNMTWLVNSAAHMFGNKPYDKYINPSENKGVALMTFGEGWHNYHHVFPWDYRASEFG-YRLNFTTMFIDFCAKIGWVYDMKSVSEDMVMKRVERTGDGSHELWGWGDKDQTQEERDEAVV-----
>UPI0012D3DFB3	432	0.525	4.120E-132	0	346	349	0	353	356
MPPNAtsvVECTGVLDECDAETVDGGLDKniVElKHANPRKLKLVWRNIMIFGYVHLAAVYGAYLMLTSARVYTAVFALVLYLTSGLGITGGAHRLWAHRSYKAKLPLRILLTIFNTMAFQDCAIHWARDHRVHHKYSETDADPHNATRGFFFAHVGWLLCKKHPEVKAKGKGLDISDLEADPVLHFQKKYYLILMPIACFILPTLIPWYFWGETLKNAWfVAAMFRWTFVLNVTWLVNSAAHIYGDHPYDKYINPTENKSVALFAFGEGWHNYHHVFPWDYKTAELGNYRSNFTTMFIDAMSKIGWAYDLKTVDPQTVKKRVERTGDGTHHTWGWGDKDQSPKEREEAVIINK--
>UPI000C206C9C	432	0.570	5.643E-132	0	346	349	0	346	350
MPPNALSETGVLFETENEIAVQELPGNVQKPDNRKLELVWRNIILMGYLHIAGVYGAYLMATSAMWKTVFFSIAMYQMGGLGITAGAHRLWAHKSYKAKWPLTLLLTIFNTIAFQDAVVDWARDHRVHHKYSETDADPHNAKRGFFFAHVGWLLCRKHPEVKAKGKGIDMSDLYADPILKFQKDYYLIVMPLICFVIPTIIPMYFWDETFQNAFFLNLFRYVWTLNITWLVNSAAHMFGDKPYDKYINPAENKTVAVLALGEGWHNYHHTFPWDYKTSELGKYSVNLSCLFIDFMAKLGLAYDMKTVSVDMIKKRVERTGDGTHELWGWGDKDQPAEERNEAIILNR--
>UPI0018CC5D10	431	0.512	1.058E-131	0	346	349	0	357	361
MPPNAttanqppTEVTGVLNECDAETIDGGlvkdITQFKRAEK-RKLKLVWRNIIAFAYLHVAAVYGLWLALTSAKWATVGFALLLYVMSGLGITAGAHRLWAHRSYKAKWPLRLILIIFNTIAFQDAAMHWARDHRVHHKYSETDADPHNATRGFFFSHIGWLLCKKHPDVKNKGKCLDTSDLEQDPILYYQKKYYMLVMPLLCFLIPTVVPVYYWGETWTNAWfVATMFRYTFILNVTWLVNSAAHKWGGKPYDKNINPAENSSVAAFAFGEGWHNYHHVFPWDYKTAELGNYRLNLTTAFIDFFAKIGWAYDLKSVSPNIIEKRVKRTGDGTHPLWGWGDKDQDQHEIDNAVILHK--
>UPI000E6E508B	431	0.509	1.058E-131	0	346	349	0	358	361
MPPNSSEpivvglsrPTGVLNETDAELPDGGITadvQKLKKADKLPRKLVWRNILAFAYLHVAALYGAWLMLTSAKWTTCAFALFLYTLSGLGITAGAHRLWAHRSYKAKLPLRILLVAMNTLAFQDCAMHWARDHRVHHKYSETDADPHNATRGFFFSHIGWLLCRKHPDVIEKGKKLDISDLKADPVLRFQKKYYMTLMPLTCFIIPTLIPVYWWGETWANAWFVStLFRYTFILNVTWLVNSAAHKWGDKPYDKEISPSENPSVAMFALGEGWHNYHHTFPWDYKTAELGNYRMNMTTAFIDFFAKIGWAYDLKTVSDEIIKKRVERTGDGSHNLWGWGDKEQPKEEIENAIRINK--
>A0A5E4R0N6	431	0.529	1.450E-131	0	345	349	0	347	352
MAPKSSDANGVLFESDAATAD---MALHTTPiqkaDNYPRRYVWRNIIAFTYLHIAALYGGYLFLFSAKWQTDVFAYVLYVMSGLGITAGAHRLWAHKSYKATWPLRLILVIFNTLAFQDSAIDWARDHRMHHKYSETDADPHNATRGFFFSHIGWLLVRKHPELKRKGKGLDLSDLYADPILRFQKKYYMLLMPLACFVVPTVVPVYCWGESWVNAyFVAAMFRYAFILNVTWLVNSAAHKWGDKPYDKSIQPSENISVSIFALGEGFHNYHHTFPWDYKTAELGNNRLNFTTNFINFFAKIGWAYDLKTVSDEIIQSRVKRTGDGSHHLWGWGDKDHAKEEMNAAIIIN---
>A0A0K8TSL7	431	0.536	1.450E-131	8	346	349	19	361	365
--------TGVLNECDAETIDGGLAKditILKRAEKRRLHLVWRNIIAFGYLHAAALYGAYLLLTSAKWPTVGFAMLLYTVSGLGITAGAHRLWSHRSYKAKWPLRLILIIFNTIAFQDAAIHWARDHRVHHKYSETDADPHNATRGFFFSHIGWLLCRKHPDVKAKGQGIDISDLESDPILMFQKKYYMLVMPIACFILPTVIPVYCWNETWTNSWfVATMFRYTFILNVTWLVNSAAHKWGGKPYDKHINPAENTSVAALAFGEGWHNYHHVFPWDYKTAELGNYRLNLTTAFIDFFAKVGWAYDLKSVSSEIIEKRVLRTGDGTHSLWGWGDKDQDLDERENALILHK--
>UPI0008117773	431	0.551	1.450E-131	4	346	349	27	373	377
----TDNTTGVLFEQDAETYDGGllkdIEKLKKAEKRRF-KLVWRNIIAFVYVHLAAVYGLYLMLTSAKWQTISLALFLYLISGLGITAGAHRLWAHRAYKAKWPLRLILMVFNTIAFQDAAYHWARDHRVHHKYSETDADPHNATRGFFFSHVGWLMCKKHPLVKAKGKGVDLSDLRADPILMFQKKYYLILMPILCFLLPTTIPMYVWNENFVNSWfVAAMFRWCFTLNMTWLVNSAAHKFGGKPYDKFINPSENKSVAIFAFGEGWHNYHHVFPWDYKTAELGDYSLNITTAFIDFFAKIGWAYDLKQVSHDIIEKRVKRTGDGSHATWGWGDKDQSKEEMADALITHK--
>UPI000C20E63F	430	0.541	1.986E-131	0	346	349	0	342	346
MPPN---ETGVLHETD-IVDTQNVNINNHETKPREYKYVWRNIILYIYLHVVSFYGVYVLFTSAKFLTIILGFILLNMGNLGITCGAHRLWSHKSYKAKTPLKILLVIMQTLAFQNSAIEWARDHRVHHKFSETNADPHNATRGFFFSHVGWLLTRRHPDVKEKGKGVDISDLTSDPILRFQQKHYVPLMIFTSFVLPTVLPMYLWNEGFVNAWVLNLLRYCLGLNITWLVNSVAHMFGDKPYDKFINPGENFSVALLALGEGWHNYHHTFPWDYKTSELGKYSTNMSTLFIDFMAKIGWAYDLKTVSEDMIKKRVKRTGDGTHNLWGWTDKDMPKEDIQDAITLNK--
>UPI00083C59AA	430	0.578	1.986E-131	0	346	349	0	347	351
MAPNISSVpTGVLHETDDEVLaTHVPPQLHK-PEERKMQLVWRNIILFVYLHLGALYGIYLLFTGASIFTFFWAMFLYQCGGLGITAGAHRLWAHKSYKAKWPLRALLTFFNTLAFQDAVVDWARDHRMHHKYSETDADPHNAKRGFFFAHVGWLLCRKHPEVKQKGKNIDLSDLYDDPILRFQKKHYLILMPLVSFVMPTAVPMILWNETFLNAFMVNLFRYTLTLNATWLVNSAAHIFGDKPYDRFINPSENISVSILAMGEGWHNYHHTFPWDYKTSELGKYTTNFTAAFIDFMAKIGQAYDLKSVSTELIRKRVQRTGDGTHELWGWGDKDQDKEEVRDAIITHK--
>A0A1B6DXZ2	430	0.514	1.986E-131	0	348	349	0	365	367
MAPNITSTpTGVLFEDDS-IDQGGIPAVETfeghqpkelPGKEYKLQIVWRNVILFVYLHAAALYGAYLMVTAASWPTVFWAILLYHFSGLGITAGAHRLWAHRSYKAKLPLRIILVVFNTLAFENHVIEWARDHRVHHKFSETNADPHNAKRGFFFSHVGWLLCRKHPDVLQKGKGIDISDLTSDKLLQFQRKYYLLLMPIICFIIPTFIPVYLWGETWTNSWfVATLFRYTFTLNMTWLVNSAAHMWGQRPYDQYINPSENLSVAIGALGEGWHNYHHVFPWDYKTAELGNYRANFTTAFIDFFAKIGWAYDLKTVSMAMIKKRVERTGDGSHPdhshegdVWGWGDKDLSQEDKEDALVMHRKT
>UPI001ED959DA	430	0.547	1.986E-131	0	345	349	15	363	368
MSPNITSApTGVLFEgETVEDTTIVAPEIQKEKPQYVRQIVWRNVIIFVYLHLTALHGFYRIFTSAKLTTTIFAFFLYQLSGLGITAGAHRLWAHKSYKAKWQLRLLLTTFNTLAFQDAVLDWARDHRVHHKYSETDADPHNAKRGFFFAHVGWLLCRKHPDVKQKGKGIDLSDLESDPILAFQRKYYMFIMPLICFILPTVIPVFCWDETWSNAYlIPAVLRYVVTLNATWLVNSAAHLFGSKPYDKFINPSENGGVAFVALGEGWHNYHHVFPWDYKTAELGNYRCNLTTAFIDFFAKIGWAYDLKSVSTDMVRKRVERTGDGSHEVWGWGDKDQPQEEREGAIITH---
>A0A1S3D6B4	430	0.524	1.986E-131	0	345	349	14	375	380
MAPNTSSApTGVLFEGDSTHTdtmgPihQQasedlAEACAKETPEKEYRIvpVWRNIVLFAYLHLAALYGAYLIFTSAKLQTTIFAILMYQAGATGITAGAHRLWAHRAYKAKTPLKLILLLFNTLAFQNHVYEWARDHRVHHKYSETNADPHNAKRGFFFSHVGWLMCRKHPDVIAKGQGIDLSDLKADKLVMFQKKHYMKLMPVICFVLPTVIPMVAWSESFLNAWfVATMFRYTLTLNVTWLVNSAAHMWGQRPYDKFISPAENLGVAIFAMGEGWHNYHHVFPWDYKTSELGTYGTNFTTAFIDFFARIGWAYDLKTVSSDMVRTRAQRTGDGSHGdVWGWGDKDMSAEDKQDATVVH---
>UPI000C75B608	430	0.571	2.719E-131	0	346	349	0	346	349
MAPNISTPTGVLHEYDEEVDTKDIPpEVVETSD-RKLELVWKNVIIFTCFHIVAVYGLYLMFTSAKIATSIFAVIMYQLGGLGITAGVHRLWSHRAYKANVPLRIILTIFNSIVYENSIIEWARDHRVHHKFSETDADPHNAKRGFFFAHVGWLLCRKHPEIKNKGKDIDISDLYEDSIIVFQDRYYMIVMPLACFIIPTLAPMYFWNETFVNAFCVNIFRYVFTLNATWLVNSAAHLYGQKPYDKYIYPSEHATVSFFALGEGWHNFHHTFPWDYKSSELGKYNANFSTAFINFFAKIGWATDLKTVSDDMVKKRVLRTGDGSHGIWGWGDKDQPKEDYNDALITHK--
>A0A8D8W6T7	430	0.493	2.719E-131	0	345	349	0	363	368
MAPNTTSApTGVLFEDDS---PDSLsPSVTRTDtiekqkaaaaptKEYKLQLVWRNVILFVYLHLAALYGAYLLVTSAKWPTVIWATLLYQASGLGITAGAHRLWAHRSYKAKWPLRVILVIFNTIAFENHVYEWARDHRVHHKYSETNADPHNAKRGFFFSHMGWLMCKKHPDVIEKGQGIDLTDLKQDKLLMFQKKYYMILMPIFCFLIPTLVPALVWGETWKNSWfVATMFRYTFTLNMTWLVNSAAHMWGQRPYDKYINPSENLGVAVFALGEGWHNYHHVFPWDYKTAELGNYRANLTTGFIDFFAKLGWAYDLKTVSHQMISTRVKRTGDGTHEhsheggVWGWGDKDMSQEDKDVAITTH---
>A0A154PEW1	430	0.543	3.724E-131	0	345	349	0	344	351
MAPNiTNTPTGVLYEDDTIEGPALI---NSPKTKYERRIVWRNVIFFTYLHLGAVYGLYLIFTSAKLLTTMFAFLLYLGSGIGITAGAHRLWAHRSYKAKWPLQLFLTILNTIAFQDAAIDWARDHRLHHKYSETDADPHNAKRGFFFSHVGWLLCRKHPDIREKGKGLDISDLTSNPILAFQKKYYKILMPIMCFAMPTVVPVVCWGETWTNAyFIPAVLRYVFTLNVTWLVNSAAHLFGNKPYDRFINPSENKGVALTAFGEGWHNYHHVFPWDYKTSELGGYRFNITTAFIDFWAKLGLAYDLKVVPINVVEKRVERTGDGSHELWGWGDKDQTKEDREQTLVMH---
>Q4PP77	430	0.535	3.724E-131	0	345	349	0	348	353
MGPNITSTpTGVLFENELEINPQ--TQLTSETKNKEvfvRKIVWRNVAAFIILHLAALFGLYRVITSAKILTTLFAYVLYVCGGLGITAGAHRLWSHKSYKAKLPLRLILMVFNLLAFQNSIWEWSRDHRVHHKYSETDADPHNAKRGFFFSHVGWLMSKKHPDVKEKGRGLDMKDLEADPVVAFQKKYYFYLMPLVAFVLPTAIPMYFWNETYWNAmFVSTLLRYTITLNMTWLVNSAAHFFGPRPYDKNINPSENIGVAIGAFGEGWHNYHHVFPWDYKAAELGDYGFNWTTGFIDFFAKIGWAYDLKVVEKGMIQNRVKRTGDGSHEVWGWGDKDQTVEDRNATIIHN---
>Q9NGQ7	430	0.523	3.724E-131	0	347	349	0	353	355
MAPNIKDGAdlnGVLFEDDA-STPDYALATAPvqKADNYPRKLVWRNIILFAYLHLAAVYGAYLFLFSAKWQTDIFAYILYVISGLGITAGAHRLWAHKSYKAKWPLRLILIIFNTVSFQDSALDWSRDHRMHHKYSETDADPHNATRGFFFSHIGWLLVRKHPELKRKGKGLDLSDLYADPILRFQKKYYLLLMPLGCFIMPTVVPVYFWGETWTNAFfVAALFRYTFILNVTWLVNSAAHKWGHKPYDSSIKPSENLSVSLFALGEGFHNYHHTFPWDYKTAELGNNRLNFTTNFINFFAKIGWAYDLKTVSDEIIQNRVKRTGDGSHHLWGWGDKDQPKEEVNAAIrINPKD-
>A0A182NRU1	430	0.535	3.724E-131	0	345	349	0	350	355
MAPNaTVEATGVLNEVDAETIDGGLAKdVAPLKRaeKRKIKLVWRNVIAFGYLHLAAVYGAFLMLTSARLYTIAFAFILYVVSGLGITAGAHRLWAHRSYKAKLPLRIILALFNTIAFQDCALHWARDHRVHHKYSETDADPHNATRGFFFSHIGWLLCRKHPEVIAKGKQLDISDLESDPVLRFQRKHYMILMPLACFVLPTVAPVYFWNETWTNAWfVATLFRWTFILNVTWLVNSAAHKWGDKPYDKTISPSENRTVASFAFGEGWHNYHHVFPWDYKTAELGNYRMNMTTAFIDFFAKIGWAYDLKTVSQEIVEKRVKRTGDGSHTTWGWGDKDQDQYEVKHATIIN---
>UPI000614B540	430	0.544	3.724E-131	0	345	349	0	345	369
MAPNiTSSPTGVLFEgETLEDTPVVAEPVKQK---YVRRIVWRNVIIFSYLHLAAVYGLYLVFTSAKFATTLFALVLYFVCGFGITAGAHRLWAHKSYKAKWPLQLFLMICNTMAFQDAAIDWARDHRLHHKYSETNADPHNAKRGFFFAHVGWLLCRKHPDISEKGKGIDLSDLRNNRILAFQKKYYKYLMPLLCFIVPTIVPVVGWSETWPNAyFVAAILRYVLGLNMAWFVNSAAHLYGFKPYDKFINPVENRGVAIVTFGEGWHNYHHVFPWDYKTAELGNYRYSPTTAFIDLCAKLGLAYDLKTVPDDVVRKRVERTGDGSHEVWGWGDKDQSQDDKDQTVIIH---
>UPI0006C95DE6	430	0.538	3.724E-131	0	346	349	6	365	369
MAPNVTSSspTGVLFENDslAEeeaqndktetIVPA--ASSAQTEYKYKRQLVWRNIILFASLHIGALYGVWLIFTSAKISTTLFAIFLYEISALGITAGAHRLWSHRSYKAKWPLRLILVFFNTIAFQDAAIDWARDHRLHHKYSETDADPHNAKRGFFFCHIGWLLCRKHPAVKEKGKGIDLSDLYSDPILVFQKKYYLILMPIFCFVLPTVIPIYFWNETFVNALYIPtLLRYAFTLNITWLVNSVAHLFGNKPYDRFMNPAQNLSVALLALGEGWHNYHHTFPWDYKTAELGDYWYNFTTMFIDFFAKIGWAYDLKTVSRDMVKKRVQRTGDGSHELWGWGDKDQLQDERDDVLVTHK--
>UPI0018CE8CCC	430	0.532	3.724E-131	1	345	349	25	374	379
-PKNLhESSTGVLFEYDAETIDGGlvkdIEKLKKAEK-RKLKLVWRNIIAFGYLHLAALYGAWLLITSAKWQTIGFAFFLYVVSGLGITAGAHRLWAHRSYKAKWPLRLMLMIFNTIAFQDAAYHWARDHRVHHKFSETDADPHNATRGFFFSHIGWLLCKKHPEVKAKGKGMDLSDLRADPILMFQKKYYMLIMPLACFIIPTTIPMYYWNESFLNSWfVATMFRWCFILNVTWLVNSAAHKFGGKPYDRHINPAENRSVAAFAFGEGWHNYHHVFPWDYKTAEFGDYSLNLTTAFIDFFAKIGWAYDLKSVSPDIIEKRVRRTGDGSHATWGWGDQDQLKEEIDNALITH---
>UPI001C9BF9C5	430	0.535	3.724E-131	0	343	349	62	409	419
MAPNvTSVPTGVLYEnETLEG-PESLQssESTKTKTEYRRRLVWVNIVIFTFLHIAAVYGAYLTFTSAKLYTTLLAFVLYQCTGLGITAGAHRLWAHRAYKATWQLRLILMLFNTMAFQNSVIEWARDHRVHHKYSETDADPHNAKRGFFFAHVGWLLCKKHPDVSSKGKGIDLSDLEQDPILRFQETHYAYFMPFMCFILPTVIPVYMWNESWSNAFFVStVFRYVFTLNMTWLVNSAAHLFGNKPYDRFINPAQNKMVSMMALGEGWHNYHHVFPWDYKTAELGNYRFNITTAFIDFFAKIGWAYDLKRVSTDIIKKRVERTGDGTHELWGWGDKDQSPEERNGAIL-----
>UPI00158B2C1C	429	0.517	5.101E-131	0	345	349	0	340	346
MAPNVTTAlTNVLCEE--ELAKNQIPK-----PEFKRKIVWTNVVIFLGLHAGALYGVYLALTSAKILTLAYAYLLYLLSGFGITAGAHRLWSHRAYKAKLPLRIFLMLCNTLAFQNSIYEWSRDHRVHHKFSETDADPHNATRGFFFSHVGWLLCKKHPDVKQKGKGIDMSDLEADPVVAFQKKYYFILMPLLCFILPSIVPVYAWNESWLeSYFVATLLRYVFTLNMTWLVNSAAHFFGGKPYDKYMNPAENTLVAVGALGEGWHNYHHVFPWDYKAAELGNYKRNFTTAFIDFFARIGWAYDLKTVSNDMVKHRVLRTGDGTHPVWGWGDKDQTIEERESAVITN---
>UPI0008F9A0B3	429	0.488	6.986E-131	0	343	349	0	361	368
MAPNITSApTGVLFENDPDLgddssfQPEQVKtqtSSSSKEDTYRLRIVWRNVILFVYLHMAALYGAWLMLTSAKIQTSIWAYLLYQASGLGITAGAHRLWAHRSYKAKWPLRVLLVIFNTIAFENHVYEWARDHRVHHKYSETNADPHNAKRGFFFSHVGWLLCRKHPDVIEKGKGIDLKDLEEDKLLMFQKKYYMLLMPFFCFVFPTVIPVYCWGETWTNSWfVATMFRYTFTLNMTWLVNSAAHMWGQRPYDKFINPSENLGVAVMALGEGWHNYHHVFPWDYKTAELGNYRANLTTGFIDFFSKIGWAYDLKTVPLSMVKKRAARTGDGTYEnhshegeVWGWGDKDMSQEDREQATV-----
>A0A5Q0V425	428	0.536	9.568E-131	0	347	349	19	369	371
MAPNASDVNGVLFEDDA-ATPDMALSNTPvqKADNYPKKLVWRNIIAFAYLHIAAVYGGYLFLFAAKWQTDIFAYILYVMSGLGITAGAHRLWAHKSYKAKWPLRLILVFFNTLAFQDSAIDWARDHRMHHKYSETDADPHNATRGFFFSHIGWLLVRKHPELKQKGKGLDLSDLYADPILRFQKKYYLILMPIACFILPTVIPLYYWGENWVTAFfVAALFRYAFILNVTWLVNSAAHKWGDKPYDKNIKPSENISVSIFALGEGFHNYHHTFPWDYKTAELGNNRLNFTTNFINFFAKIGWAYDMKTVSDEIVQSRVKRTGDGSHHLWGWGDKDHCKEEVAAAIrINPKD-
>UPI001C201B64	428	0.519	1.795E-130	0	347	349	0	350	352
MAPNTTDVNGVLFESDA-ATPDLALSRTPvqQADSYPRKLVWRNIIAFTYLHIAGLYGGYLFLFSAKWQTAVFALILYIMSGLGITAGAHRLWAHKSYKAKWPLRLILVFFNTMAFQDSAIDWARDHRMHHKYSETDADPHNATRGFFFSHIGWLLVRKHPQIKEKGKGLDLSDLYADPILRFQKKYYLLLMPLVCFVLPTVVPVWAWGESWLNAyFVAAMFRYAVILNVTWLVNSAAHKWGDKPYDRHIQPAENLSVALFALGEGFHNYHHTFPWDYKTAELGNTRINLTTAFINLFTKIGWAYDLKTVSDEIVRSRVQRTGDGSHALWGWGDEDIAKEDVTNAIrINPKD-
>A0A1A9XNZ5	428	0.517	1.795E-130	2	346	349	19	367	371
--PETSKQTGVLFEGDADTEDCAlsvdVTQL-KKAENRKLELVWRNIILFSYVHVAALYGAYLFLFQAKWATVFFSIFLYSIGVLGVTAGAHRLWAHRSYKAKWPLRLLLIIFNTCAFQDAAFHWVRDHRVHHKFSETDADPHNATRGFFFSHVGWLLCKKHPDVVAKGKSLDLSDLYADPIIMFQRKHYYVLMPLACFILPTVIPMYMWNESFINSWlVPTLFRWCFLLNATWCVNSAAHKFGGRPYDKNINPSENVGVTVFTFGEGWHNYHHVFPWDYKTGEWGNYSLNLTTAFIDFFAKIGLAYDLKSVTPNIIEKRVKRTGDGTHATWGWGDKDLSTEDKENVIVSNK--
>A0A6B2ECE7	427	0.509	2.458E-130	0	346	349	0	354	358
MPPNATSTTttctGVLNENDAETVDGGLLEDRTHLKNaekRRPKLVWRNIIAFGYLHLAALYGAYLLLTSAKLFTVAFAFTLYTVSGLGITAGAHRLWAHRSYKARLPLRILLGIFNTIAFQDCAMHWARDHRVHHKFSETDADPHNATRGFFFSHVGWLLCKKHPDVIAKGRQLDISDLKADPVLHFQKKYYMIAMPLLCFVIPTMIPVFLWGETWQNSWfVATMFRYTFTLNVTWLVNSAAHAWGGKPYDKNINPSENSGVAAFAFGEGWHNYHHVFPWDYKTAELGNYRLNVTTGFIDLFAKIGWAYDLKTVSPDIIEKRVKRTGDGTHNLWGWGDEDQDQMEIDHATIIHK--
>A0A7M7TCP4	427	0.530	3.367E-130	0	345	349	0	351	357
MAPNiTSVPTGVLFE------DEMVENLHtsqhpskeqqKNDKEYKLQIVWRNVTIFVFLHIGALYGVYLAITSAKIVTTVFAFLLYQLSGFGITAGAHRLWAHRSYKATWQLRLLLCIFNTLAFQDSAIDWARDHRMHHKYSETDADPHNATRGFFFAHVGWLLCRKHPEIKRKGPTLDLSDLKSDPILAFQKKYYLYLMPLVCFVIPTVIPVYFWNETWTNAyFIPTILRYAFTLNMTWLVNSAAHMFGTKPYDKSINPVQNKGVAIMALGEGWHNYHHVFPWDYKTAELGNYTYNFTTAFIDFFSRIGWAYDLKTVSMDVVQKRVQRTGDGTHELWGWGDKDQTQEERDQAIILN---
>UPI001CA845E3	427	0.537	3.367E-130	0	344	349	0	346	357
MAPNitSNPTTGVLFEGE-KLDDQPVVDLPKEKEKYRRRIVWRNVTIFAGLHIGALYGFYLIFTSAKLLTTLFAILLYICSGIGITAGAHRLWAHRSYKATWQLRLILMIFNTIAFQDAAIDWARDHRVHHKFSETDADPHNAKRGFFFSHIGWLLLRKHPDVKKKGQGIDLSDLKSDPIVAFQKKYYFVLMPTLCFVLPSLIPMYLWNESFLNSyFIPVVFRYVFTLNMTWLVNSAAHLFGNKPYDKYINPSENKGVALMAMGEGWHNYHHVFPWDYKTSELGNYRLNLTTAFIDFFAKIGWAYDLKSVSQDMVKSRVLKSGDGTHDVWGWGDKDQTQEEKQHAVFT----
>UPI0010F721AF	427	0.551	3.367E-130	0	345	349	5	350	357
MAPNITSTpTGVLFEG--ETLEDAPEAVEPPKEKYVRRIVWRNVIIFSYLHLGAVYGLYLMLTSAKLKTNLFAITLHILSALGITAGAHRLWAHKSYKAKWPLQLLLMIFNTIAFQDAAIDWARDHRLHHKYSETNADPHNAKRGFFFAHVGWLLCRKHPDISEKGKGIDLSDLRNNRILAFQKKYYKVLMPMCCFILPTVIPVVAWNETWLNAyFVPTVLRYVFSLNMTWLVNSAAHLYGNKPYDKYINPVENMGVAIGALGEGWHNYHHVFPWDYKTAELGNYRYNVTTGFIDLCAKLGLAYDLKIVPHDVVKKRVERTGDGSHEVWGWGDKDQLQEDKEQTMVTH---
>T1PL97	427	0.533	3.367E-130	7	346	349	25	368	372
-------QTGVLFEADADTADGAlaadITQFKKAEK-RKLKLVWRNIILFGYLHLAALYGGYLFFAKAKWATVFFSIFLYSIGVLGITAGAHRLYAHRSYKAKWPLRLILMIFNTIAFQDAAYHWARDHRVHHKYSETDADPHNATRGFFFSHIGWLLCKKHPEVKAKGKGVDLSDLKADPIIMFQKKYYLILMPILCFILPTMIPMYGWNESFMNSWfVATMFRWCFILNITWLVNSAAHKFGGKPYDKYINPAENKSVAILAFGEGWHNYHHVFPWDYKTAEFGNYSMNMTTGFIDFFAKIGWAYDLKTVSADIIKKRVKRTGDGSHATWGWGDKDQPKDEIDNAIIINK--
>A0A0L7RGJ0	426	0.540	4.611E-130	0	345	349	0	344	351
MAPNITSTpTGGLYEE--ESVDQATM-FDPPKQQYQRHIVWRNVIIFSYLHLGAVYGLFLIFSSAKLLTTLFAFSLYVAGGLGITAGAHRLWAHKSYKAKWPLQLLLMIFNTIAFQDSAIDWARDHRLHHKYSETNADPHNAKRGFFFAHVGWLLCRKHPDIKEKGKGIDLGDLWSNPILAFQKRYYTYLMPVFCFVLPTVIPVYGWNESWKNAYFVStVLRYVVTLNATWLVNSAAHLFGNKPYDRFINPAENKGVAITAFGEGWHNYHHVFPWDYKTAELGNYSYNLTTAFIDFFAKLGLAYDLKIVPTDLVKKRVERTGDGSHELWGWGDKDQTQEDRDQTLVMH---
>A0A1E1VYJ4	426	0.530	6.315E-130	0	347	349	0	350	352
MAPNATDVNGVLFESDA-VTPDMalpntpVAQADNTPKQY----VWRNIILFAYLHLAAVYGGYLFLFSAKWQTDLFAYILYVMSGLGITAGAHRLWAHKSYKAKWPLRLILVIFNTIAFQDSAIDWARDHRMHHKYSETDADPHNATRGFFFSHIGWLLVRKHPELKKKGQGLDLSDLYADPILRFQKKYYIYLMPLACFVMPTVVPVYLWGESWTNAFfVCALFRYAFILNVTWLVNSAAHKWGDKPYDKSIKPAQNLSVSVFALGEGFHNYHHTFPWDYKTAELGNNSLNFTTNFINFFSKIGWAYDLKTVSDEIVKARVERTGDGSHHLWGWGDKDHDQKEINAAIrINPKD-
>A0A6J2X6A7	426	0.519	6.315E-130	0	346	349	0	350	354
MPPRprekqpleTLEATGVLFESD-DVSSEKFAQEEKvEPRTY--EIVWFNVTLFVILHCVALYGVYLSFTSAKLATTIYAIILYQMGAFGITAGAHRLWSHKAYKAKWPLKLILVLCQTLAHQNSVIEWSRDHRVHHKYQETDADPHNAKRGFFFSHMGWLMCKKHDDVKDKGKGIDMSDLFAEPILRLQHKYFYYLMPIGCFLLPTLWPIVLWGETLGNAYCLNITRYVITLHATWLVNSAAHMWGSKPYDKYINPTENLFVSMFAIGEGWHNYHHTFPWDYKTAEYG--RLNWTMAVINLFSKIGWAYDLKTVSPEMIEKRVKRTGDGSHEIWGWGDKDQSPEDRRNAVIINK--
>UPI0006264C3D	426	0.522	6.315E-130	0	347	349	26	377	381
MAPNITSTpTGVLFEdETIELeRTGQETEILKEKRSYTRSIVWKNVLIFSYLHLGALYGLYLVFTSAKLATTFFAFLLYQCTGLGITAGAHRLWAHRSYKAKWQLRLILMIFNTIAFQDAAIDWARDHRVHHKYSETNADPHNAKRGFFFAHVGWLLCRKHPDVKEKGKGIDLSDLKSDPILMFQKKYYVLLMPLFCFILPTVIPVFCWNETWSNAyFVAAILRYVFTLNMTWLVNSAAHLFGGKPYDRFINPAQNKGVAAMALGEGWHNYHHVFPWDYKTAELGNYKYNTTTAFIDFFAKIGWAYEMKSVNVDTIKRRVERTGDGTHELWGWGDKDQPSEEREKAVITHHG-
>UPI000DBEED8D	426	0.530	8.649E-130	0	344	349	0	342	350
MAPNiTRAPTEVFFEEetVAELQP--IEKK----PKYVSRIVWRNVVIFSYLHIASLYGIYLAFTSAKWATVIFAFFLYQMTGLGITAGAHRLWAHRSYKAKWPLRLLLVILNTIAFQDAAIDWARDHRVHHKFSETDADPHNSNRGFFFAHVGWLLLRKHPDVKEKGKVIDISDLKSDPILMFQKKYYALLMPLMCFILPTVIPVVCWNETWTNAyFIPTILRYIFTLNVTWLVNSAAHFFGNKPYDKYINPSQNKSVAIMALGEGWHNYHHVFPWDYKTSEYGNYTFNITTAFIDFFAKIGWAYDLKSTSEDMVKKRVERTGDGSHDLWGWGDKDQTQEERDQVMMT----
>UPI00083C6135	426	0.529	8.649E-130	0	345	349	7	351	358
MAPNITSTpSGILSEGD------NLEEngmIDTPKKKYVRHIVWRNVIIFGYLHLGALFGLYLAFTSAKILTCLFAFILYVCSGIGITAGAHRLWAHRSYKAKWPMEFVLMIFNTIAFQDAAIDWARDHRLHHKYSETDADPHNAKRGFFFAHVGWLLCKKHPDIKEKGKGIDLNDLKKNPILAFQKKYYLILMPLLCFIVPTIIPVYFWNETWLNAYYIPtILRYVFTLNMTWLVNSAAHLFGNKPYDRFINPAENKAVALTAFGEGWHNYHHVFPWDYKTAELGNYKFNFTTAFIDACAKLGLAYDLKIVPRDIVQKRVDRTGDGSHDVWGWGDKDQTQKDRDITMVTH---
>UPI00143D363C	426	0.534	8.649E-130	0	345	349	20	366	372
MPPDvTNAPTGVLFEGE-TVDPTVVKDSPKKEVKYTRQLVWRNLIIFAYLHLGALYGLYLVFTSAKLATTLFAIFLYQCSGIGITAGAHRLWAHKSYKATWQLRVLLTILNTMAFQDAAIDWARDHRVHHKYSETDADPHNAKRGFFFAHVGWLLCRKHPDVRIKGKGIDMSDLQNDPILAFQKKYYFFLMPLLCFLLPTVIPVMGWNETWTNAyFIAAVLRYTFTLNMTWLVNSAAHLFGNHPYDQFINPSENKSVAILALGEGWHNYHHVFPWDYKTAELGNYTFNFTTAFIDFFAKIGWAYDLKSVSTEMVQKRVERTGDGSHEVWGWGDKDQPPEEREEAIITH---
>UPI00130403C4	426	0.528	8.649E-130	0	345	349	24	368	375
MAPNITSTpTGVIYEG--EKVDES-SQIEQPKKKFVRQIVWRNVVIFVYLHLAAIYGLYLALTSAKILTSLFALLLYMGSGLGITAGAHRLWSHKSYKAKMPLEFFLMLMNTIAFQNSAIEWARDHRLHHKYSETDADPHNAKRGFFFAHVGWLLCKKHPDISEKGRGIDISDLMNNRILSFQKKYYMILMPIMCFVLPTVIPALCWNESWSNAyFISGVLRYIFTLNCTWLVNSAAHLFGNKPYDRYINPAENKGVALTAFGEGWHNYHHVFPWDYKTAELGNYRFNITTAFIDLCAKLGLAYDLKVIPVDMVKKRVERTGDGSHELWGWGDKDQTQEDRNQTMVIH---
>UPI0005CF49F5	425	0.527	1.185E-129	0	345	349	0	350	356
MAPNITSApTGVLFeEETLENLPrhQLVNEETKEKIEYKLQIVWKNVFIFLFLHIGALYGIYLIFTSAKIATTIFAFLLYQASGIGITAGAHRLWSHRSYKATWQLRLLLIILNTLAFQDAAVDWARDHRMHHKYSETDADPHNATRGFFFSHVGWLLCRKHPQIKEKGKGIDLSDLKSDPILKFQKRYYIYLMPLVCFFIPMVIPVYFWSETWANAyFIPTILRYTFTLNMTWLVNSAAHLFGRKPYDQYINPSENKGVAIMALGEGWHNYHHVFPWDYKTSELGNYAFNFTTAFIDFFSRIGWAYDLKTASIDMVKKRVERTGDGTHEVWGWGDKDQTQEEREAAIIIN---
>A0A1A9WBD7	425	0.510	1.185E-129	2	346	349	19	367	371
--PEVSKQTGVLFEGDADTADGAlsvdVTQLKRAEK-RKLKLVWRNIILFGYLHAAALYGGYLFLFQAKWATVFFSIFLYSIGVLGITAGAHRLWAHRSYKAKWPLRLLLIIFNTCAFQDAAFHWARDHRVHHKFSETDADPHNATRGFFFSHIGWLLCKKHPDVVAKGKSLDLSDLYADPIVMFQKKHYMKLMPLACFILPTIIPMYMWNESFINSWfVATLFRWCFLLNVTWCVNSAAHKFGGRPYDKNINPSENIGVAAFAFGEGWHNYHHVFPWDYKTAEWGNYSLNLTTAFIDFFAKIGWAYDLKSVSKDIIEKRVKRTGDGTHATWGWGDKDLSTEDEETIIVLNK--
>UPI00187DAD36	425	0.512	1.185E-129	0	345	349	11	363	372
MAPNASttaDCTGVLNEHDAETNDGGlLKKVAPVVRNDKRQvaLVWRNIIAFTYVHIAALYGAWLMLTAAKFYTVLFAVLLYVISGLGITAGAHRLWAHRSYKAKLPLRIILIVFNTIAFQDCALHWARDHRVHHKFSETDADPHNATRGFFFSHIGWLLCKKHPDVIEKGKGLDISDLLSDPVLMVQRKYYMLLMPLACFVLPTIVPIYYWNESFVNSFfVATMFRWTFILNATWLVNSAAHKWGDRPYDININPSQNPAVAAFAFGEGWHNYHHVFPWDYKTAELGNYNANMTTAFIDLFAKIGWAYDLKSVSEEIIKRRVERTGDGTHPTWGWGDSDQDQIEIDHAMITH---
>B7SB75	425	0.534	1.622E-129	0	347	349	0	350	352
MAPKEADVNGVLFESDA-TTPDMALPTTPvqQADNYPKKLVWRNILLFAYLHLAALYGGYLFLFSAKWQTDIFAYILYIMSGLGITAGAHRLWAHKSYKAKWPLRLILVLFNTLAFQDSAIDWARDHRMHHKYSETDADPHNATRGFFFSHIGWLLVRKHPELKKKGKGLDISDLYADPILRFQKKYYLLLMPLGCFILPTVIPVYLWNETWSNAFlVAALFRYAVILNVTWLVNSAAHKWGDKPYDKSIKPSENLSVALFALGEGFHNYHHTFPWDYKTAELGNNRLNFTTTFINFFAKIGWAYDMKTVSDEIIQNRVKRTGDGSHHLWGWGDKDHSKEEINAAIrINPKD-
>UPI001D064B63	425	0.536	1.622E-129	0	344	349	25	375	382
MAPNITSApTGVLHEEDEEII-DTIGNDSKKlssqvPEKRELKLVWRNILLFVYLHAAAVWGMYLMLTSAKLATVAFAIILYQMGGLGITAGAHRLWAHRAYKANWALRVLLTIFNTIAFQNHVIEWARDHRVHHKYSETDADPHNATRGFFFAHVGWLLCRKHPEVKNKGKGIDVSDLEADPILRFQRKYYLILMPIFCFLLPTTIPVYCWGESWGNAWfVCALFRYAFTLNATWLVNSAAHLWGNKPYDRFINPAENLGVAIAAMGEGWHNYHHTFPWDYKTAELGNYRANFTTAFIDFMSKIGWAYELKTVSHEMIQKRVERTGDGTHELWGWGDKDQSEQERNEATIL----
>UPI001443440F	424	0.530	2.222E-129	0	345	349	0	341	348
MAPNiTNGPTGVLFEG-------EQNEVGDQSKTkYKRQIVWRNVIIFSFLHLGALYGVYLSLTAAKWMTLFFAFSLYLGSGLGITAGAHRLWAHRAYKAKWPMELFLVIMNTIAFQDAAVDWARDHRLHHKYSETNADPHNATRGFFFAHVGWLLVRKHPDIKTKGKGIDMDDLRNNPILAFQKKYYVYLMPLMCFVVPTVIPVVLWEETWMNAyFIPTILRYVFTLNATWLVNSAAHLIGNKPYDRFINPSENKAVALTAFGEGWHNYHHVFPWDYKTAELGDYKFNLTTAFIDLCAKLGLAYDLKLVPRDMVQKRVERTGDGSHELWGWGDKDQTQADRDQTIVTH---
>UPI0006269E40	424	0.542	2.222E-129	0	346	349	0	351	355
MTPNiTSASTGVLFE-D-ETVDETtisppTEIIKEEKPKYVRQIVWRNVIIFAYLHIAAVYGFTLIFTSAKLATTIFAIFLYQLSGLGITAGAHRLWAHKSYKAKWQLRLLLTIFNTLAFQDAVLDWARDHRVHHKFSETDADPHNAKRGFFFAHVGWLLCKKHPDVKSKGKGIDLSDLENDPILAFQKKYYLYLMPVICFILPTVIPVVCWGETWTNSyFIPAVLRYIFTLNSTWLVNSAAHLIGSKPYDKYINPSENGGVAFVALGEGWHNYHHVFPWDYKTAELGNYRCNTTTAFIDFFAKIGWAYDLKSVSTDMVRKRVERTGDGSHEVWGWGDKDQPQDERESAIITHK--
>UPI0007383F0D	424	0.497	3.043E-129	0	343	349	0	342	357
MAPNVTSApTGVLY-------QNEISEsnsvADKPKAKYQRRIVWFNVTVFVALHIAALYGLYRVFTSAKLVTALFAYVLYVCSGLGITAGVHRLWSHRSYKANFPLRCILMVFNTIAFQNSIYEWSRDHRVHHKYSETDADPHNAARGFFFAHVGWLLCKKHPDVKDKGKGVDTSDLMKDPIVAFQRRYYLVLMPLMAFILPTVIPVYLWDETWANAFfVPTMLRYAFTLNMTWLVNSAAHIFGGKPYDRFMNPAENVSVAVAALGEGWHNYHHVFPWDYKAAELGNYRLNFTTAFIDFFAKIGWAYDLKRVSSEIIKQRVKRTGDGSHEVWGWGDKDQPSEEREAAII-----
>UPI00187D7B39	424	0.504	3.043E-129	0	345	349	0	351	358
MAPNAtrSECTGVLNEHDAETIDGGLAKdiapLMGHKKQP-LKLVWRNIILFAYVHVAAVYGLWLLLTAAKFYTFFFSVVLYLSSGLGITAGAHRLWAHRSYKAKLPLRILLTAFNTMAFQDCAIHWARDHRVHHKYSETDADPHNATRGFFFSHIGWLLCKKHPDVIEKGKGLDISDLTTDPVLAFQRKHYLILMPLACFVFPVLVPMYLWNESFLNAFfVAAMFRWTFVLNATWLVNSAAHKWGDRPYDVNINPSQNPSVALFAFGEGWHNYHHVFPWDYKTAELGNYELNFTTAFIDLMAKIGWAYDLKSVSKDIIKTRVERTGDGTHATWGWGDRDQDKIELKHATITH---
>A0A8I6S3N4	424	0.500	3.043E-129	0	345	349	32	391	396
MAPNLSGATTGLFLTEAEVIsktPTTTQE--PTKPQYEWKIVWRNVLAFAYLHIGAFYGLYLLFTQALAQTILFTVVLIYLGGMGVTAGSHRLWSHKSYKAKWPLRLMLAIFQTLAFQNHIYEWVRDHRVHHKFTDTDADPHNSKRGFFFSHMGWLVIKKHKDVMNKGKTVDMSDLEQDWVVMFQKKTYAVLLPLICFILPTFIPVYYWDEKPWTAWyVAAIARYTLSLHGTWLVNSAAHMYGTRPYDRTISPRENLSVAILAFGEGWHNYHHAFPWDYKTSEFSGYSTNFTTAFIDFFSKIGWAYDLKTASIEMVKKRAARTGDGgyesakrsdhTHdgEVWGWDDKDMTQEEKNMVLITN---
>UPI00062303D8	424	0.535	4.168E-129	0	348	349	0	349	353
MAPNITSTpTGVLFEGDTITETQLIKE-PKEKSKYVRRIIWKNVAIFSFLHLGALFGVYLSFTSVKLATVVFAILLYQCSGFGITAGAHRLWAHRSYKAKWPLQLLLMIFNSIAFQDAAIVWARDHRVHHKYSETDADPHNAXEGFFFSHVGWLLVKEHPEVTEKGKEIDLSDLESNPILAFQKKYYVVLAPFLCFVLPTVIPVVCWNETWLNAyFIPTVLRYIFTLNMTWLVNSAAHMFGNKPYDKYIYPSENKGVTIFTLGEGWHNYHHVFPWDYKAAEFGNYSFNFTTAFIDFFARIGWAYDLKSVSEDMVKKRVERMGDGSYEVWGXGDKDQTQEERDQAVVTHNHT
>A0A6I8T7Q6	424	0.514	4.168E-129	0	346	349	14	365	369
MAPNASvEVTGVLNENDADTVDGGLSkdiAPLKRAEKRKIKVVWRNVIAFGYLHLAAVYGLWLLLTSARLYTVGFAFLLYVVSGLGITAGAHRLWAHRSYKAKLPLRIILCVFNTIAFQDCALHWARDHRVHHKYSETDADPHNATRGFFFSHIGWLLCRKHPEVVAKGRQLDISDLMSDPVLRFQRKYYMILMPLLCFILPTMAPVYFWNETWTNAWfVATLFRWTFILNATWLVNSAAHKWGHRPYDRTINPSENKTVATFAFGEGWHNYHHVFPWDYKTAELGNYRLNFTTAFIDFFAKIGWAYDLKTVSNEIIERRVKRTGDGSHATWGWGDKDQDKIEIEHANILNR--
>A0A7R9NY35	424	0.510	4.168E-129	0	346	349	70	425	429
MAPNVTSTPaNVLFNEGKE-VP-VVEHLPtlKTRSeevkvvaPYRREIVWRNVTLFVILHLSALYGLYLALTSAKILTSLFAYLLYLCSGLGITAGAHRLWSHRAYKAKWPLKVMLMIFNTLAFQNHVIEWARDHRVHHKFSETDADPHNATRGFFFSHVGWLLVRKHPDVKEKGKGVDVSDLESDPVLAFQKRYYLLLMVIVCFLVPTALPVYLWGESWYNAWyVAALFRYTFTLNMTWLVNSAAHMWGSQPYDKNINPAENLCVAIGAIGEGWHNYHHVFPWDYKAAELGNYRANFTTAFIDFFSRVGWAYDLKTVPMSMVRTRVERTGDGSHEVWGWGDKDLTQEDRDLALIVNR--
>UPI00187D7FD8	423	0.522	5.708E-129	0	345	349	0	351	358
MAPNAtnVECTGVLNEQDAETIDGGLARdIAPLIKTQQRPykLVWRNIIAFTYVHIAAVYGLWLLLTAARFYTIIFALVLYTMSGLGITAGAHRLWAHRSYKAKLPLRILLAVFNTIAFQDCALHWARDHRVHHKYSETDADPHNATRGFFFSHIGWLLCKKHPEVLEKGKGLDISDLQADPVLVFQRKYYMILMPLACFVIPTMIPIYLWNETLVNSFfVATMFRWTFILNVTWLVNSAAHKWGDKPYDVNINPSQNPSVAVFAFGEGWHNYHHVFPWDYKTAELGNYRLNLTTAFIDFFAKIGWAYDLKSVSEEIIKTRVNRTGDGSHPTWGWGDKDQDKIEVDNAKITH---
>A0A482XKD3	423	0.509	5.708E-129	0	346	349	0	362	370
MAPNITSApTGVLFENDtleADIPPVETFNgvgKKPEQKQYKVKLVWRNILLFVYLHAAALYGAYLMVTAARVYTGIFATILYMCAGFGITAGAHRLWAHRSYKATLPLRLILVVFNTLAFENHVIEWARDHRVHHKYSETNADPHNAKRGFFFSHIGWLCCKKHPDVMEKGKGIDMSDLASDKLLMFQKKYYLILMPLICFTIPTIIPVYCWGESWKNAWfVATMFRYTFTLNMTWLVNSAAHLWGQRPYDQFINPSENLGVSVGALGEGWHNYHHTFPWDYKTAELGNYRTNFTTAFIDFFAKIGWAYDLKTVPMAMIAKRVKRTGDGSHPlhhshegdVWGWDDKDMKQEDKDDALVTHK--
>UPI0018CD9B70	423	0.517	5.708E-129	7	348	349	28	373	375
-------QTGVLFECDADTTDGALAtdiRQYKKAEKRKLKLVWRNIILFGYLHVAALYGGWLFFTSAKWATVFFSIFLYSIGVLGITAGAHRLWAHRSYKAKWPLRVILIIFNTVAFQDAAYHWARDHRVHHKFSETDADPHNATRGLFFSHVGWLLCKKHPDVKAKGRGLDLTDLRADPILMFQKKYYLTLMPLACFILPTIIPMVCWNESFINSWfVATMFRWCFLLNVTWCVNSVAHKFGGRPYDKTINASENPGVAAFAFGEGWHNYHHVFPWDYKTAEWGNYTMNLTTAFIDFFAKIGWAYDLKSVAPETIEKRVKRTGDGSHELWGWGDKDLSPEDEKDVLIINKKT
>UPI0007E64900	423	0.522	5.708E-129	9	346	349	51	384	388
---------GVLFEGD-----EGNQSFQKCADGRKVKLVWRNILAFGYLHLAAIYGLYLLVTSAKWVTIGFAFVLYVCSGLGITAGAHRLWAHRSYKAKWQLRLLLVIFNTIAFQDAAYHWARDHRVHHKFSETDADPHNATRGFFFSHIGWLLCKKHPEVKAKGQGIDLSDLRADPILMFQKRYYLYLMPFACFVLPTMIPIYFWDESIMNAWfVATMFRWCFILNVTWLVNSAAHKFGGRPYDQFISPTQNISVAVLAFGEGWHNYHHVFPWDYKTAELGFYSLNFTTFFIDCFSKIGWAYDLKTVSPAIIEKRVKRTGDGTHPTWGWGDKDQPKEEIEEALIMHR--
>A0A7D5UMH7	423	0.510	7.817E-129	0	345	349	0	347	353
MPPQEQSTaSWVLYETDAATEDKAVStPVPPSAEKRKWHIVWRNVILFIFLHLGGLYGSYLFLAKAKWATSIFAVALYIASGLGITAGAHRLFAHKSYKARLPLRVLLTIFNTIAFQDSVIDWARDHRMHHKYSETDADPHNATRGFFFSHIGWLLVRKHPEIKAKGHTIDMSDLKADPVLRFQKKYYLLLMPLACFVLPTYIPT-LWGESLWNAFfVCALFRYTYVLNVTWLVNSAAHLWGEKPYDKNINPVETRPVSLVVLGEGFHNYHHTFPWDYKTAELGNYSLNLSKLFIDIMAKIGWAYDLKTVSRDVIEKRVKRTGDGSHPVWGWDDKDVPIEEKNEAKVIN---
>I7B370	423	0.518	7.817E-129	0	347	349	0	351	353
MAPNiSEDVNGVLFESDA-ATPDLALARPPvqKADNKPKQLVWRNIILFAYLHLAALYGGYLFLFSAKWQTDIFAYILYVISGLGITAGAHRLWAHKSYKAKWPLKVILIIFNTVAFQDAAMDWARDHRMHHKYSETDADPHNATRGFFFSHIGWLLVRKHPDLKEKGKGLDMSDLLADPLLRFQKKYYLVLMPLACFVMPTMIPVYLWGETWTNAFfVAAMFRYAFILNVTWLVNSAAHKWGDKPYDKSIKPSENMSVAMFALGEGFHNYHHTFPWDYKTAELGNNKLNFATAFINFFAKIGWAYDMKTVSDDIVKNRVKRTGDGSHHLWGWGDKNQPKEEIEAAIrINPKD-
>UPI0004CD1F94	422	0.505	1.071E-128	0	345	349	0	339	345
MAPNVTAALTTLCEEDL--------AKTTSSKPvYKREIVWFNVAVFSLLHIGALYGAYLMFSSAKLLTTFYAFVLYMCSGIGITAGAHRLWSHRSYKAKLPLKIILMIFNTLAFQNSIYEWSRDHRVHHKYSETDADPHNATRGFFFSHVGWLLCKKHPDVKEKGKGIDMSDLEADPVVAFQKKHYKFLMPLICFILPAFAPVYFWGESWNNSyFVAVILRYVWTLHMTWLVNSAAHFFGGKPYDKYMNPSENVMVAWGALGEGWHNYHHVFPWDYKAAELGKYWGNSTTAFIDFFASFGWAYDTKVVSTELIRQRVTRTGDGTHPLWGWGDKDQTPDERDAALITN---
>UPI0007671D60	422	0.532	1.071E-128	0	346	349	0	345	351
MAPNvTSTQTGILYEDD--MIENSIP-IQPSKTKYEIRIVWRNVIYFLLFHLGALYGLYLVFTSAKLLTTIFAYWLYRVGATGVTAGAHRLWTHRAYKAKWPLQLLLMVMDTIAFQDSVIHWARDHRVHHKYSETNADPHNAKRGFFFSHIGWLLCRKHPDLIEKGNGIDISDLKSNPILAFQKKYYIILMPLLCFVMPTVVPVVCWGETWTNAyFVSGILRFVFTLNVTWLVNSAAHLYGNKPYDRSINPSENKIVSLLAVGEGWHNYHHVFPWDYKTSELGGYKLNTTTAFIDFWAKLGLAYDLKVVPKKVIQKRVENTGDGSHELWGWGDKDQTQEDKEQTVVTYR--
>A0A6P4ISV5	422	0.501	1.071E-128	0	345	349	0	349	355
MPPNSKDTTGVLYESDAETIDGGlIKDVGKlkTTDGRKLQLVWVNIVLFVILHLSALYGVWLLLTKA-TWTTVLLFpFALIVTALGISGGAHRLWAHRTFKANVPLRLIFLFLNTLAFQDAVYIWARDHRVHHKYAETDADPYNSERGWFFSHIGWLCVRKHPQVVEKGKQIDLSDLEQDRLVMFQKKYYLLLMPLICFVLPTVLPMYLWGESLNVSWhVMALLRWVTTLNLIWLVNSSAHMYGKRPYDKKISPTDESFLIWLRFGEGYHNYHHVFPWDYKSAELGPYSRDLTTAFINFFAWLGWAYDLKSVSPDLVRRRVQRTGDGSHPVWGWGDKDQCSEDVADTTITH---
>A0A1I8P247	422	0.519	1.071E-128	0	346	349	0	365	369
MPPNAnatvNDnehistvpentATGVLSEQEAETIDGGLAkdiAPLKKASERKLELVWQNIIGFIYLYCATFYGFYLMATSAKWQTNICGLLLTYLTGFGITAAAHRLWAHKAYKANLPMRIMLIIFNTIAFQNSVYVWARDHRVHHKFSETDADPHNATRGMFFSHIGWLMCKKHPEVKEKGKTIDMSDLEADPIVMFQHKYYYLLMPIACFVFPAWLPMYFWNETFSNAWhICVLARWCFLLNSAWLINSAGHKYGSKPYDKNYNPAENAFIAILTLGEGWHNYHHVFPWDYKTSELGNYSMNYSTAFIDFFAKLGWAYDLKTVSEDIIRKRCQRTGDGTHPIWGWGDKDQDKEEMRDAVIINK--
>T1RLC5	422	0.474	1.071E-128	0	346	349	0	374	377
MAPNLFGTSATLYleasqqnihqkKSTAEKTNNQellVEKSSNTESSYEWKIVWRNVIAFIYLHIGAIYGVYLAFTSTKFQTNIWLPSLILFGGVGVTAGAHRLWAHRTYKAKWPMRLLLMILQTIAFQNHIYEWVRDHRVHHKFTDTNADPHNAKRGFFFSHIGWLLVRKHPDVLKKGATIDMSDLENDPIVVWQRRLYLLLVPTICFLFPVWVPCYFWEETLFNSWYSTLTRYALTLNGTWLVNSAAHIWGVKPYDKNIGPTENKSVAILAFGEGWHNYHHVFPWDYKAAELGNYKFNFTTAFIDFCAWLGLAYDLKTVPVEAIKRRAIRTGDGTkyskhddshHHIhvdmkWGWGDVDMKPEEIQEVDIINK--
>A0A7J6ZA14	422	0.567	1.466E-128	0	346	349	0	345	349
MPPNNVKPTGVLFENDVD-VPAEDEGPVKYKKTAETKLSWPMIIVYAYFHVVAVYGVYLIFASAKILTTISVVVLYELGILGITAGVHRLWSHRSYKAKWQLRLFLTILQTLSFQDPIIDWARDHRVHHKFNETDADPYNAKRGFFFSHIGWMFFHKHPEVKSKGKGIDFSDLYADPFLKFQKKYYFYIMPIMCFILPTFLPMYLWGETFYNSFTINILRYILTLNSTLAVNSVAHRWGTKPYDKSLNPSENLTMSLLTLGEGWHNYHHAFPWDYKTAELGKYSTNLTTAFIDLMAKIGWAYDLKSASEEMIKRRVLRTGDGSHELWGWGDKDQPKEEKTEAIIEHR--
>A0A834ISA2	422	0.549	1.466E-128	0	348	349	0	349	351
MAPNAILMpTGVLNENDDEVcstVPSTQE---NKSQQRKIEVVWTNVTIYIFLLLTALCGLVLTFTSARLYTTIYAVILYHLSCLGITAGAHRLWSHRSYKVKWPLKIILVICNTLAHENSIIVWARDHRVHHKYSDTDADPHNAKRGFFFSHVGWLLCKKHPEVKSKGKLLDISDLYTDPIVYFQHKYYMILMPLICFILPTYFPMVLWNETLRNSFCLNILRYVCSLNAAWSINSLAHMWGNKPYDKSIVPVENKIVSIIALGEGWHNYHHAFPWDYKTSELGKYSTNFSTLVIDGFAKIGWAYDLKTVSAEMVQKRVQRTGDGSHNIWGWGDKDQPKEDYEKVKIIHRKT
>A0A6P9AMN9	422	0.529	1.466E-128	0	346	349	0	354	358
MAPNiTNAPTGVLFEDDDKPIEGLKDRVVDThvpqtcDPNHKIRIVWRNVAIFLYLHIAAIYGGYLLLTSAKLLTVAFAIVMYWAGGLGITAGAHRLWAHKAYKANLPLRIILTVFNTIAFQNHVIEWARDHRVHHKYTETDADPHNLNRGVFFAHVGWLLCRKHPDVISKGKGIDMSDLESDPVLAFQKKYYLILMPITCFIVPTMIPMYLWNETFTNSWfVATMFRYVFTLNMTWLVNSAAHKWGNRPYDESIAPSENLGVSIGAMGEGWHNYHHVFPWDYKAAELGNYRGNFTTAFIDFFSRLGWAYDLKTVPSAMVKSRVERTGDGSHEVWGWGDKDMTPEDRQMANILNK--
>B7VF76	422	0.521	2.008E-128	0	345	349	0	345	351
MAPNiTSSPTGVLFEGE---TLEETSRVIDAPKTkFKTQIVWRNVIIFTYLHISAVYGLYLAFTSAKWATLLFAFFLHVYSALGITAGAHRLWAHRSYKAKWPMQLILIIGNTIAFQDSAIDWARDHRLHHKYSETNADPHNAKRGFFFAHIGWLLCKKHPDIRAKGKGIDMSDLKNNPILTFQKKYYTILMPLLCFIVPTMIPVYCWNETWGnGYFIPAILRYVYTLNMTWLVNSAAHMFGNKPYDKYINPVENKMVAITALGEGWHNYHHVFPWDYKTAELGNYKVNVTTLFIDVCSKLGLAYDMKIVPQDLVQKRVERTGDGSHNVWGWGDKDQTQQDRDVTMVVN---
>A0A6P4KT92	422	0.498	2.008E-128	0	346	349	0	350	360
MPPNSGETTGVLYESDAETQDGGLEkdlAQLKTTDGRKLQLVWRNIILFIILHVSSLYGVWLLFTEAKWATVVAFPMGLALTTFGISGGAHRLWSHRTFKANLPLKLFYLVTNTFAFQDAVYIWARDHRMHHKYMDTDADPYNSRRGWFFSHIGWLCCKKHPEVTAKGKQIDLSDLERDPLVMFQKKYYMILMPLIAFILPTVLPMYLWGESLNCSWhILALLRWCTSLNLIWLVNSSAHVFGMRPYDKSISPTNEKILIWIRFGEGYHNYHHVFPWDYKCSELGPYSRDVNTWFINCCARIGWAYDLKSVSPELVKKRVTRTGDGSHPVWGWGDKDQPSEDIQETTITHK--
>A0A6J1SRL6	422	0.535	2.008E-128	0	346	349	0	356	360
MAPNiTNAPTGVLFEDDDMPSTQGMKAgkamdVHVPqacDPNHKIRIVWRNVAIFVYMHLAAVYGGYLLLTSAMWPTIAFAIVMYWAGGLGITAGAHRLWAHKAYKANVPLRILLTIFNTIAFQNHVIEWSRDHRVHHKYTETDADPHNLNRGVFFAHMGWLLCRKHPDVINKGKGIDMSDLESDPILAFQKKYYLILMPVICFIIPTMIPMYFWNETFLNSWfVATMFRYVFTLNMTWLVNSAAHKWGNRPYDESIAPSENLAVSIGAMGEGWHNYHHVFPWDYKAAELGNYKGNFTTAFIDFMARIGWAYDLKTVPAAMVKTRVERTGDGSHEVWGWGDKDMSKEDYNMATIINK--
>UPI001C9AAEC9	421	0.525	2.750E-128	0	345	349	7	351	358
MAPNVTSApTGVLFEG--ESLDQTTT-TEPSKEKYQRHIVWRNVLVFGYLHLAAVYGLFLVFTSAKLLTSLFAFALYLCGGLGITAGAHRLWSHKSYKAKWPLQVLLIIFNTIAFQDAALDWARDHRLHHKYSETNADPHNAKRGFFFAHVGWLLCKKHPDIKEKGKGIDLSDLKSNPVLRFQKRYYKILMPLMCFVMPTIVPVYCWNETWSNAYFVStIMRYVFTLNVTWLVNSAAHLFGNKPYDRFINPSENKGVAFTAFGEGWHNYHHVFPWDYKTSELGGYKYNITTAFIDFAAKLGLAYDLKMIPKDMVQKRVERTGDGTHELWGWGDKDQSQEDRDQTLVIN---
>UPI00178247BD	421	0.508	2.750E-128	7	346	349	35	378	382
-------QTGVLFECDADTADGALAidvNLRKRAEKRKLKLVWRNIILFGYLHVAALYGAWLLFTSAKWPTVFFSIFLYSIGVLGITAGAHRLWAHRSYKAKWPLRLILIAFNTCAFQDAAYHWARDHRVHHKFSETDADPHNATRGFFFSHVGWLLCKKHPDVIAKGKSLDLTDLHADRILMFQLKHYMLLMPLACFILPTVIPMYFWDESFINSWfVATMFRWCVLLNVTWCVNSAAHKFGGRPYDKSINPSENPGVALFAFGEGWHNYHHVFPWDYKTAEWGNYSMNLTTAFIDFFAKIGWAYDLKSVSSEIIEKRVARTGDGSHELWGYGDKDITKEDEQGIITINK--
>A0A7R9I938	421	0.466	3.766E-128	0	346	349	0	385	392
MAPNL--TTaSALFLTDTEGSviypsaPQSLtsrktqqhqsSQLElpssGAAPYYEWSIVWRNVLAFIYLHGGALYGLYLVFTTAHPATFPWAFLVAGLAALGVTAGAHRLWCHRAYKAKWPLRLILAILQTVAFQNHIYEWVRDHRVHHKFAETDADPHNSKRGFFFSHIGWLMVRKHPDVINKGRTVDMSDLLQDPIVVWQMRTYLVTLPLVCFVLPTWVPIYFWNEDPWTSWyVASILRYTLSLNLTWLVNSAAHIWGTRPFDKNISATDNVPVAVMAFGEGWHNYHHAFPWDYKAGELGNYRTNFSTGFIDMFAKIGWAYDLKTVSPEMIKRRAKRSGDGTYwgdlgvsgvPVgeghdhegsiWGWGDKDMPEEDIKDVLITHK--
>A0A6J2TTD4	421	0.500	5.158E-128	0	346	349	0	363	367
MPPNivstprTVDelakeskQTGVLFECDAD-TPDGalagnVRQFQKAEK-RKLKLVWRNIVLFAYLHLAALYGGYLFFFKAKWATVFFSILLYTCGVLGITAGAHRLWAHRSYKAKWPLRLILIVFNTIAFQDAAFHWARDHRVHHKFSETDADPHNATRGFFFSHIGWLLCRKHPDVVAKGKSLDLSDLRADPIVMFQRRHYMVLMPLACFILPTLLPIYLWDESFFNAWfVATMFRWCFLLNVTWCVNSAAHKFGGRPYDKNINPSQCPAVSAFTFGEGWHNYHHVFPWDYKTSEWGKYSMNMTTAFIDFFAKIGWAYDLKSVAPGTIERRVRRTGDGTHELWGWGDKDFSAEDEKDVLFVKK--
>B4NJM7	421	0.486	5.158E-128	1	346	349	9	370	374
-PPNTlpstypdIDdksskQTGVLFEADADTVDGALAtdiRPLKKAEKRKLALVWRNIILFGYLHLAALYGGYLLLFQAKWTTIAFAFALYSMGMIGITGGAHRLWAHRSYKAKWPMRLILIIFNTIAFQDAAFHWARDHRVHHKYSETDADPHNATRGFFFSHVGWLLCKKHPDVVAKGKGLDLSDLRADPILMFQKRHYMILMPLACFILPTLIPVYYWDESLLNAWfVATMFRWCFQLNTTWLVNSAAHKFGNRPYDKTINPSQTAMVAFFTFGEGWHNYHHVFPWDYKTSEWGNYSLNLTTAFIDLFAKIGWAYDLKTVAPDTIERRVRRLGDGTHEIWGWGDKDITTEDTQAVLLVNK--
>A0A8J5R5W9	420	0.510	7.065E-128	0	346	349	0	340	345
MAPNVTTALTTLCEED-------LAKSPPSKPVYKRKIVWFNVYAFCVLHATAFYGIYLAFTSAKLITTFYAFILYQCGGIGVTAGAHRLWSHRAYKAKLPLKIILMIFNTLAFQNSIYEWARDHRVHHKYSETDADPHNANRGFFFAHVGWLLCKKHPDVKEKGKGIDMSDLEADPVVAFQHKYYLILMPLICFIVPGIVPVYFWGESWSNAYFVGvFLRYVWTLHMTWLVNSAAHFFGHRPYDKYTNPSENLLVAFGALGEGFHDYHHVFPWDYKAAELGKYWGNTTTAFIDFFTLLGWAYDTKVVSQDIIKQRVLRTGDGSHPVWGWGDKDQTPDNRESAVTTNK--
>UPI0008752E16	420	0.530	7.065E-128	0	346	349	0	342	345
MAPHTSIPT----EHDEEMVAKVIPPEGVKPSDRKLELVWKNIIIFIYIHAVAVYGFYLLITSAKTATFIFDAIVAFCGTFGITAGVHRLWTHRSYTANVPLRIILTVFNTVAFQSSVIRWSRDHRVHHKFSDTDADPHNAKRGFFFSHVGWLLCRKHPDVKSKGKSVDMSDLYDDPILAFQDRYYMILVLFLFFIFPTLTPMYLWNETFINAFCVNIFRYIFSLHATWLINSAAHLYGHKPYDKYINPSQHLTVSLLTLGEGWHNYHHTFPWDYKTSELGKYSVNLSTAFIDFFAKIGWAYDLKTVSEDMIRKRVLRTGDGSHEIWGWGDKDQDKEDYNDVLITHK--
>B6CBS2	420	0.525	7.065E-128	0	347	349	0	350	352
MPPNVTEANGVLFENDVQ-TPDMGLEVAPvqKADERKIQLVWRNIIAFACLHLAAVYGAYLFFTSAIWQTDIFAYILYVMSGLGITAGAHRLWAHKSYKAKWPLRLILVAFNTLAFQDSAIDWARDHRMHHKYSETDADPHNATRGFFFSHIGWLLCRKHPELKRKGQGLDLSDLYADPIIRFQKKYYLLLMPLACFVLPTIIPVYLWGESWKNAFfVAAMFRYTFILNVTWLVNSAAHKWGGKPYDKNIQPAQNISVAIFALGEGFHNYHHTFPWDYKTAELGNNRLNFTTSFINFFASFGWAYDLKTVSDEIIQQRVKRTGDGSHHLRGWGDQDIPAEEAQAALrINRKD-
>A0A0C9RGK7	420	0.498	7.065E-128	0	343	349	0	342	354
MAPNITSApTNVLYQNGI----DESSSVNKEPQvKYQLRIVWFNVSAFIALHVGAMYGLYRVFTSAKLVTILFAYVLYVCSGLGITAGAHRLWSHRSWKANFPLRCILMIFNTIAFQNSIYEWSRDHRVHHKYSETNADPHNATRGFFFAHVGWLLCKKHPDVKNKGKGVDMSDLLRDPIVVFQRRHYLTLMPIIAFVVPTCIPVWFWGETWVNAFfIPTVLRYVFTLNMTWLVNSAAHLFGGKPYDRFMNPAENLAVAVGALGEGWHNYHHVFPWDYKAAELGNYRFNFTTAFIDFFAKIGWAHDLKRVSPEIIEQRVKRTGDGTHEVWGWGDKDQPSEEREAAII-----
>J3JW14	420	0.510	7.065E-128	0	346	349	0	350	354
MPPRPREKqplpslpTGPLNECD-DIVTDKIPQDTYEPDDRPIDIVWRNVVVFVILHSVALYGLYLCFISAMWTTTIYGILLYQMSAFGITGGAHRLWAHRSYKAKWPLKVILLICQTLAHQNSVIEWSRDHRVHHKFQETDADPHNAKRGFFFSHMGWLLCKKHQEVKNKGKGVDMSDLYAEPLLRLQHKYFLVLMPIVCFVLPTIIPMLLWNETFMNAYCVNILRYICALHATWLVNSAAHMWGSKPYDKFINPVENRLVSFFAIGEGWHNYHHTFPWDYKAAEFG--RINLSLTIINLFAKIGWAYDLKTVSKEMIEKRVTRTGDGSHEIWGWGDKDQTKENYESAVIYNK--
>A0A0T6BI66	420	0.524	7.065E-128	0	344	349	20	361	365
MSPNQITPTGVLMETDEE-VP--VEQIKNDEEPRKYIYVWRNIILYIYLHISSLYALYLLFSSAKLLTVVQAFFLLQIGNLGITCGAHRLWSHKSYKAKTPLKIILVFMETLAFQNSVIEWARDHRVHHKFSETNADPHNAKRGFFFAHVGWLLTRRHPDVKSKGKTVDISDLTNDPMLRFQHKHYLPLMIFTAFFLPTVIPMYFWGETFRNSWFLNLLRYCLGLNITWLVNSAAHMFGGKPYDRFINPAENLSVAALALGEGWHNYHHTFPWDYKTSELGKYSSNFSTAFIDFFARIGWAYDLKAVSKEVIKKRSLRTGDGTHNVWGWKDKDMCEEDIQDAIIS----
>UPI000623891F	420	0.445	7.065E-128	0	347	349	0	374	376
MAPNLFGNSATLFLEASQDISQKKSAAEKavtqklplqkaqnSKPKYQWKIVWRNVIAFVYLHLGSLYGLYLCFTAAKLYTTLWLLLYGVVAGVGVTGGAHRLWAHRAYKAKWPLRVFLMILQTAAFQNHIYEWVRDHRVHHKFTDTDADPHNAQRGFFFSHMGWLLVRKHPDVINKGATIDMSDLEKDPVIIWQRRLYIILMPVFCFLLPSWVPCYFWNEKPMYSWYCTLFRYTLSLHLTWLVNSAAHMYGMRPYDNTISPTDSLSVGIVAFGEGWHNYHHVFPWDYKAGELGNYRTNVTTAFIDFFARIGWAYDLKTVAVGMIKKRAARTGDGTRYertadhhdhthegaVWGWDDADMAPEDMQNVEIINKG-
>A0A6P8N5W2	420	0.466	7.065E-128	0	346	349	25	399	402
MAPNLFGTSATLYLEASQqnIHQEKsttektnnqellVEKSSNTESSYEWKIVWRNVIAFTYLHIGAIYGLYLAFTSAKYQTTIWLLSLIALGGMGVTAGAHRLWAHRTYKAKWPMRFLLMILQTIAFQNHIYEWVRDHRVHHKFTDTNADPHNAKRGFFFSHVGWLLVRKHPDVLKKGATVDMSDLENDPIVVWQRRLYLLLVPTLCFVLPVWVPCYLWKETLFNSWYSTLTRYTLSLNGTWLVNSAAHIWGAKPYDKNIGPTENKSVAIVAFGEGWHNYHHVFPWDYKAAELGDYKVNITTAFIDFCARLGLAYDMKTVPVEAIKRRAIRTGDGTkynehddshHHMhvdmkWGWGDADMKPEEIQEVEIINK--
>A0A1L8D6C5	420	0.509	9.675E-128	0	347	349	0	349	353
MPPQGQTTTssWVLYENDATSEDKSVTQVPPSAEDRKWIIVWRNVILMAVLHIGGLYGAYLFLTKAMWTTCFFAVFLYICSGLGITAGAHRLWAHKSYKARLPLRILLTLFNTIAFQDSVIDWARDHRMHHKYSETDADPHNATRGFFFSHVGWLLVRKHPEIKNKGHTIDMSDLWADPVLRFQKKNYLLLMPLCCFVLPTMIPT-LWGESLWNAyFVCALFRYTYVLNVTWLVNSAAHKWGDKPYDKDINPVETRPVSLVVLGEGFHNYHHTFPWDYKTAELGHYSLNLSKLFIDTMSLLGMAYDLKTVSRDVIEKRVKRTGDGSHYLWGWDDKDVPAADKDGAVIINPD-
>UPI00187D82F7	420	0.515	9.675E-128	0	346	349	0	352	356
MAPNatTSECTGVLNEYDAETIDGGLVKDNTPltrSNPRQYQLVWRNIAAFSFLHLSAIYGSYLLFTSARVYTIVFAMVLYCISVLGITAGAHRLWAHRSYKAKLPLRVLLTVFNTIAFQDCAIHWARDHRVHHKFSETDADPHNAKRGFFFSHVGWLLCKKHPDVIEKGKSLDISDLLADPVLVFQRKHYMILMPLACFILPTLAPIYIWNETFLNAFfVATMFRWTIILNVTWLVNSAAHKWGDKPYDVSINPVETATVALFAFGEGWHNYHHVFPWDYKTAELGNYRANYTTAFIDFFAKIGWAYELKTVSDAIIKRRVERTGDGSHATWGWGDKDQDRNEVKYATITHR--
>UPI000E6D6B81	420	0.508	9.675E-128	0	347	349	18	368	370
MAPNATELNGVLFESDA-ATPDMalgtapVMQADKEPKKY----VWRNIILFAYLHVAAVYGGYLFLFEAKWLTCIFAYLLYVVSGLGITAGAHRLWAHKSYKAKWPLRLILMIFNTIAFQDSAMDWSRDHRMHHKYSETDADPHNATRGFFFSHIGWLLVRKHPDLKKKGKGLDLSDLYEDQILQFQKKYYLILMPLGCFIMPTLVPIYFWGESLLNAFfVCALFRYAFILNVTWLVNSAAHKWGDKPYDKNIKPSENMSVALFAFGEGFHNYHHTFPWDYKTAELGNNRLNFTTTFINFFAKIGWAYDLKTVSEDIVRSRVKRTGDGSHNLWGWGDKDHDKEEINAAIrINPKD-
>A0A0V0GDS0	420	0.466	9.675E-128	0	346	349	0	369	373
MSPNLSGTaTG-LFLAEAEVIssrkPQQLQAsKKSQGPHYEWQIVWRNVLGFVYLHVGALYGLYLAFTVGKGYTSVWALFFASLGAMGITAGAHRLWAHKSYKAKWQLRLLLTLFQTIAFQNHVYEWVRDHRVHHKFTDTDADPHNSRRGFFFSHIGWLMVRKHADVKAKGKSVDMSDMEKDWVVMFQKKYYMIVMPLFCFIMPTIIPIYFWNEGVWNAWyIAGVLRYTLSLNGTWLVNSAAHIWGTKPYDKNISPSENLSVAIVAFGEGWHNYHHAFPWDYKTSEFSGYKFNFTTAFIDLFARIGWAYDLKTAPLDMIEKRANRCGDGSREmllhnkkekhrhshigeLWGWDDQDMTTEEKQMAEITHK--
>A0A833W4C9	419	0.517	1.325E-127	0	346	349	0	348	350
MAPNiTNSPTGVLFEGE---TLEEIPGLSEPKKKIKKQIVWQNVIIFLYLHLGAVYGLYLVLTSAKIVTTLFALFLYLVSGLGVTAGAHRLWSHRSYKAKWPLQVLLTIFNTIAFQDAAIDWARDHRLHHKYSETDADPHNAKNGFFFAHVGWLLCRKHPDIAKKGKGLDLSDLRNNPILMFQKKYYMYLMPLFCFILPTVIPVYYWNETWVNAyFVPTILRYVFTLNMTWLVNSAAHLFGNKPYDRYINPAENKMVALTAFGEGWHNYHHVFPWDYKTAELGNYRFNITTAFIDLCAKLGLAYDLKIVPKDVVHKRVQRTGDGSHNsvnLWGWGDKDQTKQDLDVTMVLKK--
>UPI000E6D7824	419	0.504	1.325E-127	0	347	349	0	346	350
MPPQGENS-WVLYETDAAAEDKTPTIVAPSAQKRELQIVWRNVAIFAYLHTAAVYGAYLFLTQAKWATCAFAFVLYLCTGLGITAGAHRLWAHKSYKARWPLRVLLTIFNTIAFQDSVIDWARDHRMHHKYSETDADPHNATRGFFFSHVGWLLVRKHPQIKAKGHTIDMSDLWADPILRFQKQNYTILMPLACFIMPSVIPM-LWGESlWNGYFVCAIFRYVYVLNVTWLINSVAHMFGNKPYDKNINPVENISVALTALGEGFHNYHHTFPWDYKTAELGHYTFNFSKLFIDTMAKLGLAYDLKTVSRDVIEKRVKRTGDGSHEVWGWGDKDIHPEDKEATTVVNPD-
>A0A8J5AKJ4	419	0.528	1.325E-127	0	345	349	0	351	352
MAPkaTTSECTGVLNEQDAETIDGGLTKdITPltLAKPRKYEWVWRNIAAFSFLHLSAIYGIYLLFTSAKLYTIIFAVVVYFISILGITAGCHRLWAHRSYKAKLPLRILLVAFNTIAFQDCALHWARDHRVHHKFSETDADPHNAKRGFFFSHVGWLLCKKHPDVIEKGKSLDISDLLADPVLIFQRKYYMILMPLACFILPTIVPMYFWNETFLNSFFVStMFRWTFVLNFTWLVNSAAHKWGHRPYDVNINPAQNPIVSILVLGEGWHNYHHVFPWDYKTAELGNYRANYTAAFIDFFAKIGWAYELKSVSHEIVKTRVERTGDGSHAIWGWGDKDQDEKDVEFATITH---
>UPI00096B04DF	419	0.469	1.325E-127	0	346	349	0	371	376
MAPNllgnimlGNSADPVqiISKPSPETRkPNQ-----STGPKYKWEIVWRNVIAFIYLHTFGLYGLYLLFNGCQLKTVYWVLAVIILSGQGITVGAHRLWAHRTYKAKLPLRIILAFLQTMAFQNHIYEWVRDHRVHHKFTDTDADPHNAKRGFFFSHMGWLMLKKHKDVFIKGKTVDLSDLEADPVVMFQKKFYLVLMPIVCFVFPAFIPWYYWGENWWYAWYtAVIFRYTLCLNGTWLVNSAAHIWGTRPYDKSIKPTENRFVAFMAFGEGWHNYHHVFPWDYKAAELGNYRLNWSTSFIDLMSKIGWAYDLKTASLEIIQKRIKRTGDGTikakdvgdgmHHdhdhdhsdaIWGWGDKDMNEEEKQDIRIFNK--
>UPI001F4F351F	419	0.447	1.325E-127	0	343	349	0	379	385
MAPNVTTLTLLgMSETDsrpglpalekrspPEPEPEKLPPPEPEPeeleldlaPNYEWRIVWRNVIAFVYLHTASLYGLYLAITTAKLLTVFWVYFLGGLGGMGVTAGAHRLWAHRSYKAKWPLRLLLVICNTIAFQNHIYEWVRDHRVHHKFTDTDADPHNSSRGFFFSHIGWLMVRKHPDVSEKGKKVDMSDLERDPLVMWQKRWYLFIMPLFCFVLPAWIPVRVWGEDPWVSWhVAAIFRYTLSLNCTWLVNSAAHIWGVKPYDRNMSPVESVPVAVAAFGEGWHNYHHVFPWDYKAAELGNYRLNFTTAFIDFFAWLGWAYDLKTVPERMALSRAARCGDGSHPrlqrrkshgaqpaIWGWGDPDMPADEVRDANV-----
>A0A6H5GLE6	419	0.534	1.815E-127	0	346	349	0	345	348
MAPNV--TSSPVTELPSENIQGPDSGKVGNQESYKWDLVWRNVILFAYLHAAALFGLYLMCFSASWYTVAWAIFLYKCSALGITAGAHRLWSHKAYKARLPLKIFLAICNTISFQNHVYEWSRDHRVHHKYSETDADPHNATRGFFFSHVGWLLCRKHPLVKEKGKGIDMSDLEKDSVVMFQKKYYLILMPIGCFLMPTLVPMYFWGETFSNAWfVATLFRYTFTLNMTWLVNSAAHMWGDKPYDGTINPAENLAVAIGAAGEGWHNYHHVFPWDYKAAELGNYRTNFTTMFIDAMAKIGLAYDLKTVPKEVVMKRCQRTGDGSHPVWGWGDKDISKEDVEDTTCINK--
>B8ZX60	419	0.525	2.485E-127	0	345	349	0	345	351
MAPNiTSSPTGVLFEG--ETLDESsrVIDAPKTK--YKRQIVWRNVIIFAYLHIGAVYGLYLALTSAKWATLLFALCLHLFSALGITAGAHRLWAHRSYKAKWPLQLFLMIGNTIAFQDAAIDWARDHRLHHKYSETNADPHNAKRGFFFAHVGWLLCRKHPDIRAKGKGIDLSDLKNNPILSFQKKYYAILMPLLCFIVPTLIPVYCWDESWGNAyFVPTVLRYVYTLNMTWLVNSAAHMFGNKPYDKYINPVENKMVAITALGEGWHNYHHVFPWDYKTAELGNYKVNITTLFIDACSKLGLAYDMKIVPQDLVRKRVERTGDGSHNVWGWGDKDQTQQDRDVTMVVN---
>UPI0006C9C55C	419	0.461	2.485E-127	0	345	349	0	366	377
MSPNLFGTTaAVISEasqtPDLKVKsngssTSYLNNKEN-NKKYPWKIVWRNVIAFLYLHFGALYGLYLFFDGAKFLTVLWTILVACSAAVGITAGAHRLWCHRAYKAKWPLRVILMIFQTTAFQNHLYEWVRDHRVHHKFTDTDADPHNAKRGFFFSHMGWLLLRKHPDVISKGASVDMSDLDSDPVVVWQRRLYIILMPLFCFVIPAWIPCYFWNENPMNSWYATIFRYTLSLNITWLVNSAAHIWGTRPYDESISATDNVRVALGAFGEGWHNYHHVFPWDYKAAELGDYSVNFSTAFIDFFAKIGWAYDLKTVPLEMIEKRAKRTGDGTriehddsenHHegaIWGWGDKDMHQEDIEMVHIIN---
>A0A6P3X2G5	419	0.458	2.485E-127	0	347	349	0	376	378
MAPNLFGTSATLFlEATQQDVsqnkPsseksaaQKLPSLQKTQsvkPKYQWKIVWRNVIAFVYLHLGALYGLYLLITVAKWSTTIWTVSIGALAAIGVTGGAHRLWAHRSYKAKWPLRVILMILQTTAFQNHIYEWVRDHRVHHKFTDTDADPHNAQRGFFFSHMGWLLVRKHPDVIRKGATIDMSDLEKDPVVVWQRRLYIVLMPLCCFLIPTWVPCYFWNEKPMYAWYASLMRYTLSLNLTWLVNSAAHIYGMKPYDNTISPTDSYSVGITAFGEGWHNYHHVFPWDYKAAELGNYRTNFTTAFIDMFAKIGWAYDLKTVATNIVKKRAARTGDGTKYertadahhhshenaIWGWGDTDMPAEDIQKVEIFNKG-
>A0A834HYX8	418	0.512	3.404E-127	0	346	349	0	350	354
MPPrprekqqlDTLEATGPLFESDDVCSKTVANEAELEPRTY--DIVWRNVIAFAILHLVALYGVYLAITSAKLLTTLYAIVLYQMGAFGITAGAHRLWSHKAYKAKWPLKLILVLCQTLAHQNSVIEWSRDHRVHHKYQETDADPHNAKRGFFFSHMGWLLCKKHDDVKLKGKGIDMSDLYAEPLLRLQHKYFGILMPIGCFVLPTIWPIIFWGETLGNAYCLNIARYVLTLHATWLVNSAAHMWGSKPYDKYINPTENLFVSLFAIGEGWHNYHHTFPWDYKTAEYG--RLNWTMVVINLFSRIGWAYDLKTVSKEMIEKRVKRTGDGSHEIWGWGDKDQSKEDYEEAIIINK--
>UPI001E2791D3	418	0.557	3.404E-127	0	343	349	23	362	371
MAPHMETTTvtEVLTETT------TTEPKHPVQEKRTYELVWRNIIVFVFLHTVALVGVYLAFTSASIYTTILAFILYPAGGFGITAGAHRLWAHRAYKAKWPLRLLLTICNTLAFQDAVIDWARDHRVHHKYSETHADPHNAVNGFFFSHVGWLLCKKHPEVKKKGSKIDLSDLYADPILAFQKKYYMILMPLVSFILPTAAPMYFWGETFTNAYCLNIMRYCITLNATWLVNSAAHMIGWRPYDKNISPSENKFVSLFALGEGFHNYHHTFPWDYKTAELGKYSLNFSTALIDLMAKIGWAYDLKTVSEDMIKKRVTRTGDGSHEVWGWGDKDQPKEDYNEAII-----
>UPI001F0306E6	418	0.456	3.404E-127	0	346	349	0	374	377
MAPNLFGTSASLFLEASQqnLIQEKsTKEKTSTPKletqkslrsksKYKWKIVWRNVIAFIYLHISALYGFYMCFTGAKLITIIYTFFTGFVAGFGVTAGAHRLWAHKSYKAKWPMRVILMICQTIAFQNHIYEWVRDHRVHHKFTDTDADPHNSQRGFFFSHIGWLMLKKHPDVIKKGATIDMSDIEKDPVVVWQRRLYIILMPLFCFIIPTWIPWHFWGEKLTYAWYLTLFRYTLSLNLTWLVNSAAHIWGMKPYDSSISPTDSYSVGIAAFGEGWHNYHHVFPWDYKAAELGNYKMNFTTAIIDGFAKLGWAYDLKTVPIEIIQKRAIRTGDGSKYeitegqhehthsnnVWGWDDRDMISEDIQCARILQK--
>UPI001CA8A774	418	0.514	3.404E-127	0	345	349	27	376	382
MPPDVTSTpTEVLLEGETldDIRSSMVKDAFIKQEKYKLKIVWRNVTIFFFLHLGALYGLYLCFTSAKLLTTIFAFVLYQLTGLGITAGAHRLWAHKSYKAKWQLSLLLTILNTMAFQDAAIDWARDHRVHHKYSETNADPHNATRGFFFAHVGWLLCRKHPDVRSKGKGIDMSDLYKDPILAFQKKYYTILMPLFCFVIPTLIPVFLWNETWINAyFIPTILRYVFTLNMTWLVNSAAHLFGNKPYDRFINPSENKGVAIMALGEGWHNYHHVFPYDYKTAELGNYRFNFTTAFIDFFARIGWAYDLKTISTDMIQKRVDRTGDGSHDIWGWGDKDQLPEEREQTIITH---
>A0A7J7B860	418	0.440	3.404E-127	0	346	349	0	383	388
MAPNLIGSSALfLAEATSTTDnvefntkttphvqpPSVKSSTSNTRPQYKWDVVWRNVIAFLYLHTAGLYGLYLLLFVCSWKTSLWTYVYAFIAGQGITAGAHRLWAHRSYKAKLPLRIFLMLCQTAAFQNHIYEWVRDHRVHHKFTDTDADPHNASRGFFFSHMGWLLVRKHKDVMIKGKTVDMSDVEADPVVRFQKSVYIALVPLMCFVIPTFVPWYFWGEnGWICWYTCGIFRYTISLNFTWLVNSAAHIWGTKPYDKSIGPTENIHVALAAFGEGWHNYHHVFPWDYKAAELGNYKLNPTTMIIDFFSKIGWAYDLKTVSLDMIERRVKRTGDGTRiadskhseakntddhdhhhnnEIWGWGDKDMAKEDVEDVKIFNK--
>UPI0014794F74	418	0.459	3.404E-127	0	346	349	13	386	389
MAPNLFGTSATLYLEasqqDVHqdkSTTEKsnsqkvLLQKSSTAKPkYKWNIVWRNVIAFIYLHIGALYGFYLFFNGTKFYTFLWTFAVACAAALGITAGAHRLWAHRTYKAKWPMRFVLMICQTIAFQNHIYEWVRDHRVHHKFTDTDADPHNAQRGFFFSHMGWLLVRKHPDVIKKGATIDMSDLEADPLVVWQRRLYLFLMPLCCFIIPMWVPCYFWGEKPFNSWYSTVFRYTLSLNLTWLVNSAAHIWGMKPYDKTIGPTENISVAICAFGEGWHNYHHVFPWDYKAAELGNYRTNFTTGFIDACSRIGWAYDMKTVPVEIVKKRAARTGDGTKYdkteahhhshenmKWGWGDADMQPEEIQEVEIINK--
>A0A1I8N1F5	418	0.491	4.661E-127	0	346	349	0	365	369
MPPNAtttvnenepiinvfeNTATGVLSEQEAETIDGGLAkniEKCKKAEERKLEIVWINVIGFVYVYGASFYGIYLMCTSAKWQTNIMGTLLTYITGFGITAAAHRLWAHRAYKANLPMRIMLIIFNTIAFQNSVYVWARDHRVHHKFSETDADPHNATRGMFFSHIGWLMCKKHPEVKAKGKTIDMSDLEADPIVMFQHKYYYFLMPIACFILPAIAPMYLFNETLSNSWhICVMLRWCFLLNSAWLINSAGHKYGSRPYDKSYNPAENSFIAFLTLGEGWHNYHHVFPWDYKTSELGDYAFNYTTAFLDFFAKIGWAYDLKTVSDEIIKKRVQRTGDGSHPIWGWGDKDQSKDEIDAAIIVNK--
>A0A2P8ZGJ8	418	0.452	4.661E-127	0	346	349	0	379	382
MAPNLTTTTALfLAQADVYkseagtssGVTQRqkqnqkksdLNENEHQQAEYKWNIRWRNVFAFIYLHVFGVYGLYLAFTAAKWQTSVWAVYVASMAAMGVTAGAHRLWCHRAYKAKWPLRLILCILQTVAFQNHIYEWVRDHRVHHKFCDTDADPHNSKRGFFFSHIGWLMIRKHPDVKEKGKTVDMSDLESDPIVVWQRRTYLLVMPLLCFYVPAYVPCYFWNEDPWTSWyVASIMRYTLSLNITWLVNSAAHMWGTKPFDKTISGVESLTVGILAHGEGWHNYHHVFPWDYKAAELGTYRANFTTGFIDLFSKIGWAYDLKTVSDEMIKKRIARTGDGSRqieeviellhehdnSLWGWGDKDMPEEDIKDVKIYNK--
>UPI00083BC57E	417	0.531	6.384E-127	0	346	349	0	346	350
MAPNSSMTaeTGVLQETD----DQEVTIKHDcnaKLPPREYKLVWRNIILYIYLHVSALYGLYAIFASANWRTALFGLALVNLGNLGITAGVHRLWAHRSYKAKFPLRAFLVFLQTLAFQGSVIEWARDHRVHHKYSETDADPHNAKRGLFYSHVGWLLTKKHPEVFAKGKGIDYSDLTEDSLLKFQHKHYVYLMVFTSFFLPTFLPCYLWGETFLNAFFINMLRYCCGLNITWLVNSAAHFFGDKPYDRFINPVENKHVSFLALGEGWHNYHHTFPWDYKTSEYG-YRLNPTAIFINCMAYIGQAYDLKSVSTEMIKKRVKRTGDGTHELWGWGDKDQSSDEQTEAVISHK--
>G8FQ62	417	0.519	6.384E-127	0	347	349	0	350	352
MAPNVTEENGVLFESDA-VTPdlamarAPVQQADGTPRVY----VWRNIIAFAYLHIAADYGFYLFLVSAKWQTDIFAYLLYVASGLGITAGAHRLWAHKSYKAKWPLRVILTLFNTIAFQDSAIDWARDHRMHHKYSETDADPHNATRGFFFSHIGWLLVRKHPELKRKGKGLDLSDLYADPILRFQKKYYLILMPLACFVLPTVMPVYLWGETWTNAFfVAALFRYTFILNVTWLVNSAAHKWGDKPYDKDIKPSENMSVSLFAFGEGFHNYHHTFPWDYKTAELGNHRLNFTTKFINFFAKLGWAYDMKTVSGTIVQQRVKRTGDGSHHLWGWGDKDHAQEEINAAIrINPKD-
>UPI0008404629	417	0.480	6.384E-127	0	346	349	0	367	370
MAPNLFGTSATLFleasqqnvhqgKSTAEKESNQTSSVQKSSsskPKYQWQIVWRNVFAFLYVHTAAVYGFYLLFNGTRFYTFAWSMAIMVISALGITAGAHRLWAHRAYKARWPLRFFLMICQTIAFQNHIYEWVRDHRVHHKFTDTDADPHNAKRGFFFSHMGWLLVRKHPDVMNKGKTVDMSDLENDPIVVWQKRLYLLLMPLCTFIIPMWVPCYFWNEKPLNSWYVTMMRYAISLNFTWLVNSAAHIWGMKPYDKSISPVENKWVAILTAGEGWHNYHHVFPWDYKAGELGFYKMNWTTLFLDTCARFGLAYDMKTVPTDVIKKRSGRTGDGTwdHHnieeaRWGWGDKDMKADEVNEVEIINK--
>UPI000252BA78	417	0.531	8.743E-127	0	346	349	0	344	347
MAPNVTSTPSGIFDGDNRSDQAIIE---TPKKKYKKHIIWRNVIIFSYLHLAAVYGLYLVFTSAQFKTTLFALFLYICTGLGITAGAHRLWAHKSYKAKWPLELVLVIWNTMAFQDAAIHWARDHRVHHKYSETDADPHNATRGFFFAHIGWLLCKKHPDIKEKGKRIDISDLEKNRILAFQRKYYLILMPLFCFVLPTIIPVYGWNETWSNSyFVATVLRYVFVLNMTWLVNSAAHIFGNKPYDKFINPSENKAVAIGALGEGWHNYHHVFPWDYKTAELGNYRFNVTTAFIDMCAKLRLAYDLKSVPSDLVKKRVERTGDGSHNLWGWGDKDQTQKDREVTMVYHK--
>G8FQ88	417	0.501	8.743E-127	0	347	349	0	349	353
MPPQGQpPAAWVLEESDAVTDDKDVAAlVPPSAEKRKLSIVWRNVILFVFLHIGAVYGGYLFFTRAMWATKFFALFLYLCSGLGITAGAHRLWAHKSYKAKLPLRILLAMFNTIAFQDSVLDWARDHRMHHKYSETDADPHNATRGFFFSHVGWLLVRKHPQIKAKGNTIDMSDLCSDPVLRFQKKYYLTLMPLFCFILPTYIPT-LWGESLWNAyFVAAIFRYCYVLNVTWLVNSAAHKWGDRSYDKNISPVETKPVSLVVFGEGFHNYHHTFPWDYKTAELGGYSLNISKLFIDTMAKIGWAYDMKSVSPDIIEKRVKRTGDGSHEVWGWDDKDVPAEQKAAATIINPD-
>A0A6J0BKQ8	417	0.473	8.743E-127	0	346	349	0	375	378
MAPNLLGSTATLFLEatqqdirqskTPESVPstsKSTAQTAQTRdePKYKWRIVWRNVIAFLYLHIGALYGFYLFFAGAKFLTLIWTLVVAALGAVGVTAGAHRLWAHRAYKAKWPMRLILMIFQTLAFQNHLSEWVRDHRVHHKFTDTDADPHNAKRGFFFSHMGWLLVRKHRDVIEKGATVDVSDLESDPIVVWQRRLYVILMPVFCFLIPTWVPCHFWGETGMNSWyCATVFRYTLSLNLTWLVNSAAHIWGTKPYDDSISPTDNVRIALGAFGEGWHNYHHVFPWDYKAAELGNYRANFTTAFIDFFAWLGQAYDLKTVPLNMIKKRAARTGDGTridrdeHYghshegaIWGWGDIDMHTEDILDAQITNK--
>A0A8I6RWK6	417	0.523	1.197E-126	0	342	349	0	338	348
MAPNITSSPEVTQCPVkpLELMPEKEEE-------YKLTIVWRNVILFAYLHLAAVYGLYSLVFEAQWKTVLFVFVLYQMSALGITAGAHRLWSHRAYKAKLPLRILLAFFNTLAFQNHVIEWARDHRVHHKYSETDADPHNATRGFFFAHVGWLLCRKHPELKRKGKQIDMSDLENDPVLAFQKKYYLTLMPVVCFILPAIVPMYFWGETFTCAWfTASMFRYTLTLNLTWLVNSAAHMWGNKPYDATINPAENLGVALGAAGEGWHNYHHVFPWDYKAAELGNYRANTTTAFIDLMAKIGWAYDLKTVPHEIINKRCQRTGDGTRPLWGWGDKDMTQEDAEGTI------
>A0A7M7H993	417	0.472	1.197E-126	0	346	349	0	369	372
MAPNLFGNSAALFLEAAQqGIPEEKPvsnskptylEAQKSDKSKYtWKIVWRNVIAFVYLHVGALYGFYLFFHGAKILTVLWTILIACSAALGITAGAHRLWCHRAYKAKWQLRLILMIFQTIAFQNHLYEWVRDHRVHHKFTDTDADPHNAKRGFFFSHMGWLLVRKHPDVIAKGASVDMSDLETDPIVVWQRRLYIILMPIFCFLLPAWIPCYFWGENGMYSWYATIFRYTASLNLTWLVNSAAHIWGTRPYDETISATDNIRVALGAFGEGWHNYHHVFPWDYKAAELGDYKANFTTAFIDFFARIGWAYDLKTVPVELVEKRAARTGDGnrikqSSPehshedaIWGWGDKDMHQEDIEYATIINK--
>UPI00099565B1	417	0.459	1.197E-126	0	346	349	146	517	520
MAPNLFGSSATLYLEASQqdvsqkntseknVTQKVTQKAQSSKPNYRWNIVWRNVIAFVYLHLGALYGLYLLIVAAKGYTFIWVFTVGSFGAVGVTGGAHRLWAHRSYKAKWPMRIILMLFQTMAFQNHIYEWVRDHRAHHKFTDTDADPHNVQRGFFFSHMGWLLVRKHPDVIKKGAAIDMSDIEKDFVVVWQRRLYIVLMPVICFLLPTWIPCHFWDEKPMYAWYATLFRYTLSLHLTWLVNSAAHMWGMKPYDNTISPTDSYTVGIGAFGEGWHNYHHVFPWDYKAAELGNYRTNLTTAFIDFFAKIGWAYDLKTVAPNMIKKRAERTGDGSKYervsddhhthegaIWGWGDADMTTEDIKKVNIINK--
>A0A7G5SZK3	416	0.510	2.246E-126	0	345	349	0	346	352
MPPQGQDReSWVLYENDEKADGGAYVPVPPSAEKRVWKIVWRNVILFALLHIGGVYGAYLFLFKAMWTTDLFAVLLYLASGLGITAGAHRLWAHKSYKARLPLRILLTIFNTIAFQDSVIDWARDHRLHHKYSETDADPHNATRGFFFSHVGWLLVRKHPQIKEKGPTIDLSDLRNDPVLHFQKKHYLILMPLACFVLPTYIPT-LWGESLWNAyFVCAIFRYVYVLNVTWLVNSAAHAWGSKPYDKHINPVETKPVSLVVLGEGFHNYHHTFPWDYKTAELGDYSLNLSKLFIDTMAKIGWAYDLKSVSPDVIEKRVKRTGDGSHHVWGWDDKDVPLEEKKEATIVN---
>Q3HVI9	416	0.531	2.246E-126	0	346	349	0	350	354
MPPRPREKqplpslpTGPLEECD-DVTTDKIPQTAYEPDDRKVEIVWRNVVVMGILHLVALYGLYLVFTSAMLITTLYGVILYNLGGFGITGGAHRLWAHRAYKAKWPLKLLLVLCQTLAHQNSVIEWARDHRVHHKFQETDADPHNAKRGFFFAHMGWLLCKKHQEVKDKGKGVDMSDLYAEPLLRLQHKYFYVLMPIGCFVLPSIIPVVFWGETLMNAYCLNILRYVSCLHGTWLVNSAAHMWGSKPYDKYISSVENVFVSFFAVGEGWHNYHHTFPWDYKAAEFG--KVNWTLRIINLFAKIGWAYELKSVSKEMIKTRVHRTGDGSHEIWGWGDKDQSPEDYKLATIYNK--
>E2C1U4	416	0.453	2.246E-126	0	347	349	0	376	378
MAPNLFGTSATLFlEATQQDVSQNKPSSEKSAaqklsplqkapsanPKYAWKIVWRNVIAFFYLHVGALYGLYLLITAAKSYTAVWGISIAVFAAIGVTGGAHRLWAHRSYKAKWPLRVILMIFQTMAFQNHIYEWVRDHRVHHKFTDTDADPHNAQRGFFFSHMGWLMVRKHPDVISKGATIDMSDLEKDPVVVWQRRLYIILMPTLCFLLPTWVPCYYWNEKPMYAWYVCIMRYTLSLNITWLVNSAAHMYGMKPYDNSISPTDSLSVGIGAFGEGWHNYHHVFPWDYKAAELGNYRTNFTTAFIDMFAKIGWAYDLKTVATNIVKKRAARTGDGTRYeraaeahqhshanaIWGWGDADMPAEDIQKVQIFNKG-
>A0A0L7RGE5	415	0.461	3.075E-126	0	346	349	0	374	377
MAPNLFGTSAALYLEasqqDVHqekSTTEKangqklLAQKSSTPKsKYEWKIVWRNVIAFIYLHLGSLYGFYLLFNGTKFYTFLWSFMIASMAAVGITAGAHRLWAHRAYKAKWPMRFILMIFQTIAFQNHIYEWVRDHRVHHKFTDTDADPHNAQRGFFFSHMGWLMLRKHPEVVKKGGTVDLNDLEQDPIVVWQRRLYIVLMPLCCFIIPMWVPCYFWDEKPLNSWYTTVLRYTFSLNMTWLVNSAAHIWGMKPYDNTIGPTENKSVAILAFGEGWHNYHHVFPWDYKAAELGNYKMNATTAFIDFFAWLGLAYDMKTVPVEVVMKRAHRTGDGTRYkkpeVihhhshegskWGWGDTDMQPEEIQDVQIINK--
>UPI001F4F249A	415	0.504	3.075E-126	0	342	349	0	363	419
MAPNITSTpTGVPY-GNSILESKQMDlnegEEKKPAPEYKRQIVWRNVLLFAYLHFAALYGAYLMFSSAKILTSIFAILMYQVSGLGITAGAHRLWSHRSYQARWPLRVLLMVFNTLAFQNHIFEWARDHRVHHKFTDTNADPHNATRGFFFSHVGWLMVRKHPDVMLKGKQIDLSDLERDSVVQFQKKYYLILMPVLCFLIPTCIPVYCWGETWKNAWfVATMFRYTLTLNISWLVNSAAHMWGNKPYDKFINPAENLSVAVLALGEGWHNYHHVFPWDYKTAELGTYSTNFTTAFIDFMARIGWAYDLKTVPLEMVKRRAQRTGDGTHSsaaeqnhghghsheggVWGWGDRDIPAEDTELIT------
>A0A1J1HM95	415	0.501	3.075E-126	6	346	349	392	741	745
------DCTksGVLNEHDAETIDGGLAKRQEGyAGRRKIRLVWRNILLFTYLHVAAVYGLWLMLVSAQWKTCIFAFFMYSISGLGITAGAHRLWAHRSYKARFSLRVMLMIFNTIAFQDAAMHWARDHRVHHKYSETDADPHNATRGFFFSHIGWLLCRKHPAVKEAGSKLDISDLKADPVLRFQQKYYLILMPILCFVIPTMIPIYCWGESFKNAFfVATMFRYTFILNVTWLVNSAAHKWGDKPYDKEINPSQNPSVAILALGEGWHNYHHVFPWDYKTAELGNYRMNLTTAFIDFFAKVGWAYDLKTVSKDIIEKRVERTGDGTHEhsrknTWGWGDSDQSQDERELAKIINK--
>B3MAZ6	415	0.474	4.212E-126	0	346	349	0	350	355
MPPNSNETTGVLYESDAETQDGGlkkdLSQL-KTTDGSKLQLVWLNIVLFIILHVSSLYGVWLIFTEADWRTTAAFLVVGTISGLGISGGAHRLWSHRTFKANLPLKLIFMFLNTIAFQDAVYIWARDHRVHHKFTETDADPYNSQRGWFFSHIGWLCCKKHPEVLAKGKQIDLSDLERDPVVMFQKKYYLILMPLLCFILPTVLPMYLWGESLKCSWhIVALLRWCVTLNLIWLLNSSAHVFGKRSYDKSISPTDESFLIWLRYGEGYHNYHHVFPWDYKSAELGAYSNDLTTGFINFFARIGWAYDLKSVSPELVQKRVMRTGDGSHPVWGWGDKDHPCEDIRETTITHK--
>UPI00155A80AB	415	0.480	4.212E-126	0	346	349	0	351	360
MPPNSRatGTTGVLYEGDTAPPTSVIQALKKggPDPNHKLELAWLNITLFTILHVSSVYGLWLLFTAAKWQTFLLFPAALVLTIVGISGGAHRLWAHRTFKANTPLRLIFMFLNTLAFQDAVYYWARDHRLHHKYSETDADPYNSQRGWFFSHIGWLCCKKHPDVTLKGREIDLSDLRNDKLVMFQKKHYLILMPLICFVLPTVVPMYYWGESLNCAWhCFTLLRWCASLNIVWLVNSSAHMYGKRPYDKNIAPTNEAFLMWFRVGEGYHNYHHVFPWDYKSAELGKYSRDATTYFIDFFARIGWAYDLKSVSTEVLRQRITRTGDGTHPVWGWGDKDQPQEDVDSTTITHR--
>UPI000625BB91	415	0.461	4.212E-126	0	347	349	0	376	378
MAPNLLGSTATLFlEATQEDVRQSKKSTEPTPStpktvakksesnetTYEWKIVWHNVIAFLYLHLGALYGIYLFFVSAKLITFVWTMTVASTGAVGITAGAHRLWAHRAYKAKWPLRVLLMICQTMAFQNHLSEWVRDHRVHHKFTDTNADPHNAKRGFFFSHIGWLLVRKHPDVITKGATVDVSDLEKDPVVVWQRRLYVILMPVFCFLIPTWVPCYFWGETAMNSWyCAAVFRYTLSLNLTWLVNSAAHIWGMKPYDDSISPTDDFLIAVGAFGEGWHNYHHVFPWDYKAAELGNYRANFSTALIDFFAWVGWAYDLKSVPIEMVNKRAARTGDGSRTrqnehyghshegaIWGWGDADMHSEDIADAHIEKKG-
>UPI001CC4547E	415	0.528	5.768E-126	0	346	349	0	344	347
MAPNVTSTPSGIFDGDNRSDQTIIE---TSKKKYKKHIIWRNVIIFSYLHLAAVYGLYLVFTSAQFKTTLFALFLYVCTGLGITAGAHRLWAHKSYKAKWPLELVLVIWNTMAFQDAAIHWARDHRVHHKYSETDADPHNATRGFFFAHIGWLLCKKHPDIKEKGKRIDISDLEKNRILAFQKKYYLILMPLFCFVLPTIIPVYGWNETWSNSyFVATVLRYVFVLNMTWLVNSAAHIFGNKPYDKFINPSENKAVAIGALGEGWHNYHHVFPWDYKTAELGNYRFNVTTAFIDMCAKFKLAYDLKSVPSDLVKKRVERTGDGSHNLWGWGDKDQTQKDREVTMVYHK--
>A0A194PI06	415	0.507	5.768E-126	0	345	349	0	345	350
MPPQGQQNaeSWALFEADAKAADPII--VPPSAEKRKWEIVWRNVILFALLHLTGLYGAYLFFFKAMWSTSLFAFILYICSGLGITAGAHRLWAHKSYKAKLPLRVMLTLFNTIAFQDSVLDWARDHRMHHKYSETDADPHNATRGFFFSHVGWLLVKKHPQIKAKGKTLEMNDLWADPVLRFQKKYYLLIMPLCCFILPTYIPT-LWGESLWNAFyVCAVFRYVYVLNVTWLVNSWAHLWGSKPYDRHINPVETKPVSLVVLGEGFHNYHHTFPWDYKTAELGDYSLNFTKMFIDSMAKIGLAYDLKTVSTEIIEKRVKRTGDGSHSVWGWDDKDVNAEEKKVAQIIN---
>A0A2S2Q438	415	0.493	5.768E-126	0	346	349	0	362	367
MAPNmTKRSVGspsVLFNEDGTepsVVDEGnqiaegetIENSKYKPYRYQRQIVWRNVALFAYLHIAALYGAYLMFASAKIATSIWAILLYQMSGLGITAGAHRLWAHRSYKAKLPLRIILMIFNTIAFENHIYEWARDHRMHHKYSETNADPHNAKRGFFFSHVGWLLCRKHPEIKEKGRGIDMSDLDRDPVVKFQTTYYLLLMPVLCFLIPTCVPVFLWGETWGNSWfVATMFRYTFTLNMTWLVNSAAHMWGDKPYDKFINPAENIGVALGALGEGWHNYHHVFPWDYKAAELGNYRANLTTGFIDFFSKLGWAYDLKTVSMDMIRKRVDRTGDGSHGIWGWEDKELSPEDRQEAIIINR--
>UPI000258E8B5	415	0.464	5.768E-126	0	346	349	0	374	377
MAPNLFGTSSTLYLEASQqgvhqdkSTTEKTSsqsvQVQKTPEkvqqKYKWKIVWRNVIAFIYLHIGSLYGMYLFFNGTRFYTLIWHVFVTLLAGMGITAGAHRLWAHRSYKAKWPMRVFLMICQSIAFQNHIYEWVRDHRVHHKFTDTDADPHNAQRGFFFSHMGWLLVRKHPDVFRKGATVDMSDVINDPVVLWQKRLYIILMPIFCFVLPTWIPCYFWDEKPLNAWYSTVWRYTLNLHFTWLVNSAAHIWGMKPYDKNIGPTENIGVAICAVGEGWHNYHHVFPWDYKAAELGNYKLNLTTAFIDFCARLGLAYDMKAVPADIVKKRANRTGDGSRYdqtgtsdhshVdmkWGWGDVDMKPEEIQEVEIINK--
>A0A2R7W9M0	415	0.510	5.768E-126	0	341	349	9	342	389
MAPNSN--AGLMDY------PLSNENINTVPNKFRVQIVWRNVMLFIYLHVAAVYGAYLMIFSAKWPTVLWAFFLYQFSALGITAGAHRLWSHKSYKAKLPLKIILAIFNTISFQNSIYEWSRDHRLHHKYSETDADPHNATRGFFFSHIGWLLCRKHPLVKEKGKGIDMSDLEQDGVVMFQRKHYLKLMPFACFLFPTFVPMYYWGETFWNAWfVATMFRYAWSLNMTWLVNSAAHMWGNKPYDMHINPSENLFVALGSVGEGWHNYHHVFPWDYKAAELGNYKVNFTTAFIDFMAKIGWAYDCKTVPDKMVRTRAMRTGDGSHP-WGWGDKDITEEERKAA-------
>B3M2T6	414	0.485	7.899E-126	0	345	349	0	351	352
MPPNSSATTGVLYEPETKLLedsPAMDKDigLQNTSKDYELKWVWRNIILFAVLHISAVYGVWLFFTEASWRTHLFFLVTQAIGIFGISGGAHRLWSHRAFKANLPLQLILLFCNTFAFQDSVYVWVRDHRVHHKYTETDADPYNAKRGWFFAHIGWLCCKKHPDVVAKGKEIDLSDLKRDPLIMFQHKYYLYLMPIISFVLPTAIPMYFWGESLNCSWhVMSMFRWCLTMNIIWMVNSSAHKFGMKPYDKNIGPTNENVLIWMRLGEGYHNYHHTFPWDYKASELGPYSWELITWLIDCFAKLGWAYDLKSASEDLIRQRVQRTGDGSHPLWGWGDKDQLMEDIVGTTISN---
>A0A6P8JZI5	414	0.516	7.899E-126	0	346	349	0	358	361
MAPYSRiyhqDesskETGVLFEDDAQTVDGDLTtdrfQLKRAEK-RRLPLVWRNIILFALVHLAALYGLHSIFTRAKLATTLFAAVLYIIGMLGVTAGAHRLWAHRTYKAKWPLRLLLVIFNTIAFQDAVYHWARDHRVHHKFSETDADPHNATRGFFFSHVGWLLCKKHPDIKEKGRGLDLSDLRADPIMMFQRKHYYILMPLACFVLPTVIPMVYWNETLASSWfVATMFRWCFQLNMTWLVNSAAHKFGNRPYDKSMNPTQNAYVSAFTFGEGWHNYHHAFPWDYKTAEWGRYSLNITTAFIDLFAKIGWAYDLKTVAPDVIQRRVLRTGDGSHELWGWGDKDLTAEDARNVLLVDK--
>A0A6P4IT85	414	0.495	7.899E-126	0	346	349	0	358	362
MPPYFKDnmddgsskQTGVLFEADAETMDGDLAidtAQFKRAEDRKLPWVWRNIILFAYVHLAALYGLYLIFTQAKFATTLFSAVLYTCGMLGITGGAHRLWAHRSYKAKWPLRLILIVFNTVAFQDAAYHWARDHRVHHKFSETDADPHNATRGFFFSHVGWLLCKKHPDVKEKGKGLDLSDLRADRILMFQRKHYYVMMPLACFILPTVIPKMCWDESLMCSWfVATMFRWCFQLNMTWLVNSAAHKYGGKPYDSSMNPVQNAGVAAMTFGEGWHNYHHVFPWDYKTAEWGNYSLNLTTAFIDLFAKIGWAYDLKSVSPDIIKRRVQRTGDGTHELWGWGDKDLTAEDAKNVLFVDK--
>UPI0006C95214	414	0.449	7.899E-126	0	346	349	0	368	371
MAPNLFGNSATLfleasqqaaSQGKSQNEPATsRASVEKPEQKYSWKIVWRNVFAFVYLHIGALYGMYLLYTGAKFLTFVWTILIAMASALGITAGAHRLWAHRSYKAKWPLRIILMIFQTIAFQNHLYEWVRDHRVHHKFTDTDADPHNAQRGFFFSHMGWLLIRKHPDVINKGAVVDMSDLDADPVVVWQRRLYIILMPLFCFLLPAWVPCYFWNENGMYSWYATIFRYTLSLNLTWLVNSAAHIWGNKPFDDTISATDNIRVAMGAFGEGWHNYHHVFPWDYKAAELGNYRANFTTAFIDFFARIGWAYDLKTVPTTMVEKRAARTGDGSRiaqisPnhhhenaIWGWGDRDMRQEDIDFAEVINK--
>UPI0013040B7D	414	0.462	7.899E-126	0	346	349	6	379	382
MAPNLFGTSATLYLEasqqDVHQDKSATEktnaqklivQKSPASPsKYKWNIVWRNVIAFLYLHIGAIYGLYLFFNSTMFYTFLWSIFIGLSSAVGITAGAHRLWAHRAYKAKWPLRFFLMLCQTTAFQNHIYEWVRDHRVHHKFTDTDADPHNAQRGFFFSHMGWLLVRKHPEVIRKGATVDMSDLERDPIVVWQRRLYIILMPLCSFILPMWIPIHYWGEKPLNAWYSTVFRYTLSLNLTWLVNSAAHIWGMKPYDSTIGPTENLSVAICAIGEGWHNYHHVFPWDYKAAELGNYKTNITTAFIDFCGRIGWAYDMKTVPTEVVKKRAARTGDGSKYqkgnghthnhegaKWGWGDADMEPEEIKEVEILHK--
>UPI001C9B3345	414	0.472	7.899E-126	0	346	349	18	391	394
MAPNLFGTSATLYLEasqqnvrqDGQS-PEKLKlQKHvvqPTSdvtPTYKWNIVWRNVIAFIYLHFGALYGLYLMFNGTKLYTIVWSLFMGITAGLGITAGAHRLWAHRSYKAKWPLRFFLMILQTISFQNHLYEWVRDHRVHHKFTDTDADPHNAKRGFFFSHMGWLLVRKHPDVKKKGATIDMSDLERDPIVVWQKRLYIILMPLCCFIIPMWIPCHFWGEKPLNSWYSALFRYTLSLNLTWLVNSAAHIWGMKPYDSSIGPTENISVAICAFGEGWHNYHHVFPWDYKAAELGNYRTNMTTAFIDFWARLGQAYDMKTIPLNVVKKRAIRTGDGSKYhndetpkhshegaKWGWGDVDMEPDEIQSVEVINK--
>UPI0013F1AD35	414	0.442	7.899E-126	0	347	349	19	399	401
MAPNLFGTSATLF---LEATQQDVSQKKPsseksatqklsslqkaqsAKPKYEWKIVWRNVIAFVYLHLGALYGLYLLIVAARLYTFLWSLSIGMLAAIGVTGGTHRLWAHRSYKAKWPLRVILMLLQTTAFQNHIYEWVRDHRVHHKFTDTDADPHNAQRGFFFSHMGWLLVRKHPDVISKGATIDMSDLERDPVVVWQRRLYIILMPLMCFLIPTWVPCYFWNEKPMYAWYASLIRYTLSLNLTWLVNSAAHMYGMKPYDNTISPTDSLSVGIGAFGEGWHNYHHVFPWDYKAAELGNYRANFTTAFIDMFAKIGWAYDLKTVASDIVKKRASRTGDGTRYertaadhhdahqhshenaIWGWGDADMPVEDIRKVEIFNKG-
>A0A224XT02	414	0.533	1.082E-125	0	345	349	0	342	348
MAPNI--TTTPAANDCPTNTPENLP--IQKVPEYKLQIVWRNVILFAYLHLAGLYGAYLMLFKAHWLTVGWAIILYYFSALGITAGAHRLWSHRAYKARLPLKIFLAFCNTISFQNDIFEWARDHRVHHKFSETDADPHDARRGFFFSHIGWLLCRKHPNVKEKGKVIDLSDLYADPVVMFQKKYYLLLMPLACFLMPTTIPMYYWNESFLNSWfVAAMFRYAFVLNMTWLVNSAAHMWGNKPYDMTINPAENLGVALGAAGEGWHNYHHVFPWDYKAAELGNYKANFTTGFIDFMYRIGLAYDLKSVPQEVVKKRCTRTGDGTHQVWGWGDKDITTEELNDAVIVN---
>A0A6P4GCL4	414	0.510	1.082E-125	0	337	349	0	349	360
MAPNpkmhtnfeSSEQTGVLFEEDVETVDGDLNTdrfQHKRAEDRKLAWVWRNITLFAFVHLAALYGIYLIITKAKLATTLFAAFLYIIGMLGVTAGAHRLWAHRTYKAKWPMRLILIIFNTIAFQDAAYHWARDHRVHHKFSETDADPHNATRGFFFSHVGWLLCKKHPDVKEKGKSLDLSDLRADPILMFQRKHYFMLMPLACFVMPTVIPMVCWEESLACSWfVATMFRWCFQLNMTWLVNSAAHKFGGRPYDKSMNPVQNAYVSAFTFGEGWHNYHHAFPWDYKTSEWGHYSLNVTTAFIDMFAKIGWAYDLKSVSPETIKRRVLRTGDGSHELWGWGDKDLKTED-----------
>UPI000771A44A	414	0.474	1.082E-125	0	347	349	0	374	376
MTPNLFGNSATLFLEASQqdVRQEKTStgqktgakssdQTPKTQKsKYEWNIVWRNVIAFVYLHVGALYGFYLFFAGAKFLTVLWTILIAATAAVGITAGAHRLWAHKSYKAKWPMRIILMVFQTIAFQNHIYEWVRDHRVHHKFTDTDADPHNAKRGFFFSHMGWLLIRKHPDVITKGATVDMSDLEKDPIVVWQRRLYIILMPLCCFLVPTWIPCYFWGETAMYSWYATIFRYTASLNLTWLVNSAAHIWGTKPYDNSISPTDNIRIAIGAFGEGWHNYHHVFPWDYKAAELGNYKGNFTTAFIDAFAWLGLAYDLKTVPVEMVQKRAARTGDGTriqqdeHHghtyedaIWGWGDVDMQEEDINEAQIINKG-
>A0A834JRF0	414	0.453	1.082E-125	0	346	349	50	424	427
MAPNLFGTSASLFLEASQqnLIQEKsTTEKTNTPKldtqkslrsksKYKWNIVWRNVIAFLYLHISAVYGLYLCFTGAKLCTVIYTFVIGFIAAFGVTAGAHRLWAHKSYKAKWPMRVILMICQTIAFQNHIYEWVRDHRVHHKFTDTDADPHNAQRGFFFSHIGWLMLKKHPDVIKKGAMIDMSDLEKDPVVVWQRRLYIVLMPLFCFIIPTWIPWHFWGERPMYAWYLTLFRYTLSLNLTWLVNSAAHIWGMKPFDSSISPTDSYSVGIAAIGEGWHNYHHVFPWDYKAAELGNYKVNFTTAIIDGFAKLGWAYDLKTASVEMIQKRAARTGDGSRYkliedqhehthndaVWGWDDSDMIPEDIQETRILNK--
>A0A310SQM5	413	0.460	1.482E-125	0	346	349	0	374	380
MAPNLFGNSATVY---LEASQQNVhkEKSTTESENnqklldqqssspemkYEWQIVWRNVIAFLYLHIGSLYAIYLIFNGTKLYTTLWGAFLAAAAALGITAGAHRLWAHRTYKAKWPMRLLLMILQTVAFQNHIYEWVRDHRVHHKYTDTDADPHNAKRGFFFSHVGWLLVRKHPEVIKKGSAIDMSDLERDPIVYWQKKLYILLIPLLCFILPVWVPCYFWNETLLNSWYSSLLRYTASLNVTWLVNSAAHMWGMKPYDKAIGPTENKTVAVLAFGEGWHNYHHVFPWDYKAAEFGNYGMNFTTAFIDFCTWIGLAYDLKSVPADAIQRRATRTGDGSryhnekdtheHPVedmkWGWGDKDMKPEEIKEVNVINK--
>UPI0005CDD325	413	0.453	2.029E-125	0	346	349	0	367	370
MTPNLFGNTATLYlEASQQGIPQEksvnvsksYDSKNKLHSKYTWNIVWRNVIAFIYLHLGAVYGIYLFFTAAKLLTVLWSVLIAMVAALGITAGAHRLWAHRSYKAKWPMRLMLMIFQTIAFQNHLFEWVRDHRVHHKFTDTDADPHNAQRGFFFSHMGWLLVRKHPDVIEKGATVDMSDLEADPIVIWQRRLYIILMPIFCFLLPAWIPCYFWGENAMFSWYATICRYTMSLNLTWLVNSAAHIWGMRPYDKTFSATDNIRVAMGAFGEGWHNYHHVFPWDYKAAELGDYRANFTTAFIDLFARIGWAYDLKTVHVNLIEKRAARTGDGTRikPnseehyheetIWGWGDKDMHQEDIDGAQIFNK--
>A0A6V7GXL3	413	0.448	2.029E-125	0	346	349	9	383	386
MAPNMFGSSATLYLETSQQDKSTTEkASNQTlqpqkssavQPKYKWNIVWRNVIAFIYLHIGAMYGLYLSFTSIKLQTTLWALFLTIFGGMGITAGAHRLWAHRTYKAKWPMRFVLMIMQTVAFQNHIYEWVRDHRVHHKFTDSDADPHNAKRGFFFSHIGWLLLRKHPDVMKKGATVDMTDLERDPIVLWQKRLYILLVPLICFILPVLIPCYFWNETLFNSWYSTLLRYTLSLNGTWLVNSAAHIWGYKPYDKNIGPTENTSVAIIAFGEGWHNYHHVFPWDYKAAEFGDYNMNFTTALIDFCSRLGLAYDMKTVPVDVIKKRANRTGDGTRYgknedsqshedyhshedmKWGWGDVDMKPEEIQEVDIINK--
>UPI001CB8EC6B	413	0.464	2.029E-125	0	346	349	25	399	402
MAPNLFGTSATLYleasqqnihqgKSTAEKTNNQellVEKSSNTESSYEWKIVWRNVIAFIYLHIAAIYGLYLSFTSVKFQTNLWFCSLGIFGGIGVTAGAHRLWAHRTYKAKWPMRFLLMILQTVAFQNHIYEWVRDHRVHHKFTDTNADPHNAKRGFFFSHVGWLLVRKHPDVLKKGATIDMSDLENDPIVVWQRRLYLLLVPLFCFLLPVWVPCYFWKETLFNSWYSTLARYTLSLNATWLVNSAAHIWGAKPYDKNIGPTENKSVAIMAFGEGWHNYHHVFPWDYKAAELGDYKANITTAFIDFFARLGLAYEMKTVPVEAIKRRAIRTGDGTkynkhddshHHMhvdmkWGWGDADMKPEEIQEVDIINK--
>UPI001F0293B0	413	0.514	2.779E-125	0	348	349	6	354	358
MAPNIISSpIGILFKGE-KIDDQPVEiSKEKEI--YKRNIIWRNVAIFSGLHIGAVYGAYLALTSAKLLTTLFSILLSMWSGIGITAGAHRLWAHRSYKAKWQLRLILIIFNTIAFQDAAIDWARDHRVHHKYSETDADPHNAKRGFFFSHVGWLLLRKHPDVKQKGKGIDMSDLKSDPIIAFQKKYYFILMPLMCFILPSLIPMYCWNETFLNSyFIPVVFRYVFTLNTTWLVNSAAHLFGNKPYDKYINPSENKGVAMMSLGEGWHNYHHVFPWDYKTSELGNYRYNITTAFIDFFAKIGWAYDLKSVSKDTIKSRVLKSGDGTHDVWGWGDKDQTQEEKQHAVVTYTST
>UPI00155AFB99	413	0.473	2.779E-125	0	346	349	0	357	362
MPPNSeaiecgptpSDTTGVLYEMDAEpqGTPKDISTL-KTTDGRKLELVWTNILAFIYLHTASVYGIWLLLTGTMWQTVAFTALVFIFSGLGISGGAHRLWAHRTFKANLPLRAIFIFFNTIAFQDAVYYWARDHRLHHKYSETDADPYNSTRGWFFSHIGWLCCKKHPEVKEKGKSIDLSDLRRDPLVMFQKKYYLFLMPICCFILPTVIPVYFWGESVSVAWHVTaLMRWCLVLNFVWLLNSSAHLYGNRPYDASISPTTQVFLVWLRFGEGYHNYHHVFPWDYKSAELGRYSRDLTTNFIRLFARLGWAYDLKSVSMDMVRKRVLRTGDGTHPVWGWGDKDHPQEDINNTTITYK--
>E0VE42	413	0.510	2.779E-125	0	347	349	0	369	379
MAPNLVSVvpTGTIFEnELPTGKKEKVEEeiVNGKSSHK--AIVWRNAILFAYLHVAAVYGLYLAITSAKLYTNLWAYALYVSGGLGITAGAHRLWSHKSYKAKLPLKIFLTICNTIAFQNSIWEWARDHRVHHKFSETDADPHNAKNGFFFSHVGWLLVKKHPDVRRKGKVIDMSDLDQDPVVAFQKKYYLILMPIGCFLIPTFVPVYFWGETWSNAWfVATLFRYCFTLNATWLVNSAAHFFGSKPYDKNMNPAENLMVAVGALGEGWHNYHHVFPWDYKAAELGNYGYNFTTCFIDIMAKLGQAYDLKTVSPHIVIARAKRTGDGSYvPpenvkiikedghsidgdVWGWGDKDMKPEDIKAATIINED-
>UPI0010FAFC41	413	0.452	2.779E-125	0	347	349	0	378	380
MAPNLFGNSATLF---LEASQQDVSQkktasektvtqklsVQKTQnsmPKYQWKIVWRNVIAFLYLHLGALYGFYLVIVAAKAYTFLWVVAVASLAATGVTGGAHRLWAHRSYKAKWPMRVILMIFQTMAFQNHIYEWVRDHRVHHKFTDTDADPHNAQRGFFFSHMGWLLIRKHPDVISKGATIDMSDLEKDPVVVWQRRLYIVLMPVFCFLLPTWIPCYFWNEKPMFAWYATIFRYTLSLNLTWLVNSAAHIWGVKPYDNSISPTDSYSVGIGAFGEGWHNYHHVFPWDYKAAELGNYRTNFTTAFIDFFAWIGWAYDLKTVAHNMVKKRATRTGDGSKYertaddhnahhhthdgaIWGWGDTDMKAEDMQKVEIINKG-
>K7PD45	412	0.558	3.805E-125	0	343	349	0	343	349
MAPNSNDATGVLQETDDDVSSNQVLQQITKSEKSKLIIVWSNVMYFVILHVGALYGLWLLLTSAQIWTCLWVFAMYEFGEICITAGVHRLWSHRSYKAKWPLRLFHTMGQTLAFQDAVVDWARDHRVHHKYSETDADPHNAKRGFFFSHMGWLMCRKSKQVKEKGKEPDISDLYADPILRYQKKYYMLFMPLMCFAFPTVVPLYFWNESLKTAFFVNIFRYIFSLHATWLVNSAAHLYGEKPYNKHINPAENLAVSLIVNGERWHNYHHTFPWDYKAGEFGRYGTNLTTVFINAMAKIGLAYDLKFVPEDVVKRRVHKTGDGSHAVWGWGDKDQTVEEISKTIV-----
>A0A291P0I4	412	0.512	3.805E-125	0	345	349	0	347	353
MPPQGQtGGSWVLYETDA--VNEDTDApviVPPSAEKREWKIVWRNVILMGMLHIGGVYGAYLFLTTAMWRTCIFAVVLYICSGLGITAGAHRLWAHKSYKARLPLRLMLTLFNTLAFQDAVIDWARDHRMHHKYSETDADPHNATRGFFFAHVGWLLVRKHPQIKAKGHTIDLSDLKSDPILRFQKKYYLFLMPLVCFILPCYIPT-LWGESLWNAyFVCSIFRYVYVLNVTWLVNSAAHLWGAKPYDKNINPVETRPVSLVVLGEGFHNYHHTFPWDYKTAELGDYSLNLTKLFIDTMAAIGWAYDLKTVSTDVIQKRVKRTGDGSHPVWGWDDHEVHQEDKKLAAIIN---
>B3LZG6	412	0.480	3.805E-125	0	345	349	0	349	355
MPPKSNDITGVLYESDAETLDGGLAKdLGqlKTTDGSKLQLVWRNIVLFVILHLSSLYGVWLLFTTATWTTFLLFPVALVVTALGISGGAHRLWAHRTFKANVPLRLIFLFLNTLAFQDAVYIWARDHRVHHKYTETDADPYNSRRGWFFSHIGWLCCRKHPDVVAKGKQIDLSDLEADPLVMFQKKYYLWLMPPICFLLPTVLPMYLWGESLNCAWhVMALLRWCTTLNLIWLVNSSAHMFGMRPYDKNISPTDESFLVGLRFGEGYHNYHHVFPWDYKSAELGPYSKDVTTGFIDFFARIGWAYDLKSVSCDLVRKRVQRTGDGSHPVWGWGDKDQQREDIVGTTVTH---
>A0A6I8V2L6	412	0.466	3.805E-125	0	346	349	0	357	362
MPPNsevvefgpkVSDTTGVLYEMDAE--PEGTAkdlSTLKTTDGRKLELVWMNIVLFIYVHTASVYGIWLLLTAIKWQTFVFSVILFLFSTVGISGGAHRLWAHRTFKANLPLRLILLFFNTLAFQDAVYNWSRDHRLHHKYSETDADPYNSRRGWFFSHMGWLCCKKHPNVTAKGKLIDLSDLRRDPLVMFQKKHYLILMPICCFILPTLVPVYFWGESLSVAWhVPALLRWCLVLNGVWLLNSSAHLYGKRPYDQSISPTNQSFLIWLRMGEGYHNYHHVFPWDYKSAEMGHFSQDLTTNFIKTFARLGWAYDLKSVSLDMVQKRVLRTGDGTHPIWGWGDKDHPQQDIDSTIITHK--
>A0A8J6H7L2	412	0.480	3.805E-125	0	345	349	323	701	1458
MAPNQLGNSLFLSEtnsADPvQIIskpgvqqelPQIKPHVRTTKPQYRLQIVWRNVLIFSYLHIAGIYGIYYMFTLMQWRTLLWAYLLNNVGGLGITAGAHRLWAHRTYKAKLPLRILLAFGQTLALQNDIYEWVRDHRVHHKFTDTDADPHNSTRGFFFSHMGWLLVKKHKDVFTKGKTVDMSDVASDPVVRFQRKYYIILTPLLTFAFPAIVPWYFWNEYPSVCWYtVAVLRYLLTLHGTWLVNSAAHIWGVKPYDKNIKAAENKSVAMITFGEGWHNYHHVFPWDYKAAELGNYRMNTTTAFLDLMAKIGWAYDLKTVSVEMINKRVKRTGDGSRlvdaPaegddsghhhhhensIWGWGDKDMKTDDMELVEIHH---
>UPI001CAA3F8C	412	0.480	5.211E-125	28	346	349	5	337	339
----------------------------KLKSKYKWDIVWKNVIIFLYLHISSLYGIYLSFTALKLYTTIFAIISISITNLSITAGAHRLWAHKAYKAKWPMRVILMICQTMAFQNHIYEWVRDHRVHHKFTDTDADPHNSKRGFFFSHIGWLMVRKHPDVVKKGATIDMSDLEKDPVVVWQRRYYKILMPLMCFIIPTWIPVYFWGEGVMYAWHATVTRYILSVNITWLVNSAAHMWGIKPYDSTITPTEIPAVSFLAFGEGWHNYHHVFPWDYKAAEFGNYKVNFTTAIIDSFAKIGWAYDLKTVSHEMIEKRACRTGDGTRYqhledqhetkynnsIWGWDDPDIIPEDIKDAKILNR--
>I7AHL6	412	0.520	5.211E-125	25	348	349	28	369	371
-------------------------EPMKKNRDYEWQVVWRNVFAFVYLHAAALYGFYLMFTgKVRIWTILFGLLFAIMAGMGVTAGAHRLWAHRSYKARWPLRLFLALMQTMAFQNHIYEWVRDHRVHHKFTETDADPHNARRGFFFSHIGWLMVRKHKDVFEKGATVDMSDLEKDPIVMFQKKTYMVLMPLLCFVIPAWIPCYFWGENPWYSWyVASITRYTVALHFTWLVNSAAHIWGNRPYDKNIGATDNKAVAICAFGEGWHNYHHVFPWDYKAAELGNYSTNLSTALIDFAAKHGLAYDLKTVSAEMIRQRVNRTGDGSHPwtkdsqeeehyhpenpVWGWEDTDMTEEEKQFAEIVHRKT
>UPI001CB9E152	412	0.483	5.211E-125	23	346	349	37	373	376
-----------------------LQKSQKSEPKYKWKIVWRNVIIFLYFHISAMYGAYLFFTVVRWYTVIFCLFTLYTGLVGITAGAHRLWTHKSYKAKWPMRVILMICQTIAFQNHIYEWVRDHRVHHKYTDTDADPHNAKRGFFFSHIGWLMLKKHPDVIKKGATIDMSDLEKDPIVVWQRKLYIVLMPLLCFIIPTWIPSYFWGERPIYAWYLTIFRYTTCLNITWLVNSVAHIWGMKPYDRYISPTDSYSVGITAIGEGWHNYHHVFPWDYKTSELNNYGMNFTTAVIDGFAKLGWAYDLKTVSPEMIQRRAARTGDGTKYhlidheyehasnnVWGWDDSDMIPEDIQDAKILNK--
>UPI00148C9E46	412	0.510	5.211E-125	2	346	349	27	377	380
--PNtsTSKQTGVLFEGDAEtndfALTDDITQFKKADK-RNLKLVWRNIILFAYVHLAALYGGYLFLFQAKLATIAFSIILYTMGMIGITGGAHRLWAHRSYKAKWPLRLILIVFNTVAFQDAAYHWARDHRVHHKFSETDADPHNATRGFFFSHVGWLLCKKHPDVVAKGKGLDLSDLHADAILMFQLKHYFILMPLACFVLPTLIPYYVWNETLLNSFfVATMFRWCFQLNMTWLVNSAAHQFGGRPYDKHINPSQSPYVSAFTFGEGWHNYHHVFPWDYKTAEWGKYTLNMTTAFIDFFAKIGWAYDLKSVSSETIERRVRRTGDGTHELWGWGDKDLTEEDVQHVLFVDK--
>UPI0008F9DDB1	412	0.458	5.211E-125	0	346	349	0	383	388
MAPNITSTPTPLFLAEAELIsplryqktkpqistPSYTkpPQKKSSSQNqYPWQIVWRNVIAFVYLHTAALYGLYLFIFVAHRYTVIWGFLLGSVGAIGITAGAHRLWAHKAYKAKWPMRVFLAMCQTLAFQNHIYEWVRDHRVHHKFTDTDADPHNSKRGFFFSHIGWLMLKKHKDVKEKGKTVDMSDLEQDWVVMFQKRYYMLLLPLLCFVIPVWIPIHFWKEDFSTSWyCAGILRYTLSLNFTWFVNSVAHIWGMKPYDRFISAVDNKIVAALAFGEGWHNYHHAFPWDYKAAELGNYRLNMSTALIDFCAKLGLAYDLKVASPELVKRRALRTGDGTHPgsaekqeeedghhhshenaVWGWDDENMSPDELKLVNILNR--
>A0A8D8M913	412	0.516	5.211E-125	0	339	349	0	355	975
MAPNTSSApTGVLFEGDSTHTdtmshihqsasEDLAEACAKESPEKEYRIvpVWRNVILFAYLHLAAVYGAYLIFSSAKLPTTIFAILLYQAGATGITAGAHRLWAHRAYKAKAPLKLILLLFNTLAFQNHVYEWARDHRVHHKFSETNADPHNAKRGFFFSHMGWLMCRKHPDVIAKGRCIDLSDLKEDKLVMFQKRHYMKLMPVICFVLPTVVPMLCWGESFLNAWfVATMFRYTLTLNVTWLVNSAAHMWGQRPYDKFINPSENLSVAILALGEGWHNYHHVFPWDYKTSELGTYSTNFTTAFIDFFARIGWAYDCKTVSPAMVATRAQRTGDGSHKdVWGWGDKEEKDFEEK---------
>UPI001C8997BD	411	0.470	7.137E-125	0	345	349	0	350	351
MPPNSNKASEVLYEPEPEIledTPPKHLDLQlKTPKDYKLKWVWRNIILFVILHISAMYGVWLCFTEASWKTLFCFPVSIVIAIFGISGGAHRLWSHRAFKANLPLQLILLFCNTFAFQDSVYTWVRDHRVHHKFAETDADPYNAKRGWFFSHIGWLCCKKHPDVIAKGKEIDLSDLKRDSLIMFQHKYYLILMPLICFILPTLIPMYFWGESLNVSWhVMSIFRWCLSVNIVWLVNSSAHKFGMRPYDKNIGPTNESILMWMRLGEGYHNYHHTFPWDYKASELGPYSREVITWMIDCFAKLGWAYDLKTVSDDLVRKRVQRTGDGSHPVWGWGDKDQKMDDIVGTKLTN---
>Q4PP96	411	0.452	7.137E-125	0	347	349	0	370	372
MAPNLYGNSATLFLEASQNVDQNNKsnelKDNKNDDNqkntrkYKWKIVWRNVVAFIYLHGGAVYGLYLMFTGAKLLSTIFHLLLSFMAGVGITAGAHRLWAHRAYKAKWPMRVILMIFQTVAFQNHIYEWVRDHRVHHKFTDTDADPHNATRGFFFSHIGWLLVRKHPDVIAKGKTVDMSDLDNDPVVVWQRRLYILLMPIFCFLLPTWIPIYFWNEKPMYAWYLTIFRYTISLNLTWLVNSAAHIWGTKPYDNSISPTDNLKIAIGAFGEGWHNYHHVFPWDYKAAELGNYRGNATTAFIDLFASMGQAYDLKTVPVSMVEKRAARTGDGTRTgkkhnhqhshegaIWGWGDQDMSVDDIKDAQIINKG-
>UPI001C2065FD	411	0.494	9.774E-125	1	345	349	5	362	367
-PPNAYAAQP--KIHTTEYTPE------TKRRDYEWQIVWRNVLAFVYLHIAGVYGLYLAFTVAKAQTVIFTISFAILAGMGVTAGAHRLWAHRAYKAKWPLRVYLAIMQTMAFQNHIYEWVRDHRVHHKFSETDADPHNARRGFFFAHMGWLMVRKHKDVLEKGASIDMSDLEQDPIVMFQKKTYLVIMPLLSFILPAYAPVALWGEDPWTSWyVASIFRYTISLHCTWLVNSAAHIWGNKPYDKNIGPTENKLVSILATGEGWHNYHHVFPWDYKAAELGNYRTNFSTAFIDVAAKYGLAYDLKTVSEEMIKRRVSRTGDGTHPslscskqiidedghchpenpVWGWGDEDMTEDDKKLAEVSH---
>A0A154PDD1	411	0.453	9.774E-125	0	346	349	0	374	377
MAPNLFGTSATLYlEASQQDVHQEKTATEKASTQklivqksssspqsrYEWNIVWRNVIAFLYLHIGALYGLYLFFVDTKLNTLLWMLFVGISSAVGITAGAHRLWAHRAYKAKWPLRLVLMLCQTVAFQNHIYEWVRDHRVHHKFTDTDADPHNAQRGFFFSHMGWLLLRKHPDVIKKGATVDMSDLEQDPIVVWQRRLYIILMPICSFVLPMWVPCYFWDEKPLNSWYSTMFRYTLSLNLTWLVNSAAHIWGMKPYDSTIGPTENISVAICAIGEGWHNYHHVFPWDYKAAELGNYRTNITTAFIDLCARIGWAYDMKTVPVEVVKKRAARTGDGSKYqqgtghahshegaKWGWGDTDMEPEEIKEVEIINK--
>Q95NQ5	411	0.495	1.338E-124	0	345	349	0	345	351
MPPQGaeRDS-FVLFESDAK-DPDVITHMAPQAEKRQTQIVWRNVAIFTYLHLGFLYGAYLMLTTVMWKTRLFCLILYVCSGLGITAGAHRLWAHKSYKAKLPLRIILTLFNTLAFQDAVVDWARDHRMHHKYSETDADPHNATRGFFFSHVGWLLVRKHPQIKAKGHTIDMSDLRADPVLRFQKKYYMYLMPLICFIMPSVVPA-LWGETvWNGYFTCAVFRYVAVLNGTWLVNSWAHLWGDKPYDRHINPVETKVVSVAAIGEGFHNYHHTFPWDYKAAELGNYTFNITKFFIDTMATIGWAYDLKTVSTDVIQKRITRTGDGSHPVWGWGDKNIPEEDKKVTTVIN---
>A0A7E5VW35	411	0.510	1.338E-124	0	345	349	4	351	357
MPPQGQtGGSWVLYETDAVNTdtdaPVIVP---PSAEKREWKIVWRNVILMGMLHIGGVYGAYLFLTKAMWLTDLFAFFLYLCSGLGITAGAHRLWAHKSYKARLPLRLLLTLFNTLAFQDAVIDWARDHRMHHKYSETDADPHNATRGFFFSHVGWLLVRKHPQIKAKGHTIDLSDLKSDPILRFQKKYYLTLMPLICFILPSYIPT-LWGESAFNAFfVCSIFRYVYVLNVTWLVNSAAHLWGSKPYDKNINPVETRPVSLVVLGEGFHNYHHTFPWDYKTAELGDYSLNFTKMFIDFMASIGWAYDLKTVSTDVIQKRVKRTGDGSHAVWGWDDHEVHQEDKKLAAIIN---
>UPI0018E57B3B	411	0.500	1.338E-124	21	346	349	12	363	366
---------------------EEHESSNyislDKRRDYEWQIVWRNVLAFIYLHVATFYGLYLIFTgRAKLWTVLFATFFASTSAMGVTAGAHRLWAHRAYKARWPLRLILAVLQTMAFQNHIYEWVRDHRVHHKFTETDADPHNAKRGFFFSHIGWLMVRKHKDVFEKGASVDMSDLEKDPIVMFQKKTYLVLMPLLCFVLPSWMPVLLWNENPWSSWyVASILRYTFSLHFTWLVNSAAHIWGNRPYDKNIGATDNKTVAILAFGEGWHNYHHVFPWDYKAAELGNYRTNMSTALIDFAAKYGLAYDLKTVSMEMIRKRVRRTGDGSHPldkknelthdnddhqhpenpVWGWDDTDMPEEDRKLAEIAHK--
>A0A833RGP4	411	0.443	1.338E-124	0	346	349	0	373	376
MAPNMFGSSATLYLETSHQEKSATEkasnqtlqsQKSSTQSKYKWRIVWRNVIAFVYLHLAAVYGIYLSFTAIKLQTTMWAIFLAIFGGMGITAGAHRLWAHRTYKAKWPMRFMLMIMQTIAFQNHIYEWVRDHRVHHKFTDSDADPHNAKRGFFFSHIGWLLLRKHPDVLRKGATVDMTDLERDPIVLWQKKLYIILVPLFCFILPVWVPCYFWNETLYYSWYSTLFRYAFSLNGTWLVNSAAHIWGYKPYDKNIGPTENKSVAIIAFGEGWHNYHHVFPWDYKAAEFGDYNMNITTALIDFCGRLGLAYDMKTVPVDVIKRRAKRTGDGTRYggnedsqshgdhhnhedmKWGWGDVDMKPEEIQEVHIINK--
>UPI001C8AC968	411	0.518	1.338E-124	1	346	349	23	375	379
-PGNSDDgsskQTGVLFEADVETNDGALAtctvEFKRAEK-RKLELVWRNIILFGYVHLAALYGVYLMFTQAKLATTVFAAALYVCGMLGITGGAHRLWAHRSYKAKWPMRLILIVFNTIAFQDAAYHWARDHRVHHKFSETDADPHNATRGFFFSHVGWLLTKKHPDVKAKGKILDLSDLHADRILMFQKKHYYVLMPLGCFILPTLIPMVCWNESFTCAWlVAAMFRWCFQLNMTWLVNSAAHKFGGRPYDKHMNPAENAYVATMTFGEGWHNYHHVFPWDYKTSEWGN-RLNMTARFIDLCAKIGWAYDLKSVAPDTVKRRVWRTGDGSHELWGWGDKDITPEDAKDVLFINK--
>A0A2J7PNJ8	411	0.442	1.338E-124	0	346	349	0	381	384
MAPNLTTASALFLETTQDSVvyqsksqksasaarPrsglQKVQAEHKdePGKQYNLKIRWRNVIAFLYLHVFTLYGIYLAFTAAKYQTNIWTTAVLIFASIGVTAGAHRLWCHRSYKAKLPLRILLCIMQTIAFQNHIYEWVRDHRVHHKFTDTDADPHNSKRGFFFCHIGWLMVRKHPDVKIKGKTVDMSDLESDPVVVWQRRTYLVTMPLLCFVLPALVPVYFWNEDPWVSWyVASVMRYTLQLNGTWLVNSAAHMWGYKPFDKDISAVENLTVASLGFGEGWHNYHHVFPWDYKAAELGPYRTNWTTGFIDFFSRIGWAYDLKTVSTEMIRRRAARTGDGSRHsdapledlhetdnsIWGWGDKDMPEEDIKEVRIYNK--
>UPI000DBED095	410	0.513	1.833E-124	11	344	349	12	345	352
-----------LFEEETVAEQQSIE-TMKEQPKYVIHIIWRYVMLFLYLHIASLYGIYLAFTSAKLVTVIFAILLYQISCFGITAGAHRLWSHRSYKAKWPLRLLLVILNTTAFQNSVIDWAKDHRIHHKYSDTDADPHNSNRGFFFSHMGWLLCRKHPEVMKKGKAIDISDLKSDPMLVFQKKYYALLMPLMCFILPTVIPVVCWNETWTNAyFIPTILRYIFTLNVTWLVNSAAHFFGNKPYDKYIKASQNKSVAIMISGEGWHNYHHVFPWDYKTAEYGNYSFNITTAFIDFFAKIGWAYDLKSTSEDMVRKRVEKTGDGSHDLWGWGDNDQTQEERNQMIVT----
>A0A6V7H8A4	410	0.494	1.833E-124	0	346	349	0	366	369
MAPNiTNTPTGVLFEEE---TLEETSSLSEPKKKIKKQIVWRNVIIFTYLHLGAIYGLYLVFTSAKIVTTLFgeqmpgiisrrlsrfrltTISLYVCSGLGITAGAHRLWAHRSYKAKWPLQMLLMIFNTIAFQDAAIDWARDHRLHHKYSETDADPHNAKNGFFFAHVGWLLCRKHPDIARKGKGIDLSDLRNNSILMFQKKYYLYLMPLLCFILPTVIPVYCWNETWSNAyFVPAVLRYVFTLNMTWLVNSAAHMFGNKPYDRYINPAENKMVALTAFGEGWHNYHHVFPWDYKTAELGNYRFNLTTAFIDFFAKLGLAYDLKIVPKDVVYKRVQRTGDGNHNtanLWGWGDKDQTKQDIDVTMVLKK--
>UPI001182A185	410	0.514	1.833E-124	28	345	349	33	370	375
----------------------------RKNRDYEWQVVWRNVFAFIYLHIAAFYGIFLMVTgKAKLWTALFGLLFALLSAMGVTAGAHRLWAHRAYKAKWPLRLFLAIMQTMAFQNHIYEWVRDHRVHHKFTETDADPHNAKRGFFFSHIGWLMVRKHKDVFEKGASVDMSDLEKDPIVMFQKKTYLVVMPLLCFVLPAYIPVYFWGESAWNSWyIASILRYTISLHFTWLVNSAAHIWGNKPYDKNIGATDNKMVAIFAVGEGWHNYHHVFPWDYKAAELGNYSTNISTALIDFAAKYGLAYDLKTVSADMIRKRIARTGDGSHPwskqaletdedhhhpenpVWGWDDKDMTDDDKKFAQIVH---
>V9IBM6	410	0.470	1.833E-124	0	347	349	0	375	377
MAPNLFGSSATLYlEASQQDVHQEkstIEKENNQKliqksssskSKYKWKIVWRNVIAFIYFHFGGLYGFYlWGNGSTKAYTILWTILVTFCIAMGITAGAHRLWSHRAYKAKWPLRFVLMLLQTTAFQNHIYEWVRDHRVHHKFTDTDADPHNAQRGFFFSHMGWLLVRKHPDVFKKGATVDLSDLEKDPIVVWQRRLYIVLMPLLCFVVPVWIPYYFWNEKFINAWYSNLARYAFSLNATWLVNSAAHMWGMRPYDKNIGPTENLTVSILGCGEGWHNYHHVFPWDYKAGEFGNYNTNFSTAFIDLCARLGLAYDMKTVPVEVIKKRAARTGDGSRYdkneaiyhhnhedmKWGWGDTDMKPEEIQEVDIYNKG-
>A0A4S2KU94	410	0.445	1.833E-124	0	346	349	0	376	379
MAPNLFGSSATLFLEasqqDVsqkksaadKTVTQKlaIQKAQSSKPKYQWKIVWRNLIAFVYLHLGAVYGLYILLTAARFYTFLWNLVVVVFAAIGVTAGAHRLWAHRSYKAKWPMRVILMLLQTTAFQNHLYEWVRDHRVHHKFTDTDADPHNAKRGFFFSHIGWLMLRKHPDVINKGATIDMSDLEKDPVVVWQRRLYIVLMPVFCFLLPTWVPCYFWNEKLMYAWYATLFRYTIQLNVTWLVNSAAHIWGMKPYDNTISPTDSYSVGISAFGEGWHNYHHVFPWDYKAAELGNYRTNFTTAFIDFFAWIGWAYDLKTVALSMIKKRAARTGDGSKYerddhhdehdhthegaIWGWDDADMAPEDKKGAQIINK--
>B6CBS3	410	0.494	2.510E-124	0	345	349	0	345	351
MPPEGL-ITGVLFESDARTADMAIDApAPPYAEKRPLKIVWRNTILFVFLHLAGLYGGYLFLTTAMWRTCLFAFVLYLCSGLGITAGAHRLWAHKSYKAKLPLRILLTIFNTIAFQDSVIDWARDHRMHHKYSETDADPHNATRGFFFSHMGWLMVKKHPEIKAKGHTIDHSDLWADPVLRFQKKHYLKLMPLACFILPTYIPT-LWGETmWTAFFVCAIFRYTYVLNVTWLVNSAAHKWGDKPYDKNISPVETKPVSLVVLGEGFHNYHHTFPWDYKTAELGHYMFNFSKMFIDFNAMIGWAHDLKTVSRDIVEKRVKRTGDGSHAVWGWDDNNVPIEERNGAIIIN---
>UPI0007E2BF80	410	0.460	2.510E-124	0	346	349	0	362	365
MAPNL--STSLYTKISQKNVHQEKKNNEKidqnlsNSKKYEWKIVWKNVILFIYFHIGALYGFYLWCNGTKKYTILWFFIMTFASSMGITAGVHRLWSHRAYKAKWPLRFLLMLFQTLAYQNHIYEWVRDHRVHHKFTDTDADPHNARRGFFFSHIGWLLIRKHPDVIKKGATVDMSDLEKDPIVVFQRRLFYVLMPLLCFVIPVGVPCYFWNEQFINSWYNNLARYVFCLNMTWLVNSAAHMWGMRPYDVNIGPTENLIVSMLVCGEGWHNYHHVFPWDYKAAELGGYKTNLTTAFIDFCALLGQAYDLKTVPEKMIAKRIARTGSGSscnknkiiHHhedtRWGWGDKDMKPHEIEEIIIFNK--
>Q5XXT0	410	0.480	2.510E-124	0	345	349	0	362	367
MPPNVTSAPNGIQYEDETMDP-LIPSIEKydgypkqlPGKEYKRELVWRNIILFAYLHAAALYGAYLMLTAASWPTVIWAILLYHFSGWGITAGAHRLWAHRSYKANVPLRIILVLFNTLAFENHVIEWARDHRVHHKFSETNADPHNANRGFFFSHVGWLLCRKHPDVISKGKGIDMSDLENDPLLKFQRKYYLILMPIVCFVLPTIIPVYLWDETWTNSWfVATLFRYTFTLNMTWLVNSAAHMWGQRPYDKYINPSENLSVAVGALGEGWHNYHHTFPWDYKTAELGNYRANFTTAFIDFFAKIGWAYELKTVSEDMIRRRVLRTGDGTHEkhshshkgdVWGWGDKDMLQQDKDEALVIN---
>UPI00062543F5	410	0.471	2.510E-124	0	346	349	0	367	370
MAPNLFGNSATLFLEasqqDAI---QKAPAVSTKSsssssqePKYKWNIVWRNVIAFVYLHLGALFGFYLFFTSAKFLTFLWSYILAIIAAMGVTAGAHRLWAHKSYKARWPLRVFLMILQTVAFQNHIYEWVRDHRVHHKFTDTDADPHNAQRGFFFSHMGWLLVRKHPDVIKKGATIDMSDMDQDPVVVWQRRLYIILMPLFCFLIPTWIPCYFWGETGLNSWYANIFRYTLSLNLTWLVNSAAHIWGTKPYDNSISPTDNLKIAIGAVGEGWHNYHHVFPWDYKAAELGDYKGNLTTLFIDICARCGLAYEMKTVPVEMVNKRSARTGDGTRitreqveghtyegAVWGWDDTDMTVEDIKDAQIVNK--
>UPI00073D524B	409	0.463	3.438E-124	23	346	349	0	338	341
-----------------------MERSKEFKSKYKWNIIWKNVIIFLYFHISSLYGIYLSLTALKLYTTIFIIISIQITSVSITAGAHRLWSHKSYKAKWPMRLILMICQTMAFQNSIYEWVRDHRVHHKFTDTDADPHNSRRGFFFSHIGWLMLKKHPDVKKKGATIDMSDLEKDPVVVWQHRHYRILMPLICFIIPTLIPVYFWGECLKNAWYATITRYVLSLNITWLVNSAAHIWGMKPYDSTISPTEIPAVSFLAVGEGWHNYHHVFPWDYKAAELGNYKLNLTTAIIDGFAKIGWAYDLKTVTREMIEKRACRTGDGTKYknvedhqldynhnnaIWGWDDPDINTEDVQDARILNK--
>A0A0M4EH83	409	0.467	3.438E-124	0	346	349	0	368	372
MPPNAvsspsvdqalsaeetreeSKQTGVLFEADADTNDGALDvdvvQLKRA-ETRKLKWVWRNIILFAYVHLAALYGGFLLLTQAKWATVAFSAALYIMGMLGITAGAHRLWAHRSYKAKWPMRLILIVFNTIAFQDAAYHWARDHRVHHKFSETDADPHNATRGFFFSHVGWLLCKKHPDVVAKGKSLDLSDLRADPILMFQKRHYYTLMPLACFILPTVIPFYGWNESLLCSWFVStMFRWCFQLNMTWLVNSAAHKFGGRPYDKHINPSQSPYVSAVTFGEGWHNYHHVFPWDYKTAEWGRYSLNMSTAFIDMFAKIGWAYDLKSVAKETIERRVRRTGDGTHELWGWGDKDLTADDAKLVLLVGK--
>UPI001CA81853	409	0.453	3.438E-124	0	346	349	0	374	377
MAPNLFGTSASLFLEASQtalinenSTTEKtsspkldKKKLLKSQPKYRWNIVWRNVIAFLYLHISFLYGLYLAFTAAKLYTTIFAITCGFLAGFGVTAGAHRLWAHKAYKAKWPMRVILMIFQTMAFQNHIYEWVRDHRVHHKFTDTDADPHNSQRGFFFSHIGWLMLKKHPDVIKKGATIDMSDLEKDAVVIWQRRLYIILMPLFCFIIPTWIPVHFWGERPMYAWYLTIFRYTLSLNITWLVNSAAHIWGTKPYDSSISPTDSYSVGIAAFGEGWHNYHHVFPWDYKAAELGNYNVNFTTAIIDGFAKIGWAYDLKTVSHEMIEKRASRTGDGTvykhaddqHEhnhtnsIWGWDDPDIKAEDILDARILNK--
>A0A6L2PMU7	409	0.440	3.438E-124	0	346	349	0	380	383
MAPNLTTASALfLTEAEGSVVyqsksqkptsvarsrsaPHkEHDEAEQPTKQYKWDIRWRNVIAFLYLHIFTLYGIYLTFTAAKYQTVIWAYAVLSAAAVGVTAGAHRLWCHRSYKAKWPLRLLLCIFQTAAFQNHIYEWVRDHRAHHKFTDTDADPHNSTRGFFFCHIGWLMVRKHPDVKIRGKSIDMSDLDADPIVVWQRRTYLITMPLLCFVLPAWVPVHFWNEDPWVSWyVAAIMRYTLLLNGTWLVNSAAHMWGNKPFDTSISAVENFSVAAIGYGEGWHNYHHVFPWDYKAAELGTYRANLTTGFIDFFSRIGWAYDLKTVSLEMIRRRAARTGDGSRhgdaPVeelhetdngiWGWGDRDMPEEDIKEVRIYNK--
>B3M2R4	409	0.465	3.438E-124	1	348	349	18	367	384
-AP--SEQTGVLFDCDVETIDGGrlIDTCNlKRADDRKLVWVWRNIILFAMVHLAALYGGYLIFAKAKFYTTIFAAVLYSCGMLGVTVGAHRLWSHRSYKAKWPMRLILTIFNTIAFQDSIYHWVRDHRMHHKYSETDADPHNTSRGFFYSHIGWLLCKKHPEVTLKGKGLNMSDLRKDPLVMFQHKHYYTLMPLSCFILPTVLPMLCWNESLEcSLFVATLFRWCLQLNMTWLVNSAAHKYGGRPYDTTMNPSQNAYVSVMTFGEGWHNFHHVFPWDYRTSELGNFTMGLGTIFIDFCGTLGWAYDRKSVTPDMIQKRSKRTGDGSHALWGWGDKDMTPEERKYVIVHKRRT
>A0A834U7G2	409	0.544	4.708E-124	10	344	349	2	335	344
----------VLYERE-KIDDHAIE-LSKEKEIYKRRIVWRNVMILSSLHIGAIYGIYLTLTSAKLLTTLFGILLGMCSGFGITAGAHRLWAHRSYKAKWQLRLILIIFNTIAFQDAAIDWARDHRVHHKYSETDADPHNAKRGFFFSHVGWLLLRKHPEVKQKGKGIDMSDLKSDPIIAFQKKYYFLLMPMMCFVLPSLIPMYFWNETFLNAyFVPVVFRYVYTLNTTWLVNSAAHLFGNKPYDKYINPSENKGVAMMALGEGWHNYHHVFPWDYKTSELGNYRFNITTAFIDFFAKIGWAYDLKSVAKDMVKARVLKSGDGTHDVWGWGDKDQTQEEKQQAIVT----
>B4QPM3	409	0.480	4.708E-124	0	345	349	0	349	355
MPPNTKDKTVVLYESDAQTVDGGLStelSNPKTTDGRKMKLVWFNIVLFLILHISSLYGVWLFFTSATWTTFLLLWPAVVVTILGVSGGAHRLWAHRTFKANTPLKLIFLFLNTLAFQDAVYYWARDHRVHHKYTETDADPYNSQRGWFFAHIGWLCCRKHPDVVEKGKQIDLSDLEADPLIMFQKKYYLLLMPIICFVLPTVVPMYLWGESLNVSWhVMTLLRWCISLNLIWTVNSSAHMHGMRPYDKNICPVDQSFLIFFHVGEGYHNYHHVFPWDYKSAELGKYSQDVTTKFIEFMAYLGWAYDLKSVSLDSVKQRAQRTGDGSHPVWGWGDKDQLKEDVGVTTISH---
>UPI0018D0EB69	409	0.498	4.708E-124	0	346	349	0	371	375
MAPNMSGSTLLL--AD-TMMTKTVEDDRPTlssysndtkRRDYEWQIVWRNVFAFIYLHAGCLYGFYLIFTgNVRIWTPIFALVFTILSAMGVTAGAHRLWAHRAYKARWPLRLLLALAQTMAFQNHIYEWVRDHRVHHKFTETDADPHNAKRGFFFSHIGWLMVRKHKDVFEKGASIDMSDLEKDPIVMLQKKTYLVVMPVLCFIIPACLPVYLWGEDPWTSWyVASVWRYTLSLNFTWLVNSAAHIYGNRPYDKYIGATDNKTVGILAMGEGWHNYHHVFPWDYKAAELGNYSTNLSTAVIDIAAKYGWAYDLKTVSEDMIRRRVNRTGDGSHPtsrqdppsdghhhpdnpIWGWDDQDMTVEDRQFVEISHK--
>E2AX12	409	0.437	4.708E-124	0	346	349	0	378	381
MAPNLFGNSATLFlEASQQDVSQKKNATEKTttqklslqkiqnsKPKYQWKIVWRNVIAFLYLHIGALYGLYILIVAAKGYTFLWAIIVALLAAIGVTGGAHRLWAHRSYKAKWPMRVILMIFQTMAFQNHIYEWVRDHRVHHKFTDTDADPHNAQRGFFFSHMGWLMVRKHPDVINKGATVDMSDLEKDPVVVWQRRLYIVLMPLFCFLLPTWVPCHFWNEKPMYAWYATLFRYTLSLNLTWLVNSAAHIWGMKPYDNTISPTDSISVGISAMGEGWHNYHHVFPWDYKAAELGNYRTNFTTAIIDFFAWIGWAYDLKTVSYTMVKKRAARTGDGSRYerttdhhnthhhtddgpaIWGWGDTDMAAEDIQKVEIINK--
>UPI000E6E5331	409	0.526	6.447E-124	30	345	349	0	333	349
------------------------------QKPKKHKLVWRNILAFIYLHIAALYGLYLVFTAAQLTTSLFTLVIGSFGAVGITAGAHRLWAHRAYKADWKLRTLLTICQTLAFQNHIYEWVRDHRVHHKFTDTDADPHNSQRGFFFSHIGWLMVKKHPDVKTKGSTVDMSDLERDPIVMFQKKYYLIMMPIFCFLLPTIIPYYLWNENLWVAYyVAAVLRYTLSLNMTWLVNSAAHIWGTKPYDTRISPTENIYVGYLAYGEGWHNYHHVFPWDYKAAELGNYNGNFTTGFIDLFAKLGWAYDLKTVSADMIRKRVNRTGDGSHPqtektdshhhnhsheegVWGWDDRDLTEEDKRIAQIVH---
>B4MKR8	409	0.481	6.447E-124	0	345	349	0	358	363
MPPNAEEqkisqpdmcTTGVLFEADAETIDGGLAKdiKHlKHAEKRKIELVWFNIIAFAYLYVASTYGIWLLFTAVKWQTSVFTLFAILFSALGISGGAHRLWTHRTFKANLPLQLILLFLNTMAFQDAVYIWARDHRVHHKYSETDADPYNSQRGWFFSHIGWLCCKKHPDVIAKGKGIDLSDLRNDPLIMFQKKYYMILMPICCFLLTTAIPMYCWNESFNNAWhVPTLFRWCLTLNLIWLVNSSAHMYGKRPYDKTISPTDEHFLVWLRFGEGYHNYHHVFPWDYKSAELGKYSRDFTTYFIQFFASIGWAYDLKSVSTDMVKRRVIRTGDGSHNVWGWGDKDQAKEDMEETTITH---
>UPI0006D4F5A6	409	0.462	6.447E-124	0	342	349	0	357	367
MSPNlTGSATG-LFLAEAEVTTAQlttTATANPTSRpktekedPYAWKIVWRNVLAFVYLHVGALYGLYLAFTVASGYTVLWSVFIAWLGGMGVTAGAHRLWSHRSYKAKWPLRVLLALLQCMAFQNHLYEWVRDHRVHHKFTDTDADPHNAKRGFFFSHIGWLMVRKHPDVAGKGKVVDMSDLERDWVIRWQRTLYPVLMPLLCFVFPTWVPVKVWGEAPWASWyVAGILRYTLSLNGTWLVNSAAHIWGMKPYDKTISASENLTVACIAFGEGWHNYHHAFPWDYKTSEFHGYRTNVSKAFIDFFAKIGWAYNLKTVPQDLIKKRVARTGDITaHHesdIWGWGDKDIDKDEKKMVI------
>A0A0C9QWJ2	409	0.459	6.447E-124	0	346	349	0	371	374
MAPNLFGSSATLFleasqsaeanKSTTELKTVSTTPLDKSTKQskYKWRIVWRNVIAFVYLHVAALYGSYLLFFKANILTFIFFFTVGTASAVGITGGAHRLWAHRSYKAKLPMRILLMVFQTLAFQNHIYEWVRDHRVHHKFTDTDADPHNAKRGFFFSHMGWLLVRKHPDVINKGKTVDMSDLDADPVVVWQRRLYLLLMPLICFLIPTWIPIHFWNERPMYAWYITVFRYTMSLNLTWLVNSAAHIWGTKPYDKSISPTDNFKIALGAFGEGWHNYHHVFPWDYKAAELGDYRGNFTTGFIDFFASIGQAYDLKTVPISMIEKRAARTGDGtrvkqdndhehSHEgaIWGWGDADMSPEEIQDVEISNK--
>A0A6L5CEM4	409	0.474	6.447E-124	0	341	349	0	370	378
MAPNIPSATtteFVEAKEAPRvnlvHTDEHAKEVLKLDEPYRMSLVWRNILIFIYLHLGALYGVYLVIFHAKFYTFLWAALVASMGAVGITAGAHRLWSHRAYKAKLPLRLILAAFQTMAFQNSIYEWCRDHRVHHKFSETDADPHNANRGFFFSHIGWLMCRKHPDVIRKGAGVDMSDLEQDPIVIWQKRTYLLVTPLLCFALPVWVPVHFWGEAGWTSWyIAGIMRYVISLNFTWLVNSAAHIWGAKPYDKSISPVENVSVAILAFGEGWHNYHHVFPWDYKAAELGNYKMNFTTGFIDFFAWLGWAYDLKSVPVELIQRRAARTGDGSYqrqenkskPqsnphhllegetaIWGWGDKDMLIEDTKSA-------
>UPI0005F3EA32	409	0.452	6.447E-124	0	346	349	0	377	380
MAPNLFGNSATLFleasqqnvsqnKSVAEkIVTQQLStqKIQNSQPKYKWKIVWRNVIVFAYLHLGAVYGLYILITAAKFYTILWSVIVVLLAGFGVTAGAHRLWAHRAYKAKWPMRVILMLLQTTAFQNHIYEWVRDHRVHHKYTDTDADPHNANRGFFFSHIGWLLLRKHPDVISKGAMIDMSDLERDPVVVWQRRLYILLVPIFCFVLPTYIPIHYWNEKPMYAWYAAVFKYTLQLNITWLVNSAAHIWGMKPYDNTISPTDSLTVGIPAFGEGWHNYHHVFPWDYKAAELGNYRTNLTCGFIDFFAWLGWAYDLRTVNHNLIKKRAARTGDGSlyertddrnseHHhtqdkiIWGWDDADMSLEDKQTAEILNK--
>A0A0A1X726	409	0.488	6.447E-124	8	346	349	51	393	397
--------TGVLFEYDADTADGAlnidVLQ-RKRAEKRKLKLVWRNIIIFGYLHLAALYGAWLFFTSAKWPTVFFSIYLYSIGVLGITAGAHRLWAHRSYKAKWPLRALLIAFNTCAFQDAAFHWARDHRVHHKFSETDADPHNATRGFFFSHIGWLLCKKHPDVIAKGKSLDLTDLHADRILMWQLKHYNILMPLACFILPTVIPMYFWNETLINSWfVAAMFRWCFLLNVTWCVNSAAHKFGGRPYDKNINPSQCPSVSAFAFGEGWHNYHHVFPWDYKTAEWGNYSLNLTTAFIDFFAKIGWAYDLKTVSADIIEKRVKRTGDGSHELWGYGDNDITKEDQEGIITINK--
>A0A836G0A7	408	0.450	8.829E-124	0	347	349	0	374	376
MAPNLFGNSATLFLEasqqDvsqkkaAEkAVTQKlsIQKAQNSKPKYQWKIVWRNMIAFAYLHLGALYGLYILIAAAKFYTFLWAAVVATFAAIGVTGGAHRLWAHRAYKAKWPMRVILMLLQTMAFQNHIYEWVRDHRVHHKFTDTDADPHNAKRGFFFSHVGWLLVRKHPDVIKKGATIDMSDLEKDPVVVWQRRLYVILMPVFCFLLPTWVPCHFWNEKPMYAWYCTLFRYTFSLNLTWLVNSAAHIWGMKPYDNTISPTDSLSVGIGAFGEGWHNYHHVFPWDYKAAELGNYRTNFTTAFIDFFAWIGWAYDLKTVAHSIINKRAARTGDGSiyartddeHHhshegaIWGWGDADMALEDMQEAEIINKG-
>UPI00114310F9	408	0.430	1.209E-123	0	347	349	0	382	384
MAPNLFGSSATLFLEasqqdvsqkkDAteKTMTQKVPlqKTQNSKPKYQWKIVWRNVIAFLYLHLGALYGLYILTVAAKFYTFLWVIIVAGFAAVGVTGGAHRLWAHRSYKAKWPMRIILMIFQTMAFQNHIYEWVRDHRVHHKFTDTDADPHNAQRGFFFSHMGWLLIRKHPDVINKGATIDMSDLEKDPVVVWQRRLYIILMPLFCFLLPTWIPCHFWNEKPMYAWYATVFRYTFSLNLTWLVNSAAHIWGMKPYDNTISPTDSYSVAISAFGEGWHNYHHVFPWDYKAAELGNYRTNFTTAFIDFFAWIGWAYDLKTVAHTLVKKRAAKTGDGTRYkrttdhhnthhhthhhthdgaIWGWGDTDMAAEDMQKVEIINKG-
>A0A059TBF8	407	0.492	1.656E-123	0	345	349	0	343	349
MPPQGHPPAWVLDESDAatEGKDAPTPA--PEAEKRKLQIVWRNVTLFVFLHIGALYGGYLFFTRAMWITKIFTVFLYICSGLGITAGAHRLWAHKSYKARLPLRILLTMFNTLAFQDSVLDWARDHRMHHKYSETDADPHNATRGFFFSHVGWLLVRKHPQIKAKGHTIDMSDLLADPVLRFQKKYYLTLMPLFCFILPSYIPT-LWGESLWNAyFVCAIFRYCYVLNVTWLVNSAAHKWGDKPYDKNINPVETKPVSLVVFGEGFHNYHHTFPWDYKTAELGGYTLNLSKLFIDTMSKIGWAYDLKSVSPDIVEKRVKRTGDGSHHVWGW--DDAPAEQKVAATIVN---
>UPI00067BBA1C	407	0.504	1.656E-123	11	348	349	3	358	360
-----------MQEDDiPILSPNYAKLKN---RTHEWQIVWRNVFAFVYLHVAATYGFYLMFTgRVRIWTILFAISFAVISAMGVTAGAHRLWAHRAYKAKWPLRLFLAILQTMAFQNHIYEWVRDHRVHHKFTETDADPHNAKRGFFFSHIGWLMVRKHKEVFEKGATVDMSDLEKDPIVMFQKKTYLFVMPIVCFVIPAWLPVYFWGEDPWTSWYAAsIARYTLTLHFTWLVNSAAHIWGNRPYDKYIGATDNKTVAICAFGEGWHNYHHVFPWDYKAAELGNYSTNMSTALIDIAAKYGLAYDLKTVSADMIRKRVARTGDGSHPsakevdsaredhhhpenpVWGWEDQDMTEEDRQLAEIAHRKT
>UPI00034F996B	407	0.512	1.656E-123	11	346	349	16	368	372
-----------LEEED------YVASLNSTErknRNYEWQIVWRNVFAFIYLHAATLYGIYLMFTgKVKLWTVLFAVSFTLLSAVGITVGAHRLWAHRAYKAKWPLRLFLALLQTMAFQNHIYEWVRDHRVHHKFTETDADPHNAKRGFFFSHMGWLMVRKHKDVFEKGAAVDMSDLEKDPIVMFQKKTYLFVMPILCFLLPLYIPVYFWNENPWSSWyVASMFRYTISLHFTWLVNSAAHLWGNKPYDQYIGATDNKTVAICALGEGWHNYHHVFPWDYKAAELGDYSTNLSTALIDIAAKYGLAYDLKTVSEKMIRNRINRTGDGTHPwakqkaeleedhhhlenpIWGWGDKDMSDDDKKLAEIVHK--
>A0A3B0JJJ7	407	0.507	1.656E-123	3	346	349	25	370	374
---NMEDksskQTGVLFEGDVETADtfQF-----KKAESRQLQWVWRNILLFAYVHFAALYGGYLMLTQAKAATVLFAAALYVCGMLGITGGAHRLWAHRSYKAKWPLRLILITFNTIAFQDAAYHWARDHRVHHKFSETDADPHNATRGFFFSHVGWLLCKKHPDVVAKGKGLDLSDLRADRILMFQRKHYYVLMPLACLILPTVIPFFFWNESLLCSWfVATMFRWCLQLNMTWLVNSAAHKFGGRPYDKTINPSQNAAVSAVTFGEGWHNYHHVFPWDYKTAEWGNYNLNMTTAFIDMFAKIGWAYDLKSVAPDTVERRVKRTGDGTHELWGWGDKDLTAEDAKDVLFLDK--
>A0A8I6RYY7	407	0.508	2.267E-123	0	342	349	0	338	347
MAPNM-APTPDNSECTV----QPLDPLPEKKQEYKVNIVWRNVALFAYLHLAAVYGLYLMLFEAKWLTVFFALVLYKLSALGITAGAHRLWAHKSYKAKLPLKVFLVAINTLAFQNHVIEWARDHRVHHKFSETDADPHNATRGFFFSHIGWLLCRKHPELKEKGKLIDISDLENDPVLAFQKKYYLILMPLTCFLFPTLMPMYMWGESLKCSWfTATMFRYALTLNVTWLVNSAAHMWGQKPYDASISPVENLAVSLGAAGEGWHNYHHVFPWDYKAAELGNYRANTTTALIDLMAKIGWAYDLKTVPPEIVEKRSQRTGDGTRPLWGWGDKDMTQEDAEGTV------
>R4G4I7	407	0.501	2.267E-123	0	343	349	0	340	348
MAPNI--TTSPAA-NDC---PAKNPEEEPIQKvqEYKLQIVWRNVLLFAYLHLAAVYGAYLMIFEAKWFTVAWTILLYYTSALGITAGAHRLWSHRAYKARLPLKILLAFCNTISFQNHIFEWARDHRVHHKFSETDADPHDARRGFFFSHVGWLLCRKHPNVKEKGKVIDLSDLYADSVVMFQKRHYLILMPLACFIMPTMVPMYFWNETFLCSWfVATMFRYAFVLNMTWLVNSAAHMWGNKPYDMTINPSENLGVALGAAGEGWHNYHHVFPWDYKAAELGNYRANFTTGFIDFMSRIGMAYDLKTVPKEVIDKRCARTGDGTRQLWGWGDKDLTKEEINDAVI-----
>A0A6B2E899	407	0.460	2.267E-123	0	346	349	0	394	397
MPPNLFGNTLLLAEGTLEaeksasqatdesqIKTQTIktnEEAGPSSKvvkeePFKVQFVWRNIMIFLYLHLAALYGVYLQVTSAKLITFVFALFLGFCGGMGITAGAHRLWAHKSYKAKLPLRVLLMCFQSLAFQNHVFEWVRDHRVHHKFTDTNADPHNSRRGFFFSHMGWLMTKKHPDVKLKGVLVDMSDLEADPVVMFQKKYYGILMPIFCFIIPALIPYYLLGETFSNSWyIASVMRYVLSLHGTWLVNSAAHLWGMKPYDKNISPSNNIFVAIYAYGEGWHNYHHVFPWDYKTSEFGTYSTNVTTAFIDFFSKLGLAYDLKTVSEDMIQKRILRTGDGSHEysrnkreevlrqmlmsdhdhyhdqnmVWGWDDNDMHEEDKKFAKIYNK--
>A0A6P4IVF7	407	0.491	3.105E-123	0	345	349	0	345	354
MTATTVNATGVLFEADAEALDQDVSQKKYT-DGRKLQLVWRNIVLFALVHLFSLYGVWLLFTEA-TWTTFLAFpVSVAFSIVGISGGAHRLYAHRTFKAKVPLQLILLFLDTFAFQDAVYYWARDHRVHHKYTETDADPYNSERGWFFSHIGWLCVRKHPDVVAKGKEIDLSDLKQDRLVMFQKKYFLVLMPLICFVMPTVLPMYCWGESLKVSWhVLALLRWCLNLNIIWLVNSSAHMFGMRPYDKKISPTDERFLMFLRMGEGYHNYHHVFPWDYKSAELGPYSRDFTTRFINFFAWLGWAYDLKSVSPDMVRRRVLRTGDGSHPVWGWGDKDLQKEDVVDSTITH---
>B7SB91	407	0.534	3.105E-123	9	348	349	10	355	357
---------GVLFEEDvAE--QEAKMANGGPKKgkkleePYRLEIVWFNVLWFVLLHAGALYGVYLIFASAKIYTTLYGFLLCELSLLSITAGVHRLWAHRAYKAKWPLRLTLMVLNLLAYQNSIYEWARDHRVHHKFSETNADPVNAKRGFFFSHVGWLLCRKHPEVRAKGGRIDLSDLERDPIVMFQKRHYYKLVPFVSFVIPTLIPMYFWGETLSNSWYVStMFRYCLSLNLTWLVNSAAHMWGNKPYDKNINPVENLAVAIGSLGEGWHNFHHVFPWDYKTSELGNYSLNFTNAFIDLAVLLGLAYDLKTVPVSMIKTRVGRTGDGSHDVWGWGDKDLPKELADQTMIENRKT
>UPI001ED8B066	407	0.471	3.105E-123	0	346	349	0	364	367
MAPNL--TSPAAYRPDePSVLPSSVEgekasaETNSSSssigSNRQVHIVWRNVLVFTYLHLGALYGIYLTFTAAKLYTFLWSLLITIASALGITAGAHRLWAHKAYKAKWQLRLILAVFQTIAFQNHIYEWVRDHRVHHKFSESDADPHNANRGFFFSHIGWLLCKKHPDVIRKGKTVDMSDLEEDFIVVWQRRTYLLVMPILCLILPTWIPCHFWGEDPWTSWyVCYVMRYTLSLNGTWLVNSAAHIWGTKPFDKNISPTENIPVAIAAFGEGWHNYHHVFPWDYKAAELGNYRTNLTTAFIDFFAWVGWAYDLKKVPVEMVRKRAARTGDGSYQVmhdkdstlWGWGDKDMADDDVKDVEQFSK--
>UPI000E33DD2A	407	0.444	3.105E-123	0	347	349	0	375	377
MAPNLFGSSATLFlEASQQDVSQKKSATEKTvqklpiqkaqssNPKYQWKIVWRNMIAFAYLHLGALYGLYILLTVAKLSTFIWCVLVAAFAAVGVTGGAHRLWAHRAYKAKWPMRVILMLLQTTAFQNHIYEWVRDHRVHHKFTDTDADPHNAKRGFFFSHMGWLLVRKHPDVINKGATVDMSDLEKDPVVVWQRRLYIVLMPVFCFLLPTWVPCHFWNEKPMYAWYATLFRYTLSLNLTWLVNSAAHVWGMKPYDRAISATDSYSVGIGAFGEGWHNYHHVFPWDYKAAELGNYRVNFTTAFIDFFAWIGWAYDLKTVEHSIIKKRAARTGDNSKYkriddhhddhshegaIWGWGDADMTPEDMQDAKIFNKG-
>A0A1W4X6D0	407	0.420	3.105E-123	0	346	349	20	403	409
MAPNVLGSTAlflteatttseepvVLSRTSTKVQPPSAQAssrssqkLSSQQPHYKWDIVWRNVLAFIYLHVGAVYGLYLFIFKCYWSTFIWTyFVAYFASQ-GITAGAHRLWAHRSYKAKLPLRIILMIAQTVALQNHLYEWVRDHRVHHKFTDTDADPHNARRGFFFSHMGWLMVRKHKDVMIKGKTVDMSDMEEDPVVRFQRRYYLILTPIFCFLIPSLVPWYFFGEDWWTAWYVSaIFRYTVSLNCTWLVNSAAHIWGTKPYDKTISPTENVHVAFWAFGEGWHNYHHVFPWDYKAAELGNYALNFSTMTVDFFAKIGWAYDLKTASVEMVRKRAKRTGDGTRdsneeiqddnPhmhggVWGWGDKDMKPEDIEDVRIYNR--
>B4M0C3	406	0.497	4.252E-123	7	346	349	34	377	381
-------QTGVLFEGDADTADCALDvdvKKLKKAEKRKLKLVWRNIMLFGYLHLAAVYGGYLMLTQAKWATVVFSFFLYTAGMIGITGGAHRLWAHRSYKAKWPLRVILVTFNTIAFQDAAFHWARDHRVHHKFSETDADPHNATRGFFFSHVGWLLCKKHPDVVAKGKSLDVTDLRADRILMFQLKHYFVLMPLACFILPTIIPMICWNESLLCSWfVATMFRWCFQLNMTWLVNSAAHKFGGRPYDKNINPSQSPYVSAFTFGEGWHNYHHVFPWDYKTAEWGRYSLNMTTAFIDFFAKIGWAYELKSVAPETIERRVRRTGDGTHELWGWGDKDLTAEDAQHVLFVDK--
>A0A023F676	406	0.485	5.823E-123	29	346	349	6	341	345
-----------------------------QGPHYEWQIVWRNVLGFIYLHVGALYGLYLVLTVAKWYTFAWATFYTSLGAMGITAGAHRLWAHKSYKAKWQLRLLLAAFQSIAFQNHIFEWVRDHRVHHKFTDTDADPHNSKRGFFFSHIGWLMVKKHKDVKVKGKAVDMSDIAKDWVVMFQKKYYLIVMPLFCFVIPTMVPIYLWNEGAWNAWyIAGVLRYTLSLNGTWLVNSAAHIWGTKPYDKNISPSENLSVAIVAFGEGWHNYHHAFPWDYKTSEFSGYKFNLTTAFIDFFARIGWAYDLKTAPLDMVEKRANRCGDGSRkmlshskkekhrhshigEVWGWDDQDMTVEEKQMVEITHK--
>A0A4D6CBE4	406	0.462	5.823E-123	0	346	349	0	382	386
MAPNVSGSPSPLFgvtpLAGAEVIPSKTEQQQHiqltklkqqqqqqqqqqqQRPKYQLQIVWRNVAAFLFLHIGCLYGLYLLFTTAKLSTVLWTLLISSAGATGITAGAHRLWAHKAYRARWPLRLLLAVFQTLAFQNHIYEWVRDHRVHHKFTDTDADPHNSRRGFFFSHIGWLMVRKHSDVITKGRQVDMSDLERDWVVMLQKRYYLIAVPFFCFFIPTWVPVHFWGEKAWVAWyVAGICRYTLSLNFTWLVNSAAHIWGTKPYDKNITPTENVTVAMLAFGEGWHNYHHAFPYDYKAAELGNYRANLTTAFIDMFARIGWAYDLKMATPAMVQRRILRTGDGSHdsvaahdhhhhqdEVWGWDDKDMTTEDKKLIEIINR--
>UPI00073D9D42	406	0.483	7.975E-123	30	346	349	7	337	340
------------------------------KPKYKWNIVWRNVINFLYLHISSLYGLYLSLTALKFYTTIFMIITIPITTLGITAGAHRLWAHKSYKAKWPMRVILMICQTMAFQNHIYEWVRDHRVHHKFTDTDADPHNSQRGFFFSHIGWLMLKKHPDVIKKGATVDMSDLEKDPVVVWQRRLYIILMPLFCFIIPTWIPIYFWNERPMYSWYLTIFRYTLSLNITWLVNSAAHIWGTKPYDSTISPTDSYSVGIAAFGEGWHNYHHVFPWDYKAAELGNYKVNFTTAIIDGFAKIGWAYDLKTVSHEMIEKRACRTGDGTKYqnvkdqhehnhnnsIWGWDDPDINTEDVQSARIINK--
>A0A1D2MTL3	406	0.554	7.975E-123	36	346	349	25	343	348
------------------------------------DIVWRNVALFTYLHLAAFYGGYLLITGQVMWqTFLWGVILHTMSGFGITAGAHRYWAHKSYKAVTPLRLLLAYMQTLAFQNHIYEWCRDHRVHHKFAETHADPHNAKRGFFFSHMGWLLCKKHEAVKVKGKSVDMSDLEQDPIVMFQKKYYLPLVLTISFVIPTIVPSYFWGETASTAFlFAAMFRYCVTLHCTWLVNSAAHRWGPRPYDKSISPAENKSVAWWAFGEGWHNYHHVFPWDYKTSEVGIYRYNFSAAFIDYMAKVGWAYDLKTVPEKLVKQRVARTGDGSHPdhihagPWGWGDKDIPEDDEKVTEILHK--
>A0A6P8ZT19	406	0.505	7.975E-123	0	343	349	0	355	357
MAPNVADVTnyrsGVLFE--TEDTPdyvQVIEKSEKTRtvKKEKLseaqPIYWSNVYWFTVMHVMALYGLTLVFSSAKLLTTAWAVLLYVVGTLGVSAGVHRLWSHKAYKARLPLRMLLTFFNTIAFQNSIWEWTRDHRVHHKFTETDADPVNAARGFFFAHVGWLLCKKHPDVTRIGKTVDLSDIEADPCVAFQKKYYGPLVLTLCFAMPTIVPAVAWGESYWNAFfVAAMLRYTLSLHGTWLVNSLAHWAGGRPYDGSIAARENVLVSIGALGEGYHNYHHVFPWDYKTAELGKYSTNFTTAFIDFMAKIGQAYDLKSVNEDMVKTRTLRTGDGTHPVWGWDDKEMLQEDRELAKI-----
>UPI001E27B553	406	0.497	7.975E-123	25	346	349	20	359	362
-------------------------ALRNKRRDYEWQIVWRNVLAFIYLHAASLYGLYLIFTgKAKLMTFLFAVVFASVAAMGVTAGAHRLWAHRAYKARWPLRLFLAILQTIAFQNHIYEWVRDHRVHHKYTETDADPHNAKRGFFFSHIGWLMLRKHKDVLEKGALVDMSDIERDPIVMIQKKTYLVVMPLLCFIMPTWMPVALWNENAWASWyVATIFRYTISLHFTWLVNSAAHIWGNRPYDKYIGATDNKVVAMLAFGEGWHNYHHVFPWDYKAAELGDYRTNLSTALIDLAAKWGLAYDLKTVSMEMIRKRVTRTGDGTHPigmkneeddhhhpdnpIWGWDDTDMPEEDRKLAEIANK--
>UPI001442F251	406	0.440	7.975E-123	0	346	349	0	374	377
MAPNLFGTSATLYleasqqgihkeKSASENVDKQqlIAQNSSQQPKYKWDIVWRNVIAFTYLHCGSLYAMYlLIFHEVSPYTFIWGLSLGMISAVGVTGGAHRLWAHRAYKAKWPLRVILMILQTIAFQNHIYEWARDHRVHHKFTDTDADPHNAQRGFFFSHIGWLMLRKHPDVIKKGATIDMSDLEQDPVVVWQRRLYIILMPLFSFIIPTWIPIYFWKEAPLTAWYATVWRYTFTLNGTWLVNSAAHIWGMKPYDKTIGPTENRAVALIAIGEGWHNYHHVFPWDYKASELGDYTLNATTAVIDLFSKIGWAYDMKTVPAEIVKKRAMRTGDGsiyengqlthTHShedaIWGWGDKDMEPDEIKTAEVYNK--
>UPI001C9CD40C	406	0.446	7.975E-123	0	346	349	0	375	378
MSPNIFGNSATLFlEASQQNVPQDKSlagstktsqAKTGKPKNtskYEWQIVWRNVIAFVYLHVSSLYALYLAWYEMKLFTCLWTIGLALFAALGITAGAHRLWCHRSYKAKWPLRLILMILQTVAFQNHIYEWVRDHRVHHKFCDTDADPHNSKRGFFFSHMGWLMLRKHPDVLSKGKLVDMSDLEKDPIVVWQRRLYVVLMPIFCFLIPTWVPIYFWNETPMLAWYATVFRYTVSLNLTWLVNSAAHIYGMKPYDNSISPTDHFMVAVGAMGEGWHNYHHVFPWDYKAAELGNYRTNLSTAFIDFFSSIGWAYDLKTVPVEMIEKRAARTGDGTrvkkvegHHhhehshegaIWGWGDSDMSIEDIKEAHIINK--
>A0A195BTK0	406	0.450	7.975E-123	0	347	349	0	376	378
MAPNLFGNAATLFleasqqdvsqKEAAEkAVTQKllIQKAQNLKPKYQWKIVWRNIIAFLYLHLGALYGLYILITAAKFYTTLWSIIIGSFAAIGVTAGAHRLWAHRAYKAKWPMRVILMLMQTTAFQNHIYEWVRDHRVHHKFTDTDADPHNAKRGFFFSHIGWLLVQKHPDVINKGATVDMSDLEKDAVVVWQRRFYIILLPIFCFLLPTWIPCHFWNEKPIYAWYSTLFRYTLSLNLTWLVNSAAHIWGMKPYDNSISPTDSLSVGIIACGEGWHNYHHIFPWDYKAAELGNYRANFTTAFIDFFAWIGWAYDLKSVEHSMIKKRAARTGDGSiyaqtddrdeHHhshegaIWGWGDADMAFEDMQKVKIINKG-
>B4JRQ2	406	0.494	7.975E-123	1	345	349	28	374	382
-AGGASKQTGVLFEADADTNDGGltmdITQFKNAEK-RKLKWVWRNIVLFAYVHVAALYGGYLLVTQAKWATIVFSMFLYSAGMIGITGGAHRLWAHRSYKAKWPLRVILVAFNSIAFQDAAYHWARDHRVHHKFSETDADPHNATRGFFFSHVGWLLCKKHPDVVAKGKSLDLSDLRADRVLMFQKKHYFVLMPLACFILPTCIPMLCWNESLLCSVlVPTIFRWCLQLNMTWLVNSAAHKFGGRPYDKNINPSQSPYVSLFTLGEGWHNYHHVFPWDYKTAEWGNYSLNMTTAFIDLFAKIGWAYDLKSVVPETVERRVRRTGDGSHELWGWGDKDLTPED--GQSVLH---
>T1HR83	405	0.464	1.092E-122	0	346	349	0	362	366
MSPNLSGTaTGLfLAEAEVISTPksQPLQASKKlLGAQYEWHIVWRNVLGFIYLHVGALYGLYLAFIVGKVHTFLW-------GAMGITAGAHRLWAHKSYKAKWQLRLLLAAFQSIAFQNHIYEWVRDHRVHHKFTDTDADPHNSKRGFFFSHMGWLMVKKHADVKAKGKVVDMSDIDKDWVVSFQRKYYTIIMPILCFLIPTVVPVYLWNESWSSSWyIAGVLRYTLSLNGTWLVNSAAHIWGTKPYDKNISPTENLSVAIVAFGEGWHNYHHAFPWDYKTSEFSGYKFNYTTAFIDFFARIGWAYDLKTVPLHMVEKRANRSGDGSHHsagnkkkekpphshegeLWGWDDQDMTTEEKQMAEITHK--
>A0A7D5YXN8	405	0.507	1.092E-122	29	346	349	33	371	375
-----------------------------KRRDYEWQIVWRNVLAFVYLHIGALYGLYLMLTgNVKLWTPVFAVIFTILSAMGVTAGAHRLWAHRAYKARWPLRLVLATLQTMAFQNHIYEWVRDHRVHHKFTETDADPHNARRGFFFSHIGWLMVRKHKEVFEKGVSIDMSDLEKDPIVMLQKKTYLVVMPILCFVLPALLPVWLWGEDPWTSWyVASIWRYTVSLNFTWLVNSAAHIWGNKPYDKSIGATDNVTVAICAVGEGWHNYHHVFPWDYKAAELGNYRTNLSTAVIDFAAKYGWAYDLKTVSAEMIRRRVLRTGDGSHPintkedfiddhdhhhsenpVWGWDDKDMPDEDRQLVEISHR--
>UPI001D032D76	405	0.450	1.092E-122	0	346	349	0	381	384
MAPNLFGNSATLFLEasqnvaqdkkiDVDIKnnkPVKVATKQPKAsdkssnsvnKDYKWKIVWRNVIAFVYLHVGALYGLYYLVTSAKLATFAWMLGLGFFAGVGITAGAHRLWAHKAYKAKWPMRVLLMILQTVAFQNHIYEWVRDHRVHHKFTDTDADPHNAKRGFFFSHMGWLLIRKHPDVINKGKTVDMTDLEQDFVVVWQRRLYLILMPIFCFLIPTWIPIYCWNEVPLYAWYATIFRYTLSLNLTWLVNSAAHIWGMKPYDSSISPTDNFKIALGTFGEAWHNYHHVFPWDYKAAELGDYSGNFTTAFIDFFAYIGQAYDLKTVPKEMIEKRAARTGDGsrvaqnhsehSHEgaIWGWGDADMSAEDMNLAQIIKK--
>UPI000718EAF6	405	0.474	1.495E-122	28	346	349	5	337	340
----------------------------KLGSKYKWDIVWFNFIFFLYLHISCLYGIYLSFTAVKLYTTIFAIITIPITNLGITAGAHRLWSHKSYKAKWPMRVILMICQTMAFQNHIYEWVRDHRVHHKFTDTDADPHNSKRGFFFSHIGWLMVRKHPDVIKKGATIDMSDLEKDAVVVWQRRLYIILMPLFCFIIPTWIPVHFWGERPMYAWYLTIFRYTLSLNITWLVNSAAHIWGTKPYDSSISPTDSYSVGLAAFGEGWHNYHHVFPWDYKAAELGNYKANFTTAIIDGFAKIGWAYDLKTVSHEMIEKRASRTGDGTKYthvddqhehnhnnsIWGWDDPDINTEDILDARILNK--
>UPI001E27043A	405	0.523	1.495E-122	29	346	349	26	363	366
-----------------------------KRRDYEWQIVWRNVLAFIYLHVATLYAFYLIFTgRAKGITVVFGMVIAIMGGMGVTAGAHRLWAHRAYKARWPLRLFLAIMQTMAFQNHIFEWVRDHRVHHKFTETDADPHNARRGFFFSHIGWLMVRKHKDVFEKGASVDMSDLEKDPIVMFQKKTYLVIMPLICFVIPTWIPVVLWNENPWSSWyVAAIFRYTVSLHFTWLVNSAAHIWGNKPYDKYIGATDNKAVAICAFGEGWHNYHHVFPWDYKAAELGNYSTNMSTALIDFAARYGLAYDLKTVSQEMIRKRVTRTGDGSHPldsetqksdedhnhpenpVWGWDDQDMTEEEKKLAEIAHK--
>B7SB79	405	0.490	1.495E-122	14	348	349	18	368	370
--------------EDPRIVsaPQMKN------RDYEWHIVWRNVLAFIYLHVAAAYGLYLMFTgKVNAFTILFAFSFAAMSAMGVTAGAHRLWAHRAYKARWPLRLYLALMQTMAFQNHIYEWVRDHRVHHKFTETDADPHNARRGFFFSHMGWLMVRKHKDVFEKGATVDMSDLEKDPIVMFQKKTYLVVMPLLCFLIPSYIPVWLWNEDPWSSWyVASITRYTLTLHFTWLVNSAAHIWGTRPYDKNIGATDNVAVAIGAFGEGWHNYHHVFPWDYKAAELGNYRTNLSTALIDIAAKYGLAYDLKTVSKEMIEQRVSRTGDGSHPwaqqtedcsdehhhpenpVWGWDDTDMPEEDKQLAKIVHRKT
>UPI00063F7A5E	405	0.461	1.495E-122	0	347	349	0	374	376
MAPNLFGSSATLFLEasqqDvsqkksaAEkAVTQQLSiQKTQTLKPkYQWKIVWRNMIAFAYLHLGALYGLYILITVARFYTFLWSIFVASFAAVGVTAGAHRLWAHRAYKAKWPMRIILMLLQTTAFQNHIYEWVRDHRVHHKFTDTNADPHNAQRGFFFSHMGWLLLRKHPDVISKGATIDMSDLDKDFVVVWQRRLYIILMPVFCFLLPTWIPCHYWNEKPMYAWYATLFRYTLSLNVTWLVNSAAHIWGMKPYDNSISPTDSYSVGIGAFGEGWHNYHHVFPWDYKAAELGNYRTNFTTAFIDFFAWIGWAYDLKTVGHSMIKNRAARTGDGSKYermndhdhthegaIWGWGDTDMAPEDIQEAEIINKG-
>A0A6J1WM42	405	0.495	1.495E-122	11	346	349	19	372	376
-----------LDEDD---MPKIFNVSEQKNRSHEWQIVWRNVLAFVYMHIAALYGLYLIFTgKARLWTYVFGIIFAIGSALGVTAGAHRLWAHRAYKARWPLRLFLAIMQTMAFQNHIYEWVRDHRVHHKFSETDADPHNARRGFFFSHMGWLMVRKHKDVLEKGALVDMSDLEKDPIVMFQKKTYLVGMPLLCFVIPAMIPVYWWGEDPWISWyVASITRYTVSLHFTWLVNSAAHIWGNKPYDKNIGATDHKLVATLALGEAWHNYHHVFPWDYKAAELGNYSTNLSTGLIDLAAKWGLAYDLKTVSNEMIIKRASRTGDGTHPsskasntlnndhhyhpenpVWGWDDQDMSEEDRKLAEIAHR--
>A0A6A4K817	405	0.461	1.495E-122	0	345	349	0	374	382
MTPNLTGTgTGLL-LAEAEVVTEQKPisrkpllqtktPVKPTGPKYEWHIVWRNVLAFAYLHTGALYGMYLVFTQAKLATCFYVlFVSWY-SGMGITAGAHRLWAHKCYKANAALRLLLAFCNSSAFQNHIYEWVRDHRVHHKFTDTDADPHNSNRGFFFSHMGWLLVRKHGDVRHKGKAIDMSDLEKDWVVMFQKNFYPILMPICTFVIPTMVPVYLWGEDGWTAWyVAAVMRYTLVLHGTWLVNSAAHMWGTRPYDKFISPVENVYVGVLAFGEGWHNYHHAFPWDYKTSEFSGYSANATTAFIDFFAWLGWAYDLKTVKAEMIEKRAIRTGDGSHPadkqntnkdhrhgiegeIWGWDDKDLTDKDREMMSIIN---
>UPI0004CD6588	405	0.447	1.495E-122	0	346	349	0	381	384
MAPNLFGNSATLFLEASQNVaqdnnkpnvdiktnkPVNVttEQsiTNNTNtnnnKKYKWSIVWRNVIAFIYLHVGSVYGLYLLFTGAKLLTFMWIFVLGFLAGVGITAGAHRLWAHKSYKAKWPMRFLLMILQTVAFQNHIYEWVRDHRVHHKFTDTDADPHNAKRGFFFSHMGWLLIRKHPDVINKGKTVDMSDLEQDFVVVWQRRLYILLMPIFCFLIPTWIPIHFWDEKPLYAWYATIFRYTLSLNLTWLVNSAAHIWGMKPYDSSISPTDNLKIAMGAFGEGWHNYHHVFPWDYKAAELGNYSGNFTTAFIDFFAFIGQAYDLKTVPVAMIEKRAARTGDGsrvaknhdehSHEgaIWGWGDTDMSADEINLVQISKK--
>UPI001CC53E47	405	0.482	1.495E-122	23	346	349	50	387	390
-----------------------IQELSNSEPKYKWNIVWKNVIVFIYFHLGGIYGFYLWTNGIKTYTILWSIFVEFFAIMGITAGAHRLWSHRSYKAKWPLRLVLMLLQTTSYQNHIYEWVRDHRAHHKFTDTDADPHNSRRGFFFSHIGWLMVRKHPDIFKKGATIDLSDLEKDPIVVWQKRLYVVLMPLLCFVIPTWVPYYFWNEKFTYSWYSNLARYVFSLNVTWMVNSAAHIWGMKPYDMNICPVENKIVSIFAYGEGWHNYHHVFPWDYKTSEFGTYNTNFTTAFIDFCARLGLAYDLKTVPDEVIRKRAARTGDGSRYdkkeaVhyynledmkWGWGDVDMKPEEIQEVSVYHK--
>UPI000C25383F	405	0.464	1.495E-122	26	343	349	76	415	423
--------------------------VKREGPHYKWDIVWKNVLIFILLHGFGIYGLYIMFVKAQWRTILFGYLYAATSAMGVTAGAHRLWAHRTYKAKLPLRIFLMICQSAALQNDLHEWVRDHRVHHKFTDTDADPHNSRRGFFFSHIGWLMVKKHKDVFSKGKTVDLSDIESDPVVMFQKRHYVLMVTFLCFMIPAHIPWYFWGEDWWVSWYVTIARYTLSLHFTWLVNSAAHIWGTKPYDKTINPVENKFVAWVAFGEGWHNYHHIFPWDYKAAELGDYRLNPSTAFLDLMAYFGLAYDLKTVSEDMVRKRVKRTGDGTwknkndnagasmgnesddHHhgegVWGWGDKDMEEEDIKDVRV-----
>C7BBA9	404	0.482	2.048E-122	0	345	349	0	350	356
MPLNSGDTaTGVLFESDVETVDGGltkdVSSLKTTDGSR-LQLVWLNIVLFVIIHTASLYGVWLLLAEATWTTFLLFFPAVVMTILGVSGGAHRLWAHRTFKANTPLKLIFLFLNTLAFQDAVYYWARDHRVHHKYTETDGDPYNSQRGWFFSHIGWLCCRKHPEVVEKGKQIDLSDLEQDPLVMFQKKYYLLLMPLICFVLPTVVPMYLWGESLNVSFhVMALLRWCLSLNLIWLVNSSAHMFGMKPYDKNICPVDQGFLIFCRVGEGYHNYHHVFPWDYKSAELGKYSQDITTKFIDFFAYLGWAYDLKSVSQDLVRRRAERTGDGSHPVWGWGDRDQRMEDIGDTTITH---
>A0A067R1V5	404	0.480	2.048E-122	0	348	349	9	364	365
MAPNSSSVTEDRGAGDTAHAPQNERRGAGAEpyPNYRTEVVWPNVVVHAYLNLAALYGAYLMFTSARLPTAIWAFILYEAGILGITAGAHRLWSHRAYKATWPLRVFLVLLQTLAFQTSAHEWVRNHRVHHKFSDTDADPHNVNRGFFFTHYGWMLTKKHPAVKENGKKVDSSDLDADPLLIFQKRYYMIIMPILCFVIPTAVPVFVWNETWSNAYhIAAVMRQVITLHMTLITNSVTHWpdtWRKRPYDKRICPSENFFVSLLTLGEGWHNFHHVFPWDYKTSEIGYNRINPTTHFIDFCARIGLAYDLKTVPTSMVKRRVQRTGDGTHELWGWGDADMSEAEKKMVqVVNEKAT
>UPI000252BA7C	404	0.463	2.048E-122	0	346	349	0	363	366
MSPNLSTSLytkifqkNVYQEEKN---NQEISdQKLSNSKKYEWKIVWRNVILFIYFHIGALYGFYLWGNGIKGYTILWFFIMGFISSMGITAGAHRLWCHRTYKAKWPLRFLLMLSQTISHQNHIYEWVRDHRVHHKFTDTDADPHNARRGFFFSHIGWLLVRKHPDVIKKGATVDMSDLEKDPIVVFQRRFFYVLMPLLCFVFPAWIPYYFWNEQFIYSWYNNLARYVFCLNATWLVNSAAHMWGMRPYDVNIVPTENLVVSMLVCGEGWHNYHHVFPWDYKAAELGGYKTNFTTAFIDLCALLGQAYDLKTVPDEMIAKRILRTGSGSscnknetiHHhedmKWGWGDKDMKPDEIEETRIFNK--
>A0A8B8HF69	404	0.495	2.048E-122	6	346	349	9	365	368
------DAT-FTKNADCN-TPTVISQ--GKRRDYEWQIVWRNVLAFIYLHVATFYAFYLIFTgRTKIFTISFAVLFAIMSAMGVTAGAHRLWAHRAYKARWPLRLFLALMQTMAFQNHIYEWVRDHRVHHKFTETDADPHNARRGFFFSHMGWLMVRKHKDVFEKGASVDMSDLEKDPIVMFQKKTYLVVMPLLCFLVPSWIPVVLWNESPWTSWyVASMLRYTISLHFTWLVNSAAHIWGNRPYDKYIGATDNKAVAICAFGEGWHNYHHVFPWDYKAAELGNYSTNFSTALIDVAAKYGLAYDLKTVSLEMIRKRIARTGDGSHPsdkkvkdsdddhnhpenpVWGWDDKDMPEEERKLAEIAHK--
>A0A6J1LP01	404	0.508	2.048E-122	7	339	349	28	364	375
-------QTGVLFEDDADTNDGALDvnvvELKKAEK-RKLKWVWRNIILFAYVHFAALYGGFLLLTQAKWPTVVFSIFLYVAGMLGITGGAHRLWAHRSYKAKWPLRLILITFNTIAFQDAAFHWARDHRVHHKFSETDADPHNATRGFFFSHVGWLLCKKHPDVVAKGKGLDLTDLRADRILMFQLKHYFVLMPLACFILPTVIPMVCWNESLLCSWFVStMFRWCFQLNMTWLVNSAAHKFGGRPYDKNINPSQSPYVSAFTFGEGWHNYHHVFPWDYKTAEWGNYSLNMTTAFIDLFAKIGWAYDLKSVAPDTVERRVRRTGDGTHELWGWGDKDMTAEDQQ---------
>UPI0006D5057D	404	0.480	2.048E-122	0	346	349	35	384	387
MAPNV--VTSTLT---CETTiPN-----PPVKKPYKRSIVWRNVLLFIYLHIAALYGLYLMFFSAKLATVAFAILAYQVAALGITAGAHRLWSHRSYKAKYPLQILLAFFNTVSFQNSIYEWARDHRLHHKYSETNADPHNATRGFFFSHIGWLLCRKHPDVMEKGKGIDMSDLKENPVVMFQHRHYLKLMPLCCFIIPTMIPMYFWGESFVNSWfVATMFRYCFSLNMTWLVNSAAHMWGNRPYDKNINPAENFVVAIGASGEGWHNYHHVFPWDYKAAELGDYKMNFTTAFIDFMARIGQAYDCKIVPDSVVRSRMQRTGMMSAaPVkknpeeevhpWGWGDETIPEEDTKIAETMYK--
>A0A3S2PIU8	404	0.484	2.048E-122	0	347	349	46	395	399
MPPQGQKKDsWVLYETDAK-DEDVTHHVPPSAEKRELKIVWRNVFIFLYLHIAALYGGYLFLTSVMWKTRIATIILYVISGLGITAGAHRLWAHKSYKAKLPLRILLTFFNTLAFQDAVVDWARDHRMHHKYSETDADPHNATRGFFFAHVGWLLVRKHPQIKAKGKTIDLSDLWADPVLRFQKKYYMILMPLTCFIMPSVLPT-LWGESlWNGYFCTAIFRYVAILNSTWLVNSAAHLWGHRPYDKNINPVEIKAVCAAALGEGFHNYHHTFPWDYKTAELGHYSFNITKLFIDAMASIGWAYDLKTVSPDVIEKRVKRTGDGSHSVWGWSDqyiDDIYAEE-ENTAIVHPD-
>UPI001D08B51F	404	0.515	2.804E-122	0	324	349	0	327	334
MAPNNSNCSEVLNEDNLEFEHQNelKPELEIKSSKYKMRLVWRNIILFLTLHLASVYGIYLIFTSAKLITTIYAIFLYQAGAFGITAGAHRLWTHRAYKAKWPLKLLLIICDTLAFQDAVIDWARDHRMHHKFSETDADPHNAKRGFFFCHMGWLLCRKHPEVKEKGKSIDLSDLSADPFIRFQKRYYLILMPLVCFVLPTLIPWYFWNESLLNSWfVASLWRYTVTLHVTWLVNSVAHLWGARPYDKTINPVENLFVSLFALGEGWHNYHHTFPWDYKAAEIGHWRINVTTHLINFFAKIGWAYDLKTVSDDMIQKRVLRTGDGTHP------------------------
>UPI0018A1636D	404	0.488	2.804E-122	0	345	349	0	347	353
MPPNSNDTsTGVLFESDVDvGLTKDLPKLRTTDGS-KLELVWLNIVLFVILHASSVYGVWLLFTEA-TWTTVLLFApAVVMTILGVSGGAHRLWAHRTFKANTPLKLIFLFLNTLAFQDAVYYWARDHRVHHKYTETDADPYNSQRGWFFAHIGWLCCRKHPEVVEKGKQIDLSDLEADPLVMFQKKYYLWLMPVICFVLPTALPMYLWGESLNTSWhVMALLRWCVSLNLIWMVNSSAHMFGMKPYDKNICPVDQGFLISFHVGEGYHNYHHVFPWDYKSAELGPCSQDATTKFIDFFAYLGWAYDLKSVSLDMVRQRALRTGDGSHPVWGWGDKDQKSEDIGDTTITH---
>K7PBR7	404	0.601	2.804E-122	0	346	349	0	350	354
MPPNTecniQDVTGVLEETDREVEERDIKEVHKTNKFPELPIIWFNVFLHAVSHSIGLYGLYVLFTSAKWWSVALFLVNYEFATLGTTAGIHRLWSHRSYKARWPLTLFLTYCQTLAFQYSIIYWATYHRVHHKYTETDADPHNAKRGFFHSHMGWTIRQRSPEFITRAKEADMSDLYNNTIVRIQDEYYYSILMVVFFIMPTVMPMYLWNETFVNAFSLNILRYLVNLHCFFFVNSAAHKMGYKPYRKDIYASDFMLASILMQGDAWHNYHHTFPWDYKTSEHGTYGTNVTTGFIDLMAKIGWAYDLKTASPEMIKRRVLKSGDGSHHLWGWGDKDQSKQERSEAIILNK--
>UPI001569BCE6	404	0.497	2.804E-122	7	346	349	1	365	368
-------TTaAFLSE-DEKPEKKYIEHtstyiSQGKRRDYEWQIVWRNVLAFIYLHAATFYGFYLIFIgKTKILTIIFALVFSAMSAMGVTAGAHRLWAHRAYKARWPLRLFLALLQTMAFQNHIYEWVRDHRVHHKFTETDADPHNAKRGFFFSHMGWLMVRKHKEVFEKGSSVDMSDLEKDPIVMFQKKTYLVVMPLLCFIFPAWIPVALWNENPWTSWYVGsILRYTISLHFTWLVNSAAHVWGNRPYDKYIGATDNKTVAICAFGEGWHNYHHVFPWDYKAAELGNYSTNLSTALIDFAAKYGLAYDLKTVSLEMIRKRVTRTGDGSHPlgkkteesdedhhhpenpVWGWDDEDLTEEERKLADIAHK--
>UPI001CBA34AF	404	0.510	2.804E-122	7	346	349	22	363	369
-------QTGVLFEYDAETVDGDLISDRfqlKRAENRRLDLVWRNIILFALEHLAALYGLYSIFTKAKLETTLFAAGLYIIGMLGVTAGAHRLWAHRTYKAKWPLRLILVIFNTVAFQDAAYHWARDHRVHHKYSDTDADPHNATRGFFFLHVGWLLCKKHPDIKEKGKGLDLSDLRADPILMFQRKHYYILMPLACFVLPTVIPMVYWNETLASSWfVASMFRWCFQLNMTWLVNSAAHQFGNRPYDKTMNPTQNAYVSAFTFGEGWHNYHHSFPWDYKTAE--WGXANITTAFIDMFATIGWAYDLKSVAPDMIKRRVLRTGDGSHELWGWGDKDMTAADARNVLFVDK--
>A0A026W4L1	404	0.433	2.804E-122	0	347	349	0	382	384
MAPNLFGSSATLFlEASQQDVSQKKSAAEKTAvqklslqktqdskPKYQWKIVWRNVIAFVYLHVGAIYGLYTALMFAKFYTLVWALSFSAFAAVGVTGGAHRLWAHRSYKAKWPLRIILMIFQTMAFQNHIYEWVRDHRVHHKFTDTDADPHNAQRGFFFSHMGWLLVRKHPDVIKKGATIDMSDLEKDFVVVWQRRLYIILMPLFCFLLPTWLPCYYWNEKPMYAWYATVFRYTLSLNLTWLVNSAAHIWGMKPYDNTISPTDSLSVGLSAFGEGWHNYHHVFPWDYKAAELGNYRTNFTTAFIDFFARIGWAYDLKTVAHDIVIKRASRTGDGSiyertnttttdHHdahqhthegaIWGWGDTDMAPEDMQKVTIINKG-
>A0A7J7BAB5	404	0.547	3.841E-122	0	345	349	0	343	348
MAPNNLTPTGVLFDSD-EHVD--IEKVtEKYEKNIENKYYWIMILLYSYFHVVAVYGLYLVIVSAKIWTTLTVPVLYFFGILGITAGVHRLWSHRSYKATWQLRLLLTTFQTLAFQDPVIDWARDHRVHHKYNETDADPYNINRGFFFSHIGWMFVNKHPAVRNKGQGIDSSDLFADPFLAFQKKYYFYVMPIVCFILPTFLPMYLWDETFTNAYSINILRYVLSLNSTLAVNSFAHRFGSKPYDKNLNPSENLTMSLITLGEGWHNYHHAFPWDYKTSELGIYSTNITTLFIDLMAKIGWAYDLKTASEDMIKKRVLRTGDGSHDLWGWGDKDQTEEDRQGVVVQH---
>D7EJN2	404	0.442	3.841E-122	0	345	349	0	381	389
MAPNLLgNSTLFLAETNsAEPIqiiskpglqdvlPQVKPQisSRSSVSQYRWQIVWRNVLIFIYLHIAGIYGLYYAIAQAQWKTLLWGYLVILASGIGVTAGAHRLWAHRTYKAKLPLRIYLAFCQTVALQNDIYEWVRDHRVHHKFTDTDADPHNSNRGFFFSHMGWLLVKKHKDVFVKGKTVDMSDVEADPVVRFQRKYYIILTPILTFVFPAIVPWYFWNETPTVCFYsVAIFRYILTLHGTWLVNSAAHIWGYRPYDKNINATENKSVSILAFGEGWHNYHHVFPWDYKAAELGNYRMNFTTAFLDLMSKIGQAYDLKTVSVDMINKRRKRTGDGTglvdeellenedkHHhhhddsIWGWGDKDMKQDDMDMVQVHN---
>UPI001954679D	403	0.484	5.259E-122	0	345	349	0	349	363
MPPNGKDTTGVLYESDVETLDGGLSSdLNtlKTTDGRKLELVWFNIVLFVILHISSLYGVWLLLTAA-TWTTCLLFVpIVVVTILGISGGAHRLWAHRTFKANTRLKLIFLFLNTFAFQDAVYYWARDHRVHHKYTETDADPYNSQRGWFFAHMGWLCCRKHPEVVAKGKLIDLSDLEADPLIMFQKKYYLLLMPIIAFLLPTVVPMYLWGESLNVSWhVMALLRWCVSLNFIWAVNSSAHMHGMRPYDKNICPVDQSFLIFFHVGEGYHNYHHVFPWDYKSAELGKYSQDVTTKLIDFMAYLGWAYDLKSVSLDLVKQRAQRTGDGSHPVWGWGDKDQREGDVDVTTISH---
>UPI0008F9D26F	403	0.495	5.259E-122	13	347	349	48	394	396
-------------KPNLEPTPVIEEQtannpkpKKEDADAYRVKIVWRNVMLFTYLHLGAIYGFYLIFTSAKIQTSIFGFLLYQASAIGITAGAHRLWSHRAYKAKWPLKLILIILNSLAFQNSVFEWARDHRVHHKYSETDADPHNAKRGFFFSHVGWLLCRKHPDVIQKGRCIDLKDLDDEPLVQFQKRHYLKMVLLFCFILPTVVPVYCWGETWGNAWyVATLWRYAFILNVTWLVNSAAHLWGQRPYDKFINPAENISVAILALGEGWHNYHHVFPWDYKTAELGNYRANLTTAFIDFFAKIGWAYDLKTVPLSLVHKRANRTGTRKHShegeVWGWDDENMLKEDKDHAVIFQKD-
>UPI001E280401	403	0.510	7.202E-122	0	328	349	0	325	340
MPPHQQAASWALFESDATkdatIVP-------PSADKREWKIVWRNVILFAFLHAGGVYGAYLFFTKAMWATRLFAVFLYLCSGLGITAGAHRLWAHKSYKARLPLRILLTIFNTIAFQDSALDWARDHRMHHKYSETDADPHNATRGFFFSHIGWLLVRKHPEIKAKGPTIDMSDLKADPILRFQKRYYLILMPLACFILPSYIPT-LWGETmWNGYFVCAIFRYVYVLNVTWLVNSAAHKWGSKPYDKNINPVETKPVSLVVLGEGFHNYHHVFPWDYKTAELGNYSLNLTKLFIDTMAKIGWAYDLKTVSPEVIEKRVKRTGDGSHEEWGY--------------------
>D1MAD7	403	0.494	7.202E-122	0	341	349	0	343	346
MAPNNTVASGVLFENDAKTEDFGLDTTPvKTASDRKMQIVWGSVLQFGLFHVAALYGAKLFFTSAKWQTDAFAFLLYIMSTLGITAGVHRLWTHRAYKAKWPLRLILIAFNTLAFQDPVMKWVRDHRLHHKYSDTDADPHNATRGFFFSHMGWLMVRKHPEVLRKGKDIDLSDLYADPIVTFQKKYYMILMPLTCFVMPTLIPAYYWNESYSTAFfVAGFFRYITLINTTFLVNSAAHMWGNKPYDKYINPVQNISVSLLTLGEGYHNYHHAFPWDYRAAEFGFDYLNLSTHFINFFSKIGWAYDLKTIQDDIMRKRIIRTGDGSHELWGLNDKGQPKEGIENV-------
>A0A151WSE5	403	0.440	7.202E-122	0	347	349	0	375	377
MAPNTFGNLATLFLKTSQQDVSQKKAAEKTvtqklstqkvqnmKPKYQWIIVWQNMIAFIYLHLGALYGLYILIEAAKFYTFLWVIVVGVFTGIGITAGAHRLWAHRTYKAKWPMRVILMLLQTTAYQNNIYVWVRDHRVHHKFVDTDADPHNVKRGFFFSHMGWLLVRKHPDVINKGATIDMSDLEKDPVVIWQRRHY-KILIILCFLLPTWIPCYFWNEKPIYAWYSTLFRYTVSLNLTWLVNSAAHIWGIKPYDNTISPTNNLSVSIGAFGEGWHNYHHVFPWDYKAAELGNYRTNFTTAFIDFFTWIGWAYDLKTVTHSMIKKRADRMGDGSKYartnvhdehhhshegvIWGWGDIDMELEDIQEAEIINKG-
>A0A821RY61	402	0.521	9.863E-122	0	330	349	0	327	339
MPPHQQTSSWVLYESDA---SKETPEVPPSAEQRKWQVVWRNVILFALLHIGGVYGAYLFLFKAMWATRTFAVFLYICSGLGITAGAHRLWAHKSYKARLPLRILLTVFNTIAFQDSALDWARDHRMHHKYSETDADPHNATRGFFFSHVGWLLVRKHPEIKAKGNTIDMSDLKADPILRFQKKHYMILMPIACFLMPTYVPT-LWGETLWNAyFVCSIFRYVYVLNVTWLVNSAAHKWGSKPYDKNINPVETKPVSLVVLGEGFHNYHHVFPWDYKTAELGNYSLNITKLFIDTMAKIGWAYDLKTVSTEVIEKRVKRTGDGSHEEWGYED------------------
>B3NCQ1	402	0.487	1.351E-121	0	345	349	0	349	354
MPSNSEDITGVLYETDVQTVGGGLSRdlgRLKATDGTKMELVWLNIVLFVILHISSLYGLWLLFT-ASTWTTFLLFIPAVaVTTLGISAGAHRLWAHRTFKANTPLKLILLFLNTFAFQDAVYYWARDHRVHHKYTETDADPYNSNRGWFFAHMGWLCCRKHPAVVEKGKQIDLSDLEADPLVMFQKKYYLLLMPVICFFLPTVVPMFLWGESFNVSWhVMALLRWCISLHFVWLVNSSAHMHGMRPYDKNICPVNLSFLIFFRFGEGYHNYHHVFPWDYKSAELGKYSQDVTTKFIEFMAYLGWAYDLKSVSLDLVKQRAQRTGDGSHPVWGWGDKDQLKEDVGVTTRSH---
>A0A1B6F550	402	0.517	1.351E-121	14	344	349	30	372	373
--------------EDYDLLPDEQEySSNNQSisnisdskcKNLFQKytIVWRNVTLFALLHLAALYGFYLIFTSAKLLTTLYAIFLYKCGGLGITAGAHRLWAHKSYKAKTPLKIILLIFNTLAFQDAVLIWARDHRVHHKYSETNADPHNAKNGFFFSHVGWLLCKKHEDVKTKGKNIDLSDLENDKLLTFQKKYYLILMPLICFILPTIVPYYYWNETFINSlFVATFLRYAFTLNITWLVNSAAHIWGHKPYDKNINPVENISVAIFALGEGWHNYHHTFPWDYKTAELK-YYFNFTTVFINFFAKIGWAYDLKTVSKEMIEMRVKRTGDGSHPVWGWGDKDQPKDEISKATIL----
>Q4PP95	402	0.523	1.849E-121	8	345	349	10	349	354
--------TGVLFEnETVDSEEAMKSEKKEENDKFVRQILWINVAHFTVLHIFAFYGLYLVFTSAKLATTFFAYILFVLGTFGISAGVHRLWSHKAYKAKFPLRVILMIFNSLAYQNSIWVWARDHRVHHKYSETDADPCNAKRGFFFSHVGWLMSKKHPDVTNIGKGVDLKDLEADPVVAFQKKYYFYLVALICIILPAVIPVMFWNESWTNAiFIPVFLRYTIGLNATWLVNSAAHMYGGRPYDKFINPSENFAVIIGTLGEGWHNFHHTFPWDYKTSELPHYVFNWTTGFIHLFAKIGWAYDLKSVSEQVVKARCKRTGDGSHEVWGWGDKDQTAEEREAAIIEH---
>A0A6I8TUK3	402	0.477	1.849E-121	3	346	349	34	413	416
---NVRTTTEPTTIVTAKAR-VQVDELQKTDssssssssstssSYFQAALVWRNIIAFVYLHGGFLYGLYLAFTVAKGSTILLAFILGLFGAFGITAGAHRLWSHRSYKAKWPLRLILMISQTLAFQNSIYEWVRDHRVHHKFTDTDADPHNAKRGFFFSHIGWLMMKKHPDVRQKGKTVDMADLETDPIVMFQKKYYAVLMPLFCFVIPTYLAYYFLDETFSNSWyIVAIFRYVLSLNGTWLVNSAAHIWGTKPYDRKISPTNNTFVAIAAVGEGWHNYHHVFPWDYKTSELGKYSTNFTTAVIDFFAKIGWAYDLKSVSDDMIKKRVLRTGDGTHTyseehlrekmvdyinnldhdnenvVWGWDDHDMAEDDRRDATVSNK--
>A0A6P9AEU0	402	0.469	1.849E-121	0	346	349	64	432	435
MSPT---ATAPMS-PTATATPtAMLLRDRAKPDPYAWKIVWRNVLAFVYLHYAAVRGVYLILTgQLHFYTYLWTVLLIGLSAEGITAGAHRLWAHRAYKAKWQLRTLLMLCQTLAFQNHIYEWVRDHRVHHKFTDTDADPHNASRGFFFSHMGWLMVRKHPDVRTKGAGVDLSDLERDPIVMFQKKFYLVLMPLIAFVMPAMVPAKLWGESGWTAWyACSMARYTLALHGTWLVNSAAHIWGMRPVDKSISPTENVFVAHVAFGEGWHNYHHVFPWDYKAAELGNYKGNFTTAFIDFFARLGWAYDLKTVSKEMVEKRVRRTGDGSHPyaqqahrddghhhhhhhhdhgeeVWGWGDRDMSQDDILSATIINK--
>UPI0006763E5C	401	0.497	2.533E-121	29	348	349	23	362	364
-----------------------------KRRDYEWQIVWRNVLAFIYLHVASLYGIYLILTlKSKILTLLFALFFGVLSAMGVTAGAHRLWAHNAYKARWPLRLFLAVMQTMAFQNHIYEWVRDHRVHHKFTETDADPHNARRGFFFSHIGWLMVRKHKDVFEKGATVDMSDLEKDPIVMFQKKTYLVVMPLLCFILPAWVPVALWGENPWHSWyVASMFRYTLSLHFTWLVNSAAHIWGNRPYDKYIGATDNKTVAICAFGEGWHNYHHVFPWDYKAAELGQYSTNFSTALIDWAAKYGLAYDLKTVSADMIRKRVTRTGDGSHPysketkkieddhhhpenpVWGWEDTDMPEEDRKLAEITNKIT
>A0A653BML8	401	0.433	2.533E-121	0	341	349	0	377	387
MAPNLSSlflADATSAEPVQIISPkSEVLsyqpayQAPKKPvtkskePQYKWDIVWKNVLIFILLHTAAVYGLYLMFTRAMWQTNVFAILYAAFTAMGVTAGAHRLWAHRTYKAKTPLRIFLMILQSAALQNDIHEWVRDHRVHHKFTDTDADPHNSNRGFFFSHIGWLMVKKHPMVISKGKTVDMSDIEADPVVQFQKRHYILMVTLLTFMIPAHIPWYFWGENWWVTWYVTIARYTLSLNFTWLVNSAAHIWGTKPFDKNINPTENKFVAVAAFGEGWHNFHHVFPWDYKAAELGNYRMNFSTAFLDFMAYIGQAYDLKTVSEAMVKRRVKRTGDGTweekecsgkkeergHdheygeYVWGWGDKDMKEDDVNDV-------
>A0A336MI11	401	0.468	2.533E-121	0	343	349	0	393	402
MAPNILGNT-ILVATDAQIEPkssvivrsstttkhdtlikNEINnnqkSKNNSSSEYHMQIVWLNVILFCYLHASGLYGLYLMFTKAKLATIVFTFFLMIFCGLGITAGAHRLWSHKAYKAKWPLRLLLMIAQTAAHQDAIYVWSRDHRVHHKFTDTDADPYNAKRGFFFSHIGWLMVKKHPAVIAKGKTIDMSDMEADPIVMFQKKFFIPLMIIFCFLLPTYIPVYFWNESVATAFyVATMFRYCAGLNGTWCVNSVAHIWGMKPYEKTISPCNNFYVAAFGLGEGWHNYHHVFPWDYKTSELGKYSSNWTTGFIDFFAKIGWAYDLKTVSNEMIRKRVLRTGDGSHkyskevdlnknlhkfveefqfnkdeekSIWGWDDKDINLQDKSDAKI-----
>E9JBH1	401	0.504	3.468E-121	0	348	349	0	349	353
MASNIISkSTRVLFENDTLAKSQLIEDLKEKSK-YVRHIVWINVIILPLQHFGALYGLYLSFTSAKFVTTLFAILLYSFSVFGITAGAHRLWAHRSYKAKWPLQLLLMIMNTAAFQNAAIDWSREHRIHHKYSETDADPHNIKRGFFFAHMGWKLINQHPDVMKKSKSVDLSDLERNSILAFQKKYYVILRLLLCFVLPTVIPVVFWDETVTNAFFIStVLRYIVTLHVTGLVNSAAHMFGNKPYDRYIGSVENTGIAIAAFGEGWHNYHHVFPWDYKTDELGNYRFNVTTAFIDFFAKIGWAYDLKTTSKEIVRKRVAKTGDGSHEIWGWGDKDQTQEERDAVIVTHHHT
>A0A6J1RYN5	401	0.490	3.468E-121	0	341	349	0	357	361
MAPNvdvSNYRTGVLF--DTEDTPDYVEvitkekqikqakqaKADKKKGERELqPIYWSNVYWFVVMHVMALYGLKLVFTDAKLLTTAWAVFLYVIGTLGVSAGVHRLWSHKAYKARLPLRMLLTFFNTIAFQNSIWEWTRDHRVHHKFTETDADPVNADRGFFFAHVGWLLCKKHPDVTRIGKTVDLSDIEADPCVAFQKKYYGPLVFTFCFLMPTVVPT-LWGESLWNAyFVAAMLRYTLSLHGTWLVNSLAHYVGDRPYDKSIAARENLIVSLGALGEGYHNYHHVFPWDYKTAELGVYSTNLTTAFIDFMARIGQAYDLKYVNQDMIKTRTLRTGDGTHPVWGWDDKDLTQEDKELA-------
>UPI000E6D6AA4	401	0.477	3.468E-121	0	345	349	0	367	372
MPgssPVLADTfvTKTIDEDMPEI---SFNNNYGKRRDYEWHIVWRNVLAFIYLHLSATYGFYLIFTgKVMLFTALFAILFSALSGMGVTAGAHRLWAHRAYKARWPLRVILALLQTMAFQNHIYEWVRDHRVHHKYTETDADPHNARRGFFFSHMGWLMVRKHKEVFEKGANVDMSDLEKDPIVMFQKKTYMAAVPLFCFILPAAVPIYAWGEDPWVSWYAAaITRYTITLHFTWLVNSAAHVWGNKPYDKYIGATDNKAVAICAFGEGWHNYHHVFPWDYKAAELGDYSTNLSTGLIDLAAKLGLAYELKTVSVDMIKKRVTRTGDGSHPldkkvehaeddhhhpenpVWGWDDKDLPDEERQLAEIVH---
>A0A3S3P0P5	400	0.503	4.749E-121	0	328	349	0	326	328
MAPNIPSQ--PLSD-DISSLKKQLKTNAKPDSGYQLKIVWRNVALFAYLHLAALYGLYLFFTSAKWKTDLFAILLYVMSGFGITAGAHRLWAHRSYKAKWPLRLLLCIFNCIAFQNDIYEWSRDHRVHHKYSETDADPHNATRGFFFSHMGWLLCKKHPEVKAKGKNVDCSDIWADPIVRFQRRYYIPLMVLFCFLIPTFIPHWLWGETKWNAFfVCAILRYCYTLHMTWLVNSAAHMWGRRPYDKHINPSENIGVSFGAIGEGFHNYHHTFPWDYSTSELGW-KLNLTTMLIDGFAKIGWAYDLKTVSPEVIHQRKQRTGD-IHERgpYGY--------------------
>A0A6J2JRN9	400	0.485	4.749E-121	0	342	349	0	344	353
MPPqRKQEASWVLYETDANDLPEDAPpHVPPSAEKRPWKIVWRNVILFFILHVGGVYGGYLFLFKAMWRTSIFAIFLYLCSGLGITAGAHRLWAHKSYKARLPLRILLTIFNTIAFQDAVVDWARDHRMHHKYSETDADPHNATRGFFFSHIGWLLLRKHPEIKAKGHTVDVNDLHNDPILRFQKKYYQILMPLACFIMPTYVPT-LWGETVWNSFyVCAIFRYVYVLNITWLVNSAAHMWGSKPYDKNINPVETRPVSLVVLGEGFHNYHHTFPWDYKTAELGDYSLNLSKLFIDFMAKIDWAYDLKTVSTDVIQKRAKRTGDGSHPVWGYDVGEVATEDKTDTT------
>A0A7I0Z411	400	0.491	4.749E-121	22	346	349	17	364	367
----------------------ELSQLDPprQRRDYEWQIVWRNVLAFVYLHMATLYGIYLILIgKTKILTLIFAVTISAMSAMGVTAGAHRLWAHRAYKARWPLRIFLAVMQTMAFQNHIYEWVRDHRVHHKFTETDADPHNAKRGFFFSHMGWLMVRKHKAVFEKGASVDMSDLEKDPIVMFQKKTYLVLMPLLCFVVPAWLPVVLWNENPWVSWyVASMLRYTISLHFTWLVNSAAHIWGNRPYDQYIGATDNKAVAICAFGEGWHNYHHVFPWDYKAAELGNYSTNLSTALIDFAAKYGLAYDLKTVSIEMIRKRVSRTGDGSHPlsskkeslnqhdhhhpenpVWGWGDEDMTEEEKKLAEIAHK--
>A0A0M3LAH8	400	0.498	4.749E-121	29	345	349	36	374	379
-----------------------------KRRDYEWQIVWRNVMAFVYLHVGLIYGFYLILTgNVKLWTPIFAVLFTLLSAIGVTVGAHRLWAHRAYKARWPMRLLLALLQTMAFQNHIYEWVRDHRVHHKYTETDADPHNARRGFFFSHIGWLMVRKHKEVFEKGAQIDMSDLEKDPIVMFQKKTYLVVMPILCFLLPSWVPVYCWGEDPWTSWyVASIWRYTLSLNFTWLVNSAAHIWGNKPFDKNIGATDNVTVAICAVGEGWHNYHHVFPWDYKAAELGNYRTNISTAVIDLAAKYGWAYDLKTVSVQMIKNRVARTGDGSHPsvqetkqvdddhdhahpenpVWGWDDKDMPEEDRLLVEISH---
>A0A3Q0JL17	400	0.461	6.504E-121	0	341	349	0	369	371
MAPSL--TPHFLSEAEV-ISPSVYPIKSKPSPspgiepnesyssrhPYRWSIVWRNVLAFAYLHLGASYAVYLMFfNQVQLKTILYMLFVGFISGEGVTAGAHRLWAHRTYSAKWPLRLILMLANSMAFQNHLYEWVRDHRVHHKFTDTDADPHNSRRGFFFSHMGWLMVRKHPDVKRRGATVDLSDLEKDWVVMFQKKYYLILMPICCFLIPPLIPWYFWSEKWTNAWyvfhknwetLCALLRYTVSLHGTWLVNSAAHIWGMRPYDKHISSSENSSVAFLAFGEGWHNYHHTFPWDYKAAELGNYRLNLTTAIIDMFAWIGWAYDLKTASPEMVSRRVARTGDGTRHghshenqVWGWNDEDLTEEDRMLA-------
>A0A2S2QBU8	400	0.507	8.906E-121	31	346	349	21	338	341
-------------------------------KSTHQAIVWRNVILFAYLHLAALYGALLIFTSAKIATTIFAIFMYQVSLIGITAGAHRLWSHRSYKAKWPLRVILMICNTVAFQNHVFEWSRDHRLHHKYSETNADPHNANRGFFFSHIGWLLCRKHPDIMDKGRGIDVKDLLADPIVAFQKKYYKFLMPMLCFIIPTLIPVYCWGESWSNSWfVAAMFRYTFSLNITWLVNSAAHMWGGRPYDRFINPAENITVALLALGEGWHNYHHVFPWDYKAAELGDYRLNITTAFIDFFAKIGWAYDLKTVSADTLRKRMERTGaeDKELP-WGWDDKDLSLSDREAATIINK--
>A0A5E4MCR9	399	0.509	1.220E-120	28	346	349	15	338	341
----------------------------KQNKNEHQAIVWRNVILFAYLHLAALYGVFLIFTSAKMHTTVFAIFMYQVSSIGITAGAHRLWSHRAYKAKWPLRVILIIFNTIAFQNHVYEWARDHRLHHKYSETNADPHNANRGFFFSHVGWLLCRKHPDIMEKGRGIDMSDLLADPIVAFQKKYYKFLMPLLCFILPTMLPVYCWSESWANSWfVATMFRYTFSLNVTWLVNSAAHMWGGRPYDRFINPAENISVALLALGEGWHNYHHVFPWDYKAAELGDYKLNMTTAFIDFFAEIGWAYDLKTVSAATVRKRVERTGiddvDNKNLSWGWDDKDLPQSEREAATIINK--
>A0A482WXZ8	399	0.487	1.220E-120	7	348	349	3	345	347
-------ATGQLFEED--DAPEPI--VHKEPEiKHKVKIFWRNVFTLTYFHIASVYGVYLALTNTKWQTFAFVAFLYVITKIGITAGVHRLWTHRAYKANFPLRALLMFFFTLSFEGKVWVWARDHRVHHKYQETDADPYNAARGFWFAHMTWLLQNKHPEVIRKGKGIDISDLEADPLVMFQKKYYWPLVYVICLFMPTAVPWYFWGEDLITAWhVAVCLRYVISYHGTWLVNSVAHMYGNRPYETAIFARENAPVSLITLGEGWHNYHHAFPWDYKASELGFYTFNMTTAFIDFFAKIGWAYDLKTVPHHVIKARALRAGDGTYkePeVWGWNDKDVNPEDRRNATVINAKT
>B7SB78	399	0.488	1.220E-120	0	348	349	0	350	353
MPPQGQaKSTWVLYETDVINDEAEVPvTVPPTAERRKWQLVWRNIILFGFLHIGAVYGAYLFLFKAMWKTCAFAIFLYLCSGLGITAGAHRLWAHKSYKVRLPLGILLTIFHTIAFQDAVVDWARDHRMHHKYSETDADPHNATRGSFFSHIGWLLVRKHPQIKAKGHTIDMSDLKADPVLRFQKKYCLTLMPLACFVLPTYIPM-LWGESLWNAFfVAAIFRYVWVLNVTWLVNSAAHLWGNKPYDKHINPVEIKPVSLVVLGEGFHNYHHTFPWDYKTAELGDCTLNFSKIFIDFTSKVGWAYDLKTVSTDVIQKRVKRTGDGSHALWGEDDKDLPTEEKIQASIFNADT
>T1PIA3	399	0.473	1.220E-120	0	343	349	0	351	361
MPPNLsteQSTTGILEPQEADTIDGGmvkdIEQL-KHAKDRKLQIVWRNVIIFTYAGIAALYGLYLLCTaKPKWQSYVFTLATIYMGGFGITVGAHRLWAHRSYKAKLPMRILLMIFNTMSFQNPIFVWARDHRVHHKFSETDADPHNAMRGFFFSHMGWLMVRKHPDVLTKGKTVDVSDLKADPVVMFQLKYYGVLMYILTFIFPTVVPIWCWGESMTNAWhVCTAFRWWFILNGTWCINSVCHLFGNKPYDKSYNPGENLGISGLTIGECFHNYHHVFPWDYKAAELGGSRHNLSAAFIELCAKIGWAYDMKTVSPDIIKRRVLRTGDGTHPVWGWGDKDQTKEEIQSAVV-----
>A0A7J6Z7L5	399	0.450	1.220E-120	15	346	349	25	379	384
---------------DARIThhPQIEPPkiITKDDRcQYKWDVVWRNVIAFLYLHIAGLYGFYLVCTVCSWKTFIWALLYAVLSGIGITAGAHRLWAHRSYKAKLPLRIILMLLQSSAFQNHIYEWVRDHRVHHKFTDTDADPHNAKRGFFFSHIGWLMVKKQKDVFNKGGTVDMSDVEADPVVRFQKLFYLVLVLIMCFAIPTIVPWYFWGEDGWVSWYsAAIFRYALTLNGTWLVNSAAHIWGTRPYDTKISPTQNVHVAVIAFGEGWHNYHHIFPWDYKAAELGDYRFNLTTMVIDFFAKIGWAYDLKTASVDMVNKRIKRTGyrnaincnnnakastDVHHGevIWGWGDKDMRTEDINDVKYFNK--
>A0A182K1K4	399	0.485	1.220E-120	1	346	349	48	413	416
-APVTED----LKPKDA-TKQAMVQGGTSTARRYHHVYVWRNIIAFIYLHLGFLYGSYLLVTSAKWSTFFFALALGSCGALGITAGAHRLWSHRAYKAKWPLRLFLMLAQTLAFQNSVYEWVRDHRVHHKFTDTDADPHNATRGFFFSHIGWLMVKKHPDVKARGRAVDMSDLEQDAIVMFQKRYYALLMPLFCFVLPTFLAYYYLDETFSNAWyVVAIFRYVLSLNATWLVNSAAHIWGTKPYDRNISPTNNTFVAIAAYGEGWHNYHHVFPWDYKTSELGTYSTNFTTAAIDFFARIGWAYDLKSVSDELVRKRVLRTGDGTHqyseqelqarmvdyinqldheseqAVWGWDDKDMNEQDRQDATVRNK--
>A0A1B6FR88	399	0.461	1.670E-120	0	346	349	0	349	353
MTADTDQSTGQLFPEDPCPAPPPPPEK-KVFKPHKPKIYWRNVFTLTYFHISSIFGVYLALTNTKWQTYIFVTLLYLATKIGITAGVHRLWTHKSYKANFPLRALLMLFFTMAFEGKVWVWARDHRVHHKYQETDADPYNAGRGLWFSHMGWLMQSKHPDVIEKGKGIDMSDLRADSLVMFQKKYYWPLVYLLCLILPTVIPVYFWGESWITAWhVAVCLRFVISYNATWLVNSVAHKYGSQPYDVNFFARENKTVSVITLGEGWHNYHHTFPWDYKTSEMGTYGFNMTTGFIDFFAKIGWAYDLKTVSSEMVRKRALRTGDGSHKVkelWGWGDKDMPKEERLGATVINR--
>UPI001C207F0A	399	0.530	1.670E-120	19	343	349	15	357	360
-------------------VPLIKKSATKSKVNNETQIVWRNVIAFIYLHVAVAYAIYLAFTKAKVQTVIFSFILSNVSGLGITAGAHRLWAHKAYKARWPLRLFLACLQTIAFQNHIYEWVRDHRAHHKFSETDADPHNAKRGFFFSHIGWLMVRKHRDVIEKGASVDMSDLKKDPIVMFQKKYYFLIMPMISFVIPTLIPMALWNESLSVSWhIASILRYTYSLHCTWLVNSAAHIFGNKPYDRHIGPTENKLVAILAVGEGWHNYHHVFPWDYKAAELGNYRTNISTALIDLAYKCGLAYDLKTVPSHLIEARVSRTGDGTHPsemkklehqedhhhlnpIWGWDDKDMTEEHKKLAKI-----
>UPI00143DAC7C	399	0.443	1.670E-120	0	347	349	0	389	391
MAPTLFGSSATLLLEASQHgisqekksVPKPelsLSKARSDEKKYKWHVVWRNVIAFVYIHGAAVYGLYLVFTSAKFASFVTAIAIGVLSGVGITAGAHRLWAHRAYKAKWPMRMILMILQTVAFQNHIYEWVRDHRVHHKFTDTDADPHNAGRGFFFSHMGWLLVRKHPDVVKKGATVDMSDLEKDPIILWQKRLYIILMPIFCFLIPTWIPCYFFGEKPINAWYLTLLRYALTLNGTWLVNSAAHIWGNKPFDKTISPTDSLAVGIGAFGEGWHNYHHVFPWDYKAAELGNYKGNITTAFIDMFAWMGQAYDLKTVSVAMVNKRAARTGDGSRePrpekpdqeedyeghhhhhhhhhhdhshenvVWGWDDKDMAEEDMQDAEIYNKG-
>UPI001EEB3505	398	0.480	2.287E-120	31	348	349	30	354	369
-------------------------------RKFKAEIVWKNVLYLSYFHIAGLYGFYLMLTSAKIATSLFAVFIFIASGLGVTCGAHRLWTHRAFKANLGLRIALMILNCMAFEDSVYEWARNHRVHHKYSETDADPHNSRRGFFFSHVGWLMVRKHPDVSEKGKTVDMSDLLQDPVLVFQRKYYKYLMPLLCFGFPTVVPVWLWSETWNNAYhVAAMFRYVYLLNCVWLVNSAAHFYGPRPYDKNMEPRENVTVAVMTLGEGWHNYHHAFPWDYRSSELGYFRFNFTTRFIDFCARMGWAYDLKSAPLSMVQRRVKRTGDGTYknPfpdsVWGWGDRDMTLEDKKEVVVLHGRT
>UPI00103F6EB9	398	0.505	2.287E-120	28	346	349	28	375	379
----------------------------PQGKNRshEWQIVWRNVLGFVYLHTAAIYGLYLIFTgRAKMYTWLFGVLFAVVSAMGVTAGAHRLWAHQAYKARWPLRVILTVLQTMAFQNHIYEWVRDHRVHHKFTETDADPHNAKRGFFFSHIGWLMVRKHKQVFEKGATIDMSDLEQDPIVMFQKKTYLVLMPVLCFLIPAWIPIHFWGETPWSSWyVAAILRYTISLHFTWLVNSAAHIWGNRPYDKNIGATDNVTVAICAFGEGWHNYHHVFPWDYKAAELGNYSTNMSTSLIDLAAKFGWAYDLKTVSVDMIKKRAARTGDGSHPscqeapkviddddhdhdhdhshdnaVWGWEDKDMPEEDKQLAEISHR--
>UPI00087493AC	398	0.460	2.287E-120	0	346	349	0	381	386
MAPNLIGNSALLastAEPVQIISPITYPttyqrPVKRTVRasgqhqQYKLQIVWRNVMVFFFLHLGAIYGLWLAITQASWKTCLYTYIYAAFAGMGITAGAHRLWAHRTYVAKLPLRILLMIMQTTALQNHIYEWTRDHRVHHKFTETDADPHNAKRGFFFSHVGWLMVRKHKDVFIKGKTVDLSDLEADPVVMFQKKYYLILAPVFCFLIPSFFPYYYWGESWWNTFfVASIFRYTISLNFTWLVNSAAHIFGTKPYDKNIKATENTFVAWAAFGEGWHNYHHVFPWDYKAAELGNYRLNFTTAFLDLMSKIGWAYDLKTVSPHMVKKRVERTGDGSwveHksrkvnhddPnhhdhgdmLWGWGDKDMNVEEVKHIKCYNK--
>A0A1Y1L9W8	398	0.570	3.132E-120	27	345	349	11	329	334
---------------------------RGTKKTAKSTRSWPMIIIYAYFHIVAVQGLYLAFTSAKIWTSLLVVFLYEVGILGITAGVHRLWSHRAYKATWQLRLLLTAFQTIAFQNSVIDWARDHRVHHKYNETDGDPYNARRGFFFSHIGWMFFRKHPDVIAKGRGIDFSDLYADPILFYQKKYYYYIMPIVCFLLPTYLPMYLWNETFTNAFTINILRYILTLNSTLAVNSVAHRWGSKPYDKFLNPSENLSISLLTLGEGWHNYHHAFPWDYRTAELGKFSTNLTSVFIDLMAKIGWAYDLKSASEEMIKKRVMRTGDGSHEIWGWGDKDQPKQEITEAVINH---
>A0A8D8UZZ2	398	0.445	3.132E-120	0	345	349	0	344	350
MAPNSKSA--LLEEPKFDqPITAVYEEK-ITKPKVEQPIIWRNVIAISLFHLVALVTPFYCWSRCKYNTIFWGIMIGSLGGFGVTGGVHRLWAHRSYSAKWPLRLILLLCYSIAGQNSVLNWVRDHRVHHKFSETDADPHNSQRGFFFAHVGWLFLRKHPLVIEKGRTVDMSDVMADPLVMFHEKHFIWFKLIMCFIVPTLVPCYFWGEPFFISFlIMNFLRYILALNFTWAVNSAAHIWGNKPFDGRIMPAENRVVSFLALGEGWHNYHHVFPWDYKTAELGHYSTNWTTLVIDWFAWMGWAYDLKTVSPAVVTARVKRTGDGTHDVWGWGDKDMSLEEKLEATVLN---
>A0A482WNM8	398	0.454	3.132E-120	0	343	349	0	345	352
MSPKSEYQcTGKLFEDDFavELSPAPL----KKEEEYKREIVWKNVGYIVYFHVAALYGLYLIFTSGKIETFLFSIFLFIFSGLGVTCGAHRLYAHRSFKATTPLKILFMIMNSMAFEDSIYEWVRNHRVHHKFTETTADPHDSRRGFFFSHCGWLMVRKHPDVKRKGQTVDVSDLESDPVIMFQKKYYKYLMPFFTFFVPTIIPVLCWGESLNNAYhIAGMFRYTYLTNMVWLVNSAAHIYGMRPYDKNINPRENRLVAFLTLGEGWHNYHHVFPWDYRSSELGMYRYNFTTRFIDWFSRIGWAYDMKSVSKEIIQKRAKRTGDGSHynPVWGWDDKDLSAEIKADAFV-----
>A0A6P4HVZ8	398	0.482	3.132E-120	0	346	349	0	350	360
MPPNGNDVTGVLFETDAETRDLGLAkdlSKLKTTDGRRLKLVWLNIILFVVAHTLSVYGLWLLFVE-STWTTFLXFpAAFLLTGVGISGGAHRLFAHRTFKANTRLKLIFLFLDTLAFQDAVYYWVRDHRLHHKYTETDADPYNSERGWWFAHIGWLCCRKHPEVKAKGQQIDLSDLESDPLVMFQKKYYLILMPLICFVLPTVLPMWLWGETLRTSFYTVCmLRWVLSLNLVWLLNSSAHMFGNRCYDKNINPTNEPVLIWLKCGEGYHNYHHVFPWDYKSAEGGHFANDFTTKFIXFFAKIGWAYDLKSVPADLVQRRVERTGDGTHPIWGWGDKDQTEQDIANTKIMHK--
>A0A182FA66	398	0.492	3.132E-120	19	346	349	56	407	410
-------------------TTKKVQESRPK-RQYNNVYVWRNIIAFIYLHLGFLYGSYLLLTSAKWSTFLFALALGSCGALGITAGAHRLWSHKAYKAKWPLRLFLMLAQTLAFQNSVYEWVRDHRVHHKFTDTDADPHNATRGFFFSHIGWLMVKKHPDVKARGQAIDMSDLEQDGIVMFQKRYYALLMPIFCFVLPTFLSYYYLGETFSNSWyVVAIFRYVLSLNATWLVNSAAHIWGTKPYDRNISPTNNTFVGIAAFGEGWHNYHHVFPWDYKTSELGTYSTNFTTAAIDFFARIGWAYDLKSVSDDMIKKRVLRTGDGSHTyseqeltakmvdyinnldheseqaVWGWDDRDMNELDRQDATVQNK--
>B6CBS4	398	0.457	4.288E-120	0	345	349	0	374	379
MAPNILGSS--LFLADTTL-GKNVDDDHSsnfsasdnysgKRRDYEWQIVWRNVFGFIYLHTGMLYGFYLIFTgQVKFFTVLFAVLFAILSAMGVTAGAHRLWAHRAYKARWPLRLILAFLQTMAFQNHLYEWVRDHRVHHKFTETDADPHNAKRGFFFSHIGWLMIRKHKDVFEKGASIDMSDLEADPIVMFQKKTYLVVMPILCFVLPAYIPIVWWGEVPWTSWyVATILRFTVSLNFTWLVNSAAHIWGNRPYDENIGATDNKTVAILAFGEGWHNYHHVFPWDYKAAELGNYSTNMSTAIIDYAAKHGWAYDLKTVSVDMIRKRVARTGDGTHPsnddtkkkleedhhhpdnpVWGWDDTDLKDEDRKFAEIAH---
>UPI00062909EA	397	0.480	5.872E-120	25	346	349	30	366	369
-------------------------ELSNSKPTYKWNIVWKNVIVFIYFHLGGIYGFYLWATnRTKIYTILWSIFVEYFAILGITAGAHRLWSHRAYKAKWPLRLVLMLLQTICYQNHIYEWVRDHRAHHKFTDTDADPHNARRGFFFSHVGWLMVRKHPDISKRGGTIDLSDLEKDPIVVWQRRLYIVLMPLLCFAIPTWIPYHFWNEKFTYSWYSNLARYVFSLNVTWLVNSVAHIWGMKPYDMNICPVENKFVSMFAHGEGWHNYHHVFPWDYKTSEFGSYTTNFTTAFIDFCAFLGLAYDMKTAPNEMIRKRAAKTGDGSRYskneaVryynledmkWGWGDVDMKPEEIQEVIIYNK--
>UPI0005F4561F	397	0.476	5.872E-120	25	346	349	39	376	379
-------------------------EAQNLQPKYERKIVWRNVILLTYLHIGAIYGLYFLITAAKFYTTLWVILIMYLAGLGVTAGAHRLWCHRSYKAKWPMRVILMVLQTAAFQNPMYEWVRDHRVHHRYTDTDADPHNSKRGFFFSHMGWLMVRKHPDVISKGPTIDMSDVEVDPIVRWQRKLYIVLMPLLCFVIPTWVPIYFWNERPMYAWYAAIFKYVLSLHGTWLVNSAAHIWGMKPYDVTISATNSYGVSYLAFGEGWHNYHHVFPWDYKTSELNNYGSNITCAFIDFFAWLGWAYDLKTAKHDIIMKRATRTGDGStyeqtgdndeHYhtqgenIWGWDDVNMSLEDKQAANILNK--
>UPI000763A432	397	0.484	5.872E-120	9	343	349	33	395	398
---------GVQVEyGDSKLTtdaPHSppTPIVHRPSKPktdaqqvgYKWQIVWRNVISFIILHSIAIFGFYlLLCGHVQIKTVLFMFAVAACSALGITVGAHRLWAHRCYSARLPMRMLLAVFQTLAFQNHIYEWVRDHRVHHKFTDTDADPHNSSRGFFFSHMGWLMVRKHPDVSGKGGAVDMKDLEADPVVMWQKKYYLWLVPLVTFLIPSFIPYWFWQERFWYAFvVVGVTRYMISLHFTWLVNSAAHIWGTKPYDKNITPTENPTVALLAFGEGWHNYHHAFPWDYKAAELGNYRLNFSTAFIDACAWLGLAYELKTANASLVEKRSRRTGDGTkqHHhhnhqhteggVWGWGDEDMAEDDKRIAQV-----
>A0A0L7LB21	397	0.494	8.041E-120	0	347	349	0	335	337
MAPNASDVNGVLFETDA-ATPDMALPNAPiaQADKRPRQYVWRNILLFAYLHLAALYGGYLFMFSAKWQTDIFA---------------HRLWAHKSYKAKWPLRVILVFFNTVAFQDSALDWARDHRMHHKYSETDADPHNATRGFFFSHIGWLLVRKHPDLKAKGKGLDLSDLYADPILRFQKKHYLTLMPLACFVMPTVVPVYLWNETWLNAFfVAAMFRYAFILNVTWLVNSAAHKWGDKPYDKSIKPSENMSVALFALGEGFHNYHHTFPWDYKTAELGNTRLNFTTAFINFFAKLGWAYDMKTVSEEIIQSRVKRTGDGSHMLWGWGDKDHDKNEIAAAIrINPKD-
>A0A8D8XFC9	397	0.501	8.041E-120	8	345	349	14	350	355
--------TLTMSE-TPDSIPDYEPNKKETPRHHF---VWWMIIMLTYLHTASIYGLYLVFTsSAKLATLIFATVLHLSGAIGVTAGAHRLWSHRCYKANLPLRIALMLCNTLAFQMSIFTWTRDHRVHHKYTETNADPYNAKRGFFFSHIGWLMVRKHPEVLEKLRQIDMSDLLEDPVVVFQKKHYLKLLILIYFVFPTVVPMFLWRESFSNAWHIAIvLRQIYILHATFLVNSAAHIWGQRPYDKFIQPSQNLGVAIIALGEGWHNYHHVFPWDYKTSELGTYSTNFTTAFIDFFARIGWAYDCKTVSPAMVATRAQRTGDGSHKdVWGWGDKDMTSEDKKDATVLH---
>A0A7I0Z260	397	0.512	8.041E-120	0	327	349	280	607	618
MPPQGQQSeSWVLNETDLN-KDADTPIVPPSAEKRKLQIVWRNVILFALLHIGGVYGAYLFFTQAMWSTRLFAVVLYLCSGLGITAGAHRLWAHKSYKARLPLRMLLTLFNTIAFQDSVIDWARDHRMHHKYSETDADPHNATRGFFFSHVGWLLVRKHPEIKAKGHTIDMSDLKSDPVLRFQKRHYLLLMPLACFILPTYIPT-LWGETLWNAyFVCAIFRYVYVLNVTWLVNSAAHKWGDKPYDKNINPVETKPVSLVVLGEGFHNYHHTFPWDYKTAELGHYQLNFSKLFIDFMATIGWAYDLKTVSTDVIEKRVKRTGDGSHKEWG---------------------
>A0A2I9LPP9	396	0.500	1.101E-119	0	326	349	0	312	321
MAPNAQST-----------VTETVTPPKRATPKQELQIVWRNVILFAFLHIGALYGFTLIFTSAKWQTILFAFFLYITSGLGITAGAHRLWAHRSYKAKWPLRVLLMFFNCIAFENDIYEWARDHRVHHKYSETDADPHNATRGFFFSHIGWLLVRKHPDVIEKGKNVDLSDVTNDPVVKFQKKYYIPLMVTSCFLLPTVIPWWLWGETVWNAFyVATIFRYCFTLNNTWLVNSAAHMWGNRPYDININPRENRLVALGAIGEGYHNYHHTFPWDYSTSELGW-KINLTTMFIDTMAYLGLAYDLKTVPKEMVMKRKERTGENS---W----------------------
>A0A139WH27	396	0.457	1.101E-119	6	341	349	295	637	643
------DGTKLWGWGDEDMDKEDVSQihKHRTKKmstlETQVQIVWRNVILFIYLHVAAIYGLYFTFTAAKWPTILFTYFLTIISTQGTGAGVHRLWSHRSYKAKLPLRILLCIYQTHCLQNHIYEWVRDHRAHHKFSDTDADPHNSTRGFFFSHMGWLLVRKHPQVKIKGKLIDLSDLEEDQVVMFQKKYYLILAPFFAFLLPAWVPWYFWGEDLHGSWCvASMLRYALSLHGTWLVNSAAHMWGTRPYDRNIKATETNVVSYITNGEGFHNYHHTFPWDYKAAELGSYWGNWSTAFIDFMTKIGWAYDLKIVPPELVEKRAKRTGDGTHKVWGWGDKDIDKEEIEIV-------
>UPI001C2057BA	396	0.515	1.508E-119	0	323	349	0	323	337
MPPQGHQADsWVLFESDADkaGEPVVV---QPKAEKRKWEIVWRNVTLFALLHIGGVYGAYLFLTKAMWRTSLFAVVLYLCSGLGITAGAHRLWAHKSYKARLPLRLLLTLFNTIAFQDSVLDWARDHRMHHKYSETDADPHNATRGFFFSHVGWLLVRKHPEIKAKGHTIDLSDLKADPVLRFQKKYYLYLMPLCCFILPTYIPT-LWGESVWNAyFVCAIFRYVYVLNVTWLVNSAAHLWGSKPYDKNINPVETKPVSLVVLGEGFHNYHHTFPWDYKTAELGEYSLNLSKLFIDGMAKIGWAYDLKTVSPDIIEKRVKRTGDGSH-------------------------
>UPI001E68C604	396	0.496	1.508E-119	0	327	349	0	328	338
MPPQGQQQgSWVLYESDLnkDATPPPL--VPPSAEKREWKIVWRNVTLFVLLHLGGVYGAYLFLTQAMWATRIFTVMLYLASGLGITAGAHRLWAHKSYKAKLPLRILLTVFNTIAFQDSVLDWARDHRMHHKYSETDADPHNATRGFFFSHVGWLLVRKHPEIKAKGHTIDMNDLWADPVLRFQKKYYLILMPLACFVLPTYIPT-LWGESLWNAYFVSaIFRYVYVLNVTWLVNSAAHKWGDKPYDKHINPVETKPVSLVVLGEGFHNYHHTFPWDYKTAELGHYSLNLSKLFIDTMAKIGWAYDLKTVSADVIEKRVKRTGDGTHPEWG---------------------
>E3UYX8	396	0.488	1.508E-119	0	343	349	0	341	352
MPPNSANSEPLLHD---EVKEEQLEKlVAPQAGPRKFQIVYPNLITFGYGHISLLYGAYLMFTFAKWQTIVFAHVMIILSGFGITAGAHRLWAHRTYKAKMPLQILLMLLNTLAFQNTAMDWVRDHRLHHKYSDTDADPHNATRGFFYSHVGWLLVRKHKEVKRRGKLIDLSDIENNPVLSFQKKYAIPLVSLVTFVMPTVIPMYFWGETLNNAWhVATLYRYVFVLNVTFLVNSAAHYWGCKPYEKSILPSQNHFVSLFALGEGFHNYHHVFPWDYRTAELGNNTLNPTTKFIDFFAWIGWAYDLKAVPDDMINNRKSRTGDGS-SLWGWGDKDQPKEEMNAAII-----
>A0A1B0DIJ1	396	0.486	1.508E-119	29	346	349	9	353	356
-----------------------------EEESYKTRYVWKNIIVFLYLHLAALYGIYLQLTVARYITFGVALMLGFCGGMGITAGAHRLWSHKSYKAKLPLRALLMIFQTLAFQNHIFEWVRDHRVHHKFTDTNADPHNSRRGFFFSHMGWLMTKKHPDVKEKGASVDMSDLEADPVVMFQKKYYGILMPVFCFIIPALIPYFFLGETFSNSWYITsMLRYVLSLHGTWLVNSAAHLWGMKPYDKNISPANNIFVAIYAYGEGWHNYHHVFPWDYKTSEFGTYTTNVTTAFIDFFSKLGLAYDLKTVSEDMIRKRILRTGDGSHEysrnkreeelrqmlmsdhdhyhdqnmVWGWDDNDMDEEDKKFAKIYNK--
>A0A1L8D6B5	396	0.463	1.508E-119	0	345	349	0	352	360
MPPN--SATDLHPNGAPEKTaPDEIvdkndvfEKlVAPQAGPRKFEVVYFNLLTFGFAHLSWAYGVYLIFTAAKWQTTVFALAYGIAGGLGITAGAHRLWAHRTYKAKMPLQIILMILNTIAFQNTAMDWVRDHRLHHKYSDTDADPHNATRGFFYSHVGWLLVKKHPEVRRRGKLIDMSDIRNNPVLDFQKRYAIPLVLTLTFILPAFIPWYFWGETLNSSWhVATMFRYVTGLNLTFLVNSAAHFFGYKPYDKSIMPAQNKFVAFAALGEGWHNYHHIFPWDYRTAELGNNSLNLTTHFIDFFAKIGWAYDLKAAPEDMIKTRAARTGDGSH-CWGWGDTDQDKEEREQAIIKH---
>A0A5N4AXC2	396	0.457	1.508E-119	11	346	349	10	363	368
-----------MQEKEGKPTPQYGETVKASGKENK--VVWRNVILFTLLHISGLYGLYLCFFLRSWYTFFWATIYLHVAGVGVTAGAHRLWAHRAYKAKLPMRIFLMICQTAAFQNHIYEWVRDHRVHHKFTDTDADPHNAKRGFFFSHIGWLMLKKHPDVKIKGRTVDMSDMEGDQVIQFQKKYYPVLVPLLAFILPAFVPWYFWGENGWVSWYtAGIFRYCFSLNSTWLVNSAAHIWGTKPYDKTIGPTQNLGVALTALGEGWHNYHHVFPWDYKAAELGNYRMNFTTFVIDCFSKIGWAYDLKTASIEMIEKRAKRTGDGsrassngdgeitndhSHHhddtIWGWGDMDMKLEDVQHVKVYNR--
>A0A5E4MFP0	396	0.513	1.508E-119	26	344	349	40	370	372
--------------------------KHKTSPGYrKYQIVWRNVIAFILLHAMTIYGLYISIAgYVQIKTLLFMLAVGSCSALGITVGAHRLWAHRCYNARLPMRILLTLFQTLAFQNHIYEWVRDHRVHHKFTDTDADPHNSSRGFFFSHMGWLMVRKHPDVTTKGRTVDMKDLEADPVVMWQKKYYLWLVPIVTFLMPSLIPYWSWNERFWYSFfTVGVTRYMLSLHATWLVNSAAHIWGTKPYDKNITPTENPTVALLAFGEGWHNYHHAFPWDYKAAELGNYRMNFSTAFIDVCARLGLAYNLKTANASMVKKRSLRTGDSSsgdrghhrHPeVWGWGDEDMVEEDKRIVQVS----
>A0A0M9A4C5	396	0.467	1.508E-119	25	346	349	94	433	436
-------------------------QKSSTQPEYEWKIVWKNVIAFTYLHIGALYGIYLAFAVTKLQTTLWGIFLCVFGELGITAGAHRLWTHRTYKAKWPMRFMLMIMQTTAFQNDIYEWARDHRVHHKFTDTNADPHNAKRGFFFSHVGWLLLRKHPDVIKQGATIDMTDLNKDPIVLWQRKWYRLLVLLFSFVLPVWVPCYFWNETLFNSWHHNLLKYATILNITWLVNSAAHLWGYKPYDKNICPTENKIVAILSVGEGWHNYHHVFPWDYKAAEFGNFNKNITTALINFCALLGLAYDMKTVPIDVIKKRANRTGDGTRYsedkdsqnhrdhhshedmKWGWGDVDMTPEEIQEVNVINK--
>D2KCJ1	396	0.464	2.065E-119	0	348	349	0	355	359
MPPQAEadtSTTGVLYESDVQTKDGGLDrevAGMKYAGSKKYDLVYANIIWFILLHIASLYALYVAFADTMWQTNVFAFVCYLQSGMGITAGVHRLWAHKAFKAKWPLRLTLMLWNTMAFQDSVIDWARDHRVHHKYSDTDADPHNAVRGFFFAHVGWLCCRKSDQVKAKGQLIDMSDLENDPILAFQKKYYMKLMPLVCFILPTVIPVYGWDESWANAFlVPTLLRYAIVLNATWSVNSFAHFFGHRPYDNALNPRENLGVACVALGEGFHNFHHTFPWDYKSSELPFYTLpNPSSAFIDFMAYIGQASDLKTVSNAVVRRRAKRTGDGTHKIWGWDDTDLTAEFKKDVTI-HRPT
>A0A7M7LKM3	395	0.533	2.827E-119	0	323	349	0	329	346
MTPNIDKPTGVLFESDtledqVETSINNIKEQIKTDYNYKVEIVWRNVVLFALLHISALYGLYLCFTSAKLATVLFTAFLYQTSVLGITAGVHRLWAHRSYKATWPLRLLLVMMNTIAFQNSVIDWARDHRMHHKYSETNADPHNAKRGFFFAHMGWLLCRKHPQLKEKGKDIDLSDLYSDPIVRFQKNYYHILMPLMCFVLPTIIPVYLWNETWSNAIYVPtLFRYAFVLNITWLVNSAAHLYGDKPYDRFINPVENVSVATLALGEGWHNYHHTFPWDYKTAELGDYWQNFTTGFIDFFAMIGWAYDLKTVSLDMIEKRVNRTGDPTH-------------------------
>A0A482W8R9	395	0.493	3.872E-119	25	345	349	252	577	582
-------------------------AAKPKSEPYKVQIVWRNILLFIYLHIAGLYGLYCFIFTAKWNTVLWTYLLALITTQGICAGAHRLWAHRAYKAKLPLRIILCIWQTHALQNHIYEWVRDHRVHHKFSETDADPHNSRRGFFFSHMGWLLCRKHSDVITKGKTVDLSDLEADAVVMFQKKYYLILAPLLAFIVPAWVPWYFWNEDgYISWYTASMFRYALTLHGTWLVNSAAHMWGSKPYDENINAVENITVSYITNGEGFHNYHHVFPWDYKAAELWSYRGNWSTAFIDFMAKIGWAYDLKSVSAEMVERRVKKTGDGSRrdnlPLWGWGDEDMGKEDKKMAEIQH---
>A0A8J6H7L2	395	0.461	3.872E-119	0	345	349	711	1075	1458
MPPNQLGNSLFLSETNsAEPVQiiskQELPQsksyVRSTKPQYRWQIVWRNVLIFIYLHVTAIFGIYYMFTLMQWRTFVW----------GITAGAHRLWAHRTYKAKLPLRILLMLAQTFALQNDIHEWVRDHRVHHKFTDTDADPHNSTRGFFFSHMGWLMVKKHKDVFIKGKTVDMSDVASDPVVRFQRKYYLILAPLLTFAIPAIVPWYFWNEHPAVCWCtATVLRYLMSLHATWLVNSAAHIWGVKPYDKNIRASENKAVAMVTYGEGWHNYHHVFPWDYKTAELGNYRLNTTTALLDLMAKIGWAYDLKTVSVDMINNRVKRTGDGSRlvdaPsegddnghhhhhensIWGWGDKDMKTDDMELVEIHH---
>UPI001CA867A4	394	0.498	5.302E-119	26	346	349	3	337	340
--------------------------LKESKSQYKWDIVWESVIVFLYLHISCLYGIYLSFTSMKLYTTIFMITSLRINGLGITAGAHRLWAHKAYKAKWPMRVILMILQTLSFQQSIYDWVRNHRVHHKFTDTDADPHNSKRGFFFSHIGWVLMRKHPDVKTKGATIDLSDLEKDPVVVWQRRHYKIFMPLVCFIIPTWIPVYFWEESLMNAWYATVTRYILALHFTCLVNSAAHMWGAKPYDSAITSTEIPVVSFLAVGEGWHNYHHVFPWDYKAAELGNYKLNLTAAFIDGSAKIGWAYDLKTVTHDLIEKRASRTGDGSiykhvsdkHEtkynnsIWGWDDPDIVPEDIKYAKILNK--
>UPI0007676577	394	0.501	5.302E-119	0	346	349	0	345	351
MAPNiTSVPTGVLYEDD--IVDKSTSSASSKPK-YKMRIIWMNLMACCLLHSGAFYGLYLALTSAKLLTNIFAFWLHIVSAIGITGGAHRLWTHRGYKAKWPLQLLLMLMNTIAFQDAAINWAKVHRLHHKFSETDADPHNAKRGFFFSHAGWLLCRKHPDFVQRVQEIDMSDLKDNSILAFQRKYYRILMPLLCFVMPTAVPVLCWGETLTNAyFIAGILRYTFTMHVSGLVNSAAHLYGNKPYDRFMNPAENILVIILALGEGWHNYHHVFPWDYRTSEFDGSILNVTAAFINFFAMFGLAYDLKVVPKDVIRKRVERTGDGSHELWGWGDKDQTQEDRDQTVVTHR--
>A0A2J7RI79	394	0.450	5.302E-119	0	346	349	0	353	357
MAPNV--TTSP-TEvsctSDTTLLSSNELKSDATKPclKYRREIVWPNVVMHAYLNLAALYGAYLMLTSAKILTGIWAFILYEGGILGITAGAHRLWSHRAYKAKWPMRLVLMLLHTLAFQTSVHEWVRNHRVHHKNSDTDADPHNVHRGFFFTHYGWMLLRKHPAVKEKGKQIDTSDLDTDPFLIFQKRYYIIIMPLLCFLIPSAVPVYFWGDTWTNAYhIAAVLRQVITLHMTLITNSVTHWpgtWKKRPYDKNICPSENFLVSLLTLGEGWHNFHHVFPWDYKTSEIGNNRINPTTHFIDFCARIGWAYELKTVPMSMVRKRIERTGDGTHEIWGWGDTDMTIKDRNLAEVINK--
>A0A226EPV1	394	0.436	7.260E-119	0	345	349	0	390	396
MPPNTSSpsaTTMP-SEEPTLRRPtsnDKKNKAEHEDDPRlhdihstyfpPLEIVWRNVGLFAYLHIAAAAGLYFLLSGQVGWrTLVWTFIWHLFGAFGITAGAHRLWAHKSYKAKAPLRALLAFMQTVSFQNSIHEWARDHRVHHKYSETHADPHNAKRGFFFAHMGWLMARKHVMVKEKGKAIDMSDLEADPIIMFQKKYYTPLVLLISFVIPAVVPWYFWGENFIVSWCFAAqFRYCVNLHSTWLVNSAAHMIGNRPYDVNISPSEVKSVAFFAFGEGWHNYHHTYPFDYKTAEMGNYDLNFTLAFIDFFAWIGWAYDLKTVSHKVIEERIKRTGDGSHPLshghhhhhhnhndgedhhvegsgdgvgpWGWGDKDIPIEDIEVTETLH---
>UPI001954CBF7	394	0.473	7.260E-119	20	346	349	63	419	422
--------------------PQKTEQKQSASsfsssSAYRTVLVWRNIIAFVYLHAGFLYGVYLSFTSAKGSTTLLALALGMFGAFGITAGAHRLWSHRAYKAKWPLRVLLMLSQTLAFQNSIYEWVRDHRVHHKFTDTDADPHNARRGFFFSHIGWLMVKKHPDVKQKGQTVDMSDLEQDQVVMFQKKYYFFLMPMFCFVIPTYMACYLLDESLTNSWyVVAIFRYVASLNGTWLVNSWAHIWGTKPYDKNISPTNSTFVGIAAVGEGWHNYHHVFPWDYKTSELGVYSTNLTTAVIDFFAWIGWAYDLKSVSDDLIKKRVLRTGDGSHQyseeqlrekmvdyinnldhenenvVWGWDDVDMKDADRKDATVSNK--
>A0A1B6CBB8	394	0.498	9.941E-119	7	346	349	5	346	350
-------STGQLFEEDA--VPQ-LETAEKIAPVKHIPkIYWRNVFSLCYFHIAGLYGLYLTFTEAKWQTLAFVAAMYLMTKIGITAGVHRLWTHRSYKANFPLRALLMFFFTLSFEGKVYVWARDHRVHHKYQETEADPYNARRGLWFSHMGWLMQSKNPLVIEKGKGIDLSDLTSDKLVMFQKNYYWLLVYVICFFLPTYIPMHYWGESLITAWhVAVCLRYAISFNATWLVNSVAHKYGNRPYDINFFASENPTVSIITLGEGWHNYHHTFPWDYKTSELGNYGFNLTTAFIDFFAKIGWAYDLKTVPPALIRKRALRTGDGSHqPqdSWGWNDKDLPSDEREEALIINK--
>A0A6I8V4C8	394	0.454	9.941E-119	0	346	349	0	356	361
MPPNSDvielgpspDTTDVLCETDAG--PKGTAsdlSTLKTTDGRKLELVWINIILFIYVHTASLYGIWLMLTTTKWQTDVFAVILFSLASLGITAGAHRLWAHRTYKANVAVRLILLFFNTLAFQDAVYYWARDHRLHHKCTDTDADPYNSKRGWWFAHIGWLCCKKHPDVTAKGKLIDLSDLQRDPLVMFQKKYYLILMPILCFILPTLVPVYFWGESLSVAWhVPALTRWCLMLNVVWLLNSSGHMHGKRPYDRSISPTSLVFLIWLRYGEGYHNYHHVFPWDYKGAEMGHYSQDLPTILIRMFARLGWAYDLKSVSMDMVRKRVLRTGDGTHPVWGWGDKEHPQEDIDSTTITYK--
>UPI0008F9AD26	394	0.456	9.941E-119	16	346	349	38	374	377
----------------PKPVPAIEEQtvDHSKQEAYRVRIVWKNVIFCSILHLKAIYGIYLIFTSAKIQTIVWGFLMYQAGILGITAGAHRLWSHGAYKAKWPLKLILIILNSSAFQNSVFEWVRDHRAHHKFSDTDGDPHNSQRGFFFSHVGWLLCRKHPDVMQKGSRIDIKDLEDDSLVQFQKRHFLKMVTLFCFIIPTVVPVYCWEETWKNAWYVAIVRYAFVLNIIWLVNSGAHRWGQRPYDKFIKATENAGLSFLSLGEGWHNYHHVFPWDYRTAELGKFQTNPTTAFIDFFAKIGWAYDLKTVPLSLIRKRANRTGTRknNHEgeVWGWDDEDMSKKDKDHAIILLK--
>UPI001CF757D3	394	0.429	9.941E-119	0	345	349	0	381	389
MAPNllgnsalflaeTNSAEPVqiISKPGLQDVlPPVKPQISSrlSVPQYRWQIVWRNVFIFIYLHIAGIYGLYYAIAQAQWKTLLWGYFILLTSGIGVTAGAHRLWAHRTYKAKLPLRIYLAFCQTVALQNHIYEWVRDHRVHHKFTDTDADPHNSNRGFFFSHMGWLLVKKHKDVFVKGKTVDMSDVAADPVVRFQRKYYIILAPILTFVYPAIIPWYFWNETPTVCFYsVAIFRYILTLHGTWLVNSAAHIWGYRPYDKNINATENKSVSIIAFGEGWHNYHHVFPWDYKAAELGNYRMNFTTAFLDLMSKIGQAYDLKTVSLDMVNKRKKRTGndtelvaeelveneekDHHHHddsIWGWGDKDMKQDDMDMVEVHN---
>A0A1I8QDS2	394	0.433	9.941E-119	0	346	349	0	402	406
MAPNIIGSTFILAEtaitntdsnnnkainaaasattktTNAIVKPtNSTNQDAEHKKPYQVEIVWHNILLFIILHSSALYGLYLVFAENAYVEFALSYICLFLGGMGITAGVHRLWSHRAYKAKLPLRIFLMLCQSLAFQNCIYEWTRDHRVHHKFTDTDADPHNSRRGFFFAHMGWLLCKKHPDVKEKGKQIDMSDLKADPVVMFQKKYYFIIMPVCCFVLPALFPYYYLGSSLKVCFFVGsMLRYCISLHGTWLVNSAAHFYGMKPYDKNISSVNNKVVSSITFGEGWHNYHHVFPWDYKAAELGNY-YNMTTAFLNIMARIGQAYDLKTVSDEMILKRIQRTGDGTHPsctdmnnnqlsgkgitaemlakldheneetmIWGWEDKDVSEEDRKCAKIIDK--
>UPI0018D1DD6C	393	0.450	1.361E-118	0	345	349	0	351	356
MPPssSTNEGQGLRALEKtipGEVKDQVFKKLEaPQAAPRKYEVVYFNLLTFGFAHLSSVYGLYLIFTAAKWQTNVFTAVIIIASGLGITAGAHRLWAHRTYKAKMPLQIILMILNTMAFQNTAIHWVRDHRLHHKYSDTDADPHNATRGFFYSHVGWLLVKKHPEVRRCGKLIDMSDIKSNPVLKFQKRYAIPLVLTVTFILPAAIPWYYWGETLNTSWHVAVmFRYVYTLNVTFLVNSAAHLFGYKPYDKNIMPVQNKFVSLTALGEGWHNYHHIFPWDYRTAELGNNSLNLTTHFIDFFAKIGWAYDLKAAPEDMIKTRAARTGDGSH-CWGWGDTDQDKEEREQAIIKH---
>A0A8D8V0D8	393	0.483	1.361E-118	16	343	349	28	370	372
----------------PEYEPvYSTSEKRTPSTNsYRWKIVWRNLIAFVYLHASALYGLYLILTFNQVQlsTVFTLLILGFISAEGVTAGAHRLWSHRTYSAKWPLRLLLMLAQTMAFQNHIYEWVRDHRVHHKFTDEDADPHNSRRGFFFSHMGWLLVRKHPDVKLRGRTVDMSDLDKDWVVMFQMKYYLILMPVCCFLIPALIPWYFFNETWSNSWYVSaMLRYTLSLHFTWLVNSAAHIWGVKPYDKNISPTENPSVSVLTFGEGWHNYHHTFPWDYKAAELGNYSLNLTTGVIDMFARIGWAYDLKTTDPELIRKRSTRTGDGtrqeghghSHEnqLYGWNDKDMTIEDRMMPKI-----
>A0A437BQL8	393	0.508	1.361E-118	25	346	349	30	371	374
-------------------------QSSGKNRDYEWQIVWRNVLGFIYLHAAFVYAMYLTVTGRfKVYTYIFALSFSILSAMGVTAGAHRLWAHQAYKAKWPLRLVLAILQTMAFQNHIYEWVRDHRVHHKFTETDADPHNAKRGFFFSHMGWLMVRKHKDVFEKGITIDMSDLEKDPIVMFQKKTFLFVMPLLCFVIPAWIPYYFWNEDPWSSWyIAAIWRYTLSLHFTWLVNSAAHMWGNRPYDKYIGATDNKTVAICAFGEGWHNYHHVFPWDYKAAELGNYSTNMSTGLIDLAAKWGLAYDLKTVSVEMIRKRAARTGDGSHPssqrakdsdddhhhpenpVWGWDDKDMPEEDRLCAEIHRK--
>A0A8J5DXX4	393	0.442	1.361E-118	0	346	349	0	390	393
MAPNIIGNSFILAETTIE--PNNANsvrilsakndtrlhEIHKTNHSTkglfsfnKSDIVWRNVIAFLYLHIAASYGVYLLASgRAQLLTFGIAYVYGALGGFGITAGAHRLWAHKAYKAKWQLRLILMIFNTISFQNSIFEWVRDHRVHHKFCDSDADPHNVQRGFFFSHMGWLLLKKHPDVKSKGASIDMSDLKQDEIVMFQRRHYLKIMPIFCFVIPTLIPMYVLNESLSGSFYVGaILRYVITLHSTWLVNSAAHMWGMKPYDKNIRSANNIFVSLVSYGEGWHNYHHVFPWDYKTAELGDYRYNFSTAFIDFFAKIGWAYELKTVSDDMIRKRAARTGDGSnkysrcirngvvrkedleHHdddsmVWGWDDKDMNDEDKDDALIIKK--
>A0A834XTU0	393	0.516	1.864E-118	9	343	349	10	346	354
---------GVLFENELEINnTSMIKNQDKPKQNMRRAILWPHVIVFTALHVGAIYGFYLMLTSTKFITLIFTYVLYMCSGLGITAGAHRLWSHNAYKANFPLRVVLMIFHSMAYQYTIWRWAKNHRVHHKYCDTDADPHNAGRGFFYSHVGWMLCEEHPDFTGKLDAIEMKDIEADSIVQFQNKYCHIVMPLMAFVLPTLIPVYFWNESFCNAFfVPTILRYVIGLNMTFLINSAAHIFGQRPYDKNIGPAENVVVAIGAWGEGWHNFHHVFPWDYKAAELGNYRLNAATAFIDFCAKMGWAYDLKSVSNEIVKQRCQRTGDGSHEIWGWGDKDQPAEERKAAII-----
>A0A6L2PSZ3	393	0.463	1.864E-118	5	344	349	13	376	383
-----RDST---SEvsSDADGKYAVTEAKASDDKRVERKIVWRNVILFMYVHVAALYGLYLGIVKAKGLTVVCGLLYGACGGLGITAGAHRLWAHRSYKAKWQLRVILGVFQTIAFQNHIYEWSRDHRVHHKFSETDADPHNAKRGFFFSHVGWLLLKKHPDVRNKGKAVDMSDLEKDFVVVFQRRYYALLMPLLTFIIPTIGPVYLWNEDPWVAWYLTVFRWVLSLHCTWLVNSAAHMWGNKPYDKSISPSENISVAILAYGEGFHNYHHVFPYDYKTAELGDYMFNPTTAFIDFFARIGWAYSLKTMSKETILKRIARTGDGTHkfsskmnsaenadsnadkrrdshedHLWGWGDADMKTEDYKFVSVL----
>UPI001D07E878	393	0.465	1.864E-118	30	348	349	71	435	440
------------------------------RPDYEWKIVWRNVIAFLYLHISSLYGLYLMFTVARGYTNLWAIFYAYLAGMGITAGAHRLWAHRAYKAKWPLRLILCMLQTMAFQNHIYEWVRDHRVHHKFTDTDADPHNANRGFFFSHIGWLMVKKHKDVVTKGKTVDMSDLENDPIIIWQKRTYLVIMPLLCFFFPAWVPYYFWNEDPYVAWyVAAITRYTLSLNGTWLVNSAAHIWGTKPFDKSISPTDNVKVAVFAFGEGWHNYHHVFPWDYKAAELGNYRTNFTTAFIDMFAKIGWAYDLKTVPVSMVLKRLNRTGDGTHinhgkqiensetkieseaikennnnnnnleakvqhylnhnhhlehQIWGWGDKDMEDADIKDAEIINPST
>G8FQ77	392	0.466	2.552E-118	0	344	349	0	339	343
MPPNTKEKEMN----ELAGISGRNEELAPQAAPRKFEIVYRNIVTFSFMHVAGLYGLYLCFTSAKWQTIVLAFVLYTFAEIGVTAGAHRLWAHKTYKAKTPLQIILMVLNSIAFQNSAIDWVRDHRLHHKYSDTDADPHNATRGFFYSHVGWLLVGKHPEVIKRGKAMEMSDIYSNPVLWFQKKYAVPFIGIICFGLPTLVPMYFWGETLNNAWHITMLRYIANLNVTFLVNSAAHMFGNKPYNKNILPAQNISVSILTFGEGFHNYHHVYPWDYRTAELGNNMLNMTTLFIDFFAWIGWAYDLKTVSSAAIESKAKRTGDGTN-LWGWGDKDMLREDQKAAEIL----
>A0A2S2QRH5	392	0.480	2.552E-118	16	344	349	25	372	374
----------------AATVPAAV--VHRTTKSktyphwRKWRIVWRNVIAFTVMHVIAVYGFYLIFcGHVKVKTLLCMMVISVCSAFGITVGAHRLWAHRCYNARLPMRVLLAVFQTLAFQNHIYEWARDHRVHHKFTDTDADPHNSSRGFFFSHMGWLMVRKHPDVAAKGSAVDMTDLEADPVVMWQKKYYLWLVPIITFLIPSLIPYWVCNERFLYSFvVVGVTRYMLSLHFTWLVNSAAHIWGTKPYDKNITPTENPTVALLAFGEGWHNYHHAFPWDYKAAELGNYRLNLSTAFIDLCARLGQAYNLKTANASLVEKRSQRTGDGTKdhnhnhrhnPhhgeFWGWGDEDMAEDDKRVAKLL----
>A0A2J7PNI7	392	0.451	2.552E-118	3	344	349	64	433	439
---NVMGTTIVTTETQSLRDPtsyirkgtdqkYAINETAESSNSKFWSlIVWKNVILFLYVHLAAIYGFYLAFTKIKGITTVWGLVYTSCGGLGITAGAHRLWAHRSYKATWQLRIILGIFQTIAFQNHIYEWARDHRVHHKFSETDADPHNAKRGFFFSHVGWLLMKKHPDVKSKGKVVDMSDLEEDFVVVFQRRYYYILMPLLTFIIPTLVPVFLWNEDPWMAWYSTMFRWVLALNCTWLVNSAAHMWGNKPYDKNISPAENMSVAILAYGEGFHNYHHVFPYDYKAAELGDYMLNPTTAFIDFFARIGWAYSLKTMSRKTIMARILRTGDGTHkrigrsnsPdchtqedhVWGWGDADMKEEDCKFVSVL----
>A0A5E4PXM5	392	0.501	3.495E-118	0	328	349	0	326	338
MPPhNQQTASWALFESDMA---KEAAPVLPSAEKRKWQIVWRNVILFALLHIGGVYGGYLFLTKAMWATRIFAVALYLASGLGITAGAHRLWAHKSYKAKLPLRIMLTVFNTIAFQDSVLDWARDHRMHHKYSETDADPHNATRGFFFSHIGWLLVRKHPEIKAKGPTIELDDLRADPVLRFQKKHYLILMPLACFILPTYIPT-LWGESIWNAyFVCAVFRYVYVLNVTWLVNSAAHKWGSKPYDKNINPVETKSVSLVVLGEGFHNYHHVFPWDYKTAELGNYSLNLTKLFIDTMAKIGWAYDLKTVSSEVIEKRVKRTGDGSHEEWGY--------------------
>A0A1I8NWE4	392	0.500	3.495E-118	8	346	349	17	360	363
--------TGILNEEDLEVTETALEKdirVLKSAKERKLEPAWLNIIIISYVALGSLYGLYLLLTnSVKLKTFVFATILSYSSGLAITAGAHRLWTHRSYKAKWPVKIFLLILNTVAYQNSVYVWARDHRVHHKYSETDADPHNAMRGFFFSHVGWLLCKKHPDVKAKGKGIDMSDLKSDPLVMFQHRHYFILMPLLSFVIPTLIPMYLWGETFSNSWHVSaLLRWFYSVNWVWCINSVCHLYGNKPYDKRLNPGENNQISWLTLGECFHNYHHVFPWDYKTAELGGSMSNLGALFIETCAKFGLTYDLKTVPQDIIKQRIMRTGDGSHPIWGWGDKDQRPEEIANAVILEK--
>E0VE45	392	0.501	3.495E-118	14	337	349	30	359	378
--------------CTTEIFQDNVKEK------YEWKISWRNVFGFIYLHGGFFYAIYLIGSgQAKLFTTLWNVSLGLCAALGVTAGAHRLWAHKSYKAKWPMRLLLVIFQTMAFQNDIYEWVRDHRVHHKFVDTNADPHNIKRGFFFSHMGWLLIRKHPDVKTKGKTVDMSDLEEDPIVIWQRRTYLIVMPLLCFVMPTLVPYYLVNETFWNAWYISIFRYMLSLHITWLVNSAAHIWGVKPYDKNISSSENATVGILAMGEGWHNYHHVFPWDYKAAELGNYNVNVTTGFIDLCAKIGWAYDLKSVSREIIEKRAKRTGDGTlkHstdPnhhmnnVWGWGDKDMTSDD-----------
>UPI0005F56579	392	0.512	4.786E-118	8	328	349	7	327	345
--------TGALFEDD-TVDESQLTEEPKEKRKYVKHIVWRNVAIFSFLHLGALYGLYLSFTSAKLLTTAFAILLYQLSILGVTAGVHRLWSHRAYKAKWPLQLLLMILSTTTYQDAVIDWSRDHRLHHKYSETDADPHNSKRGFFFSHIGWLLCRKHPEVKEKGKGIDLSDLKSNPILAFQKKYYNILMPLLCFISPTLIPVVWWNETWINAFYIPaILRYVLTLNITWLINSVAHTVGNKPYDKYICPADNKGVAIFSLGEGWHNYHHVFPWDYKTAELGDYKFNTTTAFINFFAKIGWAYDLKSVSNDMIRKRMERTGNSSHNLWGW--------------------
>UPI00083BD571	392	0.489	4.786E-118	14	346	349	12	348	351
--------------GGGKSSQPETNEDRK--RKYEWDIVWRNIIAFIVLHVLSFHGVYVALRDWKIGILLFAYAYGLLVAQGITAGAHRLWSHRSYKAKLPLRILLLFFQTTAFQNSVFVWVRDHRMHHKFTDTDADPHNAKRGFFFSHMGWLFVKKQKEVKEKGKVIDMTDITNDPILMFQHRYYAPLMLICCFLIPTLIPVYLWHEDLYPSFaMAAAFRYIFSVHSTWLVNSAAHIYGMKPYDRNIGPTENKLVSHLACGEGWHNYHHVFPWDYKTSELGNYRLNLTLAFIDLCAKFGWAYDLKTVPHEVVTRRALRTGDGSRkirikEIWGWGDEDMTIEDTEAALIINK--
>UPI0018C356EB	391	0.479	6.554E-118	8	346	349	13	355	361
--------TGVLFESDADTADGAlsadISQLKKAEK-REFKLVWRNIILLSLVHLVGLYGVYLFFFHAKWPTRLFTIILYWMGTVAATAGAHRLWSHRSYKAKWPLRALLVFFNLTTFHFSCFHWARDHRVHHKYADTDDDPHNSSRGFFFAHVGWLLIEKPSNVVAKGKSLDLSDLYADRILMFEHKYYFKLVTLLGFVLPTIIPMYMWNESFINTFCVAvVLRLAIVLNAQWSINSVAHMFGTRPYDKNINPTQTVGVSIVCLGEGWHNYHHAFPWDYRAAEWGGSSLNLAAAFIEFFAKIGWAYDLKTVSPEMIERRVKRTGDGTHAIWGWGDKDLSRESKQNAIVLNK--
>A0A067QVK1	391	0.469	6.554E-118	19	347	349	45	375	377
-------------------TPKEGEDTGRT-RDYVATWRWPDLAVQLFIHVGCLYGFYLILTSVRLLTTIWAFVVVYASGIGITAGAHRLWSHRAYKAKWPLRLLLVTLFTVSGQRHVYQWALDHRVHHKYSETDADPHDARRGFLFSHVGWLVLTPHPEVEEKRKFVDMSDLEADPIVMWQKRLYVPLFAIFVIAIPVLVPWYFWDEGLWQSFWVLFnCRFCVTLNIAFFVNSIAHMWGNRPYDKNISPVENFAVSMAALGEGWHNYHHVFPYDYKTAELGHYSLNLTTAFIDFFAWLGWAYDCKTVSEEMIRRRVHRSGDGSHRLWGWGDKDIPEEDLRDLesVIPSKD-
>UPI001D08A36D	391	0.450	6.554E-118	3	348	349	34	398	401
---NGKIVDGN-SESVVKRKP-----IHPkyaPLPDYKWRIVWRNVIAFAYLHVFSIYGAYLALFKAHWLTFFWAFFVAVAAGQGITAGAHRLWAHRTYKAKLPLRIFLATMQTMAFQNHLYEWVRDHRVHHKFTDTDADPHNARRGFFFSHIGWLMIKKHRDVFVKGKQVDLSDLRADPVVMFQKKYYLLLMPLLCFVFPTFVPWYFWNENFWISWyVAGVLRYTLSLNITWLVNSAAHIWGMKPYDRNIAPCENIFVAIAAQGEGWHNYHHVFPWDYKAAELGNYKLNISTAFLDFMHYIGQAYDLKTATKDMIDRRAKRTGDGSRHaptkekevyqgyhsylddgehLWGWGDRDMKDDEVDFVLKTNNLT
>W8B613	391	0.445	6.554E-118	7	341	349	40	403	410
-------TTAVMRQNSAKPVAQTQSKADGaTKEPYKMEIVWFNVFLFVILHSTAFYGAYLMWAENAYLEFLIAYGYAVLGGLGITAGVHRLWSHRAYKARLPLRIFLMLCQSLAFQNSIYEWCRDHRVHHKFTDTNGDPHNSGRGFFFAHMGWLMCKKHPDVKERGKAIDMSDIWADPVVRFQKRFYFVVMPICCFVVPALVPYFVLGSSLqVCFFVCSMARYALSLHATWLVNSAAHFYGMRPYEKNISSVDSKTVSIIAFGEGWHNYHHVFPWDYKAGELGTYKYNWTTAFLDLMARIGQAYDLKSVSQEMILKRVQRTGDGSHSsmidvnnnnvninelvskldhekettlVWGWDDQDICEEDREGA-------
>A0A0A1X5C1	391	0.462	6.554E-118	29	346	349	70	413	417
-----------------------------TQKPYKMEIVWFNVMLFVVLHSMALYGLWLIWAENAYLEFVIAYFYAVLGGLGITAGVHRLWSHRAYKAKLPLRIFLMLCQSLAFQNSIYEWCRDHRVHHKFTDTNADPHNSGRGFFFAHMGWLMCKKHPDVRERGKTIDMSDILADPVVKVQKKLYFLIMPICCFVIPGLFPYYVLGSSLqVCFFVCSMLRYALSLHGTWLVNSAAHFYGMRPYEKNISSVDSKLVSVIAFGEGWHNYHHVFPWDYKAGELGTYQYNWTTAFLDYMARIGQAYDLKSVSHEMILKRVQRTGDGTHPsvqdvnnnnvniselvskldheneetlVWGWDDEDICDEDRKGAV--HK--
>A0A6G0ZJ45	391	0.485	6.554E-118	24	343	349	82	419	422
------------------------PSKPKTYPQagYEWQIVWRNVIGFVVLHSITITGFYMMLFGlVQIKTILFMVLVGMCSGLGITVGAHRLWAHRCYNARLPMRLLLAVFQTLAFQNHIYEWVRDHRVHHKFTDTDADPHNSSRGFFFSHMGWLMVRKHPDVSGKGCAVDMKDLEADPVVMWQKKYYLWLVPLVTFLIPSYIPYWLWQERFWYSFvVVGVTRYMISLHFTWLVNSAAHIWGTKPYDKNITPTENPTVALLAFGEGWHNYHHAFPWDYKAAELGNYRLNFSTAFIDACARLGLAYNLKTANVDLVEKRSRRTGDGTkrHHhehhnhhhvdggVWGWGDEDMAEDDKQVVQV-----
>A0A8B8GZ85	391	0.484	8.974E-118	30	346	349	26	355	358
------------------------------KSNYKYNIVWKNVIAMIYLHFGGLYGCFLFFKLHETaYTSFWYIFMGLCTSMGITAGAHRLWCHRTYKAKWPLRFLLMLSQTLAYQNHIYEWVRDHRVHHKFTDTDADPHNARRGFFFSHIGWLLVRKHPDVIKKGATVDMSDLEKDPIVVFQRRWYYVLLVFVCIIIPVWIPCYFWNEKFITSWYMNLGRYVWTLNSTWLVNSAAHMWGMKPYDVNIQPTENLFVSLFAFGEGWHNYHHVFPWDYKTGELGGYKTNLTTAFIDFCALLGQAYDLKTVPEEMIAKRIARTGNESscnkneiiHHhedmKWGWGDKDMKPHEIEETRIFNK--
>UPI00143D0F2E	391	0.447	1.229E-117	0	339	349	0	362	373
MPPYEERiptTTCTLQEkvtadegnqdTDC-IVDEKKNGIHKregdTDKiEYIPQIKWPDLIAQAFIHFGCVYGFYLCLTQAKGLTFLWAFIMIYTSGFGITAGAHRLWSHRAYKAKWPLRLLLVFLFTITGQRHVYAWALDHRVHHKYTETDSDPHNAKRGFFFAHVGWLFTTPHPNVVAKREAVDMSDLEADPIVMWQKRLYVPLFALLAIGLPVFVPWYFWNETLWNSFWVGFnFRFSITLNIAFFVNSVAHMWGQRPYDKNISPVENIAVSIAALGEGWHNYHHVFPWDYKTGELGDYSFNITTAFIDTFARFGWAYDLKSVSPAMIRRRANKYGDGSHDvhdnqVWGYGDRDIPPEDLR---------
>UPI00083C52D8	391	0.436	1.229E-117	0	346	349	0	376	380
MAPNLIGASALfLDEatrsGESPIKqQHQVvrPKRTPQGPQYSWNIVWRNVLGMLYMHIFSFYGLYLLFCVCKWKTFFWSLFLTIFGAQGVTAGAHRLWAHRCYKAKLPLRILLAFAQTIAFQNDLYEWVRDHRVHHKFTDTDADPHNAQRGFFFSHVGWLLVRKHKDIMTKGKTVDMSDMLADPVVRFQKKYYLLLTPICCLLVPMLVPCYYWNEKLYISWYVTtILRYTLSLNGTWLVNSAAHIFGTKPYDKNIGPTENKFVAAIAFGEGWHNYHHIFPWDYKASELG-YKLNVTTSIIDFFAWMGWAYDLKTVSRDMIERRSKRTGDGTRsPtqseelleddqrreghgiaggIWGWGDGDMTAEDLNAAEVHNR--
>UPI001EEAC746	391	0.485	1.229E-117	20	347	349	66	395	399
--------------------PAAVDDSNKEPP---LQIVWRNVLIFVYLHAAALYGFYLCFAAAKLATLSWSFALFIFGGFGITGGAHRLWAHRAYKAKWPLRVFAAIGQTISVQNDIYEWSRDHRVHHKFSETDADPHNARRGFFFAHVGWLLCKKHPEVKRRGKTVDMSDVLQDPVVIFQRKYYIPLVLTLSFAMPALVPWYFWGESFKTAFfVASIFRYVFTLNVTWLVNSAAHIWGNHPYDKEINPAENRVVAFLTSGEGWHNYHHVFPWDYKAAELGNYNMNTTKAVIDFFAWIGWAYDLKTVPERIIRSRARRTGDGSHPF-SLEDsqytlEDMKSEEKAFCEIIPEG-
>UPI0018CE09FA	391	0.474	1.229E-117	29	346	349	79	426	430
-----------------------------QKKPYKVEIVWGNIMLFIILHSTALYGLYLIFAESAYIEFGLIYITGFIGGLGITAGVHRLWSHRAYKAKLPLRIFLMLCQSLAFQNSIYEWTRDHRVHHKFTDTDADPHNSRRGFFFAHMGWLLCKKHPDVKEKGKQIDMSDLLADPVVVFQRKYYFIVMPICCFVLPALFPyFYLGSSLKVCFFVCSMLRYCLSLHGTWLVNSAAHFYGMKPYDTAISSVESKVVSIIAFGEGWHNYHHVFPWDYKAAELGTYKYNWSTAFINLMAKIGQAYDLKSVSEEMVLKRVRRTGDGTHssaidcnnnstsgitnqmvsklnhddePvmVWGWDDKDILEDDRKKATIHEK--
>A0A6J1WLP4	390	0.485	1.683E-117	0	345	349	0	343	349
MLQNQGNGSSVLFEN--EVNDNIIKELVPlSADKRKWDIVWRNVIIFLLLHTGAVYGAYLLCGQIKFSTVIFTAFMIVYSGLGITAGAHRLWAHKSYKARLPLRIILTIANTIAFQDSVLDWARDHRVHHKFSETDADPHNATRGFFFSHIGWLLVRKHPQIKEKGRIIEMDDLWRDPVLKFQKKYYKFLMPFACFILPTYIPT-LWGESVWNAFfVCAVFRYIYTLNVTWLVNSAAHKWGSKPYDKNINPVETSPVSFLVLGEGYHNYHHTFPWDYKTGELGN-RLNFTKLFIDFMAKIGWAYDLKEIPLDVVQKRVLRTGDGSHAVWGWGDKELSCDDKKETLIIN---
>A0A2S2P3Z0	390	0.459	1.683E-117	0	346	349	6	364	368
MvAPGDMDsATNTMMETDLNSVDKNKQDREDKVNDLsslepvKINIIWGIVLFFVVGHLSAIYGLYLAFTSTSLLTTLFGLFSWILSGLGVTAGLHRLWSHKSYKAKWPLRFILMLMSTMAFENHIYEWCMDHRIHHKYTDTNSDPHNAKRGFFFSHVGWLVVRRHPDYYDKCLKIDMSDLKKDSIVMFQKTFYVPLLLLFCFILPTIIPVYFWNETYVNAFFTTMLRYIFTLNMTWLVNSAAHIWGKRPYDASINPSENLSVSLGALGEGWHNYHHVFPWDYKAAELGNYRANLTTAFIDFFSLIGWAYDMKTVSNDMILKRANRTGDGSHPngdgIWGWDDSNISIEDRKLTTVINK--
>UPI0005F399A2	390	0.467	1.683E-117	25	346	349	41	380	385
-------------------------QNSRTNNKYEWKIVWRNVISLAYLHIVALYALYFILTmEIKPLTVIWNLAVGVLAGIAITGGAHRLWCHRAYKAKWPMRVILMILQTAAFQNHIYEWVRDHRVHHKFMDTDADPHNSKRGFFFSHVGWLMVRKHPDVISKGATIDMSDLEKDPIVVWQRRYYAVLMPLLCFVIPTLVPIYFWNEKPIYAWYAAVWRYVTTVNGTWLVNSAAHMWGMKPYDSSISATNNYGVSYLAFGEGWHNYHHVFPWDYKTSELNNYGSNLTCAFIDFFAWLGWAYDLKTVGHDLIKKRAARTGDNSiyelegdlndeHHhtqekiIWGWEDADMSVEDKLAAEIFNK--
>UPI001D092EC8	390	0.464	1.683E-117	0	346	349	0	353	389
MPPNIttetctpKPSDNVLNSED-IVVDKSSDKIKDDFPtPWNRRFLWRNIAVFGPLHVLSFYGLYLVFTSARIYTTIFALVLHQLGIFSVTAGAHRLWSHRAYKAKWPLRCLLIFIHWCTFQDAVYIWAYHHRIHHKFSDTDADPHNAKRGFFFSHMGWLFCEGHPDFETKKKVIDLTDLHQDKILMFQYRHYLKVMPFLSFILPTLLPMVLWDETLWNSFFVNIWRYAITFHVTVCINSFAHTYGSRPYDKEIMPTESYSLAWVTLGEGWHNYHHVFPWDYKAAEFGGSRVNPTTVLLNFFAKIGWAYDLKTVTDEGIKKRVMRTGDGTHPVWGWGDPEQTKENANAATILHK--
>U5EY18	390	0.478	1.683E-117	25	345	349	60	412	417
-------------------------QADNSSKTLEIPgklkvknFVWRNIIAFIYLHTAALYGLYLAITSAKIITFLFAYVLAVFGGLGITAGAHRLWAHKSYKAKWPLRLFLMLCQTLAFQNSIYEWVRDHRVHHKFTDTNADPHNAKRGFFFSHIGWLMLRKHPDVKNKGSTIDMTDLESDAFVMFQKKYYLIMMPIITFIIPTMTGCYVLGDSLKNSWyVVAIFRYTISLNFTWLVNSYAHIWGTKPYDKSISPTNTKLVGILAIGEGWHNYHHVFPWDYKTAEVQTYTTNWTLYFINLWAKWGLAYDLKTVSEEIIQKRVLRTGDGSHPcttendvqqklldyinsaaendehLWGWDDKDMTEADKLDAQILN---
>A0A437BUS7	390	0.461	2.304E-117	0	348	349	0	342	345
MAPNSIQNDeGLGVEVQPEsLTPPKLTQIRHK-------ILYVNLTYFLYWHLAAPYGIYLCFTSVKWETIIFGFVVFLAAELGVTAGAHRLWSHKSYKAKRPLEIILMLFNSMAFQNSIIHWARDHRLHHKYCDTDADPYNASRGFFYSHVGWLLTKKNKEVLKRGKTIDASDLFNNPVLQFQKKYAIPVFALCCFILPTAIPMYVWGETLNNSWHANLLRYTINLNVTFLVNSAAHIWGYRPYDKSIYPAQNVYVSLVTLGEGFHNYHHVFPWDYKTAELGNNKLNVTTWFINFFTKLGWAYDLKTVSNEIVRARAMRTGDGK-DLWGWNDKDITDMDKEHTDILYSKT
>A0A067RHH4	390	0.469	2.304E-117	19	346	349	27	368	371
-------------------RPKENGiAVHY-DGQLRHSIVWRNVVIFLYVHLAALYGIYVGIFQMKALTAIWVLGYGGLGALGITAGAHRLWAHRSYKARWQLRVILGIFQTIAFQNHIYEWARDHRVHHKFSETDADPHNAKRGFFFSHVGWLLVRKHPDVKRKGKLVDMSDLENDFVVVFQRRYYLILMPLMTFIIPTLVPVYLWDEDFWTAWYCTMFRWVASLNFTWLVNSAAHMWGNKPFDESISAVENLSVASIGYGEGWHNYHHVFPWDYKAAELGTYRANLTTGLIDFFSRIGWAYDLKTVSVDMIRRRAARTGDGSRHadapleelhetdngIWGWGDKDMSIEDIKEVQIYNR--
>A0A2P8ZDU1	390	0.501	2.304E-117	24	346	349	26	371	375
------------------------EANGKTVSDQevKQGFVWRNIIFFIYLHLGAVYGLYTMMAWSMLPVFVFQVFYNTLGGIGITAGAHRLWAHRSYKAKLPLRIILAFFQTLAFQNHIYEWSRDHRVHHKFTETDADPHNAKRGFFFSHVGWLLMRKHPDVFIKGKTVDMSDLERDSVVVWQRRIYPVAMPILRFVVPTVLPMYIWDIDFWPAWYQALSGWALSLNFTWLVNSAAHMWGFRPYDKTLNPAENKIVAALAYGEGWHNYHHTFPYDYKAAELGNYSYNLTTAFIDFFAALGWAYDLKTVPESVVKRRVARTGDGSHPrfgsntegkdnhqhsenmpiIWGWGDKDMKECDMKDVTmISEK--
>A0A6J1SIS7	390	0.479	2.304E-117	29	346	349	68	407	410
-----------------------------AEDPYAWHIVWRNVIAFAYLHYAAVRGLYVFFSGGiAFPTYLWTAVLVVLSAQGITAGAHRLWAHRAYKARLPLRVLLMLCQTLAFQNHIYEWVRDHRVHHKFTDTDADPHNASRGFFFSHMGWLMVRKHPDVRRKGAGVDMSDLEQDSVVMFQKKSYLVLMPLIAFFLPAYVPYKLWGESFWAAYYVSsMMRYVLSLHGTWLVNSAAHIWGMRPVDKSISPTENYFVAHVAFGEGWHNYHHVFPWDYKAAELGDYYGNITTAILDFMCYIGQAYDLKTVSKEMVERRVARTGDGTHPsvqdkqqphhhhhhhhhgdeVWGWGDKDMPQDDVLGATIINK--
>UPI000C143335	389	0.476	3.155E-117	22	343	349	13	334	336
----------------------EKNEKEKnlAPHPRKWDIAWRDCTISLIFHIGAAYGLYLSFTAAKWQTWVFAILLHVVTNLGVSVGAHRLWTHKSFQAKLPLRVILLFLFTMAFQYSVVSWSRIHRMHHKYTDTDADPHNAKRGFFFSHMGWLMIKKHPEV--KAHKVDMSDLMQDPLLRFQHRHYWEALFLLCFLLPTYIPT-MWGEQARTAFyICVCLRYIGSLHITWLVNSAAHMWGSKPYDKNMTPVEIRIISLLAGGEGFHNYHHVFPWDYRIAEFGGYSLNIGKLFIDIMAKIGWAYNLKSVPDELIEKRVKRTGDGTHPIWGWDDPDLPLEDRDMSIV-----
>A0A7E5VVD0	389	0.512	3.155E-117	28	344	349	32	348	349
----------------------------EASPRPKLILFWPNIVLFVVFHVALVYAIYLAFTKAMWQTNVFAYVLGLLSNVSVTAGVHRLWSHRAYKAKLPLRLFLLFFFTMIYEGSVLHWVRDHRVHHKHCDTDADPHNSRRGFFYAHVGWAMARKNPEVIAKGRTIDVSDILSDPWLRFQHKYYLRLVIVICYVLPTYIPT-LWGeEAWTAFFVAGVLRHVLSTHAIALINSAAHMYGTKPYDKNILPVENKLVSLLATGEGFHNYHHTFPWDYKAAELGGYSLNFATFFIDVMAKLGLAYDLKTVSPELIEKRVKKTGDGSHPVWGWNDKDMPEEDRKSAIIL----
>A0A1I8P7Q5	389	0.530	3.155E-117	3	343	349	15	358	360
---NTIESTGVLFEDEAE-TPDGgldknIEAF--KSANKKLELVWQRVVFFVVTHVAGIYGAYLAVVLAKWQTNIFAFILTILSSLGITVGAHRLYAHRAFRAKLPLEVLILFFQTMAFQFSAYHWARDHRVHHKFSETDADPHNAKRGFLYAQIGWLLYRKQPEVTIKAKSIDFSDLKSNPLVMFQHRHYFILTLIICYIMPTMAAIYFWNETFSNAlFVTAMLRWICVFHGINTINSFAHLYGNKPYDKNYNPSENIIASILTVGEGWHNYHHVFPWDYKASELGHYALNWGTVFIDFFAKTGWAYDLKSVSPQMIKNRVHRTGDGSHPIWGWGDKDQGIEEIKSAII-----
>A0A8B8F3W9	389	0.464	3.155E-117	3	346	349	15	362	366
---NTADT---MMETDLSVVEKNKQDRMDPSlnEPAKVEIIWGIVLFFVAGHLSAIYGLYLVFVSTKIYTTLFALSLWILSGLGVTAGLHRLWSHKSYKAKWPLRFILMLMSTMAFENHIYEWCMDHRIHHKYTDTNSDPHNAKRGFFFSHIGWLVVRRHEDYYDKCRKIDMSDLKTDPIVMFQKLLYIPLLLLICFIMPTMIPVYYWNESYTNAFFTStMLRYIFTLNMTWLVNSAAHIWGNRPYDASINPSENLSVSLGALGEGWHNYHHVFPWDYKAAELGNYRANLTTAFIDFFALIGWAYDMKTVSNDMILKRAKRTGDGSHPngdgIWGWDDSNISIEDKKLTTIINK--
>UPI000B90950D	389	0.504	3.155E-117	20	341	349	70	395	407
--------------------PEE-EELMYA--NTPVKIVWRNVAIFAYLHAFAAYGAYLWLSGQVMWqTFLWGFHYYIMSGFGITAGTHRYWAHKSYKAKMPLQIFLAYMQTIAFQNSIHEWCRDHRLHHKYTETNADPHNAKRGFFFAHMGWLMARKHEAIKIKGKGLDMSDLEADPVVMFQKKWYLLLVLFGCFVIPTLVPWIFWGESlKVAFFFAAMFRYCATLHCTWLVNSAAHLWGPRPYDNRINPAENKTVSWWAFGEGWHNYHHVFPWDYKTAEVGVYRYNFSAAFIDFFAKIGWAYDLKTVPEHIVKARVARTGDGTHEefhggPWGWGDNDIAVEAVEVT-------
>A0A8B8IYK7	389	0.483	4.320E-117	0	328	349	0	328	343
MPPQGQQTgSWVLFESDLN-KDATTPIVPPSAEKRKWEIVWRNVILFVFLHIGGVYGAYLFLTKAMWTTRLFAVILYLCSGLGITAGAHRLWAHKSYKAKLPLRILLTIFNTIAFQDSVLDWARDHRMHHKYSETDADPHNATRGFFFSHVGWLLVRKHREIKEKGHTIDMSDLKADPVLRFQKKYYLILMPLACFILPSIIPT-LWGESlWNGYFVCAIFRYVYVLNVTWLVNSAAHKWGSKPYDKNINPVETKSVSLVVLGEGFHNYHHTFPWDYKTAELGEYSLNLSKLFIDTMSIIGWAYDLKTVSSDVIMKRVKRTGDGSHKEWGY--------------------
>J9JVI4	389	0.479	4.320E-117	16	346	349	4	343	347
----------------AEISvcDGTLPDARPIEKQPHQPIVWRNVILCSLVHLGALYGVYLAFTSAKITTTVFAICLYQITAIGITAGSHRLWSHRAYKAKWQLRVIIIILNTIAFQNSVYEWARDHRLHHKYTDTNADPHNSNRGMFFSHVGWLLCRKHPDVIEKGRTIDTSDLLADPIVAFQKKYFWFLIIWACFIIPTLIPVYFWGETWSNSWYVAvLLRYALTLNGIWLVNSAAHKWGAKPYDRSINAAENLAATIMSAGEGWHNYHHVFPWDYRSAELGNYKFNFTTTFIDLFTKVGWAYDLKTTSPEFVYRRALRTGliesqDDSVPLpWGWNDRDLPQSDRMEATIVNR--
>A0A8D8V1F6	389	0.462	4.320E-117	0	345	349	0	344	350
MAPNSKSA--LLEEPKFDqPITAVYEEK-ITKPKVEQPIIWRNVIAISLFHLVALVTPFYCWSRCKYNTIFWGIMIGSLGGFGVTGGVHRLWAHRSYSAKWPLRLILLLCYSIAGQNSVLNWVRDHRVHHKFSDTDADPHNANRGFFFSHIGWLMCKKHPEVIAKGNQLDLSDLFADPLVRYYQKAFIYFRFFLCFIIPPCMATYLWGEDIIVSFiTLSFIRYVLSLNFTFLVNSAAHLYGYKPYDTRIFPSQNKWVSLVAMGEGWHNYHHVFPWDYKTAELGHYSTNWTTLVIDWFAWMGWAYDLKTVSPAVVTARVKRTGDGTHDVWGWGDKDMSLEDKVEATVLN---
>A0A482W2S5	389	0.442	4.320E-117	17	346	349	9	365	369
-----------------EITQEEVKtsvptkfKDESSKPQYKWELIWRNIILYIIMHLTALYGLILVFVSAKVLTTVWTWFMLVVGLQGITSGVHRLWTHRSYKAKLPLRILLCIFQTIALQNHIYDWVTDHRVHHKYVDTDADPHNSKRGFFFCHMGWLFVKKHKDVIEKTKTIDLRDIEADPVVMFQKKYYHLvLAPLIGFLFPAWVPWYFWNENFVTSFfVATMFRYALTTNCTFLVNSVAHMYGTRPYDKNIRPTDNVPVTVITGGEGWHNYHHTFPWDYKTGELGNYTTNTSTALIDFMAKIGWAYDLKTVSEDMIMKRVNRTGDGTrkfdnhqvvddhdHHhegdnLWGWGDEDMKDEDLSYVKITHR--
>A0A7R8UQ33	389	0.419	4.320E-117	0	346	349	0	404	407
MAPNLIGNTFLLAETAIEqeppkrsqIVtpvppPQrppattaqkltkkslEVDEstaVTKKSNEYKVQIVWRNVTAFIILHLAAFYSIYLIVSRFIILEYILGHLMGIFAGFGVTAGAHRLWAHKSYKAKLPLRIILMIFQTMAFQNCIHEWVRDHRAHHKFCDTDADPHNSRRGFFFSHMGWLMCKKHPDVKAKGQTIDMSDIEADPVVMFQKDYYMFLMPVFCFFLPALVPYYLFDRPYWHAFFISsVLRYVISLHFTWLVNSAAHIWGMKPFDKFITPTENKMVAILANGEGWHNYHHVFPWDYKAAELGSYMYNFSTAMIDFFALFGWAYDLKTVSRDMIQKRVARTGDGTHQefnakrdkdlvmelnvkhnhedlenlVWGWDDKDMPNEDKVDACILKK--
>A0A8J2K6C7	389	0.480	4.320E-117	31	344	349	75	407	414
-------------------------------DEEPLKLVWRNVFLFIYLHTAAFYGAYLWLSGQVMWqTFLWGFLFYCMSGFGITGGAHRYWAHRAFKANTPLRLILAFMQTVAFQNSIHEWCRDHRVHHKFTESNADPHDARRGFIFAHIGWLMCRKHKDVKEKGKCIDMSDLEADPIVMFQKNYYVPLVLTISFFIPTLVPWLFWGENFITAWFFAAqFRYCITLHMTWLVNSAAHMWGLRPYDKTINPAENKSVAFWAFGEGWHNYHHVFPWDYKTAEVGQYRYNFTAAFIDFFAWLGWAYDLKSVPKNIVLQRVCRTGDGSHanhvhtesekefehPeagPWGWGDADIPPEDIAVTEIL----
>A0A7R8X3H6	389	0.525	5.915E-117	0	327	349	0	331	343
MAPNTKDTdilpTGRLYE--FEPLPQEssVGA-PLTDKIYDKDIVWRNVILFIILHSMAPLGIYYIFARTMAATNLFFVALVLCSGFGITAGAHRLWAHRSYKAKWPLRLLLGFFNTIAFQNDIHEWSRDHRVHHKFSETDADPHNARRGFFFSHVGWLCVKKHQEVIARGKSVDCNDLLADPIVYYQRMFYLPLVLLCCFVFPTVTPVYFWGEDAWVAFCtCALARYCLVLNGTWLVNSAAHIWGPHPYDKNISAVENLSVATLAFGEGWHNYHHTFPWDYKTSELGAYHVNFTALFIDFMAFLGLAYDLKSVPDEVVKQRVLRTGDGSHYRWG---------------------
>UPI000C206BBA	389	0.505	5.915E-117	14	342	349	20	351	360
--------------EDAKLTQFVKPQNQEVKQNaYQWKIVWRNVFAFIYLHYAVLHGLYFVFTRNVLLTLGWNLFLAFLVSQGITAGAHRLWAHKAYKANLPLRILLAFCFTIAFQDDIHQWARDHRTHHKFCDTDADPYNAKRGFFFSHMGWLITRKHPEVKAKAKSVDMSDILADPVVRFQRKYYLILMPICCFVMPTLVPYYFWNESFVVAWNLSLMRYAVTLHATWLVNSAAHIYGDKPFDKNITPRENRFVSIITCGEGWHNYHHVFPWDYKASELGFQKLNVTAGIIEFFARIGWAFELKTVSEDMVRRRAKRTGDGSHEgeYWGWGDKDMSKCEQNEIV------
>A0A1I8NS51	389	0.500	5.915E-117	5	346	349	17	362	366
-----IETTGVLFEEDVETNDGGLAkdiESMKNAEKKKLEIIWLRVLFFVIVHIGGFYGAYLSVVSAKWQTNIFALILGIFASLGITVGSHRLYSHRAFKVNLPLELLILYMQTMCFHLSVYHWVRDHRVHHKYTETEADPHNAKRGFFFSQIGWLLVKKQQEVKEKAKGIDYSDVLNNPLVMFQHRHYFILTLFACYIIPTIVPIYFWNETFLNAFFVSVmLRHVCTVHGIGTINSVAHLYGNRPYDKNYNPTENNIVNILAVGEGFHNYHHVFPWDYKASELGHYALNLGATFIDFFAKIGWAYDLKTVSPQMIRNRVERTGDGSHPIWGWGDKDQSSEEIKNATILNK--
>UPI001E1BB893	389	0.478	5.915E-117	1	346	349	93	428	436
-PPNKTDDAGC--KAVGEVRPAV-------------QIVWRNVLIFIYLHVAALYGFYLCFTAAKLPTLVWAFALFVFGGFGITGGAHRLWAHRCYKAKLPLRVFAAVGQTLALQNDIYEWSRDHRVHHKFSETDADPHNARRGFFFAHVGWLLCKKHPEVIRRGKTVDVSDLLQDPVVFYQRKFYIPLVLIFCFAMPTVVPWYYWGESLTTAFfVASIFRYVITLNVTWLVNSAAHMWGNHPYDKGINPAENRFVAFITSGEGWHNYHHVFPWDYKASELGKYSTNTTKAIIDFFAWLGLAYDLKSVPESIIRSRVQRTGDGTHPFtledSPYVFDDMKFEETQFCEIIPK--
>A0A2P8XTS3	388	0.585	8.100E-117	73	346	349	35	309	313
-------------------------------------------------------------------------LLYQAGGLGITAGAHRLWAHRAYKAKWPLRLILIVFNTLAFQNHVYEWARDHRVHHKFSETDADPHNATRGFFFSHVGWLLVRKHPDVIEKGRGIDMSDLEADPIVRFQKKYYLWIMPITCFVLPTAIPVYFWGESWGNAFfVVAMFRYTFTLNMTWLVNSAAHMWGSKPYDQYINPSENLGVAVFALGEGWHNYHHVFPWDYKTAELGNYRANFTTAFIDFFSRIGWAYDLKTVPMSMVQRRVERTGDGSHEIWGWGDKDMSKEDYDEAQVINK--
>A0A6P4IGS5	388	0.466	8.100E-117	0	327	349	0	344	357
MTPNpnqnftheeeVEDWTkpsGVLFESDVTTDDGALSTYTGEFKQaqaWKRPLVWGNIIIFTVTHLASLYGGYLLFTDTKPATMLFAFVMYCLGMLGITAGAHRLWSHRSFKAKWPARLFLAILNCISFQDSIYYWVRDHRMHHKYSETDADPHNTSRGFFYSHIGWLLVRKHPDVTIKGKGLDLSDLHADPIVMFQHKYYYYLMPLGCFILPTLIPWLCWNETLaSSYFVAAMFRWCVQLNMTWMVNSSAHAWGGKPYDKGMNPSQNSFVSLMTFGEGWHNYHHVFPWDYRTAEWGGYTLSHATLLIDLFAKIGWAYDLKTVTPEMIKKRSQRTGDGTHELYG---------------------
>UPI0006262ADA	388	0.462	8.100E-117	11	339	349	30	361	372
-----------LSENDIVADPlqtDEIKSRRKTETAYVPRIQWLDLIVQIFIHGGCLYGLYLILTQAKFLSALWAFVTIYTSGFGITAGAHRLWSHRAYKAKWPLRMLLVFLFTITGQRHVYAWALDHRVHHKYSETDADPHNARRGFFFAHIGWLFTTPHPEVTAKRAAVDMSDLEADPIVMWQKRLYIPLFALLAIGFPVAVPYYFWGESLWISFWVNFnFRFCVTLNIAFFVNSVAHMWGQKPYDKHISPVENMAVSLAALGEGWHNYHHVFPWDYKTGELGSYSSNITTGFIDAFAQLGWAYDRKFVSPVMVKRRADRSGDGSH-IWGYGDRDMPREDLE---------
>A0A165AH45	388	0.507	8.100E-117	9	324	349	18	352	381
---------GVLAEEDDDFKQQQsIArrkvvarprnaplastQEDPTGnKQPPLQIVWRNVLVFIYLHAAAIYGFYLCFTAAKLATLAWAFSLFIYGGFGITGGAHRLWAHRCYKAKWPLRVYAAIGQTMAVQNDIYEWSRDHRVHHKFSETDADPHNARRGFFFAHVGWLLCKKHPEVIRRGKTIDMSDVLQDPIVAFQRKYYIPLVLLLAFAMPAFVPWYFWGESFKTAFfVASIFRYVFTLNVTWLVNSAAHLWGNHPYDKGINPAENRMVAFLTSGEGWHNYHHVFPWDYKSAELGNYSMNATKAVIDFFAWIGWAYDLKTVPERIIRNRVYRTGDGSHP------------------------
>A0A8D8TUI4	388	0.480	1.109E-116	8	345	349	14	352	357
--------TLIMSE-TPDSIPD-YEPKERAKEFQRHHFVWWMIIMLTYLHTASIYGLYLVFTsSAKLATLIFATVLHLSGAIGVTAGAHRLWSHRCYKANLPLRIALMLCNTIAFQMPIFYWTRDHRLHHKYSETNADPYNSKRGFFFCHIGWLLVQKHPEVIEKGRQLDLSDLLEDPVVTFQKKHYWNVLILIYLVFPTVVPMFLWGESFSNAWHIAlVLRYICTVNAAALVNSVAHLWGQRPYDKFIQPSQNLGVAIIALGEGWHNYHHVFPWDYKTSELGTYSTNFTTAFIDFFARIGWAYDCKTVSPAMVATRAQRTGDGSHKdVWGWGDKDMTSEDKKDATVLH---
>UPI00158885DB	387	0.469	1.519E-116	11	339	349	23	345	353
-----------MTKCD----TEEINQKH-----YIPKIKWLDLSVQIFIHVGCLYGLYLMFTKAKLLTSIWAFVIIYTSGFGITAGAHRLWSHRAYKAKWPLRLLLVLLFTITGQRHVYAWALDHRVHHKYSETDADPHNAKRGFFFAHVGWLFTEPHPDVVAKRKAVDMSDLIADPIVMWQKRYYIPLFALLAIGLPVLTPWYFWNESLWTSFWVSFnFRFCVTLNIAFFVNSVAHMWGQKPYDKYISPVENIAVSIAALGEGWHNYHHVFPWDYKTSELGNYSFNITTGFIDAFAKFGWAYDCKSVSSGMIRRRANRTGDGSHikNIWGYGDDDIPQEDLE---------
>A0A8J6LB22	387	0.460	1.519E-116	7	345	349	170	520	529
-------ATVALRKADPVqivskpGVQQELPQtkpyIRSTKPQYRLQIVWRNILIFAYLHIAAFYGIYYMFTLMQWRTFVW--------------GAHRLWAHRTYKAKLPLRILLAIGQTLALQNDIYEWVRDHRVHHKFTDTDADPHNSNRGFFFSHMGWLLVKKHKDVFTKGKTVDMSDVESDPVVRFQRKYYLILTPLLTFAFPAIVPWYFWNEHPSVCWYtVAILRYLVTLHGTWLVNSAAHIWGVKPYDKNINATENKTVAIIALGEGWHNYHHVFPWDYKAAELGNYRMNVTTALLDLMAKIGWAYDLKTASVEMINKRVERTGDGSRvvdaPaeghhhhhensIWGWGDKDMKADDMELVEIHH---
>UPI000771CB3D	387	0.493	2.079E-116	37	339	349	47	349	359
-------------------------------------IKWPDFLAQVFIHGGCVYGFYLIFTQAKLLTSLWAFLMIYTSGFGITAGAHRLWSHRAYKAKWPLRFILVLLFTITGQRDAYTWALDHRVHHKYSETDADPHNAKRGFFFAHVGWLFTTPHPDVVAKRQAVDMSDLEADPIVMWQKRLYVPLFALLAIGFPVAVPWYFWSESLWVSFWVNFnFRFSVTLNIAFFVNSVAHMWGQRPYDKNISPVENIAVSIAALGEGWHNYHHVFPWDYKTGELGHYSFNITTGFIDAFAYLGWAYDRKYVSPEMVRRRAKRSGDGSH-VWGYGDRDIPEEDLK---------
>A0A1I8PLR0	387	0.510	2.079E-116	5	346	349	17	362	366
-----IETTGVLFEEDVETIDGGLDKDIESIKNaekKKLEIIWLRVLFFVVIHSGGFYGAYLAVVSAKWQTNMFALISGIFATLGITVGSHRLYSHRAFKVKLPLELLILYMQTMCFQLSVYHWLRDHRVHHKYTETEADPHNAKRGFFFSHIGWLLVKKQEEVKEKAKGIDYSDILNNPLVMFQHRHYFILTLLACYVIPPIFPIYFWNETFLNAFFVSVmLRHICSFHGIGTINSVAHLYGNRPYDKNYNPTENNIVNILAVGEGCHNYHHVFPWDYKASELGHYALNLGATFIDFFAKIGWAYDLKTVSPQIIKNRVERTGDGSHPIWGWGDKDQSIEEINNTTILNK--
>UPI0004CD874F	387	0.481	2.079E-116	37	345	349	54	369	372
-------------------------------------IKWLDLSVQIFIHAGCLYGIYLIFTQAKLLTSLWAFMTIYMSGFGITAGAHRLWSHRAYKAKWPLRLLLVFLFTIAGQRHVYAWALDHRVHHKYSETDADPHNAKRGFFFAHVGWLFTSPHPDVVAKRQAVDMSDLIADPIVMWQKKLYIPLFALLTIGLPVCVPWYFWNESLWTSFWVNFnFRFCVTLNIAFFVNSVAHIWGQRPYDKDISPAENLLVSIAALGEGWHNYHHVFPWDYKTGELGSYSYNITTGFIDAFARIGWAYDCKYVSPEMIRRRADRTGDGTHThdknVWGYGDKDIPYDDLKelDTMDSH---
>A0A096XDC8	387	0.453	2.079E-116	0	343	349	0	365	374
MAPNSLSKSEYLGEPVQIISKPNVEYSIETQNKYNLPhnrwqIVWRNVLIFAYLHYAAFYGLYYMLTLAQWKSIIWGYAVILFASIGVTGGAHRLWAHRSYKAKLPLRIYLAFWQTVALQNHIYEWVRDHRVHHKFTDTDADPHNSNQGFFFSHMGWLMLKKHKDVFIKGKTIDLSDVAADPVVQFQKKYYLILAPILTFVFPAIVPWYFWNENPIVCYYsLAILRYILNLHGAWLVNSAAHIWGYKPFDKNINATDNISVAIIAFGEGWHNYHHVFPWDYKAAELGNYRMNFTTAFLDLMARIGQAYDLKTVSVEMINKRRKRTGDGTgvvdplvenkedhrHEdtVWGWGDKDMNQDEMNLVEI-----
>UPI001E27894A	387	0.446	2.079E-116	0	345	349	43	400	406
MA-NGNSGTVTIKKP---INPKYAP-----LPTYKWHIVWRNVIAFVYLHVFSVYGLYLVFFKAHALTNMWMVFIAMAAGQGITSGAHRLWAHRTYKARLPLRIFLAAMQTIAFQNHLYEWVRDHRVHHKFTDTDADPHNARRGFFFSHIGWLMLKKHRDVFLKGKQVDLSDLRADPVVMFQKKYYLILMPILCFVFPTVVPWYYWGENFWVSWyVAGVLRYTVSLNITWLVNSAAHIWGMKPYDKGINPTENIFVAIAAQGEGWHNYHHVFPWDYKAAELGNYRMNISTAFLDFMHFIGQAYDLKTATKEMIDKRAKRTGDGSRklnqsddvdPgyhsylddgehLWGWGDKDMKDDEVEGILKTN---
>A0A1B6CS40	387	0.498	2.847E-116	0	311	349	9	328	329
MPPNVSGTTG-LFLAGAEVIstPlkkDPVclrPESKRERPQYHWKIVWRNVIAFLYLHVGALYGLYLCFVSAKLLTSIWALSLGYIGGLGITAGAHRLWAHKAYKAKWPMRLLLAFLQTVAFQNHIYEWVRDHRVHHKFTDTDADPHNSKRGFFFSHIGWLMVRKHPDVFNKGKTVDMSDLEKDWVVVWQKRLYPVILPIFSFVLPTWIPCYFWGEDAWTSWyIAGIYRYTMSLNFTWLVNSAAHIWGWRPYDRTISSTENLAVAVVAVGEGWHNYHHSFPWDYKAAELGNYRYNLTTGFIDLCAKLGLAYDMKKASEDLI-------------------------------------
>G8FQ79	387	0.480	2.847E-116	0	332	349	0	331	332
MPPNTKQKEMN----DPAGMPGKNEElvhlVAPQAAPRKFEIVYRNMATFGYMHVAGLYGLCLCFTSGKWQTMVSAFILYMFAEIGITAGAHRLWAHKSFKAKMPLQIILMVLNSIAFQNSAIDWVRDHRLHHKYSDTDADPHNATRGFFYSHVGWLLVRKHPEVTKRGRTMDMSDIYSNPVLRFQKKYAVPFIGIICFGLPTLVPMYFWGETLNNAWHITMLRYIANLNATFLVNSAAHIFGNKAYDKNILPAQNISVSILTFGEGFHNYHHVFPWDYRTAELGNNMLNMTTLFIDFFAWIGWAYDLKTVSSAVIETRAKRTGDGTN-LWGWGDKD----------------
>A0A1B6CF47	387	0.482	2.847E-116	30	338	349	22	331	338
------------------------------KPQTYIPcLRWPDLMAQIFVHGGAIYGLYLAFIDAKFLTGIWAFCLVYTSGFGITAGAHRLWSHRAYKAKWPLRLLLVFLFTIAGQRHVYAWALDHRVHHKYSETDSDPHDARRGFWFSHVGWLVLTPHPDVIARRKAVDMSDLEDDPIVMWQKRLYIPLFAIFCIGLPTLVPWYFWNETLWNSLFINFnLRFSITLNMAFAVNSFAHMYGSRPFDKNISPVENVFVSIGALGEGWHNYHHVFPWDYKTSELGDYTYNLSTWFIDSFARIGWAYDLKSVSSDMIRRRVERTGDGSH-IWGYGDEDMDVDDK----------
>UPI000718CF6F	387	0.453	2.847E-116	26	346	349	5	339	342
--------------------------LQEVKQSYKWDISWFMVIFLSYFHICCLYGIYLSFTTLRLYTTIFAIINVPITLLGVTAGTHRLWAHKSYKAKWPLRVFLMILQSTSFQRPIYLWVRNHRIHHKYTDTDADPHNSKRGFFFSHIGWLMLKKHPDVIKKGATIDMSDLDKDPVVMWQLKHATIVLTLACFVIPTLIPVFFWGEGLMNAWYATTSKFIFTINITSLVNSYAHMWGTKPYDNTISPTEVPAISFLTGGEGWHNYHHVFPWDYKTSELGNYKLNLTTAFIDGFAKLGWXYDLKTVSXEMIEKRACRTGDGTSYqhvddqhehkyknsVWGWDDPDITTEDILDTRILNK--
>UPI001EDD0C3F	387	0.519	2.847E-116	29	339	349	52	362	378
-----------------------------AAKEPPMQIVWRNVLIFIYLHAAALYGGYLCFTVAKPSTLAWSFFLFLFGGFGITGGAHRLWAHRCYKAKLPLRIFAAVAQTIAVQNDIYEWSRDHRVHHKFSETDADPHNARRGFFFAHVGWLLCKKHPEVKRRGKTVDVSDLLQDPVVVFQRKFYIPLVLTLCFALPALIPWYYWGESFKTAFfVASIFRYVFTLNVTWLVNSAAHIWGNHPYDKEINPAENRMVAFLTSGEGWHNYHHVFPWDYKAAELGNYSMNMTTAAIDFFSWLGLAYDLKSVPQRIIRSRVNRTGDGSHPF-SLEDSQYTAEDIK---------
>H9JF74	387	0.462	2.847E-116	0	342	349	100	436	440
MSPNI--ATIVPSQE----TENEYEKLEPpQASERKYEIIYFNIFTFTFAHLSALYGVYLCFTSAKRESLILGYIIGVLAGFGVTAGAHRLWTHRTYKAKMPLQILLMLFYSFAYQNSAVHWIRDHRLHHKYSDTDADPHNATRGFFYSHMGWLLVKKHPEVKRRGRSLDMSDIYSNRVLMFQKKYAIPITGTICFVIPTLLPMYLWGESFKNAWHITILRYIITLHVAFLVNSAAHIWGYKPYDKRILPTQNLFVSFMAFGEGFHNYHHVFPWDYRTAELGNNYLNLTTMFIDFFAWLGWAYDLKSVPVSLAESRARKTGDGT-GLWGWGDKDMSEDLKRQTV------
>UPI000A1D36C5	386	0.455	3.899E-116	0	345	349	0	349	356
MPPNGDDVTGVLFETDGQTGDLGLAKdltKLKTTDGRKLELVWLNIILFVIAHTLSAYGLWLLLVE-STWTTFFIFpATFVLSVVGISGGAHRLFAHRTFKVNKKLKLIFLFLNTLAFQDAVYYWARDHRLHHKYTETDADPYNSERGWWFAHIGWLCCRKHPEVTEKGRQIDLSDLKSDPMVMFQKKYYLILMPLICFVMPTVLPMWLWGETFRTSFCvMSLLRWVLCLNIVWLLNSSAHMFGTRFYDRNINPTNESLLIWFNLGEAYHNYHHVFPWDYKSAEVGHFANDFTTKFIEFFAKIGWAYDLKSVPIDLVKRRALRTGDGTHPIWGWGDKDQTKQDILETEINH---
>UPI001EF9A4D9	386	0.438	3.899E-116	0	343	349	0	363	370
MAPGGERvpSTTCTTEAEVELpdknmntkCPENVqngslkngEErdSQRTTDVYIPRIKWPDLFVQIFVHGGCIYGLYLIFTEAKLLSALWAFVTIYTSGFGITAGAHRLWSHRAYKAKWPLRLLLVLLFTITGQRHVYAWALDHRVHHKYSETDADPHNAKRGFFFAHVGWLFTTPHPEVVAKRDAVDMSDLEADPIVMWQKRLYVPLFALLAIGFPVAVPYYFWDESLWISFWVNFnFRFCVTLNIAFFVNSVAHMWGQKPYDKNISPVENIAVSIAALGEGWHNYHHVFPWDYKTGELGSYSFNITTGFIDTFAKLGWAYDRKYVSAEMVRRRANRSGDGSH-IWGYGDTDIPPEDLKELEV-----
>UPI000EFF411A	386	0.465	3.899E-116	28	343	349	46	382	385
----------------------------HQEAEYKWQIVWRNVIGFILLHSLAVTGFYiILCGQVQFKTILFMIFLGACSALGITVGAHRLWAHRCYNARLPMRVLLAVFQTLAFQNHIYEWVRDHRVHHKFTDTDADPHNSSRGFFFSHMGWLMVRKHPDVSAKGCAVDMKDLEADPVVMWQKKYYLWLVPVVTFLIPSYIPYWLWQERFWYSFvVVGVFRYMISLHFTWLVNSAAHIWGTKPYDKNITPTENPTVALLAFGEGWHNYHHAFPWDYKAAELGNYRLNFSTAFIDGCARLGLAYNLKTANASLVEKRSRRTGDGTKYhdhqhddhqqhnhhhmeggVWGWGDEDMAEDEKQIVQV-----
>UPI001C9A913B	386	0.469	3.899E-116	32	339	349	48	355	692
--------------------------------TYVSRIRWPDLIAQIFIHAGSVYGFYLIFTEAQLLTALWAFATIYISAFGITAGAHRLWSHRAYKAKWPLRVLLIFLFTISGQRHVYAWALDHRVHHKYSETDADPHNAKRGFFFAHVGWLFTTPHPDVVLKRKAVDMSDLEADPIVMWQKRYYIPLFICLTIALPVGVPWYFWSESIWTSFWVNFnFRFCVTLNMAFFVNSIAHMWGQRPYDKYISPVENLAVSIVALGEGWHNFHHVFPWDYKTGELGNYTFNLTTGFIDAFACIGWAYDRKYVSPTMVRRRANRSGDGTH-VWGYGDTDIPTEDLQ---------
>A0A8D8W2P4	386	0.464	5.338E-116	33	345	349	15	328	334
---------------------------------RRDDLKWQNIALIVFSHTTAVWGLFKYGGQVKLATVLFAYVIGGIGGFGVTAGAHRLWTHRTYKAKWPLRVILLFCYSVAGQNSLFDWVRDHRVHHKFSETDADPHNSQRGFFFAHVGWLFLRKHPLVIEKGRTVDMSDVMADPLVMFHEKHFIWFKLIMCFIVPTLVPCYFWGEPFFISFlIMNFLRYILALNFTWAVNSAAHIWGNKPFDGRIMPAENRVVSFLALGEGWHNYHHVFPWDYKTAELGHYSTNWTTLLIDWFAWMGWAYDLKTVSPAVVTARVKRTGDGTHDVWGWGDKDMSLEDKVEATVLN---
>A0A834XVG7	386	0.538	5.338E-116	36	331	349	36	332	338
------------------------------------DIVWKNVVIFMTSHLAAIYGAYLLVTSTKIPTIIFTYFLHMYSGFGITAGAHRLWSHRAYKARFPLRVLLMILNTISFQNSIWEWCRDHRVHHKYSETDADPHNAKRGFFFSHVGWLLLKKHPDVKEKGRGIDMSDLDADPVVAFQKKYYLFLMPLFAFILPTVIPVYLWNESWKSAFlVASIFRWIYNLNVTWLVNSAAHLYGDKPYDKGINPAENWWVSFLTRGEGFHNYHHTFPWDYKAAELPIYTCNLSLKFIDFFAKFGWAYDLKSVSPDMIKRRVQRTGDGNHNVWGNNDK-----------------
>A0A1I8Q1F3	386	0.492	5.338E-116	8	343	349	17	354	356
--------TGALNEEDLEVALAKdILKL-KNAKERKVELVWRNIIIISYVTLGSLYGVYLLLTnSVKLKTFVYALLLSYASGFAITVGVHRLWTHRSYKAKWPVKIGLLIFSTIAYQNSVYIWARDHRVHHKYSETDADPHNSMRGFFFSHVGWLLCKKHPEVKAKGKCIDMSDLKSDPLVMFQHRYYFVLMPLLSFVIPTLIPMYLWDETFSNSWHVGaLLRWFYSVNWVWCINSVCHLYGNKPYDKRLNPGENNQISWLTFGESYHNYHHVFPWDYKTGELGGSMNNLGALFIETCAKFGLTYDLKSVSRDIIKQRIMRTGDGSHPVWGWGDKDQKLEEIKNAVI-----
>UPI001CA87E7C	386	0.412	5.338E-116	0	346	349	0	382	385
MAPNLFGTSAtLLLEASQQGISQEKSvtksaepqlvKIKSDKPKYKWHIVWRNVIAFAYIHAAAVYGLYLALTTAKFASFVTAIGIGILSGVGVTAGAHRLWAHKAYKAKWQMRVILVFLQTVAFQNHIYEWVRDHRVHHKFTDSDADPHNANRGFFFSHIGWLMLRKHPDVFSKGVKVDMSDIEKDPLIVWQRRLYIILMPICCFLIPTWLPCYLYGEKPIVAWYLTLLRYALTLNGTWLVNSAAHIWGTKPYDNTISPTDSLRIGVLAFGEGWHNYHHVFPYDYKAAELGNYRANLTTGFIDFFAWIGWAYDLKTVTVETINKRSARSGDGTRmqvPtgkespienddhhhhghshdncVWGWDDKDMDEEDKKDVQIYNK--
>UPI000626385F	386	0.474	5.338E-116	24	339	349	41	357	394
------------------------EKEQTTDEVEYVPaIKWLDLAAQVFIHAGCLYGLYLVLAQAKFLTTLWAFLTIYTSGFGITAGAHRLWSHRAYKAKWPLRLLLVFLFTITGQRHVYAWALDHRVHHKYSETDADPHNAKRGFFFAHVGWLFTTPHPNVVVKRGAVDMSDLEADPIVMWQKRLYIPLFALLAIAFPVVVPWYFWSESLWTSFWVNFnFRFCVTLNIAFFVNSVAHMWGQRPYDKSISPVENVVVSIAALGEGWHNYHHVFPWDYKTGELGDYSFNITTGFIDAFARIGWAYDRKYVSPEMVRRRANRSGDGSH-VWGYGDSDISMEDRR---------
>A0A653CZA7	385	0.603	7.310E-116	67	346	349	2	281	285
-------------------------------------------------------------------KFVTAIVLYQLGGLGVTAGAHRLWAHRSYKAKWPLRLILTFCNTLAFENSVIEWSRDHRVHHKFSETDADPHNAKRGFFFSHVGWLLCRKHPEVRSKGKGIEISDLEADPILAFQHKYYMILMPIVCFVLPTMAPMYLWNETFVNAFTVNIFRYVLTLNATWLVNSAAHLYGSKPYDRFINPAENLTVSILALGEGWHNYHHTFPWDYKTSELGKYSVNFSAAFIDFFAKIGWAYDLKTVSEEMIKKRVLRTGDGSHEVWGWGDKDQPKEDYNEAVVLNK--
>A0A7E5VWY6	385	0.487	7.310E-116	21	343	349	5	331	333
---------------------ENMKATNKTNdmavPSPKLKIFWPNIIFFVVVHIGSFYAIRLVFTKAMWQTNLFAYLLFVFSSVGVTAGVHRLWSHRAYKAKLPLRIFLLFFYTMAYEGSVLHWVRDHRVHHKYCDTDADPHNSKRGFFFAQIGWMLARKHPDVIAKGHTIDVSDILSDPWLRLQNKYYFRLVFVICYMVPTYIPT-LWGEEAWTAFlVAGVLRHLVSAHTISLINSAAHIYGTKPYDKNIRPVENMTVSLLATGEGFHNYHHTFPWDYKAAELGGYSLNFATFFIDVMAKIGLAYDLKTVSTDLIEKRVKKTGDGSHPVWGWNDKDMPEEDKKSAII-----
>A0A6J2K5N2	385	0.462	7.310E-116	0	342	349	0	336	340
MSPNI--ATIVPSQEN----ENEYEKlVPPQASERKYEIIYFNIFTFTFAHLSALYGVYLCFTSAKRESLILGYIIAVLAGFGVTAGAHRLWTHRTYKAKMPLQILLMLFYSFAYQNSAVHWIRDHRLHHKYSDTDADPHNATRGFFYSHMGWLLVKKHPEVKRRGRSLDMSDIYSNRVLMFQKKYAIPITGTICFVIPTLLPMYLWGESFKNAWHITILRYIITLHMAFLVNSAAHIWGYKPYDKRILPTQNLFVSFMAFGEGFHNYHHVFPWDYRTAELGNNYLNLTTMFIDFFAWLGWAYDLKSVPVSLAESRARKTGDGT-GLWGWGDKDMSEDLKRQTV------
>B6CBS5	385	0.480	7.310E-116	0	344	349	0	348	359
MPPYPEEVdTNHIFEEDishEESKPALKPLVAPQADNRKPEIVPLNLITFGYGHLAAIYGIYLCFTSAKWATIVFAFVLYICAELGITAGAHRLWSHRSYKAKLPLRLILLLFNTLAFQNTAIDWVRDHRMHHKYSDTDADPHNATRGFFFSHVGWLLTRKHPEVKRRGKDIDMMDIYNDSLLKFQKKYAIPFVGLVCFVIPTLMPMYFWNETLNNSWhIATMLRYIVNLNMTFLVNSAAHIWGYKPYDKSIKPVQNITVSILILGEGFHNYHHVFPWDYRTSELGNDFLNFTTLFINLFAKIGWAYDLKTASDKVVAARRKRTGDGTN-LWGWEDKSLNEEERQAATVL----
>A0A0L0CGX5	385	0.429	1.001E-115	21	346	349	74	445	449
---------------------QEVAQK----KPYKMEIVWHNVLLFIILHSAALYGLYLVFAENAYIDLALSFhsenmilmnvffhclstayFVVFFGGMGITAGVHRLWSHRAYKARLPLRIFLMLCQSLAFQNSIYEWTRDHRVHHKFTDTDADPHNSRRGFFFAHMGWLMCRKHPDVKEKGKQIDMSDLEADPVVMFQKKYYFIIMPICCFVLPALFPYYYLGSSLKVCFFVGsMFRYCLSLHGTWLVNSAAHFYGMKPYDKNISSVNNKMVSAIAFGEGWHNYHHVFPWDYKAAELPNY-YNWTTGFLNFMAKIGQAYDLKTVSDEMLLKRIQRTGDGSHPscidlnnnntsgsvitpemlskldhdneetmVWGWDDKDVHIEDRLGTKIIEK--
>A0A1L8D6M1	385	0.478	1.370E-115	0	341	349	0	339	340
MCPKSPEQASVVEEREEKS--AEFEKlIAPQAGPRKFNIVYFNLLTFGYWHLAGAYGLYLCFTSAKFATVLFAILTYTAAEIGITAGAHRLWSHKAYKAKLPLQIILMTFNTLAFQNSAIEWVRDHRLHHKYSDTDADPHNATRGFFYSHVGWLLVRKHSEVKKRGKTIDMSDMYSNPVLAFQKRYIVPWVILVTFLLPTIIPVYLWNESLWTSWHVTMLRYVANLNATFLVNSAAHLWGYKPYDKNIMPAQNISVSLATFGEGFHNYHHVFPWDYKAAELGNNRYNLTTKFIDFFAWIGWAYDLKSVSEELVVNRMRRTGDGSN-LWGWGDKDMTEEDRNGA-------
>UPI000C142C18	385	0.477	1.370E-115	12	343	349	12	338	340
------------TENDS-IHDEKINSLAPHPKKW--DIVWREVIIFTIFHITAIRGLYLFITVAKWQTCIFAFVLYIATTTSVTVGAHRLWSHKAFQAKLPLQIILLFFFTMAFQYSAVIWARLHRMHHKYLDTDADPHNAGRGFFFSHIGWMLIKKHPEY--RAHKVDISDLMRDPLLRFQHKHYWEVLFIICFLIPTYIPT-LWGEQASTAFYtCVCLRYICALHAIWLVNSAAHMWGTKPYDKNIRPVETKVVSLLAAGEGFHNYHHTFPWDYRIAEFGGYSLNTGRLFIDIMAKIGWAYNLKSVPDELIRKRVKRTGDGTHPIWGWDDPDLPLEERRMSII-----
>A0A7E5W083	385	0.478	1.370E-115	0	343	349	0	339	346
MAQTVQETATVL-EEEAR----TMTLVAPKTTPRKYKYIYTNFLTFSYAHLAALYGLYLCFTSAKWETLLFSFVLFHMSNIGITAGAHRLWTHKTFKAKLPLEIVLMIFNSLAFQNTAITWAREHRLHHKYSDTDADPHNASRGFFYSHVGWLLVKKHPDVLKYGKTIDMSDVYNNPVLKFQKKYAVPLIGTVCFALPTLIPVYFWGESWNNAWHIALFRYIFNLNVTFLVNSAAHIWGNKPYDKSILPAQNLLVSFLASGEGFHNYHHVFPWDYRTAELGNNFLNLTTLFIDFCAWFGWAYDLKSVSEDIIKQRAERTGDGSSGViWGWDDKDMDRDIKSKANI-----
>UPI00083FF050	384	0.458	1.876E-115	11	346	349	29	363	367
-----------LTEtEDFLVVDKTYRAGNSTEYVP--RIAWPDLMAQVFLHVGFIYGFYLIFTEAKLFTTLWAFFIVYTSGFGITAGAHRLWSHRAYKAKWPLRLFLIFLFTITGQKHVYAWALDHRVHHKYSETDADPHNVKRGFFFAHVGWLLVTPHPEVVKKRKAVDMSDLEADSIVMWQKRLYIPLFALLAIGFPVAVPCYFWSESVWTSFWVNFnFRFCVTLNIAFFVNSAAHMWGQRPYDKYISSVENLAVSIAALGEGWHNFHHVFPWDYKTGELGNYKLNPTTGLIDAFARIGWAYDRKFVSPTMVKRRADRTGDGSH-VWGYGDADIPTEDLQELELMDK--
>UPI000614ABEB	384	0.461	1.876E-115	28	346	349	49	368	371
----------------------------RSSKTEYVPrITWPDLIAQIFIHAGCVYGLYLIFVEAKLLTTVWAFVIVYTSGFGVTAGAHRLWSHRAYKAKWPLRLLLVFLFTITGQRHVYAWALDHRVHHKYSETDADPHNVKRGFLFAHVGWLFITPHPDVITKRKAVDMSDLEADPIVMWQKRLYIPLFVLLTIVFPVAVPCYFWSESLWISFWVNFnFRFCVTLNIAFFVNSVAHMWGQRPYDKYISPVENVAVSIAALGEGWHNFHHVFPWDYKTGELGNYSLNITTAFIDFFAWIGWAYDCKYVSPAMVRRRANRSGDGSH-VWGYGDADILPEDLEELEMMNK--
>UPI000EFE94C9	384	0.475	2.569E-115	30	346	349	18	341	345
------------------------------PKQPYQPIVWRNVILCSLVHLGALYGAYLAFASAKITTTIFAISLYQITAIGVTAGSHRLWSHRAYKAKWQLRLIIITLNTIAFQNSVYEWARDHRLHHKYTDTNADPHNSNRGLFFSHVGWLLCRKHPDVVEKGRTIDTSDLLADPIVAYQKKYFWFLITWACFIVPTLIPVYCWGETWSNSWYVAvLLRYALTLNGIWLINSAAHAWGGKPYDRYINPTENLAVAVMSVGEGWHNYHHVFPWDYKAAELGNYKFNFTTAFIDLFAKIGWAYDLKTASTELVRKRTSRTGviespDNSVPLpWGWDDKDCPQSDRMEVTIVNR--
>UPI00126760D5	384	0.463	2.569E-115	11	345	349	10	359	365
-----------MQEKEGKPTPQYGETVKASGKENK--VVWRNVILFTLLHISGLYGLYLCFFLRSWYTFFWATLIGLISGQGITAGAHRLWAHRTYKARLMLRITLMIAQTLALQTYIYEWVRDHRAHHKFTETDADPHNSNRGFFFSHIGWLMVKRHSEVKRKGKTIDMSDLEADPVVRFQRKYYIILVTVLCLFIPTFVPWYFWNEDIWVSWFTTtMFRLCVSLHITFMINSVAHIWGTKPYDKTSGAVENVPLAFLAHGEGWHNYHHVFPWDYKTGELGGYRLNTTTMLIDFFAKIGWAYDLKTVSIETIEKRAQRTGDGSriavtkcavdnvdnHHtnVWGWGDTDMKEQDIDDVKYHN---
>UPI0014430A34	384	0.438	2.569E-115	0	339	349	0	358	365
MAPffSSKDrvpFTGqhdcePASKEtnfKNERVPETedfltVDKNYRSSKTKYVPrIRWPDLVAQIFIHAGCVYGLYLMLSQAKLLTSLWAFVTIVISAFGITAGAHRLWSHRAYKAKWPLRLLLIFLFTIAGQRHVYAWALDHRVHHKYSETNADPHNAKRGFFFAHIGWLFTTPHPDVVSKRKAVDMSDLEADSIVMWQKRLYIPLFFLFTIALPVSVPCYFWSESLWTSFWVNFnFRFCVTLNVAFCVNSVAHMWGDKPYDKFISPVENVMISIAALGEGWHNFHHVFPWDYKTGELGNYRYNVTTGFIDAFANIGWAYDRKYVSPAMVRRRANRSGDGTH-VWGYGDADIPIEDLR---------
>UPI00148C8DB6	384	0.448	2.569E-115	0	345	349	0	407	416
MAPNIIGSTFILAEtaisdannnkmaPTAAPVPvKQAPAppakkmtpvaaaapSMETKKfsgstPYKADIVWHNVVLFIILHSMAFYGLWLIFAESAYLELITAYFFSVLGGLGITAGVHRLWSHKAYKAKLPLRIFLMLCQSLAFQNSIWEWTRDHRVHHKFTDTHADPHNSRRGFFFAHMGWLMCKKHPDVGIKGKQIDMTDIEQDPVVMFQKKYYFVVMPICCFVVPMMIPYYFMGTSlKVCFFTCSMLRYALSLHGTWLVNSAAHFYGMKPYDTSISSVNSKVVASITFGEGWHNYHHVFPWDYKAAELGTYSHNWTTGFIDMMAKIGQAYDLKSVSQEMVYKRVLRTGDGSHiaakldannnnsaPtnelvmhldhekeenvVWGWDDKDISEEDRKFATIVN---
>UPI001F0E9B18	383	0.443	3.518E-115	0	346	349	0	353	363
MPPfiktNVND---VLDSDIPDLEPSVelkgdlndLLQAQKNQKPYKIQIVWRNVIIMGLLHVAAIYGATLCFGTAKWQTVVAAILLYVYTGLGITAGAHRLWSHRSYKAKFPLRLFLALAQTMAVQNHIYEWSRDHRVHHKYSETDADPHNAKRGFFFAHVGWLLCRKHPEVINKGKTISYDDLLRDPIVVFQRRYYIPLILICCFILPTLLPTLLWGETLWNAyFICAILRYVWTLNMTWLVNSAAHFWGRHPYDKNIHPAENYLTVYGAIGEGFHNYHHTFPWDYSTSELGW-RFNLTTMFINAMAAIGQAYDLKQVSPEMIIKRKLRTGDiDTHGNYGLYNPPMMKE---STSLHHR--
>UPI00083BDE05	383	0.472	3.518E-115	36	339	349	52	355	366
------------------------------------RIRWPDLVAQIFIHAGCVYGIYLIFAKAKLLTTLWAFATIYTSGFGITAGAHRLWSHRAYKAKWPLRLLLVFLFTITGQKHVYAWALDHRVHHKYSETDADPHNAKRGFFFAHVGWLFTTPHPDVVVKRKAVDMSDLEADPIVMWQKRFYIPLFALLTIGLPVMVPYYYWSESLWTSFWVNFnFRFCVTLNIAFFVNSVAHMWGQRPYDKYISPVENVVVSIAALGEGWHNFHHVFPWDYKTGELGTYSFNMTTGFIDAFARIGWAYDRKYVSPAMVRRRANRSGDGSH-VWGYGDADIPLEDLQ---------
>UPI0005F3A7BC	383	0.426	3.518E-115	0	346	349	0	378	381
MTPNLFGSSTTL---VLEATKQDVSQNNSvgekalkqklltqttlnSQPKYEWKIVWRNVISLAYLHIVALYAWYLLLTmQVSPLTFIWYFALGCFSCIGITAGVHRLWCHRSYKAKWPMRVILMVLHTIAFQNHIYEWVRDHRVHHKFTDTDADPHNSKRGFFFSHVGWLLIRKHPDVISKGATIDMSDLEKDPIVVWQRRYYAVLMPLLCFVLPMLVPIYFWNERPIYAWYGAVCKYVTALNGTWLVNSAAHMWGMKPYDSSISPTDGYsILGIGVFGEMWHNYHHVFPWDYKAAELGYYRRNITCAFIDFFAWLGWAYDLKTVGHDLVKKRAARTGDGSiyertgdhkdelHTqekiIWGWEDADMSLENKLAAEILNK--
>A0A482WP12	383	0.444	3.518E-115	0	346	349	54	437	441
MAPNVSGSPSPLFgvtpLAGAEVIqPSSIQtkteqqliQLTKlkqqqqqqqqqqqQRPKYKLQIVWRNVAAFLYLHIGCLYGIYLLLTTAKLATVIWMLLISSAGATGITAGAHRLWAHKAYRARWPLRLLLAVFQTLAFQNHIYEWVRDHRVHHKFTDTDADPHNSRRGFFFSHIGWLMVRKHPDVITKGKMVDMSDLERDWVVMMQKRFYLIAVPFFCFFIPTWVPVHYWGEKPWVAWyVAGICRYTLSLNFTWLVNSAAHML---PSSAalNITPTENVTVAMLAFGEGWHNYHHAFPYDYKAAELGNYRMNFTNAFIDFFAKIGWAYDLKVATPAMVQRRILRTGDGSHEsvthtsehqdeVWGWDDKDMLSEDKKMIEIINR--
>UPI001A9DE6E4	383	0.440	4.817E-115	0	324	349	0	327	335
MAPRTETTTITTTEtrSKVDGDDAGVPAVDPiRGKPEPLEIIWINVFKILVIHLMALYGAYVAVTAAQWKTLLFTLFYVGCSGLSVTAGAHRLWSHRSYKAKLPLRTLLMLFNCMAGQNDIYDWVRDHRVHHKYSETDADPHNVNRGFFFAHVGWLMCRKHPEVTKKGKAIDCADVYNDPVVRFQMRYHIPMTILFCFIMPTMIPHRYWGEAKWNSFfVAAILRWVFQLNSTWLVNSAAHIWGQKPYDKAISPSENWLVSVLAIGEGFHNYHHTFPWDYSTSELGW-RLNPSTMFIEAMEKIGWAYDLKKPTQEMIQQRVQRTGDGSHH------------------------
>UPI0008116F78	383	0.484	4.817E-115	0	341	349	0	345	347
MPPFIKNNDEIFDDvPDLEPiaVLDTKLKPGEEKEEYKLQIVWRNVIIMAALHLSALYGLYLCFVSAKWQTSVAAFIFYQMSGLGITAGCHRLWAHRAYKARLPLRIFLAFIQTMAFQNHIYEWSRDHRVHHKYSETDADPHNANRGFFFAHVGWLLVRKHPEVIKKGRQISLDDIMQDPVVRFQKKYYLPLVLLCCFVIPTLVPHLLWNESLYNAFyICALFRYAFTLNMTWLVNSAAHFWGRHPYDKEISPAENSFTIIGAIGEGFHNYHHVFPWDYAASELGW-RFNLSTIFINAMAAIGQAYDLKRVSPEMIRKRKARTGDVaTHGNYGFYHPNASEENGKKI-------
>UPI001F4F9E02	383	0.471	4.817E-115	19	337	349	23	341	354
-------------------VPGAAP-DSKTFVPYQPRIRWLDLIVQLFLHTGFLYGFWLTLTSAKLATTIWALVVVVTSGVGITAGAHRLWSHRAYKAKWPLRLLLVFLFTIAGQRHVYQWALDHRVHHKFSETDADPHDARRGFLFSHVGWLVLTPHPAVTENRAKVDMSDLEADPIVMWQKRLYVPLFALLVVVFPVWVPWYFWDETLWRSFFVLFnFRFVLTLNIAFLINSVAHMWGNRPYDKHISPVENAVVSVAALGEGWHNYHHVFPWDYKAAELGASPLNPTTAFIDFFARLGWAYDLKTVAPDMVRRRVERSGDGSHALWGWGDRDLPADE-----------
>UPI000A1CF68E	383	0.456	4.817E-115	0	335	349	0	352	355
MTPNPKDYahneevgdrtkpTGVLFESDMGTDDGAltiYSGEFKQAQTRKQSLVWRNIIIFTVLHIVSLYGGYLLVTQTKPATILFTFVIYSLGMLGLTAGTHRLWSHRSYKAKWPVRLFLVILNCLTFQDSIFVWVRDHRMHHKYSETDADPHNTSRGFFYSHIGWLLVKKHPDVTIKGKGLDLSDIRADPIVMFQHKYYYYLMPLGCFILPTLIPWLCWNESLsSSYFVAAVLRWCVQLNMTWMINSSAHAWGNKPYDKAMNPSQNSFVSLMTFGEGWHNFHHVFPWDYRTAEWGGYSLSHATILINLFAKIGWAYDLKEVTPEMIKKRTLRTGDGTHELYGkSADPDVAK-------------
>UPI001CB6AE03	383	0.475	4.817E-115	36	337	349	52	353	366
------------------------------------RIAWPDLMALLFVHVGCIYGLYLIFTEAKLLTTVWAFVITYTSGFGITAGAHRLWSHRAYKAKWPLRLLLIFLFTITGQKHVYAWALDHRVHHKYSETDADPHNAKRGFFFAHVGWLFTTPHPDVVSKRKMVDMSDLEADPIVMWQKRFYVPLFALLTIGLPVAVPCYFWSESLWTSFWVNFnFRFCITLNIAFFVNSVAHMWGQRPYDKYISPVENVAVSIAALGEGWHNFHHVFPWDYKTGELGNYTFNLTTGFIDAFASIGWAYDRKYVSPAMVRRRANRSGDGSH-VWGYGDADIPSED-----------
>UPI001CA9EC84	383	0.469	4.817E-115	11	337	349	43	357	370
-----------LSKENVEYTP---------------RIKWPDLAAQMFIHFGCVYGFYLCLTQAKALTSLWAFVTIYTSGFGITAGVHRLWSHRAYKAKWPLRLLLAFLFTITGQRDVHTWVLDHRIHHKYSETDADPHNVKRGFFFAHVGWLFTTPHPSVIAKRKIVDMRDLESDPIVMWQKTLYIPLFALLAIALPVWVPYYFWNETLWNSFWVNFnFRFSITLNIAFFVNSVAHLWGQRPYDKNISPVENIAVSLAALGEGWHNYHHVFPFDYKTGELGNYSFNWTTGFIDFFEKIGWAYDLKSVSPEMVKRRADKCGDGSHEsqIWGFGDRDMPKED-----------
>A0A8J5V7E8	383	0.485	4.817E-115	37	341	349	53	361	372
-------------------------------------IKWLDLSAQIFIHTGCLYGLYLLLTEAKLLTGLWVFIMIQLSGFGITAGAHRLWSHRAYKAKWPLRLLLIFLFTIAGQRHVYAWALDHRVHHKYSETDADPHNAKRGFFFAHVGWLFITPHPDAVAKREAVDMSDLIADPIVMWQKKYYIPLFALLCIGLPVIVPWYFWNESLWTSFWVNFnFRFCVTLNIAFLVNSVAHMWGHRPYDKSISPAENNFVSVLALGEAAHNYHHVFPWDYKTSELGSYTFNLTTGFIDAFARLGWAYDCKYASQQMIRRRANRTGDGSHtdPnVWGYGDEDLTSDDLKDI-------
>UPI0007383519	383	0.462	4.817E-115	0	337	349	30	366	380
MSPNSRD--GV-TKNDV----VNVKNHCGEDKGmniYKPAVKWPDLIVQIFVHAGCAYGIYLIFTEAKWLTTLWALITIYTSAFGITAGAHRLWSHRAYKATWPLRLILVLLFTITGQRHVYAWALDHRVHHKYSETDSDPHNAKRGFFFAHVGWLFTTPHPDVEEKRAAVDMSDLEADAIVMWQKKYYIPLFALLAIGFPVWVPCYLWNETLWTSFWINFnFRFCVTLNLAFFVNSVAHMWGQRPYDKHISPVENIAVSIAALGEGWHNYHHVFPWDYKTGELGDYSFNITTGFIDAFAHIGWAYDRKYVLPEMVRRRAKRSGDGSHvPnVWGYGDTDILQEE-----------
>A0A8J6LHY6	383	0.466	4.817E-115	0	346	349	0	344	692
MPPNstTFDSVSPT-------VP------PPETKTYKYEIVWKKVIFFAYLHIGAVYGLYLLVTEAKWATWLWGYLIIFISTQGTGAGAHRLWCHRTYKAKLPLRILLAFYQTITFQKDIYDWCRDHRVHHKYSDTDSDPHNASRGFFYSHIGWLMIKKQEEVTSKGKKLDLSDLEADPVVMFQRKYYWYLAPVIAFLMPAAVPWYFWNESFEVSWyVCSILRYCLTLNGTCLVNSAAHIFGTRPYDKNILPTQNLLVSYITNGEGFHNYHHAFPWDYKAAELGGYYGNWTTAFIDLMAKIGWAYDLKSASVEMVEKKAMRTGDGSWtfdtPnekaVWGWDDKNMDENDIKMAEVSYR--
>A0A6M2CYB7	383	0.440	6.596E-115	0	324	349	0	330	341
MAPRTETATIVATEArskvDLEPattnDEQITEQLPSKQPP--MEIIWMNVFKILVIHVMALYGLYVALFHAKWMTLHFTIFYIVCSGLSVTAGAHRLWSHRSYKAKLPLRVILMLFNCMAGQNDIYDWVRDHRVHHKYSETDADPHNVNRGFFFAHVGWLMCRKHPEVTRKGKAIDCSDVANDPVVKFQTRYHIPMTILFCFIVPTVLPHRLWGESRWNAFfVAAILRWVFQLNSTWLVNSAAHMWGQKPYDKNISPAENFIVSFLAIGEGFHNYHHTFPWDYSTSELGW-KLNISTMFIDLMAKIGWAYDLRKPTREMIDQRVARTGDGSHP------------------------
>A0A6G1S999	383	0.514	6.596E-115	21	329	349	47	354	359
---------------------EQNKQDDTTNYQYRVQIVWRNVILMSLLHLGALMGLRQCFVSAQWKTIVAAYLLYVAGGTGITAGAHRLWAHRSYKAKWPLRLLLAAMQSLAFENSIYEWSRDHRVHHKYSETDADPHNAIRGFFFAHMGWLLCRKHPEVKIRGKQIDLSDLVADPIVRFQHRYYLACVAVFCFIVPTLIPYMLWGETLYNSFyICALLRYVITLHATWLVNSAAHMWGRRPYDKNINPSENRGVSFWALGEGFHNYHHTFPWDYATSELG-YDLNTTKMFIDFFAYIGWAYERKVVSPDMIKQRKLRTGDT--PVFGpYG-------------------
>A0A6P4HYK5	383	0.447	6.596E-115	0	346	349	0	397	405
MTPNIIGSTFILAEtaiadgnnnkmaatpaatanTVAAPAPKVSKKLEKsAEKPYEMEIVWRNVGLFVVLHSMALYGLYLIFAESAYLELLPVYFSMFIGGLGITAGVHRLWSHKAYKAKLPLRIFLMLCQSLAFQNSIWEWTRDHRVHHKFTDTHADPHNSRRGFFFAHMGWLMCKKHPDVTSKGKQISMEDIEQDPVVMFQKKMYFVVMPICCFVLPMIFPYYVMGSSlRVCFFTCSMLRFCLSLHFTWLVNSAAHFYGMKPYDVNVSAMNNKLVSTLTIGEGWHNYHHVFPWDYKAAELGTYSFNWTTAFIDVMAKIGQAYDLKSVSQEMVYKRVLRTGDGSHiaalldannnnaiPtselvahldheleehaIWGWDDKDISEEDRKGANVVNK--
>A0A6P7FHV3	383	0.457	6.596E-115	17	342	349	530	856	870
-----------------EPKTAETDETEEKEEEFVPQIRWPDTIVQLYLHLGCLYGLYLCIVSAKFYTTLFALLTVYTSGFGITAGAHRLWSHRSYKAKWPLRLLLVLLFTITGQRHVYAWALDHRVHHKYSETDADPHNAKKGFFFAHVGWLVVTPHPKVVEKRNAVDMSDLETDAIVMWQKKYYPPLFLLFNIILPVSIPIYFWNETIWNSFWINFnTRFTLTLNIAFFVNSAAHMWGQKPYDKYISSVENLAVSLAALGEGWHNYHHVFPWDYKTGELGNL-YNPSTNFINFFARLGWAYDLKSVSKDMILRRAQKTGDGTHPeVWGYGDEDIDKADMDELI------
>UPI0006B0C956	382	0.522	9.031E-115	14	322	349	17	323	324
--------------ETATVMEKNIPEKEKGSS--KLRIVWRNVYIFAFLHATSLYAIYLVFTSTLLKTVVFAFVLYVISGLGITAGVHRLWAHRSYKAKWPLRLLLAFFNSVAFQNDIYEWSRDHRVHHKFSETDADPHNATRGFFFSHIGWLLVKKHPDVIEKGKTVDCTDILADPVVRYQRKYYIPLIVLCCFVMPTVVPAWFWNETYWNAFYVAvILRYCWTLNITWLVNSAAHMWGNRPYDRYINPRENKYVIVSTMGEGFHNYHHTFPWDYATSELG-FRWNITTMFINFMAFLGLAYDRKTVCLEVIRKRKERTGDGS--------------------------
>UPI000767077A	382	0.482	9.031E-115	23	339	349	11	328	339
-----------------------VDESYRGSKTEYVPgIRWPDLIAQVFIHAGCVYGFYLMFAEAKLFTSLWAFVTIYTSAFGITAGAHRLWSHRSYKAKWPLRLLLVFLFTISGQRHVYAWALDHRVHHKYSETDADPHNAKRGFFFAHVGWLFTTPHPDVVLKRQAVDMSDLEADPIVMWQKRLYIPLFALLTIGLPVFVPCYFWSESLWISFWVNFnFRFCVTLNIAFFVNSVAHMWGQKPYDKYISPVENVAVSIAALGEGWHNYHHVFPWDYKTGELGNYTYNVTTGFIDAFACIGWAYDRKYVSPTMVQRRANRTGDGSH-VWGYGDTDIPTEDLQ---------
>A0A0L7RGW3	382	0.471	9.031E-115	36	346	349	52	362	366
------------------------------------RIAWPDLLAQIFIHAGWLYGLYLILTQAKLLTALWVFVTIYTSGFGITAGVHRLWSHRAYKAKWPLRLVLMFLFTITGQKDVYTWALDHRVHHKYSETDADPHNVKRGFFFAHVGWLFITPHPDVIAKRKAVDMSDLEADPIVMWQKRLFIPLFALLTIGLPVAVPCYFWSESLWISFWVNFnFRFCITLNIAFFVNSVAHMWGQRPYDKYISPVENVAVSIAALGEGWHNFHHVFPWDYKTGELGNYSYNLTTAFIDAFAYLGWAYDRKYVSSEMVRRRANRSGDGSH-IWGYGDKDIPIEDLKELKLMDK--
>UPI0003DF6399	382	0.451	9.031E-115	27	346	349	45	364	368
---------------------------RSTETEYVPRISWSNLIGLLFVHIGGLYGFYLIFVEAKLSTTLWMFITIYTTGFGITAGVHRLWSHRAYKAKWPLRLLLIFLFTITGQKDVYRWALDHRVHHKYSETDADPHNVKRGFFFAHVGWLFITPHPDVVSKRKTVDMSDLEADRLVMWQKRYYILLFPLLTIGLPVVVPWYFWSESIWTSFWVNFnCRFCITLNIAFFVNSVAHIWGQRPYDKYISSVENTMLSIAALGEGWHNFHHVFPWDYKTGELGNYTFNLTTGFIDTFARFGWAYDRKYVSPAMVRRRAKRSGDGSH-IWGYGDADIPAEDLQELKLMDK--
>A0A6J1WF32	382	0.504	1.237E-114	28	344	349	19	334	340
----------------------------KDLEPREYKIVYHNLLTFGYWHLAGIYGLYLCFTSAKWATIILSIFTYMAAEIGVTAGAHRLWAHKTYKAKLPLQIFLMVLNSIAFQNTALHWARDHRLHHKYTDTDIDPHNAKRGFFYSHVGWLLVKKLPKVKDYGRQIDMIDLNNNPVLRFQKKYAIPFIGLVCFIIPTLIPMYFWGESLNNAWHLCMLRYISNLNATFLVNSAAHMWGYKPYDKGILSTQNLPVSLATFGEGFHNYHHVFPWDYRASELGNNKLNLTTKFIDFFAWIGWAYDLKTVPKDMIMRRAKRTGDGTN-LWGWEDNDISEEDKNTTIIL----
>UPI001EEBCB99	382	0.495	1.237E-114	25	344	349	51	377	387
-------------------------AVSEAGKQPPVVIVWRNVLVFIYLHLAALYGLYLCFTDVTWATLVWSYALFIFGGFGITGGAHRLWAHRCYKAKWPLRVIAAVGQTIALQNDIYVWSRDHRVHHKFSETDADPHNARRGFFFAHVGWLLCRKHPEVMRRGKTVDVSDLLQDPIVVYQRKFYIPLVIIFCFAMPTLVPWYFWGESlRTSFFVASILRYVITLNATWLVNSAAHIWGTHPYDKGINPSENRFVAFITSGEGWHNYHHVFPWDYKASELGNYGTNTTRAIIDFCAWLGLAYDLKSVPEKVVYNRVRRTGDGSHPFAlqdnqFRVDDDMHQiEEEQFTEIT----
>B4NKB3	382	0.470	1.237E-114	25	345	349	56	406	415
-------------------------KVSPAVKPYEMEIVWHNVVLFIILHSMALYGGYLIYAESAYLEIVPIYITMFLGGLGITAGVHRLWSHKAYKAKLPLRIFLMLCQSLAFQNSIWEWTRDHRVHHKFVDTHADPHNSRRGFFFAHMGWLMCKKHPDVTSKGKQIDMSDIEQDPVVMFQKKFYFIIMPICCFVLPMLFPYYCMGTSlRVCFFTCSILRYTFSLHGTWLVNSAAHFYGMKPYDVNISSVNTKLVSTITFGEGWHNYHHVFPWDYKAAELGTYGYNWTTAFIDVMAKIGQAYDLKFVSKDMVHKRVLRTGDGSHiaalidannndtaPsnelvahldhdleetaVWGWDDKDISEEDRQGASIVN---
>A0A0L0CIK6	382	0.568	1.237E-114	72	346	349	379	654	658
------------------------------------------------------------------------FGLYLISGLGITAGAHRLWAHRSYKAKWPLRLILMIFNTIAFQDAAYHWSRDHRVHHKYSETDADPHNATRGFFFSHIGWLLCKKHPEVKAKGKGVDMSDLRNDKIIMFQKKYYMILMPLLCFLLPTIIPMYGWNESFINSWfVATMFRWCFVLNVTWLVNSAAHKFGGKPYDKYINPSENSSVAILAFGEGWHNYHHVFPWDYKTAEFGQYSMNLTTAFIDFFAKIGWAYDLKTVSADIIKKRVKRTGDGSHEIWGWGDKDQPKEEIDAAVIINK--
>UPI000C6CACBE	381	0.504	1.693E-114	0	319	349	0	308	313
MAPNAQST-----------VTETVTPPKRATPKQELNIVWRNVILFAFLHIGALYGFTLIFTSAKWQTILFVIIFGYASVLGVTGGAHRLWSHRSYKAKWPVRALLMILQTMAIQNHIYEWCRDHRLHHKYSETDADPHNATRGFFFSHMGWLMVKKHPEVKQKGKAIDLSDLLKDPLVVFQRKHYFPLVILVSIVIPTMIPVLLWGENYWNSlFTVFFTRYVLSLHGTWLVNSAAHMWGNRPYDVTINPRESPIVIFTGSGEGFHNFHHVFPWDYCTGEFGW-KFNMTAAFIDCMAWLGLVYDRKKVSPEMLKQRIERTG-----------------------------
>UPI001890781D	381	0.461	1.693E-114	0	345	349	0	340	344
MAPNTKVQ--PSSMPPGE---EEYEKlVAPQAADRKYEIVYTNIITFTYWHLAGLYGLYLCFTTAKAATIIMSWLIFVSAAIGVTAGAHRLWAHRTYKAKLPLQILLMVFNTFAFQNTAINWVRDHRLHHKFSDTDADPHNATRGFFYSHVGWLLVKKHPEVKRRGKLIDMSDIYSNKVLVFQKNYAIPFIGMVCFILPTLIPVYCWGESLYTAWHITMLRYVANLNITFLVNSAAHLWGNKPYDKNILAAQNLSVSFAAFGEGFHNYHHVFPWDYRTAELGNNYLNLSTKFIDFFAWLGWAYDLKAVPVGMAKSRAERTGDGTN-LWGWGDKDMADDERGGAEILH---
>A0A5N5T683	381	0.478	1.693E-114	0	323	349	0	340	350
MAPQNQDlCTSSLAEEDFALIPEDehfhIEErkLEINFRQiyrnlrnlDYSKVSWRNVTLFVLLHIYSVYGLYLLFTACMWRTIAFTYLLYFLSAMGITMGAHRLWAHRSYKAKLPLRIFLAFCQTLAFQNSIFEWSRDHRVHHKFSETDADPHNAQRGFFFSHMGWLMYRKHPDVIKKGKTLDMSDLLNDPVVRFQMNYYVPLMVLACFVIPTFLPWYLWGETFINSLmVPTFLRYCVTLHVTWMVNSLAHWIGSKPFDKDIYPSQNKLVATLALGEGWHNYHHVFPFDYRAAELgGVINFNATTDIIDFFAKIGQAYDLKTASKEMQENRAKRTGDGTH-------------------------
>A0A6P3X106	381	0.437	1.693E-114	14	346	349	18	352	355
--------------PDAHWKdePAVNAEGERTMVEYEPRIKWLDLGVQIFIHGGCLYGIYLALMQAKLLTTVWAFVTIYTSGFGITAGAHRLWSHRAYKAKWPLRLLLVFLFTITGQRHVYAWALDHRVHHKYSETDADPHNAKRGFLFAHVGWLFTTPHPDVISKRQVVDMSDLEADPIVMWQKTLYIPLFALLTIGLPVAVPWYYWSESLWISFWVNFnLRFCVTLNIAFFVNSVAHMWGQRPYDKYISPVENVAVSIAALGEGWHNYHHVFPWDYKTGELGDYSFNVTTGFIDAFARIGWAYDRKYVSPAMIRRRACRSGDGSH-VWGYGDVDITKEDLQELKMMEK--
>UPI001E2734F6	381	0.478	1.693E-114	0	345	349	0	350	358
MPPNV-DPTpsGVLFETDTQTEDLGLEkdvSVLKKAKPRKYEYVYFNIFWFIFLHTGSLYGIYLALTQAKWQTLVFAFAVHLMCAIGIGAGAHRLWTHRSYKARTPLRTVLMLWQTMGFQDDIFEWARDHRTHHKYADTDADPHNAERGLFYSHMGWLCCKKLPEVVEGGHRLELTDLYADPVVMFQRKHYLKLMPLLCFVLPTVIPVYFWNETWTSAFfIPTILRYTCGLNIVWSVNSFAHTFGYRPYDKSLNPRENIGV-WMICVEGFHNYHHTFPWDYRASEHPFFNmLTPTIVFIDIMAKIGQAYDLKTVSPEIIKQRAQRTGDGTHKLWGWDDPEFTEKLKSRYSVIH---
>A0A5E4M8B0	381	0.472	1.693E-114	11	346	349	13	355	359
-----------MMETDFNSVEKNKEERMqiKSEEPVKVDIIWGIVLFFVISHLCAIYGLYLVFASAKLQTTLFGIYVWILSGIGVTAGLHRLWSHKSYKAKWPLRFILMLMSTIAFENHIYEWCMDHRIHHKYTDTNSDPHNAKRGFFFSHIGWLVVRRHPDYYDKCQKIDMSDLKTDNIVMFQKIFYIPLLLLLCFIIPTILPVYFWNETYCNAFFVStMLRYIFTLNMTWLVNSAAHIWGNRPYDASINPSENLSVALGSLGEGWHNYHHVFPWDYKAAELGHYRANLTTAFIDFFALIGWAYDMKTVSNEIILKRAGRTGDGSRFngdqIWGWDDTDLSTEDKQLTRVINK--
>T1JPP6	381	0.504	1.693E-114	23	324	349	57	358	363
-----------------------VEPVNQDNHKYRLQIVWRNVVIFALLHIGAIYGFYLCLTQAKWTTVAFAYFLYVYSGLGITAGAHRLWSHRSYKAKWPLRLFLAVANTIAFENDIYEWTRDHRVHHLYSETDSDPHDSRRGFFFAHVGWLLCRKHPSVIEKGKKVDCSDVLKDPIVRFQRRYYLPLVITWCFIIPTIIPYFAWNESlWISYFVCSIFRYCFTLNMTWLVNSAAHMWGNQPYDKSHNARENIGVSLGAIGEGFHNYHHTFPYDYSASELGW-EFNLTKFFIDSCAVLGLVYDRRKVSKEVLKRRVQRTGDGSHH------------------------
>A0A653CRG1	381	0.474	1.693E-114	29	339	349	60	372	387
-----------------------------TDTDEFVPqIRWPDTIVQLFLHLGLVYGLFLCLVSAKFYTTLFAFLTIYITGFGITAGAHRLWSHRAYKAKWPLRLILVILFTVTGQRHVYAWALDHRVHHKYSETDADPHNAKRGFFFSHVGWLILTPHPKVVEKRKAVDMSDLEADPIVMWQKKLYPPLFAIFNIILPVGIPVYYWNETLWNSFWINFvARFTITLNIAFFVNSVAHMWGQKPYDRNISPVENLAVSLAALGEGWHNYHHVFPWDYKTGELGN-AYNPSTAFIDFFARLGWAYDLKSVSKGMIARRAKKCGDGSHPqIWGYGDEDIGKEDQE---------
>UPI0006B080E3	381	0.523	2.318E-114	23	323	349	9	309	310
-----------------------VTETEKRRSSPKLQIVWKNVFIFAFLHAASLYAIQLVFTSAKLKTIVFAFLLYVASGVGVTAGVHRLWAHRSYKAKWPLRLLLAFFNSVAFQNDIYEWSRDHRVHHKFSETDADPHNAKRGFFFSHIGWLMVRKHPDVIEKGKIVDCSDILADPIVRFQRKYYTPIVFLSCFVIPTVVPVWSWGESYWNAFyVAGILRYCWTLNVTWLVNSAAHMWGNRPYDRSINPRENKYVIVSAMGEGFHNYHHTFPWDYSTSEFGT-RLNVSTVFIDFMAALGLAYDRKTVSPDVIKRQRERHGDGSY-------------------------
>A0A6P6YJF9	381	0.445	2.318E-114	0	346	349	0	358	362
MPPfiktNVND---VLDSDIPDLEPSVelkgdlndLLEAQKNQKSEKLQIVWRNVFIMGLLHIGAVYGATLCFGTAKWQTVLAGFIFYVLSGLGITAGAHRLWSHRSYKAKFPLRLFLAFLQTMAVQNHIYEWSRDHRVHHKYSETDADPHNAKRGFFFAHVGWLLCRKHPEVIRKGRTISNDDLLRDPIVVFQRRYYIPLLLFCCFIFPSLVPL-MWGETLWNAFfICAIFRYVWTLNMTWLVNSAAHFWGRRPYDKTINPAENYLTVFGAVGEGFHNYHHTFPWDYSTSELGW-RLNLTTIFINTMAFIGQAYDLKQVSPEMIIKRKLRTGDiDTHGNYGIYNPPMMKElatSSNGIDVEHK--
>A0A026W7K5	381	0.461	2.318E-114	36	346	349	50	360	364
------------------------------------RIKWLDLSAQIFIHVGCLYGLYLVLTQAKWLTVLWVFVTIYTSGFGITAGVHRLWSHKAYKAKWPLRLLLVFLFTITGQRDVYTWALDHRVHHKYSETDADPHNAKRGFFFAHVGWLFTTPHPDVVAKRKVVDMSDLEADPIVMWQKRLYIPLFALLAIGLPVAVPCYFWSESLWISFWISFnLRFCVTLNIAFCVNSVAHMWGQRPYDKNISPVENVAVSIAALGEGWHNYHHVFPWDYKTGELGEYSLNLTTGFIDSFARIGWVYDRKSVSPRMIHRRAHRCGDGSH-VWGYGDLDILSEDLEELEMMDK--
>UPI001F00BAD6	381	0.479	2.318E-114	37	346	349	62	371	375
-------------------------------------IKWLDLSAQIFIHGGCLYGFYLMFTQAKFVTSLWAFIVIYTSGFGITAGAHRLWSHRAYKAKWPLRLILVFLFTITGQKHVYAWALDHRVHHKYSETDADPHNAKRGFFFAHVGWLFTTPHPDVVAKRKVVDMSDLEADPIVMWQKRFYIPLFALLTIGLPVAVPYYLWSETFWTSFWVSFnFRFCVTLNIAFFVNSVAHMWGQKPYDKNISPVENIAVSIAALGEGWHNYHHVFPWDYKTGELGDYSFNITTGFIDAFARIGWAYDRKYVSPEMIRRRANKSGDGSY-VWGYGDVDIPKEDLQELETMDK--
>A0A1A9Y8Z7	381	0.426	2.318E-114	1	346	349	36	414	418
-PPN--DLLPPTvnsKRFDLSSDEVSTREKEHLKKPYKVEIVWRNVIAFIILHTGAFYGLYLVFAELAILEFLFGYFLTFLGGIGITGGAHRLWAHRSYKAKLPLRIILMVFDTLAFQDSIYVWARDHRVHHKFTDTNADPYSSRRGFFFSHMGWLMCRKHPDVVEKGKLIDLSDLEADPVIRFQRKYFVMLMPLFCFVLPAIIPYLAWGAPLMRSFfICSVLRYTISLHGTWTVNSIAHIYGTKPYDKNISPVESKLVSIVALGEGWHNYHHIFPWDYKAAELGRY-PNVTVTILNLLAKIGQAYDMKTVSREMILRRTKRTGDGSYPfvlkdlnnnepettnvpadmlsqldhekekvfIWGWDDKDISEDDRNLVHILDK--
>A0A6J1M606	381	0.428	2.318E-114	0	343	349	0	410	421
MAPNIIGSTFILAETaiadannnkmstttattaapaapaaapvKAAPMPAAKPAAPQTDaqkaaaaaKPFKAQIVWHNIVLFIILHSTALYGLYLIPAESAYLEILPIYLFSFLGGLGITAGVHRLWSHKAYKAKLPLRIFLMLCQSLAFQNSIWEWTRDHRVHHKFTDTHADPHNSRRGFFFAHMGWLLCKKHPDVRGKGKQIDMSDIEADPVVMFQKKYYFVVMPICCFVVPMLLPYYLMGTSlKVCFFSCSMLRYCLSLHGTWLVNSAAHFYGMKPYDVNISSVNSKLVSNITFGEGWHNYHHVFPWDYKAAELGTYNGNWTTAFIDLMAKIGQAYDLKYVSKEMVYKRVLRTGDGSHiaalldannnnsaaPtnelvmhldheqeenaVWGWDDKDISEEDRKSATI-----
>A0A8J6HVP8	381	0.470	2.318E-114	0	347	349	350	695	701
MAPNstTFDSVSPT-------VPS-----PETKRS-KIEIVWKKVIFFAYLHIGAIYGLYLLVTEAKWATWLWWYVIMLVSTQGTGAGVHRLWCHRTYKAKLPLRILLAFYQTITFQKDIYDWCRDHRVHHKYSDTDSDPHNASRGFFYSHMGWLMCKKQEEVTSKGKKLDLSDLEADPVVMFQRKYYWYLAPVIAFLMPATVPWYFWNERFEVSWyVCNMLRYFLTLHGTCLVNSAAHIFGTRPYDKNILPTQNLWVSYITNGEGFHNYHHAFPWDYKAAELGSYYGNWSTAFIDLMAKIGWAYDLKSVSAKMVAKRALRTGDGSwkfdtandKAVWGWDDKNMDENDIKMAEVTYRG-
>UPI000C2027D7	381	0.453	3.174E-114	27	342	349	3	337	344
---------------------------HKTenKSQYKWDIVWLNVIGIAYLHLVAIYGLYATLFHASWKTNLHAFYVALIGSLGITAGCHRYWCHKSYKAKLPLRLILLYFNSSFFQNCIYVWVRDHRVHHKFSETDADPHNSARGLFFSHMGWLMVKKHPDVLEKGKSVPMDDLKNDPIVMFQKKYYFVLMPMFCFILPTLIPWYFWNEDLKTAFYVTMFRYCYTINLTWCLNSFCHTIGYRPYDKNMKAVQNNLLGPLTIGEGWHNYHHVFPWDYKASEYMGYGWNLSTGFIDLMAKIGWAYDLKSVSKEMIEKRMLRTGDGSlaingkkqigaetkcyeSYLWGWDDVDMIPEEKKDTT------
>UPI0014789BAD	381	0.459	3.174E-114	36	339	349	51	354	365
------------------------------------RIAWPDLTAQIFIHAGCVYGLYLIFAKAKFFTVLWAFVTVYTSGFGITAGAHRLWSHRAYKAKWPLRLLLIFLFTITGQKHVYAWALDHRVHHKYSETDADPHNVKRGFFFAHVGWLFITPHPDVISKRKAVDMSDLEADPIVMWQKRLYIPLFLLLTVGLPVGVPCYFWSESVWISFWVNFnFRFCVTLNIAFFVNSVAHMWGQRPYDKYISPVENVAVSIAALGEGWHNFHHVFPWDYKTGELGNYTFNVTTAFIDMFSHIGWAYDRKYVSPAMVRRRANRSGDGSH-VWGFGDTDIPMEDQK---------
>A0A6P8Z904	381	0.454	3.174E-114	7	342	349	10	369	385
-------ATGLL---PAKLAPVSAMQDNMaKAKPYEWKIVWTKVFVFIYLHYAITRAAYLFLTgqiYPHFYtTWLWVALINALTVFGVTAGSHRLWSHRAYKAKWQLRTLLMLCQTLSFQNHIYDWVRDHRVHHKFTDTDADPHNSKRGFFFAHMGWLLIRKHPEVGIKGATIDFSDLERDPIVMFQKKYYLILVPVVAFAIPTLVPTLLWGESIYfGWYVTTITRYVLALHATWLVNSAAHIYGTRPIDKSLSPTENAFVAYITFGEGWHNYHHVFPWDYKAAELGNYKRNLTTAFIDFFSRVGWAYDLKTVSKEMVEKRVRRTGDGSHPyshpddghhhdghhdhqhgdgVWGWGDEAMSREDILDAT------
>D2A4K2	380	0.520	4.346E-114	34	345	349	1	313	321
----------------------------------EREIAWKKVFFFVYLHLGALYGLYLILTEASWLTCFWFYFLVQISTQGTGAGVHRLWAHRAYKATVPLRLLLTFYQTLTFQKDIYDWVRDHRVHHKYSDTEPDPHNASNGFFYSHMGWLMLKKTQCTIDKGKKLDLSDLEADPIVMFQRKYYWYLAPVIALGMPAFVPWYFWGERFVVSWyVCSMFRYCLTLHGTCLVNSAAHIYGNRPYDKNILPTQNLLVSYITNGEGFHNYHHAFPWDYKAAELGSYYGNWSTAFIDFMARIGWAYDLKSVPLAMVEKRVKRTGDGTHNVWGWGDKDLHPDDAKMVEITH---
>A0A7D5UMJ6	380	0.456	4.346E-114	0	335	349	0	328	338
MAPNTEKNNAVLQE------VNGLEKlVAPQAAPRKFDIVYQNLITFGYWHVAAIYGIFLCFTSAKWATILFAFFLFVVATIGLTAGAHRLWSHKSYKAKLPLQIILMVMNSIAFQNTATNWVRDHRLHHKFSDTDADPHNATRGLFYSHVGWLLVKKHPEVKKRGKLIDMSDIYDNPVLRFQAKYAVPFIGAVCFVLPTLIPMYFWGESLNNAWHINMLRYVCNLNVTFLVASAAHSWGYKPYDKNILPTDKVATFIVTLGEGFHNYHHVFPWDYRSAELGN-TFNPTTKFIDFFARIGWAYDLKTVSDELIRSRVKLTGDGTN-LWGWDDEDMAE-------------
>A0A8J2RQ20	380	0.509	4.346E-114	35	343	349	79	392	400
-----------------------------------LKIVWRNVLIFLYLHFAALYGFYLCFTATKLATLSWSFALFIFGGFGITGGAHRLWAHRCYKANLPLRIFAALGQTLSVQNDIYVWSRDHRVHHKFSETDADPHNARRGFFFAHVGWLLCKKHPEVKRRGKTVDMSDVLQDPVVIFQRKYYIPLVLMFSLAMPTFVPWYFWGESFKTAFfVAAIFRYVFTLNVTWLVNSAAHIWGNHPYDKAINPAENQLVAFLTSGEGWHNYHHVFPWDYKAAELGRYNMNTTKAFIDFFAWIGWAYDLKTVPERIIRSRIYRTGDGSHPFAledsQYTSDDMKSEEEPFCEI-----
>A0A6I9W6Y0	380	0.467	5.951E-114	0	319	349	0	320	324
MTPNTFGTCPTIgSKSIKESTNDKILttELYKTD--YQWKIVWRNVIIFIYVHLAAIYGLYLIFFKIKHRSLIWFTAIAVAAGLGITAGAHRLWSHRSYKAKWPLRFILMIFQTAAFQDDIYTWVRDHRVHHKFTDTDADPYNARRGFFFSHIGWLLVRKHPDVASKGATIDCSDLNQDPFVVFQKKWYIYLMLFCTFIIPTLVPWLVWGEYFWYSWNVTVCRYCLNLNFTWSVNSAAHIWGVKPYDKSISPTNNGGVSFISFGEGWHNYHHVFPYDYKAAELGNYRLNLTTAFIDFFAYLGLAYDLKTAPTNAIKKRALRTG-----------------------------
>UPI000E6D5B4A	380	0.468	5.951E-114	0	335	349	0	344	363
MPP--QETpqvdpvpSGVLFETDTQTADLGLDkdvSVLKKATPRKHQLVWGNIIWFLYLHIASLYGIYLVFTSAKWQTNVFAFLVHLMCAIGIGAGSHRLWTHRSYKARTPLRTLLMIWQTMGFQDCIFEWARDHRTHHKYADTDADPHNAERGLFFSHMGWLCCKKSPEVIEGGKRIDLRDLYNDPVVMFQRKHYMKMMPILCFVIPTVIPVYFWNETWLNAFmIPTILRYTIGINVVWSINSFAHTFGYRPYDKSLNPRDN-IATWMICVEGFHNYHHTFPWDYRATEYPLWNmLTPTIVFIDMMAKIGQAYDLKSVTPDIIKQRAQRTGDGTHYLWGWDDPEFTE-------------
>A0A0A9WGL8	380	0.492	5.951E-114	29	348	349	39	369	372
-----------------------------TSQPYKWIPVWRTLLVFAYIHAVFPYGVYLFFTRVKWATHIFVWVSIYIGGLGITAGAHRLWAHKSYRARAPLRIILALFNASAFQRSIYDWVRDHRSHHRFTDTDADPYNSQRGFFFSHMGWLLIKKHPDVQEKGNVIDMSDLESDWVVMLQKKYYGIIMPICMAVLPMAIPVYLWGEDPWNAWiVCCVSRWCYMLHSTWVVNSLAHIYGNKPYDKSITPAQNVYVAIIAFGEGWHNYHHAFPWDYKTSEFSSWELNWTSAFIDFFAKIGWAYNLKTANVEMIKKRVLSTGDGSHTLhqhlhikgnaWGWDDLELTDEDKSMACILFPKT
>A0A6P7G106	380	0.438	5.951E-114	0	341	349	21	403	413
MAPNllGKSSSYLMADATsAEPVqiiqtkeslqqsyqtyQQQVKQsASRKAPKYKWEIVWRNVLAFVLLHSVGTYGIYcMLLGRVKIFTIAFNILFAVFAGLGVTAGAHRLWAHRTYKAKFPLRLLLAFFHTAALQNDIHEWVRDHRVHHKFTDTDADPHNASRGFFFSHIGWLMLRKHKDVLEKGKTVDMSDVESDPVVMFQKKYYVFLVTMLTFLVPAHIPWYFWKENYLLAWYMCIFRYALSLNITWLVNSAAHIWGTKPYDNTIGPTENKYVSALGFGEGWHNYHHTFPWDYKAAELGDYKLNYTTAVLDFMSRIGQAYDLKTASMEMVKKRVARTGDGSwtngkvegesnkdHHhhtheecVWGWGDKDMDEEEIRDV-------
>A0A0T6B747	379	0.615	8.148E-114	74	346	349	0	272	275
--------------------------------------------------------------------------MYQISGLGITAGAHRLWAHKSYKAKWPLSLFLAMCNTIAFQDAAVDWARDHRVHHKYSETDADPHNAKRGFFFAHVGWLLCRKHPDVKAKGKGIDMSDLYADPVLRFQKKYYLIIMPFLAFVIPTMIPMYLWNETFKNAFFANMLRYAFTLNATWLVNSAAHMFGSKPYDRFINPAENKSVAILAMGEGWHNYHHTFPWDYKTAEMGRYSVNFTALFIDIMAKIGLAYDLKTVSEDMIRRRVERTGDGTHELWGWGDEDQPDEEKREAIIINK--
>A0A835GP00	379	0.500	8.148E-114	28	335	349	23	329	338
----------------------------PQAGKRKFEFVYQNLITFAYWHIAGLYGLYLCFTSAKWATIVFSFILFVIAEIGITAGAHRLWSHKSYKVKLPLEILLMVMNSIAFQNTVIDWVRDHRLHHKYSDTDADPHNASRGFFYSHIGWLFVRKHPEVKKRGKELDMSDIYNNPVLRFQRKYAVPFIGAVCFGLPTLIPVYCWGESWTNAWHITMLRYIMNLNATFLVNSAAHIYGKRPYDKKILPAQNIGVSIATFGEGFHNYHHVFPWDYRAAELGNNSLNLTTKFIDFFAWIGWAYDLKTVSKEMIKQRSKRTGDGTN-LWGLEDKDTPE-------------
>UPI000C140634	379	0.467	8.148E-114	13	343	349	9	339	341
-------------EEHAKTDNNEKEKKDEPllPHPRKWDIEWRNLILFIIFHIGAVRGVYLLFTAAKWQTCLFTLLLYIATSIGITVGVHRLWSHKTFQARLPLRLILLFFSTMAFQFSVVAWSRLHRMHHKYLDTDADPYNARRGFIYSHFGWMLIKKHPEYKLRI--VDMSDLLQDPLLRFQNNHYWEVLFIAFFLIPTYIPT-LWGEQASTAFYtCVCLRYICALHAIWLINSAAHMWGTKPYDKNMTPVETRIVALLAAGEGFHNYHHAFPWDYRIAEFGGYSLNIGKLFIDIMAKIGWAYNLKSVPDELIEKRVKRTGDGTHPIWGWDDPDLPLEDRNMSIV-----
>T1I0V7	379	0.471	8.148E-114	0	338	349	0	340	347
MPPLLKaDK----KECDV-LRPlsEEIKELSPEQKvPYVSRIRWPDLFAQIFIHAGAFYGLFLVFTSAQWATTLWTFFMIYSSGLGITAGAHRLWSHKSYKAKWPLRLLLAFLFTISGQRHIYVWALDHRVHHKYSETDADPHDARRGFWFSHVGWLFLTPHPEVVIKRAAVDMSDLDRDPIVVWQRRLYIPLFALLCVALPVWVPYYFWNETLVNSYFLAFhVRFATTLNIAYSVNSFAHMYGNKPYDKNIMPTESIGVAIGALGEGWHNYHHVFPWDYKTSEFGSYKMNLTTGFIDLCARYKLATERKSASKEMVKRRALRTGDGSwHPgLWGYGDTDQPQEEI----------
>UPI001C205064	379	0.463	8.148E-114	0	345	349	0	350	357
MPPLV-DPVpsGVVFETDTQtndlGLAKDVTNLKKASPKKY-EYVWFNIFWFLFLHIGSVYGVYLALTSAKWQTNVFAFLVHLMCATGIGAGSHRLWTHRSFKAKTPLRTLLMIWQTMGFQDTIFEWARDHRTHHKYADTDADPHNAERGLFFSHMGWLCCKKNPEVIEGGRRLDLSDLYEDPVVMFQKKYYLIMMPILCFVLPTVIPVYCWNESWLNAFfIPTILRYTCGINVVWSVNSFAHKYGYRPYDKSLNPRENIGV-WLVCVEGFHNYHHTFPWDYRATEHPLWNmLTPTIMFIDAMAWIGQAYDLKTVSPEIIKQRSQRTGDGTHHLWGWDDPEFTEKMKAQFGVVH---
>A0A6I9M677	379	0.504	8.148E-114	1	323	349	26	354	358
-PQNGREkqKTMPLYlEED--IRPEMKEDIHDPSyedeegPPPKLEYVWRNIILMALLHLGALYGITLV-PSCKVYTCLFGFIYYVISALGITAGAHRLWSHRTYKARLPLRLFLIIANTMAFQNDVYEWARDHRVHHKFTETHADPHNSRRGFFFSHIGWLLVRKHPAVKEKGGKLDMSDLKAEKLVMFQRRYYKPSLLLLCFILPTLVPWYYWGETFVNSLCVStLLRYAVVLNATWLVNSAAHLYGYRPYDKNIESRENILVSLGAVGEGFHNYHHAFPYDYSASEYRW-HINFTTFFIDCMAALGLAYDRKKVSKAAVLARIKRTGDGSH-------------------------
>UPI00118380F0	379	0.473	8.148E-114	0	346	349	0	352	358
MPPLV-DPIpsGVVFESDTQTADLGLDkdvSVLKKATPKKHELVWFNIFWFLFLHVSSVYGLYLVFTSAKWQTNVFAFAVHLMCAIGIGAGSHRLWTHRCFKAKTPLRVLLMLWQTMGFQDCIFEWARDHRTHHKYADTDADPHNAERGLFFSHMGWLCCKKSPEVLEGGRRIDLSDLYDDPVVMFQKKHYMKMMPILCFVLPTVIPVYFWNETWLNAFlIPTILRYTCGINVVWSVNSFAHTFGYRPYDKSLNPRENIGV-WLICVEGFHNYHHTFPWDYRATEHPLYNmLTPTIMFIDAMAMIGQAYDLKTVSPEIIKQRTHRTGDGTHHLWGWDDPEFNEMLKKQyASVSHR--
>UPI000873F40A	379	0.490	8.148E-114	36	339	349	53	357	374
------------------------------------RIRWPDTIAQLFLHLGCLYGFILCLVSAKFYTTVFAFLSIYITGFGITAGAHRLWSHRAYKAKWPLRLLLITLFTITGQRHVYVWALDHRVHHKYSETDADPHNAKRGFFFSHVGWLILTPHPSVVEKRKAVDMSDLEADPIVMWQKKIYPLLFLIFNIFLPVAIPVYYWNETLWNSFWINFnMRFTVTLNIAFFVNSVAHMWGQKPYDKNISPVENLAVSLATLGEGWHNYHHVFPWDYKTGELGN-VYNPSTTFINFFAKLGWAYDLKSVSKSMIARRAKKCGDGSHPqIWGYGDSDIEKEDLE---------
>A0A0L7L9K4	379	0.488	8.148E-114	0	346	349	63	392	402
MPPQEQQQTWALYETDVVNDSDVTNRVPPTAEKRVWDIVWRNVLLMGFAHLGGVYAVFL----------------YLCSGLGITAGAHRLWAHKSYKARVPLRLLLTLFNTIAFQDAVIDWARDHRMHHKYSETDADPHNATRGFFFSHVGWLLVRKHPQIKAKGHTIDLSDLKSDPILRFQKKYYLTLMPLCCFAMPTLIPT-LWGETAWNAFyVCAVFRFVYVLNVTWLVNSAAHLWGAKPYDKNINPVEIKTVSLVVLGEGFHNYHHTFPWDYKTAELGNYSLNFSKIFIDFMAAIGWAYDLKTVSHEVIEKRVKRTGDGSHPVWGPND-DIIEDNKEIIETADK--
>B4N426	379	0.428	1.116E-113	0	345	349	0	356	357
MPPYSQtksikkwETTGVLFEKDAETIDGGLNKditKLKTAGKRKYEYIWLNIFLLSYIYALSGYGLWLFFTAAKWQTMIFTVLGVIANYVASLAGPHRLYSHRSFKANMPLQFIILLLHSTAFQDSAFDWARDHRVHHKYTETDADPYNSQRGWFFSHVGWLCTKKHPEVLAKGKEIDVSDLTSNPLLMFQKKHISIIMPTFAFVLPTLMPMYFWNEGLNVSFhVATILRLFLELNFTFLINSSAHIYGNRPYDKTINPTNEPILIWLHLGEGYHNYHHTFPWDYKNAEQGKYAYDFTTYFIKFFSHIGWATDLKTVSKDMVRKRVKRTGDGTHPIWGWGDKDQTNEDRKEAIIIN---
>A0A6G0YKZ3	379	0.470	1.116E-113	25	346	349	13	354	358
-------------------------ETRPTEKQPYQPIVWRNVILCSLVHLGALYGIYLVFTSAKITTTVFAIGLYQISAIGITAGAHRLWSHRAYKAKWQLRLIIITLNTIAFqaihrgltdchilQNSVYDWARDHRLHHKYCDTNADPHNSNRGLFFSHVGWLLCRKHPDVIEKGRTIDTSDLLADPIVAFQKKYFWFLITWACFIIPTLIPVYCWGETWSNSWYVAvLLRYTLSLNAIWLVNSAAHAWGGKPYDRFINASENLVASILSVGEGWHNYHHVFPWDYKTAELGNYHFNYTTAFIDLFAKIGWAYDMKTSSTELVRKRASRTGlvdSGGDPVplpWGWDDKDCPQSDRMEATIINR--
>A0A7R9MFG6	379	0.464	1.116E-113	0	320	349	49	362	374
MAPN--------IESPVE--PEMtdiIDGMKAPKREYKLEIVWRNVAIMSGLHLAALYGLYLCFESAHWQTIAFAVFLYVISGLGITAGAHRLWSHRAYKAKWPLRVILCIFNTIAFQNSIYEWSRDHRVHHKYSETDADPHNAKRGFFFAHVGWLLCRKHPEVLEKGRNVSCEDLLQDSVVRFQKKHYLPLVLLFCFVLPAIIPYVLWGESYWNAyFICGMLRYCWTLNMTWLVNSAAHFWGRRPYDKHINPSENSVTIIGAIGEGFHNYHHTFPWDYATSELG-RHYNLTTCFIDLFGAIGWAYDRKTVSPNMIRQRKERTGD----------------------------
>UPI00099583C9	379	0.449	1.116E-113	7	339	349	31	365	376
-------SDGSMKIEDQELVKHYEDNEDSTEAkiEYVPRIKWPDLAAQIFIHAGCIYGLYLVFTQAKLLTTLWVFVTIYTSGFGITAGVHRLWSHKAYKAKWPLRLLLVFLFTITGQRDVYTWALDHRVHHKYCETDADPHDVRRGFFYAHVGWLFITPHPDVVAKRNAIDMSDLEADPIIMWQKRLYVPLFALLAIGLPVSIPCYIWSESLWVSFWVNFnLRFCVNLNIAFCVNSVSHLWGQKPYDKNISPVENVAVSVAALGEGWHNYHHVFPWDYKTSELGDYSFNLTTGFIDFFARIGWAYDRKYVTSAMVRRRAIRSGDGTH-VWGYGDTDIVKEDLQ---------
>A0A1A9WAU5	379	0.463	1.116E-113	9	346	349	33	373	377
---------GVLFASDADTADGAlsvdVTQVKRV-DERKHEVVWRNVIIFIVMHASALYGVYHIF-HAKLFTIFFSIFLYSINMIAITAGCHRLWSHRSYKAKDPLRALLIFFNLTMYQLSAFHWARDHRIHHKFTDTDADPHNSTRGFFFCHIGWVLSVKFPEVVAKGKSLDLSDLYEDRILMFEDKYYFKLMPFLAFLLPTIIPMYMWNENFINSWCLAIaLRMIFVWHSEWSINSVSHMYGMRPYDKNINPTQNVGVSIFAFGEGWHNYHHAFPWDYKAAEWGDYSLNFATAFIDLCAKIGWAYDLKSVSPAMIEKRVKRTGDGTHAIWGWDDKNLSPECKQNAIVLNK--
>A0A834M3J2	379	0.455	1.116E-113	16	339	349	39	382	393
----------------ATSTPNNKQQ---QNNEYKLQIVWRNVLIFVLLHAICVYGFALVFTGfYNWKTLVFTYIYTVFGGFGITAGAHRLWAHRTYKANLPLRIFLMFAQCAALQNDIHEWVRDHRVHHKFTDTNADPHNASRGFFFSHVGWLLCKKHKDVMVKGKTVDMSDVLADPVVRFQMRHYIPLVIVWNILIPTWIPWYFFGEEFMYSFVICMARYTLSLNGTWLVNSAAHIWGMKPYDSTIKPTESLSVSIIAFGEGWHNYHHIFPWDYKAAELGNYRVNFTTAFLDLMARIGWATELKTASEDMIKKRVLRTGDGTwyglsqlknnaddkgHHhhdhgdmLWGWGDTDMGQNDVK---------
>A0A1B0FDB4	379	0.448	1.116E-113	0	340	349	4	353	402
MSPreNSvsnSSGTGVLFESDADTADGDLSADRSQLKkveERKFKLVWRNIILLFLMHVLALYGVYLFIFHAKWPTRFFTLILYWMAMLSITAGSHRLWSHRSYKAKWPLRALFVFFNLTSLQHSCLHWARDHRVHHKFSDTDADPHNSSRGFFFSHVGWILIEKSPLVVAKGKSLDLSDLYADRILMFEHKYYFKLMPIIALVLPAIIPMYMWNESFINAFCVPVmLRLVILLNGQWSINSVTHMFGWRPYDKNINPTQSVGVSIVCLGEGWHNYHHAFPWDYRAAEWGGSSVNLAAAFIELCAKIGWAYDLKTVSPEMIEKRVKRTGDGTHAIWGWDDDNDDDDDNND--------
>A0A1E1XI93	379	0.477	1.527E-113	19	325	349	3	309	317
-------------------VTETVTEERMAPKPYKMEIVWRNVILMGSLHLISIYGFYLIFFSVQWKTVLAAYILYTLSGIGITAGSHRLWSHRSYKAKLPYRIMMMILQTMAFQNDIYEWARDHRMHHKFSETTADPHDATRGFFFSHVGWLLVRKHPDIRNKGKAIDLSDLMADPVVRFQKKYYLPLMVIICFVLPAVGPWYLWGESLWNAFvVCSLTRYCFTLNMTWLVNSAAHMWGNRPYDRHISPRQNLVTIVGAHGEGFHNYHHTFPYDYRTSELGC-RINTTTWFIDFFAWLGQVYDRKEVPTSVVERRMERTGDGTRGL-----------------------
>T1JXU0	379	0.510	1.527E-113	16	323	349	5	318	330
----------------PEGTNNErIESIEPelKDKNtveYKVQIVWRNVVLFIALHIAALYGLKLIFTAAAWQTTFFAFLLYICGGLGITAGAHRLWSHRSYKAKWPLRVILSIFNSLAFQNHIYEWSRDHRVHHTYSETDADPHNATRGFFFAHMGWLLCRKHPEVIRKGANIDCSDILADPIVRFQKKNYLKLVFIFCFLLPTIIPRIFWGESLWNAyFICAAFRYCFLLHVTWLINSAAHLWGQHPYDKHINPAENLSVCLTAIGEGFHNYHHTFPYDYSASELGT-RYNLTTVFIDAMASIGWAYDRKRVSPSVLKQRIERTGDGSH-------------------------
>Q9NB26	379	0.469	1.527E-113	0	332	349	0	334	338
MAQSYQSTT-VLSEEKELTLQHLVPQ----ASPRKYQIVYPNLITFGYWHIAGLYGLYLCFTSAKWATILFSYILFVLAEIGITAGAHRLWAHKTYKAKLPLEILLMVFNSIAFQNSAIDWVRDHRLHHKYSDTDADPHNASRGFFYSHVGWLLVRKHPEVKKRGKELNMSDIYNNPVLRFQKKYAIPFIGAVCFALPTMIPVYFWGETWSNAWHITMLRYIMNLNVTFLVNSAAHIWGNKPYDAKILPAQNVAVSVATGGEGFHNYHHVFPWDYRAAELGNNSLNLTTKFIDLFAAIGWAYDLKTVSEDMIKQRIKRTGDGT-DLWGheqncdevWDVKD----------------
>A0A8J2W011	379	0.485	1.527E-113	0	335	349	0	340	357
MPPQA-DPTpsGVLFETDTQ-TPDlGLDkdvSILKKARPRKYEYVWFNIMWFLFLHIASAYGIYLVFTSAKWQTNVFAFLVHLCCAIGIGAGSHRLWTHRSFKAKTPLRILLMIWQTMGFQDCIFEWARDHRTHHKYADTDADPHNAERGLFYSHMGWLCVKKSPEVLEGGRRIELKDLYDDPVVMFQKRHYLKMMPILCFVFPTIIPVYFWNETWLNAFlIPTILRYTCGINIVWSVNSFAHVFGYRPYDKSLNPRENIAV-WMFCVEGFHNYHHTFPWDYRATEHPILNmLTPTIMFIDLMAKLGQAYDLKTVTPEIIKQRAQRTGDGTHHLWGWDDPEFTE-------------
>UPI00103F6D82	379	0.470	1.527E-113	0	335	349	0	340	359
MPPQV-DpvVSGVLFETDTQ-TPDlGLDkdvSVLKKAAPKKYEYVWGNIAWFLFLHITSLYGLYLVFTSAKWQTNVFAFAVHLMCAIGIGAGSHRLWTHRCFKARTPLRILLMIWQTMGFQDCIFEWARDHRTHHKYADTDADPHNAERGLFFSHMGWLCCKKSPEVIEGGKRIDVSDLYADPVVMFQKKHYMKMMPILCFVLPTIIPVYFWGETWLNSFCVPtILRYTCGINVVWSINSFAHTFGYRPYDKSLNPRDN-IGTWMICVEGFHNYHHTFPWDYRATEYPLYNmLTPTIVFIDLMAKIGQAYDLKSVSPDIIKQRAHRTGDGTHYLWGWDDPEFTE-------------
>A0A1L8D6B0	379	0.447	1.527E-113	0	345	349	0	351	362
MPPQV-DPTisGVLFETDTQtedlGLDQDVSKLKKAGPKQY-EYIWGNIAWFLFLHVGSLYGIYLGLTSAKWQTNVFAFLVHLMCAIGIGAGSHRLWTHRSFKAKTPLRVLLMIWQTMGFQDSIFEWARDHRTHHKYADTDADPHNAERGLFFSHMGWLCCKKNPEVIEGGKRLDLKDLYEDPVVMFQRKHYMKMMPLLCFVLPTVLPVYCWGESWTNAFfIPTILRYTIGINVVWSVNSFAHHFGYRPYDKSLNPRENIGV-WMICVEGFHNFHHTFPWDYRATELPFYNmLTPTIGFIELMAKIGQAYDLKAVTPDIVKRRSQRTGDGTHHLWGWDDPEFTEKLKsQLGVVSH---
>UPI0012D42274	379	0.435	1.527E-113	0	345	349	0	375	378
MAP-SIDSSILLAGAVVEekrSDDFSGTSLPKKIRNRKpyfqfksDDIVWRNVVIMSSLHLFAIYGAYLLITrQASIFTFILSYAYGTIGGMGITCGAHRLWAHRAYQANYKLRLLLCIANLIAFQNSIYEWVRDHRVHHKFTDTDADPHNARRGLFFSHVGWLLCKKHPDVKRKGATIDMSDLERDPIVMFQKKYYVYLMPIFCFIIPTLLPMFILNETCWNSWFVAAsLRYVLTLNATWLVNSVAHKWGTKPIDRTIPPTNNTFVAVAAFGEGFHNYHHVFPWDYKAAELGNYSMNFSTAFIDFFAKIGWAYDLKTASKENIEKRSARTGDGSRlrqilwPniqntdtkvdsnlIWGWDDADMDEEEKKCVTIIN---
>UPI00062367EA	378	0.488	2.091E-113	36	339	349	53	356	367
------------------------------------RIKWLDLGAQIFIHAGGLYGLYLVFTQAKLLTTLWVFITIYISGFGITAGVHRLWSHKSYKAKWPLRLLLIFLFTITGQKDVYTWALDHRVHHKYSETDADPHDVRRGFFFAHVGWLFTTPHPDVVAKRNAVDMSDLEADPIVMWQKRLYIPLFALLTIGLPVFVPWYYWSESLWVSFWVNFnLRFGINLNIAFCVNSVAHSWGQKPYDKNISPVENFAVSIAALGEGYHNYHHVFPWDYKTSELGDYSFNLSTAFIDAFARIGWVYDRKYVSPMMIRRRALRYGDGSH-IWGYGDVDISKEDKE---------
>A0A443SD68	378	0.510	2.091E-113	25	313	349	319	607	608
-------------------------ELKNSSGDYQLQIVWRNVALFAYLHIAALYGLYLCFGSAKLLTIIFAGFLYVISGLGITAGAHRLWAHRSYKAKWPLRLMLAFFNSIAFENDIYEWARDHRVHHKFSETDADPHNALRGFFFAHIGWLLCKKHPDVLNKGKTVDCSDIIADPIVRFQRRYYIPLMVSCCFLMPTFVPHLCWGETKWNAFfICALLRYCFTLNMTWLVNSAAHMWGRQPYDKHINPRENVGVALGAIGEGYHNYHHTFPWDYSTSELGW-KINLTTIFIDTFAKIGWAYDLKKVSPEMIRQ-----------------------------------
>UPI00073D529E	378	0.483	2.864E-113	27	324	349	4	301	307
---------------------------EELKTEYKWNIIWTNVIFLLYIHICCIYGLFLSVTALNFYTIIFIIIAMYISGFGTTAGAHRLWSHKAYKAKWPMRLILMICQTMAFQNSIYDWVRNHRNHHKFTDTDADPHNAKRGFFFSHVGWLMLKKHPDVKIKGATIDMSDLKKDWLVVWQRRHYRILMPLFCFIIPTLIPIYFWGEGLRNAWYANATRYVLSLNFTWLVNSAAHIWGTKPYDSVISSTEIPVVSFFAIGEGWHNYHHVFPWDYKAAELGNYKLNLTTAVIDGFAKIGWAYDLKKTSQEMIEKRACRTGDGTKY------------------------
>UPI000718FA31	378	0.489	2.864E-113	34	346	349	0	326	329
----------------------------------KWNIDWFNVIFLIYFHIACLYGIYFNLTSLKLYTAILAIITIPASILGITAGAHRLWAHKAYKAKWPMRIILMILESLAFERPIYIWVRYHRIHHKYTDTDADPHNSKRGFFFSHFGWLMLKKHPEVIKKGATIDMSDLEKDPLVMWQLKYANIFMSLVCFVIPTLIPVFFWGESLMNAWYATTIRYIISLNAILLVNSAAHMWGTKPYDNSISPTNSLSIGIAALGEGWHNYHHVFPWDYKASELGNYKVNLTTAFIDGFTKLGWAYDLKTVSHEMIEKRACRTGDGTSYqhvddqhehkynnsIWGLDDPDIITEDLQDATILDK--
>UPI0015DF05D4	378	0.492	2.864E-113	32	343	349	29	338	340
--------------------------------PKKWDIVWRELIIFTIFHITAVRGLYLFITVAKWQTCIFAFLLYIATTTSVTVGAHRLWSHKAFQAKLPLKVILLFFFTMAFQYSAVIWARLHRMHHKYLDTDADPHNAGRGFFFSHIGWMLIKKHPEY--RAHKVDISDLMQDPLLRFQHKHYWEVLFIAFFLVPTYVPT-LWGEQSSTAFYtCVCLRYVCGLHSIWLVNSAAHMWGTKPYDKNIRAVETKIVSMLAAGEGFHNYHHTFPWDYRIAEFGDYSLNLGKLFIDTMAKIGWAYNLKSVPDELIEKRVKRTGDGTHPVWGWDDPDLPLEDKRMSIV-----
>A0A1Y1MPN0	378	0.467	2.864E-113	19	339	349	26	350	362
-------------------IPKQ-DQFNSKVPNeEFVPnIKWPDLIAQLFIHGGCIYGVVLMFSSAKLLTSLFVFVTIYTSGFGITAGVHRLWSHKAYKAKWPLRLILVFLFTITGQKHIYAWALDHRVHHKYSETTSDPHNAKRGFFFSHVGWLVLTPHPDVVKKRKIIDMSDLEADPIVMWQKRYYPILFLLLTVGLPVAIPVYFWEETIWNSFWICFnTRFCITLNIAFCVNSLAHMWGYKPYDKDINPVENMIVSIAALGEGWHNYHHVFPWDYKTGEFGS-RLNLSTQFIDFFAKLGWAYDLKYASPEMISRRARKSGDGTHietHLWGYGDEDIEIEDKK---------
>A0A1B0AII8	378	0.470	2.864E-113	0	333	349	0	342	373
MSPreNAlsnSSGTGVLFESDADTVDGTlsadISQL-KKVEERKFKLVWRNIIVLSLTHVLAVYGVYLFFFHAKWPTRFFTIILYWMAMLAITAGAHRLWAHRSYKAKWPLRALFIIFHLTSFQLSCFHWARDHRVHHKFSDTDADPHNSSRGFFFSHMGWLLTEKSPLVVAKGKSLDLSDLYADRMLMFEHKHYFKLVPIFAFVLPAIIPMYMWNESFINTVCVPVmLRLVVLLNAQSCINSVAHMFGWRSYDKNINPTQNFGLSILCLGEGWHNYHHAFPWDYKAAEWGGSSSNVAAAFIELCAKMGWAYDLKTVSAEMIEKRVKRTGDGTHAIWGWGDKDL---------------
>UPI001C9BFFC7	378	0.483	2.864E-113	37	339	349	62	364	376
-------------------------------------LKWPDLLAQIFIHVGFVYGFGLIFTKAKLLTSLWALFLIIMSGFGITAGAHRLWSHRAYKAEWPLRLILVFLFTIAGQRHVYAWALDHRVHHKYSETDADPHNAKRGFFFAHVGWLFTTPHPDVVAKRKAVDMSDLEADPIVMWQKRLYVPLFALLAIGLPVWVPWYFWDESLWTSFWVNFnFRFGFTLNSAFLVNSVAHMWGQKPYDKYISPAENVMVSVVAMGEGWHNYHHVFPWDYKTGELGDYSLNVTTGFIDAFAKIGWAYDRKHVSRDMIRRRANRSGDGTH-VWGYGDVDVSKEDRE---------
>A0A8J6HVP8	378	0.463	2.864E-113	0	346	349	0	344	701
MAPNstTFDSVSPT-------VP------PPESKRYKYEIVWIKVIFFAYLHVGAVYGLYLLVTEAKWPTWLWWFALLWISSQGTGAGAHRLWCHRTYKAKLPLRILLAFYQTITFQKDIYDWCRDHRIHHKYSDTDSDPHNASRGFFYSHIGWLLIKKQEEVTSKGKKLDLSDLEADPVVMFQRKYYWYLAPVIAFLMPAAVPWYFWNERFEVSWyVCNMFRYFLTLHATCLVNSAAHIFGTRPYDKNILPTQNLFVSLISNGEGFHNYHHAFPWDYKAAELGSYFGNWSTAFIDLMAKIGWAYDLKSVSATMVAKRAMRAGDGSwkfdtrneKAVWGWDDKNMDKSDIKMAEVTYR--
>A0A8D9EH52	377	0.512	3.921E-113	28	348	349	10	330	333
----------------------------PTDKVYQLKIVWFRVLRVVYFHLAGLYGLYLVFTSAYLVTTVFAFLLHMVGMLGVTAGVHRLWSHQSYKANLPLRVILILFFSLASQSSVLSWARNHRIHHKYSETDADPHNAKRGFFFSHCGWIMVHTHPEFKKKISQIDVSDLLADPLVMFQDR-YFRWSVLFVSVVPPLLAMYCWDETLSNAWHVVFgLRFMTTYNCTFLINSVAHLWGNRPYDKFINPSQNLGVAIFALGEGWHNYHHVFPWDYKTAELGNYSTNITIMFIDFFAWIGWAYNLKTVSPDLVAARVKRTGDGSHDVWGWNDKDLTQEEKLKATIINRKT
>A0A8J2R9S8	377	0.496	3.921E-113	23	343	349	49	373	383
-----------------------VSEVRKEPPVI---IVWRNVFIFIYLHLAAFYGLYLCFTDAVTWaTLVWSYALFIFGGFGITGGAHRLWAHRCYKAKWPLRVIAAVGQTIALQNDIYVWSRDHRVHHKFSETDADPHNARRGFFFAHVGWLLCKKHPEVIRRGKTVDVSDLLQDPIVVYQRKFYIPLVLIFCFVMPTLVPWYCWGESlRTSFFVASILRYVITLNATWLVNSAAHIWGAHPYDKGINPSENRFVAFITSGEGWHNFHHVFPWDYKASELGNYGTNTTRAIIDFFAWMGLAYDLKSVPDEIVYSRARRTGDGSHSIIALKDNqfrlgEIHVEEEQFCEI-----
>UPI001F13F5F2	377	0.475	5.368E-113	0	335	349	0	340	358
MPPHV-DPTpsGVVFETDTQTSDLGLDkdvSVLKKATPRKYEYVWFNIFWFLFLHIGSVYGIYLGLTSAKWQTNVFAFAVHLMCATGIGAGSHRLWTHRSFKARTPLRILLMIWQTMGFQDSIFEWARDHRTHHKYADTDADPHNAERGLFYSHMGWLCVKKLPEVVEGGRRLDLSDLYADPVVMFQRKHYLKMMPILCFVLPTVIPVYFWNETWLNAFfIPTILRYTCGINVVWSVNSFAHKFGYRPYDKSLNPREN-LAVWMICVEGFHNYHHTFPWDYRATEHPILNmLTPTIMFIEFMAKIGQAYDLKAVTPEIIKQRAQRTGDGTHHLWGWDDPEFTE-------------
>UPI001CF75D82	377	0.466	5.368E-113	27	339	349	34	346	359
---------------------------NKSKKEEFRPkLRWPDLTVQIFIHVGCLYGLYLCLVSAKLYTTLFAFLTIYLSGFGITAGAHRLWSHRAYKAKWPLKILLLVLFTITGQRHVYVWALDHRVHHKYSETDADPHNAKRGFFFSHVGWLVLTPHPDVVEKRKAVDMSDLEADPLIMWHKKLYPVLFFLFVIFLPVFIPVYFWNETIWNSFWVNFnARFCITLNIAFFVNSVAHMWGQKPYDRYISPVENLAVSLAALGEGWHNYHHVFPWDYRTGELGN-SYNPSTTFIDFFAKIGWAYDLKFASNSMIARRAQKSGDGSH-VWGYGDADIEKEDLE---------
>UPI001304098A	377	0.472	5.368E-113	17	339	349	34	362	369
-----------------ERLPETedfltVDETYRSSRTEYVPrLMWPDLIAQTFIHGGGIYGLWLMFTEAKLLTSLWAFVTIYTSAFGITAGAHRLWAHKAYKAKWPLRLLLVFLFTISGQRHVYAWALDHRVHHKYSETNADPHNAKRGFFFAHVGWLFTTPHPDVIAKRKSIDMSDLEADPIIMWQKRLYIPLFFLLTIALPVSVPCYFWSESLSTSFWVNFnFRFCVTLNVAFCVNSVAHMWGHKPYDKHISPVENTVVSIAALGEGWHNFHHVFPWDYKTGELGNYSYNLTTGFIDTFANIGWAFDRKYVSPGMIRRRANRTGDGSH-IWGYGDVDIPVEDLQ---------
>A0A6P7FU30	377	0.409	5.368E-113	0	346	349	6	389	392
MAPHLLSNTNLLlaevnetqkthlsSKETYQPTqtTQAKPAKKEKSDG--SEIVWLNVMVFILLHSAALYGLWLMLSlQTSWKTFVFSAIYLSFASTGVTGGAHRLWAHRAYKAKLPFRIWLMLGQTAALQNDIYEWVRDHRVHHKFTDTNADPHNSTRGFFFCHVGWLMMKKHEDVKVKGKTIDMSDVAADPVVRWQRKYYIPLVTLLTFLLPTYVPYYFWKEDFMMSFFVCIFRFVLQLNGTWCVNSAAHLWGYKPYDGSINPVENRFVSAIGFGEGWHNYHHTFPWDYKAAELGNYKMNYTTALLDFMAHIGQAYDLKTVSAEMIRKRAHRTGDGTWKdgkidinagveknldknqfyddcVWGWDDKDMTEDVRKDANIKNK--
>A0A0M3L9L8	377	0.501	7.350E-113	0	347	349	0	350	352
MAPEATDANGVLFESD-TATPD--LGLKKTSvqiaDDTPWAYDWQHVIQVPFLYVFGLYGGYLFLVAAKWQTGLFTCLLHLMGSLGVTAGAHRLWAHKAYKANLPLKLILLLFQTLSMQYSVINWVRDHRMHHKYVDTDADPHNATRGLFFSHVGWLMVQKHPEYERKSKLLAMNDIEGDPMLRFQQKYYITLLLLVNFVLPTLIPVYMWNESSINAFfVAAVFRLLVTYNMTALVNSAAHKWGHKPYDKNMLASENSLLSLAFVGEGFHNYHHTFPWDYKAAELGSSIYNLSTMFIDFFAKIGWAYDMKTVSDELIQKRVERTGDGSHNLWGWGDKDQSKEEVDAAIrIHPKD-
>UPI00143D6216	377	0.456	7.350E-113	0	346	349	12	367	370
MAYKTSDSTMK-SETDLE-KP-----KNET-KEYKMQVVWNRIAILIYLHLAGFYGMYLMCTKSHILSPFLMYGFVILTGLGTGAGCHRLWSHRAYKAKLPMRIIMMCLQTIGYQGHIYGWVRDHRVHHKFVDTDADPHNSKRGFFFSHMGWLMVKKHPEVRRKGATVDLSDLKKDPVVMFQKKYYAPMVALFCFGIPAATVHYLFGEPWFDAYHLACAKFLWSTHLTWLINSGAHMWGARPYDKTMTARNNLALAVAVVGEGWHNYHHVFPWDYKSSELGNYKTNTPTAFIDFFAWLGLAYDLKTVPTAMINKRAARTGDGTrvsaffdndhqrkeHEadnVWGWDDKDMAEEDKKEALILNK--
>UPI000C20BDAD	377	0.454	7.350E-113	10	337	349	9	360	371
----------LLAESKTEKSKNLIKSSNQNQNNqvYVWDIVWFNVAFLSYFYFCGIYGLYLAITSAKFATNLWSILLMVCGALGTTAGSHRLWSHRTYKANLPLRIILAFFATISFQNHIYEWVRDHRVHHKHTDTDADPHNSSRGFFFSHCGWLMVRKHKDVIAKGKKIDLSDLEKDPVVMFQKKYYAILMPLLCFILPSVIPWYFWNETgVVSYYVAGVGKYIWAVNGTWLVNSAAHLYGTKPYDKNINPSENTFVGYLALGEGWHNYHHTFPWDYKTSEFANYGPNLTTAFIDFFAWLGWAYDLKTASEEMVRRRMLRTGDGTKlPpeeigkksslkedlglssdnIWGWGDINMKSVD-----------
>A0A7R9KVR2	377	0.465	7.350E-113	0	320	349	0	312	541
MAPNIQSP----IEPEISDISDGI----KTRRDFKVEIVWRNVAIMSGLHLAALYGLYLCFTSAHWQTMAFAVFLYVISGLGITAGAHRLWSHRAYKAKWPMRVILTIFNTVAFQNSIYEWSRDHRVHHKYSETDADPHNANRGFFFAHCGWLLCRKHPDVIEKGRNVSCEDLLQDPLVRFQRKFYLPLVLVFCFVLPSIIPNILWGEScFNAYFVCGLLRYCWTLNMTWLVNSAAHFWGRKPYDRHISPAENKVTIIGAIGEGFHNYHHTFPWDYATSELG-RDYNLTTCFIDVCAKIGWAYDRKTVSPNMIRQRKERTGD----------------------------
>A0A7R8X8E6	377	0.498	7.350E-113	15	341	349	286	604	1242
---------------DLKTVdPEVVEK-----RVYEKQYVWRNIYIFSMFHIGAVYGLYLAFTRASWTTFVFGIIVGISSALGITAGAHRLWCHRAYKAKFPFRLLLAFLDTMDIQNSIYVWSRDHRVHHKFSETDADPHNAKRGFFFAHMGWLLVRKHPEVMRKGKTIDFSDLLEDPIVYYQRKFYVPLAILCCFVIPAATPWYFWGEDLWVAFWyCSIGRYILFLHGTFLVNSAAHLWGQKPYDKNIGPVEQPIVGGLAFGEGWHNYHHVFPWDYKTSELPWYHVNLTTMLIDAAAYLGQAYDLKTVDPEVVEKRVKRTGDGSHF-----SKTELKEDIQET-------
>A0A6L5D8K2	376	0.539	1.006E-112	71	347	349	8	283	288
-----------------------------------------------------------------------AFVLYQIGGLGITAGAHRLWAHRTYKAKWPLRLLLAFFNLVSFQNHIYEWARDHRVHHKYSETDADPHNARRGFFFAHCGWLVVRKHPQVFEKGSQISLQDLHEDKIVMWQKKYYLILMPIMCFILPTMAPPMLWGETWSNSFiVATLLRYAVTLNVTWLVNSAAHMWGNKPYDKTINPAENTPVALMALGEGWHNYHHVFPWDYKTAELGNYRYNLTTAFIDFFKWVGWAYDLKTVPPSVIEKRVKRTGDGSHELWGWGDKDMSTTEREEA--LHLG-
>UPI000C6D0DFC	376	0.501	1.006E-112	0	319	349	0	313	318
MAP--RPST-TLS-----TVTETVSQEKKsiKSEYPPLQIVWRNVAIFAFLHIGAVYGVYLSLVFVKWQTWLFCCFIGFLSGLGITAGAHRLWCHRSYKAKLPLRIFLCICNCIATENDIYEWSRDHRVHHKYSETTADPHNVERGFFFSHIGWLLVRKHPDVIAKGKTIDLSDLRDDPVVKFQRRYYPQLVLLFNLLIPTFVPYWFWGESAYYSFWFTFvARYIVALHMTWLVNSAAHMWGNKPYDKYISARENNFVAIGALGEGFHNYHHTFPWDYSTSELGW-RFNLSTMFIDTMAWLGLAYDLKTVPPEMIKQRVERTG-----------------------------
>UPI0005F5043C	376	0.489	1.006E-112	26	319	349	23	316	322
--------------------------KESCKTGYEWKIVWRNVIIFAYIHLAALFGLYVLFFRAKYQSAIWFTVVGVAGGLGITAGAHRLWAHRSYKAKWPLRFILMIFQTIAFQDDIYQWVRDHRVHHKFTDTDADPYNVRRGFFFSHIGWLLVRKHPDVADKGAIVDCSDLKQDPIVIFQKKWYLNLMWLCCFIIPTLVPWLAWNESLSYSWHCAVCRYCINLNITWLVNSAAHMWGMKPYEKSFSSTNNATVSLLTFGEGWHNYHHVFPWDYKAAELGNYRLNFTTAFIDFCAYLGLAYDLKTVPADTIKKRASRSG-----------------------------
>UPI0015A83E41	376	0.492	1.006E-112	0	323	349	0	313	329
MAPNSS----------AALAEESVESKVEQKPQYKTKIVWFNVILFVYLHLSFFYGVYLGLTSAYLKTCLFGYIYGNIGGLGITAGSHRLWSHRSYKARWPLRVLLCIFASIAAQNDIYEWCRDHRVHHKFTETDADPHNIKRGFFFAHMGWLMCRKHPAVASKGKTVYLDDLWADPIVRFHRRFYIPMVLLFSFYVPTMIPVWFWGETLWNSFfIAGLARYCFSLNVTWLVNSVAHKYGDQPYDRYIEARENSIVALLGHGEGWHNYHHVFPWDYSTSELG-YTFNLTKIFIDFMALIGLAYDRKIVHPELVKNRKLKTGDGTR-------------------------
>M4PTD0	376	0.487	1.006E-112	28	341	349	23	334	338
----------------------------PQAGKRKFEIVYFNLVSFAYWHIAGLYGLYLCFTSAKWATILFSFFLFVVAEVGVTAGAHRLWSHKTYKAKLPLQILLMVMNSLAFQNTAIDWVRDHRLHHKYSDTDADPHNASRGFFYSHIGWLFVRKHPDVKKRGKEIDISDIYNNPVLRFQKKYAIPFIGAVCFALPTLIPVYGWGETWTNAWHVAMLRYIMNLNVTFLVNSAAHIYGKRPYDKKILPSQNIAVSIATFGEGFHNYHHVFPWDYRAAELGNNCLNFTTKFIDFFAWIGWAYDLKTVSKEMIKQRSKRTGDGTN-LWGLEDVDTP-EDLKNT-------
>UPI00189B8600	376	0.444	1.006E-112	0	323	349	0	329	343
MAPRTETATIVATEArskvDLE--PASTNEEEImtqmSPKPEVMQIIWINVFKILVIHLMALYGLYVAVFEAKWMTLHFTVFYVVCSGLSVTAGAHRLWSHRAYKAKLPLRIILMLFNCMAGQNDIYDWVRDHRVHHKYSETDADPHNVNRGFFFAHVGWLMCHKHPEVTRKGKAIDCSDVANDPVVKFQTRYHIPMTILFCFIVPTVVPYRFWGESRWNAFfVAAILRWVFQLNSTWLVNSAAHIWGQKPYDKNISPAENLFVSFLAIGEGFHNYHHTFPWDYSTSELGW-KLNISTMFIDLMAKIGWAYDLRQPTREMIDQRIARTGDGSH-------------------------
>UPI0018A7060A	376	0.479	1.006E-112	0	325	349	0	341	346
MAPQAPEQTkaPDLLEEEQPHHHHNLEEreihidLRKiyaDLRNLDWSkVVWRNVTLFALLHIYSVYGLYLALFSVQWKTLVFSVVLYFMAALGITMGAHRLWSHRSFKASLPLRIVLAIFQTIAFQNDIYEWARDHRVHHKYSETDADPHNARRGFFFSHMGWLMYRKHPSVIARGKGLDLSDLQNDKVVMFQRKFYLPLVVTACFVLPTVIPWWYWDEHLANALmVAGFLRYTIVLHITWFVNSLAHWVGTKPYDKSIYPSQNPMVAYLALGEGWHNYHHVFPWDYRTAELGGLvNYNITSLVIDFCYKIGLASDLRTVTPAMIERRIQRTGDGSYqpPV-----------------------
>A0A226DE17	376	0.447	1.006E-112	24	343	349	11	361	370
------------------------PEVGGGEDEYKMELVWRNIIGMIYLHYGALIGLYLWFSGQVHWqTIIFGFVFAYSSAFGVTAGTHRLWAHKAYKANLPLRIMLAAMQTAACQNSIHEWCRDHRVHHKFSETDGDPHNAKRGFFFAHMGWLLCKKHPHVRSKGKVVDMSDLEQDPVVMFQKKFFVPLTTLTCFVIPTYIPIAYFGETFYTAWNITLLRYILTLHATWLVNSAAHIWGFRPYDSSINPAENKLVSIITPGEGWHNFHHIFPFDYKAAELGDYKHNFSTAFIDFFAWLGWAYELKTVPERVILARIARTGDGTHPsVakkskldknsnitattstgghhshdlstsWGWDDVDTPESVKQVTII-----
>U4UEC1	376	0.458	1.006E-112	1	339	349	47	388	404
-GPN--D---VFSEKDNDIsrtikkLDEETKEnskLRREIEQFRPSIKWPDLIVQLFIHLGCLYGLFLCVWSAKLFTLLFAFLTVIASGFGITAGAHRLWSHRAYKAKWPLRMLLVFLFTIAGQRHIYVWALDHRVHHKYSETDADPHNAKRGFFFSHVGWLVLTPHPLVVEKRKMVDMSDLENDSIVMWQKKLYPMLFLLFAIMLPVGIPVYFWNETLWNSFWINFnARFCITLNIAFFVNSVAHMWGQKPYDKFISPVENLAVSIAALGEGWHNYHHVFPWDYKTGELGN-CWNPSTHFIDFFAKLGWAYDLKSVSSKMIARRAQRSGDGSH-IWGYGDADIELEDLK---------
>A0A194PN07	376	0.460	1.006E-112	0	335	349	59	399	418
MPPNV-DPIpsGVVFETDTQTADLGLDkdvSLLKKATPKKHEYVWFNIFWFLFLHISSVYGLYLAFTSAKWQTNVFAFAIHQMCAIGIGAGSHRLWTHRCFKAKTPLRTVLMIWQTMGFQDSIFEWARDHRTHHKYADTDGDPHNAERGLFFSHMGWLCCKKSPEVIEGGKRIDLSDLYEDPVVMFQKKHYLKMMPILCFVLPTVLPVYLWGETWINAFfIPTILRYTFGINVVWSVNSFAHKFGYRPYDKSLNPRENIAV-WMFCVEGFHNYHHTFPWDYRASEHPLINmLTPTIVFIEAMAKIGQAYDLKAVSPEIIKQRTLRTGDGTHQLWGWDDPEFTE-------------
>A0A6J2T2J5	376	0.430	1.378E-112	0	348	349	0	412	418
MAPNIIGSTFILAEtaiADANnnkmAAPpaSSVKQsavkkvavaaapaakpAEKTDaksaaqaeKPYQMEIVWHNVLLFIILHSFALYGLFLIFAESAYMELFVIYFTTFLGGLGITAGVHRLWSHKAYKAKLPLRIFLMLCQSLAFQNCIWEWTRDHRVHHKFTDTHADPHNSRRGFFFAHMGWLMCKKHPDVTSKGKQIDMTDIEQDPVVMFQKKYYFFVMPICCFVLPMLFPYYMMGSSlRVCFFSCSMLRYAISLHGTWLVNSAAHFYGMKPYDVNVSAVNTKVVSTITFGEGWHNYHHVFPWDYKAAELGTYNYNWTTAFIDMMAKIGQAYDLKSVSQEMVYKRVLRTGDGSHiaalldannnttaaPtnelvmhldhdkednaIWGWDDKDISEEDRKGANIVNNVT
>C3ZRD7	376	0.486	1.887E-112	0	326	349	0	316	325
MAPR-NDFGPPVHMEVTKDLPSPTAQDGKAPPT---QIVWRNVVIMSLLHMGAIFGLFL-LPSAHPYTLMWAVICYSLSALGVTAGAHRLWAHRSYKARLPLRIFLAIINCMSLQNDIYDWSRDHRVHHKYSETPADPHNAKRGFFFAHIGWLLVRKHPDVITKGKQIDLTDVLNDPVVKVQRKLYAPAAVLMCFIIPTLVPS-LWGESLVTAFFISVLRYVLALNATWLVNSAAHMWGNKPYDKFINPSQNFPVAVLAMGEGWHNYHHTFPYDYATSELGW-KVNPTTVFIDFMARLGLAYDRKKVSPNVIRARVSRTGDGT---W----------------------
>A0A834VCQ6	376	0.489	1.887E-112	0	320	349	0	322	341
MPPFLKNDTNEFADDDlSESKPSLTEEKEsiEERQPYRVQIVWRNVILMSIIHLYALYGLYLCFTAAKWQTLVAAFILYILSGLGITAGSHRLWSHRAYKARLPLRIFLAFLQTMAFQNHIYEWARDHRVHHKYSETDADPHNSNRGFFFAHVGWLLCRKHPDVIKKGSLINLDDLLRDPIVALQRKYYLPLVVLICFIIPTLLPT-LWGETLWNAFfICAAFRYVWTLNMTWLVNSAAHFWGRHPYDNTIKPAENLFTVYGAVGEGFHNYHHVFPWDYRASELG-FRFNLTTIFIDLMAALGQAYDLKQVSTEMVISRKHRTGD----------------------------
>A0A814UWA6	376	0.472	1.887E-112	0	320	349	0	337	345
MAPrnNLFDTpLPDYVERD--IVPslidhhesdEEDEnaiQNHSALKQWvsteKTIIVWRNVFIFILLHLGALYGFYLCF-SAKIMTIICAFILYIMGGLGITAGSHRLWAHRSYKARFPLRILLAIFQTMAFQNCVYEWSRDHRVHHKYSETHADPHNANRGFFFAHVGWLLCRKHPDVIRKGKDLKMDDLRADPVVRFQEKFYLPLVGLICFILPTILPYFLWSESLWNSyFICGLFRYVFTLHCTWLVNSVAHSWGMKPYDRRINPSENLFVSIGAIGEGFHNYHHTFPFDYSTSEYGFKYFNLTTGFINVMAKIGWAYDLKKVSPEMIKQRRLRTGD----------------------------
>UPI00188FF464	376	0.459	1.887E-112	0	345	349	0	340	345
MAPNfGNEVSAPI---VAE---ESYEKlIPPQAAPRKYKYLYANMIYFTYWHIAGLYGIYLAITTAKWATIILAYLLFLAGDMGATAGAHRLWAHKTYKAKLPLQILLMLFNTIAFQNTVITWVKDHRMHHKYSDTDADPHNATRGFFYCHVGWLMVKRHPEAIKRGKSLDMSDIYNNSVLKFQKKYAIPLVTTVTFVLPTIIPMYIWDESFNVAWHMTMLRYIIGLNTTFLVNSVAHMWGYKPYDKNIAPTQSYIATLATLGEGFHNYHHVFPWDYRASELGNNYLNFTTKFIDFFAWIGWAYDLKSVPEDLVQKRIERTGDGTN-LWGWSDKNMKEDHVKSTDVLH---
>A0A0M3QXP7	376	0.427	1.887E-112	0	345	349	52	458	467
MAPNIIGSTFILAEtsiADannnkmpatataappvkatppapAKTAPKPVAvaaEATKTKatlEPFKTEIVWHNILLFIILHSSALYGLYLIFAENAYLEIIPVYATTFLGGLGITAGVHRLWSHKAYKAKLPLRIFLMLCQSLAFQNSIWEWTRDHRVHHKFTDTHADPHNSRRGFFFAHMGWLLCKKHPDVRSKGKQIDMTDIEQDPVVMFQKKYFFVVMPICCFVLPMMFPYFLMGTSlRVCFFTCSMLRYALSLHGTWLVNSAAHFYGMKPYDVHISSVNTKLISTIAFGEGWHNYHHVFPWDYKAAELGDYKHNWTTAFIDLMAKIGQAYDLKSVSQEMVYKRVRRTGDGSHiaslldannnnsePtselvmhldhekeenVWGWDDKDITEEDRKLATIVN---
>Q2YHQ4	375	0.462	2.583E-112	0	344	349	0	339	341
MAPNfGNEvSSPIVAEESYEkLIP-------PQAAPRKYKYLYANMIYFTYWHIAGLYGIYLAITTAKWATIILAYLLFVAGEIGITAGAHRLWAHKSYKAKLPLQILLMLFNSTAFQNSVITWVKDHRMHHKYSDTDADPHNATRGFFYSHVGWLMVKRHPEAIKRGKSLDMSDIYNNPVLKFQKKYAIPLITTVAFVLPTIIPMYFWDESFNVAWHMTMLRYIINLNTIFLVNSVAHMWGYKPYDKNIAPTQNYIATFATLGEGFHNYHHAFPWDYRASELGNNYLNLTTKFIDFFAWIGWAYDLKTVPEDLLQKRMERTGDGTN-LWGRGDKNMKKDYVKSTDVH----
>A0A146KPE5	375	0.436	2.583E-112	0	344	349	35	397	403
MiAGRTETFSTPLTHTTVERkqitLTNGKSQLSQNKPSYKLEIVWFNATFFFIVNALSFYGIYEYFFLRLPWTTFFyMWFLITFTGLGITAGAHRLWAHKCYKAKAPMRILLAICNLAAFQNSIYDWVRDHRVHHRFVDTDTDPHNSTRGFFFSHIGWLMVKKHPDVKRKGKLVDMSDLRSDPIVMFQHKYYPYLMPIFAFILPAAIPIYFCGTDPWYAFrLYSLTRWSIVLHGTWCVNSVAHMFGYKPYDRSISSTQNIWVSFFVLGEGWHNYHHAFPWDYKASEFP-YYVNFTTAFIDVCARIGWAYDLKTVKQEVINRRAQLTGNRSHAsvtlrgssenndIWGWDDDALTQEQREMASIS----
>A0A336KSV0	375	0.425	2.583E-112	0	346	349	0	403	408
MAPNIfpkegcvendNDTSdksnkilnisGSMTNGrlnDTELSKNVIEDTYKTSSEYKMHIRWFNVFIFLYLHISAIYGLYLLYTDAKWSTYAFTHVLMTFSGFGVTAGAHRLWAHKAYKARLPLRILLMIAHTTAHQNSLYAWVRDHRIHHKFTDTDADPYNAKRGFFFSHIGWLMVHKHHLVIEKGNVIDMDDMKQDPVVMFQKKYFIPLMILFCFFLPTFIPMYFFNESFIVAFhTATLFRYVWMLNSTWSVNSAAHIWGMKPFNKISSSAENGYVAFFALGEGWHNYHHAFPWDYKTGELGKYGLNWSTAFIDFFAKIGWAYDLKTVSEEVIRNRALKTGDGSHEfckqekkldnckqnmdynhninsnnndksidnlIWGWDDPSISIQDKLSAVILKK--
>UPI0005F45C4E	375	0.475	3.536E-112	0	319	349	0	316	322
MVPELSE-TSTLNFEKSINDKASTKESYKT--GYEWKIVWRNVMIFAYIHLAALFGLYVLFFRAKYQTAIWFIVVAIPGGLGITAGAHRLWAHRSYKAKWPLRFILMIFQTIAFQDDIYQWVRDHRVHHKFTDTDADPYNVRRGFFFSHVGWLLVHKHPDVTAKGATVDCSDLKQDPIVIFQKKWYRYLMPLCCFIIPTLVPCWAWNESLLYSWHCVVCRYCLNLNSTWLVNSAAHMWGMKPYDKSISSANNAGVAFAALGEGWHNYHHVFPWDYKAAELGNYRLNFTTAFIDFCAYLGLAYDLKTVPADIIRKRAARSG-----------------------------
>UPI00077FD8C3	375	0.477	3.536E-112	0	335	349	0	322	323
MAPNVVSTS--VQEEHHEHEPE-------TKPLEPVQIVWRNVFLFIGLHAAAIYGLYLVIAHATLTSWFYGVFLSFANGLGITAGAHRLWTHRSYKAKLPLRIFLAFCNCLALQNDIYEWSRDHRVHHKFAETNADPHNVNRGFFFAHMGWLMAKKQKDVIEKGKTVDISDIWADPVVRFQHRFYVPLAAICCFVIPSAIPYYCWNEDWYASvFGAGFLRYVLCLHFTWFVNSAAHLWGNKPYDKYISATESKWVSAFAIGEGFHNYHHTFPWDYATSELG-YKYNFTTFFIDCMAYIGQAYDLKTTNPESIHQRKIRTGDGSYFI----DKDHKE-------------
>A9YRX6	375	0.490	3.536E-112	28	331	349	23	325	337
----------------------------PQASPRKYQIVYPNLFTFGYWHIAGLYGLYLCFTSAKWQTMIFSFILFVLAEIGVTAGAHRLWAHKTYKAKLPLQILLMILNSIAFQNSAIDWVRDHRLHHKFSDTDADPHNATRGFFYSHVGWLLVRKHPEVKRRGKELDMSDIYNNPVLRFQKNYAIPFIGAVCFGLPTLIPVYCWGETWSTAWHITMFRYVMNLNVTFLVNSAAHIWGKKPYDKKILPAQNIAVSIATCGEGFHNYHHVFPWDYRAAELGNNSLNVTTKFIDFFAWIGWAYDLKTVSQDMIKHRALRTGDGSN-LWGLEDK-----------------
>UPI001E688A6C	375	0.471	3.536E-112	0	345	349	0	351	358
MPPLV-DPTpsGVLFESDTQTADLGLAkdvSVLKNATPRKYEYVWFNIFWFLFLHIASLYGIYLALTSAKWQTNVFAFALHLMCAIGIGAGSHRLWTHRSYKAKTPLRTLLMLWQTMGFQDSIFEWARDHRTHHKYADTDADPHNAERGLFYSHMGWLCVKKLPEVIEGGRRLDLTDLYEDPVVMFQKKHYMKMMPVLCFLLPTVIPVYYWNETWLNAFlIPTILRYTIGINVVWSVNSFAHVFGYRPYDKSLNPRENIAV-WMICVEGFHNYHHTFPWDYRATEHPLLNmLTPTIVFIDAMAKIGQAYDLKMVTPDIIKQRSQRTGDGTHYLWGWDDPEFTEKLKaRLSTINH---
>UPI00094E8B79	375	0.464	3.536E-112	32	341	349	59	399	408
--------------------------------TKNMEIVWKNVAIFVVLHSVTVYGLYLLFTfQLKIATVLFAYFYTMYAAFGITAGAHRLWAHRSYTAKLPLRIFLMLAQSAALQNDIHEWARDHRVHHKFTDSDADPHNAKRGFFFSHVGWLMCKKHPDVFTKGKTVDMSDVLNDPVVRFQRKYYLPLILLMNLTVPTYV-TYCWiGEDFWTSVIVTFGRYVLSLNGTWLVNSAAHIWGMKPYDQNIKPTENKFVAAVAFGEGWHNYHHVFPWDYKAAELGNYKWNFTTCFLDFMAKIGWATDLKTTSEEIIRKRMLRTGDNSlrltlqnqeskplserdirahsehqHPddgdlIWGWGDKDMDQEEINAV-------
>UPI001ED8BF94	374	0.475	4.842E-112	30	337	349	12	322	339
------------------------------SRPFRASFKWPDLCAQVLIHGGCLYGFYLIFASARVYTTIWAFFVLYASGFGITAGAHRLWSHRAYKAKWPLRLLLVFLFTITGQRHVHAWALDHRVHHKYSETDADPHNAKRGFMFAHVGWLVLSPHPDVVEKRSSIDMKDLDDDPILVWQKRLYIPLFALLAIGLPVWVPCALWNEKLVESLMVNfFFRFCVTLNIAFFVNSAAHMWGNKPYDRSISPVENIAVSIAALGEGWHNYHHVFPWDYRTAELGNYSLNITTAFIDFFAWIGWAYDLKTVSSDMVQRRAKRTGDGsySHALWGWGDSDIPAED-----------
>A0A7R9IL66	374	0.452	4.842E-112	27	343	349	107	424	473
---------------------------EPQFPEWKPEIIWLNTISITLLHLAAVYAVLTAAFQVLLPTYVWGFFLGGVGGFGVTAGVHRLWTHRAYKAKTPLRVILAICFSVAGQNTIFDWVRDHRVHHKFSETNADPHNSNRGFFFAHVGWLMTRKHPEVIRRGQQLDMSDVINDPVVAFHHKYFTSLKLLFCFFLPIMIPPFLWGESWYNSImAIGVVRYVLSLNFTWLVNSAAHLWGYKPYDKRINPAENRMVALVAMGEGWHNYHHVFPWDYKAAELGDYSLNVTTFFLDLFAKIGWAYDLKCPSQELVRRVIERNGDGSHPEWGCHPKEVPEEEDQLMVV-----
>B7PMS4	374	0.460	6.629E-112	10	325	349	9	316	324
----------VMAEPASATTP--------ATKPFKAQIVWRNVILMGYLHLISLYGFYIIFTAAQWKTILAAYILYTISGIGITAGSHRLWSHRSYKAKLPYRILLMLFQTMAFQNDIYDWARDHRVHHKFSETTADPHDATRGFFFSHVGWLLCRKHPDVISKGKTIDLSDLMADPVVRFQRKYYMPLMVLTCFLLPALGPWYFWGESLWYSFlVCSLTRYCFTLNMTWLVNSAAHTWGNRPYDKHISPRQNLVTIVGAHGEGFHNYHHTFPHDYRTSELGC-RINTTTWFIDFFAWLGQVYDRKEIPTNVVENRMLRTGDGSRGL-----------------------
>UPI00067BDD5B	374	0.470	6.629E-112	0	335	349	0	340	359
MPPQV-DpvVSGVLFESDTQ-TPDlGLAkdvSVLKNARPRKYEYVWFNILWFLYLHVASLYGVYLALTSAKWQTNVFAFAVHVMCAIGIGAGSHRLWTHRCFKAKTPLRILLMIWQTMGFQDCIFEWARDHRTHHKYADTDADPHNAERGLFYSHMGWLCCKKTPEVIEGGRRIDLTDLYADPVVMFQKKHYMKMMPILCFVVPTIIPVYFWGESWINAFfIPTILRYTIGINVVWSINSFAHTFGYRPYDKSLNPRDN-IGTWMICVEGFHNYHHTFPWDYRATEYPLYNmLTPTIVFIEAMAKIGQAYDLKSVSPEIIRQRSYRTGDGTHHLWGWDDPEFTE-------------
>A0A1I8MPF5	374	0.429	6.629E-112	3	339	349	85	434	441
---NTSSSLG-YSEENA--VYKEIQKSAKDSKDaiateeYKPKIRWPDLGAQLFLHSGAVYGLYLLF-SAKLYTFAWLIITIWISGIGITAGAHRLWSHKSYNASLPLRIVLMFLFTIAGQRDAYTWALDHRIHHKFSETEADPHNAKRGFWFSHVGWLFLTPHPKVAEKRKVIDMSDLENDKVVMFQKKWYIPLFAVISIGMPVLTPWYFWGETLWKSFWICFtLRFTLTLNAAFFVNSVAHMFGSKPYDKNISPTESPFVAFVALGEGWHNYHHVFPWDYKTGEFGSYRLNITTGFIDLCAKYGLASGRKSVSPDMVKRRAQKCGDGSRFltdefahkdaVWGFGDKDIPKDDLQ---------
>A0A1J1HJL8	374	0.427	6.629E-112	5	339	349	44	400	1330
-----RDKT--VTERDF---PADLP-----GPEYKMELVWRNIIIFILLHIGAVYGYY---TPKRSWnTIIFTLLYGFSGGFGITAGSHRLFAHKAYKANKALKVLLLYFQTIAFQNSVYEWARDHRVHHKFTDTNADPHNSRRGFFFSHIGWLLCKKHPDVKKFGAKVDMSDLEADPLIMFQHKHFLRLMVVISIIIPTLIPWLCFGETFRASFFLGsVYRYIVSLHITWLINSAAHMYGMKPFDKNISPADSRLVGFLAFGEGFHNFHHVFPWDYKTSELGTYYFNFTTGFLDFFARIGWATELKTVSDELIRKRILRTGDGSHkyskiksnqermmayikdrttdengnhvhheedAIWGWDDQALPEEDKK---------
>A0A7I8VJL0	374	0.454	9.077E-112	0	329	349	0	325	335
MPPrNLEKCVYV-TEADQKDELEAVIEQNQPAKQPPTKIVWRNVIWMIYLHIAALYGVYLMY-YCKWQSWIWFAVTYGMSGLGITAGAHRLWAHRSYKAKLPLRIVLAIWNTMAFQNDVIEWSRDHRVHHKYSETDADPHNANRGFFFSHVGWLLVRKHPEVRAKGKRVNIDDLLADPVLVFQRKVYLPAMIFTCFFFPSLVAWYFWGESWWTAFfTVGILRYTLVLNATWAVNSVAHMFGNKPYDREISPVETLSVAVAALGEGYHNYHHTFPQDYSASEFGW-GRNCTTAFIDFCAWIGQAYGMKKISPEMIKRRMERTGDGST---GFG-------------------
>A0A6L2Q648	374	0.443	9.077E-112	0	346	349	0	332	336
MAPNvTSSPTEVL--CTAESTlPASNEvrsEEEKPTLKYRREIVWPNVVMHIYLNSAALYG---------------------GGILGITAGVHRLWSHRAYRATWQLRLILMLLHTLAFQTSAHEWVRNHRVHHKHSDTDADPHNVRRGFFFTHYGWMLVRKHPAVKEKGKQIDCSDIDADPFLVFQKRYYIILMPILCFLIPTAVPVYLWGETWTNAYhIAAVLRQVVTLHMTLITNSITHWpdtWRKRPYDKNIYPSENFMVSLLTLGEGWHNFHHVFPWDYKTAEIGGNRINPTTRFIDWCARIGWAYDLKTVPMSVVKRRIERTGDGTHEIWGWGDKDMTMRDKDLVEVINK--
>UPI00109F515C	374	0.484	9.077E-112	8	323	349	35	354	358
--------TLPLYlEED--IRPEMKEDIHdptyqdEEGPPPKLEYVWRNIILMVLLHLGALYGITLV-PSCKVYTCLFAYVCYLISGLGITAGAHRLWSHRTYKARLPLRLFLIVANTMAFQNDVYEWARDHRAHHKFSETHADPHNSRRGFFFSHVGWLLVRKHPAVKEKGGKLDMSDLKAEKLVMFQRRYYIPGLLLMCFILPTLVPWYCWGETFVNSlFVCTFLRYTVVLNATWLVNSAAHLYGYRPYDKNIQSRENILVSLGAVGEGFHNYHHVFPYDYSASEYRW-HINFTTFFIDCMAALGLAYDRKRVSKAAVLARIKRTGEGSH-------------------------
>UPI001CF75684	374	0.442	9.077E-112	18	346	349	5	354	358
------------------ITTTETSQNAHKPQQYQWKMVWRNIILYIIMHITGFYGLYLAVFHAQWKTVFYSWFLLIIALQGVTAGSHRLWAHKAYKARLPLRMLLCIFQTLSLQNHIYDWATYHRVHHKYVDTNADPHNSRRGFFFSHMGWLFIEPHRDVEDKYKSIDFSDLEADSVVMIQKKYYHVfFAPVIGFYLPAAIPWYFWGENFWTAFfVASMLRYCACTNITFLVNSWAHIYGSRPYDKNIYPTESPTVAVLTGGEGWHNYHHTFPWDYKTGEFGKYRSNLTTGFLDFMAAIGWAYDLKTVSEEMIMKRVVRTGDGTrkfdkidkilnadddHHhedmVWGWGDKDMAKEEMNYVKIHNR--
>A0A6J2T0X3	374	0.425	9.077E-112	13	337	349	73	407	417
-------------EAASEVLAHQQKQQEEAEEEYIPQIRWPDLGAQSFLHAGALYGIYLLF-YAKLYTFLWVAVTILVSGIGITAGAHRLWSHKSYTASLPLRVLLAFAFSIAGQRDAYTWALDHRIHHKFSETDADPHNAKRGFFFAHVGWLFLTPHPKVIAKRKVIDMSDLEADPVVMFQRKYYIPLFALCSIVLPVMVPWYFWQESLWMSFWINFnMRFCWTLNVAFFVNSVAHMWGRKPYDKNIMPVEAPLVSLVALGEGWHNYHHVFPWDYKTGEFGSYTLNITTGFIDFCARIGLASGRKFVSPDMIKRRAAKCGDGSRFlsddyahkdqVWGFGDRDLPRED-----------
>A0A2R5LBV7	373	0.483	1.243E-111	21	325	349	4	310	317
---------------------QSVTQtLTKTAPKQvPTKIVWRNVILMGYLHLASIYGFYLIFTAAMWQTILAAYILYTLSGLGITAGSHRLWAHRSYKAKLPYRIMVMIFQSMAFQNDIFDWARDHRVHHKFSETPADPHDATRGFFFSHIGWLLVRKHPDVLAKGKSIDLSDLLADPVVRFQRKYYLPLMISICFILPTIGPWYFWGETLWNSFfVCALTRYCFTLNMTWLVNSAAHMWGTRPYDDTINPRQNLFTIVGAHGEGFHNYHHTFPWDYRTSELGM-KINTTTAFINFFAWLGQVYDRKTVSHNVVTQRMQRTGDGSRGI-----------------------
>A0A7U1H0S2	373	0.481	1.243E-111	0	327	349	0	321	322
MAQSVQTTTILRGEE-----QQTLTLRPPRATPRKFQIVYPNLITFGYWHIAGLYGLYLCFTSAKWQTILFSYILLVLGELGITAGAHRLWAHKTYKAKLPLEILLMVLNSIAFQNSAIDWVRDHRLHHKYSDTDADPHNATRGFFYSHVGWLLVRKHPDVKKRGKELDLSDIYNNPVLRFQKKYAIPFIGAICFGLPTLIPVYCWGETWTNAWHITMLRYVTNLNVTFLVNSAAHIWGNKPYDKKILPAQNIAVSIATGGEGFHNYHHVFPWDYRAAELGNNKLNLTTHFIDFFAWLGWAYDLKTVSNDMIKNRSLRTGDGS-DLWG---------------------
>A0A2A4JEX0	373	0.470	1.243E-111	9	343	349	1	337	339
---------GLVQEERSSIMdsDATAEEDHKSnvPSKWQWEIVWERVAFAIIMHIGGFYGAYLFFTEAKWQTCLFTIFLHVAMATSVTAGAHRLWSHRAYKAKLPLKILLLTFFTMAYQNTVMVWARDHRAHHKYCDTDADPHNSNRGFFFSHIGWLLVRRHPAV--RANKIDLSDLFEDPLLRFQNKYYLWVVPFLTVLTPIYVPT-LWGEKKmVALFVCLFLRYIMTVHVFFIVNSVAHKWGTKPYDKSIKPVETKLVSFFAAGEGFHNYHHAFPWDYKTAELGGYLFNTSRLFIDLMAKIGWAYDLKSVPSDMIERRVKRTGDGSHPVWGWDDPDLSAEDRKSAIV-----
>A0A6B2E7R7	373	0.440	1.243E-111	21	337	349	38	365	374
---------------------EIKDEESSTDYTDFKPeIRWPDLLVQIFLHSGALYGLYLLF-SIKLYSFIWFVALIYGSGFGITAGAHRLWSHKAYKAKWTLRVLLVFLFTIAGQRDAYTWAHDHRVHHKYSETDSDPHNAKRGFFFAHVGWLFLTPHPKVVEKRKLIDMSDLEADPIVMWQKQYYVPLFALLAIAMPVFVPWYFWQEDLWISFWTMFnLRFCTTLNIAFFVNSAAHMWGQRPYDKSINPAENITVAVAALGEGWHNYHHVFPWDYKTGELGDYKFNPTTGFIDFFAKIGWAFERKFVSRDMIARRAARCGDGTHyldseeahkdPVWGYGDKDIPSDD-----------
>E2AX07	373	0.468	1.701E-111	19	317	349	5	303	310
-------------------IDEKVPAKKQRTIDYKWEIVWRNVIIFIYIHLSCLYGLYLTLFYAKLWTFIWHFAIGIISGIGVTAGAHRLWCHRSYKAKWPMRFILMIFQTTAFQNHIYEWVRDHRVHHKFTDTDADPYNACRGFFFSHIGWLMVRKHSDVIRKGATIDMSDLDQDPLVVFQKKWYLYLMSFCCFIVPTVIPWWTWGENLWFAWHIAVARYCINLNITWSVNSAAHIWGVKPYDKSITSTDNASVSFITFGEGWHNYHHVFPCDYKAAEFGNYKLNFTTALIDFCAYLGLAYDLKTASADMVKKRILR-------------------------------
>A0A8I5ZQY8	373	0.487	1.701E-111	8	323	349	32	351	355
--------TLPLYlEED--IRPEMREDIHDPSyqdeegPPPKLEYVWRNIILMALLHVGALYG-ITLIPSSKVYTLLWAFIYYAISIEGIGAGVHRLWSHRTYKARLPLRIFLIIANTMAFQNDVYEWARDHRAHHKFTETHADPHNSRRGFFFSHVGWLLVRKHPAVKEKGGKLDMSDLKAEKLVMFQRRYYKPGILLLCFILPTLVPWYFWGETFLHSFyVATLLRYAVVLNVTWLVNSAAHLYGYRPYDKNIDPRENALVSLGTLGEGFHNYHHAFPYDYSASEYPW-HINFTTFFIDCMAFLGLAYDRKRVSKATVLARIKRTGDGSH-------------------------
>A0A8C6RLA8	373	0.466	1.701E-111	1	323	349	26	353	357
-PQNGKEKLknMPLYLED--IRPEMKEDIHDptyqdaEGPPPKLEYVWRNIILMALLHMGALYG-ITLIPSCKLYTCLFAVLCYVISALGITAGAHRLWSHRTYKARLPLRIFLIIANTMAFQNDVYEWARDHRAHHKFSETHADPHNSRRGFFFSHVGWLLVRKHPAVKEKGGKLDMSDLEAEKLVMFQRKYYKPGLLLMCFILPTLVPWYYWGETFLNSLYVStFLRYTAVLNATWLVNSAAHLYGYRPYDKNIESRENILVSLGAVGEGFHNYHHTFPFDYSASEYRW-HINFTTFFIDCMAALGLAYDRKKVSKAAVLARIKRTGDGSH-------------------------
>A0A1B0CJP4	373	0.540	1.701E-111	41	344	349	1	301	607
-----------------------------------------NIIVFLYLHLAALYGVYLQLTAAKYLTFGIAIILGFCGGMGITAGAHRLWSHKSYKAKLPLRVLLMLFQTLAFQNHIYEWVRDHRVHHKFTDTNADPHNSRRGFFFSHMGWLMTKKHPDVKNKGCTVDMSDIEADPVVMFQKKYYGILMPVFCFFLPALVPYYLLGETFTNSWyIASVLRYVLSLHGTWLVNSAAHLWGMKPYDKNISPSDNIFVAIYAYGEGWHNYHHVFPWDYKTSELGIYSTNMTAAFIDFFSKLGLAYDLKTVSEDMIKKRILRTGDGSHEY----SRNKREEDLRKILMS----
>UPI0006768080	372	0.472	2.329E-111	0	331	349	0	324	332
MAPD------VSSVEVIEREPEFEKLVAPQAAPRKYQIVYRNIVTFGYAHLTALYGLYLACTEATWATIIFSYVLFALAAIGVTAGAHRLWTHRAYKAKLPLQIILIVINSLAFQNTAIDWVRDHRLHHRYSDTDADPHNATRGFFYSHMGWLLVRKHEEVKRRGKFIDMSDIYANPVLQFQRKYAIPFIGTICFVLPTVIPMYFFGESLKTAWCIAILRYVLNLHIAFLVNSAAHLWGNKPYDRTIKPVQSLPVSFVAFGEGFHNYHHVFPWDYRTAELGNNYLNLTTIFIDFFAKIGWAYDMKSVTDDMIKSRADRTGDGTN-MWGFGDK-----------------
>UPI0015DDFB52	372	0.441	2.329E-111	0	341	349	0	335	339
MA-QTIQTTTILeqKEEENITLP-----LVPQAGKRKFEIIYPNLITFTYWHVAGLYGLYLCFTSAKWASILFAFFLFVVAEVGITAGAHRLWSHKTYKAKLPLEILLMVMNSIAFQNSAIDWVRNHRLHHKYSDTDADPHNASRGFFYSHVGWLLVRKHPDVKKLGKKLDMSDIYNNPVLRFQKKYAIPFIGAVCFGLPTLIPVYCWGETWTNAWHITMLRYIMNLNVTFLVNSAAHIYGKRPYDKKILPAQNIAVSIATFGEGFHNFHHVFPWDYRTAELGNNSLNFTTKFIDFFAWIGWAYDLKTVSNEMIKQRSKRTGDGTN-LWGLEDVDTP-DDLKNT-------
>A0A1B6DKD3	372	0.478	2.329E-111	9	347	349	7	345	347
---------GDLSKEDARIYT-----LDKSIPviNL-SKICWRNLFILAYFHTASLYAIYLIFTEAKWQTIAFVTILYIMARLGVTAGLHRLWAHRSYKANTPLKTILMFFTILAFEGRAFVWVRDHRVHHKYQETDADPHNAARGFWFSHIGWSIQRKHPMVAEKGKGIDVSDLYKDKLIMFQKKYFWQLMSLFGFFLPTIVPNYFWGESLSIAWhIAVCLRIILSFHATFLINSAAHLYGNRPYDVNLYARENRMVSVVALGEGWHNYHHAFPWDYKAAELGNYRLNLTTAFIDFFAKIGWAYELKTVPPALIRKRALKMGDGTYqepPAWGWNDKDLSNEEKEAALILNRG-
>UPI0012675835	372	0.436	2.329E-111	13	346	349	10	351	356
-------------ETD--VTPESKEgSISK--STYKWKLVWSHVLIMVFIYAGGLYGLYLFLFYCSWKTCLWTYIYGTISFQGVTAGTHRLWSHRSYKAKLPLRIILMICQSMTFQGHIYGWARNHRAHHKFSDTDGDPHNAKRGFFFSHVGWLLVLKHKDFINKRKTICVDDLESDPVVQFQRKYYLPLVILLCYLLPTIVPWYFWNESLSISWYtAAMFRHCVSLNATYCVNSIAHLFGTKPYDKRIFAVENSLISVVTYGEGWHNYHHVFPWDYKTSEFGNSRLNQTTMFINFFAKIGWAYDLKTVTKELIERRARRSGDGSkfnfenHHnnndVWGWGDFDMKTEDIEEVKKYNK--
>UPI0018E2A5D5	372	0.473	2.329E-111	9	323	349	37	357	361
---------PVYLEEDIRdIRPEMKEDIfdptyqDEEGPPPKMELVWRNIILMALLHLGALYG-ITLIPSCKVYTCLFAILGYYVSGLGITAGAHRLWSHRTYKARLPLRLFLILANTMAFQNDVYEWSRDHRAHHKFTETHADPHNSRRGFFFSHVGWLLVRKHPAVKEKGSKLDMSDLKAEKLVMFQRRYYIPGLLLMCFILPTLVPWYYWGETFVNSLyVCAFLRYAVVLNATWLVNSAAHLYGYRPYDKNIEPRENILVSLGAVGEGFHNYHHTFPYDYSTSEYSWF-FNITTFFIDCMAALGLAYDRKKVSKAAVLARIKRTGDGSH-------------------------
>A0A6A4JLC4	372	0.467	2.329E-111	19	344	349	17	363	369
-------------------IP-ETEEAKKTytadsksqnKSDYKLEIVWVNAIFFLIVNAISLRGTYDLVFFRLPWTsTAYMWSLFYINGISITAGAHRLWAHKCYKAKLPLKIFLLVCNLTAFQNSIYDWVRDHRVHHRFVDTNADPHNSTRGFFFSHMGWLMVKKHPEVKQKGQIVDMSDLRSDPLVMFQHKYYFYLMPIFTFLLPALIPVYFFGTDFWYAFrLYSLTRWTLVLHGTWCVNSVAHMFGYKPYDKFISSTQSIWVSFFVLGEGWHNYHHAFPWDYKASEFP-YYVNFTTAFIDLCAKIGLAYDLKTVKQDVINLRAQRTGNGSHasvPpsgtsesngIWGWDDEALTKEDREMASIS----
>UPI0005EE784C	372	0.441	2.329E-111	14	343	349	34	363	370
--------------ETAKGHEATIQKNDESAIDYVPRIKWLDLGAQIFIHGGSLYGLYLVLTQAKLLTALWVFVTIYTSGFGITAGVHRLWSHKAYKAKWPLRLLLVFLFTITGQRDVYTWALDHRVHHKYSETDADPHDARRGFFFAHVGWLFTTPHPDVVAKRKAVDMSDLEADSIVMWQKRWYIPLFLLLTIVLPVGIPCYFWSESLWISFWVNFnLRFCINLNIAFCVNSVAHMWGQKPYDKSISPVENIAVSIASLGEGYHNYHHVFPWDYKTGELGENPFNWTTSFIDAFARIGWAYERKYVSPDMIHRRAYRCGDGSH-VWGYGDVDISKEDLAELDV-----
>A0A023ERD9	372	0.452	2.329E-111	22	344	349	56	391	394
----------------------QIEPKPNASsEEFRSQIRWPDFFAQLFLHLGGLIGLWYLVTlQTKLYTALWTLALVWASGLGITAGAHRLWSHKSYKAKWPLRLLLMFLFTICGQRDAYTWAHDHRVHHKYSETDADPHNAKRGFFFAHVGWVFLTPHPEVVAKRKIIDMSDLEADPIVMWQKRYYIPLFALLAIGIPVFIPYYYWSENFWIAFWVCFtLRFITTLNIAFFVNSVAHMFGNRPYDKNISPVENLSVAIAAMGEGWHNYHHVFPWDYKTGELGSYMFNVTTGFIDAFARLGLAYDRKSVSPQIIERRAAKYGDGTRfltdeyahkdPVWGFGDEDISKDDLEDIELL----
>A0A1D2NF30	372	0.489	2.329E-111	36	341	349	111	443	452
------------------------------------DIVWRNVFLFVYLHVFSAYGLYLLFTGQVLWqTVIWTALIHTCGALGITAGAHRYWAHKSYKAKLPLKLLLVFMQTVSFQNSIHEWSRDHRVHHKYSETNADPHNAKRGFFFAHMGWLMCRKHPAVKEKGKQIDMSDLEAEPLIMFQKKYYTPLVLMTSFVMPTFVAWFFLGEKFLTAWCFASqLRYCFNLHCTWLVNSAAHLWGDHPYDKAINPAENKGVAIFAFGEGWHNYHHVFPWDYKTAELGRYRYNFTAAFIDFFAWIGWAYDLKTVSDKMVRDRVRRTGDGSwrHEkesatlteVtdslassmgmshggpWGWGDESIPLADSQMT-------
>A0A1J1HJL8	372	0.404	2.329E-111	0	345	349	937	1324	1330
MAPNqvgmVEKTTnnesenGNLLNRSNKIIkdrPNALPyDTKPGEKPYKLEIVWRNVIAFIYLHGAAAYAVYaLPLRASTWWTAFFFAI---IGSFGISSGAHRLWAHKCYKANLPMKIMLLYFQTIAFQNCVIEWVRDHRVHHKYSDTNADPHNASRGFFFSHMGWLMCKKHPDVKKYGAKVDMTDLESDPMLRFQQKYYLILMPICSFVIPMMVMHYCFGEEWRLTYYWNLFRYVVTLHITWSINSVSHIWGSKPFEKDIAPTDTYIIGFLAFGEGWHNYHHVYPWDYKVSELPRYWCNFSIGFLDFFAWLGWATDLKTVSDEMIRKRVLRTGDGSHryaieaktakelvetynnnnnnndPhehvdtLWGWGDDDMDSDEKKDVKILH---
>A0A0A9X674	372	0.505	3.189E-111	0	310	349	0	313	321
MAPN------VTSAPVTDLPPSKIDENIKTeqpvrpgnQDSYEWQLVWRNILLFIYLHMAALYGAWLMVTSASWATVAWAILMYQCSALGITAGAHRLWAHRSYKARLPLRILLAFFNLISFQNDIMEWARDHRVHHKYSETDADPHNATRGFFFSHVGWLLCRKHPLIKEKGKGIDMSDLEKDTVVAFQKKYYLTLMPLACFVFPTVVPMYFWGESFVNAWfVATMFRYAFTLNMTWLVNSAAHMWGQKPYDASINPAENLMVALGAAGEGWHNYHHVFPWDYKAAELGNYRANPTTMFIDFMSKIGWAYDLKTVPKEV--------------------------------------
>A0A4Y2NE15	372	0.475	3.189E-111	0	323	349	0	314	324
MAPNVVSST----------VPEEHHEPQQETKPLEpVQIVWRNVLLFIALHTAALYGLYLVILNAALTSWFFGVFLCFLSGLGVTAGAHRLWTHKAYKAKLPLRIFLAFCNCMALQNDLYEWARDHRVHHKFAETNADPHNVNRGFFFAHMGWLMAKKQKDVIEKGKTVDISDVWADPVVRFQHRFYVPLCALVCFIIPAAIPYYCWGEkLWVSFFGAGFTRYVVCLHFTWFVNSAAHMWGNKPYDKNISAVENKWVSALAIGEGFHNYHHTFPWDYSTSELG-YKYNFTTLFIDCMAYIGQAYDLKTASKESVQQRKSRTGDGSY-------------------------
>A0A6P4Z129	372	0.487	3.189E-111	0	326	349	0	319	328
MAPR-NDFEHPVHEEvttDLPTVPSPTVQDGKAPP---LQIVWRNVVIMSLLHLGAIYGLVL-LPWAHVYTLLWAVFCYCLSALGVTAGAHRLWAHRSYKARLPLRIFLAIVNCMSLQNDIYDWSRDHRVHHKYSETPADPHNAKRGFFFAHIGWLLVRKHPDVIAKGKQIDLSDVLNDPVVKVQRKLYAPTALLMCFVVPTLVPR-LWGESLVSAFFSAVLRYVLALNATWFVNSAAHMWGNKPYDKFINPSQNFPVAFLAMGEGWHNYHHTFPYDYATSELGW-KVNSTTVFIDVMAWLGLAYDRKKVSPNTVRARVSRTGDGT---W----------------------
>UPI0002658F70	372	0.509	3.189E-111	30	332	349	22	324	328
------------------------------ADEYQLKFVWRNIALMAYLHIISIYGLYLFATKVMWLTVAWAYVLYFGSCLGITAGAHRLWAHRTYKAKLPLRIFLAFLQSLAFQNHIYEWARDHRVHHKYSETDADPHNAKRGFFFSHVGWLLVRKHPDVIEKGRKIDLSDLNADPVVMFQKKHYLKTVLFACFVFPTVVPWFLWGESLFHAFvVCALTRYCVALNVTWLVNSAAHMWGDKPYDKNINPVENWGVSIGAIGEGWHNYHHTFPQDYKAAEVP-YTLNPTTFVIDVFAYFGLAYDRKSVSPETIRARKMRTGceSTNHEV--YADKD----------------
>A0A291P0P3	372	0.480	3.189E-111	24	345	349	17	338	344
------------------------EEVHKPnvPSDHKWEIVWGRAVFAVLVHLAGFYGAFLFFTAAKWQTCLFTIFLHVAMAISVTAGAHRLWAHRAYKAKLPLRILLLTFFTMAFQNTLIVWARDHRAHHKYVDTDADPHNSNRGFFFSHIGWLLVRRHPEV--RAHKVDLSDLFADPLLKFQNNYYVWMLPFLVVLTPIYIPT-LWGEKKmVALFVCLFLRYLLTIHVFFVVNSVAHMFGTRPYDKNIQPGESKLVSFFASGEGFHNYHHAFPWDYRTAELGGYLFNTSRLFIDLMAKIGWAYDLKSVPTDMIERRVKRTGDGSHPVWGWDDPDMSAEDRKLATIIN---
>A0A059TBF6	372	0.490	3.189E-111	32	343	349	21	329	346
--------------------------------PRKYDVVYENVFLHIAGHISAAYGLYLCFTVAKWQTIALAFVWYHLGKIGIICGAHRLWSHRCYKAKMPLHIILMICNCIGFENTAINWVRNHRMHHKHSDTDGDPHNSNRGAFFSHIGWLCVRKHP--ETRNCKVDMSDIYSNPVLVFQKRYKYPLVGFLCYGLPTFIPMYFWGETLVTAWHVNILRYFLSMNAVFLVNSLAHLYGNKPYDISICPRQSPFVSLLTIGEGFHNYHHTFPWDYRAAELGNNYLNVGKWVIDFFAMIGWAYDLKTVPDETIKRRMKRTGDGTN-CWGWGDKDMTREDRDIAKI-----
>A0A1B0CEX9	372	0.440	3.189E-111	27	337	349	42	365	374
---------------------------EESSTNYtdfKPEIRWPDLIVQIFIHAGALYGFYLMF-SIKFYSFLWFIALIYGSGFGITAGAHRLWSHKAYKAKLPLRLLLVFLFTIAGQRDAYTWAHDHRVHHKYSETDSDPHNAKRGFFFAHVGWLFLTPHPNVVEKRKTIDMSDLEADPLVMWHKRLYVPLFALFTIILPVAVPWYFWGEDLWLCFWTMFnLRFCTTLNIAFFVNSAAHMWGQRPYDKNINPAENIGVAVAALGEGWHNYHHVFPWDYKTGELGNYTLNPTTGFIDFFAKVGWAFERKSVSPDMIARRAARCGDGTHFlnseeahkdaVWGYGDKDIPSDD-----------
>UPI0005F51E87	372	0.464	3.189E-111	30	346	349	44	377	382
------------------------------QPKYEWKIIWKNVIALAYLHIVALYTWYLVLTmEIQIRTFIYYYAVGYLSGIGITAGVHRLWCHRSYKAKWPMRVILMVLQTIAFQKHIYDWVREHRVHHKFTDTDADPHNSKRGFFFSHVGWLMVRKHPDVISKGATIDMSDLEKDPIVVFQRRYYAVLMPLLCFVLPMLVPIYFWNEKPIYAWYGAVCKYVTVLNGTWLVNSAAHMWGTKPYDTSISATDYSFFGFSAFGEMSHNYHHVFPWDYKAAELGFNSRNITCGFIDFFAWLGWAYDLKTARHDLVKKRAARTGDGSiyertgdyndelHTqekmTWGWNDADMSFEDKQAAEILNK--
>UPI0005F4ED19	372	0.457	3.189E-111	22	345	349	38	376	382
----------------------QKAQNSQTNNKYEWKIVWKNVISIAYLHIGALYGVYLLFTVAKLYTFLWSVAWSIISVLGVTGGAHRLWAHRTYKAKVPLRVILMILQTAAFQNHIYEWVRDHRVHHKFMDTDADPHNSKRGFFFSHVGWLLIRKHPDVISKGATVDLSDLEKDPVVVWQRKYYAIIMPLFCFVMPMCIPVYFWNEKPVYAWYVALLSYIIQVNGTWCVNSAAHLWGMKPYEKTISATDSSHGGFV--GEFWHNYHHVFPWDYKAAELGRYRVNFTCAVIDFFAWLGWAYDLKTVRHDLIKKRAARTGDNSiyelqsdlndecHHtqekiVWGWDDADMSLEDKQGAEILN---
>UPI001F057C59	372	0.438	3.189E-111	25	339	349	114	438	446
-------------------------QVEEPEKEFKAKIRWPDLGAQLFLHVGGLYGFYLLF-SAKFYTFLWVVFTIWASGIGITAGAHRLWSHKSYNASLPLRILLIFLFTIAGQRDAYTWALDHRIHHKFSETEADPHNAKRGFFFAHVGWLFLTAHPKVEEKRKVIDMSDLENDGVVMFQRKWFIPLFAICSIALPVLVPWYFWNECLWSSFWINFnMRFTSTLNVAFFVNSVAHMWGKKPYDKNISPVESPIVSFLALGEGWHNYHHVFPWDYKTGEFGNYKLNVTTGFIDLCARLGLATGRKFVSPDMIKRRALKCGDGTRFlsddyahkdqVWGYGDKDLPQEDLQ---------
>UPI00063F64A0	372	0.498	4.367E-111	30	320	349	16	306	316
------------------------------KDNYEWKIVWKNVIIFLYIHLAAIYGFYVLCFRVKFWSIIWTLIFFAAAIIGMTAGAHRLWSHRSFKAKWPMKFILMIFQTIAFQDDIYQWARDHRVHHKFTDTNADPYNVKRGFFFSHIGWLLIRKHPDVMIKGATIDCSDLDRDPIVAFQKKWYMYLMPLCCFVIPTLVPWLAWDESLWYSWHLAVYRYCMSLNSTWTINSIAHMWGMKPYDKSLSSAQNASVSLFTLGEGWHNYHHAFPWDYKAEELGSYGLNLTTAFIDFFASLGLAYDLKTTSDDVIKKRVLRSGD----------------------------
>A0A142EGX4	372	0.488	4.367E-111	0	323	349	0	337	346
MAPQAPDSavkDDLLDdltpQEQAELVERELKiNLRGIISNLrnldWSKVVWRNLIMFALLHIYSVYGLYLALFHAKWRTIFFSVVLYFMAALGITMGAHRLWSHRSFKARTPLRVVLALFQTIAFQNDIYEWARDHRVHHKYSETDADPHNARRGFFFSHMGWLMYRKHPDVIAKGKGLDLSDLENDPVVMLQRKYYLPAVVTACFVLPTAIPCIYWGEHVVTALmVAGFLRYTIVLHITWFVNSLAHWVGNKPYDKSIYPSQNSVVAYLALGEGWHNYHHVFPWDYRTAELGGLvNYNITCLVIDFCAKIGQAYDLRTVTPEMIGRRVTRTGDGTY-------------------------
>UPI001D08CEE3	372	0.451	4.367E-111	0	346	349	0	353	357
MSPNSTQVEYVLNENEYEKIFRSNLSKEETDielpEERKYKYRWGFIVYLSLFHIQAVYGIYLSFTSAKLLTTIFGTALHFVALFAITAGAHRLWSHRAYKATWQLKLILVICQTLSFQGSVYRWCRDHRIHHKYTDTDADPHNSRRGVFYSHIGWILVERHPQYVEKIKLIDFSDLKNDPLLKFQIRYYYQLLFLLCFLLPTIVPWFFWNETFKNSWfICVCSRYILTLNAVWLVNSWAHIWGTQPYDTRSSGRESFFSSLMTVGEGWHNFHHTFPWDYRASELCGYLVNPTMILLQLFAKIGWAYDLKTVSDDMIRKRINRTGDGSHStgIWGWGDHEQSDDNKSFVKIEYK--
>A0A7R8URC1	372	0.431	4.367E-111	0	346	349	0	361	362
MCPITLTETTTLrnSQRNA---TDTVDESNKASKidtassDYHPRIRWLDLLAQAFIHVGCIYGFYLLF-YAKLLTVVWVFATILATGIGVTAGAHRLWSHKSYKAATPLRILLMFFFTIAGQRDAYTWALDHRVHHKYSETDADPHNAKRGFFFAHIGWLFITPHPEVVRKRKAIDMSDLEADPIVMWQKRYFVLLFALITIAFPVLVPYYLWDENIFYSFWINFnARFCIVLNIAFFVNSVAHMWGRKPYDKSISPVESIPVAIAALGEGWHNYHHVFPWDYKTGELGDYKMNVTTAFIDACAKIGWAFERKVVSPEMIARRAARCGDGTHFlseaychkdqVWGYGDNDIPIEDRLELEAMQK--
>UPI0010FB351B	372	0.467	4.367E-111	21	337	349	34	351	364
---------------------EVLKDDESTAKVAYVPkIKWLDLGAQIFIHGGFLYGLYLVFAQAKLLTSIWAFVTIYTSGFGITAGVHRLWSHKAYKAKWPLRLLLVFLFTITGQKDVYTWALDHRVHHKYSETDGDPHDVRRGFFFAHVGWLFTTPHPDVVAKRKAIDMSDLEADSIVMWQKRLYIPLFALLTIGLPVFIPCYFWSESLWISFWVNFnFRFCINLNIAFCVNSVAHMWGQKPYDKNISPVENFAVSIASLGEGYHNYHHVFPWDYKTSELGDYPFNLTTGFIDAFARIGWAYDRKYVLPEMIYRRAHRCGDGSH-VWGYGDIDISKDD-----------
>A0A8D8QZ57	372	0.423	4.367E-111	15	346	349	72	415	418
---------------DPAVRPSP---WSPPVKGPEVKLSWndyittrRRRIFFLAIHILSLVGLYYCVSgRAMVLTMLWAFGLGFVSSIGVTAGAHRLWSHHSYKAKWPMRLLLAIFQTIGIQYSIWNWVRDHRLHHKYTDTDADPHNSTRGFFFSHIGWSLILPHPEVTEKVKVIDTSDVEKDWVVVWQYRLYAPLAIMLCYVIPTLVPWYFWGENMWVAHCVATqLRHVITLHGTFLINSVAHMWGNRPYDKNINPTENLFVSVASFGDGWHNYHHVFPWDYKNAELWNYKFNISTGFVDLCALIGWAYDLKTVPSDMIRKRVARTGDGTYAhnhdggVWGWTDKDLPEEDKKMATILNK--
>UPI001A957083	372	0.433	4.367E-111	6	337	349	91	441	450
------DSLG-YKEENAVYkeIPQNAAaskEAHQmkaTSDeiEYNPQIRWPDLIAQVFLHTGALYGIYLLF-QARFYTILWVVALIWCSGIGITAGAHRLWSHKSYNASMPLRILLVFLFTIAGQRDAYTWALDHRIHHKFSETDADPHNAHRGFFFSHVGWLFLTPHPKVEEKRKVIDMSDLQNDRVVMFQHKYYIPLFTLFSIGLPVLLPWYCWNENLWISFWINFnMRFTSTLNAAFFVNSVAHMWGKKPYDKNISPVESPFVSFLALGEGWHNYHHVFPWDYKTGEFGSYKLNITTAFIDFCAKIGWASGRKSVSPDMVKRRAAKCGDGTRFltdefahkdqVWGYGDRDIPKED-----------
>UPI00063F141A	371	0.456	5.979E-111	0	319	349	0	316	322
MTPNLDEISSVKIE---KSINNEVSTKEFDKTVYEWKIVWRNVIVFIYIHLAGLYGLYTIFVYAKFITFIWFTIVGIAGGLGITVGAHRLWSHRSYKAKWPMRLVLMIFQTIAFQDDIYQWVRDHRVHHKFTDTDADPYNVRRGFFFSHMGWLLVRKHPDVIIKGATVDCRDVAQDPIVIFQKKWYLYLMALFGFIIPTLVPWLGWNENLWYSWHVAVTRYFLNLHFTWTVNSVAHIWGMKPYDKSLSSTNNIGVSMVAFGEGWHNYHHVFPWDYKANEFGNYTFNLSTAFIDFCAYLDLAYDLKTAPADIIKKRILRSG-----------------------------
>A0A2T7PYW6	371	0.469	5.979E-111	0	322	349	0	321	323
MAP----KTPVVDVASPEGLEDEVEpvitEETQTQKRPPRVIVWRNVILFMFLHLGALYGIY-VIPQAHPLTWLWTCVMYVMSGLGITAGAHRLWSHRSYKAKLPMRMILAIFNSMAFQNDVFEWARDHRAHHKYSETDADPHNAKRGFFFAHMGWLLLRKHPDVREKGRSLDLSDLYADPVVMFQRKYYKTSVLLCCFILPTFVPVYFWGESLSVAFYLPaVLRYALVLNATWLVNSAAHMWGNKPYDKNINPAQNLMVAFSAVGEGFHNYHHVFPHDYSTSEYGW-HFNITTMFIDFMSLFGQAYDRRRIPTKVVVQRKARTGDGT--------------------------
>UPI000C6E7E57	371	0.486	5.979E-111	7	326	349	12	325	326
-------TTQVIQE------TQIIEK--PQKKEFKAQIVWSNVAFVVIVHSSALYGLYLAFTSAKWLTILYGTYLYVITGLGITAGVHRLWAHKAYKAKWPLRLLLAYWNTIAFQKSVFEWSRDHRVHHKFSETDADPHNVNRGFFFAHVGWLMLRKHPEVRSKGSVIDLSDLENDPIVRFQKKYYPFLVVLCCFYIPTILPNWLWGESYWNAFfVSGMLRYCLVLNGTWLVNSGAHMWGYRPYNRFINPADNKLIHIGTVGEGYHNYHHTFPWDYSASELG-YTLSLTTKFIDLMAWMGLAYDLKTVPPEIIKHRKETTGDGTVYnrRW----------------------
>B7SB74	371	0.468	5.979E-111	0	343	349	0	340	345
MPPNTETFKKLkISEENLEQFPKLVA---PQAAPRKYEIIYINVLTFSYWHLAAFYGIYLCFTSAK-WTSVFFVFLYCTMGeVGVTAGSHRLWSHKSYKAKLPLQIILMTLSSIAFQNSVIDWVRNHRTHHKYSDTDADPHNATRGFFFSHIGWLLVRKHSQTKLRGKTIDMSDIYNNSVLRFQKKYAIPFIGTICFVLPVLIPMYCWNESFINAWHLNMLRYCLSLNFTFLVNSAAHLYGNKPYDKNILPAENKAVSFLTLGEGFHNYHHTFPWDYRAAELGNNKLNLTTKFIDFFAWVGWAYDMKTVSDDMIRSRAKRTGDGS-IIWDDGKETIEMGDVSDAIV-----
>UPI000C6E4484	371	0.495	8.185E-111	0	319	349	0	303	307
MAP-SQTFTTVT----------ETEENAKSKKPP-MEIVWKNVIAFIILHIGALYGIYL----ANWRTFTTASLWAYLSILGVTGGSHRLWSHRSYKAKWPVRVFLMFFQTMAIQNDIYEWSRDHRVHHKYSETDADPHNAKRGFFFSHMGWLMVKKHPEVKEKGKSIDMSDLLKDPVVVFQRKYYYILVFLISVVIPTMVPILYWGESFWSSLFTQfFSRYVVSLHGTWLVNSAAHMWGTRPYDRFINPRESPIVHMFSIGEGFHNYHHTFPWDYCTSEFGW-KLNSTALFIDCMAWLGLVYDRKRASPEIIQQRKERTG-----------------------------
>UPI00193D26A4	371	0.494	8.185E-111	25	319	349	23	315	320
-------------------------ELDKTD--YEQKIVWKNVIIFMYIHIAGIYGLYLCIFRVKYWTFIWFTIVGVASGFGITVGAHRLWAHRSYKAKWPLRLILMIFNTIAFQDDIYQWVRDHRVHHKFTDTDADPYNVRRGFFFSHMGWLLVRKHPDVKNKGATVDCSDVAQDPIVAFQRKWYLYLMPFCCFIVPALIPWLVWNESLWYSSHVAVFRYCLGLHCTWTVNSIAHIWGMKPYNKSLTAAENIVVSIVAVGEGWHNYHHVFPWDYKAGEFGNYKINLSTAVIDFFAYLGLAYDLKTAPADMIKKRVLRNG-----------------------------
>UPI00061508C7	371	0.528	8.185E-111	0	310	349	29	339	347
MAPNsTSSPTGVLFEgETLENTPVVVE---PDKQKYVRRIVWRNVIIFIYLHLAAVYGLYLVFTSAKFATTLFTLALYVVNAFGITAGAHRLWAHKSYKAKWPLQLFLMINNTMAFQDAAIDWARDHRLHHKYSETNADPHNAKRGFFFAHVGWLLCRKHPDISEKGKGIDLSDLKNNRILAFQKKYYKYLMPLLCFVVPTVIPVVGWNETWSNAyFIPAVLRFVVGWNTAWLVNSAAHLYGFKPYDKYINPAENKGVSIVTLGEGWHNYHHVFPWDYKAAEFGNYRYSPTTAFIDLCAKLGLAYDLKFVPDDV--------------------------------------
>A0A1L8DYH8	371	0.428	8.185E-111	0	337	349	6	368	377
MPPSISKS--PLLEEnltnsdvrqrknDCNDNPlngkEIKEEEFSTNYTDFKPeIRWPDLIVQIFIHAGALYGFYLMF-SIKFYSLIWFIALIYGSGFGITAGAHRLWSHKAYKAKLPLKVLLVFLFTIAGQRDAYTWAHDHRVHHKYSETDSDPHNAKRGFFFAHVGWLFLTPHPNVVEKRKIVDMSDLEADPIVMWHKRLYVPLFALLTIIMPVAVPWYFWSEDLWLSFWTMFnLRFCTTLNIAFFVNSAAHMWGQRPYDKNINPAENISVAVAALGEGWHNYHHVFPYDYKTGELGTYTLNPTTGFIDFFAKLGWAFERKSVSSEMIARRAARCGDGTHfldseeshknPIWGYGDKDIPLED-----------
>E0VE44	371	0.458	8.185E-111	36	345	349	80	391	392
------------------------------------QVKWLDLSGLLFVHLGCIYGLYLLVLSRSFKNYIWLFFSIYASGFGITAGVHRLWSHRAYKANYPLQLLLLILFTISGQRDVYAWVLDHRVHHKYTETDADPHNAKRGFMFSHVGWIFLTPHPDVVEKRIQADMRDLESDPLIMWHKKYYIPLFLALAVALPVIVPIYLWNEPLWTSFWINFnVRYAITLNIAFFVNSVAHIWGQRPYDKYINSADNVSVSIAALGEGWHNYHHVFPYDYKAGELGNYTFNPTTGFIDFFAKIGWAWDRKFVSTEMVSRRKKRTGDGSKtPVWGWGDKDMPKEDYAELSSQH---
>A0A8B7MI94	371	0.440	8.185E-111	3	338	349	73	414	423
---NAQEQQKLLQEQDQKLKDA--EQAEEEEYNP--QIRWPDLGAQAFLHIGALYGLYQLF-YANFYTFLWVVVTVWVSGIGITAGAHRLWSHKSYTASLPLRILLAFAFSIAGQRDAYTWALDHRIHHKFSETDADPHNAKRGFFFAHVGWLFLTPHPKVVAKRKVIDMSDLEADAVCMFQRKYYIPLFALCSIILPVAVPWYFWNEDLWMSFWINFnMRFTWTLNVAFFVNSVAHMYGNKPYDKNLMSSEAPIVSLLAMGEGWHNYHHVFPWDYKTGEFGNYSLNITTGFIDFCAWLGLAKGRKSVSPDMVLRRAKKCGDGTRfldddfahkdPVWGFGDNDIPREDI----------
>A0A2Y9D8R5	370	0.484	1.121E-110	17	323	349	44	355	359
-----------------EIRPEMKDDiydptyKDKEGPRPKTEYVWRNIILMFLLHLGALYGIIL-FPTGQFYTWLWVFFYYMMSALGITAGAHRLWSHRTYKARLPLRVFLIICNTMAFQNDVYEWARDHRAHHKFSETDADPHNSRRGFFFSHVGWLLVRKHPAVKEKGSLLDLSDLKAEKVVMFQRKYYKPAILLMCFIVPTLVPWYFWGETFqHSLFLATLLRYTMVLNVTWLVNSAAHLYGYRPYDKNISPRENILVSLGAVGEGFHNYHHSFPYDYSTSEYRW-HVNFTTFFIDCMAALGLAYDRKKVSKAAIQARIKRTGDGSY-------------------------
>A0A8C4CCQ7	370	0.471	1.121E-110	13	323	349	54	365	369
-------------RSDAAAVGDVFDDtyKEKDGPKPPMRIVWRNVVLMSLLHVGALYGL-VVVPYASLSTWIWTAVCFFISALGVTAGAHRLWSHRSYKASVPLRIFLAVANSMAFQNDIYEWARDHRVHHKYSETDADPHNASRGFFFAHIGWLLVRKHPDVIEKGRKLDLSDLKADPVVMFQRRHYKLSIVLMCFVLPTFVPWFLWGESlWVSYFIPGLLRYTIVLNATWLVNSAAHMWGMRPYDKSINPRENKFVVFSAVGEGFHNYHHTFPYDYAASEFGC-SLNLTTLFIDLMSCLGLAKDCKRVSAEMVAARVKRTGDGSH-------------------------
>UPI00096B3965	370	0.461	1.121E-110	30	339	349	57	369	380
------------------------------DDNFVPSIRWPDLIAQLFIHLGCLYGFFLCLVSAKIYTTIFAFLTVYISGFGITAGAHRLWSHRAYKAKWPLRLLLVILFTVTGQRHVYVWALDHRVHHKYSESDADPHNAKRGFFFSHVGWLVVTPHPKVVEKRKAVDMSDLEADPIVMWQKKFYPPLFFIFNIFLPVATPVYYWDETLWNSFWINFnMRFCITLNIAFFVNSIAHMWGQKPYDKYISPVENLAVSLAALGEGWHNYHHVFPWDYKTGELGN-VYNPSTTFINFFAKLGWAYELKSVSQKMIARRANKSGDGSYQeknVWGYGDSDIDKEDQE---------
>A0A0K8TPL9	370	0.454	1.121E-110	21	337	349	50	376	386
---------------------QTTPAVDIDETEFKPQIRWLDLIVQVYIHLGCLYGFLLLFT-AKFYTILWFFGLIITSGFGITAGAHRLWSHKSYKARVPLRILLIFLFTIAGQRDAYTWALDHRVHHKYSESDADPHNAKRGFFFSHVGWLFLTPHPKVVQKRLIIDMSDLEQDKIVMWQKKYYVPLFALLVIGLPVSVPWYFWNESIWYSFWINFnCRFCITLNIAFFVNSVAHMWGNKPYDRDISPVENLAVAMAALGEGWHNYHHVFPWDYKTGEFGSYMYNVTTGFIDFFAKLGWAYDRKTVSPQMVARRAAKCGDGTHFLseenahkdafWGYGDKDIPKED-----------
>A0A7R9RSP2	370	0.503	1.534E-110	22	329	349	4	315	321
----------------------QLEErrlKRGTDPNYKPQYVWKNVVFMTFLHLGALYGLYLILTTARLITFGWTMFYATLSGLGITAGAHRLWTHRAYKAKLPLRIFLGFCNTVAVQNSIYEWTRDHRVHHKFSETDADPHNACRGFFFAHVGWLLQKKHPYVKKFGKSVEIDDLKQDSVVMFQKEHYLPLVAVFSLILPALVPWYFLSETFMTSWfVATMFRYVLSLHFTWLVNSAAHLWGNKPYDKFINPSENRLVAFLAFGEGWHNYHHTFPWDYKTSELGGYSLNLTTAFIDTCAYFGLAYDLKTCPDSLVKSKVLNAGDGSHPVYHRG-------------------
>A0A076FRH6	370	0.491	1.534E-110	32	340	349	17	323	324
--------------------------------PRKYQIVYPNLITFGYWHLAGLYGLYLCFTSAKWTTILFSFILCVIAEIGVTAGAHRLWAHKTYKANLPLQILLMVMNSIAFQNSAIDWVRDHRLHHKYSDTDADPHNASRGFFYSHVGWLLVKKHPEVKKRGKELDMSDIYSNPVLRFQKQYAIPFIGAVCFILPTVIPVYCWGETWTNAWHITMLRYITNLNVTFLVNSAAHIWGYKPYDENILPAQNIAVSIATCGEGFHNYHHVFPWDYRAAELGNNNLNLTTKFIDFFAWLGWAYDLKTVSSDMIKLRAKRTGDGTN-LWG-EHNDELKEGKED--------
>UPI001E662991	370	0.466	1.534E-110	0	335	349	0	340	358
MPPQAEPTpSGVVFESDTQ-TPDlGLAkdvSVLKKAAPKKYEYVWFNIFWFLFLHIGSAYGIYLGVTSAKWQTNVFAFLVHLMCAIGIGAGSHRLWTHRCYKAKTPLRVLLMIWQTMGFQDCIFEWARDHRTHHKYADTDADPHNAERGLFFSHMGWLCCKKSPEVIEGGRRIDVTDLYEDPVVMFQKKHYMKMMPILCFLLPTIIPVYFWGETWLNAFfIPTILRYTCGINVVWSVNSFSHTFGYRPYDKSLNPRDNIGV-WMICVEGFHNYHHTFPWDYRATELPLYNmLTPTIVFIEAMAKIGQAYDLKSVSPEIVQKRTYRTGDGTHFLWGWDDPEFTE-------------
>A0A8J6HB38	370	0.452	1.534E-110	25	343	349	578	915	922
-------------------------AKPDSQPQYRWKLIWRNIILYLIMHITGLYGLYLLVLYSQWKTIFWAWFLLVAALQGVTAGTHRLWAHKAYKAKLPLKMLLCIFQTLSLQNHIYDWATYHRVHHKYVDTDADPHNSRRGFFFSHVGWLFIEPRPNVAEKYKSIDFSDLEADPVVMIQKKYYHVfFAPVIGFLLPAVIPWYFWNESFETAFFVStMLRYAMCTNITFLVNSWAHIFGSRPYDKNIYPTESPTVAVLTGGEGWHNYHHTFPWDYKTGEFGKYRSNLTTGFLDLMAAIGWAYDLKTASEEMIMKRVNRTGDGSRkfdklfnPsaddhhgddlVWGWGDKDMTQEDFSFVKI-----
>A0A2G8K4C9	370	0.458	2.101E-110	0	323	349	0	322	325
MPPRNTDTDPV---EDLLTTDEAETSVRRDEKPivVPTQIVWRNFFWLALLHVGSVYALFGVTWKCHWYTLIWALFLYIWGGLGVTAGSHRLWAHRTYQAKFPLRVFLALGQTSAFQNDIYEWCRDHRVHHKFSETDADPHNASRGFFFSHVGWLLVRKHPNVKVKGAGVDVSDLLKDPVVYLQNRYYIPLMFLLCFIVPTAVPVFYWGESAWNAFyVAGLLRYCLILNATWLVNSVAHIWGMHPYDDQINPSENPLVSTFALGEGWHNYHHAFPSDYRTGEFGW-RINLTTMFIDVMAFVGQAYDRKLVSTDIVLKRAKRTGDGSR-------------------------
>A0A8C4T1Q4	370	0.503	2.101E-110	27	323	349	38	333	337
---------------------------EKEGPKPARRIVWRNVILMSLLHLGSLYGLTLLFSASA-ATLAWAFLCYWISALGVTAGAHRLWSHRSYKAAFPLRVFLAVANSMAFQNDIYEWARDHRAHHKYSETDADPHNASRGFFFSHIGWLLVRKHPDVIEKGSKLELSDLKADKVVMFQRRYYKLSVILMCFTIPTIIPWYFWGESlWISYFVPGLLRYTLVLNATWLVNSAAHMWGNRPYDKNISPRENRFVTFSAIGEGFHNYHHTFPYDYSASEFGW-KVNLTTCFIDFMCFLGLANDPKKVPKELVQARVQRTGDGSH-------------------------
>UPI000C1FDF19	370	0.449	2.101E-110	11	339	349	0	331	343
-----------MTEdEDIKMIKYKKENecYGNTCNNEFvSRIRWPDLLVQIFIHVGCLYGLYLCIVAARFYTVMFAICTIYTSGFGITAGVHRLWSHRAYKAKWPLRLLLVLLFTITGQRHVYIWALDHRVHHKYSETDADPHNAKRGFLFSHVGWLVLTPHPDVVAKRKVVDMSDLEEDSIVMWQKKYYPILFFIFTIALPVGLPIYCWNETLWNSFWINFnLRFCITLNIAFFVNSVAHMWGQKPYDKNISPVENLAVSIAALGEGWHNYHHVFPWDYKTGELGV-KYNPSTYFINFFARLGWAYDLKSVSPEMIYRRATKSGDGS-FIWGYGDGDIAKEDLE---------
>A0A670I5L6	370	0.479	2.101E-110	4	323	349	36	353	357
----AQDDIGPHREMTDDVFDETYREKEGPKPQK--RYVWRNIILMSLLHLSALYAAIWLTPTAKFATLVWVFVLFVLSGLGITAGAHRLWSHRSYKASLPLRIFLAIINSMAFQNDIYEWARDHRVHHKYSETDADPHNAKRGFFFSHIGWLLVRKHPDVKEKGKKLDLSDLKADKVVMFQRRHYKTSVVIMCFIFPTVVPWYFWGETYhTSFFMAAILRYALILNATWLVNSAAHMYGNRPYDKNINPRENHFVVLGALGEGFHNYHHTFPYDYSTSEFGL-NWNITTAFIDLMCYLGLATDCKRVSKETIMARKIRTGDGSH-------------------------
>UPI0003290523	370	0.473	2.101E-110	8	323	349	35	353	357
--------TPLHLEED--IRPEMKDDiydpsyKDKEGPRPKLQYVWRNIILMSLLHVGALYGL-MLLPSCQIYTCLWAFVHYFLSALGITAGAHRLWSHRTYKARLPLRVFLVIANTMAFQNDIYEWARDHRVHHKFSETDADPHNSRRGFFFSHVGWLLVRKHPAVKEKGGLLDLSDLKAEKMVMFQRRYYKVGIMLMCFILPTLVPYYFWGESFqHSLFVATLLRYAVVLNATWLVNSAAHLYGYRPYDKNIGPRENILVSLGAVGEGFHNYHHTFPYDYSTSEYRW-HFNITTLFIDCMAAIGLAYDRKKVSKSTILARIKRTGDGSY-------------------------
>A0A8J6LHY6	370	0.475	2.101E-110	35	344	349	362	685	692
-----------------------------------DDILWKKVFYFFYLHVSAFYGLYLLTTTASWKTTIWSYFLLLCCVEGITVGTHRLWSHRAFKAKLPLRILLAFFQTLTFQKDVYDWVRDHRVHHKYADTNADPHNATRGFFFSHMGWMMIKKHKEVIEKGKALDMSDLEADPVVMIQRKYYWKvWAPLVTFLIPSIIPWYFWNEKYSVCWhACNMLRVCISLHGASSVNSAAHKWGTKPYDKNMRAVETTTVSLISLGEGFHNYHHTFPWDYKAAELGSYDLNWNTAFIDFMAKIGWAYDLKTATKEMVEKRAGRTGDGSRGevveghgygevnVWGWGDKDMDREDMDMAKIT----
>A0A6P4Z0X6	369	0.477	2.876E-110	0	327	349	0	317	321
MAP---------TESSAEVRTSKY-SWNGEQKQPHGQpvqIVWRNVVFMSLLHLGAVYGLVL-LPQAHIYTAVWAILLhYFSGVLGITAGAHRLWAHRTYKARLPLRVVMAMANSVAFQNHIHEWSRDHRCHHKYSETNGDPHNASRGFFFSHCGWLLVRKHPDVIAKGKQIDLSDLAADPVVRFQKRYYLPSVLLLCFTLPTVVPILAWRESLTNAFCIAvLSRYVLTLNATWLVNSAAHLWGTRPYDRSIRPAENRFVSSVAGGEGWHNYHHTFPFDYATGELGW-RLNMTTVFIDLMAWAGLAYDLRTAPPSVVRARALRTGDGT---WG---------------------
>A0A7J6YXA8	369	0.529	2.876E-110	0	326	349	0	320	321
MAPNKFYSAEVLQE-----DNDQLAELKPT-KNEKTQYRWILILFHVYLHMVAVYALYVMFTSAKIWTVVSVLIFAILGMLGVTAGGHRLWSHRSYKATWQLRLILVTLQTLAFQDPAIDWARDHRVHHKHSETDADPYNSKRGFFFSHMGWLYVNKHPEVIAKGKGIDHSDLFQDRFLVFQKKYYFYVMPIMCFLIPIFLPMYLWEESFSNAYAINTLRYLITLHSTMAINSVAHRWGNKPYEKNISPAENFSTTLLTLGEGWHNYHHAFPQDYKTAELGKHHTNLTTLFIDLMEKIGWAYDLKTTSEEVIKKRVLRTGDGSHAIW----------------------
>A0A7I8W789	369	0.436	2.876E-110	0	335	349	0	332	335
MPPRNLNKYNVVTEDD---DKDELEAVTTDQKKsqeaPPMQIVWRNVIWMIYLHLAAVYGAYAMF-YVKWQTWIWFAATYAMSGLGITAGAHRLWSHRSYKAKLPLRIILVIWNTMAFQNDIIEWSRDHRAHHKYSETNADPHNAKRGFFFSHVGWLLVRKHPEVKEKGKKINMDDLLADPLLRLQRKFYVPAMIFLCFFFPALVAWYFWGENWWTAFfTVGILKYTCVVNATWAVNSVAHLFGNKPYDKDINPVETLGVVVAAMGEGYHNYHHTFPQDYSASEYGW-GRNITTAFIDFCALIGQAYGMKKISPEMIKRRKERTGDGSS---GFGYLDPPK-------------
>T1GWE7	369	0.435	2.876E-110	11	342	349	0	353	356
-----------MAEADLSHISFGLIKKGNTPKKpnkwFQTDIVWRNVIIFILLHSLSLYAAHYLNTLGLKGLMIYLFGHVFGTfcGMGVTAGAHRLWSHRAYKARFPMRVALMILQTIAFQNCIYEWCRDHRTHHKFADTDADPHNSKRGFFFSHMGWLMLKKHPDVKAKGKLVDLSDLEKDPVVMFQKKYYLIMMPLLAFVFPTVLSHHLFGMTYWYSFvTVGILRYVMSLHYTWLINSAAHMVGNRPFDENVSATDSLTISVIACGEGWHNYHHVFPWDYKAAELGGFGTNFTSWLIDQCAKVGLAYDLKTASEEIIKKRIQRTGDGSHPkvcrkekdessedvmVWGWDDKDMDESEKKLAT------
>UPI000FFF90DF	369	0.470	2.876E-110	9	323	349	36	353	357
---------PLYSEED--IRPEMKDdiydpsyQDAEGPRPKF-EFVWRNIILMCLLHLGALYGIILVPT-CKFYTWLWAYVYYLISGLGITAGAHRLWSHRTYKARLPLRLFLIIANTMAFQNDVYEWARDHRAHHKFSETDADPHNSRRGFFFSHVGWLLVRKHPAVKEKGATLNLSDLKAEKLVMFQRRYYKPAVLLICFILPTLVPWFYWGETFLNSLCvATFLRYAVVLNATWLVNSAAHLYGYRPYDKNINSRENILVSLGAVGEGFHNYHHTFPYDYSASEYRW-HINFTTFFIDCMASLGLAYDRKKVSKTAVLARIKRTGDGSH-------------------------
>A0A8C0WYM2	369	0.480	2.876E-110	17	323	349	43	354	358
-----------------EIRPEMKEDIHdptyqdEEGPPPKLEYVWRNIILMGLLHLGALYGITLVPT-CKFYTWLWAYMYYVVSALGITAGAHRLWSHRTYKARLPLRLFLIIANTMAFQNDVYEWARDHRAHHKFSETHADPHNSRRGFFFSHVGWLLVRKHPAVKEKGGLLDMSDLKAEKLVMFQRRYYKPALLLMCFVLPTLVPWYCWGETFpHSLFVATLLRYAVVLNATWLVNSAAHLYGYRPYDKNISSRENILVSLGAVGEGFHNYHHSFPQDYSASEYRW-SLNFTTFFIDCMAAIGLAYDRKTMSKAAILARIKRTGDGSY-------------------------
>H0WKU4	369	0.461	2.876E-110	8	323	349	37	355	359
--------TPLYLEED--IRPEMKDDIHdptyqdEEGPKPKLQYVWRNIILMGLLHLGALYG-ITLIPSCKLYTWLWGLFYYFVSALGITAGAHRLWSHRTYKARLPLRFFLIIANTMAFQNDVYEWARDHRAHHKFSETDADPHNSRRGFFFSHVGWLLVRKHPAVKEKGGMLDLSDLKAEKLVMFQRRYYKPAVVFMCFILPTVVPWYFWGETFMHSLyVATFLRYAVVLNATWLVNSAAHLYGYRPYDKNINPRENILVSLGAVGEGFHNYHHTFPYDYSASEYRW-HINLTTFFIDFMALLGQAYDRKKVSKAAILARIKRTGDGSY-------------------------
>A0A6J2YWE3	369	0.474	2.876E-110	32	335	349	53	378	393
--------------------------------DWNIQIVWRNVVIFIILHTLALYsiGLVL-FGFYNWKTLLFTYIYTVFSGFGITAGAHRLWAHRTYKANLPLRIFLMLAQSAALQNDIHEWSRDHRVHHKFTDTNADPHNASRGFFFSHIGWLMCKKHKDVFEKGKTVDMSDVLGDPVVQFQIKYYILLIIIMTLCIPTFIPWYFFGETLWMSFVICMGRYVVSLNGTWLVNSAAHIWGNKPYERDIKPTENKSVSIIAFGEGWHNYHHIFPWDYKAAELGNYRLNFTTAFLDLMEKIGWATELKTASKSMIRRRATRTGDGSwsvtekieetnminakdnHHldsIWGWGDKDMKQ-------------
>UPI00193D4630	369	0.488	2.876E-110	25	319	349	374	666	672
-------------------------ELDKT--HYELKIVWRNVIIFTFIHLAAIYGLYLYLFRAKCLSFIWFTLVGFAGGFGITVGAHRLWAHRSYKAKWPMRLILMIFNTVAFEDDIYQWVRDHRVHHKFVDTDADPYNVRRGFFFSHMGWLLVRKHPDVIKKGATIDCSDVIQDPIVAFQRKWYMYLMPLCCFIIPALIPWLAWNENLWYSWYIAVFRYCTSLHLTWMVNSVAHMWGMKPYDKSLTATNNVGVGIFAFGEGWHNYHHVFPWDYKASEFGNYRCNFSTAFIDFFAYLGLAYDLKTVPADMIKKRILRNG-----------------------------
>A0A7M7JD27	369	0.510	3.937E-110	24	319	349	9	314	331
------------------------EELHKqqrvkgakfaTADDYRIKLVWRNVILMGYLHIISIYGLYLIATQAMWKTVGWAYIMYFASCLGITAGAHRLWAHRTYKAKLPLKIFLAFCQSMAFQNHIMEWARDHRVHHKYSETNADPHNAKRGFFFSHVGWLLCRKHPDVIEKGRKIDLSDLQADPVVAFQKRHYLKTVLICCFIFPAVIPMFLWGETFLNAFvICSLTRYCISLNVTWLVNSAAHMWGHKPYDTNINPVENWGVSVGAIGEGWHNYHHTFPHDYKAAELP-YTLNPTTLIIDFFALIGWAYDRRSVSAETIKARKMRTG-----------------------------
>A0A1V9XZX0	369	0.522	3.937E-110	32	324	349	29	322	333
--------------------------------DYRVKLVWRNVVLMLYLHVASAYGLYLMATQAMWYTVIWAYMMYFCSCLGITAGAHRLWAHRTYKAKTPLKIILAFLQSMAFQNHILEWARDHRVHHKYSETDADPHNAKRGFFFSHVGWLLCRKHPDVIEKGRKIDLSDLYADPVVMFQKRHYLKSVVFCCFIFPAAVPMLFWGETFFNAFvVCSLTRYCASLNVTWLVNSAAHMWGEKPYDKNINPVENWGVSVGAIGEGWHNYHHTFPHDYKAAELP-YTLNPTTLIIDLFALIGWAYDRRTVSPETIKARKMRTGcESTSP------------------------
>UPI001E27C61B	369	0.462	3.937E-110	0	327	349	0	329	338
MAP---DVTeqPV---GDTQVTengivsEDSLEKlVAPQAEPRKYDIVYKNLVTFGYGHFCMFYAIYLGFTTALWPTIFFNYVIYILAAVGVTAGTHRLWTHRAYKAKMPLQIILMLMNTLAFQNTAMDWVRDHRMHHRYTDTDADPHNAVRGFFYSHMGWLLVRKHREVKTRGKYIDMSDIHANPVLRFQKKYAIPFIGTFTFLLPTLIPWYFWNEDLYTAWYIAVGRYVLNLHGTFLVNSAAHMWGNKPYDKYIKPTQNLPVSFITFGEGFHNYHHVYPWDYRTAELGNNNLNMTTLFIDFFAWIGWAYDLKTVPDEVIRSRAARTGDGS-DLWG---------------------
>UPI001D099472	369	0.493	3.937E-110	28	343	349	17	336	340
----------------------------EPDRQYKRKYRWDYIIFFIIFHIQAIYGIYLMITSAKLLTTAFAFVLYLVALFSATAGSHRLWSHRAYKAKWQLKLLLVIFQTIAFQETLYRWILYHRLHHKYTDTNADPHNSKRGFFFSQIGWLMIEAHPDQIEKRKTIDMSDIKSDPFVRFQIRYYYRMLFLFFAFLPTVIPWYFWNETLTNSWFVAVpLRYLFSLHITFFVNSWAHFWGNQPYDIGTTGRETLFLSIITLGEGWHNYHHTFPWDYRASEFGGGRINVTTFVLKnIFGKIGWAYDFKTVSDDMIQKRIERTGDGSYsPsIWGWGDRDQTEENKSFATI-----
>UPI001D05DB8B	369	0.486	3.937E-110	19	340	349	8	323	347
-------------------IQDKISCVLQELKKRLIKLLWMPIILFSSLHIAAIYATYLIFTSAKIWTTIFALFLYQVGTFGITGGAHRLWSHRAYKAKWPLQVILIICQTIAFQAPVIVWVRDHRIHHKFSDTSADPHNANRGFFFSHVGWMMCEKHPDVIEEGKLIDISDLKKDPIIQFQKRYYAILMVLLCIVLPTLIPWYFWNETLLNGFlIAGLWKYAVTLNATWLINSAGHIWGTRPYDKMKKPTEHLITSIIASGEGWHNYHHTFPWDYKASELGHGRINTTTFLIDCFAKIGWAYDLKSVSNDIIKNRVLKYGDGTHPI-------IHQETIED--------
>UPI001D076877	369	0.465	3.937E-110	0	343	349	0	351	354
MSPNPTNVESVLYENEYEelLHRKLLKEKTKTNPPlrkRKYEYNWLFILFLTVFHIQASYGIYLSFTSAKLLTNVFAIVLHLAAFFGATAGTHRLWSHRSYKATWQLKLIFMILQTLAFQNSIYIWCLDHRMHHKYSDTDADPHDTRRGFFFAHIGWLMVKPHPELVAKRKLIDMSDLKNDPFVRFQIRYYLQLVFLLFAFLPTIIPWYFWDESLTNAWfVAVCLRYMVTVHLFLLINSWAHRWGTQPYDTGNSGYETLTVALLTMGEGWHNYHHAFPWDYRAGELSSGLANSTAFLLKLFAKIGWAYDLKTVSDDMIKKRTNRTGDGSHStsIWGWGDREQSDENKRFVTI-----
>U5EQQ1	369	0.435	3.937E-110	27	346	349	22	367	371
---------------------------EPATYTW-DQVVWRNVIIFAFLHSGLLYGLYLMFAEAKLATSIWTIVIAVVAHFGITGGAHRLWSHKAYKANVQMRILLMLLNSMTFQNSIWEWSRDHRLHHKFTDTNADPHNSKRGFFFSHIGWLLVRKHPDVKEKGKLIDMSDLEADPVVMFQKKYIAIFALLGTLVLPTLAPMYLFGETFKNAFYVGaIVKYVLALNLTWAINSWAHMWGTRPYDKNVTAVNHLQLATMTIGEGWHNYHHVFPWDYKVSEHDTYGSNLTLGFINLFSKIGWTYDLRTVSEEMIRKRVERTGDGTHPwskeklneklfefvtdyngnigesgnIWGWDDENMSTIDKVDAKIICK--
>A0A8J6HTL2	369	0.473	3.937E-110	35	344	349	62	384	391
-----------------------------------DDILWKKVFYFFYLHVSAFYGLYLLTTTASWKTTIWSYFLLLCCVEGITVGTHRLWSHRAFKAKLPLRILLAFFQTLTFQKDVYDWVRDHRVHHKYADTNADPHNATRGFFFSHMGWMMIKKHKEVIEKGKALDMSDLEADPVVMIQRKYYWKvWAPLVTFLIPSIIPWYFWNEKYSVCWhACNMLRVCISLHGASSVNSAAHKWGTKPYDKNMRAVETTTVSLISLGEGFHNYHHTFPWDYKAAELGSYDLNWNTAFIDFMAKIGWAYDLKTATKEMVEKRAGRTGDGSRGgveghdygevnVWGWGDKDMDREEMDMAKIT----
>A0A5F7Z782	369	0.459	3.937E-110	3	323	349	112	438	442
---NGRDkleTTPLYLEED--VRPDIKDDiydptyKDKEGPSPKVEYVWRNIILMSLLHLGALYGITLIPT-CKLYTCLWGLFYYVVSALGITAGAHRLWSHRSYKARLPLRLFLIIANTMAFQNDVYEWARDHRAHHKFSETHADPHNSRRGFFFSHVGWLLVRKHPAVKEKGATLDLSDLEAEKLVMFQRRYYKPGLLLMCFILPTLVPWCFWGETFQHSvFVATFLRYAIVLNVTWLVNSAAHLFGYRPYDKNISPRENILVSLGAVGEGFHNYHHSFPYDYSASEYRW-HINFTTFFIDCMAALGLAYDRKKVSKAAVLARIKRTGDGSY-------------------------
>A0A151X2V6	369	0.456	3.937E-110	25	328	349	20	326	599
-------------------------ALPKKSYktDYKWKIVWKNVFIFSYIHLAAIYGIYMACLHAKYWSVLWFVALGIAANIGVTAGSHRLWSHRSYKAKWPMRFILIIFQTIAFQDDIYQWVRDHRMHHKFTDTDADPYNSRRGFFFSHIGWLLVRKHPDLITKGTTIDCSDLMQDPLVAFQKKWYMYLMPFCAFIVPTLVPWWAWNESLWYSWHFAVCRYCVNLNITWSVNSVAHIWGAKPYDKLVSSTDNIGVALLACGEGWHNYHHAFPWDYKTAELGNYKFNLTKTFIDFFAYIGLAYDLKTVSADVIKNRVLRCSESTHnPIITF--------------------
>D2A4M6	368	0.527	5.391E-110	33	319	349	1	288	290
---------------------------------FQTPIVWPNVILFILYHAIALQGWYYFITfQTNLRTIFWAFLILVLAGQGITSGVHRLWSHRSYKAKLPLRIFLCLCQTISFQNSIYEWARDHRAHHKFSDTDADPHNIKRGFFFAHMGWLLVRKHPQVKMKGQLIDLSDLENDPVVRFQKKYYHVLAPLCCFVVPTMVPWYFWKENFYVSFCVCMLRYLISLHFTWLVNSAAHLWGFKPYDRFIKPSENQIVAKLTMGEGWHNYHHTFPWDYKAAELDSYNGNLSTAFIDLMAKIGWAYDLKTVPLDVIRKRVLRTG-----------------------------
>R7TL57	368	0.444	5.391E-110	0	337	349	0	332	333
MPPRNVEYL-PTSEET-EL--NEVEAVVQAPPEAKRPpmvIVWTNVAWMSYIHLAGLYGLYL-FFYCEYKTWAFTFLWYFLNAFGITAGAHRLWSHRSYKAKLPFRTFLMLCNSIAFQNDIIEWSRDHRVHHKYSETEADPHNAKRGFFFAHCGWLLCRKHPDVKAKGKQIDMSDLHADPVCAFQRKYYFPLVITCSFILPTVLPWYFWGESLWNAFfVCGWFRLVFALNITWFVNSAAHMWGNKPYDRHINPAENFFVTFGAIGEGFHNYHHTFPMDYNTSEFGW-HVNATSLVIDFMALIGQVYDRKTMSHEAVFGRKKRTGDGSS---GFGVMEPPKSD-----------
>UPI001CF55318	368	0.500	5.391E-110	27	323	349	39	334	338
---------------------------EKKGPKPPRKIVWRNVILMALLHFGALYGLS-FLPATKPATIIWALVCFMLSALGVTAGAHRLWSHRSFKAKLPLRIFLAVVNTMAFQNDIYEWARDHRAHHKYSETDADPHNAKRGFFFAHIGWLLMKKHPDVIEKGSKLDLSDLYADEVVMFQRRHYKKLILVMCFIFPTVVPWYFWNESLYTAFyVPGLLRYTLVLNATWLVNSAAHMYGNRPYDKNINPRENKFVAIGAFGEGFHNYHHTFPYDYTSSEFGI-RYNLTTCFINLMCFLGLASDCKKASKETVIARQQRTGDGSH-------------------------
>A0A6J2JXU5	368	0.485	5.391E-110	28	338	349	23	331	339
----------------------------PQASDRKHEIISANLITFAYGHISALYGLYLCFSSAKWATIIMAYVILIAAEVGVTAGAHRLWTHRAYKAKRPLQIILMVMNSFAFQNSAITWIRDHRMHHRYSDTDADPHNATRGFFYSHIGWLLVRKHPEVKRRGKTIDMSDIYSNPVLVFQKKYAIPFIGAVCFVIPTLVPIYFWGETLTNAWHITLLRYIISLHVTFLVNSAAHLWGTRAYDKRIFPAQNLIVSLLAVGEGFHNYHHVFPWDYRTAELGNNYLNLTTKFIDFFAWLGWAYDLKSVPDSAVQSRAARTGDGTNS-WGWPEED-ANEDI----------
>UPI001E1B2FA5	368	0.481	5.391E-110	13	323	349	41	354	358
-------------EED--IRPEMKEDIYDPSyqdakgPPPKLEYVWRNIILMALLHVGALYGITLV-PSCKYHTWIWAYFCYVFSALGITAGAHRLWSHRTYKARLPLRVFLILANTMAFQNDVYEWARDHRAHHKFSDTHADPHNSRRGFFFSHVGWLLVRKHPAVKEKGALLDMSDLKAEKLVMFQRRYYIPGLLLMCFILPTLVPWYFWGETFqHSLFVATFLRYAVVLNATWLVNSAAHLYGYRPYDKNIQSRENILVSMGAVGEGFHNYHHAFPYDYSASEYRW-HINFTTFFIDCMAAIGLAYDRKKVSKASILARIKRTGDGSH-------------------------
>A0A1I8PJQ5	368	0.421	5.391E-110	19	339	349	114	443	450
-------------------IQEAIEN-EVQAKEFKPEIKWLDLVAQLYLHLGAVYGFYLLF-SAKSQTWMWLVLAVWVSGIGITAGAHRLWSHKSYNASLPLRILLIFLFTIAGQRDAYTWALDHRIHHKFSETEADPHNAKRGFWFAHVGWLFLTPHPKVAEKRKVIDMSDLENDAVVMFQRKWFIPMFSIISIGLPVLVPWHFWGESLWRSFWICFnLRFTATLNAAFFVNSVAHMWGSKPYDKNISPVESRLVSFMALGEGWHNYHHVFPWDYKTGEFGSYKLNITTAFIDFCAKLGLAKGLKSVSPDMVKRRAMKCGDGSRFltdeyahkdaVWGYGDRDIPKDDLQ---------
>A0A6P8XMZ1	368	0.443	5.391E-110	21	338	349	123	447	456
---------------------QQKEEVEEE---YHPQIRWPDLGAQTFLHVGALYGAYLLF-YAKFYTFLWAAVLIFVSGIGITAGAHRLWSHKSYNASLPLRIVLAFMFSIAGQRDAYTWALDHRIHHKFSETDADPHNVNRGFFFAHVGWLFLTPHPKVIAKRKVIDMSDLEADAVVMFQRKYYIPLFALCSIILPVVVPWYFWQEDLWMSFWINFtMRFTWTLNVAFFVNSVAHMYGNKPYDKNISSVEVPVVSFLAMGEGWHNYHHVFPWDYKTGEFGNYTLNITTGFIDLCARLGLASGRKSVSPDMVKRRAAKCGDGSRFlsdeyahknqVWGFGDRDLPCEDI----------
>A0A158NYS4	368	0.467	7.380E-110	32	322	349	7	297	304
--------------------------------DYKWEIVWKNVIIFTYIHLAAIYGMYMACWHVKYWSILWFVALGIAAMIGVTAGSHRLWSHRSYKAKWPMRLILMIFQTIAFQDNIYQWARDHRVHHKFTDTDADPYNARRGFFFSHIGWLLIHKHPDIVIKGATIDCSDLMQDPLVMFQKKWYRYLMPLCAFIIPTLVPWWAWNENLWYSWHFTICRYCIILNITWSVNSVAHIWGMKPYDKSLSSTENIGVSLLTCGEGWHNYHHAFPWDYKMAEIENYKFNLAKTFIDFFAYIGLAYDLKTVSVDVIKKRVLRCGEST--------------------------
>UPI001B88CDDA	368	0.466	7.380E-110	0	322	349	0	321	323
MAPrNIIDA----SEDDFLLAQDEVEpvitEATHAQKRPPMKMVWRNIIVYSLFHIGSLYALWL-IPKAKLATFAWLISWYLFCALGITAGVHRLWSHRSYKAKLPLRILLAIMQAGALQNDIIEWARDHRVHHKYSETDGDPHNAKRGFFFAHMGWLLVRKHPEVAAKGKQIDMSDLYRDPVCRLQRRLYKPLVLVVCFVIPTLVPWYMWGEQFYVAAYLNLLRFCLLLHATWMINSVAHMWGMRPYDNRINPRENPSVALSAIGEGFHNYHHVFPQDYCTSEFGW-RFNITTFFIDAAAYVGQAYDRKKIPADIVLKRRERTGDGS--------------------------
>UPI00143DCEF2	368	0.438	7.380E-110	20	327	349	22	327	341
--------------------PAEVEDLPPED--AKQPLIWLNIFGLSVLHILAFYALITRASEAKLWTWIFSSLYGTIAGYGVTAGAHRLWAHRSYSAKLPLRIFLAYLYCMAGQTHLYKWIRDHRTHHRFTETPADPHDASRGFFFSHVGWLMMKRHPAVIRNGKKVDMSDIKADPVIRFFDKYYEPIMVSLCFILPTLIPVYCWNETWFISIHSVIVRYVWLLNATFLVNSFAHMWGNRPYNRKVKPTENPTVAFFTLGEGWHNYHHSFPWDYKAAELGAYGLNPTTAFIEAMSWIGLAYDLKTPSKELVEKLTLSKGDGTSSLWG---------------------
>A0A8C5K9B8	368	0.462	7.380E-110	8	323	349	36	355	359
--------TMPLdSEQD--IRPEMKEDIHDPSyqdakgPPPKLEYVWRNIILMVLLHLGALYGTTLLL-SCKLYTLLWGIVYFSISILGITAGAHRLWSHRTYKARLPLKIFLIIANTMAFQNDVYEWARDHRTHHKFSDTHADPHNSHRGFFFSHVGWLLVRKHPAVKEKGSLVNMSDLKAEKLVMFQRRYYKPAVLMMCFILPTLVPCHFWGETFQHSLyIATLLRYAVVLNATWLVNSAAHLYGYRPYDKNINPREQVLVSLATLGEGFHNYHHAFPYDYSASEYRW-HINFTTFFIDCMAAIGLAYDRKKVSKASILARIKRTGDGSY-------------------------
>UPI00187A7250	368	0.493	7.380E-110	15	323	349	53	357	361
---------------DDILDPSYKDQEGPKPK---LVYVWRNIILMSLLHLGALYGIILVPT-CKVYTWLWAFSCYIFSALGITAGAHRLWSHRSYKARLPLRIFLIIANTMAFQNDVYEWARDHRVHHKFSETDADPHNARRGFFFSHVGWLLVRKHPAVKEKGGSLDLSDLKAEKMLMFQRRYYKPAILLMCFILPTFVPCYFWGETFLHSLCvATFLRYTIVLNATWLVNSAAHLYGYRPYDKNINPRENILVSMGAAGEGFHNYHHSFPYDYSTSEYRW-HINLTTFFIDCMAALGLAYDRKKVSKETVLARVKRTGDGSH-------------------------
>A0A834M566	368	0.467	7.380E-110	27	339	349	61	381	394
---------------------------EETKDNLRLkkeieefvpRIKWPDLLVQIYIHLGCLYGLFLCVWSARFYTTVFAFFTIIFSGFGITAGAHRLWSHRAYKATWPLRLLLVTLFTVTGQRHVYAWALDHRVHHKYSETDADPHNANRGFFFSHVGWLVLTPHPLVVEKRKMVDMSDLESDPILMWQKKLYPPLFLIFVILIPVSIPVYFWNETIWNSLWISFnARFSITLNIAFFVNSIAHMWGQKPYDKYISPVENIAVSIAALGEGWHNYHHVFPWDYKTGELGN-AYNPSTTFIDFFAKIGWAYDLKSVSRKMIKRRAERSGDGSY-IWGYGDSDIEPEDLE---------
>UPI00148BA1FD	368	0.414	7.380E-110	4	338	349	54	407	416
----TKDQAGVddnlgYKEENAvykELIAKESEqQEQDKEEEYNPQIRWPDLCAQTFLHAGALYGIYLLF-YAKLYTFLWAAVCIWVSGIGITAGAHRLWSHKSYNASLPLRILLAFMFTIAGQRDAYTWALDHRIHHKFSETDADPHNVNRGFFFAHVGWLFLTPHPKVIEKRKIIDMSDLEADAVVMFQRKYYIPLFALCSIILPVVVPWYFWQEDLWMSFWINFnMRFTWTLNVAFFVNSVAHMWGNKPYDKKISSVEVPLVSLLAMGEGWHNYHHVFPWDYKTGEFGNYTLNVTTAFIDFCARIGLASGRKSVSPDMVKRRADKCGDGTRFlsdeyahknqVWGFGDCDLPRDDI----------
>UPI001D05D03A	368	0.460	7.380E-110	11	337	349	145	469	479
-----------LAEEDTDLLTQDDDAQKHVDfvPKY----RWPDLFGLVILHIAFVIAFILMFTTAKFYTTLWTFFLIYASGFGITAGAHRLWSHRAYKAKWPLKLILTFLFTISGQRDAYTWALDHRIHHKYSETTSDPHDATRGFWFAHIGWLVLTPHPNVVQKRLEVDMSDLEADPIVMWQRKLYLPLFMVIAVLMPVLVPFYYWNEQLWVSFLLSFaFRYAFTLNLAFFVNSAAHMWGNKPYDKFINPVENIYVSIAALGEGWHNYHHVFPWDYKTSELGTYTYNISTGFIDLFAKIGWAYDRKKVSREMIARRKARTGDGSH-VWGYGDKDIAKED-----------
>F4W5A1	368	0.481	7.380E-110	22	318	349	24	318	629
----------------------MKESYKKTD--YKWEIVWKNVIIFTYIHLATIYGIYMACLYAKYWSILWFVALGIAAIIGTTAGSHRLWSHRSYKAKWPMRLILMIFQTIAFQDDIYQWARDHRVHHKFTDTDADPYNARRGFFFSHIGWLLIRKHPDIVIKGATIDCSDLMQDPLVVFQKKWYKYLMPLCAFIIPTLVPWWAWNESLWYSWHFAICRYCINLNITWSVNSVAHIWGTRPYDKSVSSTENIGVSLLAFGEGWHNYHHAFPWDYKTAELGNYKFNLTKTFIDFFAYIGLAYDLKTVSADVVKKRVLRC------------------------------
>A0A087T0N5	368	0.467	1.010E-109	0	323	349	0	314	323
MAPNV--VTGTVQE---DHHDHHKSQ---QKPLKPLKIVWRNVFLFLGLHIAAVVGLYYSF-QGKLISWVYAVILTHASGLGVTAGAHRLWTHRAYKAKLPLRIFLAFCNCMSLQNDIYEWSRDHRVHHKFSETDADPHNINRGFFFAHMGWLMVRKHEDVKEKGKTVDVSDVWADPVVRFQHRFYVPLAVLCCFVIPAAIPYYSWGEDWyVCVFAIGFFRFMISLHFTWFVNSAAHLWGNKPYDKYSSATESNWVSALAIGEGFHNYHHTFPWDYATSELG-YKYNFTTFFIDCMSYIGQAYDLKTANPELVHQRKLKTGDGSY-------------------------
>A0A8J5K201	368	0.494	1.010E-109	0	323	349	0	337	346
MAPQAPDQEvkGELLEDDtaPHHHDMEVREVDISLRRiihdlRHLDwskVVWRNAILFALLHMYSVYGLYLAIFAVKWKTIGFSVLLYFMAALGITMGAHRLWSHRSYKATLPLRVILAAFQTLSFQNDIFEWARDHRVHHKYSETDADPHNARRGFFFSHMGWLMYRKHPKVIEKGRNLDLSDLKEDAIVMWQRKHYVPVVLLTCFVMPTFLPWFFWEENAVNALmVAGFLRYTTVLHVTWLVNSLAHWVGNKPFDKSIYPSQNPVVAYLALGEGWHNYHHVFPWDYRTAELGGLvDYNITSLVIGFCSKIGLAYDLKTVTPEMIEKRANRTGDGSY-------------------------
>A0A061IE97	368	0.480	1.010E-109	8	323	349	36	355	359
--------TVPLYlEED--IRPEMKEdiydpsyQDEEGAPP-KLEYVWRNIILMALLHLGALYGLVLV-PSSKVYTLLWAFVYYVISIEGIGAGVHRLWSHRTYKARLPLRVFLIIANTMAFQNDVYEWARDHRVHHKFTETHADPHNSRRGFFFSHVGWLLVRKHPAVKEKGGKLDMSDLKAEKLVMFQRRYYKPGILLMCFILPTLVPWYFWGETFLHSLyVATLLRYAMVLNATWLVNSAAHLYGNRPYDKNIDPRENALVSMGSLGEGFHNYHHAFPYDYSASEYRW-HINFTTFFIDCMAALGLAYDRKRVSKAALWARIKRTGDGSH-------------------------
>UPI0004D0973D	368	0.470	1.010E-109	8	323	349	39	357	361
--------TPLYLEED--IRPEIKDDIHdpsyqdKEGPKPKLEYVWRNIILMSLLHLGALYGIVLVPT-CKFYTWLWGVVYYFISALGITAGAHRLWSHRTYKARLPLRVFLIIANTMAFQNDVFEWARDHRAHHKFSETHADPHNSRRGFFFSHVGWLLVRKHPAVKEKGGLLDLSDLKSEKLVMFQRRYYKSGILLLCFILPTLVPWCLWGETFQNSLCvATFLRYAIVLNATWLVNSAAHLYGYRPYDKNISPRENILVSLGAVGEGFHNYHHSFPYDYSASEYRW-HINFTTFFIDCMAALGLAYDRKRVSKAAILARIKRTGDGSY-------------------------
>A0A6P7UY36	368	0.466	1.010E-109	15	323	349	55	370	377
---------------DNEIInshsPAVSKQVSKEAEQlqrFKTEIVWRNVAIFAILHSMALYGMYVALYQAMWKTWIFAYFWGTFAGLGVTAGAHRLWSHRAYRARFPLRMALMVFNCMACQNDLYEWTRDHRVHHKFSETHADPHNVNRGFFFAHMGWLMCKKHPDVMRKGKAVDCSDLLRDPVIRFQKKYYVPLTTFFCFYLPAVLPHYMFGETYWNAFFVStMLRYVFSLNFTWLVNSAAHLWGCRPYDKHISPAENRFVSWAAIGEGFHNYHHTFPWDYSTSELGW-KLNFTTMFIDCMAAIGLAYDLKTVPKEVIEKRKTRTGDGSY-------------------------
>UPI00048E0C37	368	0.459	1.010E-109	8	323	349	56	374	378
--------TPLPAEED--IRPEMKDdiydpsyQDEEGPRP-KLEFVWRNIILMALLHVGALYGITLVPT-CKFRTWLWAFSYYVISVVGITAGAHRLWSHRSYKARLPLRFFLIIANTMAFQNDVFEWARDHRAHHKFSETDADPHNSRRGFFFSHVGWLLVRKHPAVKQKGALLDLSDLKAEKLVMFQRRYYKPAVLLMCFILPTLVPWYFWGETFRHSLyVATLLRYAVVLNATWLINSVAHMYGYRPYDKNIDPRENVLVSLGAVGEGFHNYHHSFPYDYSASEYRW-HVNFTTFFIDCMAALGLAYDRKRASKATILARMKRTGDGSH-------------------------
>A0A336MAE4	368	0.411	1.010E-109	0	347	349	0	397	402
MAPNITDCIlkpeLITSEP---LIPKKSISLHRKSRNekdlnnnkinvgekdaqgnnkvFQQDLVWRNVIILVYSYFCLVYGIYLL--QYTTWpSFVFLWSSGFASAFGITAGAHRLWAHKAYKAKLPLRIFLMILQTLAFQNCIHEWARDHRVHHKYTDTNADPHNSKRGFFFSHVGWLMMKKHPDVKEKGKTIDMSDLEADPVVMWQKRNFGWFMPVVAFFGPMALLYFGFGEPFYIAWYTTITRWALAVNITWLLNSAAHMWGWRPYDKNISPTNTTILGFLCFGEGWHNYHHVFPWDYKTSELVNYTVNFTNGFIDFFAKIGQAYDLKTVSEEMIRKRVLRTGDGSHPiskqmekqelqakliefvnkyheestdlVWGWDDKDMKPEEKIYVTIYNKD-
>A0A7R8X8E6	368	0.501	1.010E-109	8	319	349	604	916	1242
--------TGRLYEHEPE--PQEHGNVgtGPTDKVYEKQYVWRNIYIFSMFHIGAVYGLYLGFTRASWTTFVFGIIVGISSALGVTAGAHRLWCHRAYKAKFPFRLLLAFLDTMDIQNSIYVWSRDHRLHHKFSETDADPHNAKRGFFFAHMGWLLVRKHPEVMRKGKTIDCSDLLEDPIVYYQRKYYLPLGILCCFVIPAVTAWYFLGEDLWVAFWyCSIGRYVLFIHGTWLVNSAAHLWGEKPYDKSIGPVEQPIVGGLAFGEGWHNYHHVFPWDYKTSELPWYHVNLTTMLIDAAAYLGQVYDRKTVDPRVVERRVKRTG-----------------------------
>UPI001884DF50	367	0.503	1.383E-109	36	323	349	4	291	295
------------------------------------PLVWRSVLFFVALHLLSVLGLIRALTAAHWLTSLFGIACYAIGGMGVTAGAHRLWSHRSYSARLPLRVLLMLMYTMAGQNHIYEWARDHRLHHRHSETDADPHNASRGFFFAHCGWLVLRKHPEVRRQGAKTDLSDLLADPVVMFQKRYYLPLAVLVCFAVPTVVPWYFWGESLTNAFLISVLKYVMTLHCTWLVNSAAHMWGMHPYDRHISPAENAAVALSAFGEGWHNYHHSFPWDYKTAELPGYGANLTTAFIDLCSRLGLAHSLKTVPADVVERRAARNGDGSY-------------------------
>A0A7G5SZK4	367	0.459	1.383E-109	0	336	349	0	330	332
MVPN-KGTSVVL----EESTPQFKKLVAPHAEPREFKIIYPNLATFAYWHLSAIYGIYLCCTTAKWATILFAFFLYLIAEIGVTAGAHRLWAHKAFKAKLPLEILLIVMNSIAFQNSAFHWARDHRLHHKYSDTDADPHNATRGFFYSHVGWLLVKKHPEVVERGKHIPLDDLRNNPVLKFQKKYAIPVIGTCCFIMPTLVPVYFWGESLNAAYHINLLRYAINLNVTFLVNSAAHIFGNKPYDKDILSSQNLSVSLVTFGEGFHNYHHTFPYDYRAAELGNNRLNLTTKFIDFFAWIGWAYDLKTVSHESIVKRCAKTGDGTNS-WGFGKKNSTTE------------
>A8QVZ1	367	0.453	1.383E-109	0	331	349	0	326	347
MAPNTRE-----NETIYDEVEHKLEKlVPPQAGPWNYKIVYLNLLTFSYWLIAGAYGLYLCFTSAKWATIIFEFILFFFAEMGITAGAHRLWTHKSYKAKLPLEIFLMVLNSVAFQNTATDWVRDHRLHHKYSDTDADPHNAARGLFFSHVGWLLVRKHDEVKKRGKFTDMSDIYNNPVLKFQKKYAIPFIGAVCFILPTVIPMYFWGESLNNAWHICILRYAMNLNVTFSVNSLAHIWGNKPYDKDIKPAQNFGVTLATFGEGFHNYHHVFPWDYRTSELGDNKFNFTTKFINFFERIGLAYDLKTVSDDVIAQRAKRTGDGTH-LWDCADK-----------------
>UPI0014866FCA	367	0.469	1.383E-109	8	323	349	27	346	350
--------TMPLYlEED--IRPEMKEDIHdptyqdEEGPPPKLEYVWRNIILMALLHVGALYGITLV-PFCKVYTLLWTFLCFMISIEGIGAGAHRLWSHRTYKARLPLRVFLIIANTMAFQNDVYEWARDHRAHHKFSDTHADPHNSRRGFFFSHVGWLLVRKHPAVKEKGGKLDMSDLKAEKLVMFQRRYYKPGLLLICFILPTLMPWYYWGETFLhSLFVSTFLRYAVVLNATWLVNSAAHLYGYRPYDKNIDPRENALVSFGSLGEGFHNYHHAFPYDYSASEYRW-HINFTTFFIDCMAALGLAYDRKKVSKAAVLARIKRTGDGNH-------------------------
>A0A7J8DRA4	367	0.460	1.383E-109	3	323	349	29	354	358
---NGEGKLENLLHADEDIRPEMKDDiydpsyKDKEGPRPKFEYVWRNIILMSLLHLGALYGIILIPT-CKLYTWIWAFLYYMVSALGITAGAHRLWSHRSYKARLPLRVFLIIANTMAFQNDAYEWARDHRVHHKFSESDADPHNARRGFFFSHVGWLLVRKHPAVKEKGSLLDLSDLKAEKLVMFQRRYYKPAVLMMCFILPTIVPWYFWGETFRHSLyVATFLRYAVVLNATWLVNSAAHLYGYRPYDKNINPRENILVSMGAVGEGFHNYHHSFPYDYSTSEYRW-HINFTTFFIDCMAALGLAYDRKKVSKAAVLAKVKRTGDGSY-------------------------
>A0A8C3X5B3	367	0.468	1.383E-109	13	323	349	42	355	359
-------------EED--IRPEMKEDIydptyqDKEGPRPKLEYVWRNIILMSLLHLGALYGIILIPT-CKIYTLLWAFSYYLFSAVGITAGAHRLWSHRTYKARLPLRLFLIIANTMAFQNDVYEWARDHRAHHKFSETDADPHNSRRGFFFSHVGWLLVRKHPAVKEKGSLLNMSDLKAEKLVMFQRRYYKPGILLMCFILPTLVPWYFWGEAFpQSLFVATFLRYAIVLNATWLVNSAAHMYGYRPYDKTISPRENILVSLGAVGEGFHNYHHTFPYDYSASEYRW-HINLTTFFIDCMAALGLAYDRKKVSKAAILARIKRTGDESY-------------------------
>A0A8C0NMY4	367	0.479	1.383E-109	13	323	349	42	356	360
-------------EED--IRPEIKDdiydptyKDPEGRPKPKVEYVWRNIILMSLLHVGALYGITLIPT-CKTYTWLWVFSYYLISAVGITAGAHRLWSHRTYKARLPLRLFLIIANTMAFQNDVYEWARDHRAHHKFSETDADPHNSRRGFFFSHVGWLLVRKHPAVKEKGGLLDLSDLKAEKLVMFQRRYYKPGILLMCFILPTFVPWYFWGETFLHSVCvATLLRYAIVLNATWLVNSAAHLYGYRPYDKNISPRENILVSLGAAGEGFHNYHHSFPYDYSASEYRW-HINFTTFFIDCMAALGLAYDRKKVSKAAILARIKRTGDGSY-------------------------
>UPI000B4FA1D0	367	0.484	1.383E-109	8	323	349	37	356	360
--------TVPLYlEED--IRPEMKEDIHDPSyqdeegPPPKLEYVWRNIILMALLHVGALYG-VTLLPSCKLYTWLWVCVSYLFSGLGITAGAHRLWSHRTYKARLPLRLFLIIANTMAFQNDVYEWARDHRAHHKFTETHADPHDSRRGFFFSHVGWLLVRKHPAVKEKGGKLDMSDLKAEKLVMFQRRYYIPGVLLLCFLLPTLVPWYFWGETFRHSLyIATLLRYAVVLNATWLVNSAAHLYGYRPYDKKVGARENLLTSVGAIGEGFHNYHHAFPYDYSASEYRW-HVNFTTFFIDCMAALGLAYDRKRVSRAAVLARIKRTGDGSH-------------------------
>UPI001EF79849	367	0.435	1.383E-109	0	336	349	8	359	361
MAPNiVSDspALGVEFqkvEGckqDNIVIPKEVPTISKKPKKssegrfwFETTLIWPNIISITVLHLTGIYMAYTIPFQCRIPTLFWGLFIGISSGFGVTGGVHRLWSHRSYKAKWPLRVILAICYSIAGQNTIFDWVRDHRVHHKYTETDADPHNSNRGFFFAHVGWLMMRKHPEVIRRGRQVDMTDILSDPVVQFHQRYFWQMKLLLCFIIPIVVPVYFWNETWYISVMSQvFIRYIAGLNFTWLVNSAAHMWGSKPYDTGISPTENLGVAIVAMGEGWHNYHHVFPWDYKAAELGNYSVNVTTFLIDMFAKIGWAYDLKQPSAALVRKVAEKHGDGSHHEWH--EADEPKE------------
>A0A7R9BRN4	367	0.507	1.383E-109	8	324	349	17	335	363
--------TGRLFENEVMPdIPEEQYAKFRKDPRYQVEIVWRNVLIFFVLHVLAVVGAYMAVARAMGLTLLFTLVLLFWGGFGVTAGAHRLWAHRTYKARLPLRLFLTFCQTLALQNSLYEWCRDHRLHHKFSETDADPHNARRGFFFAHMGWLMCKKHPEVKEKGKVLDMKDLLEDPCVYYQRKFYIPLILLIWGVFPTAVPVYFWGEDVAVAMLFSvFFRYVFSLHCTWLVNSAAHLYGNKPFDKFINAAENVRVAYAALGEGWHNYHHVFPWDYKTSELGDYSVNLTKMFIDSMAFIGQAYDLKTVSREVILARAARTGDGTHP------------------------
>UPI0015B1C1CC	367	0.441	1.894E-109	0	347	349	0	325	326
MAPNVVSTT----------VQEHHETEPEQKPLEPVQIVWRNVFLFIGLHIAALYGMYLVILNATLTSWFYGVFLCFVNGLGVTAGAHRLWTHRAYKAKLPLRIFLAFCNCMALQNDLYEWARDHRVHHKFAETNADPHNVNRGFFFAHMGWLMAKKQKDVIEKGKTVDVSDVWADPVVRFQHRFYVPLAAICCFVIPPAIPYYCWGEEFyTCLFGAGFFRYVVCLHFTWFVNSAAHLWGNKPYDQYISATELKWVSALAIGEGFHNYHHTFPWDYSTSELG-YKYNFTTLFIDFMSYIGQAYDLKTANPENVHQRKLRTGDGSYF-----------ED-KDPIKTHKD-
>UPI001E660FFD	367	0.472	1.894E-109	0	327	349	0	321	327
MAPN-------ITEERClEPTEGEFEKlIAPQAAPRKFQIVYRNILTFGYGHIAALYGLYLGLTEAMWKTIFFNYILFVLAAVGVTAGAHRLWTHRAYKATMPLQIILIFMNTLAFQNTAIDWIRDHRMHHRYSDTDADPHNATRGFFYSHVGWLLVKKHEEVKKRGKFIDMSDIYANPVLMFQKKYAIPFIGSVCFLLPTLVPVYYWGESLNTAWHICLFRYILNLNTTFLVNSAAHLWGYKPYEKSIKPVQNTVVTFIVFGEGFHNYHHVYPWDYRTAELGNNRLNFTTLFIDFFAKIGWAYDLKTVPEAMVKVRAKRTGDGS-DLWG---------------------
>A0A059TBF7	367	0.418	1.894E-109	31	343	349	21	331	348
-------------------------------PPRKYEIIYLNLFLHIAGHISAVYGLYLCFTAAQWKTIFFAYLWLLMGELGVVCGAHRLWSHRSFKVKPPLEIMLMLFNCIGFQNTATDWVRNHRLHHKHSDTDADPHNSNRGMLFSHIGWLCVRKHPDVKERGKTTDMSDIYSNPVLRFQKKHKVPLFGAMCFGLPTLIPT-LWGEDIVTAWHVNLLRFVLNLNSILLVNSIAHKYGTRPYDRTICPRQNTTCNMMTLGEGFHNYHHTFPWDYRSAELGKNYLNFTKWFIDFFALIGWAYDLKTVPDDMIQRRMKRTGDGSNS-WGWGDKDMTKEERDSATI-----
>A0A6J1S8M8	367	0.466	1.894E-109	0	344	349	0	353	354
MPPNVKEApaqSGVLYEDEAEpdYRTAIAKHDERTSgKSYRelQPILWDRVAGHLLFNALSVYAIKLIFTDVKLLTTAWAFLLFLACNLGVTSGVHRLWSHKAYKAKLPLRILLAAFNTMSWQGSIYQWAIDHRAHHKFTETDADHVNARRGFFFSHVGWLLCKKHPDVIRFGKTIDSSDLLADPVVYYQKKYYYVFMPFLWYLIPVAVPMLLWDETHANAFLVAVaLRFTLCLHAIFLVNSAAHMVGSRPYDKSIAARENFLVALGIGGEGYHNYHHVFPWDYKSGEFSYYASNYGAVFIELMAKIGQATHLKSVNRDLVMARCLRTGDGTHPVWGWGDKDMSEEDKRVTIVS----
>UPI00187CD0C2	367	0.485	1.894E-109	10	323	349	40	357	361
----------PLYAGE-DLRPEMRDDIHdPTYKDQEGPkpkfvYVWRNIILMAVLHLGALYGIILVPT-CKVYTWLWGIFYYMISALGITAGAHRLWSHRSYKARLPLRIFLIIANTMAFQNDAYEWARDHRVHHKFSETDADPHNARRGFFFSHVGWLLVRKHPAVIQKGGSLDLSDLKAEKLLMFQRKYYKPAVLMMCFILPTFVPCYFWGETFLHSLCvATFLRYTVVLNATWLVNSAAHLYGYRPYDKNINPRENILVSLGAAGEGFHNYHHSFPYDYSTSEYRW-HINFTTFFIDCMAALGLAYDRKKVSKETILARVKRTGDGSY-------------------------
>UPI000771BE27	367	0.425	1.894E-109	0	327	349	9	356	365
MAPNISGENRCVdskFEVQPnELVelPEKILETEKTEGvlpvketkgegwfSFKTELIWLNIIAISLVHLIAFYGILTFPVFECKLTLLWGTLLGQLAGFGVTGGVHRLWTHRSYKAKLPLRIILLVCYAMAGQNTIYDWVRDHRVHHKFSETDADPHNSNRGFFFAHVGWLMMRKHPEVIRRGRQVDMSDILADPVVVFGEKYFLPLKLFFCFIFPTLLPIYCWNETWYRSIMAQvFVRYILTLNFTWCVNSAAHLWGTKPYDNKIQPAENLGVALVALGEGWHNYHHVFPWDYKAAELGNYRVNTTTMLIDMFAKIGWAYDLKQPSKDLVKRIVEKKGDGSHPLWG---------------------
>W8FT41	366	0.475	2.593E-109	16	323	349	12	320	324
----------------AETVEDVFDHTYKEKEGPKPPIvvVWRNVILMTLLHTGALYGL-LLIPSASVLTLIWTFACFVYSALGITAGAHRLWSHRSYKASLPLRIFLAFANSMAFQNDIYEWSRDHRVHHKYSETDADPHNAVRGFFFAHIGWLLVRKHPDVIEKGRKLEISDLKADKVVMFQRRHYKPSVLLMCFFVPMFVPWFFWGESlWVAYFVPTVLRYTLVLNATWLVNSAAHMWGNRPYDSTINPRENRFVTFSAIGEGFHNYHHTFPFDYSTSEYGW-KLNLTTCFIDLMCFLGLASDPKRVSREAVLARVQRTGDGSH-------------------------
>A0A6A4X2Y3	366	0.426	2.593E-109	0	323	349	0	319	324
MAPN------VATRRGPELSEEEVapPAAGSAAKRPPTEIVWRSVAFFTILHILSVAGLVRALTAARWQTLVFGLFCYCIGGVGVTAGAHRLWSHRSFSANLPLRVLLMLMYTMAGQNHIHEWVRDHRLHHRHSETDADPHDATRGFFFAHCGWLVVRKHPQVKLQGRHTDLSDLEADPVVMFQKRWYLPLAAVMVVGLPTLVPYLCWGESLLDAYLIAVLKYVVTLHGTWLVNSAAHMWGMHPYDRHIHPAENRSVAALAFGEGWHNYHHSFPWDYKAAELPNYTGNVTTGFIDFFHRIGWASGLKTVSADIIQRRAARNGDGSY-------------------------
>A0A2R5L9U9	366	0.478	2.593E-109	20	323	349	18	316	333
--------------------PKDVPE-----KEFRTQVVWRNVAIFAALHSMAIYGFYVSLVHAMWTTWLVAFVWGQCAGLGVTAGAHRLWSHRAYKARFPLRVVLMIFNCMACQNDLYEWTRDHRVHHKFSETHADPHNVNRGFFFAHMGWLMCKKHPDVMKKGKAVDCSDLLRDPVIRFQKKYYVLLATFFCFYLPTIVPHHLFGESYWNAFFVStMLRYVFSLNFTWFVNSAAHLWGQKPYDKHISPVENRFVSMVAMGEGFHNYHHTFPWDYSTSELGW-EINFTTMFIDFMSKIGLAYDLKTVPKDVVEKRKARTGDHSY-------------------------
>Q8ISS3	366	0.498	2.593E-109	0	322	349	0	318	335
MAPNVED-----MESDL---PESEEKLEKlvapQAAPRKYQIIYTNLLTFGYWHIAGLYGLYLCFTSAKWQTIILALILNEMAILGITAGAHRLWAHRSYKATVPLQIILIIFNSLSFQNSAIHWIRDHRMHHKYSDTDGDPHNASRGFFYSHVGWLLVKKHPEVKKRAKTIDMSDIYSNPILRFQKKYAIPFIGMICFVLPTIIPMYFWGETLSNAWHITMLRYVFSLNSIFLVNSAAHLYGYRPYDKNILPAENKMTFIACLGENFHNYHHVFPWDYRASELGNIGMNWTAKFIDFFAWIGWAYDLKTASDENIKSRMKRTGDGT--------------------------
>A0A835CPV1	366	0.466	2.593E-109	27	337	349	21	335	345
---------------------------NNDERQFYKPtIKWLDLTAQIFIHAGAIYGLYLMFIQAKLLTSFWAFFVVYASGFGITAGAHRLWSHRAYKAKWPLRLILIILFTISGQKDVHAWALDHRVHHKYSETDSDPHNVKRGFFFAHVGWLILTPHPDVVEKRKNVDLKDLDADQIVMWQKRLYIPLFGLLTIGLPVFLPVYYWNEDIWTSFWVNFnFRFCVTLNMAFFVNSAAHMWGGRPYDKNITPTENLTVSIATLGEGWHNYHHVFPWDYKTSELGDYSLNITTGFIDAFANIGWAYDRKYVSSKMIKHRATKNGDGSYNknIWGYGDKDITTED-----------
>A0A6S4L246	366	0.463	2.593E-109	0	324	349	0	338	346
MAPQAPDQNvkGeLLEEEDQPHSPllEKrelkinVRKIIHDLRHLDWSkVVWRNAILFMLLHFYSVYGIYLAIFVAQWKTIGFSVMLYFMAALGITMGAHRLWSHRSFKATLPLRVILAVFQTLSFQNDIFEWARDHRVHHKYSETDADPHNARRGFFFSHMGWLMYRKHPDVITKGRTLDVSDLQEDKIVMWQRKHYVPLVVTACFVLPTVIPWVLWEEhPVTALMVAGFLRYNIVLHVTWFVNSLAHWVGSKPFDKNIYPSQNPIVAYLALGEGWHNYHHVFPWDYRTAEFGGLgAYNITSLTIDFCSKIGLAYDLKTVSPEMIEQRAHRTGDGSRH------------------------
>E3TMU8	366	0.437	2.593E-109	0	346	349	0	342	346
MAPCTE-------KEDELITcEGSIEKlIAPQANKRKHQIVYMNLFTFGYWYIAGLYGLYLFFTSTKWSTIILNIFLIIASGLGITVGAHRLWAHKCFKAKLPLQIILMILNTLAFQNTAITWVRDHRMHHKFTDTDADPHNATRGFFFSHVGWLLVKKHPELMKRSKHIDMSDIYGNPVLTFQKKYAFPLVATFTFILPTVVPIYFWDESLNNAWHATVFRYAYNLNITFLVNSAAHMWGYRPYDKNIQPTQNIFTTLCTFGEGFHNYHHTFPWDYRAAELGNNYLNLSTKVIDFFAWIGWAYDLKTVPADIVNSRAKRTGDGT-DLWGGNHKhtlD-EKENRELDDYVHK--
>A0A6M8P6N1	366	0.463	2.593E-109	0	326	349	0	340	347
MAPQAPDQElkDDLLEGEEEHHDVlEVREINidirkiiSDLRNLDWSkVVWRNVILFSLLHVYSVYGAYLALFATQWSTLGFSVILYFMAALGITMGAHRLWSHRSFKATLPLRMILALCQTVAFQNDIYEWARDHRVHHKYSETDADPHNARRGFFFSHMGWLMYRKHPHVIEKGSRLDLSDLEQDAVVMFQRKYYVPLVVTTCFVLPAVIPWLGWGEhPLTALMVAGFLRYTIVLHVTWFVNSLAHWVGTKPFDKHIYPSQNPVVAYLTLGEGWHNYHHVFPWDYRAAELgGIINYNMTSLAIKACSKVGLAYDLRTVSPEMIEKRINRTGDPNYvPLY----------------------
>UPI00188553AD	366	0.473	2.593E-109	16	323	349	34	346	350
----------------ADVRPEIKDDLydpsyqDEEGPPPKLEYVWRNIILMALLHLGALYGITLV-PXCKVYTCLFAYLYYVISALGITAGAHRLWSHRTYKARLPLRLFLIIANTMAFQNDVYEWARDHRAHHKFSETHADPHNSRRGFFFSHVGWLLVRKHPAVKEKGGKLDMSDLKAEKLVMFQRRYYKPGILLMCFILPTLVPWYFWGETFQHSVyVATLLRYALVLNATWLVNSAAHLYGFRPYDKNIDPRENALVSLGTLGEGFHNYHHTFPYDYSASEYRW-HINFTTFFIDCMAALGLAYDRKKVSKAAVLARIKRTGDGSH-------------------------
>A0A286Y227	366	0.473	2.593E-109	16	323	349	42	354	358
----------------AEIRPEIKDDIHDPSYQdeegplPKLEYVWRNIILMALLHMGALYGITLLPT-CKFYTILWAYLYYVISALGITAGAHRLWSHRTYKARLPLRVFLIIANTMAFQNDVYEWARDHRAHHKFSETHADPHNSRRGFFFSHVGWLLVRKHPAVKEKGGLLDMSDLKAEKLVMFQRRYYKPGLLLMCFILPTLVPWYCWGETFLHSvFVSTFLRYAVVLNATWLVNSAAHLFGYRPYDKNIESRENILVSLGAVGEGFHNYHHSFPYDYSASEYRW-HINFTTFFIDCMAALGLVYDRKKVSKATILARIKRTGDGSY-------------------------
>A0A6P3ETS6	366	0.481	2.593E-109	9	323	349	37	354	358
---------PLYSEED--IRPEMKDDIR--DPNYedeegpapKLEYVWRNIILMALLHVGALYGVTLLPT-CKFYTWLWVIACYLVSGLGITAGAHRLWSHRTYKARLPLRIFLIIANTMAFQNDVYEWARDHRAHHKFSETHADPHNSRRGFFFSHVGWLLVRKHPAVIEKGRLLDMSDLKAEKLVMFQRRYYIPGLLLLCFTLPTLVPWYYWGETFVHSVCvATLLRYALVLNATWLVNSAAHLYGYRPYDKNINSRENILVSLGAVGEGFHNYHHSFPYDYSASEYRW-HINFTTFFIDCMAALGLAYDRKKVSKAAILARVKRTGDGTY-------------------------
>UPI000D17F887	366	0.481	2.593E-109	9	323	349	38	355	359
---------PLYTEED--IRPEMRDDiydpsyKDKEGPKPKLVYVWRNIILMSLLHLGALYGITLVPT-CKVYTWLWGLFYYVLSALGITAGAHRLWSHRSYKARLPLRVFLIIANTMAFQNDVFEWARDHRVHHKFSETDADPHNARRGFFFSHVGWLLVRKHPAVKEKGGLLDLSDLKAEKLLMFQRRYYKPAVLVMCFILPTLVPWYFWGETFQHSLyVATFLRYAIVLNATWLVNSAAHLYGYRPYDKNINPRENILVSLGAAGEGFHNYHHSFPYDYSTSEYRW-HINLTTFFIDCMAALGLAYDRKKVAKHTILARVKRTGDGSH-------------------------
>UPI000D62E2B5	366	0.441	2.593E-109	1	327	349	28	347	361
-PPkksNTEGSTAV-SEPIP--LPKEVPQgV--------QPLIWRNVVGIAILHVLAVHSFATNYKEAKFWTWIWSPMYGVMAGLGITAGAHRLWAHRSYSAKLPLRIFLAYLYCMAGQTCLYKWIRDHRTHHRFTETPADPHDASRGFFFSHVGWLMMKRHPAIKKYGTKVDMSDILADPVIQFADKYYTPIMLFLCFVLPTLVPVYCWNETWYISIHAVIIRYVWLLNATFLVNSFAHMWGNRPYNRLVKPTENPTVAFFTLGEGWHNYHHSFPWDYKAAELGAYSLNPTTAFIEVMSWFGLAYDLKTPKKEVIEKTCLKKGDGSNSLWG---------------------
>UPI001CA93302	366	0.489	2.593E-109	27	323	349	73	368	371
---------------------------EKEGPKPARRYVWRNIILMSLLHLGALYGLWL-IPAAKPVTLVWGFLCFLLSALGITAGAHRIWSHRSYKASLPLRIFLAIANSMAFQNDIYEWARDHRVHHKFSETDADPHNATRGFFFSHVGWLLVRKHPDVIEKGRKLDLSDLKADKVVMFQRRFYKLSVVVMCFLFPTLVPWCFWGESLRNSFFLSaILRYVLVLNATWLVNSAAHMFGNRPYDRNINPRENRLVTFGALGEGFHNYHHTFPYDYSTSEFGW-HYNFTTAFIDLMCLLGLASDRKKVSKETILARKTRTGDGSH-------------------------
>UPI000E6E4E43	366	0.426	2.593E-109	15	344	349	108	452	461
---------------DPEIILDDKLDVQNDTKNdlveEFVPkIRWPDTIVQLFIHLGFVYGFYLVLTKAQYKTILWAFSTVILSGFGITAGAHRLWSHRSYKATWQLRTILMFLFTITGQRDAYTWALDHRVHHKYSETDSDPHNAKRGFFFAHVGWLVLTPHPNVVLKRKQVDMSDLEADAVVMWQKRFYIPLFALLAIGLPVLAPWYFWQEDLWVSFWVNFnFRFCLTLNIAFFVNSVAHMWGQKPYDKNISPVENLGVAIAALGEGWHNYHHVFPYDYKTGELGGYTFNPTTGLIDFFARIGWAYDRKSVSRRMIVRRALRSGDGSFildPhaeetqIWGYGDVDMDEQDIKDLILP----
>A0A482V9J3	366	0.529	3.550E-109	37	319	349	2	286	288
-------------------------------------IVWRNVVIFLLYHLIALQGVYYVVSLTVIWkTLLWSLLLTACAGQGITAGVHRLWAHRSYKARLPLRLLLCFFQTISFQNSIYEWARDHRAHHKFTDTDADPHNSTRGFFFSHMGWLMVRKHPAVITKGRMVDMSDLEADPVVRFQKKYYPILAPLLCFVMPTMVPWYFWNEELYVAFCvAGMLRYLISLHFTWLVNSAAHLWGYKPYDRYIKPSENGLVSTLTFGEGWHNYHHVFPWDYKAAELDNYNGNLTTGFIDFMNKIGWAYELKTAPPEMILKRMQRTG-----------------------------
>A0A0F7R6V4	366	0.480	3.550E-109	17	327	349	2	314	323
-----------------EITsdPNENPtEKNIPKNKGGTKIIYQYVISFTYLHLAALYGLYLCFTSVKWLTIGFGLLLYHLTLTGITAGAHRLWSHKSYKAKFPLQVILMVLNSMAFQNTIITWARDHRVHHKCSDTDGDPHNANRGFFFSHIGWLMTKKSEEVIKKGKTIDMFDLYNNPVLRFQRKYALPVIGTLCFILPTLIPMYFWGETLNNAWHMNILRYVTVLHVTLCVNSVVHKWGYKPYDKNILPSQNVLMSTFALGEGFHNYHHVFPWDYQTAELGNKKFNPTTWFIDFFAWVGWAYDLKTASEEVVRKRAERTGDGT-DLWG---------------------
>A0A3B3S036	366	0.479	3.550E-109	27	323	349	26	321	325
---------------------------EKDGPKPPMQIVWRNVILMTLLHFGALYGLYL-LPSTSVLTLAWSILCFLISALGVTAGAHRLWSHRSYKASLPLRIFLAIANSMAFQNDIYEWARDHRVHHKYSETDADPHNAVRGFFFAHIGWLLVRKHPDVIEKGQRLELSDLKQDQVVMFQRKHYKPSILLMCFIFPTVVPWYLWGESlWLAYFVPGLLRYALVLNATWLVNSAAHMWGNRPYDQHINPRENKFVAFSAIGEGFHNYHHTFPYDYATSEFGC-RLNLTTCFIDMMCRLGLATDCKKVSREQVLARKQRTGDGSH-------------------------
>UPI001BB2C830	366	0.478	3.550E-109	8	323	349	27	346	350
--------TVPLYlEED--IRPEMKEDIydpsyqDEEGPLPKLEYVWRNIILMSLLHLGALYGLVLV-PSSKFYTLLWAYIYYVVSITGIGAGAHRLWSHRTYKARLPLRVFLIIANTMAFQNDVYEWARDHRAHHKFTETHADPHNSRRGFFFSHVGWLLVRKHPAVKEKGGKLDLSDLKAEKLVMFQRRYYKPSVLLLCFILPTLVPWYCWGETFLHSLyVATFLRYALTLNATWLVNSAAHLYGYRPYDKNIDPRENPLVSVGSLGEGFHNYHHAFPYDYSASEYRWY-INFSTFFIDCMALLGLAYDRKKVSQAAVLARIKRTGDGSH-------------------------
>A0A8D2CRF4	366	0.464	3.550E-109	1	323	349	21	354	358
-PPNegLKDGGqklekmALYSAED--IRPEMKDdifdsSYQDAEGPRpKLEYVWRNIILMGLLHLAALYGVILTPTS-KFYTLLWAYVCYLISGLGITAGAHRLWSHRTYKARLPLRLFLIIANTMAFQNDVYEWARDHRAHHKFSETDADPHNSRRGFFFSHVGWLLVRKHPAVKEKGATLDLSDLRAEKLVMFQRRYYKPAILLTCFVLPTLVPWYCWGETFTHSLyIASFLRYAIVLNATWLVNSAAHLYGYRPYDKNIDSRENILVSLGAVGEGFHNYHHTFPYDYSASEYRW-HINFTTFFIDCMAALGLAYDRKKVSKAAILARIKRTGDGSH-------------------------
>A0A5N4DKM8	366	0.473	3.550E-109	8	323	349	37	355	359
--------TPLYLEED--IRPEMKDDIYDPSYqDKEGPkpkvvYVWRNIILMGLLHLGALYGITLIPT-CKFYTFCWVLFYYIISALGITAGAHRLWSHRSYKARLPLRVFLIIANTMAFQNDVFEWARDHRAHHKFSETDADPHNSRRGFFFSHVGWLLVRKHPAVKEKGGLLDLSDLKAEKLVMFQRRYYKPGILLMCFIMPTLVPWYFWGETFQHSLyLATFLRYAVVLNVTWLVNSAAHLYGYRPYDKTINPRENILVSLGAVGEGFHNYHHSFPYDYSASEYRW-HINPTTFFIDCMAALGLAYDRKKVSKAAILARVKRTGDGSY-------------------------
>G3TJK2	366	0.484	3.550E-109	13	323	349	48	361	365
-------------EED--IRPEMKDDIyDPTYKDKEGPRpktvyVWRNIILMSLLHLGALYGITLVPT-CKLYTWLWGVFYYFMSALGITAGAHRLWSHRTYKARLPLRVFLVIANTMAFQNDIFEWARDHRVHHKFSETDADPHNSRRGFFFSHVGWLLVRKHPAVKEKGGLLDLSDLKAEKMLMFQRKYYKPAILLMCFILPTLVPWYFWGETFkHSLFVATFLRYTIVLNATWLVNSAAHLYGYRPYDKNIGPRENILVSLGAAGEGFHNYHHSFPYDYATSEYRW-HINFTTFFIDCMAALGLAYDRKKVSKAAILARVKRTGDGSY-------------------------
>A0A6P7GEV2	366	0.433	3.550E-109	19	347	349	19	368	370
-------------------TQKSTEQI-KRNGYFDQDLVWKNIILYLIFHSLVLWGYSRLFTGKLMWtTFIFMHIYAYLSVIGITCGVHRLWSHKAYKAKLPLRIILMLMQTATLQNNIYIWTRDHRLHHKYTDTDADPHNSNRGFFFSHVGWLLMKKHPEVKSKGKTIDMSDVAADPVVQFQKKYYLPLALFLGLIIPTVFSTYILGESLTNSCLGSIMKSVYILNGSWMINSAGHMWGWKPYDRTINPCENLTIAIITWGEGWHNYHHTFPWDYKAAELGNYRWNVSTGFLDLMAYLGQAYDLKTVSPEMVRKRVARTGDGSYkhgkvPleygnakvqhnfhedcVWGWDDKDMKDEDIKNATIMFKG-
>A0A8J5AUD9	366	0.476	3.550E-109	37	340	349	101	414	421
-------------------------------------IRWPDLIVQTFLHTGAVYGLFLLF-YIKIFTFLWIMLLIMGSGFGITAGAHRLWSHKAYKANWQLRVILIFLFTIAGQRDAYTWAHDHRVHHKYSETDADPHDARRGFFFAHVGWLFLTPHPEVVAKRKLIDLSDLQNDAIVMWQKKYYVPLFALIAIGMPVLVPWYFWNESLWISFWVNFnLRFCITLNIAFFVNSVAHMYGKRPYDKTISPVENLSVAIAALGEGWHNYHHVFPWDYKTGELGDYTYNLTTAFIDTFAKLGWAYDRKSVSPEMIARRAAKCGDGTHfldseeshknPVWGLGDNDISQEDLDD--------
>A0A6P6YAJ7	366	0.453	3.550E-109	3	335	349	39	370	883
---NDNDRKKVTTKPDLITT---MQNGCKNKPPYKTIIVWRNVIAMIVLHLAALYGIYLAIWNARSKTIAWSCLMAVVGGLGVLAGSHRLWTHRSYKARWPLRLLLMIAQTIALQNDIYEWCRDHRVHHKYSDTDADPHNSRRGFFFSHMGWLLCRKHPDVIAKGSTIDMSDVWADPIVRFQRRFYIPLVLLLWGIFPVWIPVHYWNENLEVAIMANALRYVMLLHQAWSVNSAAHLFGYRFYEQSIEPRENRWVVYLSLGEGYHNYHHTFPWDYSASEHGWRdNFNVTTAFIDLAAWLGLAYDRRIVSRTVIEKRICRTGDNHHRTTTWMlDKNQRK-------------
>UPI0018653CCC	366	0.501	4.860E-109	26	323	349	34	330	334
--------------------------KEKEGPKPPLKIVWKNVILMSGLHIAALYGFI-IIPSASILTLVWSVFCFLVSALGVTAGAHRLWSHRSYKASLPLRIFLAIANSMAFQNDIFEWARDHRVHHKYSETDADPHNAVRGFFFSHIGWLLVRKHPDVIEKGRKLELSDLKADKVVMFQRKYYKPSVLVMCFFIPMWVPWYFWGESlWVGYFIPALLRYTLVLNATWLVNSAAHMWGNRPYDQNINPRENKFVTFSAIGEGFHNYHHTFPYDYATSEFGW-KLNLTTCFIDFMCFLGLARDCKRVSRELVLARAQRTGDGSH-------------------------
>A0A8I6TFN8	366	0.444	4.860E-109	0	341	349	0	337	342
MSPNLevkRLTDHVLIKKD----------VDETKENVFVP-RWRfpDLGAQLFLHLGGLYGLYLAFTSAKWQTNLWTFFLVYASGVGITAGAHRLWSHKSYKAKWPLRLLLAFLFTIAGQRHIYMWALDHRVHHKYSESDSDPHDARRGFWFSHVGWLVLTPKPEVEAKRAQVDMSDLEHDPIVMWQKRLFIPLFAIITIAIPVLVPWYYWDEDIITAFFLPFnTRFSATLNIAFSVNSFAHMYGNKPYDKFISPVENWFVSMSALGEGWHNYHHVFPWDYKTSEFGAYAYNLTTGFIDLMARIGWAYDRKTASYDMVKRKALKSGDGTWPsSWGYGDPDTPYDQVELV-------
>M1FXD6	366	0.460	4.860E-109	0	326	349	0	340	347
MAPQApeQELKDDLREGEEEHHDVlEVREINIDIKKiisdlrnlDYSKVVWRNVILFSLLHVYSVYGAYLAVFATQWATLGFTLILYFMAALGITMGAHRLWSHRSFKARLPLRVALAVCQTIAFQNDIYEWARDHRVHHKYSETDADPHNARRGFFFSHMGWLMYRKHPHVIEKGKRLDLTDLEQDGVVMFQRKYYVPLVVGTCFVMPAVVPWLGWGEhPITALMVAGFLRYTVVLHVTWFVNSLAHWVGSKPFDKNIYPSQNSVVAYLTMGEGWHNYHHVFPWDYRAAELGGLiNYNMTGLAIKACSKLGLAYDLRTVSPEMIEKRINRTGDTSYvPLY----------------------
>A0A7J8GF33	366	0.477	4.860E-109	13	323	349	42	355	359
-------------EED--IRPEMKDDiydpsyKDKEGPRPKLEYVWKNIILMSLLHLAGLYGITLVPT-CHVYTCLWGIFYYLMSALGITAGAHRLWSHRTYKARLPLRVFLIIANTMAFQNDVYEWARDHRVHHKFSETDADPHNARRGFFFSHVGWLLVRKHPAVKEKGALLDLSDLKAEKLVMFQRRYYKPAILLMCFILPTIVPCYFWGETLLHSFHVAVaLRYVIVLNATWLVNSAAHLYGYRPYDKTINPRENILVSLGAAGEGFHNYHHTFPYDYSTSEYRW-HVNFTTFFIDCMAALGLAYDRKTVSKAAILARVKRTGDGSY-------------------------
>B4NGT4	366	0.419	4.860E-109	10	337	349	79	418	428
----------VYKENNAKLETKQQEAtvNEEEEEEFKPQIRWPDLIAQTFLHSGALYGAYLLF-YAKFYTFLWVVVTIWVSGIGITAGAHRLWSHKSYNASLALRILLAFAFSISGQRDAYTWALDHRIHHKFSETDADPHNAKRGFFFAHVGWLFLTPHPKVAAKRDVIDMSDLEADPVVMFQRKYNVPLFALCSIIIPVLVPWYFWQEDLWMSFWINFnMRFTWTLNVAFFVNSVAHMYGKRPYDKNIMSREAPIVSLLAMGEGWHNYHHVFPWDYKTGEFGSYTLNVTTGFIDLCARLGLASGRKVVSPDMIKRRAAKCGDGTRFlsddyahkdqVWGFGDRDLPRED-----------
>A0A151JSF3	366	0.470	4.860E-109	32	322	349	41	331	612
--------------------------------DYKWEIVWKNVVIFTYIHFAAIYGLYIACLHAKYWSILWFVALVIAALIGIGAGVHRLWSHRSYKAKWPMRLILMIFQTIAFQDDIYQWARDHRVHHKFTDTDADPYNALRGFFFSHIGWLLTRKHPDVVIKGATIDCSDLMQDPIVVFQKKWYRYLMPLCAFIIPTLVPWWAWNESLWYSWHLAVCRYCINLNITWSVNSVAHIWGTKPYDQSVTATENIGVALLACGEGWHNYHHAFPWDYKTAEFGNYKFNLNKTFIDFFAYIGLAYDLKTVSADVIKKRVLRCGELT--------------------------
>A0A1J1J657	366	0.394	4.860E-109	27	345	349	399	734	1432
---------------------------NDAETDYKMEISWQNVFIFTYLHLAALYGFT---FQKKTSSLIIGWAIGICQGLGTTIGAHRLYTHRTFKANLPLRILLMMMQTMATQNDMIEWVRDHRVHHKFTDTNADPHNSKRGFFFAHMGWLMCKKHPDVKKYGAKVDISDVEADPVLQFQRKFYIPLALLLNFVFPIWLACSF-GEYFVVAWNGNIFRYVVGLHMVWCVNSVAHFWGDRPFDKNMSPTDSHVMGIVSLGEGWHNYHHCFPWDYKTSEFPTYTFNFSTMFIDFFAWIGWATDLKTVPEEMIFNRVMRTGDGTHKImksknkiktdfkeetrdvthfWGFGDNEMTNEDMKKVKIIH---
>UPI0006232324	365	0.466	6.654E-109	3	315	349	1	307	315
---NFINMTPKLQE----LANDEVPMKKSQESNYRMQIVWRNVVILSYFHLASLYALYLACYKARFWTIVWFFAVGIVSNIGITAGAHRLWAHKAYKAKWPMKLILMIFQSVAYQDSILHWARDHRVHHRYTDTNADPYSAHRGFFFSHVGWLLVRKHPDVIS--AKIDLTDLKQDPFVMFQKRWYALLMPLCCFIIPSLVPYWAFGESLWCAWHLAICRYCINLHVTWLVNSAAHMWGYKPYNKLITPVENDIVSLLAFGEGWHNYHHVFPWDYKAAELGNYSLNITTAFIDFFAYLGLAYDLKTASDDMIKKRV---------------------------------
>UPI001CF25293	365	0.476	6.654E-109	0	323	349	4	320	327
MAPSTE--TLTLTEN----VPSVSNRSEDERKRPELKIVWMNVYFMSVLHIMALYGIYL-IPAASPRTWFWAWLCHFIGGLGITCGVHRLWAHRSYKATWPLRLLLMCFNCIAAQNDIFEWTRDHRVHHKYSETDADPHNATRGFFFAHVGWLLVKKHPDVIKKGKQLDLSDLYADKIIMFQRRHYKLLTLLFNVIMPVFVPWHFWNENFLNAFMICFaLRYVVTLNATWCVNSLAHLLGSKPYDKSINPSENFPVVLMTGGEGFHNFHHTFPQDYATSELGM-SLNPSKWVIDICAMLGLAYDLKSTSPDMVLKRRMRTGDMQH-------------------------
>A0A6J1WKS1	365	0.461	6.654E-109	0	323	349	0	322	334
MAPRGeRKGSYVLFEN--EQSEKDLEKvIQPSAEDRKLDIVWPNVFIFLIAHIAGLYGCYLFLGQVKLLTCVFAVVVYIIAGLGITAGVHRLWSHRAYKARFPLRVILAIFNSMAFQHPVLIWARDHRVHHKYSDTDADPYNATRGFFFSHIGWLLVRKHPEVKAKGQQIDLSDLYADPVLRYQEKYYMPLMLATCFVLPTYIPT-LWGETAWNAFfVCAVFRFIVGMNVTWLINSAAHKWGYRPYNKNINPGDGKTLALMVLGEGYHNYHHTFPWDYRTAELGA-PLNLTTRFINLMAKIGWAYDMKSVSKEVIEKRKMRTGDNNH-------------------------
>A0A7M7GQG5	365	0.466	6.654E-109	13	327	349	21	330	336
-------------EEDVEPVP-----LAGKRSPARLRIIWRNVIGIIVLHFLAVYGFVNGYRDAKLWTWIWNIAYGVVAGFGITAGAHRLWAHKSYSAKTPLRIFLAYLYCMAGQTHFYKWIRDHRTHHRYTETRADPHDATRGFFFSHIGWLMVKRDPAVKEYGSKIDMSDIAADPVIKFFDKYYEVIMLTLCFAMPILVPILAWDETWFISFHAGLIRYVWSLHATFIVNSFAHMWGNRPYNRRVKPTENPTVSFFALGEGWHNYHHSFPWDYKAAELGAYGLNPTTGFIELMALVGLAYDLKTPREELVDRTSARKGDGTSSLWG---------------------
>UPI001BD21D9E	365	0.465	6.654E-109	9	323	349	20	333	337
---------GAMAEtSTVEDVfDDTYKEKKGPRPPRM--LVWRNIIMMTLLHIGALYGL-LLLPSASFLTLVWTVVCYLFSGLGVTAGVHRLWSHRSYKASFPLRVFLALGNSMAFQNDIYDWARDHRVHHKFSETDADPHNATRGFFFAHIGWLLIRKHPDVIEKGKKLDLSDLKADKVVMFQRRHYKLSVVILCFLVPTLVPWYFWGESLaVGYFVPGLLRYAVILNATWLVNSAAHIWGNRPYDKNINPRENSLVAFSAIGEGFHNYHHTFPFDYATSEFGC-RLNLTTAFIDLMCFLGLASDCKRVSKEMIAARVQRTGDGSY-------------------------
>UPI0003318C22	365	0.485	6.654E-109	10	322	349	38	354	359
----------PLYlEED--IRPEMKDDIydpsyqDKEGPRPQLEYVWRNIILMSLLHLGALYGIVL-IPSCRLYTCLWAFLYYIISALGITAGAHRLWSHRTYKARLPLRVFLIIANTMAFQNDVFEWARDHRVHHKFSETDADPHNSRRGFFFSHVGWLLVRKHPAVKEKGALLDLSDLKAEKLVMFQRRYYKAGILLMCFILPTLVPWYFWEESFMNSLyVATLLRYAWVLNATWLVNSAAHLYGYRPYDKNINPRENILVSLGAVGEGFHNYHHTFPYDYSASEYR-YHINLTTFFIDCMAAVGLAYDRKKVSPATILARIKRTGDGS--------------------------
>A0A6J1T094	365	0.432	6.654E-109	0	345	349	0	353	378
MAPNVKDVTsGVLYEheevPDYTRVIAQDAAKTPPKSYRELqPILWDRVVAHALVHLTAIYTLTLVFSgEVKLLTLAWAGVLFFLGSMGILVGAHRLWSHRTFRAKLPTRIALALMQVISWQGSIFRWSVDHRTHHKFVETDADHVNARRGFFFSHIGWLLMKKHPDVAKYGKMVDMSDMIADPVVYYQHKYYYAVWPFMFYLIPVAVPMYAWGETHTNAFlVAVVLRFVVGLNATFLVNSAAHAFGSRPYDATIAARENPLVSFIVGGEGYHNYHHVFPWDYQASEIGNYVTNPAGMCIDFLAAIGQATDLKTVNKDMINARSMRTGDGTRPVWGWGDADLSREHKGMAVISN---
>UPI001BB0EBDB	365	0.448	6.654E-109	28	337	349	99	418	428
----------------------------KEEEVYKPQIRWPDLGAQTFLHVGALYGVYLLF-YAKFYTFLWVVGTIWVSGIGITAGAHRLWSHKSYTASWVLRVLLAFAFSIAGQRDAYTWALDHRIHHKFTETDADPHNAKRGFFFAHVGWLFLTPHPKVVAKRKVIDMSDLEADAVCMFQRKYYIPLFALCSIILPVCVPWYFWGESLWMSFWINFnMRFTWTLNVAFFVNSVAHMYGNRPYDKNIMSVETPIVSLLAMGEGWHNYHHVFPWDYKTGEFGNYSLNVTTGFIDFCARLGLASGRKVVSPDMVKRRAAKCGDGTRFldddfahkdqVWGFGDKDLPRED-----------
>UPI00084F12D2	365	0.469	6.654E-109	25	318	349	19	314	598
-------------------------ALMKESYktDYKWEVVWKNVIMFTYIHLAAIYGMYMACLYAKYWSILWFVALGIAAMIGVTAGTHRLWAHRSYKAKWPMRLILMIFQTIAFQDSIYQWARDHRVHHKFTDTDADPYNVRRGFFFSHIGWLLIRKHPDVVIKGATIDCNDLMQDPLVVFQKKWYGYLMPLCAFIIPTLVPWWAWNESLWYSWHLAICRYCININSTWSVNSVAHIWGMKPYDKSASSTENIGVTLLTCGEGWHNYHHAFPWDYKTAELGNYKFNLAKTFIDFFAYIGLAYDLKTVSDDMVKKRVLRC------------------------------
>A0A3Q1GXL0	365	0.494	9.109E-109	26	323	349	18	314	318
--------------------------KEKEGPKPPMVIVWRNVILMSLLHLGALYGIFL-IPSASPLTLVFSVLCFVISGLGITAGVHRLWSHRSYKASLPLRLFLAIANSMAFQNDIFEWARDHRVHHKYSETDADPHNACRGFFFAHIGWLLVRKHPDVIEKGRKLDLADLYADKVVMFQRKYYKPSVLLMCFFVPTIVPWLLWGESlWVSYFIPGLLRYTMVLNASWLVNSAAHMWGNRPYDKNISPRENAFVTFSAIGEGFHNYHHTFPFDYATSEFGW-KLNITTCFIDLMCFLGLARDRKKVSREMVLSRIQRTGDGSH-------------------------
>UPI00073FF206	365	0.474	9.109E-109	10	323	349	11	322	326
----------VATESTVEDVfDETYREKEGPKPPRK--IVWRNVILMSLLHAGALYGLTLV-SSASVLTLMWAVLCFLLSALGVTAGAHRLWSHRSYKAKLPLRIFLAFANSMAFQNDIYEWARDHRAHHKYSETDADPHNSGRGFFFAHIGWLLVRKHPDVIEKGSKLELTDLKADPVVMFQRKNYKMSVVLMCFVFPTVVPWYLWGESlWVGYFIPGILRYTLVLNATWLVNSAAHLWGNRPYDVHISPRENRFVTFSAIGEGFHNYHHTFPYDYATSEFGC-KLNLTTCFIDFMCFVGLATDCKKVPQELVMARAQRTGDGSH-------------------------
>UPI001AEF659E	365	0.467	9.109E-109	10	323	349	26	344	348
----------VLQQWGEDIRPEMKEDIydpsyqDEEGPPPKLEYVWRNIILMVLLHLGALYGITLV-PSCKVYTWLFACVSYVFTGMGITAGAHRLWSHRTYKARLPLRLFLIIANTMAFQNDVYEWARDHRAHHKFTETHADPHDSRRGFFFSHVGWLLVRKHPAVKEKGRKLDMSDLKAEKLVMFQRRYYKPGILLMCFILPTLVPWYCWGETFPHSLCvATLLRYALALNATWMVNSAAHLYGYRPYDKNIRARENMLTSMGALGEGFHNYHHAFPYDYSASEYRW-HINFTTFFIDCMAALGLAYDRKRVSKAAVLARIKRTGDGSH-------------------------
>A0A8B7QTP2	365	0.476	9.109E-109	10	323	349	38	355	359
----------PLYLED-DIRPEIKDDiydptyKDKEGPKPKNEYVWRNIILMSLLHLGALYGIILVPTS-QVYTWLWALFYYVVSALGITAGAHRLWSHRTYKARLPLRFFLIVANTMAFQNDVFEWSRDHRVHHKFSETDADPHNARRGFFFSHVGWLLVRKHPAVKEKGALLDLSDLKAEKLVMFQRRYYKPAVLFMCFILPTLVPWYFWGETFRHSLyVATFLRYAIVLNATWLVNSAAHLYGHRPYDKTINPRENVLVSLGAIGEGFHNYHHSFPFDYSASEYRW-HINLTTFFIDCMAALGLAYDRKKVSKEAVLARAKRTGDGSY-------------------------
>A0A8C8ZER2	365	0.462	9.109E-109	8	321	349	37	353	359
--------TPLYLEED--IRPDMKDdiydptyQDEEGPRP-KLEYVWRNIILMSLLHLGALYG-ILLIPTCKMYTWLWGLFYYFISALGITAGAHRLWSHRTYKARLPLRLFLIIANTMAFQNDVYEWARDHRAHHKFSETDADPHNSRRGFFFSHVGWLLVRKHPAVIKKGGTLDLSDLKAEKLVMFQRRYYKPAVVVMCFLLPTWVPCYFWGETFLhSALVATFLRYAAVLNATWLVNSAAHLYGYRPYDKNINPRENILVSLGAVGEGFHNYHHTFPYDYSSSEYRW-HLNITTCFIDCMAALGLAYDRKKVSKATVLARIKRTGDG---------------------------
>A0A7R8ZM77	365	0.492	9.109E-109	0	339	349	31	384	388
MNGNANGHRAKESLTDADFAPHSHDEYDHVAdfrlptvseciqlyKTYKGKIVWRNVILMTILHGYFPYACYLFFFAIQWKTFFYTWGLLYLSGFGITAGAHRLWAHKSYKARLPLRLFLTFCQTLAFQNDIYEWCRDHRVHHKFSETDADPHNAKRGFFFSHIGWLLVKKHPDVKEKGKTIDMSDLMEDPIIYYQRKYYVPIVLTVSLILPSYLPVWVWNENPWYAFvVCSLGRYCFSLNCTWLVNSAAHMWGNKPYDREISAVENYKVSQWVLGEGWHNYHHTFPWDYKTSELGLYQFNLTAMFIDFMARIGQAYDLKTVDHETIMQRVNRTGDGSETFMRHSD-DIEPSDHK---------
>A0A1V9XWP6	364	0.510	1.247E-108	28	324	349	11	310	320
----------------------------PTAAPYKLQIVWRNVALMGYLHVAAVYGFYLMLTQAMWSTCITAVVLYFLSGLGITAGCHRLWSHKSYRARLPLRVFLGVMQTMALQNSIFEWSRDHRVHHKFTETDADPHNALRGFFFAHVGWLLCKKHPEVISKGSKVNMDDLLQDPVVTFQKKYYKPLAILACFVIPTLIPMVFFGETFLNSFfVCALWRYCFTLNMTWLVNSAAHMWGQKPYDTHINPAENWVVSIGAQGEGWHNYHHTFPYDYKTSEVP-YTLNVTTMFIDAMRLIGQAYDCRVVPPETVKARMMRTGalaDLHHH------------------------
>A0A498LPE9	364	0.498	1.247E-108	20	323	349	14	322	326
--------------------PDTVEDmFDHTYKEKEGPkpptiIVWRNVILMSLLHIGALYGLYL-FPSARVLTWVWFFTCFVFSALGITAGVHRLWSHRSYKASLPLRIFLAFGNSMAFQNDIYEWARDHRVHHKYSETDADPHNAVRGFFFSHVGWLLVRKHPDVIEKGRKLELDDLKADKVVMFQRRYYKPSVLLMCFFVPTFVPWYVWGESlWVAYFVPCLLRYALVLNATWLVNSAAHMWGNRPYDSSINPRENRFVAFSAIGEGFHNYHHTFPFDYATSEFGC-KINLTTCFIDLMCFLGLAREPKRVSREVVLARAQRTGDSSH-------------------------
>UPI001E689AFE	364	0.468	1.247E-108	0	332	349	0	329	333
MAPSSTHTeTTTITESEEEY-PKLIA---PQAAPRKYDIIYFNLLTFSYAHLATLYGVYLACTVATWKTLMFHYIIFILAAVGVTAGAHRLWTHRAYKAKTPLQIILMVMNTLAFQNSVIHWVREHRMHHRYSDTDADPHNATRGFFYSHIGWLLVRKHPEVKRRGKFVDMSDIYANPVLSFQKKYAVPFIGTICFILPTIIPMYFFGETLNTAWNLTIMRYVFNLHITFFVNSAAHLWGNKPYDKNIKPVQNLSVSFMSFGEGFHNYHHAFPWDYRTAELGNNWLNFTTKFIDFFAWLGWAYDLKTVPDEVIRSRASRTGDGS-DMWGFGaDRD----------------
>UPI0019532566	364	0.475	1.247E-108	3	346	349	15	352	355
---NSSKQTGVLFEGDAETVDGDLTSDRfqlKRAENRRLDLVWRNRX-FALVHLSALYGLYSIFTKAKLATTLFGYXsIPIIGVLGVTAGAHRLWAHRTYKAKWPLRLILVIFNMIAFWDAAYHWARDHRVHHKYSETDADPHNATREFFFSHVGWLLCKKHPDIKEKGKGLDLSDLRADPILMFQRKHYYILMPLACFLLPTVIPMVYWNETLASSWfVASMFRWCFQLNMTWLVNSAAHQFGNRPYDKTMNPTQNAYVLAFTFGEGWHNYHHFFPWDYKTVEWGRYSLNITTAFINMFARIGWAYDLKTVAPDMIQRRVLRTG----------DKDLTPEDARNVLFVDK--
>UPI000B4E9266	364	0.478	1.247E-108	8	323	349	37	356	360
--------TVPLYlEED--IRPEMKEDIHDPSyqdeegPPPKLEYVWRNIILMALLHLGALYG-ITLIPSCRLYTLLWAHVYYMTSILGIGAGAHRLWSHRTYKARLPLRLFLIIANTMAFQNDVYEWARDHRAHHKFTETHADPHNSRRGFFFSHVGWLLVRKHPAVKEKGGKLDMSDLKAEKLVMFQRRYYKPGVLLLCFLLPTLVPWYCWGETFRHSLyVATLLRYAVVLNATWLVNSAAHLYGYRPYDKSIDPRENVLVSFGSLGEGFHNYHHTFPYDYSTSEYRW-HVNFSTFFIDCMAALGLAYDRKKVSKAAVLARIKRTGDGSY-------------------------
>A0A2P8ZGG8	364	0.436	1.247E-108	7	340	349	38	356	367
-------QTPVKSKE----TTEKDTRVDGEKVNYVPRWRWPDLIVQLFIHIGCLYAFCMIYTS----------------GFGITAGAHRLWSHRAYKAKWPLRLLLVILFTIAGqvlfQRHVYQWALDHRVHHKYSETDADPHDVRRGFLFAHVGWLVLTPHPAVEEKRKAVDMSDLEADPIVMWHKRLYIPLFAIFVIILPVWVPWYFWNETLWNSFWVLFnSRFCVTLNIAFFVNSLAHMWGNKPYDRNITSVESLAVSVAALGEGWHNYHHVFPYDYKTAELGHYTFNLTTAFIDFFAWLGWAYDCKTVSEDMIRRKVQRCGDGSHNLWGWGDADIPEEDIRD--------
>UPI001CA92B1C	364	0.447	1.247E-108	21	346	349	23	366	369
---------------------EAVLEKQKsdlKKSDFKMQLVWNRVAILGYFHLAGLYGMYLMCTKAHILSPLIMYGFVVLTGLGTGAGCHRLWSHRAYKAKLPMKIIMMCLQTIGYQGHIYGWVRDHRVHHKFVDTDADPHNSKRGFFFSHMGWLMVRKHPDVKRKGATVDISDLKKEPVVMFQKKYYLPMVGVFCFTIPSMVVHYVCGETWFDAYHMSVSKFLWSTHLTWLINSGAHMWGARPYDQTMTARNNLALAVAVVGEGWHNYHHVFPWDYKSSELGNYKTNTPTAFIDFFAWLGLAYDLKTVPVSMINKRALRTGDGTRnsqfiddnkPdltdetVWGWDDKDMNEQDKKLALILNK--
>A0A7R9FP62	364	0.463	1.247E-108	7	335	349	16	341	372
-------ATGRLYEHEPE--PQEHVNVgtGPTNKVYKKQYFWYTITAFSILHVGAVYGIYIVATRGYWTTIIFGILLGLASGLGITAGAHRLWCHRSYNAKFPLRLLLAFLNTVAVQNNIYTWSRDHRTHHRFSETDADPYNAKRGFFFSHIGWLVTSKHPEVTRKGQTIDCSDLLEDPLVYYQRKYYFWLAAFCSFIFPAITPWKLWGEDLWVAFWfCSVTRCTFVLNGTFLVNSAAHLWGTKPYDKNTVGMEQPIVGALALGEGWHNYHHVFPWDYKTSELPWYRLNLTTMFIDAAAYLGQAYDLKTVDPKVVEQRVKRTGDGSHFKWG----DEPE-------------
>A0A6P6YI66	364	0.477	1.247E-108	11	322	349	53	370	1272
-----------LIDDDFDDETNTINEIEQKLSTVQWnDIVWRNVIALTILHLLAIYGWFLFVTdiKIKWQTSFITFILgLFSSSFGITAGAHRLWSHRSYKAKWPLRLILAFANTIALQNDIYEWCRDHRVHHKYSETNADPHNSRRGFFFAHMGWLLVKKQNDVKIKGKNIDLSDIWADPIVRFQRRFYIPLVIVCWGIIPTLIPYYCFNETLWHSFLgCVCFRYVYVLHCTWLVNSAAHLWGHRPYDKNIQPKENDSVVYLTFGEGYHNYHHTFPWDYSASEYGCYyNFNLTTLIIDLFERCGWAYDLKKPSNEMIIARKFRTGDGT--------------------------
>A0A154PF36	364	0.530	1.707E-108	68	345	349	0	278	286
--------------------------------------------------------------------WFAAFFLYIGSFLGITAGAHRLWSHRSYKATWPLQLLLMILNTIAYEDAAMDWARDHRVHHKYSETNADPHNAKRGFFFSHIGWLLCRKHPDLIEKGKGIDISDLKNNSILTFQKRYYRILMPLLCFIMPTVVPVAYWGESWTNAFfVSGLLRYIITVNCTWLINSVAHLIGNRPYDRNINPSENKMVSMLAAGEGWHNYHHVFPWDYKAAELGDYKYNITTGFIDLCAMLGLAYDLKVVPKHSVQKRVQRTGDGSHDVWGWGDKDQTQEDRDQTVVMH---
>A0A8J7T6D6	364	0.474	1.707E-108	16	322	349	17	322	324
----------------CKPVEAKGQEAAEAASQRPQQIVWRNVILMSLLHIGAIYS-VTLIPKAHPLTWMWAYLCFLVTALGVTAGAHRLWSHRSYKAKLPLRIFLAVANSMAFQNDIFEWSRDHRVHHKYSETDADPHNATRGFFFSHVGWLFVRKHKDVIENGKKLDISDLLADPVVVFQRKYYKTSVVLMCFVVPMLVPWYFWGETLWNAyFLASILRYTVSLNVTWLVNSAAHMYGNRPYDKNISPRENRFVTFGAIGEGFHNYHHTFPFDYSTSEFGL-RFNPTTCFIDLMCWLGLASDRKTASPQMIQARKKRTGDGS--------------------------
>A0A3Q3W9W8	364	0.479	1.707E-108	27	323	349	28	323	327
---------------------------ERAGPKPPMRLVWRNIILMSLLHIGALYGLVL-LPSASWLTVAWAAVCYFLSALGVTAGAHRLWSHRSYKASFPLRVFLALSNSMAFQNDIFEWARDHRVHHKYSETDADPHNATRGFFFAHIGWLLVRKHPDVIEKGKKLELTDLKADEVVMFQRRHYKLSVVIFCFLVPMLVPWYFWGESLaVGYFVPGLLRYALILNATWLVNSAAHMWGNRPYDKTINPRENPMVAFSAIGEGYHNYHHTFPFDYASSEFG-YKLNLTTAFIDFMCFLGLATDRKKVSKEAIFARMQRTGDSSY-------------------------
>UPI001E1B1277	364	0.471	1.707E-108	14	322	349	17	327	329
--------------EDARaglRAPaDGVPEKPGARGQR-LSIVWRNVVLMSLLHLAAAYSL-LLIPKAQPLTLLWAYFCFLLTALGVTAGAHRLWSHRSYKAKLPLRIFLATANSMAFQNDIFEWARDHRAHHKYSETDADPHNARRGFFFSHIGWLLVRKHPDVIEKGKKLDVSDLLADPVVRFQRKYYKTSVVLMCFVLPTLVPWYIWGESLWNSyFLASILRYTISLNGTWLVNSAAHMYGNRPYDKHISPRQNPLVALGAIGEGFHNYHHTFPFDYSASEFGL-NFNPTTWFIDAMCLLGLATDRKQATKTMIEARKAKTGDGS--------------------------
>UPI000C20F65D	364	0.492	1.707E-108	5	339	349	6	336	342
-----NNATGVLEESDL-IEQNATESIIETD--WKLKLVWRNIIFMIYIHISFIYSWYLYIYHFKF-IFFLAILMMIFTGFGLTAGAHRLWTHKAYKATKKLKVFLVILNSMAFQGSIIDWARDHRSHHKYSETDADPHNPKRGLFFSHIGCLMSRKHPAVFEKSKNIDFNDLLSEPILIFQKKYYPIIMPIMTFIIPTLIPIYFWNETFYSSYFMNIWRYTITLNGTLSINSITHHVGNRPYDKNMYGTEVSYISVLSLGEGSHNYHHVFPWDYKCSEFGNYSLNLTCIFLDLMAKIGWAHDLKTVSKETIKNRVLRTGDGTHPVWGWGDKDQRLEDKE---------
>A0A7J7KDB5	364	0.441	1.707E-108	0	319	349	0	320	343
MAPkDKFDGGSPLYhqdhEPQIEWVPEEVEV---KADPVQTQIVWRNVFIFGFLHLASVYALFLV-PSAQPLTWLFSYFLFMIGALGITAGAHRLWSHRSYKARLPLRILLMIFNLTAAENHIIEWCRDHRVHHKYSETSADPHNAKRGFFFAHVGWLLCRKHPDVIAKGKQLDFSDLYADPVLRFQRRFYMPLVILMCFIMPTIVPWLCWGESLWNAYFISaILRYCVILNCTWLVNSAAHMWGNRPYDKHINPAENILVTIGAIGEGFHNYHHTFPQDYSTSEFGI-ALNPTTIFINLMSKIGWAYGLKTIPKEIIEARKRRTG-----------------------------
>UPI001F4FC18E	364	0.429	1.707E-108	0	326	349	0	325	345
MAPRPQS---------PEIKPEEdacarVDEtpGREPSKPYVRQIYWTNVVGIAALHLAALWGITWTPFYAKVLTILWAIFLGGAGGFGVTAGAHRLWTHRAYKATWPARVILMVCYCIAGQNPLYDWVRDHRVHHKFSETDADPHNARRGFFFAHVGWLMMRKHPEVVRRGKQIDMSDILADPVVRFHQKYFRPLKFMLCFYLPVMIPVWLWAEDWYLSLVVNaIIRYACSLNFTWLVNSAAHIWGNKPYDRRISPVENRLVAFLAMGEGWHNYHHAFPWDYKAAELGAYGFNVTTLFLDLFARLGMVYDRRVPSEDLVRRTALMNGDGSHPVY----------------------
>UPI001F4FE926	364	0.437	1.707E-108	0	324	349	0	325	356
MPPNVTSPDrSPCDVGVHHSPPPQKEDADKQ-PEYEWRIVWRNVVVFIYLHVATVYGLYLALTAAKWATVYWTVLVGWMATTGVQAGAHRLWAHRSYKAKLPLRLVLAVWNTIAFQNHIYEWVRDHRVHHKFTDTDADPHNSRRGFFFSHIGWLMVRKHPLVREKGRQLDMSDLRQDPVVMWQMRLYPVIMPLFCFVLPAWIPVALWGESGWVSWhLASVLRYTVSLNITWCINSVAHVFGHRPFDKSISATDSLAMGAFGLGEGWHNFHHTFPGDYKAAELGGGAVNATAAFIRLMAALGQAYDLQTVPAEALRARAARTGDGSHP------------------------
>L9JFI9	364	0.473	1.707E-108	8	323	349	37	355	359
--------TSLCFDED--IRPEISDDIHDPSYQdkegpaPKLEYVWRNIILMSLLHLGALYGIVL-FPTSKFYTWLWVLFYYLVSALGITAGAHRLWSHRTYKARLPLRLFLIIANTMAFQNDVYEWARDHRVHHKFSETHADPHNARRGFFFSHVGWLLVRKHPAVKEKGALLDLSDLRAEKLVMFQRRYYVPGVLLMCFILPTLVPWCLWGETFMHSLyVATLLRYATVLNATWLVNSAAHLYGYRPYDKTINPRENILVSLGAVGEGFHNYHHTFPYDYSASEYRW-HINLTTFFIDCMAALGLAYDRKKVSKAAVLARIKRTGDGTY-------------------------
>UPI0018A0742C	364	0.481	1.707E-108	8	322	349	37	354	359
--------TPLPAEED--IRPEMKDDIydssyqDKEGPKPKFEYVWRNIILMSLLHLGALYGIVL-FPTCQIYTYLWVIFYYCVSALGITAGAHRLWSHRTYKARLPLRVFLIIANTMAFQNDIYEWARDHRAHHKFSETDADPHNARRGFFFSHVGWLLVRKHPAVKEKGGLLDLSDLKAEKMVMFQRRHYKVGILLMCFILPTLVPYYFWGETFqHSLFVATLLRYAIVLNVTWLVNSAAHLYGYRPYDKNINPRENILVSLGAVGEGFHNYHHTFPYDYSASEYRW-HLNLTTFFIDCMAALGLAYDRKKVSKATILARIKRTGDGS--------------------------
>A0A5A9PSF5	364	0.470	1.707E-108	8	323	349	36	356	360
--------TEVKSRAVGRSEPDSVEDVfdhtyeEKAGPKPPMSIVWRNVILMTLLHTAALYGIFL-IPSAQPLTLLWALLCFVLSALGITAGAHRLWSHRSYKASLPLRLFLVTCNSMAFQNDIYEWARDHRVHHKFSETDADPHNALRGFFFSHIGWLLVRKHPDVIEKGRKLELGDLKTDEVVMFQRRYYKPLVLLMCFVVPMAVPCCLWGETlWVAYFVPAILRYMLALNATWLVNSAAHMWGNRPYDSTINPRENRFVTFSAIGEGFHNYHHTFPYDYATSEYGW-KINLTTCFIDLMCFLGLASQRKRVSKEVVMARVQRTGDKSH-------------------------
>F6WAL7	364	0.496	1.707E-108	27	323	349	67	362	366
---------------------------EKAGPKPKVIYVWRNIILMSLLHLGALYG-IALIPSAHLYTLLWVIAFYSVSALGITAGAHRLWSHRTYKARLPLRIFLTFANTMAFQNDIYEWARDHRVHHKFSETDADPHNARRGFFFSHVGWLLVRKHPDVIEKGRLLDMSDLKADKLVMFQRRYYKPAVLFMCFIMPTLVPWYFWDESLKHSFfVASLLRYACVLNATWLVNSAAHLYGSRPYDKNINPRENILVSLGAIGEGFHNYHHTFPYDYSTSEYRW-HINITTFFIDFMCFLGLAYDRKKVSKEVILARCSRTGDGSH-------------------------
>UPI001F115483	364	0.469	1.707E-108	24	331	349	42	350	384
------------------------EKDEPTSKPYKTIIVWRNVIAMTILHLAALYGIHLAIWNARRKTIAWSCLMAVVGGLGVLAGSHRLWTHRSYKARWPLRLLLMMAQTIALQNDIYEWVRDHRVHHKFSDTDADPHNSRRGFFFSHMGWLLCRKHPEVKAKGALIDMSDVWADPIVRFQRRFYIPLVILLWGIFPVWVPVHYWNENLEVSIMANALRYVMLLHQAWSVNSAAHLFGYRFYERSIEPRENYWVVYLSLGEGYHNYHHTFPWDYSASEHGWkHNFNVTTAFIDLAAWLGLAYDRRIVSRKVIEQRLERTGDRQQPLGAMMDK-----------------
>A0A1Q3FPV1	364	0.452	1.707E-108	23	337	349	58	382	392
-----------------------VEGSHE--EEFRPEIRWPDFIAQVFLHVGFLIGVWQVVTlQAKLYTVLWTLILVWGSGIGITAGAHRLWSHKSYKAKWPLRVLLMFLFTICGQRDAYTWAHDHRVHHKYSETKADPHNAKRGFFFAHVGWVFLTPHPEVVAKRKIIDMSDLEADPIVMWQKKYYLPLFALLVIGFPVFVPYYYWSESFWVAFWVCFtVRFTTTLNIAFFVNSVAHMFGNRPYDKNISPVENLPVAIAAMGEGWHNYHHVFPWDYKTGELGSYMFNVTTGVIDAFAKLGWAYERKSVSPEIIERRAAKYGDGTRflsdecvhqdPVWGFGDRDIAKED-----------
>A0A151X3D3	364	0.420	1.707E-108	0	343	349	2	360	636
MSPNeERVTTAICpkVETDCNMTlkrnrlandESTKNHNTTTQKNDESteikyvpRIKWLDLSAQLFIHGGCLYGLYLVLTQAKLLTSLWAFVTIYTSGFGITAGVHRLWSHKAYKAKWPLRLFLVFLFTITGQKDVYTWALDHRVHHKYSETDADPHDARRGFFFAHVGWLFTTPHPDVVAKRKAVDVSDLEADPIVML----YIPLFALLTIALPVGIPCYFWSESLWISFWVNFnFRFCINLNIAFSVNSVAHMWGQKPYDKNISPVENIAVSIAALGEGYHNYHHVFPWDYKTGELGEYPFNLSTAFIDAFAWIGWAYDRKYVSPSMIRRRAHRCGDGSH-VWGYGDVDILKEDLEELDV-----
>UPI0006B0FA48	364	0.459	2.337E-108	0	322	349	0	310	315
MAP----KSGNNS-PDTLNVPQ------KREKHRHLEIVWTNVWIFTVLHTAAFAGFILVLNRT-WRPWVFGVVYSYCSGLGVTAGAHRLWCHRAYKAKLPLRILLMVFNCIACQNDIYEWSRDHRVHHKFTETDADPHNVNRGFFFAHMGWLMHKKHPDVREKGKTVDCSDILQDPVVRFQKRFYIPLVLLLTFYLPTMIPVWVWGEKVWFAFlTTGILRYVITLHCTWLVNSAAHYWGNRPYNRFMDARENKHVAWWALGEGFHNYHHAFPYDYSTSEYGW-KLNITTMFIDFMAKLGQAYDLKTVPNDVIEKTRQKTGDGT--------------------------
>UPI0018643A17	364	0.468	2.337E-108	11	323	349	0	315	319
-----------MTETTLE--PTMVEDVfdesyrEKKGPKPPMVIVWRNVVLMSLLHLGAVYALFL-IPSASPLTLLWALLCFVFSALGITAGAHRLWSHRSYKASLPLRVFLTFANSMAFQNDIYEWARDHRVHHKYSETDADPHNAVRGFFFSHIGWLLVRKHPDVIEKGSKLELSDLKADKVVMFQRRFYKPSVLLMCFVVPTVVPWLLWNESlWVGFFIPTLMRYALGLNATWLVNSAAHMWGNRPYDVNINPRENRFVTFSAIGEGYHNYHHTFPYDYSTSEYGW-KLNLTTCFIDLMCFVGLARERKRAAREVVRARVQRTGDGSH-------------------------
>A0A0F7R6V7	364	0.485	2.337E-108	20	327	349	7	314	324
--------------------PNETPTEESLPNNkRESNIIYKYVISFTFLHLAAFYGLYLCLTSVKWLTIGFSLLTYQLSILGITAAAHRLWSHRSYKAKFPLQVILMVLNCMSFQNSALNWCRDHRVHHKCSDTDGDPHNASRGFFFSHIGWLMTKKSEEVKRQGKSIDMSDLYNNPVLRFQKKYAVPLIGTICFILPTFIPMYFWGETLNNAWHMNILRYVLALHATLCVNSVAHKWGYKPYDKNILPSQNILLSTAMLGEGFHNYHHVFPWDYQAAELGNKKFNHTTYFIDFFAWVGWAYDLKSSSEEVVRNRAERTGDGT-DLWG---------------------
>A0A3Q1GJM7	364	0.474	2.337E-108	26	323	349	30	325	329
--------------------------KEKEGKPPMM-FVWRNIILMSLLHIAALYGL-LLLPSASPLTLAWTAVCYFISALGVTAGAHRLWSHRSYKASLPLRVFLALANSMAFQNDIYEWARDHRVHHKYSETDADPHNAKRGFFFAHIGWLLVRKHPDVIEKGRKLELSDLKADQVVMFQRRHYKLSVVTLCFLLPMLVPWYFWGESLtVGYFVPGFLRYAVVLNATWLVNSAAHIWGNRPYDKTINPRENPMVAFSAIGEGFHNYHHTFPFDYATSEFGC-KLNLTTAFIDLMCFMGLATDCKRVSKEMIIARVQRTGDGSY-------------------------
>A0A2L2XZJ1	364	0.475	2.337E-108	0	323	349	1	317	333
MAPN---NTASIEESVS---PkNETEQ--KTEPKFKTEIVYTNVLLFIYLHLSFVYGVYLGLTTADSKTGIFSYIYGNIAGLGITAGAHRLWSHRSYKAKLPLRIFLVILNSIAAQNDVYEWCRDHRVHHKFTETDADPHNIKRGFFFAHMGWLMCRKHPAVKAKGKAVFLDDILADPVVRFQRKFYIPLVLLFSFYLPTMIPVWLWNETIWNSFFVSsMARYCFSLNVTWLVNSAAHMFGDRPYDKFIWASENPIVAFFAHGEGWHNYHHVFPWDYSTSELG-YSLNLTKIFIDFMALIGQAYDLKTAHPQLVKNRKLKTGDGTR-------------------------
>A0A059TBF9	364	0.455	2.337E-108	0	346	349	0	338	341
MTPDAREET--LLEDDGY-----VRLVAPQASSGKQEASYLNIAMYSFFHTAGAYGLYLAATEAKWATIFLAFILHEAAILGVTAGAHRLWAHRTYKAKLPLQIFLMLLHSFACRYSAFHWARDHRLHHKYSDTDGDPHNASRGLFFSHIGWLMFKKHPEAKKRMGKIDVSDLKANKVLMFQKKYSIPFIGTICFILPTLIPMYFWDETFSSAFFVTVLRVIVSLHVTFLVNSFAHAFGNRPYDRYIKPSQSIPISLATLGEGYHNYHHAFPWDYKASEFGNTIGNFTTMVINFFAWLGWAYDLKSVGADMIAKKKEKTGDGTN-LWGWGDKDMSKEHKEIANVTYK--
>UPI00077FB06B	364	0.546	2.337E-108	28	319	349	50	341	355
----------------------------EAQKPVPTQIVWRNVILFAYLHMAAVYGFYLMFTSAMWQTNLFAFILYLFSGVGVTAGAHRLWAHRSYKARFPLRVFLAFIYTIAFENDIYEWARDHRVHHKYSETDADPHNATRGFFFAHVGWLLCRKHPEVIKKGKNIDLSDLMADPIVRFHRKYYLKLVLLCCFILPTIVPMYFWGETFKNAlFVATIFRLCFTLNQTWLVNSAAHMWGTRPFDVNINPRENPLVVLGAVGEGFHNYHHTFPYDYATSEYGI-KYNVTTAFIDAMACLGLAYDRKSASRSVVSARKLRTG-----------------------------
>A0A8D2CRY2	364	0.456	2.337E-108	1	323	349	23	356	360
-PPNGSLQNGgeklektPLYLAE-DIRPEIKddiydPSYQDAEGPRpKLEYVWRNIILMGLLHLGALYGVTLVPT-CKFYTLLCAYLCYLVSVLGITAGAHRLWSHRTYKARLPLRLFLIIADTMAFQNDVYEWARDHRTHHKFSETDADPHNSRRGFFFSHVGWLLVRKHPAVKEKGGTLDLSDLRAEKLVMFQRRYYKPAVLLMCFILPTLVPWFCWGETFLHSLCvATFLRYAIVLNVTWLVNSAAHLYGYRPYDKNIDSRENILVSLGAVGEGFHNYHHTFPYDYSASEYRW-HINFTTFFIDCMAALGLAYDRKKVSKAAVLARIKRTGDGSH-------------------------
>UPI001EE6A307	364	0.436	2.337E-108	0	326	349	8	351	361
MPPNiVNDSTalGVEFQRVAGCKQDNIviakknPAINKNPKkssegpfGFETTLIWPNIVSIALLHLIGMYMAYTIPFQCRKLTLFWGLLIGMSSGFGVTGGVHRLWSHRSYKAKWPLRVILIICYSIAGQNTIYDWVRDHRVHHKYTETDADPHNSNRGFFFAHVGWLMMRKHPEVIRRGRQVDMTDVLSDPIVQFHQRYFWQMKLLFCFVIPIVVPVYFWNETWYISIMSQiFIRYIAGLNFTWLVNSAAHMWGTKPYDSGISPVENLSVAIVAMGEGWHNYHHVFPWDYKAAELGNYTFNVTTFLIDMFAKIGWAYDLKQPSAALVRKVAEKHGDGSHHAW----------------------
>A0A7M7KJ62	364	0.493	2.337E-108	30	322	349	64	356	400
------------------------------AGEFKAQIVWQNVFVFVLLHGAMLYGIYVALVHAMWRTWFFAFLIGQLAGLGVTAGAHRLWSHRAYKARLPLRIVLMLFNCLACQNDLYEWTRDHRVHHKYSETDADPHNVNRGFFFAHVGWLMCKKHPEVFRKGKAVDCSDLLQDPVIRFQRRWYVPLTTFMCFYMPTVVPYYLFGETYWNAFFVStMTRYVFSLNFTWLVNSAAHLWGNKPYDRHISPAENAFVSLVAIGEGFHNYHHTFPWDYRTSELGW-KINLTSMFIEAMAYIGQAYDLKTVPPAVVEKRKLRTGDGT--------------------------
>A0A6J2YWG4	364	0.444	2.337E-108	2	339	349	46	386	401
--PNYI-----FTEKDNDII-RTIKQLNdETKENSKLRreieeyvpcIKWPDLIVQTYIHLGCLYGLFLCIWSAKIYTTLFAFFTVFVTGFGITAGAHRLWSHRAYKAKWPLRLLLVILFTVTGQRHVYAWALDHRVHHKYSETDADPHNAMRGFFFSHVGWLVLTPHPLVVEKRRLIDMSDLEKDSIVMWQKRLYPLLFFIFVIFVPVSIPIYFWEESLWNSLWINFnTRFSITLNIAFFVNSVAHMWGQKPYDRFISPVENLAVSIAALGEGWHNYHHVFPWDYKTGELGN-SWNPSTTFIDFFAKVGWAYDLKSVSKKMISRRAHRSGDGSY-IWGYGDSDLDPEDLE---------
>UPI0018CD5066	364	0.425	2.337E-108	24	342	349	84	416	421
------------------------ESKTSQRKDkdviYEPHIRWPDLAAQSFLHFGALYGLYLLF-SVKYQTLFWVIATIWISGIGITAGAHRLWSHKSYVASLSLRILLILLFTIAGQRDAYTWALDHRIHHKFSETNADPHNAKRGFFFAHVGWLFLTPHPDVEKKRKIIDMSDLENDSVVMFQRKWYIPLFTIFSIILPVFIPWYYWNESMWCSFWINFnFRFCCTLNVAFFVNSVAHMWGRKPYDKNISPVECPIVSFLALGEGWHNYHHVFPWDYKTGEFGSYKLNVTTGFIDLCAKLGLATGRKFVSSDMVIRRAAKCGDGTRFlcdefahsdqVWGYGDKDMSKEDTKELV------
>A0A6J1MCG5	364	0.431	2.337E-108	10	337	349	96	435	445
----------VYKENAAKLIeEQQREQKSDTDEvVYNPQIRWPDLGAQTFLHAGALYGLYLLF-SAKLYTFLWVVGCIWVSGIGITAGAHRLWSHKSYTASLFLRVLLAFMFSIAGQRDAYTWALDHRIHHKFSETDADPHNAKRGFFFAHVGWLFLTPHPKVIEKRKVIDMSDLEADAVVMFQRKYYIPLFALCSIVLPVLVPWYFWQEDLWMSFWINFnMRFTWTLNVAFFVNSVAHMYGNKPYDKNITPVEAPIVSFLAMGEGWHNYHHVFPWDYKTGEFGNYTLNVTTAFIDFCARIGIASGRKSVSPDMVMRRAAKCGDGTRFlsdeyahknqVWGFGDRDLPRED-----------
>A0A3Q2D323	364	0.493	2.337E-108	27	323	349	356	651	655
---------------------------EKEGKKPARILVWRNIIMMSLLHIGALYGL-LLIPSASWLTLGWTAVCYMISALGVTAGAHRLWSHRSYKASFPLRVFLALGNSMAFQNDIYEWARDHRVHHKYSETDADPHNAKRGFFFSHIGWLLVRKHPDVIEKGRKLDLGDLRADPVVMFQRRYYKLSVVLLCFVVPTVVPWYFWGESLaVGYFVPGLLRFTVVLNATWLVNSAAHMWGNRPYDKTINPRENPFVALSAIGEGFHNYHHTFPFDYATSEFGC-KINITTAFINLMCFLGLARDRKSVSRDMIAARIQRTGDSSY-------------------------
>UPI00188FACCF	363	0.473	3.200E-108	0	322	349	0	322	328
MAPNTsNDVNSYIAEvDDAEI-NEEIKLKAPQAGPRKYEIVYRNIFTIGYLHIAAFYGVYLCFTAAKWQTVLFAYLSYVAATIGVTAGAHRLWSHKSFKAKIPLQVILMIFVSMANQR-VTHWVRDHRLHHKYSDTDADPHNAARGFFYSHIGWLFVKKHPEVKKRGKLIDLSDLFSNPVLNFQHRYSKSFIPTVCFIIPTIIPVLFWGETLSNSWNLVIMRYVFNFHVFFLVNSAAHIWGNKPYDKNIMSTESKAVALATLGEGYHNFHHVFPWDYRSAELRNTVLNYTKTFIELCAKIGWAYDLKTVPYEMVVSRATRTGDGS--------------------------
>A0A6P7JSY3	363	0.498	3.200E-108	26	323	349	34	329	333
--------------------------KEKESKPPRT-LVWRNIILMSLLHIAALYGLVL-LPSASSLTLAWTVVCYLYSALGVTAGAHRLWSHRSYKASFPLRVFLALANSMAFQNDIFEWARDHRVHHKYSETDADPHNATRGFFFSHVGWLLVRKHPDVIEKGQKLELSDLKADKVVMFQRRHYKLSVVTLCFLVPTLVPWYFWGESlVVAYFIPGLLRYTVVLNATWLVNSAAHMWGNRPYDKTINPRENRMVALSAIGEGYHNYHHTFPFDYAASEFG-YRLNITTAFIDLMCYMGLAKDPKKVSDEMIIARMQRTGDGSH-------------------------
>UPI00186B0799	363	0.483	3.200E-108	20	322	349	30	331	333
--------------------QEGIQEGDSGKGPARQGIVWRNVILMTLLHFGALYSL-TLIPKAQLLTLLWAYLCFLLTALGVTAGAHRLWSHRSYKAKLPLRIFLAAANSMAFQNDIFEWSRDHRVHHKYSETDADPHNAQRGFFFSHIGWLFVRKHRDVIEKGRKLDLTDLLADPVVRLQRKYYKTTVLLMCFAVPTLVPWYIWGESLWNSyFLAFILRYTISLNVTWLVNSAAHMYGNRPYDKHISPRENPFVTLGAIGEGFHNYHHTFPFDYSASEFGL-KFNPTTWFIDFMSWLGLATDLKRVPKQMIQARKERTGDGS--------------------------
>A0A1B6DQL3	363	0.469	3.200E-108	41	346	349	37	347	350
-----------------------------------------NVVLFAVLHISGLYGLYlLGFTEVKWQTTAFVAALYWMGVIGVTGGNHRLWSHRTYKANLPLRSLLMFFSITSFQGEVFQWARDHRVHHKYQDTDADPYNIRRGFWFAHVGWLLQKKHPLVIEKGKTIDLSDLTKDEVVMFQRKYFWYLLLFFSLFLPTIIPMYFWGESLKTAWYVATsLRIVLCFNTAAIVNSVAHTFGNRPYDSNFLATQSPICNLITLGEGWHNYHHAFPWDYKAAELGKYGFNFITAFINFFAMIGWAYDLKTVSPGLVRKRVLRTGDGTHPqqvYWGWNDKDILREEKEEAYIFNR--
>UPI00034F6E2F	363	0.470	3.200E-108	6	323	349	34	353	357
------DKTSLYSE---DIRPEMKDDIR--DPNYedeegpvpKLEYVWRNIILMALLHVGALYGITLVPT-CKFYTWLWACMYYVVSGLGITAGAHRLWSHRTYKARLPLKIFLIIANTMAFQNDVYEWARDHRAHHKFSETHADPHNSRRGFFFSHVGWLLVRKHPAVKEKGKLLDMSDLKAEKLVMFQRRYYIPGLLLLCFILPTLVPWYFWGETFQHSLyVATFLRYSLVLNATWLVNSAAHLYGYRPYDKNINSRENILVSLGAVGEGFHNYHHSFPYDYSASEYRW-HINLTTFFIDCMAALGLAYDRKRVSKAAVLAKIKRTGDGSY-------------------------
>UPI0003346395	363	0.475	3.200E-108	10	321	349	38	353	359
----------PLYlEED--IRPEMKDDiydpsyKDQDGPKPKLEYVWRNIILMGLLHLGALIG-ITMIPSCKLYTCLWAFLYYLISALGITAGAHRLWSHRTYKARLPLRLFLIVANTMAFQNDVFEWARDHRVHHKFSETDADPHNSRRGFFFSHVGWLLVRKHPAVKEKGGLLDLSDLKAEKLVMFQRRYYKSAVLLMCFILPTLVPCYFWNETFLNSLyVATFLRYAVVLNATWLVNSAAHMYGYRPYDKNINPRENILVSLGAVGEGFHNYHHTFPYDYSASEYRW-HINFTTFFIDCMAAIGLAYDRKKVSKAAVLARIKRTGDG---------------------------
>UPI001873A3A5	363	0.472	3.200E-108	10	323	349	38	355	359
----------PLYlEED--IRPELKDDIYDPSyKDVEGPRpkivyVWRNIILMSLLHLGALYG-IAMIPTCKIYTCVWGFAYYLVSALGITAGAHRLWSHRSYKARLPLRFFLIIANTMAFQNDVYEWARDHRAHHKFSETDADPHNSRRGFFFSHVGWLLVRKHPAVKEKGGLLDLSDLKAEKLVMFQRRYYKPAVLLMCFILPTLVPWYVWGETFLHSLyIATFLRYAVVLNATWLVNSAAHLYGYRPYDRTINPRENILVSLGAVGEGFHNYHHSFPYDYSTSEYRW-HVNLTTFFIDCMALLGLAYDRKKVSKTAILARVKRTGDGSY-------------------------
>UPI00177B5B1C	363	0.422	3.200E-108	25	337	349	120	442	451
-------------------------QACSSESEYNPQIRWLDLIAQIFLHGGALYGIYLLF-QANFYTFLWVVVCVWCSGIGITAGAHRLWSHKSYTASLPLRIILIFLFTIAGQRDAYTWALDHRIHHKFSETDADPHNANRGFFFAHVGWLFLTPHPKVIEKRKVIDMSDLENDKVVMFQHKYYIPLFALISIGLPVLVPCYFWNENLWLSFWINFnLRFTCTLNAAFFVNSVAHMWGNKPYDKNISPVESPFVAFVALGEGWHNYHHVFPWDYKTGEFGSFKLNITTAFIDFCAKIGWASGRKSVSSGMIERRAAKCGDGSRFlndefvhrdqVWGYGDEDIQNED-----------
>A0A4C1UA19	363	0.364	3.200E-108	0	342	349	130	593	602
MPPQEK-VSGVLIASDAHDAgADALPPASPGADDRPLRIVWRNVILFLLLHLGGVYGGYLFLTKAMWRTCLFAVVLYVCSGLGITAGAHRLWAHKSYRAKLPLRILLTVFNTIAFQRaswhrppptfsivschvppfssgvllsvfghpptssvgvlcyvchlwgnlrqsysispvdigscvqsisnfvgnpenieqeivhnairnnphapttmhsnamcirvhcswgmhayvhansdSVIDWARDHRMHHKYSETDADPHNATRGFFFSHIGWLLVKKHPQIKAKGHTIDMNDLWADPVLRFQKKYYLLLMPIVCFILPTWIPT-LWGESLWNAyFVCAIFRYTYVLNVTWLVNSAAHKWGDKPYDKNINPVETRPVSLVVLGEGFHNYHHTFPWDYKTAELGHYTLNISKLFIDIMSMIGWAYDLKTVSSKVIEQRVKRTGDGSHPVWGWDDNDVPQEDKKGTI------
>A0A7R9M1J7	363	0.471	3.200E-108	21	322	349	32	342	898
---------------------HQHMSANYTAGETYsyksHEIVWRNVILLSILHILAFYG-WLLFvfiDELKWQTAVATFLfGLFSSSLGITAGAHRLWSHRSYKAKWPLRLLLAFANTMALQNDIYEWSRDHRVHHKFSETNADPHNANRGFFFSHMGWLLLKKHKDVREKGASVDMSDIWDDPIIRFQRRFYVPLIILIWGVIPTLVPYYVWNERLWYAFLgCVCFRYVYVLHCTWLVNSLAHLEGNRPYDRHIGPRENNSVIYFAFGEGYHNYHHTFPWDYSASEFGWKsNFNLTTLLIKFFEWCGLAYDLKKPSHNLVRGRQERTGDGS--------------------------
>UPI001CF7284D	363	0.524	4.381E-108	33	319	349	1	288	290
---------------------------------FQTPIVWPNVVLFTLYHIIALQGLYYIATlKTNLRTLIWAFLVLVLAGQGITSGVHRLWAHKSYKAKLPLRLFLCLCQTISFQNSIYEWARDHRAHHKFSDTDADPHNINRGFFFAHMGWLLVRKHPQVKIKGQLIDLSDLESDSVVQFQRKYYHVLAPICCFVVPTIVPWYLWEENFYTSFCVCMLRYLMSLHFTWLVNSAAHMWGYKPYDRSIKPSENRVVAKLTMGEGWHNYHHTFPWDYKAAELDTYNGNLSTAFIDLMAQLGWAYDLKTVPLDVVRKRALRTG-----------------------------
>UPI001C20509D	363	0.445	4.381E-108	0	328	349	0	322	328
MAPCIK----PQQE--AQDLQDPFEKlVAPQAAPRKHEIVHRAVIGLAYVHLAAIYGLYLAITAARWYTILFSATTAVAAGIGVTAGTHRLWSHRAYKAKLPLQIILMVMNSLAFQHSAISWIRDHRMHHRYSDTDADPHNATRGLFFSHIGWLLVKKHPEVLRRGKYIDMSDIYANPVLRFQKKYLIPFNWTICIILPTLIPMYFWGESFNVAWHMVMLRYVYSLNVVFLVNSFAHMWGNRPYDKSIRPTQNSLLSFLAYGEGFHNYHHVFPWDYRTAELGNNWLNLSTLFIDFFAWVGWAYDLKTVPDDVISARADRTGDGTNS-WGF--------------------
>UPI001C204C80	363	0.447	4.381E-108	0	329	349	0	323	330
MPPFVDKA-----EVQAES-EDALEKlVAPQAAPRKFQVVYRNLVTFGLAHLSALYGLYLAVTVAKWYSVFFCIFLAIVAGIGVTAGAHRLWTHRAYKAKMPLQIILIVMNSLAFQNSALDWIRDHRLHHRYSDTDADPHNATRGFFYSHIGWLLVRKHPEVKRRGKFVDLSDVYANPVLTFQKKYAIPFIGTICFLLPTVIPWYYWGESLYVAWYLTMLRYVYSLHVTFLVNSAAHLWGNKPYDKYIKPVQNLYVSFFAYGEGFHNYHHVFPWDYRTAELGNNWLNLSTLFIDFFAWVGWAYDLKTVPDDVISARAERTGDGAN-KWGFG-------------------
>A0A6J2JWY1	363	0.470	4.381E-108	0	323	349	0	319	331
MVPSNQDCDEVFSEEETR-----LEKlVAPQAEPREYKVVYRNIIVFIYYHIAGIYGLYLGLTAAKWATVISALITYCVGAIGVTAGSHRLWSHKSYKATKPLQLFLMLCQSVSNQNSVAHWARDHRLHHKYSDTDADPHNATRGFFYSHVGWLMVRKHPEVVKRGKLLDLSDIYGNPYLKFQDTHSYWFIPVMSFLLPTIIPIYFWGETFSVAWNVNMCRYVMNLNAAFLVNSVAHMWGYKPYDKNIAPSQSRTLSVLTLGEGFHNYHHVFPWDYRSDELSSLRVNPTSMFIELCAKLGLAYDLKTASDELIEGRAKRTGDGSY-------------------------
>UPI0019D2DD8A	363	0.467	4.381E-108	0	332	349	0	328	332
MAPsstHTEITTIVENEEDY---PKLVA---PQAAPRKYDIVYFNLLTFGYAHLITLYGMYLAWTTATWKTLIFNHIIFMLAAVGVTAGAHRLWTHRAYKAKMPLQIILMVMNTLAFQNTAIHWVREHRMHHRYSDTDADPHNATRGFFYSHMGWLLVRKHPEVKKRGKFVDMSDIYANPVLRFQKKYAIPFIGTVCFALPTLIPMYFFGETFNTAWSIAIMRYVFNLHITFLVNSAAHLWGGKPYDKNMMPAQNLSVSFVAFGEGFHNYHHAFPWDYRTAELGNNWLNVSTKFIDFFAWIGWAYDLKTVPNDVVRSRAARTGDGSN-MWGYTPRD----------------
>UPI001E676348	363	0.455	4.381E-108	0	323	349	0	337	338
MAPQAPDQDvkGELLEGEenSQNLPLEKREISislvkifHDLRNLDWSkVVWRNAILFFLLHIYSVYGLYVAVFHAQWKTIGFSLVLYFMAALGITMGAHRLWSHRSFKATPLLRFILAAFQTLSFQNDIFEWARDHRVHHKYSETDADPHNARRGFFFSHMGWLMYRKHPEVIAKGRTLDLSDLQQDAIVMWQRKHYIPLVITACFVLPTVIPWLGWGENAVTALlVAGFLRYSIVLHVTWCVNSLAHWVGSKPFDRNIYPSQNSVVAYMALGEGWHNYHHVFPWDYRTAEFgGLNHYNITSLMIDFCSMIGLAYDRKTVTPAMIKKRAERTGDGSY-------------------------
>UPI00167F80F3	363	0.478	4.381E-108	8	323	349	25	344	348
--------TVPLYlEED--IRPEMKEDIHDPSyqdeegPPPKLEYVWRNIILMALLHLGALYGLVLVL-SCKVYTLLWACVCFVISIEGIGAGAHRLWSHRTYKARLPLRIFLIIANTMAFQNDVYEWARDHRAHHKFSETHADPHNSRRGFFFSHVGWLLVHKHPAVKEKGRKLDMSDLKAEKLIMFQRRYYKPGILLMCFILPTLVPWYFWGETFQHSFyVATLLRYALVLNATWLVNSAAHLYGFRPYDKNIDPRENALVSLGSLGEGFHNYHHAFPYDYSASEY-LWHINFTTFFIDCMAALGLAYDRKKVSKATVLARIKRTGDGSR-------------------------
>A0A8C8T805	363	0.482	4.381E-108	18	323	349	35	345	349
------------------IRPEMKEDIHDPSyqdeegPPPKLEYVWRNIILMALLHLGALYGITLV-PSCKVYTWIFGPSFYVITGLSITAGAHRLWSHRTYKARLPLRLFLIIANTMAFQNDVYEWARDHRAHHKFTETHADPHDSRRGFFFSHVGWLLVRKHPAVKEKGGKLDMSDLKAEKLVMFQRRYYKPGLLLMCFILPTLVPWYFWGETFQHSFyVAALLRYALVLNGTWLVNSAAHLYGYRPYDRNIGARQNMLTSMGALGEGFHNYHHTFPYDYSASEYRW-HINFTTFFIDCMAALGLAYDRKKVSKAAVLARIKRTGDGSH-------------------------
>UPI001D0818AB	363	0.451	4.381E-108	0	343	349	0	350	353
MSPNSTQVEYVLNENEYEkifrsnLSKEETEiELPEERKYK---YRWGFIVYLSLFHIQAVYGIYLSFTSAKLLTTIFGTALHLVSLFAITAGAHRLWSHRAYKATWQLKLILVICQTLSFQGSVYRWCRDHRIHHKYTDTDADPHNSRRGVFYSHIGWILVERHPQYVEKIKLIDFSDLKNDPLLKFQIRYYFQLLFVFCFLLPIIIPWYFWNETLKNAWfICVCSRYIFSLQTAMLVNSWAHIWGTQPYDRRSSGRESLIASIMTVGEAWHNFHHTFPWDYRASELSGFLVNPTMVLLQLFAKIGWAYELKTVSDDLIRKRIKRTGDGSHPtaIWGWGDHEQSDDNKSFAKI-----
>A0A7L1GQK4	363	0.479	4.381E-108	27	323	349	56	351	355
---------------------------EKEGPKPPLRYVWRNIILMSLLHIGAIIGL-TLIPSAKIQTLAWAVLCFLVSALGITAGAHRLWSHRTYKATLPLRIFLAIANSVAFENDIYEWVRDHRVHHKFSETDADPHNAKRGFFFSHIGWLLVRKHPDVIEKGQKLDLSDIKADKVVMFQRRFYKPSVVLLCFVAPTVVPWYFWNESiIISFFIPAILRYALGLNATWLVNSAAHMYGYRPYDKNINPRENPLVSLGALGEGFHNYHHTFPYDYSTSEFGW-RFNLTTAFIDLMCLLGLASDRKKVSKEAIMARKLRTGDGSH-------------------------
>UPI001386AAD0	363	0.471	4.381E-108	13	323	349	40	353	357
-------------EGD--IRPEMKDDiydpsyKDPEGPKPKVEYVWRNIILMFLLHVGALYGITLV-PSCKIYTLIWGYLYYLFSALGITAGAHRLWSHRTYKARLPLRVFLIIANTMAFQNDVYEWARDHRAHHKFSETHADPHNSRRGFFFSHVGWLLVRKHPAVKEKGGLLDLSDLKAEKLVMFQRRYYKSGILLMCFILPTLVPCYCWGETFRNSlFVATLLRYAIVLNATWLVNSAAHLYGYRPYDKNISPRENILVSLGAVGEGFHNYHHTFPYDYSASEYRW-HINLTTFFIDCMAALGLAYDRKRVSKAAVLARIKRTGDGSY-------------------------
>A0A8C6S3G4	363	0.461	4.381E-108	10	323	349	37	354	358
----------PLYLGE-DIRPEMKEDIYDptyqdaEGPPPKLEYVWRNIILMSLLHVGALYG-ITLIPSCKFYTCLFACVCYVISMEGIGAGAHRLWSHRTYKARLPLRLFLIFGNTMAFQNDVYEWARDHRAHHKFTETHADPHNSRRGFFFSHVGWLLVRKHPAVKEKGGKLDMSDLEAEKLVMFQRKYYKPGILLICFILPTLVPWYFWGETlKHGLYVATFLRYALTLNITWLVNSAAHLYGYRPYDKNIDPRENALVSVGTMGEGFHNYHHTFPFDYSASEYRW-HINFTTFFIDCMAALGLAYDQKEVSKAAVLARIKRTGDGSH-------------------------
>A0A8C2MQR4	363	0.465	4.381E-108	10	322	349	58	375	380
----------VLQQWGEDIRPEMKEDIydpsyqDEEGPPPKLEYVWRNIFFMALLHLGALYGITLV-PSSKIYTCLFACVLYVFTGLGITAGAHRLWSHRTYKARLPLRFFLIVANTMAFQNDVYEWARDHRAHHKFSETHADPHNSRRGFFFSHVGWLLVRKHPAVKEKGGKLDMSDLKDDKLVMFQRRYYKPCLLLMCFILPTLVPWYCWDETFLHSLyVATLLRHVFMLNATWLVNSAAHLYGFRPYDKNIGARENMLISVGALGEGFHNYHHAFPYDYSTSEYRW-HINFTTFFIDCMAALGLAYDRKRVSKAAVLARMKRTGDGS--------------------------
>A0A1A9VPX4	363	0.422	4.381E-108	11	339	349	134	472	480
-----------LIKAKELLMPANITE-ETLDREEHQPkIRWLDLMAQLFLHVGGLYGFYLLF-SAKLLTFLWVIVIIWVSGIGITAGAHRLWSHKSYNASLTLRILLMFLFTIAGQRDAYTWALDHRIHHKFSETDADPHNAKRGFFFAHVGWLFLTPHPNVVEKRKIIDMSDLERDPVVMFQRRWFIPLFAICSIGLPALIPWLQWDESLWRSFWINFnMRFCCTLNVAFFVNSVAHMWGRKPYDKNISPVESPMVSFLALGEGWHNYHHVFPWDYKTGEFGNYKLNVTTAFIDICAKFGLANGRKLVSCDMIKRRALKCGDGSRFltdefahknqVWGYGDKDLLPEDLQ---------
>UPI001E8EEEDD	363	0.459	4.381E-108	9	323	349	544	857	861
---------GAMAEiSTVEDVfDDTYKEKEGPKPPKMM--VWRNIILMALLHFAALYGLILLPSASAS-TLAWSVVCYLISALGVTAGAHRLWSHRSYKASNPLRVFLALANSMAFQNDIFEWARDHRVHHKYSETDADPHNATRGFFFAHIGWLLVRKHPDVIEKGKKLDMSDLKADKVVMFQRRHYKLSVLILCFLVPTLVPWYFWGESlIVAYFIPGLLRYAVVLNATWLVNSAAHIWGNRPYDKTINPRENPLVAFSAIGEGFHNYHHTFPFDYATSEFGC-KLNITTAFIDLMCFLGLANDPKKVSKELIIARIQRTGDGSH-------------------------
>UPI0005F45689	362	0.545	5.998E-108	66	348	349	3	284	288
------------------------------------------------------------------WTAA--IMLYQLGMLGITAGAHRLWSHRSYKATWPLQLLLMIMNTLAFQGPVIVWARDHRVHHKYTETDADPYNATRGLFFSHVGWLLCRKHPEVKEKGKGLDISDLESNPILAFQKKHRFILVPLLCFILPTVIPVVCWNETWTNAYFIStVLRYIFTLNMTWLVNSVAHSFGNKPYDKDIKAVSNKGVTILVLGEGWHNYHHVFPWDYKTAELGNYTFNFTTAFIDFFAKIGWAYDLKSVSEDMIRKRVKKTGDGSHVLWGRGNKDQTQEERDEAVVMHRQT
>A0A6P3XK66	362	0.508	5.998E-108	30	323	349	17	311	312
------------------------------KKNYEWKIVWRNVISFIYIHLAGFYGMYLMFFHVKYLTVLWYIACTVFIKIGVTAGVHRLWSHRSYKAKWPMKLILMILQSAAYQDTIYQWARDHRVHHKYTDTDADPYNASRGLFFSHIGWLLVRKHPKVTEKSAMIDCSDLEQDPFVTFQKKWYVWLMPTFGFILPTLIPYWFWNETFSHAWHVNFARYCTNLNTSWTVNSIAHAWGTKPYDKSIRPTDNIGVAIASLGEGWHNYHHAFPWDYRAAEeFGIYRINVTTIFIQFFALLGLAYNLKAARPEMIKHRVSRNGDTSY-------------------------
>S4WAY4	362	0.472	5.998E-108	0	327	349	0	322	326
MVPN-KGSSDVLSE---HSEPQFTKLIAPQAGPRKYKIVYRNLLTFGYWHLSAVYGLYLCFTCAKWATILFAFFLYVIAEIGITGGAHRLWAHRTYKAKLPLEILLLIMNSIAFQDTAFTWARDHRLHHKYSDTDADPHNATRGFFYSHVGWLLVKKHPEVKARGKYLSLDDLKNNPLLKFQKKYAILVIGTLCFLMPTFVPVYFWGEGISTAWNINLLRYVMNLNMTFLVNSAAHIFGNKPYDKSIASVQNISVSLATFGEGFHNYHHTYPWDYRAAELGNNRLNMTTAFIDFFAWIGWAYDLKSVPQEAIAKRCAKTGDGT-DMWG---------------------
>A0A6J0UDY5	362	0.469	5.998E-108	0	322	349	0	326	328
MA--KQEANGVVN-GEATMTCHGKEEntLGSTAGggeekvGRNQEIVWRNVILMALLHIGAVYALFL-IPKAHLFTLIWAYLCFLMSALGVTAGAHRLWSHRSYKAKLPLRIFLAAVNSMAFQNDIFEWARDHRVHHKYSETDADPHNAQRGFFFSHIGWLFVRKHRDVIEKGRKLDYSDLLEDPVVMFQRKHYKISVVLMCFVVPTLVPWYFWRESLWNSyFLASILRYTISLNVAWLVNSAAHMYGNRPYDKTINPRQNPFVTFGAIGEGFHNYHHTFPFDYSASELGL-KFNPTTWFIDFMFWLGLVTDRKKTPKEMVEARKERTGDGS--------------------------
>A0A6J1MJ49	362	0.483	5.998E-108	0	324	349	0	326	329
MGPLQKtDAS-VIYERSLndneELTPQIINS-TKTER-RELDIVWRNVIIYTLLHLGGIYGGFLFVTQAKWATRIFAFMLYVASGLGITAGVHRLWSHKAYKAKLPLRILLVAFNTIAYQDSIIHWARDHRVHHKHTETDADPHNATRGFFFSHVGWLLVKKHPEIKAKGQAIDVSDLWADPLLRFQKNYYLFLMPLACFILPTYIPT-VWGESLKNAFFVSaIFRYVYVLNVTWLINSAAHMFGTKPYDKDIYAVETRPVALVTLGEGFHNFHHTFPWDSKTSELGNYALSFTNIFLEAMAKIGWAYDFRTVPRDVVLKTAKKSGDGSHP------------------------
>Q95UJ3	362	0.480	5.998E-108	0	323	349	0	319	332
MAPNVEE-----IETDLTETEEKWEKlVAPQAAPRKHEILYTNLLIFGYGHLAGLYGLYLCFTSARLQTIILAFILHAMAILGITAGAHRLWTHRSYKATMPLQIILIIFNSLSFQNSAINWVRDHRSHHKYCDTDADPHNAARGLFYSHIGWLLVKKHPEVKKRGKMTDMSDVYRNPVLRFQKKYAVPFIGTICFVLPTIIPMYFWGESLNNAWHITLLRYIFSMHTIFLVNSVAHLWGNRPYDKNILPADNRTLSIATLGEASHNYHHTFPWDYRSTELGYLPTNFTTNFIDFFAWIGWAYDLKTTSGEIINSRIQRTGDGTH-------------------------
>A0A6J2VAH4	362	0.465	5.998E-108	13	323	349	16	329	333
-------------EAMAESMPVEdafgDSQKEKEGPTLPGQIVWRNVVLMLLLHIGALYGLVTIPAASA-LTLVWTGVCFMISALGITAGAHRLWSHRSYKASMPLRIFLAVANSMAFQNDIFEWARDHRVHHKYSETDADPHNATRGFFFSHIGWLLVRKHPDVIAKGRKLDLSDLKTDRVVMFQRRYYKLSVVVMCFLIPTVVPWYFWGESlLVGFYLAGLLRYTVVLNATWLVNSAAHMWGMRPYDQNINPRENKFVAFSAIGEGFHNYHHTFPYDYATSEFGS-RLNLTKAFIDFMCYLGQASDCKRVSHETVMARVRRTGDGSH-------------------------
>A0A3Q1HII3	362	0.500	5.998E-108	26	322	349	34	329	334
--------------------------KEKDGPKPPMRLVWRNIILMALLHVGAVYGLVL-LPSASALTLAWTAMYYIISALGVTAGAHRLWSHRSYKASLPLRVFLAIANSTAFQNDIYEWARDHRVHHKFSETDADPHNATRGFFFSHIGWLLVRKHPDVIEKGQKLELSDLKADKVVMFQRRHYKLSVVVLCFMVPTLVPWYFWGESFaVAYFIPGLMRYALVLNATWLVNSAAHMWGNRPYDKTINPRENPLVALSAAGEGFHNYHHTFPFDYATSEFGW-KLNVTTAFIDLMCFLGLAQDRKKVSKETIIARVQRTGDGS--------------------------
>UPI0007A7150B	362	0.477	5.998E-108	13	323	349	42	355	359
-------------EED--IRPEMKDDIYDPSYqDEKGPRpqvvyVWRNIILMFLLHLGALYGIVLVPT-CKVYTWLFAFLYYLISALGITAGAHRLWSHRSYKARLPLRLFLIIANTMAFQNDAYEWARDHRVHHKFSETDADPHNARRGFFFSHVGWLLVRKHPAVKEKGSLLDLSDLKAEKLLMFQRRYYKPAVLLMCFILPTFVPWYFWGETFKHSLyVATFLRYAIVLNATWLVNSVAHLYGYRPYDKNINPRENILVSLGAVGEGFHNYHHSFPYDYSTSEYRW-HINLTTFFIDCMAALGLAYDRKKVSKAAVLAKIKRTGDGSY-------------------------
>A0A437B5E2	362	0.455	5.998E-108	0	335	349	7	347	365
MPPQV-DPIpsGVVFETETQ-TPDLglasdVSKL-KQAAQKKYEYVYFNIVWFLFLHTVSLYGLYLAFTSAKWQTNLFACAMHLACAIGVGAGSHRLWTHRGYKARTPLRILLMIWQTAAFQDCIFEWARDHRTHHKYADTDADPHNSVRGLFFSHCGWLCCKKSPEVIEGGKRIDVTDLYEDPVVMFQKKHYMKMMPILCFVLPTVIPVYFWGETWMNAFCIPtILRYTFGINVVWSINSFAHHYGFRPYDKSLNPRDNvaIWLFCL---EGFHNYHHAFPWDYRATEHSFYNmLTPTVVFIDLMAKIGQAYDLKSVSPNIIKQRAHRTGDGTHNLWGWDDPEFTE-------------
>UPI001E275138	362	0.493	5.998E-108	20	327	349	36	350	383
--------------------PEEkgvkkylLPADIGTDPNFKRKIVWKNVLGFIVLHSGALYGSYLCFTDAKWLTVAFYWILTFFTGVGITGGAHRLFSHKTYKAKLPLKLLMLILQTMAGQNCMYIWVRDHRLHHKFSDTDADPHNAMRGFFFSHMGWLMSRKHPLVIQKGKTIDLSDLEADELVMFQKKYYKTLYFIFALIIPVYIPVILWGETEWNSlFISYFLRYVTLLHITWTVNSIAHFYGTKPFDKNMVSVESRLVALWAGGEGWHNYHHAFPWDYKASEFGA-GLNATGFFIDVMAHFGLAYDLKEASPDMVKKRILRTGDGTHKYFG---------------------
>UPI0013F1E9A2	362	0.450	8.211E-108	0	323	349	0	311	312
MSPN-------------EFVSNEVStkELGKQ-KNYKWEIVWFNVTCFTLIHLSGLYGVYLMLFQAKYVTLLWYVVSTIFIMMGVTAGCHRLWTHRSYKAKWPMRLILMILNTAAYQDTIYQWARDHRVHHKFSDTDADPHNANRGFFFSHAGWLLVRKHPDITVKGSTIDCSDIAQDPFVAFQKKWYKWLMPTFCFIIPALIPYWFWNETFSCAWFVNFARYCTNLNTSWMVNSIGHISGTKPYDKSIRPTENYGVAMASLGEGWHNYHHAFPWDYRAGEPGIFKVNITTTFINFFSFLGLAYDLKAATPDMIKLRATRCGDGSY-------------------------
>C3ZZN6	362	0.495	8.211E-108	28	326	349	21	316	323
----------------------------PQPRAQPLQIVWRNVVFMTLLHIGAVYGLVL-IPHAHTYTTVWAiFLHYFSGVLGITAGAHRLWTHRSYKARLPLRVVMAAANSVAFQNHIHEWSRDHRCHHKYSETDADPHNASRGFFFSHCGWLLLRKHPDVKAKGKLIDMTDLAADPVVRFQKRYYLASVLLLCFALPTAVPILAWQESLRNAFfIAVVSRYVLTLNVTWLVNSAAHLWGNRPYDRSIHPAENGFVSAMAGGEGWHNYHHTFPFDYATGELGW-RINMTTVFIDAMAWTGLAYDLRTASPNVVRARALRTGDGT---W----------------------
>A0A3B4CHE7	362	0.464	8.211E-108	5	322	349	9	325	327
-----RDAVGGRCEpEGAESREAEAEcGATKEQRGR--TIVWRNVVLMALLHTGALYA-VLLVPKAHPFTWIWSYVCFIITALGVTAGAHRLWSHRSYKAKLPLRIFLAAANSMAFQNDIFEWSRDHRAHHKYSETDGDPHNAKRGFFFAHIGWLFLRKHNDVIEKGKRLDLSDLLADPVVVFQRRHYKTSVVVMCFLLPTLVPWYFWGECIWNSyFLAAILRYTISLNVAWLVNSAAHMYGNRPYDRNINPRENCFVSFGAIGEGYHNYHHTFPFDYAASELGL-RFNPTTCFIDLMCWFGLASDRKKATPEMIKARKLRTGDGS--------------------------
>A0A0L7L2G4	362	0.484	8.211E-108	18	344	349	8	320	329
------------------ITEEENNKlKGPQAGPRVFQIVYRNLVVFAYWHLAAIYGLYLCFTSAKFATIIFGFTLYVLAEIGVTAGAHRLWSHKTYKAKLPLQILLMVMNTVAFQNSIIDWVRDHRLHHKYSDTDADPHNATRGFFYSHVGWLLVRKHEEVKKKGKVMDI--------------YAIPFIGAVCFVLPTVIPMYFWSETLKNAWHITMLRYVMNLNVTFLVNSAAHLWGYKPYDKSILPAQNITVSVATFGEGFHNYHHAFPWDYRTAELGNQYLNLTAVFIDFFAMIGWAYDLKTVSEDTIKRRKERTGDGTN-LWGWDDKDLSREDKEGAVVL----
>A0A6I9KNY7	362	0.445	8.211E-108	0	322	349	0	328	330
MrGPNT-DGTkvpfCNAKEEISARVETSEDdsgQERPDARRQRQNIVWRNVVLMCLLHLGAVYALVL-IPKAKPLTLLWAYFCFLLTALGVTAGAHRLWSHRSYQAKLPLRIFLAAANSMAFQNDIFEWSRDHRVHHKYSETDADPHNARRGFFFSHIGWLFVRKHRDVIEKGRKLDVTDLLADPVVQFQRKYYKISVVLMCFVIPTLVPWYIWGETLWNSyFLASILRYTISLNVTWLVNSAAHMYGNRPYDKHISPRQNPLVTLGAIGEGFHNYHHTFPYDYSASEFGL-NFNPTTWFIDIMCWLGLATDRKRATQSIIKARKARTGDGS--------------------------
>UPI0019CFDCBF	362	0.476	8.211E-108	0	336	349	0	330	331
MAPN--DKThieTPLIETE-ESFPKLIA---PQAAPRKYDIIYFNVLSFTYAHIASLYGIYLACTVATWQTLIFSNIIFMLAAVGVTAGAHRLWTHKAYKAKMPLQILLMVMNTLAFQNTAIHWVREHRMHHRYSDTDADPHNATRGFFYSHMGWLLVRKHPELKRRGKFVDMSDIHANPVLRFQKKYALPFVGTVCFALPTLIPMYFFGETLNIAWNIALMRYVANLHITFFVNSAAHLWGNKPYDKHIKPVQNLAVSFMAFGEGFHNYHHAFPWDYRTAELGNNWLNATTKFIDFFAWIGWAYDLKTVPDEVILSRANRTGDGSN-MWGF--KDGKTE------------
>A0A6P7KDV1	362	0.490	8.211E-108	25	323	349	36	331	335
-------------------------EKDGPKPPRI--IVWRNVILMTLLHIGALYGVYL-IPSASAATLLWSVVCFVISGLGITAGAHRLWSHRSYKASLPLRIFLSVANSMAFQNDIFEWARDHRVHHKYSETDADPHNAVRGFFFAHIGWLLVRKHPDVIEKGRKLELKDLLNDKVVMFQRKYYKLSVLIMCFFIPTIVPWYLWGESlWVAYFLPGLLRYTLVLNASWLVNSAAHMWGNRPYDKHINPRENKFVTFSAIGEGFHNYHHTFPYDYATSEYGW-KLNLTTCFIDLMCFLGLAKDCKRVPHELVLARIQRTGDGSH-------------------------
>UPI0018D0158B	362	0.469	8.211E-108	31	340	349	26	334	336
-------------------------------KPRKYEVVYTNLLTFGYGHIGALYGLYLACTVAKWTTILFALGLYYAGILGITAGAHRLWSHRTYKAKMPLQIILMILNTIAFQNTAYTWIRDHRLHHKYSDTDADPHNATRGFFFSHVGWLLVRKHEDVKKYGKLIDMSDIENNPVLRFQKKYALPWCGMVCFVLPTLIPMYCWGESLNCAWhIAVVLRYVANLNVTFLVNSAAHIWGYKPYDKNMLPGENISVAIASFGEGFHNYHHTFPWDYRAAELGNNRLNLTTAFIDFFASIGWAYDLKSVTKTHIEARKKRTGDGSN--FSWLDKETVTEDQKD--------
>G8FQ83	362	0.467	8.211E-108	0	338	349	0	330	357
MPPNSEET--VLREtEDyVKLVaPQAAARIH------ELAIVP--LSLFTYWHITGLYGLYLIFTEAKWQTVVFTIFMYNAGILGITAGSHRLWAHKTYKAKRPLETLLMIFHSLTSQNTVRHWARDHRFHHKYSDTDADPHNATRGFFYSHVGWLLVKKHPEVLRRSQTIDMSDIYNNPVLRFQKNYGLPVVALFAYILPALIPMYCWEETLNNAWHINLLRIIANLHASCLVNSAAHAFGNKPYDKHIAATQISTLSFITLGECFHNYHHVFPWDYRTAELGNNRLNLTTLFIDFFAWVGWAYDLKTVSDGMVEARAKRTGDGTN-LWGWGDKDLGKGEK----------
>L5JRP8	362	0.474	8.211E-108	13	323	349	42	355	359
-------------EED--IRPELKDDiydpsyKDKEGPRPKLEYVWRNIILMFLVHLGGLYG-ILLIPTCRVYTWLWGVFCYGFSALGITAGAHRLWSHRSYKARLPLRLFLIIGNTMAFQNDVYEWSRDHRVHHKFSETDADPHNARRGFFFSHVGWLLVRKHPDVKEKGGLLDLSDLKAEKLLMFQRRYYKPAILLLCFILPTLVPWYFWGETFQHSLyVATFLRYILVLNATWLVNSAAHLYGYRPYDKTINPRENILVSLGAVGEGFHNYHHTFPYDYSTSEYRW-HLNLTTLFIDCMAAIGLAYDRKKVSKAAVLARVKRTGDGSY-------------------------
>A0A834HN42	362	0.453	8.211E-108	31	341	349	29	360	370
-------------------------------KKYENQIVWKNVILLSILHGLVVYGFYLLFAGYGKWKVVLFnAVYWPFISIGITAGAHRLWAHRTYKANLPLRIYLMLAHTAAAQNHIYDWVRDHRVHHKYTDTDADPHNATRGFFFSHMGWLLYKKHKDVIEKGKTIDMSDILADPVLRFQIKYYYPLVFVMYFI-PVVIPWYFFDSPLWHSFLTSTGRYVFTLHGTWCINSVAHKFGTKPYDKSIRAVDNSVMGPLGLGEGWHNYHHVFPWDYKTGELSGCKSNFTAAFIEFMAKFDWATDLKKASDEMIRKRVYRTGDGTWSkmdilkkcdfsnsefidngesYWGWGDKDMKQEEIQAI-------
>A0A4Y2UXN8	362	0.489	8.211E-108	9	319	349	33	355	377
---------GPVIQE-PEDIPDECDkvsdkELPPAEKTTEelaeegplMPVVWRNVILFAYLHIASLYGVYLIFTSAMWQTNVFAVFLYLFSGIGVTAGAHRLWSHRSYKARFPLRVFLAFIFTIAFENDIFEWARDHRVHHKYSETDADPHNAKRGFFFAHIGWLLCRKHPEVIKKGKKINLDDLMADPVVRFHRKFYLPLVVLCCFVLPTIAPMYLWGETFMNSlFVATLFRFCFTLNQTWLVNSAAHMWGNKPYDIHISPRENTLVALGAVGEGFHNYHHTFPYDYATSEYGI-KFNLTTLFIDTMAWLRLAYDRKTVSKGMVEARKLRTG-----------------------------
>UPI00038EC458	362	0.470	8.211E-108	12	323	349	63	377	381
------------SEED--IRPEMKDDIR--DPNYedeegpapKLEYVWRNIILMGLLHVGALYGITLVPT-CKVYTWLWVYFYYTVSILGITAGAHRLWSHRTYKARLPLKIFLIIANTMAFQNDVYEWARDHRAHHKFSETHADPHNSRRGFFFSHVGWLLVRKHPAVKEKGRLLDMSDLKAEKLVMFQRRYYKPALLLLCFILPTLIPWYCWGETFLHSFyVATLLRYVLVLNVTWLVNSVAHLYGYRPYDKNINPRESPLVSLGTMGEGFHNYHHSFPYDYSASEYRW-HINFTTFFIDCMAALSLAYDRKKVSKAAILAKMKRSGDGSY-------------------------
>A0A7J6B624	362	0.451	8.211E-108	8	323	349	80	387	391
--------TWV---DDA--FDESYKEKEGVAPP--LKIVWRNVALMTLLHIGAVYGL-TLIPSAKASTLFWAWVCFIISAMGVTAGAHRLWSHRSYKAKLPLRIYLAFANSMAFQNDIYEWARDHRVHHKYSETHADPHNATRGFFFSHVGWLLVRKHPDVIEKGSKLDVSDLKADPVVMFQRRYYKSSVVVICFIIPTLVPWYFWGESlWVAYFIPGLLRYAMVLNATWLVNSAAHMWGMRPFDRNINPRENMFVAFSAVGEGFHNYHHTFPYDYATSEHGGF-LNFTKVFIDLMCYIGLAQDCKKPSHDTIMARVKRTGDGSH-------------------------
>UPI001F0D0BE7	362	0.455	8.211E-108	3	322	349	21	358	398
---NNNDNDNYHSNEDDYHQPDLIPDDDDDDDDnekslRSDPlpllqlndIVWRNVILLSILHILAIYGWFifVMDPNIKWQTSIATFILgLFSSSFGITAGAHRLWSHRSYKAKWPLRLILAFANTMALQNDIYEWCRDHRVHHKYSETNADPHNSRRGFFFAHMGWLMVKKHSDVKLKGKNIDLSDVWADPIIRFQRRFYIPLVIICWGIIPTLIPFYFWNETLWHSFLgCVCFRYVYVLHCTWLVNSAAHLWGHRPYDVNIEPKENDSVVYLTFGEGYHNYHHTFPWDYSASEYGSYyNFNLTTLIIDLFEHCGWTFDLKKPSNELIVARKYRTGDGT--------------------------
>UPI00114393EC	362	0.462	1.124E-107	17	323	349	14	320	321
-----------------ETVKSGVPAKESHTINYEWKIVWKNVIVFIYIHLATIYGLYLAFCYASLRSFMWYFSFGMLSGIGVTAGAHRLWCHRSYKAKWPMRLILIIFHTAALQDNLYQWVRDHRVHHKFTDTDADPYNARRGFFYSHIGWLMVRKHPDVIRKGATVDMSDLDRDPLVVFQKKWYSYLALFLSIVVPTIVPWWGWGENLWYAWHWTVTKYCINLNITWSVNSAAHMWGVKPFDKSITPTDNAGVSFLTLGEGWHNYHHVFPWDYKAGEFGNYWFNFTATFIDLCAYLGLAYDLKTASANMVKKRVLRSSEMSY-------------------------
>A0A6J1MJ45	362	0.466	1.124E-107	0	324	349	0	322	325
MAPSQEMETSLIYE--SILNKNEKLKPPRASEKREWDIVWRNVIIFVFLHLGAIYGFFLFLTQAKCATGIFAFVIGVASGLGITAGAHRLWCHKAYKAKLPLRIILVVFNTIAFQDSVIHWARDHRVHHKFSDTDADPHNAERGFFFSHAGWLLMRKHPDIKAKGQSIDMSDLWADPLLRFQKKYYMILMPLACFILPTYIPT-LWGESLKNAFFISaVCRYVYVLNVTWLINSAAHKWGTKPYNKSIYPVESKLVAFLVLGEGFHNFHHMFPWDSKTSELGNYAFNFTNIFLDVMAKIGWGYDFRTASRDLVLKTVKNLGDGSHP------------------------
>A0A821NKS6	362	0.456	1.124E-107	0	327	349	0	321	327
MAPNT-------TEERClEPTEANFEKlIAPQAAPRKFQIVYWNLLTFGYGHIAALYGLYLAFTQAM-WTSIFFYCtLFVLASIGVTAGAHRLWTHRAYKAKMPLQIILMFMNTLAFQNSAIDWVRDHRMHHRYSDTDADPHNATRGFFYSHVGWLLVKKHEEVKKRGKFIDMSDIYANPVLIFQKKYAIPFIGSVCFLLPTLVPVFCWGESLKVAWHMCLLRYITNLNTTFLVNSAAHLWGTKPYDQSIKAVQNKIVSVFAFGEGFHNYHHVFPWDYRTAELGNNRLNLTTLFIDFFAKIGWAYDLKTVPEEAIESRANKTGDGT-DLWG---------------------
>UPI001C099CB4	362	0.479	1.124E-107	27	323	349	29	324	328
---------------------------EKEGPKPPRRIVWRNVILMTLLHSGALYGL-MIVPSASILTLLWAVVCFFISALGVTAGAHRLWSHKSYKASLPLRIFLAFGNSMAFQNDIFEWARDHRVHHKFSETDADPHNAVRGFFFAHIGWLLVRKHPDVIEKGRKLDVHDLKADPVVMFQKEHYKVSVALACFAIPMFVPWYLWGESlWVGYFVPGLLRYATVLNATWLVNSAAHMWGMRPYDHHINPRENRFVALSAIGEGFHNYHHTFPYDYATSEFGS-KLNFTTAFINLMCSLGLASDCKQASPEVVKARVQRTGDGSH-------------------------
>UPI00103AB114	362	0.473	1.124E-107	16	327	349	1	314	329
----------------AEIPPDPNEnptEKNIPKNKQGSKIIYRYVISFSYLHLAALYGLYLCLTSVKWPTIGFGLLMYHITIIGITAGAHRLWSHRSYKAKFPLQVILIVLNSMAFQNTTLTWARDHRVHHKCSDTNGDPHNANRGFFFSHMGWLMTKKSDEVIKQGKSMDMSDLYNNPVLRFQRKYALPVIGTLCFILPTFIPMYFWGETLNNAWHMNILRYVTVLHVTCCINSVAHKWGYKPYDKNILPSQNVLLSAFALGEGFHNYHHVFPWDYQAAEFGNKKLSLTTWFIDFFAKIGWAYDMKTASEEVVRNRAERTGDGT-DLWG---------------------
>A0A140GBL3	362	0.498	1.124E-107	26	323	349	31	327	330
--------------------------KEKEGPKPPLNIVWKNVFLMGLLHLGALYGAFLV-PHASAKTLVWSVLCYMVSALGITAGAHRLWSHRSYKASLPLKIFLGFANSMAFQNDIFEWARDHRVHHKYSESDADPHNAKRGFFFSHIGWLLVRKHPDVIEKGGKLELKDLTSDPVVRFQRKYYKMSVVLMCFLLPTMVPWYFWGESlLVSYFVPALLRYAVVLNATWLVNSAAHMWGNRPYDKHINPRENRFVAFSAIGEGFHNYHHTFPYDYATSEFGC-KVNLTTCFIDLMCWLGLAYDAKRVSRELIHTRIQRTGDGSH-------------------------
>A0A8B9LB16	362	0.461	1.124E-107	3	323	349	10	329	333
---NRQRSTGAdMAEAML-LTDDAFAESYSEKEGPATKIVWRNVILMALLHLGAVYGLF-IITSASKLTLLWSAVCFMVSALGVTAGAHRLWSHRSYKAKLPLRIFLAVANSMAFQNDIFEWARDHRAHHKFSETNADPHNATRGFFFAHIGWLLVRKHPDVIEKGAKLDLSDLKADGVVMFQRRHYKLSILVMCFLFPTLVPWYLWGEDFWvAYFVPGLLRYTVVLNATWLVNSAAHMWGMRPYDSSINPRENRFVAFSAVGEGFHNYHHTFPYDYAASEFGS-RLNITKGFIDLMCFFGLAKDCKKVSPDTVMARVQRTGDGSH-------------------------
>UPI001ED7EDC1	362	0.489	1.124E-107	27	323	349	35	330	334
---------------------------EKEGPKPPRRLVWRNIILMSVLHVGALYGL-TILPSASGLTLAWTAVCYLVSALGVTAGAHRLWSHRSYKASLPLRVFLALANSMAFQNDIYEWARDHRVHHKYSETDADPHNAKRGFFFSHIGWLLVRKHPDVIEKGRKLELSDLKADKVVMFQRRHYKLSVVILCFLVPTLVPWYFWGESLGvGYFIPGLLRYAVILNATWLVNSAAHMWGNRPYDKTINPRENRLVAFSAIGEGFHNYHHTFPFDYATSEFGC-KLNLTTAFIDFMCFLGLAKDRKRVMKETITARVQRTGDGSY-------------------------
>UPI001B346396	362	0.466	1.124E-107	22	322	349	37	335	337
----------------------EKPQARGQRRQQ-QDIVWRNVFLMSLLHLGALYSL-LLIPKAKPLTLLWTYFCFLMTALGVTAGAHRLWSHRSYKAKLPLRIFLAAANSMAFQNDIFEWSRDHRAHHKYSETDADPHNSRRGFFFSHIGWLLVRKHPDVIEKGSKIDLTDLLADPVVLFQRKYYKLTVVLMCFVVPTLVPWFIWGESLWNSyFLASILRYTISLNGTWLVNSAAHMYGNRPYDKHISPRQNPLVTLGAMGEGFHNYHHTFPFDYSASELGL-NFNPTTWFIDFMCLLGLATDRKRATKPMIEARKARTGDGS--------------------------
>Q4V9Y3	362	0.524	1.124E-107	37	323	349	49	334	338
-------------------------------------LVWRNVILMALLHFGAFYGLF-MIPAAKPITLAWAILCFMLSALGVTAGAHRLWSHRSYKAKLPLRIFLAVVNSMAFQNDIYEWARDHRVHHKYSETDADPHNAVRGFFFSHIGWLLMRKHPDVIEKGKKLDLSDLKADKVVMFQRRNYKLSILVMCFILPTVIPWYFWDESFSVAFYVPcLLRYALVLNATWLVNSAAHMYGNRPYDQTINPRENPLVAIGAIGEGFHNYHHTFPFDYSTSEFGL-KFNITTGFIDLMCLLGLANDCKRVSKETIMARKKRTGDGSH-------------------------
>UPI000FFF7DC0	362	0.466	1.124E-107	1	323	349	23	347	351
-PPKEEKTLTNL-EED--IRPEIKddiydPSYQDAEGPRpKLEYVWRNIILMGLLHLGALYGVTLVPTS-KFYTWLWAYAYYLVSALGITAGAHRLWSHRSYKARLPLRLFLIIANTMAFQNDVYEWARDHRAHHKFSETDADPHNSRRGFFFSHVGWLLVRKHPAVKEKGGSLDLSDLKAEKLVMFQRRYYKPAVLMMCFILPTLVPWFCWGETFLHSLFVGtFLRYTVVVNATWLVNSAAHLYGNRPYDKNVNSGENVLVSLGAVGEGFHNYHHSFPYDYSASEYRW-HINFTTFFIDCMAALGLAYDRKKVSKAAILARVKRTGDGSY-------------------------
>A0A7M4FQ11	362	0.472	1.124E-107	18	323	349	52	354	358
------------------IFDESYREKEGPKPAK--RYVWRNIILMSMLHIGSLYGIYL-IPSAKLMTLGWGIICFVVSALGVTAGAHRLWSHRSYKATWPLRIFLAVANSMAFQNDVYEWARDHRVHHKFSETDADPHNASRGFFFAHIGWLLVRKHPDVIEKGKKIDLSDLKADKVVMLQRRYYKPSVVIMCFLVPTIVPWYFWGESLaISYFIPAILRYAVVLNAAWLVNSAAHMFGNRPYDRNINPRENRLVVLGALGEGFHNYHHTFPFDYSTSEFGW-HYNFTTAFIDLMCFLGLASDRKTVSKEVILARKIRTGDGSH-------------------------
>UPI001E272CDF	362	0.443	1.124E-107	1	328	349	52	377	378
-PP--IQAQAPYKENDEILEEDHFEKlVAPQAAPRKHEVVKLNLMTFGYGHLAALYGLYLLCTVATWKTVIFHFIMFIISTLGITAGSHRLWTHKAYKAKRPLQIILMIMTTFAFQNTVVDWVRDHRMHHRYSDTDADPHNPTRGFFFAHIGWLLVRKHEEVKKRGKFVDMSDIYANPVLMFQRRYAIPFIGTVCFLLPTVIPMYFFGETLNTAWHITVLRYIVNLHCMFLINSVAHLYGTKPYDKTIKPTQSSWVSLIAFGEGFHNYHHVFPWDYKTAELGNSALNLTTLFIDFFAWLGWAYDLKTVSDDMIKARSERTGDGK-SIWGF--------------------
>B4JEM9	362	0.433	1.124E-107	10	338	349	73	413	422
----------VIYKENAakrELLPSKAEAIEaEVAYNP--QIRWPDLIAQTFLHVGALYGVYLLF-HAKLYTFLWLAASILVSGVGITAGAHRLWSHKSYTASLFLRIVLAFMFTIAGQRDAYTWALDHRIHHKFSETDADPHNAKRGFFFAHVGWLFLTPHPKVIEKRKVIDMSDLEEDAVVMFQRKYFIPLFALISIGLPVLVPWYFWEEDLWMSFWINFnMRFTWTLNVAFFVNSVAHMYGNKPYDKNITSVEVPIVSLLAMGEGWHNYHHVFPWDYKAGEFGNYTLNVTTAFIDFCARIGLASGRKSVSPDMVLRRAAKCGDGSRFlsdeyahkdqVWGFGDCDLPREDI----------
>A0A8C8BIG5	362	0.455	1.124E-107	13	323	349	173	482	486
-------------RGDVidDIFDETYQEKEGPKPP--LRYVWRNIILMSLLHLGAILGLVL-IPSAKIQTLAWAILCFLVSALGITAGSHRLWSHRSYKATLPLRIFLTIANSIAFQNDIYEWVRDHRVHHKFSETDADPHNATRGFFFSHIGWLLVRKHPDVIEKGQKLDLSDVKADKVVMFQRRYYKPSVVLLCFTLPTLVPWYFWDESiIISFFIPTILRYTIGLNATWLVNSAAHMFGNRPYDQNINPRENPLVSLGALGEGFHNYHHTFPYDYSTSEFGW-RLNITTAFIDLMCFLGLASDRKKVSKEVILARKMRTGDGSH-------------------------
>A0A1J1HM95	362	0.466	1.124E-107	33	327	349	76	371	745
---------------------------------FKSPIKWLNTISIVLIHLIFIYGFITYPLKSQLKTTLWGFLVGGISGFGVTAGAHRFWCHRAYKAKLPLRIMLMLAYCVAGQNTLYDWVRDHRVHHKYSETDADPHNSNRGFFFAHVGWLMLQKHPEVIKKGRAIDMSDVLADPVIQFHQKYFIPLKILLCFIVPTVVPVYFWGETWYLAFLSQaVLRYLFGLNFTWLVNSAAHMWGYRPYDKKINPVENIAVAVVAMGEGWHNYHHVFPWDYKAAELGNYKLNITTFWIDLFAKMGLAYDLKEPSKELVRKTIEKHGDGSHLVYG---------------------
>A0A6J1PMU2	362	0.453	1.124E-107	3	324	349	5	326	768
---NASD----LSEMSATKFGKSISdkALTKESYktDYEWKIIWQNVIIFAYTYLAGFYGLYVLCFQAKYQSVIWLFVVGLAASMGVTAGAHRLWAHRSYKAKWPMRFILMIFQSIAFQESIYKWARDHRVHHKFTDTDADPYNSRRGFFFSHIGWLLIRHHPDVARKGATIDCSDLMQDPFVVFQKKWYMYLMLLFCFIIPTLVPWWAWNESLWCSWNLVVCRYLLNLNSAFSVNSVAHMWGMKPYDKSLSSVDNAGVAIVAFGEGWHNYHHVFPWDYKTAELGNYALNCTTAFIDFCAYLGLAYDLKTVPADIIKKRVLRNIPPQSP------------------------
>UPI00143D0D21	362	0.420	1.124E-107	0	324	349	0	349	884
MPPNISGATPCIDEEKSEdgdslVLPQtitsnEIEHKENGSlkangfkveklvnrsSYFQADLKWKNIIGITALHIAAVYSIINFPYKEKPKLLFYAYVIGQMAGFGVTGGVHRLWTHRAYKAKWPLRVILLYCYYTAGQNPVYDWVRDHRIHHKYSETVADPHNSSRGFFFSHVGWLMMKKHPEAIRRGRQIDMSDVVSDPVVAFGDKYFLPLKLMCCFIIPTILPVYFWNEDWYHAILATIARYAFSLNATWSVNSAAHIWGAKPYDKQIAPTENHFVAFVAIGEGWHNYHHVFPWDYKAAELGNYGLNYTTAIIDMFAKIGWAYDLKVPSKELVRTVVEKRGDGSHP------------------------
>A0A3B4AZT8	361	0.486	1.539E-107	27	323	349	25	320	323
---------------------------EKEGPKPPLNIVWKNVILMGLLHLGALYGVFL-IPSASLNTLLWTLLCYIISALGITAGAHRLWSHRSYKASLPLRIFLGVANSMAFQNDIFEWARDHRVHHKYSESDADPHNAKRGFFFAHIGWLLVRKHPDVIEKGGKLQLQDLTSDPVVRFQRKNYKLSVVLMCFLVPTLVPWYFWGESlWVSYFVPSLLRYTVVLNATWLVNSAAHMWGNRPYDKNINPRENKFVAFSAIGEGFHNYHHTFPYDYASSEFGC-KVNLTTCFIDTMCWLGLASDRKRVTRDLIHSRIQRTGDGTH-------------------------
>F1QG70	361	0.449	1.539E-107	0	323	349	0	322	326
MP--DSDVKAPVLQPQLEAMEDEFDPlyKEKPGPKPPMKIVWRNVILMSLLHIAAVYGLFL-IPSAHPLTLLWAFACFVYGGLGITAGVHRLWSHRSYKATLPLRIFLAIGNSMAFQNDIYEWSRDHRVHHKYSETDADPHNSNRGFFFSHVGWLLVRKHPEVIERGRKLELTDLKADKVVMFQRRFYKLSVVLMCFVVPTVVPCYMWGESlWIAYFIPTLLRYALGLNSTWLVNSAAHMWGNRPYDGNIGPRENRFVTFSAIGEGYHNYHHTFPYDYSTSEYGW-KLNLTTIFVDTMCFLGLASNRKRVSKELILARVKRTGDGSY-------------------------
>A0A6P7Y3F5	361	0.468	1.539E-107	7	323	349	24	334	338
-------ANGVMTD---DLFDESYREKEGPKPP--MKIVWRNVIAMSLLHIGALYGM-TLIPSARFYTWMWSLFCFVCSALGITAGAHRLWSHRSYKAKLPLRIFLVMASSMSFQNDVYEWARDHRVHHKYSETDADPHNASRGFFFSHIGWLLVRKHPDVIEKGSKLDLSDLKADKIVMFQRRFYKTSVLLMCFITPTVVPWYFWGESLKNAFYISaIWRYALTLNFTWLVNSAAHMYGNRPYDKFINPRENLLVALGACGEGFHNYHHTFPYDYSTSEFGW-HFNFTTFFIDCMCFLGLATSCRKVSKETVLARRLRTGDGSH-------------------------
>UPI0018E5300E	361	0.459	1.539E-107	18	346	349	18	341	348
------------------LVPEDTLEklVAPQAEPRKYEIVYKNLLTFGYGHFCLFYSIYLAFTAACWRTIMFNYVIYVLAALGVTAGAHRLWTHRAYKAKMPLQIILMLMNTLAFQNTATDWVRDHRMHHRYSDTDADPHNATRGFFYSHMGWLLVRKHREVKRRGKYVDMSDIYANPVLKFQRKYAIPFIGTITFLLPTVIPWYFWGEDLYTAWYIAVGRYMFNLHGTFLVNSAAHLWGNKPYDRYINPSQNLSVSFIAFGEGFHNYHHVYPWDYRTAELGNDYMNLTTHFINFFAWLGWAYDLKTVPDDVIKRRAARTGDGS-DLWG------RKGDQKVLKIWNK--
>UPI000F0A5976	361	0.467	1.539E-107	15	323	349	48	353	357
---------------DDDIFDESYKEKDGPQPPR--QIVWRNVVLMTFLHIGAVYGLI-IITSASALTVLWTCVCYVISALGVTAGAHRLWSHRSYKAKLPLRIFLAIANSMAFQNDIFEWSRDHRVHHKYSETSADPHNATRGFFFAHIGWLLVRKHPEVIEKGTKLDLSDLKADEVVMFQRRYYKLSVVVMCFLVPMLVPWYLWGESlWVGYFIPGLLRYTVVLNATWLVNSAAHMWGMRPYDCNINPRENTFVAFSAVGEGFHNYHHTFPYDYATSEYGS-RLNITKAFIDLMCYFGLAKDCKRVPHDTVMARVRRTGDSSH-------------------------
>UPI0003F0E013	361	0.492	1.539E-107	15	323	349	42	354	358
---------------DEDIRPELKDDIYDPSYKDEGPRpktvyVWRNIILMALLHLGALYG-ITLIPSCRFYTCLWAFCYYVISALGITAGAHRLWSHRSYKARLPLRFFLIIANTMAFQNDVFEWARDHRVHHKFSETDADPHNSQRGFFFSHVGWLLVRKHPAVKEKGALLDLSDLKAEKLVMFQRKYYKPAILLICFILPTLVPWYFWGETFENSlFVATFLRYAVVLNATWLVNSAAHLYGFRPYDKTIGPRENVLVSLGAVGEGFHNYHHTFPYDYSASEYRW-HINFTTFFIDCMAALGLAYDRKKVSKSVVTARAKRTGDGNY-------------------------
>UPI001924F42C	361	0.471	1.539E-107	13	323	349	42	355	359
-------------EEDirPEISDDIHDPsyKDPEGPRPKLEYVWRNIILMALLHLGALYGITLIPT-CKVYTWIWGFTYYLISALGITAGAHRLWSHRTYKARLPLRVFLIIANTMAFQNDVFEWARDHRAHHKFSETDADPHNSRRGFFFSHVGWLLVRKHPAVKEKGGLLELSDLKAEKLVMFQRRYYKLGILLLCFILPTLVPWYFWGETFTHSLyVATFLRYAIVLNATWLVNSAAHLYGYRPYDNTINPRENILVSLGAVGEGFHNYHHTFPYDYSASEYRW-HINFTTFFIDCMAFLGLAYDRKKVSKAAVLARIKRTGDGSY-------------------------
>A0A340YDA7	361	0.457	1.539E-107	8	323	349	37	355	359
--------TPLYLEEDirPEIRDDIYDPsyQDKEGPNPKLEYVWRNIILMSLLHLGALYG-ITWIPTCKMYTLLWAFFYYLISALGVTAGAHRLWSHRSYKARLPLRLFLIIANTMAFQNDVYEWARDHRAHHKFSETHADPHNSRRGFFFSHVGWLLVRKHPEVKEKGGLLNLSDLKAEKLLVFQRRYYKPAVLLMCFILPTLVPWYCWGETFpHSLFVATFLRYAVVLNATWLVNSAAHLYGYRPYDKTINPRENLLVSLGAVGEGFHNYHHSFPYDYSASEYRW-HINFTTFFIDCMAAIGLAYDRKKVSKAAVLARIKRTGDESY-------------------------
>UPI001EE366E2	361	0.482	1.539E-107	8	323	349	37	355	359
--------TSPYLEED--IRPEMKEDLydpsyrDKEGPKPKFQYVWRNIILMSLLHVGALYG-ILLFPSCKIYTYLWVAFYYFASALGITAGAHRLWSHRTYKARLPLRLFLIIANTMAFQNDVFEWARDHRVHHKFSETDADPHNARRGFFFSHVGWLLVRKHPAVKEKGALLELSDLKAEKLVMFQRRYYKPGIVLLCFILPTLVPWYFWGETFpHSLFVATLLRYALVLNVTWLVNSAAHLYGYRPYDKTINPRENILVSLGAVGEGFHNYHHSFPYDYSASEYRW-HINFTTFFIDCMAVLGLAYDRKKVSKAAILAKIKRTGDETY-------------------------
>UPI001E270568	361	0.463	1.539E-107	6	328	349	86	413	414
------DKIMTVSKTD-TITEQPVnEEVHfeklvaPQAAPRKYEVVKFNLMTFGYGHLAALYGLYLLCTVATWKTIIFHFIIFILSSVGITAGSHRLWTHKAYKAKRPLQIILMIMTTFAFQNTVVEWVRDHRMHHRYSDTDADPHNATRGFFYSHIGWLLVRKHEEVKKRGKFVDMSDIYANPVLMFQRRYAIPFIGTVCFLLPTVIPMYFFGETLKTAWHITVLRYIVNLHGTFLVNSAAHLYGTKPYDKTIKPAQNSWVSFITFGEGFHNYHHVFPWDYKTAELGNNALNLTTLFIDFFAWLGWAYDLKTASDDMIKARSERRGDGKSS-WGF--------------------
>A0A6Q2XHC4	361	0.515	2.107E-107	28	323	349	20	314	318
----------------------------KEGPKPPMRLVWRNVILMILLHSGALYGLMLVPSTSA-LTLAWTALCFLLSALGITAGAHRLWSHKSYKASTPLRVFLALANSMAFQNDIYEWARDHRVHHKYSETDADPHNAVRGFFFAHIGWLLVRKHPEVIEKGQKLELSDLKADKIVMFQRKYYKLSVVLLCFLVPMLVPWYFWGESlWVGYFIPGLLRYALVLNATWLVNSAAHMWGNRPYDKNINPSENRFVAFSAIGEGFHNYHHTFPFDYATSEFGL-KLNITTAFIDLMCYLGLAKDCKRVSREVILSRVQRTGDGSH-------------------------
>UPI0007B851A7	361	0.455	2.107E-107	0	323	349	0	322	326
MP--DRDIKSPIWHPEPETVEDVFDHtyKEKAGPKPPSVIVWRNVFLMSFLHVGALYGLFL-FPSASVLTWIWFFACLLFSALGITAGAHRLWSHRSYKASLPLRIFLAFANSMAFQNDIYEWSRDHRVHHKYSETDADPHNAVRGFFFSHIGWLLVRKHPDVIEKGRKLELSDLKADKVVMFQRRFYKSSVLLMCFSVPTLVPWLVWGESlWVAYFVPALLRYALVLNATWLVNSAAHMWGNRPYDGSINPRENRFVAFSAIGEGFHNYHHTFPFDYATSEFGC-KLNLTTCFIDFMCFLGLAREPKLVSREAVLARAQRTGDGSH-------------------------
>UPI001864F212	361	0.485	2.107E-107	12	322	349	17	327	329
------------SEPVrAEMHSAPEPPNGDAKDKRSKQIVWRNVILMSLLHVGAVYALFL-IPKAHPLTWIWSYLCFVMTALGVTAGAHRLWSHRSYKATLPLRLFLAAANSMAFQNDIFEWSRDHRVHHKYSETDADPHNAKRGFFFAHVGWLFVRKHWDVIEKGKKLDVSDLLADPVVVFQRKYYKTSVVLMCFVLPTLVPWYFWSETLWNSYFLSsILRYTISLNVTWLVNSAAHMYGNRPYDKNISPRENRFVTFGAIGEGFHNYHHTFPFDYSASEFG-FRFNPTTCFIDLMCWLGLASNRKRVSPEMIQARKLRTGDGS--------------------------
>UPI000F5111C1	361	0.452	2.107E-107	7	323	349	21	329	333
-------TTWV---DDA--FDESYTEKDGSVPP--AKIVWRNVVLMTILHVGAVYGL-TIVPTAKPFTLLWACLCFLISALGVTAGVHRLWSHRSYKAKLPLRIFLATANSMAFQNDIYEWCRDHRVHHKYSETNADPHNARRGFFFSHIGWLLVRKHPEVIEKGSKLDLSDLKADGVVMFQRRYYKLSILVMCFLVPTLVPWYFWGESlWVAYFIPGLLRYAMVLNASWLVNSAAHMWGMRPFDRNINPRENTFVALTAIGEGFHNYHHTFPYDYATSEYGS-MLNITKMFIDFMFYIGLAQDLKKPSHETITARVQRTGDGSH-------------------------
>UPI0018E1EA8B	361	0.481	2.107E-107	10	323	349	21	332	336
----------VCSEAAVEdAFDHTYKEKEGPKPPRVM--VWRNVILMTLLHIGAAYGLFLIPTASPS-TLLWSLVCFLLSALGVTAGAHRLWSHRAYKASLPLRIFLALSNSMAFQNDIFEWARDHRVHHKYSETDADPHNAGRGFFFSHIGWLLVRKHPDVIEKGRKLELSDLLADKVVMFQRRHYKLSVLLMCFFIPMFVPWYFWGESlWVAYFIPALLRYTLVLNATWLVNSAAHMWGNRPYDRDINPRENRFVTFSAIGEGFHNYHHTFPYDYATSEYGC-KLNLTTCFIDFMCFLGLAKDRKRMSREVVLSRIQRTGDGSH-------------------------
>A0A3P8WGX9	361	0.466	2.107E-107	5	323	349	12	335	339
-----KSSNGDLHLPAAASREATIEDvfdhtyKEKEGPKPPRDIVWKNVFLMTLLHVGAAYGVYL-IPSASFLTLLWSVLCFVISGLGVTAGAHRLWSHRSYKASLPLRIFLAFANSMAFQNDIFEWARDHRVHHKYSETDADPHNAVRGFFFSHIGWLMVRKHPDVIEKGRKLELTDLLSDQVVMFQRKYYKPSVLLMCFFIPTFVPWYLWGESlWLAYFVPALLRYTLVLNASWLVNSAAHMWGTRPYDKSINPRENKFVTFGAIGEGFHNYHHTFPYDYASSEFGC-KMNLTTCFIDFMCFLGLARDCKRVPRELVLARIQRTGNGSH-------------------------
>A0A2G8KCV5	361	0.447	2.107E-107	0	331	349	13	340	343
MPPLkIEDETMPV---VASTVEEKKTAQNEPKKEYKMEIVWTNLIIHTVLHATALYGLTVEIWRSQWYTLLFAFVLGWFSNLGITAGAHRLWSHKAYSAKLPLRIFLAIIASLSCQNSIYIWCRDHRVHHKFTETDGDPHNAKRGFFFSHVGWLIVKKHPEVIEKGAKLDYSDMLNDPVVKFQHKFYYPLILMISFVLPTVVPYFLWNESLWNAyFVAAVMRLVLTLNIGWCVNSVAHMWGNHPYDETIEPAENIAVSFFALGEGWHNYHHAFPFDYRASELPW-KLNPTTQFIDLMHLIGQAYGLKYMSKEAIRSRATKYGDGSiYPR---GDK-----------------
>UPI001EF8C375	361	0.438	2.107E-107	20	327	349	17	326	346
--------------------PEEIAAEPIPLPPQpaKQPLIWRNVIAIAILHIIAVYGLATRYHEARLWTWLWSPFYGISAGLGITAGAHRLWAHRSYSAKTPLRILLAMLYCMGGQTCLFKWIRDHRTHHRYTETPADPHDANRGFFFSHVGWLMMRRHPAVKAHGGKVDMSDILADPVIQFTDKYYTPIMLFLCFVFPTLVPVYVWGETWLVSILAVTIRYVWLLNATFLVNSFAHMWGNRPYNSHVKPTENPTVSFFTLGEGWHNYHHSFPWDYKAAELGAYGLNPSTGFIELMAWFGLAYNLKTPSKEIVKKISLTKGDGTDSFWG---------------------
>A0A6P7GRF6	361	0.411	2.107E-107	0	341	349	0	365	370
MAPLPDDSV------QATPLPHQFLREHPKAvysdgkGPVKQDLVWYNIYKFIIYHILALYGMWYIITlQSMWQTLLFNVIFYFFSLIGVTGGAHRLWSHRAYKVRLPLKLLIMFLFTAAYQDSIYNWARDHRLHHKYTDTDADPHNSNRGFFFSHMGWLTMRRHPDVISKGKTIDLSDITSDRLVMLQKKYYNPTAPLLALGLPTFIPYYFWGEILSVSFFVTIVRVVLSSHATFAINSFAHLYGTKPYDRTINPRESKVLKVIAAGEGWHNYHHTFPWDYKAAEFQNPFLNLTTTFLDFWAFFGQTYDLKTTSEDMIRKRVARTGDGTwkdvkgkeilnscnevtshnfHEecVWGWGDQDMKEEDIEDV-------
>UPI0015A901D7	361	0.528	2.107E-107	37	319	349	76	358	397
-------------------------------------IVWRNVILFAYLHLAALYGLYLMFVSAKWQTNVFAFFLYITSGLGVTAGAHRLWSHRSYKARLPLRILLAFVYTIAFENDIYEWARDHRVHHKYSETDADPHNAKRGFFFAHIGWLLCRKHPDVIKRGKAIDLSDLMADPVVRFHRKHYLKLVVPCCFVIPTLIPMYCWRETFLNSFlIATLFRLCFTLNQTWLVNSAAHMWGTQPYDITINPRQNALTVLGAVGEGFHNYHHTFPYDYATSEYGI-KYNLTTAFINTMAFLGLAYDLKTASKGAIEGRKARTG-----------------------------
>A0A1J1J657	361	0.424	2.107E-107	31	341	349	42	368	1432
-------------------------------DNYKMEIVWRNVIIFVYLHCCALY----SYTLPKTTTssIVMAWVIGITAALGTTVGAHRLFTHRSYKANTKLRLLLLFMQTIAVQNSMYEWVRDHRVHHKYTDTNADPHNSRRGFFFSHIGWLMCKKHPDVKRFGARIEMSDLESDPLVMFQHKYYLPLSIIFGFAMPMWLACLV-GESFRVVYYGHICRYMIGLHMVWMINSGAHLWGYRPYDKSISSTDSYWIGTFGMGEGWHNYHHVFPWDYKASELPTYWCNLSLAFLDFFAWLGWATDLKTVSDEMILKRVERTGDGTHaksksdknnnfaeekePhceLWGWDDKEMTDADRKMV-------
>A0A8B8HUV6	361	0.459	2.884E-107	0	328	349	0	327	328
MSPfssNIREVTEQTKKDD----EEQFEKlVAPQAAPRKYDVVYRNLVTFGYGHLTALYGIYLACTVATWNTLIFHFTIFVIASIGVTAGAHRLWTHRAYKAKMPLQILLMVMNTFAFQNTVIDWVRDHRMHHRYSDTDADPHNATRGFFYSHIGWLLVRKHAEVKRRGKTVDMSDIYANPVLRFQRKYAIPFIGSVCFLLPTIIPMYFFGETLATAWHLAVLRYVANLHTTFLVNSAAHLWGNKPYDINIKPVQNLAVSFVAFGEGFHNYHHVFPWDYKTAELGNNALNLTTYFIDFFAWLGWAYDLKMASDDMIRSRSMRTGDGSN-AWGF--------------------
>UPI001EE60D22	361	0.460	2.884E-107	0	322	349	8	332	334
MAPkNVImETTP--SEdmltGSSEVEPVITAETHAQKRPP-MKIVWRNVVLFALLHLAAVYSL-LLVPQAHSYTLLWCAFMYLFAALGITAGAHRLWAHRSYKAKMPLRILLAIMDSAAFQNSVFEWSRDHRCHHKYSETDADPHNAKRGFFFSHMGWLMVKKHPDVIAKGKQLEMADLKADPVVRVQEKFYVPSVLLFCFIVPSVVPWYFWGEGlFVSFYLAAILRYCLGLNATWLVNSAAHMWGMRPYDKRINPAENMMVALSAVGEGFHNYHHTFPQDYATSEFGW-KINLTTFFIDTMAYLGLAYDRRKIPDDVIRARKLRTGEGS--------------------------
>UPI001AACF0BB	361	0.480	2.884E-107	20	322	349	34	332	337
--------------------PSYQEQKGPRPP---MKIVWRNVILMTLLHGAALYGIFL-IPAAKPATLVWAVLCFMMSALGVTAGAHRLWSHRSYKAKLPLKMFLAVSNTMAFQNDIYEWARDHRAHHKYSETNADPHNAMRGFFFAHIGWLLMRKHPDVIEKGKKLDLSDLHADKVVMFQRRHYKKLILLMCFIFPTVVPWYFWGESLYNAIYVPcLLRYALVLNATWLVNSAAHMFGNRPYDKNINPRENRFVAIGAIGEGFHNYHHTFPYDYSSSEFGI-KYNFTTLFIDLMCYLGLASDCKKVSTDIIKARRQRTGDGS--------------------------
>UPI000C1FE6E6	361	0.466	2.884E-107	25	337	349	10	334	344
-------------------------ELNKKI--YKWEIVWINIVILTYWHICGIYGIY-VLPTAKFETILWAILLGVVGIIGHTAGSHRLWSHRSYRANLPLRIILAILSMTCYQHRIYVWARDHRVHHKYVDTDADPHNSTRGFFFSHIGWFMVKKQKEVIEKGNQIDLSDLKNDGVVMFQKKYFTILMPIFTFVIPSVIPWYFWGESgEVSYYFAGVARYLWSLHSIFLINSAAHAYGTKPYDKNIRPTENKYVGYLAMGEGWHNYHHTFPWDYKASEYGDYAPNLTIAFIDFFAWLGWARDLKTVSSDMVKRRILRTGDGTKlvmeknlddlvmsdNIWGWGDENMKKID-----------
>A0A6I9IUN9	361	0.471	2.884E-107	13	323	349	42	355	359
-------------EED--IRPEMKDDIfdpsyqDKEGPRPKTVYVWRNIILMSLLHVGALYG-ITLIPSCQFYTLLWGCFYYLMSALGITAGAHRLWSHRTYKARLPLRVFLIIANTMAFQNDVFEWARDHRVHHKFSETDADPHNSRRGFFFSHVGWLLVRKHPAVKEKGGLLDLSDLKAEKLVMFQRKYYKPAILLMCFILPTLVPWYFWGETLHHSLyVATFLRYAIVLNATWLVNSAAHLYGYRPYDKNIGPRENILVSLGAVGEGFHNYHHTFPYDYSTSEYRW-HINLTTFFIDCMAALGLAYDLKKVSKATVLARIKRTGDGSY-------------------------
>UPI001B346EB7	361	0.467	2.884E-107	13	323	349	42	355	359
-------------EED--IRPEFKDdiydpsyQDEEGPRP-KLQYVWSNIILLALLHIGALYGITLV-PSCKFHTWLWVYFYRVISGLGVTAGAHRLWTHRTYKARLPLRLFLIIADTMAFQNDVFEWARDHRAHHKFSETDADPHNSRRGFFFSHVGWLLVRKHPAVKEKGGLLDLSDLKAEKLLMFQRRYYKHAVLLMCFILPTFVPWYFWGETFRHSLyVATFLRYAIVLNSTWLVNSAAHMYGYRPYDKNIEPRENTLVSLSTMGEGFHNYHHSFPYDYSTSEYRW-HLNFTTFFIDCMAALGLAYDRKKVSKAAVLARIKRTGDGSH-------------------------
>A0A7F5RDH3	361	0.446	2.884E-107	0	327	349	0	330	368
MAPNSK--PGELksikddhKYSDTYLkLPSEI----GTDYTFKRKVVWFNAIGFLFLHLAAVYGYYLCaFRRPHPLTILWMSVLTFGSGIGVTMGAHRLYSHKSFKAKWPLKVALILLQTVAGQNCMYIWVRDHRQHHKYSDTDADPHNANRGFFFSHIGWLMSKKHPAVISKGKTIDMSDLEADPLVMFQQTFYNPLYIIFALALPIAIPVYFWGETYWNSlFISYFGRYMLLLNITWLVNSAAHLYGTRPFDKNLKPVESSLVAFLSIGEGWHNYHHAFPWDYRAAELGS-KYSVTTFLINCLAAVGLAYDLKTTPYNMIQYKALRVGDGTHHIFG---------------------
>E0VW13	361	0.488	2.884E-107	33	339	349	62	370	399
---------------------------------FQTKIVWFNAIGFLLMHLAGFYGISLSLwdmTKGRFLTFGWMFFLVFLGGEGITVGAHRLWSHRSFKATKPLQIILIIMQTLAGQNCCYIWARDHRQHHKYSDTDADPHNASRGFFFSHIGWLMMKKHPEVIRKGKGVDMSDLEANPIIMFQKKYYKSLYFIIAMIIPVFVPVYFWNEPFWKSVFVNyFGRYILLLNITWSVNSVAHMFGTKPYDKNILPVESTFVSFIGLGEGWHNYHHVFPWDYKASEFGM-PLNFTAHLIEFLAKVGLAYDLKEVTENVMENRIKRSGDGSHPVYGL-LKDISTDFRE---------
>UPI0009A2B899	361	0.463	2.884E-107	13	322	349	103	411	413
-------------EEVEVAAPSSAESNRQQKAEAKREIVWRNVALMSLLHLGAVYSLSL-LPQAQPLTWLWAYFCFIVTALGVTAGAHRLWSHRSYKAKLPLRMFLAAANSMAFQNDIYEWCRDHRVHHKYSESNADPHNATRGFFFSHIGWLFLRKHPDVAEKGKKLDVSDLLADPVVVFQRKYYKTSVLIMCFFMPTFIPWYFWGENLWNSyFLASILRYTISLNVTWLVNSAAHMYGNRPYDKYISPRENRFVTFGAIGEGFHNYHHTFPFDYSTSEFGL-RLNPTTCFIDFMCWLGLASDRKRASKQMIEARKLRTGDGS--------------------------
>A0A6P6YAJ7	361	0.448	2.884E-107	21	331	349	537	847	883
---------------------EKISQQNKSEKPFKAPIVWRNVFAMIVLHSLGAYGFYVGLRQARWQSLVWSWLISAVGSFGVLAGAHRLWTHRSYKAHWSLRVVLMILHTVCLQNDLYEWCRDHRTHHKYSETDADPHNSRRGFFFAHMGWLLCRKHPDVKAKGSLIDMSDVWADPVVRFQRRFYIPLALLLWGIVPVLIPVYGWGEDFWLAVMGNFFRYVMSLHHTWTVNSWAHMYGYQFFDQSVQPRENYLVTYLTYGEGYHNYHHVFPWDYSASEHGWRHcFSPATAFIDFCAWLGLAYDRRIVSRTLIQQRSQRCGDIQ-TVPSFMDK-----------------
>D2A4K3	360	0.508	3.948E-107	38	337	349	12	311	318
--------------------------------------VWLKIVYFAYLHYGTILGTYYLLTAAQWKTILWTYLLLLSATHGIAVGAHRLWAHRAYKAKLPLRLLLAFDQTLTFQKDIYDWVRDHRIHHKYSDTEYDPHNATRGFFYSHIGWLMIKKSDKVIAKGKELDLSDLEQDPVVWYQRKYYWYMAPFLAFIFPAMVPWYFWSEQFKVSWyLCSIFRLCVTLHGTCLVNSAAHIWGSKPYDKNIKPVETSWVAHISHGEGWHNYHHVFPWDYKAAELGSYYGNWNTAFIDFMAKIGWAYDLKSAPLDMVKKRGERTGDGTK-LWGWGDEDMDKED-----------
>A0A8C9VYH0	360	0.460	3.948E-107	6	323	349	9	320	324
------DGDAPLAE---DVFDDTYREKEGPKPP--MQIVWRNVILMSLLHVGAAYGFF-VIPSATAMTLAWSLLCFFLSALGVTAGAHRLWSHRSYKASLPLRIFLAIANSMAFQNDIFEWARDHRVHHKYSETDADPHNASRGFFFAHIGWLLVRKHPDVIEKGQKLEFSDLKEDKVVMFQRKYYKPSVLLMCFCMPMMVPWCLWGESlWVGYFVPGLLRYALVLNATWLVNSAAHMWGNRPYDKNINPRENKFVTFSAIGEGFHNYHHTFPYDYATSEFGC-KLNLTTCFIDLMCFLGLAKECKTVSREAIVARVQRTGDGSH-------------------------
>UPI000E6D9CF4	360	0.483	3.948E-107	0	322	349	0	316	328
MAPQTE-------QEDSLSKDEMFEKfVAPQADKREYKILYFNILTFLYWHIAGLYGLYLCFASAK-WVSVLnCFIFYVLGQIGITAGAHRLWSHRSYKAKLPLEIILIFFNSIGFQNTVIDWVRNHRLHHKYTDTDADPHNATRGFFFSHLGWLITKKHPAVKKFGKTIDLSDIYNNSVLTFQKKYAIPVIGVCCFVLPTVIPMYLWGETFNNAWHINILRYMLNLNATFLVNSAAHKWGYKPYDKNILASQCHPVSLVALGEGFHNYHHVFPWDYKTAELGNNNLNFTTKFIDFFARIGWAYDLKTVPDDILKNRALRTGDGT--------------------------
>A0A6J2KP90	360	0.455	3.948E-107	0	323	349	0	322	330
MPPNSVDKT----NETEYLKDNHVdyEKlIAPQASPIKHKIVVMNVIRFSYLHVAGLYGLYLCLTSAKLATSVFAIVLFFLGNFGITAGAHRLWSHNGYKAKLPLEILLMVFNSIAFQNTIFTWVRDHRLHHKYTDTDADPHNATRGFFFSHIGWLLVRKHPMVKIAGKNLDMSDIYCNPVLRFQKKYAIPFIGTICFIIPTLAPMYFWGESLNNAWHITVLRYIFSLNGTFLVNSAAHLWGYKPYDKSLKATQSGMANAFTFGEGFHNYHHVFPWDYRADELGDRYINLTTRFIDFFAWMGWAYDLKTASTNIIEKRALRTGDGTY-------------------------
>UPI001F1373DF	360	0.464	3.948E-107	0	328	349	0	327	330
MPPfssNVRDVTeQP--KKDGE---EQFEKlVAPQAAPRKFDVVYWNLLTFGYAHLTALYGIYLAFTVATWSTLIFHFTIFVMASIGVTAGAHRLWTHRAYKAKMPLQILLMVMNTFAFQNTVIDWVRDHRMHHRYSDTDADPHNATRGFFYSHIGWLLVRKHQEVKRRGKFVDMSDIYANPVLRFQRKYAIPFIGSVTFLLPTIIPMYFFGETLATAWSLTILRYVTNLHATFLVNSAAHLWGNKPYDVNIKPAQNLAVSLFAFGEGFHNYHHVFPWDYRTAELGNNALNWTTLFIDFFAWLGWAYDLKLASGEMIKSRSKRTGDGTNS-WGF--------------------
>UPI001CE14EB9	360	0.466	3.948E-107	9	322	349	17	329	334
---------GAMAEaSTVEDVfDDTYKEKEGPKPPRM--LVWRNIIMMTLLHVGGLYGLIL-LPSASVPTLAWTAVCYLISALGVTAGAHRLWSHRSYKASYPLRVFLALANSMAFQNDIYEWARDHRVHHKYSETDADPHNATRGFFFAHIGWLLVRKHPDVIEKGRKLELSDLRADKVVMFQRRHYKLSVVIFCFLVPMLVPWYFWGESLtVGYFVPGLLRYAVMLNATWLVNSAAHIWGNRPYDKTINPRENPLVAFTAIGEGFHNYHHTFPYDYATSEFGC-KLNLTTAFIDFMCFLGLAKDLKRVSKEMIVARMQRTGDNS--------------------------
>A0A6P8RCX1	360	0.489	3.948E-107	27	323	349	39	334	338
---------------------------EKEGPKPPMKIVWRNVIAMSLLHIGALYGLIL-IPSASFSTWVWSMFCSYFSALGVTAGAHRLWSHRAYKAKLPLRILLVLANSMSFQNDVYEWARDHRVHHKYSETDADPHNASRGFFFSHIGWLLVRKHPDVIEKGRKLDLSDLKADKIVMFQRRFYKPSVLLMCFIMPTVVPWYFWGESLKNAFYISsILRYASTLNLTWLVNSAAHMYGNRPYDKSINPRENLLVAFGACGEGFHNYHHTFPYDYSTSEFGW-QINLTTFFIDSMCFLGLATSCRKVSKEVILARRLRTGDGSH-------------------------
>A0A482G2E8	360	0.481	3.948E-107	0	322	349	0	323	339
MAPRIDEFNVPEKVETLEktTTQEQNSQLKKEEK-IDLPIRWRNVAIFSALHMGAIYGIYLCFYS-KIQTLIFAYLLYLGGALGITAGAHRLWAHRTYKAKLPLRVFLGLMQTLALQNSIFEWSRDHRVHHKHAETNADPHNSNRGFFFAHMGWLLMKKHPDVIQKGSRIPLDDLLADPVVAFQKKFYRPLAILICFVLPTLIPVYFWNESWSNAyFVPAILRYVITLHFTWFVNSFAHMWGMRPYDKKINPAENLFVSIGAAGEGFHNYHHTFPMDYSTSEHGSAYFNFTKFFIDFMALIGQAYNRNKVSAEQILARRKRTGDLS--------------------------
>UPI0004CCCA71	360	0.466	3.948E-107	17	327	349	19	327	340
-----------------EITVEPISAVDE--PPAEQPLIWRNIIGILILHIFAFYSFATKCHEAKLWTWIFSPLYGIAAGVGITGGAHRLWAHRSYSAKVPLRILLAYLYCMAGQTHMSKWIRDHRTHHRYTETHADPHNSNRGFFFSHVGWLMMRRHPAVIKYGSKIDMSDVKNDPVIKFFDKYYTPIMLFLAFVLPTLIPVYCWNESWSISFRAVIIRYVWLLNATFLVNSFAHMWGNRPYNKTTKPTENPTVAFFTLGEGWHNYHHAFPWDYKAAELGAYALNPTTAFIDIMARFGLAYDLKKPNKELVERISRSKGDGTESLWG---------------------
>A0A2P8ZFC0	360	0.468	3.948E-107	36	338	349	20	322	345
------------------------------------PIIWGNVIGIGIFHLVALYGLLtLPYRQIKWQTFLWGYFLYLAGGFGVTGGAHRLYSHRTYKAKWPLRIILLICYSISGQNSVFDWVRDHRVHHKFSETDADPHNASRGFFFSHVGWLMQKKHPEVIARGSQIDMSDVMNDPIARIHTKYFSLFKLLFCFVIPVIVPPLLWGEGWyISALGIGILRYVLLLNAAWSVNSLAHIWGSKPYDKEISPSENFLVTWLTAGEGWHNYHHAIPWDYKAAELGPSGVNWTTFLIEMFSKIGWAYDLKSPSEDLVRRLVERRGDGTHPIWGSGKE--GKEDK----------
>UPI00032B0B39	360	0.462	3.948E-107	12	323	349	42	356	360
------------TEED--IRPEFKDdiydpsyQDEEGPRP-KLQYVWRNIILMALLHIGALYGITLV-PSCKFHTWLWAFGYYLVSVVGVTAGAHRLWSHRTYKARLPLRLFLIIADTMAFQNDVFEWARDHRTHHKFSETNADPHNSRRGFFFSHVGWLLVRKHPAVKEKGRLLDLSDLKAEKLVMFQRRYYKPAVLLMCFILPTFVPWYFWSETFQHSLyVATFLRYAVVLNITWLVNSAAHMYGYRPYDKNIDPRENALISLAALGEGFHNYHHSFPYDYSTSEY-CWHINLTTFFIDCMAALGLAYDRKRVSKGAILARIKRTGDGSH-------------------------
>UPI0018871A88	360	0.459	3.948E-107	15	323	349	61	381	392
---------------DHEIItsPsttvQEQQAVQKEADKavqpaFKTEVVWRNVAVFALLHSMALYGLYLSITSkVKWQTAVFSVTWGVCAGLGVTAGAHRLWSHRSYKARFPLRVVLMIFNCMACQNDLYEWTRDHRVHHKFSESNADPHNVNRGFFFAHVGWLMCKKHPDVMRKGKAVDCSDLLKDPVIRFQKAYYVPLTTFFCFYLSTVLPHHLFGESyWVGFFVATMLRYVISLNFTWLVNSAAHLWGNRPYDKNISPAENRFVSWAAIGEGFHNYHHTFPWDYSTSELGW-KLNFTTFFIDTMAKLGLAYDLKTVPKDVVEKRKARTGDHSY-------------------------
>A0A3B4CMU1	360	0.465	5.405E-107	11	323	349	0	315	319
-----------MTETMLEPtmVEDVFDESYREKKGPKPPIvvVWRNVVLMSLLHLGAIYGLFL-IPSASSLTLLWAVLCFLYAGLGITAGVHRLWSHRSYKASLPLRIFLAFANSMAFQNDIFEWARDHRVHHKYSETDADPHNANRGFFFSHIGWLLVRKHPDVIEKGSKLELSDLKADKVVMFQRRVYKQSVLLMCFVVPTVVPWLLWNESlWIGFFIPALLRYSVGLNATWLVNSAAHMWGNRPYDININPRENRFVTFSAMGEGFHNYHHTFPYDYSTSEYGW-KLNVTTCFIDLMCLLGLAWECKLAARDLVKARAQRTGDGSH-------------------------
>A0A6J1NDD4	360	0.471	5.405E-107	0	331	349	0	325	328
MAPSATETT-TITE-----TEETLPKlVAPQAAPRKYDIIYFNLLTFGYAHLATLYGMYLACTIATWKTLMFHHVMFILAAVGITAGTHRLWSHRAYKAKMPLQIILMVLNSFAFQNSAIQWVRDHRMHHRYSDTDADPHNATRGFFYSHMGWLLVRKHPEMLRRGKFIDMSDIYANPVLRFQKKYAIPVFGTLCFALPTLIPMYFFGETLNTAWHLTIMRYVFNLHMTFLVNSAAHLWGNKPYDKNMLPAQNLPVSFIAFGEGFHNYHHAFPWDYKTAELGNNWLNFSTKFIDFFAWIGWAYDLKEVPLEVARARAERTGDGSN-LWGFRDK-----------------
>A0A8D2DNN4	360	0.445	5.405E-107	0	322	349	0	328	330
MPGPATDA-GKVPFCDAkEEVRAELEglaygdrQERPGAREQRLNIVWRNVVLMSLLHLGAVYSLVL-IPKAKPLTLLWAYFCFLLTALGVTAGAHRLWSHRSYKAKLPLRIFLAAANSMAFQNDIFEWARDHRAHHKYSETDADPHNARRGFFFSHIGWLLVRKHPDVIEKGRKLDVTDLLADPVVQFQRKYYKITVVLMCFLFPTVVPWYIWGESLWNSyFLAAILRYTISLNGTWLVNSAAHMYGNRPYDKHVSPRQNPLVTLGAIGEGFHNYHHTFPFDYSASEFGL-NFNPTTWFIDFMCLLGLATDRKRATKAMIEARKAKTGDGS--------------------------
>UPI0015B1960C	360	0.452	5.405E-107	12	327	349	17	336	337
------------SNGEATGVRSSVEDvfddtyKEREGPKPPMQIVWRNVILMGFLHIGALYG-FTVLPSASVLTLAWSAVCFLISALGVTAGAHRLWSHRSYKASLPLRVFLAFANSMAFQNDVYEWARDHRVHHKYSETDADPHNAVRGFFFSHIGWLLVRKHPDVIEKGKKLELADLRADKVVMFQRKHYKLSVLLICFGVPMLVPWYMWGESlWVAYFVPGLLRYTVVLNSTWLVNSAAHMWGNRPYDKTINPRENKFVSFSAIGEGFHNYHHTFPFDYSTSEFG-YKVNLTTCFIDLMCFLGLASDRKKASREVVHARIQRTGDGS-PRSG---------------------
>A0A813MWS0	360	0.478	5.405E-107	0	323	349	0	323	339
MAPRIDEFSHVDNYEKVEkTVP-IIEAPVKKNEEIHLPIRWRNVVIFIFLHLGALYGGYLCF-QAKFQTLVFAYVLYLCGALGITAGAHRLWAHRTYKAKLPLRIVLGVFQTLALQNSIYEWSRDHRVHHKHAETNADPHNSKRGFFFSHVGWLLMKKHPDVIQKGSRIPLNDLLNDPVVAFQKKYYKFLAITTCFVLPTIIPVYFWNESWLNAyFIPAILRYVITLNFTWLTNSVAHMWGWRPYDKKIGPVENVLVSMGAIGEGFHNFHHTFPMDYSTSEHGSVYFNFTKFFIDFMALIGQVYDRNQVSQEQILARRKRTGDLSR-------------------------
>UPI001C41ED7C	360	0.489	5.405E-107	25	321	349	42	335	341
-------------------------EKEGPKPPR-TP-VWRNIILMSLLHVGALYGL-VVLPSASVPTLAWSVVCYLISALGVTAGAHRLWSHRSYKASLPLQIFLALANSMAFQNDIYEWARDHRVHHKYSETDADPHNAKRGFFFSHIGWLMLRKHPDVIEKGRKLELSDLRADKVVMFQRRHYKLSVVVLCFLVPTLIPWYFWGESLaVAYFVPGLLRYTLVLNATWLVNSAAHMWGNRPYDKTINPRENPLVAFSAMGEGFHNYHHTFPFDYATGEFGW-KLNVTTAFIDLMCSLGLARERKRVSKEMIVARVKRTGEG---------------------------
>Q95UU3	360	0.469	5.405E-107	0	337	349	0	329	356
MPPNSEET--VLCEkEDHEklVAPQAATRKH------ELAIVP--ISLFTYWHVAGLYGLYLIFAEAKWQTVVFTLFTYNAGILGITAGSHRLWAHKTYKAKRPLETLLMVFHSLTSQNTVRHWARDHRFHHKYSDTDADPHNATRGFFYSHVGWLLVKKHPEVLRRSKTIDMSDIYNNPVLRFQKNYGLPVITLFAYVLPALIPMYCWEETLNNAWHINLLRIIANLHASCLVNSAAHAFGNKPYDKHIAATQISTLSFITLGECFHNYHHVFPWDYRTAELGNNWLNMTTLFIDFFAWVGWAYDLKTASDGMVEARAKRTGDGTN-LWGWGDEDLGREE-----------
>UPI001C548CDA	360	0.463	5.405E-107	18	323	349	45	355	359
------------------IRPEMKEDIYDPSyqdevgPPPKHEYVWRNIIIMALLHLGALYGITLV-PGCKAYTWLWVLLCYVFSGLGITAGAHRLWSHRTYKARLPLRLFLIIANTMAFQTYVYEWARDHRVHHKFTETHADPHNSRRGFFFCHVGWLLVRKHPAVKEKGGSLDLSDLKAEKLLMFQKRYYKPSVLLMCFILPTLVPWYCWGETFQHSLCvATFLRSVLTHNMTWLVNSAAHLYGYRPYDKNIDARENALVSLGTLGEGFHNYHHTFPYDYSTSEYRW-NLNFTTFFIDCMAAIGLAYDLKKVPKASILARIKRTGDGSY-------------------------
>UPI000FFF7BEC	360	0.474	5.405E-107	18	322	349	46	355	360
------------------IRPEMKDDiyDHSyqdaEGPTPKLEYVWRNIILMGLLHLGALYGVILVPT-CKFYTWIWAYVYYLISGLGITAGAHRLWSHRTYKARLPLRLFLIIANTMAFQNDVYEWARDHRAHHKFSETHADPHNSRRGFFFSHVGWLLVRKHPAVKEKGATLDLSDLKAEKLVMFQRRYYKSAVLLMCFILPTLVPWFCWGETFAHSLyVASLLRYTIVLNATWLVNSAAHLYGYRPYDKNINSRENILVSLGAVGEGFHNYHHTFPYDYSASEYRW-HINFTTFFIDCMAVLGLAYDRKKVSKATVLARIKRTGDGS--------------------------
>A0A5N5LNI6	359	0.477	7.400E-107	20	322	349	17	317	319
--------------------PDGAEsrELNGAKRQR---VVWRNVILMGLLHTGALYSL-LLIPKAHPFTWIWSYICFMITALGVTAGAHRLWSHRSYKAKLPLRIFLAAANSMAFQNDIFEWSRDHRAHHKYSETDADPHNAKRGFFFAHIGWLFVHKHKDVIEKGKRLDLSDLLSDPVVVFQRKHYKISVLVMCFLLPTLVPWYFWGESMWNSyFLASILRYTIALNITWLVNSAAHMYGNRPYNKNINPRENRFVTFGTIGEGFHNFHHTFPFDYAASEFG-FRFNPTTCFIDLMCWLGLASNRKRATPEMIMARKLRTGDGS--------------------------
>A0A3Q3MLD6	359	0.496	7.400E-107	20	323	349	7	316	320
--------------------PEATREdvFDHTYKEKEGPkppvvIVWRNVILMSLLHISALYGIFL-IPSASSLTLLWSTLCFFISALGITAGAHRLWSHRSYKASLPLRVFLGIANTMAFQNDIYEWARDHRVHHKYSETDADPHNAVRGFFFAHIGWLLVRKHPDVIEKGRKLELNDLLSDKVVMFQRKYYKPSVLLMCFFIPTIVPWYMWGESlLVSYFVPALLRYTLVLNATWLVNSAAHMWGNKPYDKNINPRENKFVTFSAIGEGFHNYHHTFPYDYATSEFGC-KLNLTTCFIDFMCFLGLAKDCKRVSHELVLARVQRTGDGSH-------------------------
>A0A8C7G7G5	359	0.476	7.400E-107	27	323	349	12	307	320
---------------------------EKADRWRSLGIVWRNVILMALLHIGAVYS-ILVIPRAKPLTWVWSYVCFIVTALGVTAGAHRLWSHRSYRAKLPLRVFLAAANSMAFQNDIYEWARDHRVHHKYSETDADPHNATRGFFFAHIGWLFVRKHSDVIEKGRKLDVTDLLADPVVQFQRRYYKTSVLIMCFLVPTVVPWYFWGETLWNSyFLASILRYTVSLNVTWLVNSAAHMYGNRPYDQNISPRENRWVTFGAIGEGFHNFHHTFPFDYSTSEFGL-RFNPTTCFIDLMCWMGLASNRKKASVETIQSRKLRTGDGNR-------------------------
>UPI0010FB2D28	359	0.450	7.400E-107	17	318	349	14	314	320
-----------------ESVNDEVSAKGSHKTDYEWKLVWRNVIIFIYIHVTIIYGLYVAFFYGKLWTFIWFYAIGVGTGFGVTAGAHRLWCHRSYKAKWPLRFILMILQTAAFQDDIYVWVRDHRVHHKFTDTNADPYNSKRGFFFSHIGWLMLRKHSEVVKKGATIDMSDIEQDPIVTFQRKWYLLLMLVCCFIVPLTVPVWGWNESLWYAWHMAVGRYGINLNITWSVNSFAHMYGVKPYDTTITPTDNASVSMITLGEGWHNYHHVFPWDYKAAEFG-RDFSYTTALIEFCAYLGLAYDLKTASPEMVKNVFFKT------------------------------
>UPI001E68A687	359	0.457	7.400E-107	0	328	349	0	322	329
MAPFSH------TEPTITETEDEFPKlVAPQAAPRKYDLIYPNLVTFFYAHVAALYGLYLACTIATWKTLIFSHILFMLAAVGVTAGAHRLWTHRAYKAKMPLQIILMVMNSLAFQNTAIHWVREHRMHHRYSDTDADPHNATRGFFYSHMGWLLVKKHPEVKRRGKFLDMSDIHANPVLRFQKKYAIPVIGTICFALPTLIPMYFFGETLNTAWNIAIMRYVLNLHITFFVNSAAHLWGNKPYDKYMKPAQNLFVSWVAFGEGFHNYHHAFPWDYRTAELGNNWLNFSTKFIDFFAWIGWAYDLKTVPDAVVQARAKRTGDGSN-MWGF--------------------
>UPI001EEBCB49	359	0.453	7.400E-107	12	323	349	19	326	330
------------SEAD-DIFDESYKEKEGSLTP--MKIVWRNVMMMTLLHIGAVWGLILV-PSAKPITLFWAWVCFMISAMGITAGVHRLWSHRSYKAKLPLRIFLAFANSMAFQNDIYEWSRDHRVHHKHSETNADPHNASRGFFFSHIGWLFVRKHPEVIEKGSKLDLSDLKADSIVMFQRRYYKASVVLICFVFPTLVPWYFWGESLWVSYlIPGLLRYAVVLNATWLVNSAAHMWGMRPFDANIYPRENKFVXFGAVGEGFHNFHHTFPSDYATSEFGS-VLNFTTVFIDFMCFIGLAQDRKRTSQEAIKARVQRTGDGSY-------------------------
>UPI001863CFE3	359	0.474	7.400E-107	26	323	349	31	327	331
--------------------------KEKEGPKPPRKIVWRNIVLMTLLHIGALYGVI-ILPSASVLTLGWSVVCFLISALGVTAGAHRLWSHRSYKASLPLRVFLAVGNSMAFQNDILEWARDHRVHHKYSETDADPHNAVRGFFFAHIGWLLVRKHPDVIEKGRRLELNDLKADKVVMFQRKYYKLSVLVMCFLVPMLVPWYLWGESlWVGYFVPGLLRYTIVLNATWLVNSAAHMWGNRPYDQSINPRENKFVTFSAIGEGFHNYHHTFPYDYSTSEFGC-KLNLTTCFIDLMCFLGLAWDRKKASRELVLARAQRTGDGSH-------------------------
>A0A6J2VBZ6	359	0.467	7.400E-107	15	323	349	19	328	332
---------------DSATVEDVFDDTYKAKEGPRPPtiIVWRNVMLMTLLHLGALYGLYLIPSACA-LTLAWALFCFVVSALGVTAGAHRLWSHRSYKATLPLRIFLAFANSMAFQNDIYEWARDHRVHHKYSETDADPHNAQRGFFFAHIGWLLVRKHPDVIEKGNKLELSDLKADKVVMFQRRHYKVSVLVICFLVPMLVPWYLWGESlWVAYFIPALLRYTLVLNATWLVNSAAHMWGNRPYDANINPRENKFVTFSAIGEGFHNYHHTFPYDYATSEFGW-KLNLTTCFIDLMCYLGLAKERKKVSRELVLARVQRTGDGSH-------------------------
>UPI001B3B0C55	359	0.462	7.400E-107	3	323	349	15	329	333
---NGN-ATPEATREDA--FDHTYKEKEGPKPP--MIIVWRNVILMTLLHLSAVYSVFL-IPSASHLTLLWAVFCFLVSALGVTAGAHRLWSHRSYKASLPLRIFLGIANSMAFQNDIFEWARDHRVHHKYSETDADPHNAVRGFFFAHIGWLLVRKHPDVIEKGRKLELSDLLADRVVMFQRRYYKPSVLLMCFFIPTFVPWYLWGESlWVAYFIPALLRYALVLNASWLVNSAAHMWGNRPYDKNINPRENKFVTFSAIGEGFHNYHHTFPYDYATSEFGC-KLNLTTCFIDFMCFLGLAKDRKRVSHELVLARIQRTGDGSH-------------------------
>UPI00145A151D	359	0.474	7.400E-107	26	319	349	34	326	334
--------------------------KGKEGRRPRMQLVWRNIILMSLLHIGAVYG-FTLIPSAKTLTLIWTALCYVFSGLGVTAGAHRLWSHRSYKASFPLRVFLALGNSMASQNDIYEWARDHRVHHKYSETDADPHNATRGFFFAHVGWLLVRKHPDVKEKGQKLDMSDLEEDKVVMFQRRHSRLSLVVMCFVLPTLVPWWGWGESlKVAYFLPGLFRYALQLNVTWLVNSAAHMWGNRPYDISINPRENRLVSLSALGEGFHNYHHTFPFDYGASEFGW-RLNLTTAFIDLMCFLGLASDRKRVSKEMILARKQRTG-----------------------------
>UPI001B3ADB22	359	0.462	7.400E-107	14	322	349	16	329	334
--------------GDALAETSTVEDvfddtyKEKEGPKPPRTLVWRNIILMSLLHIGALYGLI-IIPSASSFTLAWAAACYLISALGVTAGAHRLWSHRSYKASLPLRVFLAIANSMAFQNDIYEWARDHRVHHKYSETDADPHNASRGFFFAHIGWLLVRKHPDVIEKGQKLELSDLKADKVVMFQRRHYKLSVVVLCFLVPTLVPWFFWGESlLVAYFIPGLLRYAVVLNATWLVNSAAHMWGNRPYDKTINPRENPLVALSTIGEGFHNYHHTFPFDYASSEFG-FKLNITTAFIDLMCFLGLAKDCKMVSKEMIIARANRTGDGS--------------------------
>A0A5B7DN04	359	0.457	7.400E-107	0	326	349	0	340	347
MAPQAPDQVlkDDLLEGEEEHHDVlEVREINIDIRKilsdlrnvDWSKVVWKNVILFFLLHIYSVYGLYEAIFVAQWKTLAFSVVLYFMAALGITMGAHRLWSHRSFKATLPLRIILGVCQTIAFQNDIYEWARDHRVHHKYSETDADPHNARRGFFFSHMGWLMYRKHPSVIEKGRRLDLSDLEKDIVVILQRKYYLPLVVTMCFVLPTVIPWMMWEERFITALmVAGFLRYTLVLHVTWFVNSLAHWVGSKPFDKNIYPSQNSVVAYLSLGEGWHNYHHVFPWDYRTAEFGGLiNYNITSLAIDLCSKVGLAYDLRTVTPEMIDRRINRTGDPSYvPIY----------------------
>A0A8D2CSF8	359	0.463	7.400E-107	18	323	349	45	355	359
------------------IRPEMKddiydPSYQDAEGPRpKLEYVWRNIILMGLLHLGALHGLTLVPT-CKFYTWLWAYFCYWTSIEGIGAGAHRLWSHRTYKARLPLRLFLIIANTMAFQNDVYEWARDHRAHHKFSETDADPHNSRRGFFFSHVGWLLVRKHPAVKEKGRTLDLSDLRAEKLVMFQRRYYKPAVLLMCFILPTLVPCFCWGETFLHSLyVATFLRYAVVLNITWLVNSAAHLYGYRPYDKNIEPRESPLVSLGTMGEGFHNYHHAFPYDYSTSEYRW-HINFTTFFIDCMAVLGLAYDRKKVSKAAILARVKRTGDGSH-------------------------
>A0A834XRP6	359	0.443	7.400E-107	10	327	349	44	355	361
----------PLDEIASEPIPLPKE----TSENQ--PLIWRNVIGIAVLHLIAINGFINGYRDAKLWTWIFSPLYGIVAGIGITAGAHRLWAHRSYSAKLPLRILLAYLYCMAGQTCPSKWIRDHRTHHRFTETAADPHDANRGFFFSHVGWLMMKRHPAVKKHGSKVDMSDVYGDPVIQFFDKYFTPIMLFLCFILPTLIPVYCWNETWYISIHAVFIRYTWLLNATFLVNSFAHMWGNRPYNRKVKPTENPTVAFFTLGEGWHNYHHSFPWDYKAAELGAYGLNPTTAFIEFMAIFGLAYNLKTPKKDLIEKMSLNRGDGTNSLWG---------------------
>A0A834VFN3	359	0.488	7.400E-107	20	322	349	39	344	389
--------------------PAVKDSPEESFK--ITDIVWRNVILLTLLHMLAIKG-WLIFmidPEAKWQTSVATFIfGLFSSTFGITAGAHRLWSHRSYKAKWPLRLVLAFANTMALQNDIYEWSRDHRVHHKYSETNADPHNSRRGFFFAHMGWLMLKKHQDVKLKGKNIDMSDLWADPIVRFQRRFYIPLVLLCWGIIPTLIPYYLWNERLYYAFLgCVCFRYVYVLHCTWLVNSAAHLWGHRPYDRNIEPRENNSVVYLALGEGYHNYHHAFPFDYSASEYGFNlNFNLTTFLIDSFEKLGQAYDLKKPSKQMILARKIRTGDGT--------------------------
>UPI001ED867D2	359	0.467	7.400E-107	19	325	349	15	324	400
-------------------VEEKVVQLEKlgTDPDFKREIVWKNVIGFIYLHVAAFYGLYLALTSAKIWTNLWSFFILVASAQGVLMGAHRLYSHKAYKASWQLRLILNILQTVAGQNCMYIWVRDHRQHHKYSDTDADPHNAIRGFFFSHMGWLMSRKHPKVIEKGKGIDMSDLEADGIVMFQKKYYKTLYLLFAIMIPTLAPYFFWKEDIWNSlFVAYFFRYVFLLHGTWTVNSFAHIYGNRPYDKDIVPVENYAIAKLTMGEGWHNYHHAFPYDYRAAEFGYRDASLTTQLIDLMASIGWAKDLRTASDDMVVRRTFRKGDGTHKV-----------------------
>A0A0M3QYF9	359	0.424	7.400E-107	6	338	349	55	403	412
------DSLG-FKEENAIYKehaskQQQQEQQQQQAAavDYNPQIRWPDLGAQTFLHVGALYGVYLLC-YAKFYTFLWVAATILFSGIGITAGAHRLWSHKSYHASLPLRILLCFMFTIAGQRDAYTWALDHRIHHKFSETDADPHNANRGFFFAHVGWLFLTPHPKVIEKRKVIDMSDLEADAVVMFQRKYYIILFALCSIVLPVMVPWYFWQESLWMSFWINFnMRFTWTLNVAFFVNSVAHMYGNKPYDKNITPVEAPIVSLLALGEGWHNYHHVFPWDYKTGEFGNYTLNITTGFIDLCARLGLASGRKSVSPDMVLRRAEKCGDGTRFlsdeyahkdqVWGFGDCDLPREDI----------
>A0A8J6HB38	359	0.443	7.400E-107	26	348	349	11	352	922
--------------------------VQETTK-YEWKLIWRNIILYTIMHVTGFYGLYLAVVSAQWKTILWTWIMLACALLGVTAGSHRLWCHKSYKAKLPLKIMLAIFHTLSLQNHIYDWARDHRVHHKYVDTDSDPHNSRRGFIFSHMGWLFIEQLPTVKEKLRGIDMSDLEADPVVMIQKKYYHLvWAPLIGFILPALVPWYYWNESFESSFyIASMLRYTLCTNISFLINSVAHVYGTRPYDKNIRPTDGLVMALLTGGEGWHNYHHTFPWDYKTGEFGKYRTNSTSAFLDFMAGIGWAYELKSVSEEMIMKRVSRTGDGTrkfdkivdhgdHHhgdnlTWGWGDKDMKSEEYSFVDIknPKKET
>UPI0009E377D4	359	0.466	1.013E-106	0	323	349	0	316	323
MAP--RSVT-VTQ---TETLDAQKKTLDRDVKRPERQIVWINVYFMVVLHLMALYGIYLIPgTGPRTW--FWTWLCHFIGGLGITVGVHRLWSHRSYKASWPLRLALMLMNSLAAQNDIFEWARDHRVHHKYSETDADPHNAKRGFFFSHVGWLLVKKHPDVIKKGKQLDLSDLYEDKIVMFQRRHYKLLSTICNVIIPIAVPWYFWNESiWNGFFICYAFRYTFTLNATWCVNSFAHLWGAKPYDEHINPSQNFSVVIATGGEGFHNFHHTFPQDYATSELGS-PMNPSKWFIDLCALFGLAYDLKTISKEAIRKRRIRTGDLQH-------------------------
>A0A7M3UE39	359	0.483	1.013E-106	17	323	349	15	322	326
-----------------ETVEDEFDHTYKEKEGPKPPIiiVWRNVILMSLLHVGAVYGLFL-FPSARALTWVWFLACFLFSGLGITAGVHRLWSHRSYKASLPLRIFLALANSMAFQNDIYEWSRDHRVHHKFSETDADPHNAGRGFFFSHVGWLLVRKHPDVIEKGRKLDLDDLKADQVVMFQRRHYKLSVVVMCFLVPTVVPWYMWGESlWVAYFVPGLLRYATVLNSTWLVNSAAHMWGNRPYDGSINPRENRFVTFSAIGEGFHNYHHTFPFDYATSEFGC-KLNLTTCFIDLMCFLGLATEPKSVSKEAVLARAQRTGDGSH-------------------------
>UPI00189C4CE1	359	0.482	1.013E-106	6	323	349	21	330	334
------DAAGV---EDAFDTTY----REKEGPKPPMIIVWRNVIMMSLLHIGALYGAFL-IPSASHLTLLWSLLCFLISALGITAGAHRLWSHRTYKASLPLRIFLAVANSMAFENDIFEWARDHRVHHKYSETDADPHNARRGFFFAHIGWLLVRKHPDVIEKGGKLELSDLLSDKVVMFQRRYYKLSVLLMCFLVPMFVPWHFWGESlWVAYFIPGLLRYAMVLNASWLVNSAAHMWGNRPYDKNINPRENRFVAFSAIGEGFHNYHHTFPFDYATSEFGC-KFNLTTCFIDFMCVLGLAKDRKRVSREVVVSRVQRTGDGSH-------------------------
>A0A3B4UA57	359	0.457	1.013E-106	11	322	349	19	329	334
-----------MSEtSTVEDVfDDTYKEKEGPKPPRM--LVWRNIILMTLLHTGALYGLI-VIPCASALTLAWTAVCYLISALGVTAGAHRLWSHRSYKASFPLRVFLALANSMAFQNDVYEWARDHRVHHKYSETDADPHNATRGFFFAHIGWLLVRKHPDVIEKGKKLELADLRADKVVMFQRRHYKLSVLILCFLVPTLVPWYFWGESLaVAYFVPGLLRYAVVLNATWLVNSAAHIWGNRPYDKTINPRENPMVAFSAIGEGFHNYHHTFPFDYATSEFGW-KFNITTAFIDLMCFLGLAKDCKKVSKELIMARIQRTGDGS--------------------------
>A0A6H5IYD9	359	0.413	1.013E-106	0	345	349	0	335	346
MSPNLFGTTaAVISEasqtPDLKVKsngssTSYLNNKEN-NKKYPWKIVWRNVIAFLYLHFGALYGLYLFFDGAKFLTVLWTILVACSAAVGITAGAHRLWCHRAYKAKWPLRVILMIFQTTAFQNHLYEWVRDHRVHHKFTDTDADPHNAKRGFFFSHMGWLLLRKHPDVISKGASVDMSDLDSDPVVVWQRRLYIILMPLFCFVIPAWIPCYFWDENPMNS---------------W----------------SISATDNVRVALGAFGEGWHNYHHVFPWDYKAAELGDYSVNFSTAFIDFFAKIGWAYDLKTVPLEMIEKRAKRTGDGTriehddsenHHegaIWGWGDKDMHQEDIEMVHIIN---
>A0A5N5PRH2	359	0.437	1.013E-106	14	323	349	32	342	346
--------------GEATWVDDVFDESYKEKEGLviPMKIVWRNVVLMALLHIGAVHGLTLV-PSAKAFTLLWAWICFLISAMGVTAGVHRLWSHRSYKAKLPLRVFLAIANSMAFQNDIYEWSRDHRAHHKYSETNADPHNAKRGFFFSHIGWLLVRKHPDVIEKGSKLDLSDLKADGVVMFQRRHYKLSVVVMCFLVPTLVPWYFWGESLsLAFFIPGLLRYAVTLNASWLVNSAAHMWGMRPFDRNINPRENKFVAFSAVGEGFHNYHHTFPYDYATSEYGS-VLNFTKMFIDFMSYIGLAQDCKKPSHDTILARIQRTGDGSH-------------------------
>A0A6M8PCB6	359	0.448	1.013E-106	0	326	349	0	340	347
MAPQAPDQDlkDDLLEGEEEHHDVlEVREINidfrkilSDLRNLDWSkVVWKNVILFSLLHVYSVYGMYEAIFVAKWKTLAFSVVLYFMAALGITMGAHRLRSHRSFKATLPLRIILGVCQTIAFQNDIYEWARDHRVHHKYSETDADPHNARRGFFFSHMGWLMYRKRPSVIDKGRRLDLSDLEKDIVVMLQRKYYLPLVVTMCFVLPTVIPWMMWEEhLVTSLMVAGFLRYTLVLHVTWFVNSLAHWVGSKPFDKNIYPSQNPVVAYLSLGEGWHNYHHVFPWDYRTAEFGGLiNYNITSLAIDLCSKVGLAYDLRTVTPEMIDRRIHRTGDPSYvPVY----------------------
>UPI00083BC3EF	359	0.454	1.013E-106	28	339	349	20	339	347
----------------------------RTEDGFVAKIRWPDFLVQIFIHGGCLYGFYLALFEARFYTSLFAFCTVYTSGFGITAGAHRLWSHRAYKASWQLRLLLIILFTITGQRDAYTWALDHRVHHKYSETNADPHNAKRGFFFSHVGWLFLTPHPDVVAKRKTIDMSDLESDSIVMWQKRLYPVLFALFVIILPVFMPVYLWNETIWNSFWVNFnTRFCITLNIAFFVNSVAHMWGQKPYDKYISSVENLAVSVAALGEGWHNYHHVFPWDYKTGELGN-SYNPSTHFIDFFARIGWAYERKSATGEMVARRAKKSGDGSYvyeneddPnVWGYGDADIPGDDMQ---------
>W5PZ56	359	0.461	1.013E-106	8	323	349	44	362	366
--------TPLYLEED--IRPEMRDDIydptyqDKEGPKPKLEYVWRNIILMGLLHLGALYGITLIPT-CKIYTFLWVLFYYVISALGITAGVHRLWSHRTYKARLPLRVFLIIANTMAFQNDVFEWSRDHRAHHKFSETDADPHNSRRGFFFSHVGWLLVRKHPAVREKGATLDLSDLRAEKLVMFQRRYYKPGVLLLCFILPTLVPWYLWGETFQNSlFFATFLRYAVVLNATWLVNSAAHMYGYRPYDKTINPRENILVSLGAVGEGFHNYHHTFPYDYSASEYRW-HINFTTFFIDCMAAIGLAYDRKKVSKAAVLARMKRTGEESY-------------------------
>UPI0012D4460E	359	0.436	1.013E-106	32	339	349	55	368	376
--------------------------------PFKPKIRWPDLAAQMFLHVGAVYGLIFQFYTIRFYTAIWFFALIVSSGFGITAGAHRLFSHKAYKANAKLRLLLIFLFTISGQRDAYTWAHDHRVHHKYTETDADPHDARRGFWFAHVGWLFLTPHPAVVAKRKIIDLRDLENDPIVMWQKRIYIPLFALIAIAMPVLVPWYFWNENLWASFWVNFnLRFCVTLNAAFFVNSVAHLYGNKPYDQNISPVESLPVALAAFGEGWHNFHHVFPWDYKTSEFGDYKYNISTGFIDFFAKIGWARDRKYASADMIARRVAKTGDGSHPnhsqyVWGYGDTDICKDDLQ---------
>T1KDQ1	359	0.485	1.013E-106	16	319	349	65	365	383
----------------PETSPEST--KHPPIEPTQV-IVWRNVFAFVILHSSLVYGLFKLFTNPPWLTMAYAFVFGSFSGLGITAGAHRLWSHRAYKAKLPLRIFLAILQTVCGQNNIYEWCRDHRVHHTYSETDADPHNANRGFFFAHMGWLCVKKHPDVINKGRLVDCSDLLEDPVVRFQKNYFLPLAILCCIIIPSAIPIVCWNESFWNAFmLAGLARYCISLHFTWLVNSVAHLWGNRPYDVTIGARENKYVIIGALGEGFHNYHHTFPWDYSTSELGW-RWNLTTCFINTMAKIGQAYDLKTAPVKMIDARIRRTG-----------------------------
>A0A8C9SZ73	359	0.484	1.013E-106	29	322	349	113	405	407
-----------------------------EGPKRSREVVWRNVFLMSLLHLGALYSLFL-IPQAHPLTWIWSYVCFMINALGVTAGAHRLWSHRSYKAKLPLRIFLAAANSMAFQNDIFEWSRDHRVHHKYSETDADPHNAKRGFFFAHVGWLFVRKHQDVIEKGKRLDLSDLLADPVVVFQRKYYKISVVLMCFVVPTLVPWYFWGESlWNGYFLSSILRYTISLNVSWLVNSAAHMYGNRPYDKTISPRENCFVTFGAIGEGFHNYHHTFPFDYSTSEFGL-HLNPTTCFIDLMCWLGLASNRKKASPEMIQARKLRTGDGS--------------------------
>A0A8B8CVS1	359	0.469	1.387E-106	0	322	349	0	321	323
MAPrNIIQADeePP--RETTEIFESGLPPAEPiQQRPWK--IVWRNVIIMALLHAGAIYAL-TLIPKSHPMTWIWVAVYYLFSGLGITAGAHRLWAHRSYKARAPLRCLLALMNTSALQNDILDWSRDHRVHHKYSETDADPHNAMRGFFFAHVGWLLVKKHPDVMEKGRGLDYSDLYADKVVMFQRRFYRPLVIVMCLIVPIAVPWYFWGETLWNSFFLSaVLRYCLLLNATWSVNSFAHLWGTKPYDKRINPAENLGVALSAVGEGFHNFHHTFPSDYATSEYGW-HLNITTVFINCMYYLGQAYDMKKTPLSVVQRRKERTGDGS--------------------------
>A0A0F7R1B4	359	0.454	1.387E-106	16	332	349	7	325	329
----------------AEGLPvkdECFEDKEIKSNSFpKLEILYFNVMTFTLLHLSALYGLYLGFTSVKWATIGIGIVLYFFAEIGITAGAHRLWSHRSYKAKLPLEILLMVFNSMAFQNTALSWARDHRLHHKCPDTNGDPHNANRGFFYSHVGWLLTKKSDEVIKQGKLCDVADLYSNPVLRFQKKYAVPFIGMLCFVLPTLIPMYFWGETLNNAWHFNMFRYVVNLNATFCVNSVVHKWGYKPYDKNIRPTQNVLLNFAVLGEAFHNFHHVFPWDYRAAELGNQKMNPTTLFIDFFAWIGWAYDLKTASKEMVKSRSERTGDGT-DLWG-HDAD----------------
>A0A6P3U6U3	359	0.469	1.387E-106	13	327	349	19	327	332
-------------EKDVEPLPLPV----RTSASQ--RIIWRNVIGIIVLHFLAVYGFVSGYRDAKLWTWIWSFAYGVVAGLGITAGAHRLWAHKSYSAKIPLRIFLAYLYCMAGQTHFYKWIRDHRTHHRYTETNADPHDATRGFFFSHIGWLMVKRHPAVKEYGSKIDMSDITADPVIKFFDKYYEVIMISLCFVLPILLPVFVWSETWFISVHAMLIRYVWSLHATFIVNSFAHMWGNRPYNRRVKPTENPTVSFFALGEGWHNYHHSFPWDYKAAELGAYGLNPTTGFIELMARLGLAYNLKTPKKELVDRTILKKGDGTDSLWG---------------------
>A0A6G1QPB7	359	0.481	1.387E-106	26	323	349	33	329	333
--------------------------KEKEGPKPPMIIVWRNVVLMTLLHIGALYGISL-IPSAAPLTLLWFGLCFVISALGITAGAHRLWSHRSYKASLPLRIFLAIANSMAFQNDIFEWSRDHRVHHKYSETDADPHNAVRGFFFAHIGWLLVRKHPDVIEKGGKLELHDLLSDKVVMFQRKYYKPSVLLMCFFVPMFVPWYMWGESlWVGYFVPAVLRYTLVLNASWLVNSAAHMWGNRPYDKNINPRENKFVTLSAIGEGFHNYHHTFPYDYASSEFGS-KLNLTTCFIDFMCFLGLAKDRKIVSREMILARTQRTGDGSH-------------------------
>A0A673CQ95	359	0.491	1.387E-106	30	323	349	39	330	334
------------------------------PKPPRM-LVWRNIILMSLLHIGALYGLIL-IPSASVLTLAWSAVCFLISALGVTAGAHRLWSHRSYKASFPLKVFLALANSMAFQNDIYEWARDHRVHHKYSETDADPHNAMRGFFFAHIGWLLVRKHPDVIEKGRKLELSDLKADEVVMFQRRHYKLSVVILCFLVPMLVPWYFWGESlLVGYFLPGLLRYTVVLNATWLVNSAAHMWGNKPYDKTINPRENPLVAFSAVGEGFHNYHHTFPFDYATSEFGC-RLNLTTAFIDLMCFLGLAKDRKRVSKETILARIQRTGDGSH-------------------------
>A0A7R8W676	359	0.514	1.387E-106	19	325	349	17	322	342
-------------------VDETPENVATKAKPYKPTFVWRNVILLSGAHLLFPFGVFLALTKAKWLTLALAAFLHAYSLIGITAGAHRLWAHRTYKAKWPLRFFLMIANTIAFQNDIYEWSRDHRVHHKYTETDADPHNAKRGFFFSHVGWLVMRKHPDVINKGKQIDLSDLWNDPIVRFQRRHYKPMMITLNFLLPSIIPWLFWGENLVVAYVINVSRWIFSLNCTWLVNSAAHLWGDKPYDVTLNPAENRGVTVLAFGEGFHNYHHAFPRDYKTSEWGDYTFNLTTMFLDTMAALGLAYDMKTMSEEQIAARIARTGPDS-PL-----------------------
>A0A8C6H2T8	359	0.458	1.387E-106	0	323	349	18	349	353
MEPHSRRQQdgeekMPLQAED--IRPEIKDDLydpsyqDEEGPPPKLEYVWRNIIFMALLHVGALYGITLV-PSCKVYTWLLGVFYNVVAGLGITAGAHRLWSHRTYKARLPLRIFLIMANTMAFQNDVYEWARDHRAHHKFSETHADPHNSRRGFFFSHVGWLLVRKHPAVKEKGGKLDMSDLKAEKLVMFQRRYYKLAVTLMFIILPTLVPWYLWGETFQHSLCVsNFLRYAVLLNFTWLVNSAAHLYGYRPYDRGIGARENPFVSMASLGEGFHNYHHTFPYDYSVSEYRW-HINFTTFFIDCMAALGLAYDRKKVSKAVVLARIKRTGDGSH-------------------------
>UPI000EAB1485	359	0.461	1.387E-106	26	339	349	26	337	354
--------------------------LPKEQTPARQPIIWRNVIGIIVLHFLAIYGFVNGYRDAKLCTWIWNVVYGVAAGYGITAGAHRLWAHKSYSAKTPLRIFLAYLYCTAGQTRFYNWIRDHRTHHRYTETSADPHDATRGFFFSHIGWLMVKRHPAVKQYGSKIDMSDVSADPVIRFFDKYYELIMVPLCFVLPILVPVYAWGETWFISVHAVLIRYVWLLHATFAVNSFAHMWGNRPYDRRVRPTENPTVSFFALGEGWHNYHHSFPWDYKAAELGAYGLNPTTGFIELMARLGLAYDLKTPRKELVDRVTRNRGDGTDSLWG--DPRRNKFDEK---------
>A0A8C2N562	359	0.454	1.387E-106	0	323	349	18	352	356
MEPHSRGQQsreekvekMPLHTED--IRPEMKEDIHDPSyqdeegPPPKLEYVWRNIFLMALLHLGALYGITLV-PSSKVYTWLFGLLYNIVAALGITAGAHRLWSHRTYKARLPMRLFLIVANTMAFQNDVYEWARDHRVHHKFSETHADPHDSRRGFFFSHVGWLLVRKHPAVKEKGRKLDMSDLKADKLVMFQRRYYKPAVVLICIVLPTLVPWYFWGETFQHSLCiATFLRYAIILNFTWLVNSAAHLYGYRPYDRNIGARENVLVSVASLGEGFHNYHHTFPYDYSASEYRW-HISFTTFFIDCMAALGLAYDRKRVSKAAVLAKIKRTGDGSH-------------------------
>UPI001C4AD7A9	359	0.496	1.387E-106	27	323	349	57	352	356
---------------------------EKEGPKPVTRYVWRNIILMALLHLSGLYSICL-IPSAKPLTLLWALLCFVLSGLGITAGAHRLWSHRSYKATLPLRIFLAIINSMAFQNDIYEWARDHRAHHKFSETDADPHNASRGFFFSHIGWLLVRKHPDVIEKGKKLDLSDLKSDKVVMFQRRYYKASVVIMCFLIPSFVPWYYWGESFYNSFlIAAILRYTVILNATWLVNSAAHMYGNRPYDKHINPRENHFVVFGALGEGFHNYHHTFPFDYSTSEFGA-RWNFTTGFIDFMRYLGLASDCKKVSKEIILSRKIRTGDGSH-------------------------
>A0A8D2J1V6	359	0.483	1.387E-106	24	323	349	53	352	356
------------------------ESYREKEGPKPAKIyVWRNIILMSLLHLSAVYAVF-TIPSAKVLTLLWVLLCFTLSGLGITAGAHRLWSHRSYKASLPLRIFLAIINSMAFQNDIYEWARDHRVHHKFSETDADPHNASRGFFFSHIGWLLVRKHPDVIEKGQLLDLSDLKADKVVMFQRRHYKASVVIMCFLVPPLVPWYFWGESYFNSFlLAAILRYTLILNATWLVNSAAHMYGYRPYDKTINPRENPFVVFGALGEGFHNFHHTFPFDYSASEFGL-RWNFTTGFINLMCYLGLASDCKKVSKEVVLARRIRTGDGSH-------------------------
>A0A6P7L8C1	359	0.501	1.387E-106	28	323	349	79	373	377
----------------------------KEGPKPPMVIVWRNVILMSLLHLGSLYGVFL-IPSASPLTLLWSGVCFLISALGITAGVHRLWSHRSYKASLPLRIFLAIGNSMAFQNDIFEWARDHRVHHKYSETDADPHNASRGFFFAHIGWLLVRKHPDVIEKGRKLELSDLLADKVVMFQRKYYKPSVLLMCFFVPTFVPWYLWDESpWVAYFVPALLRYTLVLNASWLVNSAAHMWGNRPYDKSINPRENKFVTFSAIGEGFHNYHHTFPYDYATSEFGC-KLNLTTCFIDLMCLLGLARDRKRVSHEIVQARRQRTGDGSH-------------------------
>A0A182N6J3	359	0.424	1.387E-106	0	341	349	0	378	384
MAPNVSDSvvtdaadvkTAPEAATDADSTlwerkrPAQDQNnntsksgndcEHDTNEPFRAHIRWPDFFAQLFVHAGFAVGLYYLVTfQAKFYTYLWTLALVWATGLGITAGAHRLWSHKSYKARWPLRLLLMFLFTICGQRDAYTWAHDHRVHHKYSETDADPHNAKRGFFFAHVGWVFLTPHPEVVAKRKIIDMSDLEADPIVMAQRRFYIPLFALLVIGVPVLVPWYAWDERLSVAFWVCFtFRFTTTLNIAFFVNSVAHMFGNKPYDRSISPVENMAVAIAAMGEGWHNYHHVFPWDYKTSELGSYLFNVTTAFIDCFARLGWAYERKSVPPEVVARRAAKCGDGTRFltdeyahqdaVWGYGDRDIPKDDLDAI-------
>UPI00163E72B6	359	0.429	1.387E-106	15	342	349	101	432	437
---------------DCDYVASEV--------PFRAQIRWPDFLAQLFVHVGFVIGLVLLVTlQVKLYTFLWTLLLVWASGIGITAGAHRLWSHKSYKARWPLRLLLMFLFTICGQRDAYTWAHDHRVHHKYSETDADPHNAKRGFFFAHVGWVFLTPHPEVVAKRKIIDMSDLEADPIVMAQRRYYIPLFALLVIGMPVLVPCYFWGERPIVAFWVCFtLRFTTTLNIAFFVNSVAHMFGNRPYDKSISPVENLAVAIAAMGEGWHNYHHVFPWDYKTSELGSYVFNITTAFIDCFARLGWAYDRKSVPAEVIARRAAKCGDGTRFltdeyahqdaVWGYGDRDLPPEDVAAIV------
>A0A8B9JSS5	358	0.477	1.899E-106	14	322	349	19	326	328
--------------EGAESR--ETEAECGDAKEEKRGqtIVWRNVVLMALLHLAAVYAL-QLIPRAHPFTWIWSYVCFLITGLGITAGAHRLWSHRSYKAKFPLRMFLAAANSMAFQNDIFEWSRDHRGHHKYSETDADPHNASRGFFFSHVGWLCVHKHKDVIEKGKRLDVSDLLADPVVMFQRKYYKLSVVMMCFVVPTLVPWYFWDESIWNSyFLPGILRYTICLNCTWLVNSAAHIYGNRPYDKYINPRENCLVTFGAMGEGFHNFHHTFPFDYSASEFGL-RLNPTTCFIDFMCLLGLASNRKKATPEMIKSRKLRTGDGS--------------------------
>A0A5E4PP85	358	0.439	1.899E-106	0	327	349	0	321	328
MAPkqSSEETVEETSEDLVKPVPGQ-----WTPRKYH--IVYRNLLTFGYGHITACYGLYLAVTEATWSTLFFNWVIYVTASIGVTAGAHRLWTHRAYKAKLPLQILLMVMNTLAFQNTVTDWVRDHRLHHRYSDTDADPHNASRGFFYSHVGWLLVRKHDEVKKRGRQTDMSDIRANPVLRFQKKYAVPFIGTVCFLLPTVIPVYFWGETLKVAWHLAILRYIMNLHGTFLVNSAAHIWGMKPYEKNIKPAQNLAVSFITFGEGFHNYHHTYPWDYRTAELGNNMLNMTTLFIDFFGWIGWAYDMKTVDDEIIRSRAKRTGDGTNS-WG---------------------
>UPI001B7DEBAC	358	0.478	1.899E-106	25	322	349	31	327	329
-------------------------ESRDGKDRRSQDIVWRNVVLMALDHVGAVYALSL-IPKAHPLTWIWAYLCFLLTALGVTAGAHRLWSHRSYKAKLPLRIFLAAANSMAFQNDIFEWSRDHRVHHKYSETDADPHNATRGFFFSHVGWLFIRKHRDVIDKGKKLDFSDLMADPVVVFQRKYYKSSVLLMCFILPTLVPWYFWGESLWNSFfLASILRYTMCLNVTWLVNSAAHMYGNRPYDKSISPRENRFVTFGAIGEGFHNYHHTFPFDYSTSEFGL-RLNPTTCFIDLMCWLGLASDRKRASKEIIEARKKRTGDGS--------------------------
>UPI0015AE7159	358	0.478	1.899E-106	26	323	349	34	330	334
--------------------------KEKEGPKPPIQIVWKNVALMSLLHIGALYGLI-IFPSASTLTLAWSVFCFLVSALGVTAGAHRLWSHRSYKASLPLRIILATANSMAFQNDIYEWARDHRVHHKYSETDADPHNAVRGFFFSHIGWLLVRKHPDVIEKGRKLELTDLKADKVVMFQRKYYKPSVVIMCFLVPMWVPWYFWGESlWVGYFVPGLLRYTLVLNATWLVNSAAHMWGNRPYDHNINPRENKFVTFSAIGEGFHNYHHTFPYDYATSEFGC-KLNLTTCFIDLMCYLGLAQECKKVPRELVMARAQRTGDGSH-------------------------
>A0A1S3JRP9	358	0.477	1.899E-106	0	322	349	10	331	334
MAPrNLVDASPV---PVGELY-EDTAAVEEEPKvQVPIRIVWRNVFLFSLLHISAVYGIFL-IPQAKLLTIAFAILLYIGSAMGITAGAHRLWSHRSYKARLPLRTFLACLQSLAFQNDIIEWVRDHRVHHKYSETDADPHNALRGFFFAHIGWLLVRKHPDVKTKGKQIDLSDLYADPVCVYQRKFYYPSVLLFCFILPTLVPWYFWGESIWVAYvICALLRYCAALNATWLVNSAAHLYGNRPYDKNINPRENRMVAFGAIGEGFHNFHHTFPHDYSTSEFGWRNcLNLTTAFLDLMAVFGQVYDRRKISPEVVMRRKLRTGEVT--------------------------
>UPI001C9C4681	358	0.433	1.899E-106	12	327	349	8	328	336
------------FEEPPKkRIPvEEDSSSEKislQDESGEQPLIWRNVIGIGILHVLAVYSFYTSYQDAKFWTWIFSPIYGIMAGLGITAGAHRLWAHKSYSAKLPLRIFLAYLYCMAGQTCMYKWIRDHRTHHRFTETAADPHDANRGFFFSHVGWLMMRRHPAVKKYGQKVDMSDIEADPVLRFADKYYTPIMLFLCFVLPTLLPVYLWDESWYISIHAVIIRYVWLLNATFLVNSFAHMWGNRPYNRKVKPTENPTVAFFTLGEGWHNYHHSFPWDYKAAELGAYGLNPTTAFIEVMALLGLAYNLRTPRKDTIANLSITKGDGTNSLWG---------------------
>A0A3Q3N581	358	0.474	1.899E-106	26	323	349	37	333	337
--------------------------KEKDGPKPPMILVWRNIILMSLLHMGALYGL-TLIPYASSLTLAWSAVCYLISGLGVTAGVHRLWSHRSYKASFPLRVFLALANSMAFQNDIYEWSRDHRVHHKYTETDADPHNAMRGFFFSHIGWLLVRKHPDVIAKGQKLDLSDLKADKVVMFQRRHYKLSVVLLCFVVPTVVPFFFWGESLaVAYFVPGLLRYTLVLNASWLVNSAAHMWGNRPYDKSINPRENSLVAFGAIGEGFHNYHHTFPFDYSTSEFGC-KLNLTTAFINLMCFLGWAKDCRRVSKEMIMARIQRTGDGSH-------------------------
>UPI00112DAB55	358	0.476	1.899E-106	27	323	349	39	334	338
---------------------------EKEGPKPPMKIVWRNVIAMSLLHVGALYG-TLLLPSVTFLTWVWLLYCFLFSALGVTAGAHRLWSHRSYKAKLPLRIFLVIANSMAFQNDVYEWARDHRVHHKYSETDADPHNASRGFFFSHIGWLLVRKHPDVIEKGSKLDLSDLKADKAVMFQRRFYKTSVVLMCFILPTVVPWYYWGESLKNAFYVSaILRYALVLNFTWLVNSAAHIYGYRPYDQFINPRENLLVAFGAIGEGFHNYHHTFPYDYSTSEFSW-HFNFTTFFIDFMCFLGLATSCKKVSKEAVLARRLRTGDGSH-------------------------
>UPI0005CE2C10	358	0.464	1.899E-106	32	323	349	40	332	340
--------------------------------NYEPRIMWPDLFAQIFLHTGCLYGLYLALMHAKIYTNLWASMTIFATGFGITAGAHRLWSHKAYKAKWPLRLLLIVLFTVTGQRHVYSWALDHRVHHKYSETNADPHNAKRGFFFSHVGWLFTTPHPDVVMKRLSTDMSDLEADPIVMWQKRLYIPLFALFAIGLPVIVPWYYWSESFWVSFWVNFnFRFCVTLNMAFSVNSVAHMWGQRPYDKTISPVDNMTVSIAAFGEGWHNYHHVFPWDYKTGEFGNYSFNITTGFIDVFAYLGWAYDRKSVSPEMIKCRANRCGDGTY-------------------------
>UPI001BB27359	358	0.455	1.899E-106	0	319	349	23	345	353
MAPknpvmNVavspEDT--PLD--DLEHTPypsgYQQEQKRPPSK-----IVWRNVVLMCLLHLVSVYALLFTIWKCKMYTIAWTVFLYFLTGLGITAGAHRLWAHRSYKAKLPLRTFLGMCQTMAFQNDIFDWARDHRVHHKFSETDADPHNALRGFFFAHVGWLLVKKHPDVFEYGKKIDFSDLLADPVVKFQRRFYLPLVILFCFIIPTYVPTY-WGESALNAYlVCGLLRYCLNLNATWLVNSAAHMWGQHPYDYTIHPAENPLVTTLALGEGWHNYHHVFPNDYRTGEFGW-RINPTSIFIDVMAWCGQVTDRKLIAPNIIEARKQRTG-----------------------------
>UPI001C54699F	358	0.448	1.899E-106	3	323	349	27	352	356
---NGRENLkkMTLHLED--IRPEMKEDIydptyqDEVGPPPKFEYVWRNIIFMALLHLGALYGITLV-PGCKAYTWLWAFLCYVFSGLGITAGAHRLWSHRTYKARLPLRLFLIIASTMAFQNDMYEWARDHRVHHKFTETHADPHNSRRGFFFCHVGWLLVRKHPAVKEKGGLLDLSDLKAEKLVMFQRRYYKPSVLLMCFILPTLVPWYCWGETFRHSLyVATFLRCVVALNMTWLVNSVAHFYGYRPYDKTIEARENVLLSLGVLGDGFHNYHHTFPYDYSTSEY-CWSFNFTTFFIDCMAAIGLAYDLKKVPKASILARIKRTGDGSY-------------------------
>A0A8C0WQU9	358	0.443	1.899E-106	4	323	349	37	355	359
----TIDDLG----ED--IRPEMKEDIHDPSyqdeegPPPKLEYVWRNIILMGLLHVGALYGLTLVPT-CKFYTWLWVYLYSILSGLGITAGAHRLWSHRTYKARLPLRVFLIIADTMALQNDVYEWARDHRAHHKFSETHADPHNSYHGFFFSHVGWLLVRKHPAVKEKGGLLDMSDLKAEKLVMFQRKYYKPASLLMCFILPTLVPWYCWGETFQHSLYVGaFLRNTVVLNITWLVNSVSHTCGYRPYDKNINPGENALISLLTLGEGFHNYHHSFPQDYSASEYRW-SLNFTTFFIDCMAAIGLAYDRKKVSKAAILARIKRTGDGSY-------------------------
>A0A6P7GT83	358	0.452	1.899E-106	0	342	349	0	365	368
MPP-LRD-DPVLHHR--EIptnnVSAQLPEKQKKRNGYfEQDLVLPNVSVYIILHALTIYGFYRITTTEVKGSAILfsTFI-GMLAILGVTAGAHRLWAHRTYKAKLPLRVFLMLLQTAALQNDLFIWVRDHRMHHKYTDTNADPHNSNRGFFFCHVGWLLMKKHPDVINKGKNIDMSDVANDPVVKFQRKYYTLLILALTFILPTIAMVHFFHETTVNALLICIGKLVLTLNGTWCVNSFAHMYGWRPFDSSINPVENLTVSIVGLGEGWHNYHHTFPWDYKAAELGNYRANLTTAFLDLMAYLGQAYDLKTVSPEMIKKRAARTGDGSYnfdkvPlengnakehhnfhedcVWGWDDKDMKEEFKKATI------
>A0A2B4RAF9	358	0.458	1.899E-106	0	323	349	47	363	370
MPP--RSTT---QTETLIVEPDKICDDNK-RKRTEREIVWFNVYFMVVLHLMAIYGISL-LPSANPRTWVWTWLCHFFGGLGITVGVHRLWSHRSFKATWPLRLALMIMNCIAAQNDIFEWARDHRVHHKYSETDADPHNAKNGFFFSHVGWLLVRKHPDVIARGKQIDLSDLYEDGIVMFQRRNYKLLVIVFNILMPVAVPWFFWNESvWNGFFICYAFRYVVTLNATWCVNSLAHLWGSRPYDESINPSENFTVVLATGGEGFHNFHHTFPQDYATSELGS-PMNPSKWFIDLCALLGLAYDLKTISKDTILKRRMRTGNLQH-------------------------
>UPI001E1B0DA6	358	0.457	1.899E-106	15	323	349	52	366	370
---------------DCEdIRPEMKDDIRdptyqdEEGPPPKLEYVWKNIILMALLHVGALYGITLV-PSCKYHTWIWTFFLLFFCGLGITAGAHRLWSHRTYKARLPLRVFLIIANTMAFQNDVYEWTRDHRTHHKFSDTHADPHNSHRGFFFSHVGWLLVRKHPAVKEKGSLVNMSDLKAEKLVMFQRRYYIPAVLVTSFILPTVVPCYCWGETFLhSLFIATILRYAMALNITWLVNSAAHLYGYRPYDKNISSRENILVSMGAMGEGFHNYHHAFPYDYSTSEYRW-HINVTTFFIDCMAAIGLAYDRKKVSAASVLARTKRTGDGSY-------------------------
>A0A7J6CGN8	358	0.476	1.899E-106	16	323	349	56	370	374
----------------PKWHPErETEEdvFDHTYKEKEGPkpptvIVWRNVILMSFLHIGALYGLFLA-PSASALTWIWFCACFLFSALGITAGVHRLWSHRSYKASLPLRIFLALGNSMAFQNDIYEWSRDHRVHHKYSETDADPHNAVRGFFFSHIGWLLVRKHPDVIEKGRKLDLSDLKADNVVMFQRRHYKLSVLLMCFFVPTFVPWYMWGESlWVAYFVPSLLRYATVLNATWLVNSAAHMWGNRPYDGNINPRENRFVTFSAIGEGFHNYHHTFPFDYATSEFGC-KFNLTTCFIDSMCFLGLAREPKRVSKEAVLARAQRTGDGSH-------------------------
>N6UAX5	358	0.463	1.899E-106	18	327	349	43	348	386
[truncated: 4,943,327 more chars]
