# Supplementary material for: Evolution of Linoleic Acid Biosynthesis Paved the Way for Ecological Success of Termites
Source: Mol Biol Evol. 2023 Apr 12;40(4):msad087. doi: 10.1093/molbev/msad087 (PMC10139705; doi:10.1093/molbev/msad087)
Supplement: msad087_Supplementary_Data [file msad087_supplementary_data.zip › SUPPLEMENTARY ARCHIVE/Chauliognathus/CluD10_rank1_model1.pdb]

MODEL     1                                                                     
ATOM      1  N   MET A   1      32.347  12.352 -19.348  1.00 24.77           N  
ATOM      2  CA  MET A   1      31.357  13.422 -19.428  1.00 24.77           C  
ATOM      3  C   MET A   1      30.025  12.893 -19.948  1.00 24.77           C  
ATOM      4  CB  MET A   1      31.858  14.553 -20.328  1.00 24.77           C  
ATOM      5  O   MET A   1      29.961  12.326 -21.040  1.00 24.77           O  
ATOM      6  CG  MET A   1      32.770  15.542 -19.619  1.00 24.77           C  
ATOM      7  SD  MET A   1      32.811  17.179 -20.448  1.00 24.77           S  
ATOM      8  CE  MET A   1      34.132  16.891 -21.659  1.00 24.77           C  
ATOM      9  N   ALA A   2      29.303  12.036 -19.067  1.00 25.75           N  
ATOM     10  CA  ALA A   2      28.106  11.354 -19.552  1.00 25.75           C  
ATOM     11  C   ALA A   2      26.843  11.983 -18.969  1.00 25.75           C  
ATOM     12  CB  ALA A   2      28.163   9.868 -19.208  1.00 25.75           C  
ATOM     13  O   ALA A   2      26.798  12.316 -17.782  1.00 25.75           O  
ATOM     14  N   PRO A   3      25.789  12.279 -19.972  1.00 29.39           N  
ATOM     15  CA  PRO A   3      24.588  13.071 -20.243  1.00 29.39           C  
ATOM     16  C   PRO A   3      23.482  12.836 -19.216  1.00 29.39           C  
ATOM     17  CB  PRO A   3      24.154  12.592 -21.630  1.00 29.39           C  
ATOM     18  O   PRO A   3      23.463  11.798 -18.550  1.00 29.39           O  
ATOM     19  CG  PRO A   3      24.572  11.158 -21.687  1.00 29.39           C  
ATOM     20  CD  PRO A   3      25.318  10.828 -20.426  1.00 29.39           C  
ATOM     21  N   ASN A   4      23.250  13.771 -18.299  1.00 28.75           N  
ATOM     22  CA  ASN A   4      22.088  14.319 -17.608  1.00 28.75           C  
ATOM     23  C   ASN A   4      20.851  13.448 -17.814  1.00 28.75           C  
ATOM     24  CB  ASN A   4      21.813  15.751 -18.073  1.00 28.75           C  
ATOM     25  O   ASN A   4      20.283  13.419 -18.907  1.00 28.75           O  
ATOM     26  CG  ASN A   4      22.626  16.778 -17.311  1.00 28.75           C  
ATOM     27  ND2 ASN A   4      22.669  18.001 -17.826  1.00 28.75           N  
ATOM     28  OD1 ASN A   4      23.211  16.475 -16.268  1.00 28.75           O  
ATOM     29  N   ALA A   5      20.771  12.118 -17.325  1.00 29.65           N  
ATOM     30  CA  ALA A   5      19.561  11.314 -17.475  1.00 29.65           C  
ATOM     31  C   ALA A   5      18.469  11.781 -16.516  1.00 29.65           C  
ATOM     32  CB  ALA A   5      19.871   9.837 -17.244  1.00 29.65           C  
ATOM     33  O   ALA A   5      18.673  11.810 -15.300  1.00 29.65           O  
ATOM     34  N   ARG A   6      17.639  12.764 -16.960  1.00 30.15           N  
ATOM     35  CA  ARG A   6      16.316  13.317 -16.685  1.00 30.15           C  
ATOM     36  C   ARG A   6      15.226  12.285 -16.954  1.00 30.15           C  
ATOM     37  CB  ARG A   6      16.071  14.570 -17.528  1.00 30.15           C  
ATOM     38  O   ARG A   6      15.218  11.641 -18.005  1.00 30.15           O  
ATOM     39  CG  ARG A   6      16.536  15.858 -16.866  1.00 30.15           C  
ATOM     40  CD  ARG A   6      16.220  17.077 -17.721  1.00 30.15           C  
ATOM     41  NE  ARG A   6      16.758  18.301 -17.134  1.00 30.15           N  
ATOM     42  NH1 ARG A   6      16.075  19.675 -18.861  1.00 30.15           N  
ATOM     43  NH2 ARG A   6      17.201  20.553 -17.068  1.00 30.15           N  
ATOM     44  CZ  ARG A   6      16.677  19.507 -17.689  1.00 30.15           C  
ATOM     45  N   ASP A   7      14.640  11.340 -15.986  1.00 44.06           N  
ATOM     46  CA  ASP A   7      13.282  11.057 -15.531  1.00 44.06           C  
ATOM     47  C   ASP A   7      12.752   9.767 -16.153  1.00 44.06           C  
ATOM     48  CB  ASP A   7      12.350  12.224 -15.863  1.00 44.06           C  
ATOM     49  O   ASP A   7      12.994   9.495 -17.331  1.00 44.06           O  
ATOM     50  CG  ASP A   7      12.568  13.430 -14.967  1.00 44.06           C  
ATOM     51  OD1 ASP A   7      13.064  13.266 -13.832  1.00 44.06           O  
ATOM     52  OD2 ASP A   7      12.238  14.556 -15.399  1.00 44.06           O  
ATOM     53  N   SER A   8      12.125   8.640 -15.305  1.00 46.54           N  
ATOM     54  CA  SER A   8      11.225   7.497 -15.186  1.00 46.54           C  
ATOM     55  C   SER A   8      11.877   6.222 -15.709  1.00 46.54           C  
ATOM     56  CB  SER A   8       9.921   7.760 -15.942  1.00 46.54           C  
ATOM     57  O   SER A   8      12.644   6.262 -16.673  1.00 46.54           O  
ATOM     58  OG  SER A   8      10.156   7.841 -17.337  1.00 46.54           O  
ATOM     59  N   THR A   9      11.889   5.184 -14.874  1.00 53.45           N  
ATOM     60  CA  THR A   9      12.561   3.916 -15.130  1.00 53.45           C  
ATOM     61  C   THR A   9      11.863   3.150 -16.251  1.00 53.45           C  
ATOM     62  CB  THR A   9      12.610   3.043 -13.862  1.00 53.45           C  
ATOM     63  O   THR A   9      12.513   2.445 -17.026  1.00 53.45           O  
ATOM     64  CG2 THR A   9      13.362   3.747 -12.738  1.00 53.45           C  
ATOM     65  OG1 THR A   9      11.273   2.767 -13.428  1.00 53.45           O  
ATOM     66  N   GLY A  10      10.354   3.640 -16.713  1.00 53.03           N  
ATOM     67  CA  GLY A  10       9.632   2.880 -17.720  1.00 53.03           C  
ATOM     68  C   GLY A  10       9.660   1.383 -17.471  1.00 53.03           C  
ATOM     69  O   GLY A  10       9.167   0.604 -18.289  1.00 53.03           O  
ATOM     70  N   VAL A  11      10.296   0.921 -16.310  1.00 59.71           N  
ATOM     71  CA  VAL A  11      10.487  -0.498 -16.032  1.00 59.71           C  
ATOM     72  C   VAL A  11       9.448  -0.972 -15.019  1.00 59.71           C  
ATOM     73  CB  VAL A  11      11.912  -0.787 -15.508  1.00 59.71           C  
ATOM     74  O   VAL A  11       9.337  -0.413 -13.926  1.00 59.71           O  
ATOM     75  CG1 VAL A  11      12.095  -2.279 -15.234  1.00 59.71           C  
ATOM     76  CG2 VAL A  11      12.957  -0.292 -16.506  1.00 59.71           C  
ATOM     77  N   LEU A  12       8.541  -1.824 -15.383  1.00 60.36           N  
ATOM     78  CA  LEU A  12       7.498  -2.386 -14.532  1.00 60.36           C  
ATOM     79  C   LEU A  12       7.822  -3.828 -14.157  1.00 60.36           C  
ATOM     80  CB  LEU A  12       6.140  -2.321 -15.235  1.00 60.36           C  
ATOM     81  O   LEU A  12       7.405  -4.307 -13.099  1.00 60.36           O  
ATOM     82  CG  LEU A  12       5.506  -0.935 -15.359  1.00 60.36           C  
ATOM     83  CD1 LEU A  12       4.309  -0.982 -16.302  1.00 60.36           C  
ATOM     84  CD2 LEU A  12       5.092  -0.412 -13.987  1.00 60.36           C  
ATOM     85  N   SER A  13       8.606  -4.556 -15.081  1.00 57.25           N  
ATOM     86  CA  SER A  13       9.043  -5.937 -14.902  1.00 57.25           C  
ATOM     87  C   SER A  13      10.500  -6.113 -15.318  1.00 57.25           C  
ATOM     88  CB  SER A  13       8.157  -6.889 -15.706  1.00 57.25           C  
ATOM     89  O   SER A  13      11.097  -5.208 -15.905  1.00 57.25           O  
ATOM     90  OG  SER A  13       8.430  -6.781 -17.093  1.00 57.25           O  
ATOM     91  N   GLU A  14      11.085  -7.199 -14.904  1.00 52.55           N  
ATOM     92  CA  GLU A  14      12.482  -7.512 -15.191  1.00 52.55           C  
ATOM     93  C   GLU A  14      12.735  -7.578 -16.694  1.00 52.55           C  
ATOM     94  CB  GLU A  14      12.884  -8.833 -14.531  1.00 52.55           C  
ATOM     95  O   GLU A  14      13.850  -7.318 -17.153  1.00 52.55           O  
ATOM     96  CG  GLU A  14      14.373  -9.134 -14.613  1.00 52.55           C  
ATOM     97  CD  GLU A  14      14.752 -10.466 -13.986  1.00 52.55           C  
ATOM     98  OE1 GLU A  14      15.958 -10.799 -13.951  1.00 52.55           O  
ATOM     99  OE2 GLU A  14      13.835 -11.182 -13.526  1.00 52.55           O  
ATOM    100  N   GLU A  15      11.626  -7.785 -17.460  1.00 49.24           N  
ATOM    101  CA  GLU A  15      11.711  -8.039 -18.895  1.00 49.24           C  
ATOM    102  C   GLU A  15      11.537  -6.750 -19.694  1.00 49.24           C  
ATOM    103  CB  GLU A  15      10.661  -9.068 -19.322  1.00 49.24           C  
ATOM    104  O   GLU A  15      11.693  -6.746 -20.917  1.00 49.24           O  
ATOM    105  CG  GLU A  15      10.871 -10.448 -18.715  1.00 49.24           C  
ATOM    106  CD  GLU A  15       9.730 -11.411 -19.005  1.00 49.24           C  
ATOM    107  OE1 GLU A  15       9.769 -12.562 -18.516  1.00 49.24           O  
ATOM    108  OE2 GLU A  15       8.791 -11.010 -19.728  1.00 49.24           O  
ATOM    109  N   ASP A  16      11.195  -5.666 -18.919  1.00 57.86           N  
ATOM    110  CA  ASP A  16      11.018  -4.385 -19.596  1.00 57.86           C  
ATOM    111  C   ASP A  16      12.353  -3.836 -20.092  1.00 57.86           C  
ATOM    112  CB  ASP A  16      10.345  -3.374 -18.666  1.00 57.86           C  
ATOM    113  O   ASP A  16      13.356  -3.888 -19.376  1.00 57.86           O  
ATOM    114  CG  ASP A  16       8.877  -3.677 -18.422  1.00 57.86           C  
ATOM    115  OD1 ASP A  16       8.297  -4.510 -19.151  1.00 57.86           O  
ATOM    116  OD2 ASP A  16       8.295  -3.075 -17.494  1.00 57.86           O  
ATOM    117  N   ALA A  17      12.723  -3.944 -21.551  1.00 46.88           N  
ATOM    118  CA  ALA A  17      13.893  -3.373 -22.214  1.00 46.88           C  
ATOM    119  C   ALA A  17      14.145  -1.942 -21.747  1.00 46.88           C  
ATOM    120  CB  ALA A  17      13.716  -3.411 -23.730  1.00 46.88           C  
ATOM    121  O   ALA A  17      13.211  -1.237 -21.356  1.00 46.88           O  
ATOM    122  N   GLU A  18      15.384  -1.602 -21.165  1.00 51.19           N  
ATOM    123  CA  GLU A  18      15.882  -0.276 -20.808  1.00 51.19           C  
ATOM    124  C   GLU A  18      15.289   0.798 -21.715  1.00 51.19           C  
ATOM    125  CB  GLU A  18      17.410  -0.239 -20.879  1.00 51.19           C  
ATOM    126  O   GLU A  18      15.299   0.659 -22.940  1.00 51.19           O  
ATOM    127  CG  GLU A  18      18.096  -0.679 -19.593  1.00 51.19           C  
ATOM    128  CD  GLU A  18      19.613  -0.606 -19.667  1.00 51.19           C  
ATOM    129  OE1 GLU A  18      20.288  -1.016 -18.696  1.00 51.19           O  
ATOM    130  OE2 GLU A  18      20.130  -0.134 -20.704  1.00 51.19           O  
ATOM    131  N   ILE A  19      14.074   1.361 -21.432  1.00 51.12           N  
ATOM    132  CA  ILE A  19      13.455   2.504 -22.093  1.00 51.12           C  
ATOM    133  C   ILE A  19      14.529   3.514 -22.491  1.00 51.12           C  
ATOM    134  CB  ILE A  19      12.396   3.175 -21.189  1.00 51.12           C  
ATOM    135  O   ILE A  19      15.431   3.812 -21.705  1.00 51.12           O  
ATOM    136  CG1 ILE A  19      11.321   2.160 -20.783  1.00 51.12           C  
ATOM    137  CG2 ILE A  19      11.772   4.383 -21.893  1.00 51.12           C  
ATOM    138  CD1 ILE A  19      10.373   2.663 -19.703  1.00 51.12           C  
ATOM    139  N   THR A  20      14.744   3.849 -23.852  1.00 46.40           N  
ATOM    140  CA  THR A  20      15.693   4.804 -24.414  1.00 46.40           C  
ATOM    141  C   THR A  20      15.391   6.218 -23.925  1.00 46.40           C  
ATOM    142  CB  THR A  20      15.670   4.775 -25.953  1.00 46.40           C  
ATOM    143  O   THR A  20      14.245   6.536 -23.599  1.00 46.40           O  
ATOM    144  CG2 THR A  20      16.034   3.392 -26.483  1.00 46.40           C  
ATOM    145  OG1 THR A  20      14.357   5.120 -26.412  1.00 46.40           O  
ATOM    146  N   PRO A  21      16.331   7.041 -23.544  1.00 45.86           N  
ATOM    147  CA  PRO A  21      16.226   8.437 -23.113  1.00 45.86           C  
ATOM    148  C   PRO A  21      15.265   9.250 -23.978  1.00 45.86           C  
ATOM    149  CB  PRO A  21      17.659   8.957 -23.251  1.00 45.86           C  
ATOM    150  O   PRO A  21      14.578  10.142 -23.472  1.00 45.86           O  
ATOM    151  CG  PRO A  21      18.516   7.733 -23.205  1.00 45.86           C  
ATOM    152  CD  PRO A  21      17.720   6.574 -23.731  1.00 45.86           C  
ATOM    153  N   GLU A  22      15.022   8.940 -25.330  1.00 48.18           N  
ATOM    154  CA  GLU A  22      14.140   9.584 -26.299  1.00 48.18           C  
ATOM    155  C   GLU A  22      12.681   9.214 -26.047  1.00 48.18           C  
ATOM    156  CB  GLU A  22      14.540   9.202 -27.726  1.00 48.18           C  
ATOM    157  O   GLU A  22      11.789  10.053 -26.191  1.00 48.18           O  
ATOM    158  CG  GLU A  22      15.827   9.862 -28.201  1.00 48.18           C  
ATOM    159  CD  GLU A  22      16.604   9.016 -29.197  1.00 48.18           C  
ATOM    160  OE1 GLU A  22      17.767   9.358 -29.507  1.00 48.18           O  
ATOM    161  OE2 GLU A  22      16.044   8.002 -29.671  1.00 48.18           O  
ATOM    162  N   GLN A  23      12.313   7.976 -25.562  1.00 50.00           N  
ATOM    163  CA  GLN A  23      11.007   7.462 -25.163  1.00 50.00           C  
ATOM    164  C   GLN A  23      10.581   8.030 -23.812  1.00 50.00           C  
ATOM    165  CB  GLN A  23      11.024   5.934 -25.109  1.00 50.00           C  
ATOM    166  O   GLN A  23       9.395   8.272 -23.581  1.00 50.00           O  
ATOM    167  CG  GLN A  23      11.069   5.270 -26.479  1.00 50.00           C  
ATOM    168  CD  GLN A  23      11.184   3.760 -26.396  1.00 50.00           C  
ATOM    169  NE2 GLN A  23      10.601   3.066 -27.368  1.00 50.00           N  
ATOM    170  OE1 GLN A  23      11.793   3.220 -25.466  1.00 50.00           O  
ATOM    171  N   ILE A  24      11.542   8.579 -23.045  1.00 50.83           N  
ATOM    172  CA  ILE A  24      11.419   9.177 -21.720  1.00 50.83           C  
ATOM    173  C   ILE A  24      11.161  10.676 -21.852  1.00 50.83           C  
ATOM    174  CB  ILE A  24      12.683   8.924 -20.867  1.00 50.83           C  
ATOM    175  O   ILE A  24      10.346  11.238 -21.116  1.00 50.83           O  
ATOM    176  CG1 ILE A  24      12.846   7.426 -20.585  1.00 50.83           C  
ATOM    177  CG2 ILE A  24      12.623   9.724 -19.563  1.00 50.83           C  
ATOM    178  CD1 ILE A  24      14.152   7.065 -19.892  1.00 50.83           C  
ATOM    179  N   GLU A  25      11.676  11.459 -22.929  1.00 46.76           N  
ATOM    180  CA  GLU A  25      11.537  12.886 -23.205  1.00 46.76           C  
ATOM    181  C   GLU A  25      10.176  13.199 -23.820  1.00 46.76           C  
ATOM    182  CB  GLU A  25      12.656  13.367 -24.132  1.00 46.76           C  
ATOM    183  O   GLU A  25       9.586  14.244 -23.537  1.00 46.76           O  
ATOM    184  CG  GLU A  25      13.229  14.724 -23.752  1.00 46.76           C  
ATOM    185  CD  GLU A  25      14.463  15.100 -24.556  1.00 46.76           C  
ATOM    186  OE1 GLU A  25      15.036  16.187 -24.315  1.00 46.76           O  
ATOM    187  OE2 GLU A  25      14.860  14.303 -25.435  1.00 46.76           O  
ATOM    188  N   GLU A  26       9.511  12.325 -24.527  1.00 49.35           N  
ATOM    189  CA  GLU A  26       8.175  12.444 -25.103  1.00 49.35           C  
ATOM    190  C   GLU A  26       7.096  12.209 -24.049  1.00 49.35           C  
ATOM    191  CB  GLU A  26       8.000  11.461 -26.263  1.00 49.35           C  
ATOM    192  O   GLU A  26       6.036  12.836 -24.087  1.00 49.35           O  
ATOM    193  CG  GLU A  26       6.950  11.888 -27.278  1.00 49.35           C  
ATOM    194  CD  GLU A  26       6.828  10.931 -28.454  1.00 49.35           C  
ATOM    195  OE1 GLU A  26       5.918  11.115 -29.294  1.00 49.35           O  
ATOM    196  OE2 GLU A  26       7.648   9.990 -28.535  1.00 49.35           O  
ATOM    197  N   VAL A  27       7.371  11.513 -22.895  1.00 53.84           N  
ATOM    198  CA  VAL A  27       6.497  11.117 -21.795  1.00 53.84           C  
ATOM    199  C   VAL A  27       6.487  12.207 -20.725  1.00 53.84           C  
ATOM    200  CB  VAL A  27       6.936   9.770 -21.179  1.00 53.84           C  
ATOM    201  O   VAL A  27       5.493  12.381 -20.017  1.00 53.84           O  
ATOM    202  CG1 VAL A  27       6.039   9.398 -19.999  1.00 53.84           C  
ATOM    203  CG2 VAL A  27       6.915   8.668 -22.237  1.00 53.84           C  
ATOM    204  N   HIS A  28       7.272  13.405 -20.841  1.00 51.59           N  
ATOM    205  CA  HIS A  28       7.580  14.342 -19.766  1.00 51.59           C  
ATOM    206  C   HIS A  28       7.041  15.734 -20.076  1.00 51.59           C  
ATOM    207  CB  HIS A  28       9.090  14.405 -19.527  1.00 51.59           C  
ATOM    208  O   HIS A  28       7.378  16.702 -19.391  1.00 51.59           O  
ATOM    209  CG  HIS A  28       9.631  13.220 -18.792  1.00 51.59           C  
ATOM    210  CD2 HIS A  28       9.825  11.941 -19.188  1.00 51.59           C  
ATOM    211  ND1 HIS A  28      10.043  13.285 -17.479  1.00 51.59           N  
ATOM    212  CE1 HIS A  28      10.469  12.091 -17.098  1.00 51.59           C  
ATOM    213  NE2 HIS A  28      10.347  11.258 -18.117  1.00 51.59           N  
ATOM    214  N   LYS A  29       6.099  15.849 -20.907  1.00 55.93           N  
ATOM    215  CA  LYS A  29       5.509  17.176 -21.058  1.00 55.93           C  
ATOM    216  C   LYS A  29       4.445  17.429 -19.994  1.00 55.93           C  
ATOM    217  CB  LYS A  29       4.905  17.340 -22.453  1.00 55.93           C  
ATOM    218  O   LYS A  29       3.550  16.604 -19.796  1.00 55.93           O  
ATOM    219  CG  LYS A  29       5.924  17.668 -23.535  1.00 55.93           C  
ATOM    220  CD  LYS A  29       5.250  17.947 -24.872  1.00 55.93           C  
ATOM    221  CE  LYS A  29       6.272  18.163 -25.980  1.00 55.93           C  
ATOM    222  NZ  LYS A  29       5.616  18.442 -27.292  1.00 55.93           N  
ATOM    223  N   THR A  30       4.812  18.052 -18.825  1.00 60.30           N  
ATOM    224  CA  THR A  30       3.851  18.528 -17.837  1.00 60.30           C  
ATOM    225  C   THR A  30       3.058  19.713 -18.381  1.00 60.30           C  
ATOM    226  CB  THR A  30       4.551  18.933 -16.527  1.00 60.30           C  
ATOM    227  O   THR A  30       3.605  20.560 -19.089  1.00 60.30           O  
ATOM    228  CG2 THR A  30       4.951  17.706 -15.714  1.00 60.30           C  
ATOM    229  OG1 THR A  30       5.726  19.693 -16.835  1.00 60.30           O  
ATOM    230  N   SER A  31       1.744  19.498 -18.598  1.00 58.57           N  
ATOM    231  CA  SER A  31       0.862  20.565 -19.059  1.00 58.57           C  
ATOM    232  C   SER A  31       0.970  21.796 -18.165  1.00 58.57           C  
ATOM    233  CB  SER A  31      -0.588  20.081 -19.101  1.00 58.57           C  
ATOM    234  O   SER A  31       1.165  21.675 -16.954  1.00 58.57           O  
ATOM    235  OG  SER A  31      -1.338  20.645 -18.038  1.00 58.57           O  
ATOM    236  N   LYS A  32       1.257  23.018 -18.678  1.00 57.13           N  
ATOM    237  CA  LYS A  32       1.263  24.367 -18.120  1.00 57.13           C  
ATOM    238  C   LYS A  32      -0.102  24.729 -17.543  1.00 57.13           C  
ATOM    239  CB  LYS A  32       1.670  25.387 -19.185  1.00 57.13           C  
ATOM    240  O   LYS A  32      -0.219  25.671 -16.756  1.00 57.13           O  
ATOM    241  CG  LYS A  32       3.161  25.408 -19.485  1.00 57.13           C  
ATOM    242  CD  LYS A  32       3.531  26.568 -20.399  1.00 57.13           C  
ATOM    243  CE  LYS A  32       5.011  26.549 -20.757  1.00 57.13           C  
ATOM    244  NZ  LYS A  32       5.385  27.701 -21.632  1.00 57.13           N  
ATOM    245  N   ASN A  33      -1.170  23.785 -17.781  1.00 59.30           N  
ATOM    246  CA  ASN A  33      -2.510  24.081 -17.286  1.00 59.30           C  
ATOM    247  C   ASN A  33      -2.726  23.518 -15.884  1.00 59.30           C  
ATOM    248  CB  ASN A  33      -3.569  23.536 -18.246  1.00 59.30           C  
ATOM    249  O   ASN A  33      -2.760  22.301 -15.698  1.00 59.30           O  
ATOM    250  CG  ASN A  33      -4.793  24.427 -18.332  1.00 59.30           C  
ATOM    251  ND2 ASN A  33      -5.679  24.128 -19.274  1.00 59.30           N  
ATOM    252  OD1 ASN A  33      -4.940  25.377 -17.558  1.00 59.30           O  
ATOM    253  N   ARG A  34      -2.653  24.376 -14.939  1.00 67.50           N  
ATOM    254  CA  ARG A  34      -2.693  24.171 -13.495  1.00 67.50           C  
ATOM    255  C   ARG A  34      -4.129  24.163 -12.983  1.00 67.50           C  
ATOM    256  CB  ARG A  34      -1.886  25.255 -12.776  1.00 67.50           C  
ATOM    257  O   ARG A  34      -4.362  24.089 -11.774  1.00 67.50           O  
ATOM    258  CG  ARG A  34      -0.388  25.171 -13.020  1.00 67.50           C  
ATOM    259  CD  ARG A  34       0.390  26.070 -12.068  1.00 67.50           C  
ATOM    260  NE  ARG A  34       1.823  26.038 -12.346  1.00 67.50           N  
ATOM    261  NH1 ARG A  34       2.393  27.512 -10.661  1.00 67.50           N  
ATOM    262  NH2 ARG A  34       4.019  26.621 -12.009  1.00 67.50           N  
ATOM    263  CZ  ARG A  34       2.741  26.724 -11.672  1.00 67.50           C  
ATOM    264  N   HIS A  35      -5.094  24.293 -13.989  1.00 80.10           N  
ATOM    265  CA  HIS A  35      -6.472  24.316 -13.512  1.00 80.10           C  
ATOM    266  C   HIS A  35      -6.923  22.929 -13.065  1.00 80.10           C  
ATOM    267  CB  HIS A  35      -7.408  24.846 -14.600  1.00 80.10           C  
ATOM    268  O   HIS A  35      -6.868  21.973 -13.842  1.00 80.10           O  
ATOM    269  CG  HIS A  35      -8.811  25.063 -14.131  1.00 80.10           C  
ATOM    270  CD2 HIS A  35      -9.361  26.067 -13.408  1.00 80.10           C  
ATOM    271  ND1 HIS A  35      -9.831  24.176 -14.399  1.00 80.10           N  
ATOM    272  CE1 HIS A  35     -10.952  24.628 -13.861  1.00 80.10           C  
ATOM    273  NE2 HIS A  35     -10.694  25.773 -13.254  1.00 80.10           N  
ATOM    274  N   LEU A  36      -7.256  22.679 -11.810  1.00 88.75           N  
ATOM    275  CA  LEU A  36      -7.676  21.432 -11.180  1.00 88.75           C  
ATOM    276  C   LEU A  36      -9.134  21.511 -10.738  1.00 88.75           C  
ATOM    277  CB  LEU A  36      -6.783  21.110  -9.979  1.00 88.75           C  
ATOM    278  O   LEU A  36      -9.425  21.930  -9.615  1.00 88.75           O  
ATOM    279  CG  LEU A  36      -5.304  20.865 -10.280  1.00 88.75           C  
ATOM    280  CD1 LEU A  36      -4.502  20.802  -8.984  1.00 88.75           C  
ATOM    281  CD2 LEU A  36      -5.128  19.583 -11.087  1.00 88.75           C  
ATOM    282  N   PRO A  37     -10.037  21.254 -11.749  1.00 93.20           N  
ATOM    283  CA  PRO A  37     -11.449  21.273 -11.359  1.00 93.20           C  
ATOM    284  C   PRO A  37     -11.767  20.274 -10.249  1.00 93.20           C  
ATOM    285  CB  PRO A  37     -12.177  20.902 -12.653  1.00 93.20           C  
ATOM    286  O   PRO A  37     -11.449  19.088 -10.371  1.00 93.20           O  
ATOM    287  CG  PRO A  37     -11.154  21.071 -13.730  1.00 93.20           C  
ATOM    288  CD  PRO A  37      -9.791  20.898 -13.123  1.00 93.20           C  
ATOM    289  N   LEU A  38     -12.500  20.796  -9.221  1.00 96.17           N  
ATOM    290  CA  LEU A  38     -12.803  19.974  -8.054  1.00 96.17           C  
ATOM    291  C   LEU A  38     -13.991  19.058  -8.328  1.00 96.17           C  
ATOM    292  CB  LEU A  38     -13.094  20.857  -6.838  1.00 96.17           C  
ATOM    293  O   LEU A  38     -14.941  19.453  -9.008  1.00 96.17           O  
ATOM    294  CG  LEU A  38     -11.926  21.692  -6.311  1.00 96.17           C  
ATOM    295  CD1 LEU A  38     -12.403  22.637  -5.213  1.00 96.17           C  
ATOM    296  CD2 LEU A  38     -10.812  20.787  -5.797  1.00 96.17           C  
ATOM    297  N   VAL A  39     -13.874  17.947  -7.832  1.00 96.46           N  
ATOM    298  CA  VAL A  39     -14.991  17.012  -7.743  1.00 96.46           C  
ATOM    299  C   VAL A  39     -15.594  17.059  -6.341  1.00 96.46           C  
ATOM    300  CB  VAL A  39     -14.553  15.571  -8.088  1.00 96.46           C  
ATOM    301  O   VAL A  39     -15.074  16.434  -5.414  1.00 96.46           O  
ATOM    302  CG1 VAL A  39     -15.745  14.618  -8.038  1.00 96.46           C  
ATOM    303  CG2 VAL A  39     -13.888  15.530  -9.462  1.00 96.46           C  
ATOM    304  N   TRP A  40     -16.688  17.833  -6.139  1.00 96.84           N  
ATOM    305  CA  TRP A  40     -17.222  18.199  -4.831  1.00 96.84           C  
ATOM    306  C   TRP A  40     -17.790  16.979  -4.115  1.00 96.84           C  
ATOM    307  CB  TRP A  40     -18.303  19.273  -4.972  1.00 96.84           C  
ATOM    308  O   TRP A  40     -17.786  16.916  -2.883  1.00 96.84           O  
ATOM    309  CG  TRP A  40     -17.764  20.654  -5.200  1.00 96.84           C  
ATOM    310  CD1 TRP A  40     -17.754  21.351  -6.376  1.00 96.84           C  
ATOM    311  CD2 TRP A  40     -17.153  21.503  -4.225  1.00 96.84           C  
ATOM    312  CE2 TRP A  40     -16.795  22.702  -4.880  1.00 96.84           C  
ATOM    313  CE3 TRP A  40     -16.873  21.368  -2.858  1.00 96.84           C  
ATOM    314  NE1 TRP A  40     -17.172  22.583  -6.191  1.00 96.84           N  
ATOM    315  CH2 TRP A  40     -15.908  23.601  -2.878  1.00 96.84           C  
ATOM    316  CZ2 TRP A  40     -16.171  23.760  -4.214  1.00 96.84           C  
ATOM    317  CZ3 TRP A  40     -16.251  22.421  -2.198  1.00 96.84           C  
ATOM    318  N   ARG A  41     -18.270  16.000  -4.921  1.00 96.97           N  
ATOM    319  CA  ARG A  41     -18.724  14.752  -4.317  1.00 96.97           C  
ATOM    320  C   ARG A  41     -17.619  14.113  -3.483  1.00 96.97           C  
ATOM    321  CB  ARG A  41     -19.200  13.775  -5.394  1.00 96.97           C  
ATOM    322  O   ARG A  41     -17.855  13.687  -2.351  1.00 96.97           O  
ATOM    323  CG  ARG A  41     -19.676  12.438  -4.847  1.00 96.97           C  
ATOM    324  CD  ARG A  41     -19.921  11.428  -5.959  1.00 96.97           C  
ATOM    325  NE  ARG A  41     -18.683  11.071  -6.646  1.00 96.97           N  
ATOM    326  NH1 ARG A  41     -19.727  10.167  -8.497  1.00 96.97           N  
ATOM    327  NH2 ARG A  41     -17.439  10.200  -8.369  1.00 96.97           N  
ATOM    328  CZ  ARG A  41     -18.619  10.481  -7.836  1.00 96.97           C  
ATOM    329  N   ASP A  42     -16.367  14.026  -3.967  1.00 95.53           N  
ATOM    330  CA  ASP A  42     -15.219  13.422  -3.297  1.00 95.53           C  
ATOM    331  C   ASP A  42     -14.734  14.296  -2.143  1.00 95.53           C  
ATOM    332  CB  ASP A  42     -14.081  13.185  -4.293  1.00 95.53           C  
ATOM    333  O   ASP A  42     -14.338  13.784  -1.094  1.00 95.53           O  
ATOM    334  CG  ASP A  42     -14.426  12.155  -5.354  1.00 95.53           C  
ATOM    335  OD1 ASP A  42     -15.264  11.266  -5.091  1.00 95.53           O  
ATOM    336  OD2 ASP A  42     -13.852  12.231  -6.461  1.00 95.53           O  
ATOM    337  N   VAL A  43     -14.860  15.615  -2.359  1.00 97.38           N  
ATOM    338  CA  VAL A  43     -14.475  16.538  -1.296  1.00 97.38           C  
ATOM    339  C   VAL A  43     -15.378  16.332  -0.082  1.00 97.38           C  
ATOM    340  CB  VAL A  43     -14.544  18.008  -1.768  1.00 97.38           C  
ATOM    341  O   VAL A  43     -14.892  16.197   1.044  1.00 97.38           O  
ATOM    342  CG1 VAL A  43     -14.301  18.962  -0.600  1.00 97.38           C  
ATOM    343  CG2 VAL A  43     -13.533  18.257  -2.886  1.00 97.38           C  
ATOM    344  N   ILE A  44     -16.642  16.330  -0.295  1.00 97.84           N  
ATOM    345  CA  ILE A  44     -17.626  16.155   0.767  1.00 97.84           C  
ATOM    346  C   ILE A  44     -17.447  14.784   1.415  1.00 97.84           C  
ATOM    347  CB  ILE A  44     -19.068  16.310   0.232  1.00 97.84           C  
ATOM    348  O   ILE A  44     -17.489  14.660   2.642  1.00 97.84           O  
ATOM    349  CG1 ILE A  44     -19.326  17.760  -0.193  1.00 97.84           C  
ATOM    350  CG2 ILE A  44     -20.085  15.859   1.284  1.00 97.84           C  
ATOM    351  CD1 ILE A  44     -20.590  17.947  -1.021  1.00 97.84           C  
ATOM    352  N   LYS A  45     -17.252  13.697   0.633  1.00 96.28           N  
ATOM    353  CA  LYS A  45     -17.028  12.343   1.129  1.00 96.28           C  
ATOM    354  C   LYS A  45     -15.856  12.302   2.105  1.00 96.28           C  
ATOM    355  CB  LYS A  45     -16.777  11.380  -0.033  1.00 96.28           C  
ATOM    356  O   LYS A  45     -15.966  11.730   3.192  1.00 96.28           O  
ATOM    357  CG  LYS A  45     -18.031  11.004  -0.808  1.00 96.28           C  
ATOM    358  CD  LYS A  45     -17.720  10.029  -1.936  1.00 96.28           C  
ATOM    359  CE  LYS A  45     -18.952   9.740  -2.782  1.00 96.28           C  
ATOM    360  NZ  LYS A  45     -18.626   8.882  -3.960  1.00 96.28           N  
ATOM    361  N   PHE A  46     -14.753  12.941   1.744  1.00 97.20           N  
ATOM    362  CA  PHE A  46     -13.563  12.923   2.587  1.00 97.20           C  
ATOM    363  C   PHE A  46     -13.758  13.799   3.819  1.00 97.20           C  
ATOM    364  CB  PHE A  46     -12.337  13.393   1.797  1.00 97.20           C  
ATOM    365  O   PHE A  46     -13.232  13.496   4.892  1.00 97.20           O  
ATOM    366  CG  PHE A  46     -11.754  12.338   0.897  1.00 97.20           C  
ATOM    367  CD1 PHE A  46     -11.395  11.094   1.402  1.00 97.20           C  
ATOM    368  CD2 PHE A  46     -11.564  12.591  -0.456  1.00 97.20           C  
ATOM    369  CE1 PHE A  46     -10.855  10.116   0.570  1.00 97.20           C  
ATOM    370  CE2 PHE A  46     -11.025  11.618  -1.293  1.00 97.20           C  
ATOM    371  CZ  PHE A  46     -10.670  10.382  -0.778  1.00 97.20           C  
ATOM    372  N   ALA A  47     -14.518  14.925   3.605  1.00 97.93           N  
ATOM    373  CA  ALA A  47     -14.824  15.761   4.762  1.00 97.93           C  
ATOM    374  C   ALA A  47     -15.626  14.986   5.804  1.00 97.93           C  
ATOM    375  CB  ALA A  47     -15.587  17.011   4.329  1.00 97.93           C  
ATOM    376  O   ALA A  47     -15.313  15.029   6.996  1.00 97.93           O  
ATOM    377  N   VAL A  48     -16.603  14.250   5.387  1.00 97.95           N  
ATOM    378  CA  VAL A  48     -17.441  13.443   6.267  1.00 97.95           C  
ATOM    379  C   VAL A  48     -16.609  12.323   6.889  1.00 97.95           C  
ATOM    380  CB  VAL A  48     -18.652  12.851   5.512  1.00 97.95           C  
ATOM    381  O   VAL A  48     -16.696  12.072   8.093  1.00 97.95           O  
ATOM    382  CG1 VAL A  48     -19.374  11.818   6.376  1.00 97.95           C  
ATOM    383  CG2 VAL A  48     -19.611  13.962   5.089  1.00 97.95           C  
ATOM    384  N   LEU A  49     -15.835  11.617   6.050  1.00 97.76           N  
ATOM    385  CA  LEU A  49     -14.985  10.534   6.534  1.00 97.76           C  
ATOM    386  C   LEU A  49     -14.042  11.030   7.625  1.00 97.76           C  
ATOM    387  CB  LEU A  49     -14.180   9.929   5.382  1.00 97.76           C  
ATOM    388  O   LEU A  49     -13.888  10.380   8.661  1.00 97.76           O  
ATOM    389  CG  LEU A  49     -13.156   8.857   5.759  1.00 97.76           C  
ATOM    390  CD1 LEU A  49     -13.853   7.662   6.401  1.00 97.76           C  
ATOM    391  CD2 LEU A  49     -12.359   8.423   4.534  1.00 97.76           C  
ATOM    392  N   HIS A  50     -13.428  12.221   7.430  1.00 98.24           N  
ATOM    393  CA  HIS A  50     -12.505  12.778   8.413  1.00 98.24           C  
ATOM    394  C   HIS A  50     -13.230  13.141   9.705  1.00 98.24           C  
ATOM    395  CB  HIS A  50     -11.797  14.010   7.845  1.00 98.24           C  
ATOM    396  O   HIS A  50     -12.716  12.897  10.799  1.00 98.24           O  
ATOM    397  CG  HIS A  50     -10.689  13.680   6.896  1.00 98.24           C  
ATOM    398  CD2 HIS A  50      -9.347  13.656   7.070  1.00 98.24           C  
ATOM    399  ND1 HIS A  50     -10.915  13.324   5.584  1.00 98.24           N  
ATOM    400  CE1 HIS A  50      -9.756  13.093   4.991  1.00 98.24           C  
ATOM    401  NE2 HIS A  50      -8.788  13.288   5.870  1.00 98.24           N  
ATOM    402  N   ALA A  51     -14.402  13.726   9.583  1.00 98.21           N  
ATOM    403  CA  ALA A  51     -15.195  14.062  10.763  1.00 98.21           C  
ATOM    404  C   ALA A  51     -15.538  12.812  11.567  1.00 98.21           C  
ATOM    405  CB  ALA A  51     -16.470  14.796  10.355  1.00 98.21           C  
ATOM    406  O   ALA A  51     -15.308  12.762  12.778  1.00 98.21           O  
ATOM    407  N   LEU A  52     -16.041  11.774  10.886  1.00 97.86           N  
ATOM    408  CA  LEU A  52     -16.416  10.530  11.550  1.00 97.86           C  
ATOM    409  C   LEU A  52     -15.184   9.802  12.077  1.00 97.86           C  
ATOM    410  CB  LEU A  52     -17.189   9.621  10.590  1.00 97.86           C  
ATOM    411  O   LEU A  52     -15.231   9.187  13.145  1.00 97.86           O  
ATOM    412  CG  LEU A  52     -18.594  10.084  10.201  1.00 97.86           C  
ATOM    413  CD1 LEU A  52     -19.179   9.163   9.135  1.00 97.86           C  
ATOM    414  CD2 LEU A  52     -19.499  10.134  11.427  1.00 97.86           C  
ATOM    415  N   GLY A  53     -14.131   9.797  11.235  1.00 97.63           N  
ATOM    416  CA  GLY A  53     -12.881   9.193  11.666  1.00 97.63           C  
ATOM    417  C   GLY A  53     -12.334   9.799  12.945  1.00 97.63           C  
ATOM    418  O   GLY A  53     -11.955   9.075  13.868  1.00 97.63           O  
ATOM    419  N   PHE A  54     -12.303  11.128  13.033  1.00 97.96           N  
ATOM    420  CA  PHE A  54     -11.807  11.816  14.220  1.00 97.96           C  
ATOM    421  C   PHE A  54     -12.707  11.543  15.419  1.00 97.96           C  
ATOM    422  CB  PHE A  54     -11.711  13.324  13.968  1.00 97.96           C  
ATOM    423  O   PHE A  54     -12.222  11.358  16.537  1.00 97.96           O  
ATOM    424  CG  PHE A  54     -10.582  13.715  13.053  1.00 97.96           C  
ATOM    425  CD1 PHE A  54      -9.340  13.101  13.156  1.00 97.96           C  
ATOM    426  CD2 PHE A  54     -10.763  14.698  12.089  1.00 97.96           C  
ATOM    427  CE1 PHE A  54      -8.294  13.461  12.310  1.00 97.96           C  
ATOM    428  CE2 PHE A  54      -9.722  15.064  11.240  1.00 97.96           C  
ATOM    429  CZ  PHE A  54      -8.488  14.445  11.353  1.00 97.96           C  
ATOM    430  N   TYR A  55     -13.947  11.576  15.147  1.00 98.15           N  
ATOM    431  CA  TYR A  55     -14.898  11.223  16.196  1.00 98.15           C  
ATOM    432  C   TYR A  55     -14.647   9.809  16.706  1.00 98.15           C  
ATOM    433  CB  TYR A  55     -16.336  11.344  15.681  1.00 98.15           C  
ATOM    434  O   TYR A  55     -14.702   9.559  17.913  1.00 98.15           O  
ATOM    435  CG  TYR A  55     -17.382  11.063  16.732  1.00 98.15           C  
ATOM    436  CD1 TYR A  55     -18.307  10.034  16.564  1.00 98.15           C  
ATOM    437  CD2 TYR A  55     -17.449  11.825  17.893  1.00 98.15           C  
ATOM    438  CE1 TYR A  55     -19.274   9.773  17.529  1.00 98.15           C  
ATOM    439  CE2 TYR A  55     -18.413  11.573  18.864  1.00 98.15           C  
ATOM    440  OH  TYR A  55     -20.275  10.292  19.632  1.00 98.15           O  
ATOM    441  CZ  TYR A  55     -19.319  10.546  18.674  1.00 98.15           C  
ATOM    442  N   GLY A  56     -14.468   8.863  15.827  1.00 97.90           N  
ATOM    443  CA  GLY A  56     -14.123   7.503  16.206  1.00 97.90           C  
ATOM    444  C   GLY A  56     -12.901   7.425  17.103  1.00 97.90           C  
ATOM    445  O   GLY A  56     -12.885   6.666  18.074  1.00 97.90           O  
ATOM    446  N   PHE A  57     -11.835   8.176  16.783  1.00 96.88           N  
ATOM    447  CA  PHE A  57     -10.636   8.225  17.612  1.00 96.88           C  
ATOM    448  C   PHE A  57     -10.971   8.704  19.020  1.00 96.88           C  
ATOM    449  CB  PHE A  57      -9.583   9.142  16.982  1.00 96.88           C  
ATOM    450  O   PHE A  57     -10.445   8.175  20.002  1.00 96.88           O  
ATOM    451  CG  PHE A  57      -8.828   8.507  15.845  1.00 96.88           C  
ATOM    452  CD1 PHE A  57      -8.217   7.270  16.003  1.00 96.88           C  
ATOM    453  CD2 PHE A  57      -8.730   9.150  14.618  1.00 96.88           C  
ATOM    454  CE1 PHE A  57      -7.518   6.680  14.952  1.00 96.88           C  
ATOM    455  CE2 PHE A  57      -8.033   8.567  13.563  1.00 96.88           C  
ATOM    456  CZ  PHE A  57      -7.427   7.333  13.733  1.00 96.88           C  
ATOM    457  N   TYR A  58     -11.746   9.716  19.046  1.00 97.83           N  
ATOM    458  CA  TYR A  58     -12.223  10.214  20.331  1.00 97.83           C  
ATOM    459  C   TYR A  58     -12.944   9.119  21.108  1.00 97.83           C  
ATOM    460  CB  TYR A  58     -13.155  11.413  20.130  1.00 97.83           C  
ATOM    461  O   TYR A  58     -12.678   8.913  22.294  1.00 97.83           O  
ATOM    462  CG  TYR A  58     -13.937  11.787  21.366  1.00 97.83           C  
ATOM    463  CD1 TYR A  58     -15.281  11.445  21.493  1.00 97.83           C  
ATOM    464  CD2 TYR A  58     -13.334  12.484  22.408  1.00 97.83           C  
ATOM    465  CE1 TYR A  58     -16.007  11.789  22.629  1.00 97.83           C  
ATOM    466  CE2 TYR A  58     -14.050  12.833  23.548  1.00 97.83           C  
ATOM    467  OH  TYR A  58     -16.096  12.825  24.777  1.00 97.83           O  
ATOM    468  CZ  TYR A  58     -15.383  12.482  23.650  1.00 97.83           C  
ATOM    469  N   LEU A  59     -13.820   8.295  20.463  1.00 97.83           N  
ATOM    470  CA  LEU A  59     -14.595   7.230  21.089  1.00 97.83           C  
ATOM    471  C   LEU A  59     -13.684   6.104  21.569  1.00 97.83           C  
ATOM    472  CB  LEU A  59     -15.636   6.678  20.112  1.00 97.83           C  
ATOM    473  O   LEU A  59     -14.001   5.416  22.542  1.00 97.83           O  
ATOM    474  CG  LEU A  59     -16.775   7.625  19.729  1.00 97.83           C  
ATOM    475  CD1 LEU A  59     -17.684   6.969  18.695  1.00 97.83           C  
ATOM    476  CD2 LEU A  59     -17.569   8.033  20.964  1.00 97.83           C  
ATOM    477  N   MET A  60     -12.590   5.885  20.820  1.00 96.56           N  
ATOM    478  CA  MET A  60     -11.624   4.852  21.184  1.00 96.56           C  
ATOM    479  C   MET A  60     -11.124   5.054  22.610  1.00 96.56           C  
ATOM    480  CB  MET A  60     -10.444   4.852  20.210  1.00 96.56           C  
ATOM    481  O   MET A  60     -10.918   4.085  23.343  1.00 96.56           O  
ATOM    482  CG  MET A  60      -9.440   3.740  20.465  1.00 96.56           C  
ATOM    483  SD  MET A  60      -8.078   3.728  19.235  1.00 96.56           S  
ATOM    484  CE  MET A  60      -8.977   3.156  17.767  1.00 96.56           C  
ATOM    485  N   PHE A  61     -11.101   6.345  23.107  1.00 96.08           N  
ATOM    486  CA  PHE A  61     -10.505   6.660  24.400  1.00 96.08           C  
ATOM    487  C   PHE A  61     -11.579   7.018  25.419  1.00 96.08           C  
ATOM    488  CB  PHE A  61      -9.503   7.811  24.266  1.00 96.08           C  
ATOM    489  O   PHE A  61     -11.311   7.067  26.621  1.00 96.08           O  
ATOM    490  CG  PHE A  61      -8.291   7.469  23.442  1.00 96.08           C  
ATOM    491  CD1 PHE A  61      -7.237   6.753  23.996  1.00 96.08           C  
ATOM    492  CD2 PHE A  61      -8.206   7.863  22.113  1.00 96.08           C  
ATOM    493  CE1 PHE A  61      -6.114   6.434  23.236  1.00 96.08           C  
ATOM    494  CE2 PHE A  61      -7.087   7.549  21.347  1.00 96.08           C  
ATOM    495  CZ  PHE A  61      -6.042   6.835  21.911  1.00 96.08           C  
ATOM    496  N   THR A  62     -12.782   7.110  25.048  1.00 96.96           N  
ATOM    497  CA  THR A  62     -13.804   7.588  25.973  1.00 96.96           C  
ATOM    498  C   THR A  62     -14.845   6.503  26.236  1.00 96.96           C  
ATOM    499  CB  THR A  62     -14.500   8.851  25.433  1.00 96.96           C  
ATOM    500  O   THR A  62     -15.313   6.346  27.365  1.00 96.96           O  
ATOM    501  CG2 THR A  62     -13.525  10.019  25.340  1.00 96.96           C  
ATOM    502  OG1 THR A  62     -15.027   8.578  24.128  1.00 96.96           O  
ATOM    503  N   SER A  63     -15.244   5.718  25.177  1.00 96.86           N  
ATOM    504  CA  SER A  63     -16.440   4.906  25.382  1.00 96.86           C  
ATOM    505  C   SER A  63     -16.265   3.508  24.798  1.00 96.86           C  
ATOM    506  CB  SER A  63     -17.660   5.581  24.755  1.00 96.86           C  
ATOM    507  O   SER A  63     -16.926   2.562  25.231  1.00 96.86           O  
ATOM    508  OG  SER A  63     -17.505   5.696  23.350  1.00 96.86           O  
ATOM    509  N   ALA A  64     -15.293   3.313  23.791  1.00 97.10           N  
ATOM    510  CA  ALA A  64     -15.145   2.035  23.099  1.00 97.10           C  
ATOM    511  C   ALA A  64     -14.561   0.974  24.027  1.00 97.10           C  
ATOM    512  CB  ALA A  64     -14.265   2.199  21.862  1.00 97.10           C  
ATOM    513  O   ALA A  64     -13.726   1.279  24.882  1.00 97.10           O  
ATOM    514  N   ARG A  65     -15.026  -0.240  23.898  1.00 96.71           N  
ATOM    515  CA  ARG A  65     -14.416  -1.365  24.599  1.00 96.71           C  
ATOM    516  C   ARG A  65     -13.003  -1.628  24.088  1.00 96.71           C  
ATOM    517  CB  ARG A  65     -15.272  -2.624  24.443  1.00 96.71           C  
ATOM    518  O   ARG A  65     -12.719  -1.433  22.905  1.00 96.71           O  
ATOM    519  CG  ARG A  65     -16.649  -2.516  25.079  1.00 96.71           C  
ATOM    520  CD  ARG A  65     -17.390  -3.845  25.049  1.00 96.71           C  
ATOM    521  NE  ARG A  65     -18.700  -3.747  25.686  1.00 96.71           N  
ATOM    522  NH1 ARG A  65     -18.595  -5.821  26.696  1.00 96.71           N  
ATOM    523  NH2 ARG A  65     -20.442  -4.494  26.983  1.00 96.71           N  
ATOM    524  CZ  ARG A  65     -19.243  -4.687  26.453  1.00 96.71           C  
ATOM    525  N   ILE A  66     -12.116  -2.121  24.919  1.00 96.33           N  
ATOM    526  CA  ILE A  66     -10.715  -2.321  24.567  1.00 96.33           C  
ATOM    527  C   ILE A  66     -10.608  -3.334  23.429  1.00 96.33           C  
ATOM    528  CB  ILE A  66      -9.888  -2.794  25.784  1.00 96.33           C  
ATOM    529  O   ILE A  66      -9.767  -3.191  22.539  1.00 96.33           O  
ATOM    530  CG1 ILE A  66      -8.405  -2.901  25.413  1.00 96.33           C  
ATOM    531  CG2 ILE A  66     -10.419  -4.130  26.311  1.00 96.33           C  
ATOM    532  CD1 ILE A  66      -7.760  -1.571  25.050  1.00 96.33           C  
ATOM    533  N   TRP A  67     -11.490  -4.346  23.412  1.00 96.79           N  
ATOM    534  CA  TRP A  67     -11.433  -5.401  22.406  1.00 96.79           C  
ATOM    535  C   TRP A  67     -11.821  -4.866  21.032  1.00 96.79           C  
ATOM    536  CB  TRP A  67     -12.353  -6.563  22.793  1.00 96.79           C  
ATOM    537  O   TRP A  67     -11.368  -5.382  20.007  1.00 96.79           O  
ATOM    538  CG  TRP A  67     -11.926  -7.291  24.033  1.00 96.79           C  
ATOM    539  CD1 TRP A  67     -12.598  -7.357  25.221  1.00 96.79           C  
ATOM    540  CD2 TRP A  67     -10.727  -8.052  24.206  1.00 96.79           C  
ATOM    541  CE2 TRP A  67     -10.737  -8.553  25.526  1.00 96.79           C  
ATOM    542  CE3 TRP A  67      -9.644  -8.360  23.372  1.00 96.79           C  
ATOM    543  NE1 TRP A  67     -11.888  -8.115  26.124  1.00 96.79           N  
ATOM    544  CH2 TRP A  67      -8.657  -9.633  25.195  1.00 96.79           C  
ATOM    545  CZ2 TRP A  67      -9.705  -9.346  26.032  1.00 96.79           C  
ATOM    546  CZ3 TRP A  67      -8.618  -9.150  23.877  1.00 96.79           C  
ATOM    547  N   THR A  68     -12.681  -3.812  20.995  1.00 97.40           N  
ATOM    548  CA  THR A  68     -13.021  -3.142  19.745  1.00 97.40           C  
ATOM    549  C   THR A  68     -11.808  -2.411  19.176  1.00 97.40           C  
ATOM    550  CB  THR A  68     -14.178  -2.145  19.942  1.00 97.40           C  
ATOM    551  O   THR A  68     -11.549  -2.472  17.972  1.00 97.40           O  
ATOM    552  CG2 THR A  68     -14.588  -1.509  18.618  1.00 97.40           C  
ATOM    553  OG1 THR A  68     -15.305  -2.833  20.499  1.00 97.40           O  
ATOM    554  N   SER A  69     -11.088  -1.807  20.056  1.00 96.43           N  
ATOM    555  CA  SER A  69      -9.863  -1.118  19.662  1.00 96.43           C  
ATOM    556  C   SER A  69      -8.814  -2.102  19.155  1.00 96.43           C  
ATOM    557  CB  SER A  69      -9.297  -0.317  20.836  1.00 96.43           C  
ATOM    558  O   SER A  69      -8.132  -1.833  18.164  1.00 96.43           O  
ATOM    559  OG  SER A  69     -10.216   0.677  21.256  1.00 96.43           O  
ATOM    560  N   VAL A  70      -8.670  -3.266  19.848  1.00 96.67           N  
ATOM    561  CA  VAL A  70      -7.736  -4.307  19.432  1.00 96.67           C  
ATOM    562  C   VAL A  70      -8.111  -4.811  18.040  1.00 96.67           C  
ATOM    563  CB  VAL A  70      -7.712  -5.482  20.435  1.00 96.67           C  
ATOM    564  O   VAL A  70      -7.248  -4.951  17.170  1.00 96.67           O  
ATOM    565  CG1 VAL A  70      -6.936  -6.666  19.862  1.00 96.67           C  
ATOM    566  CG2 VAL A  70      -7.106  -5.035  21.764  1.00 96.67           C  
ATOM    567  N   LEU A  71      -9.374  -5.066  17.815  1.00 96.89           N  
ATOM    568  CA  LEU A  71      -9.851  -5.543  16.521  1.00 96.89           C  
ATOM    569  C   LEU A  71      -9.547  -4.530  15.423  1.00 96.89           C  
ATOM    570  CB  LEU A  71     -11.355  -5.820  16.574  1.00 96.89           C  
ATOM    571  O   LEU A  71      -9.137  -4.905  14.322  1.00 96.89           O  
ATOM    572  CG  LEU A  71     -11.997  -6.325  15.281  1.00 96.89           C  
ATOM    573  CD1 LEU A  71     -11.395  -7.667  14.878  1.00 96.89           C  
ATOM    574  CD2 LEU A  71     -13.509  -6.438  15.443  1.00 96.89           C  
ATOM    575  N   VAL A  72      -9.806  -3.236  15.651  1.00 96.04           N  
ATOM    576  CA  VAL A  72      -9.522  -2.170  14.696  1.00 96.04           C  
ATOM    577  C   VAL A  72      -8.041  -2.191  14.323  1.00 96.04           C  
ATOM    578  CB  VAL A  72      -9.910  -0.785  15.259  1.00 96.04           C  
ATOM    579  O   VAL A  72      -7.688  -2.055  13.149  1.00 96.04           O  
ATOM    580  CG1 VAL A  72      -9.264   0.331  14.440  1.00 96.04           C  
ATOM    581  CG2 VAL A  72     -11.429  -0.625  15.283  1.00 96.04           C  
ATOM    582  N   PHE A  73      -7.215  -2.337  15.310  1.00 95.80           N  
ATOM    583  CA  PHE A  73      -5.778  -2.389  15.073  1.00 95.80           C  
ATOM    584  C   PHE A  73      -5.413  -3.597  14.219  1.00 95.80           C  
ATOM    585  CB  PHE A  73      -5.014  -2.434  16.400  1.00 95.80           C  
ATOM    586  O   PHE A  73      -4.613  -3.487  13.288  1.00 95.80           O  
ATOM    587  CG  PHE A  73      -3.518  -2.381  16.243  1.00 95.80           C  
ATOM    588  CD1 PHE A  73      -2.753  -3.536  16.352  1.00 95.80           C  
ATOM    589  CD2 PHE A  73      -2.878  -1.177  15.984  1.00 95.80           C  
ATOM    590  CE1 PHE A  73      -1.368  -3.490  16.207  1.00 95.80           C  
ATOM    591  CE2 PHE A  73      -1.495  -1.123  15.837  1.00 95.80           C  
ATOM    592  CZ  PHE A  73      -0.742  -2.280  15.950  1.00 95.80           C  
ATOM    593  N   ILE A  74      -5.977  -4.787  14.497  1.00 96.81           N  
ATOM    594  CA  ILE A  74      -5.750  -6.004  13.725  1.00 96.81           C  
ATOM    595  C   ILE A  74      -6.211  -5.795  12.285  1.00 96.81           C  
ATOM    596  CB  ILE A  74      -6.478  -7.215  14.351  1.00 96.81           C  
ATOM    597  O   ILE A  74      -5.480  -6.107  11.341  1.00 96.81           O  
ATOM    598  CG1 ILE A  74      -5.830  -7.595  15.688  1.00 96.81           C  
ATOM    599  CG2 ILE A  74      -6.478  -8.403  13.385  1.00 96.81           C  
ATOM    600  CD1 ILE A  74      -6.611  -8.634  16.480  1.00 96.81           C  
ATOM    601  N   ASN A  75      -7.397  -5.284  12.131  1.00 97.31           N  
ATOM    602  CA  ASN A  75      -7.946  -5.041  10.801  1.00 97.31           C  
ATOM    603  C   ASN A  75      -7.109  -4.026  10.026  1.00 97.31           C  
ATOM    604  CB  ASN A  75      -9.398  -4.569  10.897  1.00 97.31           C  
ATOM    605  O   ASN A  75      -6.994  -4.116   8.802  1.00 97.31           O  
ATOM    606  CG  ASN A  75     -10.367  -5.708  11.149  1.00 97.31           C  
ATOM    607  ND2 ASN A  75     -11.583  -5.372  11.562  1.00 97.31           N  
ATOM    608  OD1 ASN A  75     -10.024  -6.880  10.975  1.00 97.31           O  
ATOM    609  N   TYR A  76      -6.637  -3.021  10.716  1.00 96.72           N  
ATOM    610  CA  TYR A  76      -5.728  -2.056  10.109  1.00 96.72           C  
ATOM    611  C   TYR A  76      -4.536  -2.757   9.468  1.00 96.72           C  
ATOM    612  CB  TYR A  76      -5.240  -1.047  11.153  1.00 96.72           C  
ATOM    613  O   TYR A  76      -4.219  -2.515   8.301  1.00 96.72           O  
ATOM    614  CG  TYR A  76      -4.042  -0.244  10.708  1.00 96.72           C  
ATOM    615  CD1 TYR A  76      -2.761  -0.562  11.155  1.00 96.72           C  
ATOM    616  CD2 TYR A  76      -4.188   0.834   9.841  1.00 96.72           C  
ATOM    617  CE1 TYR A  76      -1.654   0.176  10.749  1.00 96.72           C  
ATOM    618  CE2 TYR A  76      -3.088   1.579   9.429  1.00 96.72           C  
ATOM    619  OH  TYR A  76      -0.735   1.977   9.482  1.00 96.72           O  
ATOM    620  CZ  TYR A  76      -1.827   1.243   9.887  1.00 96.72           C  
ATOM    621  N   HIS A  77      -3.816  -3.594  10.202  1.00 95.66           N  
ATOM    622  CA  HIS A  77      -2.620  -4.270   9.711  1.00 95.66           C  
ATOM    623  C   HIS A  77      -2.961  -5.256   8.599  1.00 95.66           C  
ATOM    624  CB  HIS A  77      -1.906  -4.994  10.854  1.00 95.66           C  
ATOM    625  O   HIS A  77      -2.223  -5.372   7.618  1.00 95.66           O  
ATOM    626  CG  HIS A  77      -1.139  -4.081  11.757  1.00 95.66           C  
ATOM    627  CD2 HIS A  77      -1.326  -3.754  13.057  1.00 95.66           C  
ATOM    628  ND1 HIS A  77      -0.029  -3.380  11.337  1.00 95.66           N  
ATOM    629  CE1 HIS A  77       0.435  -2.659  12.344  1.00 95.66           C  
ATOM    630  NE2 HIS A  77      -0.334  -2.868  13.399  1.00 95.66           N  
ATOM    631  N   LEU A  78      -4.121  -5.952   8.759  1.00 97.18           N  
ATOM    632  CA  LEU A  78      -4.555  -6.868   7.710  1.00 97.18           C  
ATOM    633  C   LEU A  78      -4.835  -6.116   6.413  1.00 97.18           C  
ATOM    634  CB  LEU A  78      -5.805  -7.633   8.150  1.00 97.18           C  
ATOM    635  O   LEU A  78      -4.465  -6.577   5.331  1.00 97.18           O  
ATOM    636  CG  LEU A  78      -5.595  -8.734   9.191  1.00 97.18           C  
ATOM    637  CD1 LEU A  78      -6.934  -9.335   9.605  1.00 97.18           C  
ATOM    638  CD2 LEU A  78      -4.664  -9.813   8.648  1.00 97.18           C  
ATOM    639  N   GLY A  79      -5.514  -5.006   6.560  1.00 97.46           N  
ATOM    640  CA  GLY A  79      -5.771  -4.186   5.387  1.00 97.46           C  
ATOM    641  C   GLY A  79      -4.503  -3.708   4.704  1.00 97.46           C  
ATOM    642  O   GLY A  79      -4.390  -3.771   3.478  1.00 97.46           O  
ATOM    643  N   ILE A  80      -3.524  -3.171   5.494  1.00 97.09           N  
ATOM    644  CA  ILE A  80      -2.247  -2.710   4.959  1.00 97.09           C  
ATOM    645  C   ILE A  80      -1.527  -3.868   4.272  1.00 97.09           C  
ATOM    646  CB  ILE A  80      -1.355  -2.107   6.068  1.00 97.09           C  
ATOM    647  O   ILE A  80      -0.940  -3.694   3.202  1.00 97.09           O  
ATOM    648  CG1 ILE A  80      -1.951  -0.788   6.574  1.00 97.09           C  
ATOM    649  CG2 ILE A  80       0.075  -1.901   5.558  1.00 97.09           C  
ATOM    650  CD1 ILE A  80      -2.060   0.292   5.507  1.00 97.09           C  
ATOM    651  N   LEU A  81      -1.540  -5.031   4.868  1.00 97.46           N  
ATOM    652  CA  LEU A  81      -0.968  -6.232   4.271  1.00 97.46           C  
ATOM    653  C   LEU A  81      -1.643  -6.554   2.942  1.00 97.46           C  
ATOM    654  CB  LEU A  81      -1.101  -7.422   5.226  1.00 97.46           C  
ATOM    655  O   LEU A  81      -0.977  -6.950   1.983  1.00 97.46           O  
ATOM    656  CG  LEU A  81      -0.430  -8.723   4.786  1.00 97.46           C  
ATOM    657  CD1 LEU A  81       1.082  -8.538   4.702  1.00 97.46           C  
ATOM    658  CD2 LEU A  81      -0.782  -9.857   5.742  1.00 97.46           C  
ATOM    659  N   GLY A  82      -3.023  -6.469   2.856  1.00 98.03           N  
ATOM    660  CA  GLY A  82      -3.753  -6.675   1.615  1.00 98.03           C  
ATOM    661  C   GLY A  82      -3.292  -5.764   0.494  1.00 98.03           C  
ATOM    662  O   GLY A  82      -3.250  -6.173  -0.669  1.00 98.03           O  
ATOM    663  N   ILE A  83      -2.931  -4.521   0.836  1.00 98.29           N  
ATOM    664  CA  ILE A  83      -2.446  -3.559  -0.147  1.00 98.29           C  
ATOM    665  C   ILE A  83      -1.010  -3.902  -0.540  1.00 98.29           C  
ATOM    666  CB  ILE A  83      -2.523  -2.113   0.392  1.00 98.29           C  
ATOM    667  O   ILE A  83      -0.689  -3.988  -1.728  1.00 98.29           O  
ATOM    668  CG1 ILE A  83      -3.981  -1.715   0.648  1.00 98.29           C  
ATOM    669  CG2 ILE A  83      -1.851  -1.138  -0.579  1.00 98.29           C  
ATOM    670  CD1 ILE A  83      -4.858  -1.744  -0.597  1.00 98.29           C  
ATOM    671  N   THR A  84      -0.197  -4.140   0.433  1.00 97.78           N  
ATOM    672  CA  THR A  84       1.233  -4.300   0.197  1.00 97.78           C  
ATOM    673  C   THR A  84       1.532  -5.671  -0.402  1.00 97.78           C  
ATOM    674  CB  THR A  84       2.038  -4.118   1.497  1.00 97.78           C  
ATOM    675  O   THR A  84       2.098  -5.768  -1.493  1.00 97.78           O  
ATOM    676  CG2 THR A  84       1.887  -2.702   2.044  1.00 97.78           C  
ATOM    677  OG1 THR A  84       1.566  -5.050   2.479  1.00 97.78           O  
ATOM    678  N   ALA A  85       1.173  -6.773   0.227  1.00 98.11           N  
ATOM    679  CA  ALA A  85       1.479  -8.126  -0.230  1.00 98.11           C  
ATOM    680  C   ALA A  85       0.610  -8.512  -1.424  1.00 98.11           C  
ATOM    681  CB  ALA A  85       1.289  -9.127   0.908  1.00 98.11           C  
ATOM    682  O   ALA A  85       0.980  -9.385  -2.212  1.00 98.11           O  
ATOM    683  N   GLY A  86      -0.603  -7.900  -1.514  1.00 98.35           N  
ATOM    684  CA  GLY A  86      -1.533  -8.231  -2.581  1.00 98.35           C  
ATOM    685  C   GLY A  86      -1.476  -7.260  -3.745  1.00 98.35           C  
ATOM    686  O   GLY A  86      -0.617  -7.383  -4.621  1.00 98.35           O  
ATOM    687  N   ALA A  87      -2.292  -6.157  -3.636  1.00 98.27           N  
ATOM    688  CA  ALA A  87      -2.487  -5.197  -4.719  1.00 98.27           C  
ATOM    689  C   ALA A  87      -1.150  -4.698  -5.257  1.00 98.27           C  
ATOM    690  CB  ALA A  87      -3.337  -4.022  -4.242  1.00 98.27           C  
ATOM    691  O   ALA A  87      -0.974  -4.560  -6.470  1.00 98.27           O  
ATOM    692  N   HIS A  88      -0.150  -4.453  -4.424  1.00 98.37           N  
ATOM    693  CA  HIS A  88       1.118  -3.840  -4.804  1.00 98.37           C  
ATOM    694  C   HIS A  88       2.087  -4.879  -5.357  1.00 98.37           C  
ATOM    695  CB  HIS A  88       1.745  -3.121  -3.608  1.00 98.37           C  
ATOM    696  O   HIS A  88       2.405  -4.865  -6.549  1.00 98.37           O  
ATOM    697  CG  HIS A  88       3.011  -2.397  -3.940  1.00 98.37           C  
ATOM    698  CD2 HIS A  88       3.399  -1.756  -5.067  1.00 98.37           C  
ATOM    699  ND1 HIS A  88       4.056  -2.280  -3.049  1.00 98.37           N  
ATOM    700  CE1 HIS A  88       5.035  -1.595  -3.616  1.00 98.37           C  
ATOM    701  NE2 HIS A  88       4.662  -1.266  -4.841  1.00 98.37           N  
ATOM    702  N   ARG A  89       2.627  -5.837  -4.628  1.00 97.80           N  
ATOM    703  CA  ARG A  89       3.739  -6.725  -4.953  1.00 97.80           C  
ATOM    704  C   ARG A  89       3.268  -7.905  -5.797  1.00 97.80           C  
ATOM    705  CB  ARG A  89       4.414  -7.230  -3.677  1.00 97.80           C  
ATOM    706  O   ARG A  89       3.963  -8.329  -6.722  1.00 97.80           O  
ATOM    707  CG  ARG A  89       5.017  -6.128  -2.821  1.00 97.80           C  
ATOM    708  CD  ARG A  89       5.792  -6.692  -1.638  1.00 97.80           C  
ATOM    709  NE  ARG A  89       6.195  -5.642  -0.707  1.00 97.80           N  
ATOM    710  NH1 ARG A  89       7.468  -7.029   0.631  1.00 97.80           N  
ATOM    711  NH2 ARG A  89       7.285  -4.800   1.131  1.00 97.80           N  
ATOM    712  CZ  ARG A  89       6.981  -5.826   0.350  1.00 97.80           C  
ATOM    713  N   LEU A  90       2.024  -8.424  -5.573  1.00 98.16           N  
ATOM    714  CA  LEU A  90       1.506  -9.597  -6.271  1.00 98.16           C  
ATOM    715  C   LEU A  90       0.850  -9.199  -7.588  1.00 98.16           C  
ATOM    716  CB  LEU A  90       0.500 -10.343  -5.390  1.00 98.16           C  
ATOM    717  O   LEU A  90       1.284  -9.632  -8.658  1.00 98.16           O  
ATOM    718  CG  LEU A  90      -0.215 -11.531  -6.035  1.00 98.16           C  
ATOM    719  CD1 LEU A  90       0.797 -12.585  -6.471  1.00 98.16           C  
ATOM    720  CD2 LEU A  90      -1.236 -12.128  -5.073  1.00 98.16           C  
ATOM    721  N   TRP A  91      -0.152  -8.302  -7.593  1.00 98.11           N  
ATOM    722  CA  TRP A  91      -0.992  -8.059  -8.761  1.00 98.11           C  
ATOM    723  C   TRP A  91      -0.441  -6.910  -9.598  1.00 98.11           C  
ATOM    724  CB  TRP A  91      -2.431  -7.753  -8.335  1.00 98.11           C  
ATOM    725  O   TRP A  91      -0.472  -6.961 -10.830  1.00 98.11           O  
ATOM    726  CG  TRP A  91      -3.177  -8.944  -7.812  1.00 98.11           C  
ATOM    727  CD1 TRP A  91      -3.482 -10.090  -8.492  1.00 98.11           C  
ATOM    728  CD2 TRP A  91      -3.717  -9.102  -6.496  1.00 98.11           C  
ATOM    729  CE2 TRP A  91      -4.336 -10.370  -6.448  1.00 98.11           C  
ATOM    730  CE3 TRP A  91      -3.736  -8.294  -5.351  1.00 98.11           C  
ATOM    731  NE1 TRP A  91      -4.179 -10.952  -7.678  1.00 98.11           N  
ATOM    732  CH2 TRP A  91      -4.973 -10.039  -4.193  1.00 98.11           C  
ATOM    733  CZ2 TRP A  91      -4.969 -10.850  -5.299  1.00 98.11           C  
ATOM    734  CZ3 TRP A  91      -4.366  -8.773  -4.208  1.00 98.11           C  
ATOM    735  N   ALA A  92       0.174  -5.838  -8.968  1.00 97.13           N  
ATOM    736  CA  ALA A  92       0.674  -4.696  -9.729  1.00 97.13           C  
ATOM    737  C   ALA A  92       2.049  -4.991 -10.321  1.00 97.13           C  
ATOM    738  CB  ALA A  92       0.733  -3.452  -8.846  1.00 97.13           C  
ATOM    739  O   ALA A  92       2.305  -4.696 -11.491  1.00 97.13           O  
ATOM    740  N   HIS A  93       2.901  -5.667  -9.567  1.00 96.14           N  
ATOM    741  CA  HIS A  93       4.288  -5.803  -9.995  1.00 96.14           C  
ATOM    742  C   HIS A  93       4.616  -7.249 -10.352  1.00 96.14           C  
ATOM    743  CB  HIS A  93       5.237  -5.303  -8.905  1.00 96.14           C  
ATOM    744  O   HIS A  93       5.707  -7.538 -10.849  1.00 96.14           O  
ATOM    745  CG  HIS A  93       5.262  -3.814  -8.767  1.00 96.14           C  
ATOM    746  CD2 HIS A  93       4.938  -3.012  -7.725  1.00 96.14           C  
ATOM    747  ND1 HIS A  93       5.655  -2.979  -9.790  1.00 96.14           N  
ATOM    748  CE1 HIS A  93       5.573  -1.723  -9.381  1.00 96.14           C  
ATOM    749  NE2 HIS A  93       5.140  -1.716  -8.132  1.00 96.14           N  
ATOM    750  N   LYS A  94       3.771  -8.097 -10.099  1.00 96.23           N  
ATOM    751  CA  LYS A  94       4.032  -9.509 -10.364  1.00 96.23           C  
ATOM    752  C   LYS A  94       5.375  -9.939  -9.780  1.00 96.23           C  
ATOM    753  CB  LYS A  94       4.001  -9.788 -11.867  1.00 96.23           C  
ATOM    754  O   LYS A  94       6.159 -10.618 -10.446  1.00 96.23           O  
ATOM    755  CG  LYS A  94       2.659  -9.497 -12.523  1.00 96.23           C  
ATOM    756  CD  LYS A  94       2.701  -9.762 -14.023  1.00 96.23           C  
ATOM    757  CE  LYS A  94       1.401  -9.351 -14.700  1.00 96.23           C  
ATOM    758  NZ  LYS A  94       1.441  -9.599 -16.172  1.00 96.23           N  
ATOM    759  N   ALA A  95       5.611  -9.563  -8.583  1.00 95.05           N  
ATOM    760  CA  ALA A  95       6.891  -9.774  -7.913  1.00 95.05           C  
ATOM    761  C   ALA A  95       7.011 -11.205  -7.397  1.00 95.05           C  
ATOM    762  CB  ALA A  95       7.061  -8.782  -6.764  1.00 95.05           C  
ATOM    763  O   ALA A  95       8.117 -11.694  -7.155  1.00 95.05           O  
ATOM    764  N   TYR A  96       5.919 -11.893  -7.236  1.00 96.95           N  
ATOM    765  CA  TYR A  96       5.833 -13.303  -6.873  1.00 96.95           C  
ATOM    766  C   TYR A  96       4.519 -13.909  -7.349  1.00 96.95           C  
ATOM    767  CB  TYR A  96       5.970 -13.477  -5.357  1.00 96.95           C  
ATOM    768  O   TYR A  96       3.631 -13.193  -7.819  1.00 96.95           O  
ATOM    769  CG  TYR A  96       4.755 -13.027  -4.582  1.00 96.95           C  
ATOM    770  CD1 TYR A  96       4.493 -11.673  -4.384  1.00 96.95           C  
ATOM    771  CD2 TYR A  96       3.867 -13.954  -4.047  1.00 96.95           C  
ATOM    772  CE1 TYR A  96       3.376 -11.254  -3.669  1.00 96.95           C  
ATOM    773  CE2 TYR A  96       2.747 -13.547  -3.331  1.00 96.95           C  
ATOM    774  OH  TYR A  96       1.402 -11.788  -2.439  1.00 96.95           O  
ATOM    775  CZ  TYR A  96       2.510 -12.197  -3.147  1.00 96.95           C  
ATOM    776  N   LYS A  97       4.437 -15.203  -7.293  1.00 97.52           N  
ATOM    777  CA  LYS A  97       3.201 -15.915  -7.606  1.00 97.52           C  
ATOM    778  C   LYS A  97       2.582 -16.520  -6.350  1.00 97.52           C  
ATOM    779  CB  LYS A  97       3.461 -17.011  -8.642  1.00 97.52           C  
ATOM    780  O   LYS A  97       3.284 -16.789  -5.373  1.00 97.52           O  
ATOM    781  CG  LYS A  97       3.941 -16.488  -9.988  1.00 97.52           C  
ATOM    782  CD  LYS A  97       4.075 -17.612 -11.008  1.00 97.52           C  
ATOM    783  CE  LYS A  97       4.535 -17.088 -12.362  1.00 97.52           C  
ATOM    784  NZ  LYS A  97       4.727 -18.193 -13.347  1.00 97.52           N  
ATOM    785  N   ALA A  98       1.237 -16.637  -6.338  1.00 98.01           N  
ATOM    786  CA  ALA A  98       0.535 -17.162  -5.170  1.00 98.01           C  
ATOM    787  C   ALA A  98      -0.485 -18.223  -5.573  1.00 98.01           C  
ATOM    788  CB  ALA A  98      -0.151 -16.031  -4.408  1.00 98.01           C  
ATOM    789  O   ALA A  98      -1.101 -18.128  -6.637  1.00 98.01           O  
ATOM    790  N   ARG A  99      -0.600 -19.242  -4.844  1.00 98.10           N  
ATOM    791  CA  ARG A  99      -1.653 -20.233  -5.043  1.00 98.10           C  
ATOM    792  C   ARG A  99      -3.016 -19.669  -4.658  1.00 98.10           C  
ATOM    793  CB  ARG A  99      -1.361 -21.497  -4.231  1.00 98.10           C  
ATOM    794  O   ARG A  99      -3.101 -18.664  -3.949  1.00 98.10           O  
ATOM    795  CG  ARG A  99      -0.087 -22.216  -4.647  1.00 98.10           C  
ATOM    796  CD  ARG A  99       0.072 -23.546  -3.925  1.00 98.10           C  
ATOM    797  NE  ARG A  99       1.312 -24.219  -4.300  1.00 98.10           N  
ATOM    798  NH1 ARG A  99       0.322 -25.639  -5.830  1.00 98.10           N  
ATOM    799  NH2 ARG A  99       2.582 -25.739  -5.462  1.00 98.10           N  
ATOM    800  CZ  ARG A  99       1.402 -25.197  -5.196  1.00 98.10           C  
ATOM    801  N   TRP A 100      -4.065 -20.262  -5.067  1.00 98.03           N  
ATOM    802  CA  TRP A 100      -5.394 -19.661  -5.027  1.00 98.03           C  
ATOM    803  C   TRP A 100      -5.821 -19.377  -3.591  1.00 98.03           C  
ATOM    804  CB  TRP A 100      -6.419 -20.575  -5.706  1.00 98.03           C  
ATOM    805  O   TRP A 100      -6.519 -18.395  -3.327  1.00 98.03           O  
ATOM    806  CG  TRP A 100      -6.686 -21.849  -4.962  1.00 98.03           C  
ATOM    807  CD1 TRP A 100      -6.117 -23.071  -5.189  1.00 98.03           C  
ATOM    808  CD2 TRP A 100      -7.596 -22.026  -3.871  1.00 98.03           C  
ATOM    809  CE2 TRP A 100      -7.526 -23.383  -3.485  1.00 98.03           C  
ATOM    810  CE3 TRP A 100      -8.463 -21.168  -3.182  1.00 98.03           C  
ATOM    811  NE1 TRP A 100      -6.618 -23.998  -4.304  1.00 98.03           N  
ATOM    812  CH2 TRP A 100      -9.133 -23.041  -1.782  1.00 98.03           C  
ATOM    813  CZ2 TRP A 100      -8.293 -23.902  -2.439  1.00 98.03           C  
ATOM    814  CZ3 TRP A 100      -9.225 -21.686  -2.141  1.00 98.03           C  
ATOM    815  N   PRO A 101      -5.428 -20.277  -2.528  1.00 98.38           N  
ATOM    816  CA  PRO A 101      -5.826 -19.907  -1.168  1.00 98.38           C  
ATOM    817  C   PRO A 101      -5.233 -18.571  -0.723  1.00 98.38           C  
ATOM    818  CB  PRO A 101      -5.281 -21.056  -0.316  1.00 98.38           C  
ATOM    819  O   PRO A 101      -5.923 -17.766  -0.092  1.00 98.38           O  
ATOM    820  CG  PRO A 101      -5.272 -22.238  -1.231  1.00 98.38           C  
ATOM    821  CD  PRO A 101      -4.902 -21.772  -2.610  1.00 98.38           C  
ATOM    822  N   LEU A 102      -4.005 -18.363  -0.978  1.00 98.49           N  
ATOM    823  CA  LEU A 102      -3.359 -17.105  -0.619  1.00 98.49           C  
ATOM    824  C   LEU A 102      -3.949 -15.945  -1.414  1.00 98.49           C  
ATOM    825  CB  LEU A 102      -1.850 -17.189  -0.861  1.00 98.49           C  
ATOM    826  O   LEU A 102      -4.176 -14.863  -0.867  1.00 98.49           O  
ATOM    827  CG  LEU A 102      -1.041 -15.929  -0.545  1.00 98.49           C  
ATOM    828  CD1 LEU A 102      -1.279 -15.495   0.897  1.00 98.49           C  
ATOM    829  CD2 LEU A 102       0.443 -16.169  -0.799  1.00 98.49           C  
ATOM    830  N   LYS A 103      -4.230 -16.110  -2.720  1.00 98.54           N  
ATOM    831  CA  LYS A 103      -4.844 -15.077  -3.550  1.00 98.54           C  
ATOM    832  C   LYS A 103      -6.214 -14.680  -3.009  1.00 98.54           C  
ATOM    833  CB  LYS A 103      -4.970 -15.556  -4.997  1.00 98.54           C  
ATOM    834  O   LYS A 103      -6.542 -13.493  -2.947  1.00 98.54           O  
ATOM    835  CG  LYS A 103      -3.648 -15.615  -5.747  1.00 98.54           C  
ATOM    836  CD  LYS A 103      -3.850 -16.000  -7.207  1.00 98.54           C  
ATOM    837  CE  LYS A 103      -2.529 -16.041  -7.963  1.00 98.54           C  
ATOM    838  NZ  LYS A 103      -2.723 -16.415  -9.396  1.00 98.54           N  
ATOM    839  N   LEU A 104      -6.971 -15.647  -2.611  1.00 98.57           N  
ATOM    840  CA  LEU A 104      -8.291 -15.382  -2.050  1.00 98.57           C  
ATOM    841  C   LEU A 104      -8.181 -14.593  -0.750  1.00 98.57           C  
ATOM    842  CB  LEU A 104      -9.041 -16.694  -1.802  1.00 98.57           C  
ATOM    843  O   LEU A 104      -8.918 -13.626  -0.541  1.00 98.57           O  
ATOM    844  CG  LEU A 104     -10.454 -16.569  -1.230  1.00 98.57           C  
ATOM    845  CD1 LEU A 104     -11.344 -15.778  -2.183  1.00 98.57           C  
ATOM    846  CD2 LEU A 104     -11.046 -17.948  -0.959  1.00 98.57           C  
ATOM    847  N   PHE A 105      -7.315 -15.044   0.107  1.00 98.55           N  
ATOM    848  CA  PHE A 105      -7.077 -14.367   1.376  1.00 98.55           C  
ATOM    849  C   PHE A 105      -6.650 -12.922   1.147  1.00 98.55           C  
ATOM    850  CB  PHE A 105      -6.010 -15.106   2.189  1.00 98.55           C  
ATOM    851  O   PHE A 105      -7.191 -12.004   1.767  1.00 98.55           O  
ATOM    852  CG  PHE A 105      -5.542 -14.351   3.404  1.00 98.55           C  
ATOM    853  CD1 PHE A 105      -4.262 -13.811   3.454  1.00 98.55           C  
ATOM    854  CD2 PHE A 105      -6.381 -14.182   4.497  1.00 98.55           C  
ATOM    855  CE1 PHE A 105      -3.826 -13.112   4.577  1.00 98.55           C  
ATOM    856  CE2 PHE A 105      -5.953 -13.485   5.623  1.00 98.55           C  
ATOM    857  CZ  PHE A 105      -4.674 -12.951   5.661  1.00 98.55           C  
ATOM    858  N   LEU A 106      -5.672 -12.674   0.301  1.00 98.66           N  
ATOM    859  CA  LEU A 106      -5.164 -11.337   0.015  1.00 98.66           C  
ATOM    860  C   LEU A 106      -6.244 -10.471  -0.626  1.00 98.66           C  
ATOM    861  CB  LEU A 106      -3.942 -11.413  -0.904  1.00 98.66           C  
ATOM    862  O   LEU A 106      -6.316  -9.268  -0.367  1.00 98.66           O  
ATOM    863  CG  LEU A 106      -2.666 -11.989  -0.288  1.00 98.66           C  
ATOM    864  CD1 LEU A 106      -1.563 -12.076  -1.339  1.00 98.66           C  
ATOM    865  CD2 LEU A 106      -2.215 -11.143   0.898  1.00 98.66           C  
ATOM    866  N   ALA A 107      -7.094 -11.091  -1.514  1.00 98.60           N  
ATOM    867  CA  ALA A 107      -8.210 -10.360  -2.108  1.00 98.60           C  
ATOM    868  C   ALA A 107      -9.197  -9.901  -1.037  1.00 98.60           C  
ATOM    869  CB  ALA A 107      -8.921 -11.226  -3.145  1.00 98.60           C  
ATOM    870  O   ALA A 107      -9.702  -8.778  -1.091  1.00 98.60           O  
ATOM    871  N   TYR A 108      -9.442 -10.739  -0.021  1.00 98.42           N  
ATOM    872  CA  TYR A 108     -10.346 -10.431   1.082  1.00 98.42           C  
ATOM    873  C   TYR A 108      -9.825  -9.258   1.903  1.00 98.42           C  
ATOM    874  CB  TYR A 108     -10.533 -11.656   1.982  1.00 98.42           C  
ATOM    875  O   TYR A 108     -10.546  -8.284   2.132  1.00 98.42           O  
ATOM    876  CG  TYR A 108     -11.328 -11.374   3.234  1.00 98.42           C  
ATOM    877  CD1 TYR A 108     -10.691 -11.075   4.436  1.00 98.42           C  
ATOM    878  CD2 TYR A 108     -12.719 -11.407   3.217  1.00 98.42           C  
ATOM    879  CE1 TYR A 108     -11.420 -10.816   5.592  1.00 98.42           C  
ATOM    880  CE2 TYR A 108     -13.458 -11.150   4.367  1.00 98.42           C  
ATOM    881  OH  TYR A 108     -13.528 -10.600   6.689  1.00 98.42           O  
ATOM    882  CZ  TYR A 108     -12.801 -10.856   5.547  1.00 98.42           C  
ATOM    883  N   ILE A 109      -8.571  -9.362   2.355  1.00 98.30           N  
ATOM    884  CA  ILE A 109      -8.048  -8.330   3.243  1.00 98.30           C  
ATOM    885  C   ILE A 109      -7.742  -7.067   2.442  1.00 98.30           C  
ATOM    886  CB  ILE A 109      -6.783  -8.812   3.987  1.00 98.30           C  
ATOM    887  O   ILE A 109      -7.703  -5.966   2.997  1.00 98.30           O  
ATOM    888  CG1 ILE A 109      -5.694  -9.213   2.985  1.00 98.30           C  
ATOM    889  CG2 ILE A 109      -7.118  -9.975   4.925  1.00 98.30           C  
ATOM    890  CD1 ILE A 109      -4.364  -9.579   3.629  1.00 98.30           C  
ATOM    891  N   GLN A 110      -7.448  -7.135   1.064  1.00 98.40           N  
ATOM    892  CA  GLN A 110      -7.361  -5.954   0.212  1.00 98.40           C  
ATOM    893  C   GLN A 110      -8.700  -5.223   0.147  1.00 98.40           C  
ATOM    894  CB  GLN A 110      -6.904  -6.338  -1.195  1.00 98.40           C  
ATOM    895  O   GLN A 110      -8.741  -3.991   0.131  1.00 98.40           O  
ATOM    896  CG  GLN A 110      -6.620  -5.145  -2.097  1.00 98.40           C  
ATOM    897  CD  GLN A 110      -7.876  -4.578  -2.733  1.00 98.40           C  
ATOM    898  NE2 GLN A 110      -7.919  -3.259  -2.887  1.00 98.40           N  
ATOM    899  OE1 GLN A 110      -8.799  -5.320  -3.084  1.00 98.40           O  
ATOM    900  N   THR A 111      -9.806  -5.972   0.044  1.00 98.42           N  
ATOM    901  CA  THR A 111     -11.148  -5.400   0.033  1.00 98.42           C  
ATOM    902  C   THR A 111     -11.455  -4.714   1.361  1.00 98.42           C  
ATOM    903  CB  THR A 111     -12.212  -6.477  -0.250  1.00 98.42           C  
ATOM    904  O   THR A 111     -12.135  -3.686   1.393  1.00 98.42           O  
ATOM    905  CG2 THR A 111     -13.605  -5.862  -0.344  1.00 98.42           C  
ATOM    906  OG1 THR A 111     -11.905  -7.130  -1.488  1.00 98.42           O  
ATOM    907  N   LEU A 112     -10.938  -5.292   2.456  1.00 97.99           N  
ATOM    908  CA  LEU A 112     -11.061  -4.704   3.786  1.00 97.99           C  
ATOM    909  C   LEU A 112     -10.435  -3.314   3.825  1.00 97.99           C  
ATOM    910  CB  LEU A 112     -10.400  -5.604   4.833  1.00 97.99           C  
ATOM    911  O   LEU A 112     -10.924  -2.428   4.531  1.00 97.99           O  
ATOM    912  CG  LEU A 112     -10.412  -5.090   6.273  1.00 97.99           C  
ATOM    913  CD1 LEU A 112     -11.844  -4.971   6.782  1.00 97.99           C  
ATOM    914  CD2 LEU A 112      -9.593  -6.007   7.175  1.00 97.99           C  
ATOM    915  N   ALA A 113      -9.392  -3.068   3.005  1.00 97.26           N  
ATOM    916  CA  ALA A 113      -8.612  -1.833   2.991  1.00 97.26           C  
ATOM    917  C   ALA A 113      -9.368  -0.716   2.277  1.00 97.26           C  
ATOM    918  CB  ALA A 113      -7.259  -2.066   2.324  1.00 97.26           C  
ATOM    919  O   ALA A 113      -9.098   0.467   2.502  1.00 97.26           O  
ATOM    920  N   PHE A 114     -10.322  -1.025   1.411  1.00 97.37           N  
ATOM    921  CA  PHE A 114     -11.180  -0.102   0.678  1.00 97.37           C  
ATOM    922  C   PHE A 114     -10.351   0.965  -0.027  1.00 97.37           C  
ATOM    923  CB  PHE A 114     -12.192   0.557   1.620  1.00 97.37           C  
ATOM    924  O   PHE A 114     -10.518   2.159   0.230  1.00 97.37           O  
ATOM    925  CG  PHE A 114     -13.269   1.331   0.909  1.00 97.37           C  
ATOM    926  CD1 PHE A 114     -14.157   2.128   1.620  1.00 97.37           C  
ATOM    927  CD2 PHE A 114     -13.394   1.261  -0.473  1.00 97.37           C  
ATOM    928  CE1 PHE A 114     -15.155   2.846   0.965  1.00 97.37           C  
ATOM    929  CE2 PHE A 114     -14.388   1.975  -1.135  1.00 97.37           C  
ATOM    930  CZ  PHE A 114     -15.268   2.766  -0.415  1.00 97.37           C  
ATOM    931  N   GLN A 115      -9.415   0.613  -0.905  1.00 96.25           N  
ATOM    932  CA  GLN A 115      -8.603   1.486  -1.747  1.00 96.25           C  
ATOM    933  C   GLN A 115      -8.748   1.119  -3.221  1.00 96.25           C  
ATOM    934  CB  GLN A 115      -7.132   1.416  -1.331  1.00 96.25           C  
ATOM    935  O   GLN A 115      -7.756   0.844  -3.898  1.00 96.25           O  
ATOM    936  CG  GLN A 115      -6.867   1.930   0.078  1.00 96.25           C  
ATOM    937  CD  GLN A 115      -5.391   2.142   0.357  1.00 96.25           C  
ATOM    938  NE2 GLN A 115      -5.032   2.205   1.634  1.00 96.25           N  
ATOM    939  OE1 GLN A 115      -4.580   2.249  -0.569  1.00 96.25           O  
ATOM    940  N   PHE A 116      -9.971   1.012  -3.763  1.00 95.83           N  
ATOM    941  CA  PHE A 116     -10.361   0.608  -5.109  1.00 95.83           C  
ATOM    942  C   PHE A 116     -10.263  -0.905  -5.269  1.00 95.83           C  
ATOM    943  CB  PHE A 116      -9.485   1.304  -6.155  1.00 95.83           C  
ATOM    944  O   PHE A 116      -9.636  -1.582  -4.452  1.00 95.83           O  
ATOM    945  CG  PHE A 116      -9.528   2.807  -6.079  1.00 95.83           C  
ATOM    946  CD1 PHE A 116     -10.710   3.495  -6.320  1.00 95.83           C  
ATOM    947  CD2 PHE A 116      -8.385   3.530  -5.767  1.00 95.83           C  
ATOM    948  CE1 PHE A 116     -10.753   4.886  -6.250  1.00 95.83           C  
ATOM    949  CE2 PHE A 116      -8.419   4.920  -5.695  1.00 95.83           C  
ATOM    950  CZ  PHE A 116      -9.604   5.596  -5.938  1.00 95.83           C  
ATOM    951  N   ASP A 117     -10.944  -1.444  -6.289  1.00 98.07           N  
ATOM    952  CA  ASP A 117     -10.749  -2.860  -6.584  1.00 98.07           C  
ATOM    953  C   ASP A 117      -9.330  -3.128  -7.080  1.00 98.07           C  
ATOM    954  CB  ASP A 117     -11.768  -3.338  -7.621  1.00 98.07           C  
ATOM    955  O   ASP A 117      -8.622  -2.201  -7.479  1.00 98.07           O  
ATOM    956  CG  ASP A 117     -11.614  -2.649  -8.965  1.00 98.07           C  
ATOM    957  OD1 ASP A 117     -10.920  -3.192  -9.852  1.00 98.07           O  
ATOM    958  OD2 ASP A 117     -12.188  -1.553  -9.138  1.00 98.07           O  
ATOM    959  N   ILE A 118      -8.918  -4.336  -7.043  1.00 98.52           N  
ATOM    960  CA  ILE A 118      -7.550  -4.768  -7.307  1.00 98.52           C  
ATOM    961  C   ILE A 118      -7.126  -4.317  -8.703  1.00 98.52           C  
ATOM    962  CB  ILE A 118      -7.406  -6.301  -7.173  1.00 98.52           C  
ATOM    963  O   ILE A 118      -6.010  -3.828  -8.892  1.00 98.52           O  
ATOM    964  CG1 ILE A 118      -7.554  -6.725  -5.707  1.00 98.52           C  
ATOM    965  CG2 ILE A 118      -6.066  -6.770  -7.747  1.00 98.52           C  
ATOM    966  CD1 ILE A 118      -7.749  -8.222  -5.513  1.00 98.52           C  
ATOM    967  N   ILE A 119      -7.983  -4.438  -9.697  1.00 98.22           N  
ATOM    968  CA  ILE A 119      -7.659  -4.113 -11.082  1.00 98.22           C  
ATOM    969  C   ILE A 119      -7.401  -2.614 -11.213  1.00 98.22           C  
ATOM    970  CB  ILE A 119      -8.787  -4.548 -12.044  1.00 98.22           C  
ATOM    971  O   ILE A 119      -6.392  -2.199 -11.789  1.00 98.22           O  
ATOM    972  CG1 ILE A 119      -8.871  -6.077 -12.111  1.00 98.22           C  
ATOM    973  CG2 ILE A 119      -8.571  -3.950 -13.437  1.00 98.22           C  
ATOM    974  CD1 ILE A 119      -9.986  -6.597 -13.007  1.00 98.22           C  
ATOM    975  N   PHE A 120      -8.346  -1.790 -10.654  1.00 96.77           N  
ATOM    976  CA  PHE A 120      -8.186  -0.342 -10.725  1.00 96.77           C  
ATOM    977  C   PHE A 120      -6.937   0.103  -9.973  1.00 96.77           C  
ATOM    978  CB  PHE A 120      -9.421   0.365 -10.158  1.00 96.77           C  
ATOM    979  O   PHE A 120      -6.187   0.954 -10.454  1.00 96.77           O  
ATOM    980  CG  PHE A 120     -10.545   0.510 -11.147  1.00 96.77           C  
ATOM    981  CD1 PHE A 120     -10.415   1.342 -12.252  1.00 96.77           C  
ATOM    982  CD2 PHE A 120     -11.734  -0.186 -10.971  1.00 96.77           C  
ATOM    983  CE1 PHE A 120     -11.454   1.479 -13.169  1.00 96.77           C  
ATOM    984  CE2 PHE A 120     -12.777  -0.055 -11.884  1.00 96.77           C  
ATOM    985  CZ  PHE A 120     -12.636   0.779 -12.981  1.00 96.77           C  
ATOM    986  N   TRP A 121      -6.718  -0.432  -8.810  1.00 98.01           N  
ATOM    987  CA  TRP A 121      -5.537  -0.107  -8.018  1.00 98.01           C  
ATOM    988  C   TRP A 121      -4.260  -0.403  -8.798  1.00 98.01           C  
ATOM    989  CB  TRP A 121      -5.539  -0.891  -6.702  1.00 98.01           C  
ATOM    990  O   TRP A 121      -3.356   0.433  -8.862  1.00 98.01           O  
ATOM    991  CG  TRP A 121      -4.572  -0.369  -5.682  1.00 98.01           C  
ATOM    992  CD1 TRP A 121      -4.850   0.467  -4.636  1.00 98.01           C  
ATOM    993  CD2 TRP A 121      -3.170  -0.646  -5.613  1.00 98.01           C  
ATOM    994  CE2 TRP A 121      -2.660   0.056  -4.499  1.00 98.01           C  
ATOM    995  CE3 TRP A 121      -2.295  -1.420  -6.387  1.00 98.01           C  
ATOM    996  NE1 TRP A 121      -3.704   0.726  -3.920  1.00 98.01           N  
ATOM    997  CH2 TRP A 121      -0.477  -0.760  -4.912  1.00 98.01           C  
ATOM    998  CZ2 TRP A 121      -1.311   0.005  -4.138  1.00 98.01           C  
ATOM    999  CZ3 TRP A 121      -0.953  -1.469  -6.026  1.00 98.01           C  
ATOM   1000  N   ALA A 122      -4.138  -1.600  -9.357  1.00 97.68           N  
ATOM   1001  CA  ALA A 122      -2.956  -2.028 -10.100  1.00 97.68           C  
ATOM   1002  C   ALA A 122      -2.741  -1.160 -11.337  1.00 97.68           C  
ATOM   1003  CB  ALA A 122      -3.081  -3.496 -10.500  1.00 97.68           C  
ATOM   1004  O   ALA A 122      -1.606  -0.812 -11.670  1.00 97.68           O  
ATOM   1005  N   LYS A 123      -3.828  -0.865 -12.023  1.00 96.74           N  
ATOM   1006  CA  LYS A 123      -3.767  -0.010 -13.205  1.00 96.74           C  
ATOM   1007  C   LYS A 123      -3.142   1.342 -12.873  1.00 96.74           C  
ATOM   1008  CB  LYS A 123      -5.163   0.189 -13.797  1.00 96.74           C  
ATOM   1009  O   LYS A 123      -2.207   1.782 -13.546  1.00 96.74           O  
ATOM   1010  CG  LYS A 123      -5.175   0.965 -15.106  1.00 96.74           C  
ATOM   1011  CD  LYS A 123      -6.586   1.098 -15.664  1.00 96.74           C  
ATOM   1012  CE  LYS A 123      -6.607   1.918 -16.946  1.00 96.74           C  
ATOM   1013  NZ  LYS A 123      -7.971   1.965 -17.553  1.00 96.74           N  
ATOM   1014  N   TYR A 124      -3.671   2.022 -11.858  1.00 96.16           N  
ATOM   1015  CA  TYR A 124      -3.154   3.320 -11.438  1.00 96.16           C  
ATOM   1016  C   TYR A 124      -1.693   3.215 -11.016  1.00 96.16           C  
ATOM   1017  CB  TYR A 124      -3.991   3.884 -10.286  1.00 96.16           C  
ATOM   1018  O   TYR A 124      -0.884   4.090 -11.333  1.00 96.16           O  
ATOM   1019  CG  TYR A 124      -5.247   4.589 -10.737  1.00 96.16           C  
ATOM   1020  CD1 TYR A 124      -5.517   5.896 -10.338  1.00 96.16           C  
ATOM   1021  CD2 TYR A 124      -6.166   3.950 -11.561  1.00 96.16           C  
ATOM   1022  CE1 TYR A 124      -6.674   6.549 -10.749  1.00 96.16           C  
ATOM   1023  CE2 TYR A 124      -7.327   4.593 -11.979  1.00 96.16           C  
ATOM   1024  OH  TYR A 124      -8.719   6.532 -11.979  1.00 96.16           O  
ATOM   1025  CZ  TYR A 124      -7.572   5.890 -11.569  1.00 96.16           C  
ATOM   1026  N   HIS A 125      -1.447   2.216 -10.339  1.00 96.73           N  
ATOM   1027  CA  HIS A 125      -0.090   2.042  -9.834  1.00 96.73           C  
ATOM   1028  C   HIS A 125       0.895   1.795 -10.972  1.00 96.73           C  
ATOM   1029  CB  HIS A 125      -0.035   0.888  -8.832  1.00 96.73           C  
ATOM   1030  O   HIS A 125       2.016   2.309 -10.951  1.00 96.73           O  
ATOM   1031  CG  HIS A 125       1.256   0.806  -8.080  1.00 96.73           C  
ATOM   1032  CD2 HIS A 125       2.195  -0.168  -8.029  1.00 96.73           C  
ATOM   1033  ND1 HIS A 125       1.701   1.816  -7.255  1.00 96.73           N  
ATOM   1034  CE1 HIS A 125       2.863   1.466  -6.728  1.00 96.73           C  
ATOM   1035  NE2 HIS A 125       3.184   0.266  -7.181  1.00 96.73           N  
ATOM   1036  N   ARG A 126       0.551   0.963 -11.938  1.00 95.90           N  
ATOM   1037  CA  ARG A 126       1.416   0.714 -13.087  1.00 95.90           C  
ATOM   1038  C   ARG A 126       1.681   2.000 -13.862  1.00 95.90           C  
ATOM   1039  CB  ARG A 126       0.795  -0.337 -14.010  1.00 95.90           C  
ATOM   1040  O   ARG A 126       2.801   2.236 -14.318  1.00 95.90           O  
ATOM   1041  CG  ARG A 126       0.780  -1.740 -13.425  1.00 95.90           C  
ATOM   1042  CD  ARG A 126       0.222  -2.756 -14.411  1.00 95.90           C  
ATOM   1043  NE  ARG A 126       0.109  -4.083 -13.812  1.00 95.90           N  
ATOM   1044  NH1 ARG A 126      -0.747  -5.092 -15.705  1.00 95.90           N  
ATOM   1045  NH2 ARG A 126      -0.408  -6.321 -13.800  1.00 95.90           N  
ATOM   1046  CZ  ARG A 126      -0.348  -5.162 -14.440  1.00 95.90           C  
ATOM   1047  N   VAL A 127       0.610   2.851 -14.004  1.00 94.48           N  
ATOM   1048  CA  VAL A 127       0.776   4.155 -14.639  1.00 94.48           C  
ATOM   1049  C   VAL A 127       1.734   5.012 -13.816  1.00 94.48           C  
ATOM   1050  CB  VAL A 127      -0.578   4.880 -14.808  1.00 94.48           C  
ATOM   1051  O   VAL A 127       2.608   5.683 -14.369  1.00 94.48           O  
ATOM   1052  CG1 VAL A 127      -0.366   6.316 -15.284  1.00 94.48           C  
ATOM   1053  CG2 VAL A 127      -1.474   4.117 -15.782  1.00 94.48           C  
ATOM   1054  N   HIS A 128       1.591   4.966 -12.540  1.00 94.56           N  
ATOM   1055  CA  HIS A 128       2.444   5.716 -11.626  1.00 94.56           C  
ATOM   1056  C   HIS A 128       3.912   5.353 -11.819  1.00 94.56           C  
ATOM   1057  CB  HIS A 128       2.027   5.464 -10.176  1.00 94.56           C  
ATOM   1058  O   HIS A 128       4.774   6.234 -11.861  1.00 94.56           O  
ATOM   1059  CG  HIS A 128       3.045   5.904  -9.173  1.00 94.56           C  
ATOM   1060  CD2 HIS A 128       3.830   5.191  -8.331  1.00 94.56           C  
ATOM   1061  ND1 HIS A 128       3.346   7.230  -8.951  1.00 94.56           N  
ATOM   1062  CE1 HIS A 128       4.276   7.314  -8.014  1.00 94.56           C  
ATOM   1063  NE2 HIS A 128       4.587   6.091  -7.621  1.00 94.56           N  
ATOM   1064  N   HIS A 129       4.239   4.136 -11.965  1.00 91.53           N  
ATOM   1065  CA  HIS A 129       5.619   3.689 -12.116  1.00 91.53           C  
ATOM   1066  C   HIS A 129       6.165   4.045 -13.495  1.00 91.53           C  
ATOM   1067  CB  HIS A 129       5.722   2.181 -11.884  1.00 91.53           C  
ATOM   1068  O   HIS A 129       7.325   4.445 -13.623  1.00 91.53           O  
ATOM   1069  CG  HIS A 129       5.914   1.807 -10.448  1.00 91.53           C  
ATOM   1070  CD2 HIS A 129       5.029   1.388  -9.513  1.00 91.53           C  
ATOM   1071  ND1 HIS A 129       7.143   1.847  -9.826  1.00 91.53           N  
ATOM   1072  CE1 HIS A 129       7.005   1.467  -8.567  1.00 91.53           C  
ATOM   1073  NE2 HIS A 129       5.732   1.183  -8.351  1.00 91.53           N  
ATOM   1074  N   LYS A 130       5.277   3.923 -14.516  1.00 88.61           N  
ATOM   1075  CA  LYS A 130       5.710   4.124 -15.896  1.00 88.61           C  
ATOM   1076  C   LYS A 130       5.873   5.609 -16.209  1.00 88.61           C  
ATOM   1077  CB  LYS A 130       4.715   3.489 -16.869  1.00 88.61           C  
ATOM   1078  O   LYS A 130       6.784   5.997 -16.943  1.00 88.61           O  
ATOM   1079  CG  LYS A 130       5.233   3.374 -18.295  1.00 88.61           C  
ATOM   1080  CD  LYS A 130       4.345   2.468 -19.140  1.00 88.61           C  
ATOM   1081  CE  LYS A 130       4.912   2.278 -20.541  1.00 88.61           C  
ATOM   1082  NZ  LYS A 130       4.040   1.399 -21.376  1.00 88.61           N  
ATOM   1083  N   TYR A 131       5.018   6.428 -15.587  1.00 90.05           N  
ATOM   1084  CA  TYR A 131       5.010   7.849 -15.915  1.00 90.05           C  
ATOM   1085  C   TYR A 131       5.185   8.699 -14.662  1.00 90.05           C  
ATOM   1086  CB  TYR A 131       3.708   8.230 -16.627  1.00 90.05           C  
ATOM   1087  O   TYR A 131       4.498   9.708 -14.489  1.00 90.05           O  
ATOM   1088  CG  TYR A 131       3.448   7.434 -17.883  1.00 90.05           C  
ATOM   1089  CD1 TYR A 131       4.159   7.692 -19.054  1.00 90.05           C  
ATOM   1090  CD2 TYR A 131       2.492   6.425 -17.903  1.00 90.05           C  
ATOM   1091  CE1 TYR A 131       3.921   6.963 -20.214  1.00 90.05           C  
ATOM   1092  CE2 TYR A 131       2.246   5.690 -19.058  1.00 90.05           C  
ATOM   1093  OH  TYR A 131       2.726   5.241 -21.353  1.00 90.05           O  
ATOM   1094  CZ  TYR A 131       2.965   5.966 -20.207  1.00 90.05           C  
ATOM   1095  N   THR A 132       6.129   8.310 -13.852  1.00 87.69           N  
ATOM   1096  CA  THR A 132       6.367   8.926 -12.551  1.00 87.69           C  
ATOM   1097  C   THR A 132       6.675  10.413 -12.706  1.00 87.69           C  
ATOM   1098  CB  THR A 132       7.525   8.235 -11.809  1.00 87.69           C  
ATOM   1099  O   THR A 132       7.445  10.805 -13.586  1.00 87.69           O  
ATOM   1100  CG2 THR A 132       8.854   8.925 -12.097  1.00 87.69           C  
ATOM   1101  OG1 THR A 132       7.274   8.277 -10.399  1.00 87.69           O  
ATOM   1102  N   GLU A 133       6.026  11.192 -11.924  1.00 88.37           N  
ATOM   1103  CA  GLU A 133       6.193  12.633 -11.756  1.00 88.37           C  
ATOM   1104  C   GLU A 133       5.863  13.381 -13.044  1.00 88.37           C  
ATOM   1105  CB  GLU A 133       7.620  12.960 -11.309  1.00 88.37           C  
ATOM   1106  O   GLU A 133       6.461  14.419 -13.337  1.00 88.37           O  
ATOM   1107  CG  GLU A 133       7.843  12.816  -9.810  1.00 88.37           C  
ATOM   1108  CD  GLU A 133       7.782  11.374  -9.331  1.00 88.37           C  
ATOM   1109  OE1 GLU A 133       7.078  11.095  -8.334  1.00 88.37           O  
ATOM   1110  OE2 GLU A 133       8.446  10.517  -9.956  1.00 88.37           O  
ATOM   1111  N   THR A 134       5.073  12.883 -13.933  1.00 89.65           N  
ATOM   1112  CA  THR A 134       4.512  13.533 -15.112  1.00 89.65           C  
ATOM   1113  C   THR A 134       3.017  13.782 -14.933  1.00 89.65           C  
ATOM   1114  CB  THR A 134       4.746  12.690 -16.379  1.00 89.65           C  
ATOM   1115  O   THR A 134       2.431  13.374 -13.928  1.00 89.65           O  
ATOM   1116  CG2 THR A 134       6.197  12.229 -16.473  1.00 89.65           C  
ATOM   1117  OG1 THR A 134       3.892  11.540 -16.346  1.00 89.65           O  
ATOM   1118  N   ASP A 135       2.377  14.458 -15.953  1.00 90.14           N  
ATOM   1119  CA  ASP A 135       0.941  14.721 -15.927  1.00 90.14           C  
ATOM   1120  C   ASP A 135       0.144  13.422 -16.026  1.00 90.14           C  
ATOM   1121  CB  ASP A 135       0.548  15.667 -17.063  1.00 90.14           C  
ATOM   1122  O   ASP A 135      -1.037  13.384 -15.674  1.00 90.14           O  
ATOM   1123  CG  ASP A 135       0.902  17.116 -16.778  1.00 90.14           C  
ATOM   1124  OD1 ASP A 135       1.174  17.458 -15.607  1.00 90.14           O  
ATOM   1125  OD2 ASP A 135       0.906  17.924 -17.732  1.00 90.14           O  
ATOM   1126  N   ALA A 136       0.762  12.318 -16.429  1.00 90.80           N  
ATOM   1127  CA  ALA A 136       0.136  11.004 -16.552  1.00 90.80           C  
ATOM   1128  C   ALA A 136       0.152  10.261 -15.220  1.00 90.80           C  
ATOM   1129  CB  ALA A 136       0.839  10.179 -17.627  1.00 90.80           C  
ATOM   1130  O   ALA A 136      -0.561   9.270 -15.046  1.00 90.80           O  
ATOM   1131  N   ASP A 137       0.988  10.721 -14.318  1.00 93.28           N  
ATOM   1132  CA  ASP A 137       1.043  10.157 -12.973  1.00 93.28           C  
ATOM   1133  C   ASP A 137      -0.143  10.624 -12.132  1.00 93.28           C  
ATOM   1134  CB  ASP A 137       2.356  10.537 -12.285  1.00 93.28           C  
ATOM   1135  O   ASP A 137      -0.315  11.823 -11.903  1.00 93.28           O  
ATOM   1136  CG  ASP A 137       2.490   9.944 -10.894  1.00 93.28           C  
ATOM   1137  OD1 ASP A 137       1.577   9.215 -10.451  1.00 93.28           O  
ATOM   1138  OD2 ASP A 137       3.517  10.211 -10.233  1.00 93.28           O  
ATOM   1139  N   PRO A 138      -1.006   9.710 -11.612  1.00 92.90           N  
ATOM   1140  CA  PRO A 138      -2.220  10.061 -10.872  1.00 92.90           C  
ATOM   1141  C   PRO A 138      -1.926  10.833  -9.587  1.00 92.90           C  
ATOM   1142  CB  PRO A 138      -2.849   8.701 -10.560  1.00 92.90           C  
ATOM   1143  O   PRO A 138      -2.740  11.652  -9.155  1.00 92.90           O  
ATOM   1144  CG  PRO A 138      -1.714   7.731 -10.627  1.00 92.90           C  
ATOM   1145  CD  PRO A 138      -0.756   8.190 -11.688  1.00 92.90           C  
ATOM   1146  N   HIS A 139      -0.831  10.636  -8.956  1.00 93.88           N  
ATOM   1147  CA  HIS A 139      -0.458  11.340  -7.735  1.00 93.88           C  
ATOM   1148  C   HIS A 139       0.916  11.987  -7.869  1.00 93.88           C  
ATOM   1149  CB  HIS A 139      -0.474  10.385  -6.540  1.00 93.88           C  
ATOM   1150  O   HIS A 139       1.748  11.882  -6.965  1.00 93.88           O  
ATOM   1151  CG  HIS A 139      -0.061   8.989  -6.882  1.00 93.88           C  
ATOM   1152  CD2 HIS A 139       1.155   8.395  -6.878  1.00 93.88           C  
ATOM   1153  ND1 HIS A 139      -0.960   8.027  -7.291  1.00 93.88           N  
ATOM   1154  CE1 HIS A 139      -0.311   6.898  -7.523  1.00 93.88           C  
ATOM   1155  NE2 HIS A 139       0.974   7.095  -7.280  1.00 93.88           N  
ATOM   1156  N   ASN A 140       1.100  12.754  -8.896  1.00 93.74           N  
ATOM   1157  CA  ASN A 140       2.291  13.514  -9.261  1.00 93.74           C  
ATOM   1158  C   ASN A 140       2.778  14.383  -8.104  1.00 93.74           C  
ATOM   1159  CB  ASN A 140       2.021  14.376 -10.495  1.00 93.74           C  
ATOM   1160  O   ASN A 140       2.170  15.409  -7.794  1.00 93.74           O  
ATOM   1161  CG  ASN A 140       3.242  15.158 -10.940  1.00 93.74           C  
ATOM   1162  ND2 ASN A 140       3.077  15.980 -11.970  1.00 93.74           N  
ATOM   1163  OD1 ASN A 140       4.324  15.024 -10.364  1.00 93.74           O  
ATOM   1164  N   ALA A 141       3.860  13.911  -7.543  1.00 93.53           N  
ATOM   1165  CA  ALA A 141       4.384  14.555  -6.341  1.00 93.53           C  
ATOM   1166  C   ALA A 141       4.892  15.961  -6.650  1.00 93.53           C  
ATOM   1167  CB  ALA A 141       5.500  13.712  -5.729  1.00 93.53           C  
ATOM   1168  O   ALA A 141       5.035  16.788  -5.746  1.00 93.53           O  
ATOM   1169  N   LYS A 142       5.115  16.306  -7.975  1.00 91.29           N  
ATOM   1170  CA  LYS A 142       5.575  17.633  -8.374  1.00 91.29           C  
ATOM   1171  C   LYS A 142       4.487  18.680  -8.155  1.00 91.29           C  
ATOM   1172  CB  LYS A 142       6.014  17.632  -9.839  1.00 91.29           C  
ATOM   1173  O   LYS A 142       4.773  19.878  -8.094  1.00 91.29           O  
ATOM   1174  CG  LYS A 142       7.359  16.962 -10.082  1.00 91.29           C  
ATOM   1175  CD  LYS A 142       7.812  17.126 -11.527  1.00 91.29           C  
ATOM   1176  CE  LYS A 142       9.211  16.565 -11.742  1.00 91.29           C  
ATOM   1177  NZ  LYS A 142       9.644  16.687 -13.166  1.00 91.29           N  
ATOM   1178  N   ARG A 143       3.320  18.225  -7.992  1.00 91.52           N  
ATOM   1179  CA  ARG A 143       2.177  19.111  -7.797  1.00 91.52           C  
ATOM   1180  C   ARG A 143       1.987  19.443  -6.320  1.00 91.52           C  
ATOM   1181  CB  ARG A 143       0.903  18.477  -8.359  1.00 91.52           C  
ATOM   1182  O   ARG A 143       1.095  20.215  -5.962  1.00 91.52           O  
ATOM   1183  CG  ARG A 143       0.875  18.392  -9.877  1.00 91.52           C  
ATOM   1184  CD  ARG A 143      -0.485  17.940 -10.391  1.00 91.52           C  
ATOM   1185  NE  ARG A 143      -0.509  17.857 -11.849  1.00 91.52           N  
ATOM   1186  NH1 ARG A 143      -1.952  19.638 -12.133  1.00 91.52           N  
ATOM   1187  NH2 ARG A 143      -1.155  18.501 -13.957  1.00 91.52           N  
ATOM   1188  CZ  ARG A 143      -1.205  18.665 -12.643  1.00 91.52           C  
ATOM   1189  N   GLY A 144       2.875  18.902  -5.481  1.00 93.68           N  
ATOM   1190  CA  GLY A 144       2.888  19.271  -4.074  1.00 93.68           C  
ATOM   1191  C   GLY A 144       2.420  18.154  -3.160  1.00 93.68           C  
ATOM   1192  O   GLY A 144       1.832  17.173  -3.620  1.00 93.68           O  
ATOM   1193  N   PHE A 145       2.689  18.337  -1.875  1.00 96.32           N  
ATOM   1194  CA  PHE A 145       2.408  17.334  -0.854  1.00 96.32           C  
ATOM   1195  C   PHE A 145       0.919  17.014  -0.805  1.00 96.32           C  
ATOM   1196  CB  PHE A 145       2.888  17.814   0.519  1.00 96.32           C  
ATOM   1197  O   PHE A 145       0.530  15.844  -0.802  1.00 96.32           O  
ATOM   1198  CG  PHE A 145       2.658  16.819   1.624  1.00 96.32           C  
ATOM   1199  CD1 PHE A 145       1.453  16.794   2.317  1.00 96.32           C  
ATOM   1200  CD2 PHE A 145       3.647  15.907   1.971  1.00 96.32           C  
ATOM   1201  CE1 PHE A 145       1.238  15.874   3.340  1.00 96.32           C  
ATOM   1202  CE2 PHE A 145       3.438  14.985   2.993  1.00 96.32           C  
ATOM   1203  CZ  PHE A 145       2.234  14.971   3.677  1.00 96.32           C  
ATOM   1204  N   PHE A 146       0.137  18.071  -0.770  1.00 96.58           N  
ATOM   1205  CA  PHE A 146      -1.297  17.856  -0.616  1.00 96.58           C  
ATOM   1206  C   PHE A 146      -1.869  17.131  -1.828  1.00 96.58           C  
ATOM   1207  CB  PHE A 146      -2.023  19.189  -0.410  1.00 96.58           C  
ATOM   1208  O   PHE A 146      -2.685  16.218  -1.684  1.00 96.58           O  
ATOM   1209  CG  PHE A 146      -3.505  19.045  -0.187  1.00 96.58           C  
ATOM   1210  CD1 PHE A 146      -4.407  19.347  -1.200  1.00 96.58           C  
ATOM   1211  CD2 PHE A 146      -3.995  18.608   1.037  1.00 96.58           C  
ATOM   1212  CE1 PHE A 146      -5.778  19.215  -0.996  1.00 96.58           C  
ATOM   1213  CE2 PHE A 146      -5.365  18.473   1.248  1.00 96.58           C  
ATOM   1214  CZ  PHE A 146      -6.254  18.778   0.230  1.00 96.58           C  
ATOM   1215  N   TYR A 147      -1.483  17.500  -3.024  1.00 96.24           N  
ATOM   1216  CA  TYR A 147      -1.969  16.832  -4.226  1.00 96.24           C  
ATOM   1217  C   TYR A 147      -1.615  15.350  -4.209  1.00 96.24           C  
ATOM   1218  CB  TYR A 147      -1.389  17.493  -5.480  1.00 96.24           C  
ATOM   1219  O   TYR A 147      -2.482  14.496  -4.410  1.00 96.24           O  
ATOM   1220  CG  TYR A 147      -1.882  16.884  -6.771  1.00 96.24           C  
ATOM   1221  CD1 TYR A 147      -1.199  15.829  -7.372  1.00 96.24           C  
ATOM   1222  CD2 TYR A 147      -3.031  17.362  -7.392  1.00 96.24           C  
ATOM   1223  CE1 TYR A 147      -1.648  15.266  -8.562  1.00 96.24           C  
ATOM   1224  CE2 TYR A 147      -3.489  16.807  -8.582  1.00 96.24           C  
ATOM   1225  OH  TYR A 147      -3.242  15.207 -10.336  1.00 96.24           O  
ATOM   1226  CZ  TYR A 147      -2.793  15.761  -9.158  1.00 96.24           C  
ATOM   1227  N   SER A 148      -0.337  14.971  -3.992  1.00 96.29           N  
ATOM   1228  CA  SER A 148       0.123  13.586  -4.021  1.00 96.29           C  
ATOM   1229  C   SER A 148      -0.377  12.813  -2.805  1.00 96.29           C  
ATOM   1230  CB  SER A 148       1.650  13.529  -4.080  1.00 96.29           C  
ATOM   1231  O   SER A 148      -0.442  11.582  -2.830  1.00 96.29           O  
ATOM   1232  OG  SER A 148       2.221  14.168  -2.951  1.00 96.29           O  
ATOM   1233  N   HIS A 149      -0.792  13.439  -1.720  1.00 97.56           N  
ATOM   1234  CA  HIS A 149      -1.293  12.816  -0.500  1.00 97.56           C  
ATOM   1235  C   HIS A 149      -2.778  12.488  -0.618  1.00 97.56           C  
ATOM   1236  CB  HIS A 149      -1.051  13.727   0.705  1.00 97.56           C  
ATOM   1237  O   HIS A 149      -3.198  11.373  -0.300  1.00 97.56           O  
ATOM   1238  CG  HIS A 149      -1.313  13.065   2.020  1.00 97.56           C  
ATOM   1239  CD2 HIS A 149      -2.387  13.115   2.843  1.00 97.56           C  
ATOM   1240  ND1 HIS A 149      -0.398  12.235   2.630  1.00 97.56           N  
ATOM   1241  CE1 HIS A 149      -0.901  11.800   3.774  1.00 97.56           C  
ATOM   1242  NE2 HIS A 149      -2.106  12.320   3.927  1.00 97.56           N  
ATOM   1243  N   MET A 150      -3.606  13.315  -1.036  1.00 97.06           N  
ATOM   1244  CA  MET A 150      -5.034  13.022  -1.119  1.00 97.06           C  
ATOM   1245  C   MET A 150      -5.714  13.920  -2.147  1.00 97.06           C  
ATOM   1246  CB  MET A 150      -5.699  13.194   0.248  1.00 97.06           C  
ATOM   1247  O   MET A 150      -6.794  13.596  -2.643  1.00 97.06           O  
ATOM   1248  CG  MET A 150      -5.642  14.616   0.782  1.00 97.06           C  
ATOM   1249  SD  MET A 150      -6.554  14.810   2.363  1.00 97.06           S  
ATOM   1250  CE  MET A 150      -8.220  14.323   1.833  1.00 97.06           C  
ATOM   1251  N   GLY A 151      -5.097  15.039  -2.539  1.00 96.51           N  
ATOM   1252  CA  GLY A 151      -5.657  16.024  -3.451  1.00 96.51           C  
ATOM   1253  C   GLY A 151      -6.014  15.445  -4.808  1.00 96.51           C  
ATOM   1254  O   GLY A 151      -7.031  15.814  -5.398  1.00 96.51           O  
ATOM   1255  N   TRP A 152      -5.264  14.457  -5.288  1.00 95.67           N  
ATOM   1256  CA  TRP A 152      -5.457  13.868  -6.610  1.00 95.67           C  
ATOM   1257  C   TRP A 152      -6.801  13.152  -6.695  1.00 95.67           C  
ATOM   1258  CB  TRP A 152      -4.323  12.892  -6.936  1.00 95.67           C  
ATOM   1259  O   TRP A 152      -7.322  12.925  -7.790  1.00 95.67           O  
ATOM   1260  CG  TRP A 152      -4.352  11.632  -6.123  1.00 95.67           C  
ATOM   1261  CD1 TRP A 152      -3.870  11.458  -4.856  1.00 95.67           C  
ATOM   1262  CD2 TRP A 152      -4.887  10.368  -6.526  1.00 95.67           C  
ATOM   1263  CE2 TRP A 152      -4.696   9.472  -5.452  1.00 95.67           C  
ATOM   1264  CE3 TRP A 152      -5.511   9.906  -7.693  1.00 95.67           C  
ATOM   1265  NE1 TRP A 152      -4.074  10.161  -4.446  1.00 95.67           N  
ATOM   1266  CH2 TRP A 152      -5.715   7.712  -6.662  1.00 95.67           C  
ATOM   1267  CZ2 TRP A 152      -5.108   8.138  -5.510  1.00 95.67           C  
ATOM   1268  CZ3 TRP A 152      -5.920   8.579  -7.749  1.00 95.67           C  
ATOM   1269  N   THR A 153      -7.390  12.784  -5.615  1.00 95.04           N  
ATOM   1270  CA  THR A 153      -8.644  12.040  -5.586  1.00 95.04           C  
ATOM   1271  C   THR A 153      -9.837  12.988  -5.661  1.00 95.04           C  
ATOM   1272  CB  THR A 153      -8.751  11.176  -4.316  1.00 95.04           C  
ATOM   1273  O   THR A 153     -10.971  12.552  -5.872  1.00 95.04           O  
ATOM   1274  CG2 THR A 153      -7.556  10.238  -4.186  1.00 95.04           C  
ATOM   1275  OG1 THR A 153      -8.801  12.030  -3.166  1.00 95.04           O  
ATOM   1276  N   MET A 154      -9.605  14.302  -5.519  1.00 96.39           N  
ATOM   1277  CA  MET A 154     -10.684  15.277  -5.391  1.00 96.39           C  
ATOM   1278  C   MET A 154     -10.728  16.202  -6.602  1.00 96.39           C  
ATOM   1279  CB  MET A 154     -10.519  16.097  -4.111  1.00 96.39           C  
ATOM   1280  O   MET A 154     -11.464  17.190  -6.607  1.00 96.39           O  
ATOM   1281  CG  MET A 154     -10.601  15.271  -2.838  1.00 96.39           C  
ATOM   1282  SD  MET A 154     -10.422  16.292  -1.324  1.00 96.39           S  
ATOM   1283  CE  MET A 154      -8.646  16.657  -1.392  1.00 96.39           C  
ATOM   1284  N   VAL A 155      -9.928  15.884  -7.560  1.00 95.41           N  
ATOM   1285  CA  VAL A 155      -9.919  16.703  -8.768  1.00 95.41           C  
ATOM   1286  C   VAL A 155     -10.103  15.814  -9.996  1.00 95.41           C  
ATOM   1287  CB  VAL A 155      -8.612  17.518  -8.891  1.00 95.41           C  
ATOM   1288  O   VAL A 155      -9.899  14.600  -9.927  1.00 95.41           O  
ATOM   1289  CG1 VAL A 155      -8.431  18.435  -7.683  1.00 95.41           C  
ATOM   1290  CG2 VAL A 155      -7.413  16.583  -9.040  1.00 95.41           C  
ATOM   1291  N   LYS A 156     -10.580  16.409 -11.058  1.00 93.40           N  
ATOM   1292  CA  LYS A 156     -10.658  15.675 -12.317  1.00 93.40           C  
ATOM   1293  C   LYS A 156      -9.271  15.267 -12.803  1.00 93.40           C  
ATOM   1294  CB  LYS A 156     -11.362  16.514 -13.385  1.00 93.40           C  
ATOM   1295  O   LYS A 156      -8.311  16.030 -12.669  1.00 93.40           O  
ATOM   1296  CG  LYS A 156     -12.857  16.680 -13.156  1.00 93.40           C  
ATOM   1297  CD  LYS A 156     -13.545  17.282 -14.374  1.00 93.40           C  
ATOM   1298  CE  LYS A 156     -15.049  17.401 -14.166  1.00 93.40           C  
ATOM   1299  NZ  LYS A 156     -15.722  18.041 -15.336  1.00 93.40           N  
ATOM   1300  N   LYS A 157      -9.251  13.954 -13.295  1.00 90.80           N  
ATOM   1301  CA  LYS A 157      -7.953  13.442 -13.725  1.00 90.80           C  
ATOM   1302  C   LYS A 157      -7.454  14.180 -14.964  1.00 90.80           C  
ATOM   1303  CB  LYS A 157      -8.033  11.941 -14.005  1.00 90.80           C  
ATOM   1304  O   LYS A 157      -8.245  14.549 -15.834  1.00 90.80           O  
ATOM   1305  CG  LYS A 157      -8.499  11.113 -12.817  1.00 90.80           C  
ATOM   1306  CD  LYS A 157      -7.518  11.202 -11.655  1.00 90.80           C  
ATOM   1307  CE  LYS A 157      -7.975  10.363 -10.469  1.00 90.80           C  
ATOM   1308  NZ  LYS A 157      -7.134  10.608  -9.260  1.00 90.80           N  
ATOM   1309  N   ASN A 158      -6.159  14.362 -15.103  1.00 90.55           N  
ATOM   1310  CA  ASN A 158      -5.502  14.938 -16.272  1.00 90.55           C  
ATOM   1311  C   ASN A 158      -5.742  14.095 -17.521  1.00 90.55           C  
ATOM   1312  CB  ASN A 158      -4.001  15.097 -16.019  1.00 90.55           C  
ATOM   1313  O   ASN A 158      -5.655  12.867 -17.473  1.00 90.55           O  
ATOM   1314  CG  ASN A 158      -3.315  15.931 -17.084  1.00 90.55           C  
ATOM   1315  ND2 ASN A 158      -2.824  17.102 -16.695  1.00 90.55           N  
ATOM   1316  OD1 ASN A 158      -3.229  15.526 -18.246  1.00 90.55           O  
ATOM   1317  N   PRO A 159      -6.119  14.707 -18.692  1.00 90.39           N  
ATOM   1318  CA  PRO A 159      -6.369  13.963 -19.929  1.00 90.39           C  
ATOM   1319  C   PRO A 159      -5.210  13.045 -20.310  1.00 90.39           C  
ATOM   1320  CB  PRO A 159      -6.557  15.067 -20.972  1.00 90.39           C  
ATOM   1321  O   PRO A 159      -5.430  11.958 -20.850  1.00 90.39           O  
ATOM   1322  CG  PRO A 159      -7.113  16.225 -20.208  1.00 90.39           C  
ATOM   1323  CD  PRO A 159      -6.476  16.248 -18.848  1.00 90.39           C  
ATOM   1324  N   GLU A 160      -4.008  13.534 -19.983  1.00 90.02           N  
ATOM   1325  CA  GLU A 160      -2.834  12.707 -20.244  1.00 90.02           C  
ATOM   1326  C   GLU A 160      -2.867  11.425 -19.417  1.00 90.02           C  
ATOM   1327  CB  GLU A 160      -1.550  13.488 -19.954  1.00 90.02           C  
ATOM   1328  O   GLU A 160      -2.477  10.359 -19.898  1.00 90.02           O  
ATOM   1329  CG  GLU A 160      -0.276  12.716 -20.268  1.00 90.02           C  
ATOM   1330  CD  GLU A 160      -0.038  12.534 -21.759  1.00 90.02           C  
ATOM   1331  OE1 GLU A 160       0.897  11.793 -22.138  1.00 90.02           O  
ATOM   1332  OE2 GLU A 160      -0.793  13.137 -22.554  1.00 90.02           O  
ATOM   1333  N   PHE A 161      -3.252  11.500 -18.158  1.00 91.66           N  
ATOM   1334  CA  PHE A 161      -3.431  10.315 -17.328  1.00 91.66           C  
ATOM   1335  C   PHE A 161      -4.427   9.353 -17.966  1.00 91.66           C  
ATOM   1336  CB  PHE A 161      -3.904  10.706 -15.925  1.00 91.66           C  
ATOM   1337  O   PHE A 161      -4.163   8.153 -18.063  1.00 91.66           O  
ATOM   1338  CG  PHE A 161      -4.341   9.537 -15.083  1.00 91.66           C  
ATOM   1339  CD1 PHE A 161      -5.690   9.279 -14.873  1.00 91.66           C  
ATOM   1340  CD2 PHE A 161      -3.401   8.696 -14.502  1.00 91.66           C  
ATOM   1341  CE1 PHE A 161      -6.096   8.198 -14.095  1.00 91.66           C  
ATOM   1342  CE2 PHE A 161      -3.800   7.614 -13.723  1.00 91.66           C  
ATOM   1343  CZ  PHE A 161      -5.148   7.367 -13.520  1.00 91.66           C  
ATOM   1344  N   GLU A 162      -5.536   9.854 -18.476  1.00 90.23           N  
ATOM   1345  CA  GLU A 162      -6.582   9.020 -19.062  1.00 90.23           C  
ATOM   1346  C   GLU A 162      -6.073   8.283 -20.297  1.00 90.23           C  
ATOM   1347  CB  GLU A 162      -7.806   9.867 -19.421  1.00 90.23           C  
ATOM   1348  O   GLU A 162      -6.361   7.099 -20.482  1.00 90.23           O  
ATOM   1349  CG  GLU A 162      -8.578  10.375 -18.212  1.00 90.23           C  
ATOM   1350  CD  GLU A 162      -9.796  11.207 -18.584  1.00 90.23           C  
ATOM   1351  OE1 GLU A 162     -10.549  11.621 -17.674  1.00 90.23           O  
ATOM   1352  OE2 GLU A 162      -9.998  11.445 -19.796  1.00 90.23           O  
ATOM   1353  N   THR A 163      -5.339   8.955 -21.075  1.00 91.54           N  
ATOM   1354  CA  THR A 163      -4.775   8.370 -22.286  1.00 91.54           C  
ATOM   1355  C   THR A 163      -3.808   7.241 -21.942  1.00 91.54           C  
ATOM   1356  CB  THR A 163      -4.050   9.431 -23.134  1.00 91.54           C  
ATOM   1357  O   THR A 163      -3.906   6.142 -22.494  1.00 91.54           O  
ATOM   1358  CG2 THR A 163      -3.450   8.813 -24.393  1.00 91.54           C  
ATOM   1359  OG1 THR A 163      -4.982  10.451 -23.513  1.00 91.54           O  
ATOM   1360  N   ARG A 164      -2.894   7.470 -20.998  1.00 91.16           N  
ATOM   1361  CA  ARG A 164      -1.858   6.505 -20.643  1.00 91.16           C  
ATOM   1362  C   ARG A 164      -2.448   5.326 -19.876  1.00 91.16           C  
ATOM   1363  CB  ARG A 164      -0.762   7.175 -19.811  1.00 91.16           C  
ATOM   1364  O   ARG A 164      -1.957   4.200 -19.985  1.00 91.16           O  
ATOM   1365  CG  ARG A 164      -0.011   8.271 -20.550  1.00 91.16           C  
ATOM   1366  CD  ARG A 164       0.631   7.752 -21.829  1.00 91.16           C  
ATOM   1367  NE  ARG A 164       1.361   8.803 -22.531  1.00 91.16           N  
ATOM   1368  NH1 ARG A 164       2.076   7.442 -24.255  1.00 91.16           N  
ATOM   1369  NH2 ARG A 164       2.660   9.658 -24.221  1.00 91.16           N  
ATOM   1370  CZ  ARG A 164       2.031   8.632 -23.667  1.00 91.16           C  
ATOM   1371  N   CYS A 165      -3.461   5.616 -19.182  1.00 91.12           N  
ATOM   1372  CA  CYS A 165      -4.143   4.558 -18.446  1.00 91.12           C  
ATOM   1373  C   CYS A 165      -4.686   3.495 -19.394  1.00 91.12           C  
ATOM   1374  CB  CYS A 165      -5.283   5.137 -17.608  1.00 91.12           C  
ATOM   1375  O   CYS A 165      -4.666   2.305 -19.076  1.00 91.12           O  
ATOM   1376  SG  CYS A 165      -4.765   5.726 -15.981  1.00 91.12           S  
ATOM   1377  N   ASN A 166      -5.137   3.871 -20.629  1.00 91.49           N  
ATOM   1378  CA  ASN A 166      -5.728   2.969 -21.611  1.00 91.49           C  
ATOM   1379  C   ASN A 166      -4.665   2.121 -22.304  1.00 91.49           C  
ATOM   1380  CB  ASN A 166      -6.537   3.755 -22.645  1.00 91.49           C  
ATOM   1381  O   ASN A 166      -4.979   1.091 -22.903  1.00 91.49           O  
ATOM   1382  CG  ASN A 166      -7.816   4.331 -22.070  1.00 91.49           C  
ATOM   1383  ND2 ASN A 166      -8.235   5.479 -22.589  1.00 91.49           N  
ATOM   1384  OD1 ASN A 166      -8.422   3.749 -21.167  1.00 91.49           O  
ATOM   1385  N   GLU A 167      -3.428   2.434 -22.024  1.00 90.54           N  
ATOM   1386  CA  GLU A 167      -2.324   1.738 -22.679  1.00 90.54           C  
ATOM   1387  C   GLU A 167      -1.783   0.613 -21.801  1.00 90.54           C  
ATOM   1388  CB  GLU A 167      -1.202   2.718 -23.030  1.00 90.54           C  
ATOM   1389  O   GLU A 167      -1.033  -0.244 -22.273  1.00 90.54           O  
ATOM   1390  CG  GLU A 167      -1.606   3.778 -24.044  1.00 90.54           C  
ATOM   1391  CD  GLU A 167      -0.558   4.865 -24.225  1.00 90.54           C  
ATOM   1392  OE1 GLU A 167      -0.787   5.801 -25.025  1.00 90.54           O  
ATOM   1393  OE2 GLU A 167       0.500   4.779 -23.564  1.00 90.54           O  
ATOM   1394  N   ILE A 168      -2.199   0.660 -20.503  1.00 91.26           N  
ATOM   1395  CA  ILE A 168      -1.665  -0.299 -19.542  1.00 91.26           C  
ATOM   1396  C   ILE A 168      -2.265  -1.679 -19.803  1.00 91.26           C  
ATOM   1397  CB  ILE A 168      -1.947   0.141 -18.088  1.00 91.26           C  
ATOM   1398  O   ILE A 168      -3.483  -1.818 -19.937  1.00 91.26           O  
ATOM   1399  CG1 ILE A 168      -1.266   1.483 -17.795  1.00 91.26           C  
ATOM   1400  CG2 ILE A 168      -1.486  -0.934 -17.099  1.00 91.26           C  
ATOM   1401  CD1 ILE A 168       0.250   1.450 -17.925  1.00 91.26           C  
ATOM   1402  N   ASP A 169      -1.442  -2.685 -19.994  1.00 92.76           N  
ATOM   1403  CA  ASP A 169      -1.884  -4.066 -20.166  1.00 92.76           C  
ATOM   1404  C   ASP A 169      -2.365  -4.658 -18.843  1.00 92.76           C  
ATOM   1405  CB  ASP A 169      -0.757  -4.922 -20.747  1.00 92.76           C  
ATOM   1406  O   ASP A 169      -1.583  -4.803 -17.902  1.00 92.76           O  
ATOM   1407  CG  ASP A 169      -1.175  -6.360 -21.000  1.00 92.76           C  
ATOM   1408  OD1 ASP A 169      -2.383  -6.668 -20.916  1.00 92.76           O  
ATOM   1409  OD2 ASP A 169      -0.287  -7.193 -21.284  1.00 92.76           O  
ATOM   1410  N   LEU A 170      -3.645  -5.172 -18.805  1.00 95.65           N  
ATOM   1411  CA  LEU A 170      -4.228  -5.707 -17.579  1.00 95.65           C  
ATOM   1412  C   LEU A 170      -4.719  -7.135 -17.790  1.00 95.65           C  
ATOM   1413  CB  LEU A 170      -5.383  -4.822 -17.104  1.00 95.65           C  
ATOM   1414  O   LEU A 170      -5.544  -7.632 -17.019  1.00 95.65           O  
ATOM   1415  CG  LEU A 170      -5.014  -3.404 -16.665  1.00 95.65           C  
ATOM   1416  CD1 LEU A 170      -6.274  -2.577 -16.431  1.00 95.65           C  
ATOM   1417  CD2 LEU A 170      -4.152  -3.440 -15.407  1.00 95.65           C  
ATOM   1418  N   SER A 171      -4.256  -7.730 -18.978  1.00 96.40           N  
ATOM   1419  CA  SER A 171      -4.733  -9.058 -19.350  1.00 96.40           C  
ATOM   1420  C   SER A 171      -4.442 -10.077 -18.253  1.00 96.40           C  
ATOM   1421  CB  SER A 171      -4.090  -9.511 -20.661  1.00 96.40           C  
ATOM   1422  O   SER A 171      -5.247 -10.976 -18.003  1.00 96.40           O  
ATOM   1423  OG  SER A 171      -2.679  -9.560 -20.539  1.00 96.40           O  
ATOM   1424  N   ASP A 172      -3.332  -9.902 -17.571  1.00 95.42           N  
ATOM   1425  CA  ASP A 172      -2.960 -10.819 -16.498  1.00 95.42           C  
ATOM   1426  C   ASP A 172      -3.971 -10.764 -15.355  1.00 95.42           C  
ATOM   1427  CB  ASP A 172      -1.559 -10.495 -15.977  1.00 95.42           C  
ATOM   1428  O   ASP A 172      -4.300 -11.792 -14.760  1.00 95.42           O  
ATOM   1429  CG  ASP A 172      -1.431  -9.073 -15.461  1.00 95.42           C  
ATOM   1430  OD1 ASP A 172      -1.771  -8.123 -16.200  1.00 95.42           O  
ATOM   1431  OD2 ASP A 172      -0.984  -8.900 -14.306  1.00 95.42           O  
ATOM   1432  N   LEU A 173      -4.533  -9.600 -15.018  1.00 97.39           N  
ATOM   1433  CA  LEU A 173      -5.458  -9.403 -13.907  1.00 97.39           C  
ATOM   1434  C   LEU A 173      -6.853  -9.904 -14.266  1.00 97.39           C  
ATOM   1435  CB  LEU A 173      -5.519  -7.924 -13.517  1.00 97.39           C  
ATOM   1436  O   LEU A 173      -7.521 -10.536 -13.445  1.00 97.39           O  
ATOM   1437  CG  LEU A 173      -4.215  -7.300 -13.017  1.00 97.39           C  
ATOM   1438  CD1 LEU A 173      -4.437  -5.840 -12.636  1.00 97.39           C  
ATOM   1439  CD2 LEU A 173      -3.664  -8.089 -11.834  1.00 97.39           C  
ATOM   1440  N   TYR A 174      -7.265  -9.676 -15.514  1.00 97.43           N  
ATOM   1441  CA  TYR A 174      -8.590 -10.103 -15.948  1.00 97.43           C  
ATOM   1442  C   TYR A 174      -8.650 -11.618 -16.106  1.00 97.43           C  
ATOM   1443  CB  TYR A 174      -8.968  -9.426 -17.268  1.00 97.43           C  
ATOM   1444  O   TYR A 174      -9.729 -12.212 -16.046  1.00 97.43           O  
ATOM   1445  CG  TYR A 174      -9.466  -8.010 -17.104  1.00 97.43           C  
ATOM   1446  CD1 TYR A 174     -10.691  -7.748 -16.495  1.00 97.43           C  
ATOM   1447  CD2 TYR A 174      -8.712  -6.932 -17.556  1.00 97.43           C  
ATOM   1448  CE1 TYR A 174     -11.155  -6.446 -16.343  1.00 97.43           C  
ATOM   1449  CE2 TYR A 174      -9.166  -5.626 -17.410  1.00 97.43           C  
ATOM   1450  OH  TYR A 174     -10.841  -4.101 -16.654  1.00 97.43           O  
ATOM   1451  CZ  TYR A 174     -10.387  -5.393 -16.802  1.00 97.43           C  
ATOM   1452  N   SER A 175      -7.490 -12.243 -16.291  1.00 97.33           N  
ATOM   1453  CA  SER A 175      -7.436 -13.692 -16.460  1.00 97.33           C  
ATOM   1454  C   SER A 175      -7.445 -14.406 -15.112  1.00 97.33           C  
ATOM   1455  CB  SER A 175      -6.190 -14.094 -17.250  1.00 97.33           C  
ATOM   1456  O   SER A 175      -7.683 -15.613 -15.045  1.00 97.33           O  
ATOM   1457  OG  SER A 175      -5.013 -13.795 -16.519  1.00 97.33           O  
ATOM   1458  N   ASP A 176      -7.247 -13.723 -13.997  1.00 97.93           N  
ATOM   1459  CA  ASP A 176      -7.303 -14.265 -12.643  1.00 97.93           C  
ATOM   1460  C   ASP A 176      -8.741 -14.316 -12.131  1.00 97.93           C  
ATOM   1461  CB  ASP A 176      -6.436 -13.433 -11.695  1.00 97.93           C  
ATOM   1462  O   ASP A 176      -9.355 -13.275 -11.885  1.00 97.93           O  
ATOM   1463  CG  ASP A 176      -6.304 -14.052 -10.315  1.00 97.93           C  
ATOM   1464  OD1 ASP A 176      -7.286 -14.641  -9.814  1.00 97.93           O  
ATOM   1465  OD2 ASP A 176      -5.208 -13.947  -9.722  1.00 97.93           O  
ATOM   1466  N   PRO A 177      -9.339 -15.539 -11.922  1.00 98.00           N  
ATOM   1467  CA  PRO A 177     -10.753 -15.686 -11.570  1.00 98.00           C  
ATOM   1468  C   PRO A 177     -11.108 -15.000 -10.253  1.00 98.00           C  
ATOM   1469  CB  PRO A 177     -10.933 -17.202 -11.461  1.00 98.00           C  
ATOM   1470  O   PRO A 177     -12.204 -14.450 -10.115  1.00 98.00           O  
ATOM   1471  CG  PRO A 177      -9.810 -17.779 -12.261  1.00 98.00           C  
ATOM   1472  CD  PRO A 177      -8.659 -16.814 -12.232  1.00 98.00           C  
ATOM   1473  N   ILE A 178     -10.230 -15.022  -9.275  1.00 98.28           N  
ATOM   1474  CA  ILE A 178     -10.467 -14.395  -7.979  1.00 98.28           C  
ATOM   1475  C   ILE A 178     -10.513 -12.877  -8.141  1.00 98.28           C  
ATOM   1476  CB  ILE A 178      -9.382 -14.791  -6.952  1.00 98.28           C  
ATOM   1477  O   ILE A 178     -11.414 -12.218  -7.617  1.00 98.28           O  
ATOM   1478  CG1 ILE A 178      -9.493 -16.281  -6.608  1.00 98.28           C  
ATOM   1479  CG2 ILE A 178      -9.491 -13.928  -5.692  1.00 98.28           C  
ATOM   1480  CD1 ILE A 178      -8.328 -16.814  -5.784  1.00 98.28           C  
ATOM   1481  N   VAL A 179      -9.578 -12.293  -8.861  1.00 98.44           N  
ATOM   1482  CA  VAL A 179      -9.494 -10.856  -9.104  1.00 98.44           C  
ATOM   1483  C   VAL A 179     -10.705 -10.396  -9.912  1.00 98.44           C  
ATOM   1484  CB  VAL A 179      -8.188 -10.480  -9.840  1.00 98.44           C  
ATOM   1485  O   VAL A 179     -11.313  -9.369  -9.601  1.00 98.44           O  
ATOM   1486  CG1 VAL A 179      -8.178  -8.995 -10.197  1.00 98.44           C  
ATOM   1487  CG2 VAL A 179      -6.973 -10.836  -8.985  1.00 98.44           C  
ATOM   1488  N   ASN A 180     -11.000 -11.174 -10.930  1.00 97.83           N  
ATOM   1489  CA  ASN A 180     -12.148 -10.850 -11.771  1.00 97.83           C  
ATOM   1490  C   ASN A 180     -13.452 -10.891 -10.979  1.00 97.83           C  
ATOM   1491  CB  ASN A 180     -12.222 -11.802 -12.966  1.00 97.83           C  
ATOM   1492  O   ASN A 180     -14.328 -10.047 -11.174  1.00 97.83           O  
ATOM   1493  CG  ASN A 180     -13.190 -11.326 -14.032  1.00 97.83           C  
ATOM   1494  ND2 ASN A 180     -13.835 -12.268 -14.710  1.00 97.83           N  
ATOM   1495  OD1 ASN A 180     -13.357 -10.122 -14.244  1.00 97.83           O  
ATOM   1496  N   PHE A 181     -13.603 -11.879 -10.085  1.00 98.32           N  
ATOM   1497  CA  PHE A 181     -14.764 -11.986  -9.209  1.00 98.32           C  
ATOM   1498  C   PHE A 181     -14.875 -10.763  -8.306  1.00 98.32           C  
ATOM   1499  CB  PHE A 181     -14.685 -13.259  -8.361  1.00 98.32           C  
ATOM   1500  O   PHE A 181     -15.957 -10.192  -8.156  1.00 98.32           O  
ATOM   1501  CG  PHE A 181     -15.833 -13.422  -7.402  1.00 98.32           C  
ATOM   1502  CD1 PHE A 181     -15.698 -13.064  -6.067  1.00 98.32           C  
ATOM   1503  CD2 PHE A 181     -17.049 -13.934  -7.838  1.00 98.32           C  
ATOM   1504  CE1 PHE A 181     -16.759 -13.214  -5.177  1.00 98.32           C  
ATOM   1505  CE2 PHE A 181     -18.114 -14.087  -6.955  1.00 98.32           C  
ATOM   1506  CZ  PHE A 181     -17.967 -13.727  -5.625  1.00 98.32           C  
ATOM   1507  N   GLN A 182     -13.815 -10.406  -7.678  1.00 98.39           N  
ATOM   1508  CA  GLN A 182     -13.778  -9.214  -6.837  1.00 98.39           C  
ATOM   1509  C   GLN A 182     -14.188  -7.972  -7.625  1.00 98.39           C  
ATOM   1510  CB  GLN A 182     -12.384  -9.020  -6.240  1.00 98.39           C  
ATOM   1511  O   GLN A 182     -14.934  -7.130  -7.121  1.00 98.39           O  
ATOM   1512  CG  GLN A 182     -12.292  -7.864  -5.253  1.00 98.39           C  
ATOM   1513  CD  GLN A 182     -11.728  -6.602  -5.877  1.00 98.39           C  
ATOM   1514  NE2 GLN A 182     -11.305  -5.663  -5.038  1.00 98.39           N  
ATOM   1515  OE1 GLN A 182     -11.671  -6.472  -7.105  1.00 98.39           O  
ATOM   1516  N   TYR A 183     -13.660  -7.812  -8.831  1.00 98.18           N  
ATOM   1517  CA  TYR A 183     -13.952  -6.684  -9.708  1.00 98.18           C  
ATOM   1518  C   TYR A 183     -15.434  -6.635 -10.060  1.00 98.18           C  
ATOM   1519  CB  TYR A 183     -13.113  -6.766 -10.987  1.00 98.18           C  
ATOM   1520  O   TYR A 183     -16.062  -5.577  -9.984  1.00 98.18           O  
ATOM   1521  CG  TYR A 183     -13.438  -5.691 -11.996  1.00 98.18           C  
ATOM   1522  CD1 TYR A 183     -14.108  -5.997 -13.178  1.00 98.18           C  
ATOM   1523  CD2 TYR A 183     -13.074  -4.368 -11.769  1.00 98.18           C  
ATOM   1524  CE1 TYR A 183     -14.408  -5.010 -14.111  1.00 98.18           C  
ATOM   1525  CE2 TYR A 183     -13.369  -3.372 -12.695  1.00 98.18           C  
ATOM   1526  OH  TYR A 183     -14.329  -2.721 -14.782  1.00 98.18           O  
ATOM   1527  CZ  TYR A 183     -14.035  -3.702 -13.861  1.00 98.18           C  
ATOM   1528  N   LYS A 184     -16.069  -7.682 -10.433  1.00 98.07           N  
ATOM   1529  CA  LYS A 184     -17.461  -7.770 -10.865  1.00 98.07           C  
ATOM   1530  C   LYS A 184     -18.414  -7.455  -9.715  1.00 98.07           C  
ATOM   1531  CB  LYS A 184     -17.762  -9.159 -11.429  1.00 98.07           C  
ATOM   1532  O   LYS A 184     -19.412  -6.755  -9.903  1.00 98.07           O  
ATOM   1533  CG  LYS A 184     -19.178  -9.317 -11.963  1.00 98.07           C  
ATOM   1534  CD  LYS A 184     -19.374 -10.670 -12.636  1.00 98.07           C  
ATOM   1535  CE  LYS A 184     -20.796 -10.836 -13.156  1.00 98.07           C  
ATOM   1536  NZ  LYS A 184     -20.976 -12.135 -13.869  1.00 98.07           N  
ATOM   1537  N   TYR A 185     -18.056  -7.898  -8.464  1.00 98.04           N  
ATOM   1538  CA  TYR A 185     -18.952  -7.761  -7.321  1.00 98.04           C  
ATOM   1539  C   TYR A 185     -18.340  -6.864  -6.252  1.00 98.04           C  
ATOM   1540  CB  TYR A 185     -19.278  -9.134  -6.726  1.00 98.04           C  
ATOM   1541  O   TYR A 185     -18.647  -7.003  -5.066  1.00 98.04           O  
ATOM   1542  CG  TYR A 185     -19.997 -10.055  -7.683  1.00 98.04           C  
ATOM   1543  CD1 TYR A 185     -21.336  -9.846  -8.007  1.00 98.04           C  
ATOM   1544  CD2 TYR A 185     -19.340 -11.135  -8.262  1.00 98.04           C  
ATOM   1545  CE1 TYR A 185     -22.003 -10.693  -8.886  1.00 98.04           C  
ATOM   1546  CE2 TYR A 185     -19.998 -11.988  -9.143  1.00 98.04           C  
ATOM   1547  OH  TYR A 185     -21.982 -12.601 -10.319  1.00 98.04           O  
ATOM   1548  CZ  TYR A 185     -21.327 -11.759  -9.448  1.00 98.04           C  
ATOM   1549  N   TYR A 186     -17.510  -6.000  -6.627  1.00 97.94           N  
ATOM   1550  CA  TYR A 186     -16.681  -5.226  -5.709  1.00 97.94           C  
ATOM   1551  C   TYR A 186     -17.536  -4.516  -4.667  1.00 97.94           C  
ATOM   1552  CB  TYR A 186     -15.839  -4.203  -6.478  1.00 97.94           C  
ATOM   1553  O   TYR A 186     -17.269  -4.609  -3.467  1.00 97.94           O  
ATOM   1554  CG  TYR A 186     -14.958  -3.355  -5.594  1.00 97.94           C  
ATOM   1555  CD1 TYR A 186     -15.200  -1.992  -5.439  1.00 97.94           C  
ATOM   1556  CD2 TYR A 186     -13.881  -3.914  -4.913  1.00 97.94           C  
ATOM   1557  CE1 TYR A 186     -14.389  -1.205  -4.626  1.00 97.94           C  
ATOM   1558  CE2 TYR A 186     -13.064  -3.137  -4.098  1.00 97.94           C  
ATOM   1559  OH  TYR A 186     -12.520  -1.012  -3.156  1.00 97.94           O  
ATOM   1560  CZ  TYR A 186     -13.326  -1.786  -3.961  1.00 97.94           C  
ATOM   1561  N   TYR A 187     -18.572  -3.783  -5.074  1.00 97.38           N  
ATOM   1562  CA  TYR A 187     -19.323  -2.954  -4.137  1.00 97.38           C  
ATOM   1563  C   TYR A 187     -20.121  -3.815  -3.165  1.00 97.38           C  
ATOM   1564  CB  TYR A 187     -20.263  -2.008  -4.890  1.00 97.38           C  
ATOM   1565  O   TYR A 187     -20.275  -3.460  -1.994  1.00 97.38           O  
ATOM   1566  CG  TYR A 187     -19.546  -0.922  -5.656  1.00 97.38           C  
ATOM   1567  CD1 TYR A 187     -18.781   0.035  -4.993  1.00 97.38           C  
ATOM   1568  CD2 TYR A 187     -19.633  -0.851  -7.042  1.00 97.38           C  
ATOM   1569  CE1 TYR A 187     -18.120   1.038  -5.695  1.00 97.38           C  
ATOM   1570  CE2 TYR A 187     -18.977   0.147  -7.753  1.00 97.38           C  
ATOM   1571  OH  TYR A 187     -17.571   2.077  -7.771  1.00 97.38           O  
ATOM   1572  CZ  TYR A 187     -18.223   1.086  -7.072  1.00 97.38           C  
ATOM   1573  N   GLN A 188     -20.619  -5.026  -3.640  1.00 98.11           N  
ATOM   1574  CA  GLN A 188     -21.298  -5.957  -2.746  1.00 98.11           C  
ATOM   1575  C   GLN A 188     -20.329  -6.545  -1.724  1.00 98.11           C  
ATOM   1576  CB  GLN A 188     -21.965  -7.079  -3.543  1.00 98.11           C  
ATOM   1577  O   GLN A 188     -20.644  -6.623  -0.535  1.00 98.11           O  
ATOM   1578  CG  GLN A 188     -23.096  -6.604  -4.446  1.00 98.11           C  
ATOM   1579  CD  GLN A 188     -22.606  -6.135  -5.803  1.00 98.11           C  
ATOM   1580  NE2 GLN A 188     -23.536  -5.926  -6.729  1.00 98.11           N  
ATOM   1581  OE1 GLN A 188     -21.402  -5.961  -6.017  1.00 98.11           O  
ATOM   1582  N   ILE A 189     -19.184  -6.957  -2.182  1.00 97.94           N  
ATOM   1583  CA  ILE A 189     -18.169  -7.543  -1.314  1.00 97.94           C  
ATOM   1584  C   ILE A 189     -17.639  -6.483  -0.351  1.00 97.94           C  
ATOM   1585  CB  ILE A 189     -17.008  -8.152  -2.132  1.00 97.94           C  
ATOM   1586  O   ILE A 189     -17.451  -6.753   0.838  1.00 97.94           O  
ATOM   1587  CG1 ILE A 189     -17.515  -9.309  -2.999  1.00 97.94           C  
ATOM   1588  CG2 ILE A 189     -15.880  -8.615  -1.206  1.00 97.94           C  
ATOM   1589  CD1 ILE A 189     -16.504  -9.804  -4.024  1.00 97.94           C  
ATOM   1590  N   LEU A 190     -17.443  -5.259  -0.903  1.00 97.84           N  
ATOM   1591  CA  LEU A 190     -16.953  -4.146  -0.098  1.00 97.84           C  
ATOM   1592  C   LEU A 190     -17.907  -3.845   1.053  1.00 97.84           C  
ATOM   1593  CB  LEU A 190     -16.771  -2.897  -0.965  1.00 97.84           C  
ATOM   1594  O   LEU A 190     -17.474  -3.664   2.193  1.00 97.84           O  
ATOM   1595  CG  LEU A 190     -16.289  -1.637  -0.246  1.00 97.84           C  
ATOM   1596  CD1 LEU A 190     -14.846  -1.810   0.216  1.00 97.84           C  
ATOM   1597  CD2 LEU A 190     -16.422  -0.418  -1.154  1.00 97.84           C  
ATOM   1598  N   PHE A 191     -19.192  -3.784   0.766  1.00 97.70           N  
ATOM   1599  CA  PHE A 191     -20.225  -3.512   1.759  1.00 97.70           C  
ATOM   1600  C   PHE A 191     -20.174  -4.535   2.887  1.00 97.70           C  
ATOM   1601  CB  PHE A 191     -21.612  -3.516   1.108  1.00 97.70           C  
ATOM   1602  O   PHE A 191     -20.224  -4.172   4.064  1.00 97.70           O  
ATOM   1603  CG  PHE A 191     -22.739  -3.293   2.079  1.00 97.70           C  
ATOM   1604  CD1 PHE A 191     -23.607  -4.326   2.409  1.00 97.70           C  
ATOM   1605  CD2 PHE A 191     -22.930  -2.048   2.664  1.00 97.70           C  
ATOM   1606  CE1 PHE A 191     -24.651  -4.122   3.308  1.00 97.70           C  
ATOM   1607  CE2 PHE A 191     -23.971  -1.836   3.564  1.00 97.70           C  
ATOM   1608  CZ  PHE A 191     -24.831  -2.874   3.883  1.00 97.70           C  
ATOM   1609  N   VAL A 192     -19.920  -5.742   2.602  1.00 98.03           N  
ATOM   1610  CA  VAL A 192     -19.923  -6.818   3.588  1.00 98.03           C  
ATOM   1611  C   VAL A 192     -18.587  -6.847   4.326  1.00 98.03           C  
ATOM   1612  CB  VAL A 192     -20.198  -8.189   2.930  1.00 98.03           C  
ATOM   1613  O   VAL A 192     -18.552  -6.834   5.559  1.00 98.03           O  
ATOM   1614  CG1 VAL A 192     -20.029  -9.318   3.946  1.00 98.03           C  
ATOM   1615  CG2 VAL A 192     -21.599  -8.218   2.323  1.00 98.03           C  
ATOM   1616  N   VAL A 193     -17.508  -6.861   3.622  1.00 97.66           N  
ATOM   1617  CA  VAL A 193     -16.173  -7.113   4.154  1.00 97.66           C  
ATOM   1618  C   VAL A 193     -15.656  -5.864   4.865  1.00 97.66           C  
ATOM   1619  CB  VAL A 193     -15.189  -7.538   3.041  1.00 97.66           C  
ATOM   1620  O   VAL A 193     -15.030  -5.959   5.924  1.00 97.66           O  
ATOM   1621  CG1 VAL A 193     -13.753  -7.538   3.561  1.00 97.66           C  
ATOM   1622  CG2 VAL A 193     -15.564  -8.916   2.497  1.00 97.66           C  
ATOM   1623  N   PHE A 194     -15.925  -4.671   4.346  1.00 97.43           N  
ATOM   1624  CA  PHE A 194     -15.401  -3.424   4.892  1.00 97.43           C  
ATOM   1625  C   PHE A 194     -16.333  -2.869   5.962  1.00 97.43           C  
ATOM   1626  CB  PHE A 194     -15.203  -2.390   3.780  1.00 97.43           C  
ATOM   1627  O   PHE A 194     -15.879  -2.424   7.018  1.00 97.43           O  
ATOM   1628  CG  PHE A 194     -14.990  -0.989   4.285  1.00 97.43           C  
ATOM   1629  CD1 PHE A 194     -16.028  -0.065   4.273  1.00 97.43           C  
ATOM   1630  CD2 PHE A 194     -13.750  -0.595   4.773  1.00 97.43           C  
ATOM   1631  CE1 PHE A 194     -15.833   1.233   4.740  1.00 97.43           C  
ATOM   1632  CE2 PHE A 194     -13.548   0.700   5.241  1.00 97.43           C  
ATOM   1633  CZ  PHE A 194     -14.591   1.613   5.223  1.00 97.43           C  
ATOM   1634  N   LEU A 195     -17.623  -2.971   5.711  1.00 96.22           N  
ATOM   1635  CA  LEU A 195     -18.555  -2.237   6.560  1.00 96.22           C  
ATOM   1636  C   LEU A 195     -19.282  -3.181   7.511  1.00 96.22           C  
ATOM   1637  CB  LEU A 195     -19.569  -1.472   5.706  1.00 96.22           C  
ATOM   1638  O   LEU A 195     -19.204  -3.021   8.732  1.00 96.22           O  
ATOM   1639  CG  LEU A 195     -20.519  -0.537   6.457  1.00 96.22           C  
ATOM   1640  CD1 LEU A 195     -19.734   0.575   7.145  1.00 96.22           C  
ATOM   1641  CD2 LEU A 195     -21.559   0.046   5.505  1.00 96.22           C  
ATOM   1642  N   VAL A 196     -19.920  -4.266   7.093  1.00 97.62           N  
ATOM   1643  CA  VAL A 196     -20.800  -5.118   7.885  1.00 97.62           C  
ATOM   1644  C   VAL A 196     -19.972  -5.961   8.852  1.00 97.62           C  
ATOM   1645  CB  VAL A 196     -21.664  -6.032   6.987  1.00 97.62           C  
ATOM   1646  O   VAL A 196     -20.244  -5.986  10.054  1.00 97.62           O  
ATOM   1647  CG1 VAL A 196     -22.389  -7.083   7.825  1.00 97.62           C  
ATOM   1648  CG2 VAL A 196     -22.663  -5.201   6.184  1.00 97.62           C  
ATOM   1649  N   VAL A 197     -18.925  -6.597   8.397  1.00 97.15           N  
ATOM   1650  CA  VAL A 197     -18.183  -7.578   9.182  1.00 97.15           C  
ATOM   1651  C   VAL A 197     -17.457  -6.880  10.329  1.00 97.15           C  
ATOM   1652  CB  VAL A 197     -17.175  -8.358   8.308  1.00 97.15           C  
ATOM   1653  O   VAL A 197     -17.596  -7.273  11.490  1.00 97.15           O  
ATOM   1654  CG1 VAL A 197     -16.190  -9.133   9.182  1.00 97.15           C  
ATOM   1655  CG2 VAL A 197     -17.910  -9.303   7.360  1.00 97.15           C  
ATOM   1656  N   PRO A 198     -16.642  -5.818  10.023  1.00 96.76           N  
ATOM   1657  CA  PRO A 198     -15.884  -5.181  11.103  1.00 96.76           C  
ATOM   1658  C   PRO A 198     -16.778  -4.431  12.088  1.00 96.76           C  
ATOM   1659  CB  PRO A 198     -14.957  -4.215  10.361  1.00 96.76           C  
ATOM   1660  O   PRO A 198     -16.390  -4.218  13.240  1.00 96.76           O  
ATOM   1661  CG  PRO A 198     -14.848  -4.775   8.980  1.00 96.76           C  
ATOM   1662  CD  PRO A 198     -16.129  -5.486   8.650  1.00 96.76           C  
ATOM   1663  N   THR A 199     -17.997  -4.009  11.697  1.00 97.66           N  
ATOM   1664  CA  THR A 199     -18.946  -3.320  12.566  1.00 97.66           C  
ATOM   1665  C   THR A 199     -19.757  -4.322  13.382  1.00 97.66           C  
ATOM   1666  CB  THR A 199     -19.900  -2.425  11.753  1.00 97.66           C  
ATOM   1667  O   THR A 199     -19.980  -4.121  14.578  1.00 97.66           O  
ATOM   1668  CG2 THR A 199     -20.875  -1.689  12.665  1.00 97.66           C  
ATOM   1669  OG1 THR A 199     -19.133  -1.464  11.017  1.00 97.66           O  
ATOM   1670  N   PHE A 200     -20.054  -5.440  12.820  1.00 97.81           N  
ATOM   1671  CA  PHE A 200     -20.927  -6.432  13.435  1.00 97.81           C  
ATOM   1672  C   PHE A 200     -20.163  -7.265  14.458  1.00 97.81           C  
ATOM   1673  CB  PHE A 200     -21.542  -7.345  12.369  1.00 97.81           C  
ATOM   1674  O   PHE A 200     -20.707  -7.624  15.505  1.00 97.81           O  
ATOM   1675  CG  PHE A 200     -22.517  -8.350  12.920  1.00 97.81           C  
ATOM   1676  CD1 PHE A 200     -22.150  -9.682  13.075  1.00 97.81           C  
ATOM   1677  CD2 PHE A 200     -23.801  -7.964  13.282  1.00 97.81           C  
ATOM   1678  CE1 PHE A 200     -23.050 -10.615  13.585  1.00 97.81           C  
ATOM   1679  CE2 PHE A 200     -24.706  -8.891  13.792  1.00 97.81           C  
ATOM   1680  CZ  PHE A 200     -24.329 -10.216  13.942  1.00 97.81           C  
ATOM   1681  N   ILE A 201     -18.978  -7.637  14.287  1.00 97.62           N  
ATOM   1682  CA  ILE A 201     -18.182  -8.537  15.113  1.00 97.62           C  
ATOM   1683  C   ILE A 201     -18.103  -7.995  16.539  1.00 97.62           C  
ATOM   1684  CB  ILE A 201     -16.762  -8.729  14.534  1.00 97.62           C  
ATOM   1685  O   ILE A 201     -18.446  -8.694  17.495  1.00 97.62           O  
ATOM   1686  CG1 ILE A 201     -16.807  -9.642  13.304  1.00 97.62           C  
ATOM   1687  CG2 ILE A 201     -15.815  -9.290  15.599  1.00 97.62           C  
ATOM   1688  CD1 ILE A 201     -15.449  -9.870  12.652  1.00 97.62           C  
ATOM   1689  N   PRO A 202     -17.721  -6.731  16.754  1.00 97.74           N  
ATOM   1690  CA  PRO A 202     -17.652  -6.203  18.118  1.00 97.74           C  
ATOM   1691  C   PRO A 202     -19.022  -6.113  18.786  1.00 97.74           C  
ATOM   1692  CB  PRO A 202     -17.046  -4.810  17.927  1.00 97.74           C  
ATOM   1693  O   PRO A 202     -19.137  -6.318  19.997  1.00 97.74           O  
ATOM   1694  CG  PRO A 202     -16.371  -4.867  16.594  1.00 97.74           C  
ATOM   1695  CD  PRO A 202     -17.105  -5.851  15.729  1.00 97.74           C  
ATOM   1696  N   MET A 203     -20.020  -5.899  17.957  1.00 98.06           N  
ATOM   1697  CA  MET A 203     -21.380  -5.798  18.478  1.00 98.06           C  
ATOM   1698  C   MET A 203     -21.869  -7.149  18.990  1.00 98.06           C  
ATOM   1699  CB  MET A 203     -22.331  -5.271  17.402  1.00 98.06           C  
ATOM   1700  O   MET A 203     -22.480  -7.230  20.057  1.00 98.06           O  
ATOM   1701  CG  MET A 203     -22.059  -3.832  16.995  1.00 98.06           C  
ATOM   1702  SD  MET A 203     -23.030  -3.323  15.523  1.00 98.06           S  
ATOM   1703  CE  MET A 203     -24.713  -3.455  16.188  1.00 98.06           C  
ATOM   1704  N   TYR A 204     -21.538  -8.113  18.268  1.00 97.68           N  
ATOM   1705  CA  TYR A 204     -22.034  -9.451  18.566  1.00 97.68           C  
ATOM   1706  C   TYR A 204     -21.199 -10.111  19.657  1.00 97.68           C  
ATOM   1707  CB  TYR A 204     -22.027 -10.321  17.306  1.00 97.68           C  
ATOM   1708  O   TYR A 204     -21.743 -10.726  20.578  1.00 97.68           O  
ATOM   1709  CG  TYR A 204     -22.679 -11.669  17.495  1.00 97.68           C  
ATOM   1710  CD1 TYR A 204     -21.912 -12.818  17.672  1.00 97.68           C  
ATOM   1711  CD2 TYR A 204     -24.064 -11.797  17.495  1.00 97.68           C  
ATOM   1712  CE1 TYR A 204     -22.508 -14.062  17.845  1.00 97.68           C  
ATOM   1713  CE2 TYR A 204     -24.672 -13.037  17.667  1.00 97.68           C  
ATOM   1714  OH  TYR A 204     -24.483 -15.391  18.011  1.00 97.68           O  
ATOM   1715  CZ  TYR A 204     -23.887 -14.161  17.841  1.00 97.68           C  
ATOM   1716  N   PHE A 205     -19.895 -10.067  19.676  1.00 97.72           N  
ATOM   1717  CA  PHE A 205     -19.015 -10.859  20.527  1.00 97.72           C  
ATOM   1718  C   PHE A 205     -18.757 -10.148  21.850  1.00 97.72           C  
ATOM   1719  CB  PHE A 205     -17.688 -11.141  19.815  1.00 97.72           C  
ATOM   1720  O   PHE A 205     -18.564 -10.795  22.881  1.00 97.72           O  
ATOM   1721  CG  PHE A 205     -17.779 -12.215  18.764  1.00 97.72           C  
ATOM   1722  CD1 PHE A 205     -17.881 -13.553  19.125  1.00 97.72           C  
ATOM   1723  CD2 PHE A 205     -17.762 -11.886  17.415  1.00 97.72           C  
ATOM   1724  CE1 PHE A 205     -17.966 -14.549  18.155  1.00 97.72           C  
ATOM   1725  CE2 PHE A 205     -17.846 -12.875  16.440  1.00 97.72           C  
ATOM   1726  CZ  PHE A 205     -17.947 -14.206  16.812  1.00 97.72           C  
ATOM   1727  N   TRP A 206     -18.734  -8.825  21.882  1.00 96.74           N  
ATOM   1728  CA  TRP A 206     -18.452  -8.229  23.184  1.00 96.74           C  
ATOM   1729  C   TRP A 206     -19.346  -7.020  23.435  1.00 96.74           C  
ATOM   1730  CB  TRP A 206     -16.979  -7.820  23.280  1.00 96.74           C  
ATOM   1731  O   TRP A 206     -18.995  -6.132  24.216  1.00 96.74           O  
ATOM   1732  CG  TRP A 206     -16.476  -7.069  22.084  1.00 96.74           C  
ATOM   1733  CD1 TRP A 206     -16.589  -5.728  21.846  1.00 96.74           C  
ATOM   1734  CD2 TRP A 206     -15.785  -7.620  20.959  1.00 96.74           C  
ATOM   1735  CE2 TRP A 206     -15.507  -6.553  20.076  1.00 96.74           C  
ATOM   1736  CE3 TRP A 206     -15.371  -8.913  20.612  1.00 96.74           C  
ATOM   1737  NE1 TRP A 206     -16.008  -5.411  20.640  1.00 96.74           N  
ATOM   1738  CH2 TRP A 206     -14.441  -8.016  18.551  1.00 96.74           C  
ATOM   1739  CZ2 TRP A 206     -14.834  -6.741  18.866  1.00 96.74           C  
ATOM   1740  CZ3 TRP A 206     -14.701  -9.098  19.408  1.00 96.74           C  
ATOM   1741  N   ASN A 207     -20.574  -6.948  22.812  1.00 97.13           N  
ATOM   1742  CA  ASN A 207     -21.703  -6.057  23.055  1.00 97.13           C  
ATOM   1743  C   ASN A 207     -21.308  -4.592  22.891  1.00 97.13           C  
ATOM   1744  CB  ASN A 207     -22.286  -6.297  24.450  1.00 97.13           C  
ATOM   1745  O   ASN A 207     -21.670  -3.751  23.716  1.00 97.13           O  
ATOM   1746  CG  ASN A 207     -23.013  -7.622  24.559  1.00 97.13           C  
ATOM   1747  ND2 ASN A 207     -22.883  -8.277  25.706  1.00 97.13           N  
ATOM   1748  OD1 ASN A 207     -23.686  -8.054  23.619  1.00 97.13           O  
ATOM   1749  N   GLU A 208     -20.458  -4.264  21.983  1.00 97.97           N  
ATOM   1750  CA  GLU A 208     -20.139  -2.890  21.606  1.00 97.97           C  
ATOM   1751  C   GLU A 208     -21.343  -2.196  20.977  1.00 97.97           C  
ATOM   1752  CB  GLU A 208     -18.950  -2.859  20.641  1.00 97.97           C  
ATOM   1753  O   GLU A 208     -22.132  -2.829  20.272  1.00 97.97           O  
ATOM   1754  CG  GLU A 208     -18.420  -1.460  20.365  1.00 97.97           C  
ATOM   1755  CD  GLU A 208     -17.851  -0.778  21.599  1.00 97.97           C  
ATOM   1756  OE1 GLU A 208     -18.634  -0.210  22.394  1.00 97.97           O  
ATOM   1757  OE2 GLU A 208     -16.612  -0.813  21.773  1.00 97.97           O  
ATOM   1758  N   THR A 209     -21.453  -0.885  21.178  1.00 98.07           N  
ATOM   1759  CA  THR A 209     -22.541  -0.148  20.544  1.00 98.07           C  
ATOM   1760  C   THR A 209     -22.285   0.013  19.048  1.00 98.07           C  
ATOM   1761  CB  THR A 209     -22.727   1.239  21.188  1.00 98.07           C  
ATOM   1762  O   THR A 209     -21.135   0.004  18.605  1.00 98.07           O  
ATOM   1763  CG2 THR A 209     -22.889   1.125  22.700  1.00 98.07           C  
ATOM   1764  OG1 THR A 209     -21.580   2.050  20.901  1.00 98.07           O  
ATOM   1765  N   PHE A 210     -23.371   0.160  18.348  1.00 97.92           N  
ATOM   1766  CA  PHE A 210     -23.277   0.370  16.908  1.00 97.92           C  
ATOM   1767  C   PHE A 210     -22.403   1.579  16.594  1.00 97.92           C  
ATOM   1768  CB  PHE A 210     -24.669   0.557  16.298  1.00 97.92           C  
ATOM   1769  O   PHE A 210     -21.523   1.508  15.732  1.00 97.92           O  
ATOM   1770  CG  PHE A 210     -24.648   0.979  14.854  1.00 97.92           C  
ATOM   1771  CD1 PHE A 210     -24.888   2.300  14.497  1.00 97.92           C  
ATOM   1772  CD2 PHE A 210     -24.387   0.053  13.852  1.00 97.92           C  
ATOM   1773  CE1 PHE A 210     -24.869   2.693  13.161  1.00 97.92           C  
ATOM   1774  CE2 PHE A 210     -24.366   0.439  12.514  1.00 97.92           C  
ATOM   1775  CZ  PHE A 210     -24.608   1.759  12.171  1.00 97.92           C  
ATOM   1776  N   VAL A 211     -22.629   2.681  17.261  1.00 97.80           N  
ATOM   1777  CA  VAL A 211     -21.945   3.946  17.016  1.00 97.80           C  
ATOM   1778  C   VAL A 211     -20.444   3.773  17.238  1.00 97.80           C  
ATOM   1779  CB  VAL A 211     -22.491   5.072  17.922  1.00 97.80           C  
ATOM   1780  O   VAL A 211     -19.634   4.210  16.417  1.00 97.80           O  
ATOM   1781  CG1 VAL A 211     -21.636   6.331  17.794  1.00 97.80           C  
ATOM   1782  CG2 VAL A 211     -23.948   5.374  17.575  1.00 97.80           C  
ATOM   1783  N   ASN A 212     -19.985   3.075  18.318  1.00 97.80           N  
ATOM   1784  CA  ASN A 212     -18.575   2.817  18.594  1.00 97.80           C  
ATOM   1785  C   ASN A 212     -17.951   1.919  17.530  1.00 97.80           C  
ATOM   1786  CB  ASN A 212     -18.405   2.195  19.981  1.00 97.80           C  
ATOM   1787  O   ASN A 212     -16.879   2.223  17.005  1.00 97.80           O  
ATOM   1788  CG  ASN A 212     -18.514   3.216  21.097  1.00 97.80           C  
ATOM   1789  ND2 ASN A 212     -18.415   2.752  22.337  1.00 97.80           N  
ATOM   1790  OD1 ASN A 212     -18.687   4.411  20.846  1.00 97.80           O  
ATOM   1791  N   ALA A 213     -18.620   0.838  17.240  1.00 97.86           N  
ATOM   1792  CA  ALA A 213     -18.111  -0.128  16.269  1.00 97.86           C  
ATOM   1793  C   ALA A 213     -17.999   0.497  14.882  1.00 97.86           C  
ATOM   1794  CB  ALA A 213     -19.010  -1.361  16.223  1.00 97.86           C  
ATOM   1795  O   ALA A 213     -16.977   0.348  14.208  1.00 97.86           O  
ATOM   1796  N   PHE A 214     -19.005   1.205  14.471  1.00 98.02           N  
ATOM   1797  CA  PHE A 214     -19.057   1.833  13.156  1.00 98.02           C  
ATOM   1798  C   PHE A 214     -18.015   2.940  13.043  1.00 98.02           C  
ATOM   1799  CB  PHE A 214     -20.455   2.398  12.884  1.00 98.02           C  
ATOM   1800  O   PHE A 214     -17.234   2.968  12.090  1.00 98.02           O  
ATOM   1801  CG  PHE A 214     -20.578   3.101  11.558  1.00 98.02           C  
ATOM   1802  CD1 PHE A 214     -20.574   4.489  11.489  1.00 98.02           C  
ATOM   1803  CD2 PHE A 214     -20.697   2.373  10.382  1.00 98.02           C  
ATOM   1804  CE1 PHE A 214     -20.688   5.142  10.263  1.00 98.02           C  
ATOM   1805  CE2 PHE A 214     -20.811   3.018   9.154  1.00 98.02           C  
ATOM   1806  CZ  PHE A 214     -20.808   4.403   9.097  1.00 98.02           C  
ATOM   1807  N   CYS A 215     -17.960   3.916  13.945  1.00 98.11           N  
ATOM   1808  CA  CYS A 215     -17.069   5.071  13.918  1.00 98.11           C  
ATOM   1809  C   CYS A 215     -15.616   4.643  14.083  1.00 98.11           C  
ATOM   1810  CB  CYS A 215     -17.445   6.064  15.017  1.00 98.11           C  
ATOM   1811  O   CYS A 215     -14.720   5.220  13.463  1.00 98.11           O  
ATOM   1812  SG  CYS A 215     -18.973   6.970  14.688  1.00 98.11           S  
ATOM   1813  N   LEU A 216     -15.284   3.598  14.957  1.00 98.04           N  
ATOM   1814  CA  LEU A 216     -13.924   3.087  15.086  1.00 98.04           C  
ATOM   1815  C   LEU A 216     -13.468   2.421  13.792  1.00 98.04           C  
ATOM   1816  CB  LEU A 216     -13.833   2.092  16.246  1.00 98.04           C  
ATOM   1817  O   LEU A 216     -12.289   2.484  13.439  1.00 98.04           O  
ATOM   1818  CG  LEU A 216     -13.418   2.666  17.601  1.00 98.04           C  
ATOM   1819  CD1 LEU A 216     -14.530   3.543  18.168  1.00 98.04           C  
ATOM   1820  CD2 LEU A 216     -13.067   1.544  18.573  1.00 98.04           C  
ATOM   1821  N   ASN A 217     -14.406   1.677  13.132  1.00 97.97           N  
ATOM   1822  CA  ASN A 217     -14.077   1.106  11.830  1.00 97.97           C  
ATOM   1823  C   ASN A 217     -13.714   2.190  10.819  1.00 97.97           C  
ATOM   1824  CB  ASN A 217     -15.237   0.258  11.307  1.00 97.97           C  
ATOM   1825  O   ASN A 217     -12.750   2.044  10.065  1.00 97.97           O  
ATOM   1826  CG  ASN A 217     -14.911  -0.434   9.997  1.00 97.97           C  
ATOM   1827  ND2 ASN A 217     -15.815  -0.329   9.030  1.00 97.97           N  
ATOM   1828  OD1 ASN A 217     -13.856  -1.057   9.857  1.00 97.97           O  
ATOM   1829  N   LEU A 218     -14.441   3.297  10.756  1.00 98.06           N  
ATOM   1830  CA  LEU A 218     -14.153   4.409   9.857  1.00 98.06           C  
ATOM   1831  C   LEU A 218     -12.833   5.077  10.225  1.00 98.06           C  
ATOM   1832  CB  LEU A 218     -15.287   5.437   9.896  1.00 98.06           C  
ATOM   1833  O   LEU A 218     -12.116   5.568   9.350  1.00 98.06           O  
ATOM   1834  CG  LEU A 218     -16.619   5.000   9.284  1.00 98.06           C  
ATOM   1835  CD1 LEU A 218     -17.621   6.150   9.319  1.00 98.06           C  
ATOM   1836  CD2 LEU A 218     -16.415   4.505   7.856  1.00 98.06           C  
ATOM   1837  N   SER A 219     -12.550   5.158  11.566  1.00 98.04           N  
ATOM   1838  CA  SER A 219     -11.257   5.669  12.010  1.00 98.04           C  
ATOM   1839  C   SER A 219     -10.113   4.807  11.488  1.00 98.04           C  
ATOM   1840  CB  SER A 219     -11.202   5.734  13.537  1.00 98.04           C  
ATOM   1841  O   SER A 219      -9.083   5.328  11.056  1.00 98.04           O  
ATOM   1842  OG  SER A 219     -12.131   6.683  14.033  1.00 98.04           O  
ATOM   1843  N   ARG A 220     -10.302   3.505  11.576  1.00 97.44           N  
ATOM   1844  CA  ARG A 220      -9.346   2.556  11.015  1.00 97.44           C  
ATOM   1845  C   ARG A 220      -9.109   2.827   9.533  1.00 97.44           C  
ATOM   1846  CB  ARG A 220      -9.835   1.119  11.213  1.00 97.44           C  
ATOM   1847  O   ARG A 220      -7.964   2.845   9.076  1.00 97.44           O  
ATOM   1848  CG  ARG A 220      -8.909   0.066  10.626  1.00 97.44           C  
ATOM   1849  CD  ARG A 220      -9.314  -0.314   9.209  1.00 97.44           C  
ATOM   1850  NE  ARG A 220     -10.709  -0.740   9.143  1.00 97.44           N  
ATOM   1851  NH1 ARG A 220     -10.586  -1.515   6.970  1.00 97.44           N  
ATOM   1852  NH2 ARG A 220     -12.559  -1.649   8.130  1.00 97.44           N  
ATOM   1853  CZ  ARG A 220     -11.281  -1.300   8.081  1.00 97.44           C  
ATOM   1854  N   TYR A 221     -10.183   2.953   8.777  1.00 97.97           N  
ATOM   1855  CA  TYR A 221     -10.134   3.245   7.349  1.00 97.97           C  
ATOM   1856  C   TYR A 221      -9.378   4.542   7.083  1.00 97.97           C  
ATOM   1857  CB  TYR A 221     -11.549   3.338   6.770  1.00 97.97           C  
ATOM   1858  O   TYR A 221      -8.500   4.589   6.219  1.00 97.97           O  
ATOM   1859  CG  TYR A 221     -11.586   3.761   5.322  1.00 97.97           C  
ATOM   1860  CD1 TYR A 221     -12.459   4.756   4.888  1.00 97.97           C  
ATOM   1861  CD2 TYR A 221     -10.749   3.166   4.384  1.00 97.97           C  
ATOM   1862  CE1 TYR A 221     -12.498   5.148   3.554  1.00 97.97           C  
ATOM   1863  CE2 TYR A 221     -10.779   3.550   3.047  1.00 97.97           C  
ATOM   1864  OH  TYR A 221     -11.689   4.924   1.321  1.00 97.97           O  
ATOM   1865  CZ  TYR A 221     -11.655   4.540   2.643  1.00 97.97           C  
ATOM   1866  N   LEU A 222      -9.702   5.590   7.830  1.00 98.07           N  
ATOM   1867  CA  LEU A 222      -9.038   6.882   7.700  1.00 98.07           C  
ATOM   1868  C   LEU A 222      -7.538   6.749   7.938  1.00 98.07           C  
ATOM   1869  CB  LEU A 222      -9.635   7.893   8.682  1.00 98.07           C  
ATOM   1870  O   LEU A 222      -6.733   7.271   7.163  1.00 98.07           O  
ATOM   1871  CG  LEU A 222      -9.049   9.305   8.642  1.00 98.07           C  
ATOM   1872  CD1 LEU A 222      -9.295   9.942   7.278  1.00 98.07           C  
ATOM   1873  CD2 LEU A 222      -9.643  10.163   9.754  1.00 98.07           C  
ATOM   1874  N   LEU A 223      -7.160   6.089   9.010  1.00 97.06           N  
ATOM   1875  CA  LEU A 223      -5.755   5.869   9.334  1.00 97.06           C  
ATOM   1876  C   LEU A 223      -5.053   5.104   8.217  1.00 97.06           C  
ATOM   1877  CB  LEU A 223      -5.623   5.104  10.653  1.00 97.06           C  
ATOM   1878  O   LEU A 223      -3.948   5.470   7.808  1.00 97.06           O  
ATOM   1879  CG  LEU A 223      -4.199   4.801  11.122  1.00 97.06           C  
ATOM   1880  CD1 LEU A 223      -3.430   6.098  11.349  1.00 97.06           C  
ATOM   1881  CD2 LEU A 223      -4.222   3.958  12.392  1.00 97.06           C  
ATOM   1882  N   SER A 224      -5.667   4.068   7.754  1.00 96.88           N  
ATOM   1883  CA  SER A 224      -5.116   3.268   6.665  1.00 96.88           C  
ATOM   1884  C   SER A 224      -4.877   4.118   5.421  1.00 96.88           C  
ATOM   1885  CB  SER A 224      -6.051   2.107   6.327  1.00 96.88           C  
ATOM   1886  O   SER A 224      -3.824   4.018   4.788  1.00 96.88           O  
ATOM   1887  OG  SER A 224      -5.540   1.348   5.245  1.00 96.88           O  
ATOM   1888  N   LEU A 225      -5.784   4.992   5.033  1.00 97.53           N  
ATOM   1889  CA  LEU A 225      -5.658   5.853   3.863  1.00 97.53           C  
ATOM   1890  C   LEU A 225      -4.461   6.787   4.002  1.00 97.53           C  
ATOM   1891  CB  LEU A 225      -6.937   6.670   3.658  1.00 97.53           C  
ATOM   1892  O   LEU A 225      -3.644   6.898   3.085  1.00 97.53           O  
ATOM   1893  CG  LEU A 225      -8.124   5.929   3.043  1.00 97.53           C  
ATOM   1894  CD1 LEU A 225      -9.366   6.814   3.055  1.00 97.53           C  
ATOM   1895  CD2 LEU A 225      -7.796   5.478   1.623  1.00 97.53           C  
ATOM   1896  N   HIS A 226      -4.344   7.415   5.128  1.00 97.96           N  
ATOM   1897  CA  HIS A 226      -3.268   8.383   5.309  1.00 97.96           C  
ATOM   1898  C   HIS A 226      -1.908   7.694   5.343  1.00 97.96           C  
ATOM   1899  CB  HIS A 226      -3.481   9.187   6.593  1.00 97.96           C  
ATOM   1900  O   HIS A 226      -0.919   8.238   4.845  1.00 97.96           O  
ATOM   1901  CG  HIS A 226      -4.448  10.318   6.439  1.00 97.96           C  
ATOM   1902  CD2 HIS A 226      -5.737  10.445   6.832  1.00 97.96           C  
ATOM   1903  ND1 HIS A 226      -4.118  11.498   5.808  1.00 97.96           N  
ATOM   1904  CE1 HIS A 226      -5.166  12.305   5.822  1.00 97.96           C  
ATOM   1905  NE2 HIS A 226      -6.161  11.690   6.437  1.00 97.96           N  
ATOM   1906  N   CYS A 227      -1.886   6.555   5.945  1.00 96.75           N  
ATOM   1907  CA  CYS A 227      -0.625   5.823   5.955  1.00 96.75           C  
ATOM   1908  C   CYS A 227      -0.213   5.426   4.542  1.00 96.75           C  
ATOM   1909  CB  CYS A 227      -0.735   4.577   6.833  1.00 96.75           C  
ATOM   1910  O   CYS A 227       0.951   5.575   4.166  1.00 96.75           O  
ATOM   1911  SG  CYS A 227      -0.802   4.936   8.602  1.00 96.75           S  
ATOM   1912  N   THR A 228      -1.140   4.937   3.745  1.00 96.60           N  
ATOM   1913  CA  THR A 228      -0.872   4.582   2.355  1.00 96.60           C  
ATOM   1914  C   THR A 228      -0.530   5.823   1.536  1.00 96.60           C  
ATOM   1915  CB  THR A 228      -2.075   3.860   1.721  1.00 96.60           C  
ATOM   1916  O   THR A 228       0.379   5.793   0.704  1.00 96.60           O  
ATOM   1917  CG2 THR A 228      -1.764   3.423   0.293  1.00 96.60           C  
ATOM   1918  OG1 THR A 228      -2.399   2.704   2.503  1.00 96.60           O  
ATOM   1919  N   TRP A 229      -1.205   6.928   1.747  1.00 97.74           N  
ATOM   1920  CA  TRP A 229      -0.996   8.169   1.009  1.00 97.74           C  
ATOM   1921  C   TRP A 229       0.389   8.743   1.289  1.00 97.74           C  
ATOM   1922  CB  TRP A 229      -2.071   9.198   1.371  1.00 97.74           C  
ATOM   1923  O   TRP A 229       0.962   9.437   0.446  1.00 97.74           O  
ATOM   1924  CG  TRP A 229      -3.438   8.857   0.858  1.00 97.74           C  
ATOM   1925  CD1 TRP A 229      -3.749   7.949  -0.116  1.00 97.74           C  
ATOM   1926  CD2 TRP A 229      -4.678   9.425   1.288  1.00 97.74           C  
ATOM   1927  CE2 TRP A 229      -5.703   8.813   0.533  1.00 97.74           C  
ATOM   1928  CE3 TRP A 229      -5.023  10.393   2.241  1.00 97.74           C  
ATOM   1929  NE1 TRP A 229      -5.110   7.918  -0.316  1.00 97.74           N  
ATOM   1930  CH2 TRP A 229      -7.361  10.088   1.641  1.00 97.74           C  
ATOM   1931  CZ2 TRP A 229      -7.051   9.139   0.702  1.00 97.74           C  
ATOM   1932  CZ3 TRP A 229      -6.365  10.715   2.408  1.00 97.74           C  
ATOM   1933  N   LEU A 230       0.907   8.483   2.466  1.00 97.75           N  
ATOM   1934  CA  LEU A 230       2.244   8.948   2.818  1.00 97.75           C  
ATOM   1935  C   LEU A 230       3.288   8.373   1.867  1.00 97.75           C  
ATOM   1936  CB  LEU A 230       2.583   8.563   4.260  1.00 97.75           C  
ATOM   1937  O   LEU A 230       4.322   8.998   1.621  1.00 97.75           O  
ATOM   1938  CG  LEU A 230       2.011   9.465   5.355  1.00 97.75           C  
ATOM   1939  CD1 LEU A 230       2.211   8.826   6.726  1.00 97.75           C  
ATOM   1940  CD2 LEU A 230       2.657  10.845   5.304  1.00 97.75           C  
ATOM   1941  N   VAL A 231       3.061   7.165   1.339  1.00 97.00           N  
ATOM   1942  CA  VAL A 231       3.976   6.555   0.380  1.00 97.00           C  
ATOM   1943  C   VAL A 231       4.026   7.395  -0.894  1.00 97.00           C  
ATOM   1944  CB  VAL A 231       3.563   5.104   0.046  1.00 97.00           C  
ATOM   1945  O   VAL A 231       5.074   7.501  -1.535  1.00 97.00           O  
ATOM   1946  CG1 VAL A 231       4.486   4.511  -1.017  1.00 97.00           C  
ATOM   1947  CG2 VAL A 231       3.573   4.242   1.308  1.00 97.00           C  
ATOM   1948  N   ASN A 232       2.935   8.046  -1.241  1.00 96.12           N  
ATOM   1949  CA  ASN A 232       2.830   8.873  -2.438  1.00 96.12           C  
ATOM   1950  C   ASN A 232       3.329  10.293  -2.184  1.00 96.12           C  
ATOM   1951  CB  ASN A 232       1.387   8.901  -2.947  1.00 96.12           C  
ATOM   1952  O   ASN A 232       3.821  10.956  -3.099  1.00 96.12           O  
ATOM   1953  CG  ASN A 232       0.893   7.533  -3.376  1.00 96.12           C  
ATOM   1954  ND2 ASN A 232      -0.404   7.295  -3.220  1.00 96.12           N  
ATOM   1955  OD1 ASN A 232       1.671   6.697  -3.843  1.00 96.12           O  
ATOM   1956  N   SER A 233       3.218  10.660  -1.004  1.00 96.89           N  
ATOM   1957  CA  SER A 233       3.592  12.028  -0.662  1.00 96.89           C  
ATOM   1958  C   SER A 233       4.957  12.075   0.017  1.00 96.89           C  
ATOM   1959  CB  SER A 233       2.539  12.660   0.248  1.00 96.89           C  
ATOM   1960  O   SER A 233       5.968  12.358  -0.629  1.00 96.89           O  
ATOM   1961  OG  SER A 233       2.329  11.866   1.403  1.00 96.89           O  
ATOM   1962  N   ALA A 234       5.089  11.744   1.223  1.00 96.75           N  
ATOM   1963  CA  ALA A 234       6.313  11.828   2.015  1.00 96.75           C  
ATOM   1964  C   ALA A 234       7.435  11.010   1.381  1.00 96.75           C  
ATOM   1965  CB  ALA A 234       6.056  11.354   3.443  1.00 96.75           C  
ATOM   1966  O   ALA A 234       8.573  11.474   1.287  1.00 96.75           O  
ATOM   1967  N   ALA A 235       7.188   9.781   0.790  1.00 95.35           N  
ATOM   1968  CA  ALA A 235       8.188   8.884   0.215  1.00 95.35           C  
ATOM   1969  C   ALA A 235       8.656   9.386  -1.148  1.00 95.35           C  
ATOM   1970  CB  ALA A 235       7.626   7.469   0.093  1.00 95.35           C  
ATOM   1971  O   ALA A 235       9.637   8.881  -1.699  1.00 95.35           O  
ATOM   1972  N   HIS A 236       8.094  10.425  -1.627  1.00 93.83           N  
ATOM   1973  CA  HIS A 236       8.501  11.048  -2.882  1.00 93.83           C  
ATOM   1974  C   HIS A 236       9.130  12.416  -2.639  1.00 93.83           C  
ATOM   1975  CB  HIS A 236       7.306  11.179  -3.828  1.00 93.83           C  
ATOM   1976  O   HIS A 236       9.790  12.966  -3.523  1.00 93.83           O  
ATOM   1977  CG  HIS A 236       6.997   9.925  -4.581  1.00 93.83           C  
ATOM   1978  CD2 HIS A 236       6.385   8.781  -4.192  1.00 93.83           C  
ATOM   1979  ND1 HIS A 236       7.333   9.751  -5.906  1.00 93.83           N  
ATOM   1980  CE1 HIS A 236       6.938   8.552  -6.301  1.00 93.83           C  
ATOM   1981  NE2 HIS A 236       6.361   7.943  -5.279  1.00 93.83           N  
ATOM   1982  N   LEU A 237       9.062  12.896  -1.353  1.00 91.24           N  
ATOM   1983  CA  LEU A 237       9.536  14.253  -1.108  1.00 91.24           C  
ATOM   1984  C   LEU A 237      10.664  14.258  -0.082  1.00 91.24           C  
ATOM   1985  CB  LEU A 237       8.387  15.142  -0.624  1.00 91.24           C  
ATOM   1986  O   LEU A 237      11.630  15.012  -0.219  1.00 91.24           O  
ATOM   1987  CG  LEU A 237       7.299  15.463  -1.650  1.00 91.24           C  
ATOM   1988  CD1 LEU A 237       6.117  16.149  -0.973  1.00 91.24           C  
ATOM   1989  CD2 LEU A 237       7.859  16.333  -2.770  1.00 91.24           C  
ATOM   1990  N   TYR A 238      10.540  13.437   0.901  1.00 93.98           N  
ATOM   1991  CA  TYR A 238      11.446  13.515   2.041  1.00 93.98           C  
ATOM   1992  C   TYR A 238      12.216  12.211   2.216  1.00 93.98           C  
ATOM   1993  CB  TYR A 238      10.672  13.841   3.322  1.00 93.98           C  
ATOM   1994  O   TYR A 238      11.617  11.135   2.290  1.00 93.98           O  
ATOM   1995  CG  TYR A 238       9.775  15.048   3.198  1.00 93.98           C  
ATOM   1996  CD1 TYR A 238      10.309  16.334   3.138  1.00 93.98           C  
ATOM   1997  CD2 TYR A 238       8.393  14.907   3.143  1.00 93.98           C  
ATOM   1998  CE1 TYR A 238       9.486  17.450   3.026  1.00 93.98           C  
ATOM   1999  CE2 TYR A 238       7.560  16.016   3.031  1.00 93.98           C  
ATOM   2000  OH  TYR A 238       7.295  18.382   2.862  1.00 93.98           O  
ATOM   2001  CZ  TYR A 238       8.115  17.281   2.973  1.00 93.98           C  
ATOM   2002  N   GLY A 239      13.628  12.193   2.282  1.00 93.72           N  
ATOM   2003  CA  GLY A 239      14.484  11.036   2.491  1.00 93.72           C  
ATOM   2004  C   GLY A 239      15.683  11.006   1.562  1.00 93.72           C  
ATOM   2005  O   GLY A 239      15.865  11.910   0.745  1.00 93.72           O  
ATOM   2006  N   ASN A 240      16.493   9.988   1.776  1.00 92.82           N  
ATOM   2007  CA  ASN A 240      17.685   9.798   0.956  1.00 92.82           C  
ATOM   2008  C   ASN A 240      17.376   9.000  -0.307  1.00 92.82           C  
ATOM   2009  CB  ASN A 240      18.787   9.109   1.763  1.00 92.82           C  
ATOM   2010  O   ASN A 240      16.370   8.290  -0.367  1.00 92.82           O  
ATOM   2011  CG  ASN A 240      19.232   9.925   2.961  1.00 92.82           C  
ATOM   2012  ND2 ASN A 240      19.404   9.263   4.099  1.00 92.82           N  
ATOM   2013  OD1 ASN A 240      19.417  11.141   2.865  1.00 92.82           O  
ATOM   2014  N   LYS A 241      18.255   9.102  -1.255  1.00 93.91           N  
ATOM   2015  CA  LYS A 241      18.111   8.421  -2.538  1.00 93.91           C  
ATOM   2016  C   LYS A 241      19.365   7.622  -2.880  1.00 93.91           C  
ATOM   2017  CB  LYS A 241      17.811   9.428  -3.650  1.00 93.91           C  
ATOM   2018  O   LYS A 241      20.076   7.952  -3.832  1.00 93.91           O  
ATOM   2019  CG  LYS A 241      16.570  10.272  -3.401  1.00 93.91           C  
ATOM   2020  CD  LYS A 241      16.348  11.282  -4.520  1.00 93.91           C  
ATOM   2021  CE  LYS A 241      15.132  12.159  -4.250  1.00 93.91           C  
ATOM   2022  NZ  LYS A 241      14.906  13.145  -5.349  1.00 93.91           N  
ATOM   2023  N   PRO A 242      19.622   6.565  -2.172  1.00 91.50           N  
ATOM   2024  CA  PRO A 242      20.867   5.796  -2.233  1.00 91.50           C  
ATOM   2025  C   PRO A 242      21.009   5.007  -3.533  1.00 91.50           C  
ATOM   2026  CB  PRO A 242      20.759   4.854  -1.032  1.00 91.50           C  
ATOM   2027  O   PRO A 242      22.123   4.650  -3.924  1.00 91.50           O  
ATOM   2028  CG  PRO A 242      19.292   4.737  -0.769  1.00 91.50           C  
ATOM   2029  CD  PRO A 242      18.631   6.022  -1.175  1.00 91.50           C  
ATOM   2030  N   TYR A 243      19.912   4.820  -4.272  1.00 91.19           N  
ATOM   2031  CA  TYR A 243      19.947   3.937  -5.433  1.00 91.19           C  
ATOM   2032  C   TYR A 243      19.855   4.735  -6.728  1.00 91.19           C  
ATOM   2033  CB  TYR A 243      18.807   2.916  -5.367  1.00 91.19           C  
ATOM   2034  O   TYR A 243      20.487   4.384  -7.727  1.00 91.19           O  
ATOM   2035  CG  TYR A 243      18.808   2.087  -4.105  1.00 91.19           C  
ATOM   2036  CD1 TYR A 243      19.639   0.976  -3.979  1.00 91.19           C  
ATOM   2037  CD2 TYR A 243      17.977   2.411  -3.038  1.00 91.19           C  
ATOM   2038  CE1 TYR A 243      19.642   0.208  -2.820  1.00 91.19           C  
ATOM   2039  CE2 TYR A 243      17.971   1.650  -1.874  1.00 91.19           C  
ATOM   2040  OH  TYR A 243      18.804  -0.205  -0.624  1.00 91.19           O  
ATOM   2041  CZ  TYR A 243      18.806   0.552  -1.774  1.00 91.19           C  
ATOM   2042  N   ASP A 244      19.065   5.763  -6.747  1.00 91.04           N  
ATOM   2043  CA  ASP A 244      18.941   6.596  -7.939  1.00 91.04           C  
ATOM   2044  C   ASP A 244      18.530   8.021  -7.573  1.00 91.04           C  
ATOM   2045  CB  ASP A 244      17.928   5.991  -8.913  1.00 91.04           C  
ATOM   2046  O   ASP A 244      17.368   8.273  -7.248  1.00 91.04           O  
ATOM   2047  CG  ASP A 244      17.983   6.621 -10.293  1.00 91.04           C  
ATOM   2048  OD1 ASP A 244      18.393   7.796 -10.411  1.00 91.04           O  
ATOM   2049  OD2 ASP A 244      17.611   5.938 -11.272  1.00 91.04           O  
ATOM   2050  N   LYS A 245      19.437   8.969  -7.665  1.00 91.80           N  
ATOM   2051  CA  LYS A 245      19.208  10.352  -7.258  1.00 91.80           C  
ATOM   2052  C   LYS A 245      18.354  11.092  -8.283  1.00 91.80           C  
ATOM   2053  CB  LYS A 245      20.539  11.081  -7.061  1.00 91.80           C  
ATOM   2054  O   LYS A 245      17.819  12.165  -7.995  1.00 91.80           O  
ATOM   2055  CG  LYS A 245      21.401  11.145  -8.313  1.00 91.80           C  
ATOM   2056  CD  LYS A 245      22.730  11.837  -8.041  1.00 91.80           C  
ATOM   2057  CE  LYS A 245      23.618  11.850  -9.278  1.00 91.80           C  
ATOM   2058  NZ  LYS A 245      24.955  12.453  -8.995  1.00 91.80           N  
ATOM   2059  N   SER A 246      18.264  10.540  -9.480  1.00 86.67           N  
ATOM   2060  CA  SER A 246      17.466  11.145 -10.542  1.00 86.67           C  
ATOM   2061  C   SER A 246      15.976  10.915 -10.314  1.00 86.67           C  
ATOM   2062  CB  SER A 246      17.874  10.584 -11.905  1.00 86.67           C  
ATOM   2063  O   SER A 246      15.139  11.600 -10.906  1.00 86.67           O  
ATOM   2064  OG  SER A 246      17.460   9.235 -12.038  1.00 86.67           O  
ATOM   2065  N   LEU A 247      15.521   9.913  -9.487  1.00 88.67           N  
ATOM   2066  CA  LEU A 247      14.125   9.646  -9.158  1.00 88.67           C  
ATOM   2067  C   LEU A 247      13.639  10.578  -8.053  1.00 88.67           C  
ATOM   2068  CB  LEU A 247      13.945   8.188  -8.727  1.00 88.67           C  
ATOM   2069  O   LEU A 247      14.419  10.978  -7.185  1.00 88.67           O  
ATOM   2070  CG  LEU A 247      14.301   7.125  -9.768  1.00 88.67           C  
ATOM   2071  CD1 LEU A 247      14.228   5.733  -9.150  1.00 88.67           C  
ATOM   2072  CD2 LEU A 247      13.376   7.229 -10.976  1.00 88.67           C  
ATOM   2073  N   TYR A 248      12.334  10.849  -8.177  1.00 89.51           N  
ATOM   2074  CA  TYR A 248      11.722  11.680  -7.147  1.00 89.51           C  
ATOM   2075  C   TYR A 248      11.485  10.881  -5.871  1.00 89.51           C  
ATOM   2076  CB  TYR A 248      10.401  12.271  -7.647  1.00 89.51           C  
ATOM   2077  O   TYR A 248      11.440  11.447  -4.776  1.00 89.51           O  
ATOM   2078  CG  TYR A 248      10.105  13.646  -7.099  1.00 89.51           C  
ATOM   2079  CD1 TYR A 248       9.121  13.836  -6.132  1.00 89.51           C  
ATOM   2080  CD2 TYR A 248      10.808  14.759  -7.549  1.00 89.51           C  
ATOM   2081  CE1 TYR A 248       8.843  15.102  -5.626  1.00 89.51           C  
ATOM   2082  CE2 TYR A 248      10.540  16.029  -7.050  1.00 89.51           C  
ATOM   2083  OH  TYR A 248       9.287  17.446  -5.593  1.00 89.51           O  
ATOM   2084  CZ  TYR A 248       9.557  16.190  -6.090  1.00 89.51           C  
ATOM   2085  N   SER A 249      11.410   9.511  -5.893  1.00 93.23           N  
ATOM   2086  CA  SER A 249      11.172   8.611  -4.769  1.00 93.23           C  
ATOM   2087  C   SER A 249      12.350   8.614  -3.800  1.00 93.23           C  
ATOM   2088  CB  SER A 249      10.914   7.188  -5.266  1.00 93.23           C  
ATOM   2089  O   SER A 249      13.508   8.626  -4.223  1.00 93.23           O  
ATOM   2090  OG  SER A 249      11.999   6.725  -6.052  1.00 93.23           O  
ATOM   2091  N   SER A 250      12.014   8.576  -2.511  1.00 93.96           N  
ATOM   2092  CA  SER A 250      13.040   8.620  -1.474  1.00 93.96           C  
ATOM   2093  C   SER A 250      12.835   7.513  -0.446  1.00 93.96           C  
ATOM   2094  CB  SER A 250      13.040   9.981  -0.777  1.00 93.96           C  
ATOM   2095  O   SER A 250      11.740   6.957  -0.334  1.00 93.96           O  
ATOM   2096  OG  SER A 250      11.771  10.255  -0.208  1.00 93.96           O  
ATOM   2097  N   GLU A 251      13.950   7.168   0.206  1.00 93.54           N  
ATOM   2098  CA  GLU A 251      13.823   6.264   1.346  1.00 93.54           C  
ATOM   2099  C   GLU A 251      13.343   7.007   2.589  1.00 93.54           C  
ATOM   2100  CB  GLU A 251      15.157   5.569   1.631  1.00 93.54           C  
ATOM   2101  O   GLU A 251      13.933   8.015   2.983  1.00 93.54           O  
ATOM   2102  CG  GLU A 251      15.720   4.806   0.441  1.00 93.54           C  
ATOM   2103  CD  GLU A 251      14.893   3.588   0.063  1.00 93.54           C  
ATOM   2104  OE1 GLU A 251      14.634   3.381  -1.145  1.00 93.54           O  
ATOM   2105  OE2 GLU A 251      14.500   2.835   0.981  1.00 93.54           O  
ATOM   2106  N   ASN A 252      12.263   6.456   3.142  1.00 93.54           N  
ATOM   2107  CA  ASN A 252      11.661   7.070   4.321  1.00 93.54           C  
ATOM   2108  C   ASN A 252      11.378   6.037   5.408  1.00 93.54           C  
ATOM   2109  CB  ASN A 252      10.375   7.808   3.943  1.00 93.54           C  
ATOM   2110  O   ASN A 252      10.475   5.210   5.266  1.00 93.54           O  
ATOM   2111  CG  ASN A 252       9.873   8.711   5.053  1.00 93.54           C  
ATOM   2112  ND2 ASN A 252       9.568   9.957   4.711  1.00 93.54           N  
ATOM   2113  OD1 ASN A 252       9.762   8.293   6.208  1.00 93.54           O  
ATOM   2114  N   PHE A 253      12.098   6.152   6.522  1.00 90.46           N  
ATOM   2115  CA  PHE A 253      12.066   5.174   7.603  1.00 90.46           C  
ATOM   2116  C   PHE A 253      10.695   5.149   8.269  1.00 90.46           C  
ATOM   2117  CB  PHE A 253      13.149   5.483   8.641  1.00 90.46           C  
ATOM   2118  O   PHE A 253      10.145   4.076   8.529  1.00 90.46           O  
ATOM   2119  CG  PHE A 253      13.125   4.566   9.834  1.00 90.46           C  
ATOM   2120  CD1 PHE A 253      12.682   5.022  11.070  1.00 90.46           C  
ATOM   2121  CD2 PHE A 253      13.546   3.247   9.720  1.00 90.46           C  
ATOM   2122  CE1 PHE A 253      12.659   4.175  12.176  1.00 90.46           C  
ATOM   2123  CE2 PHE A 253      13.525   2.396  10.821  1.00 90.46           C  
ATOM   2124  CZ  PHE A 253      13.083   2.862  12.048  1.00 90.46           C  
ATOM   2125  N   TRP A 254      10.101   6.270   8.549  1.00 91.14           N  
ATOM   2126  CA  TRP A 254       8.837   6.355   9.274  1.00 91.14           C  
ATOM   2127  C   TRP A 254       7.688   5.816   8.428  1.00 91.14           C  
ATOM   2128  CB  TRP A 254       8.550   7.801   9.686  1.00 91.14           C  
ATOM   2129  O   TRP A 254       6.798   5.135   8.942  1.00 91.14           O  
ATOM   2130  CG  TRP A 254       9.496   8.340  10.717  1.00 91.14           C  
ATOM   2131  CD1 TRP A 254      10.394   9.358  10.559  1.00 91.14           C  
ATOM   2132  CD2 TRP A 254       9.640   7.883  12.065  1.00 91.14           C  
ATOM   2133  CE2 TRP A 254      10.645   8.672  12.668  1.00 91.14           C  
ATOM   2134  CE3 TRP A 254       9.016   6.883  12.823  1.00 91.14           C  
ATOM   2135  NE1 TRP A 254      11.089   9.563  11.729  1.00 91.14           N  
ATOM   2136  CH2 TRP A 254      10.414   7.506  14.715  1.00 91.14           C  
ATOM   2137  CZ2 TRP A 254      11.041   8.490  13.996  1.00 91.14           C  
ATOM   2138  CZ3 TRP A 254       9.411   6.705  14.144  1.00 91.14           C  
ATOM   2139  N   VAL A 255       7.748   6.110   7.163  1.00 92.81           N  
ATOM   2140  CA  VAL A 255       6.738   5.578   6.254  1.00 92.81           C  
ATOM   2141  C   VAL A 255       6.848   4.056   6.194  1.00 92.81           C  
ATOM   2142  CB  VAL A 255       6.877   6.178   4.837  1.00 92.81           C  
ATOM   2143  O   VAL A 255       5.834   3.356   6.142  1.00 92.81           O  
ATOM   2144  CG1 VAL A 255       5.941   5.472   3.857  1.00 92.81           C  
ATOM   2145  CG2 VAL A 255       6.594   7.679   4.864  1.00 92.81           C  
ATOM   2146  N   THR A 256       8.027   3.538   6.273  1.00 90.32           N  
ATOM   2147  CA  THR A 256       8.263   2.099   6.268  1.00 90.32           C  
ATOM   2148  C   THR A 256       7.603   1.438   7.475  1.00 90.32           C  
ATOM   2149  CB  THR A 256       9.769   1.779   6.264  1.00 90.32           C  
ATOM   2150  O   THR A 256       6.998   0.371   7.352  1.00 90.32           O  
ATOM   2151  CG2 THR A 256      10.013   0.276   6.341  1.00 90.32           C  
ATOM   2152  OG1 THR A 256      10.356   2.286   5.059  1.00 90.32           O  
ATOM   2153  N   ILE A 257       7.609   2.047   8.614  1.00 89.25           N  
ATOM   2154  CA  ILE A 257       7.035   1.512   9.844  1.00 89.25           C  
ATOM   2155  C   ILE A 257       5.511   1.523   9.750  1.00 89.25           C  
ATOM   2156  CB  ILE A 257       7.501   2.314  11.080  1.00 89.25           C  
ATOM   2157  O   ILE A 257       4.851   0.558  10.143  1.00 89.25           O  
ATOM   2158  CG1 ILE A 257       9.000   2.101  11.320  1.00 89.25           C  
ATOM   2159  CG2 ILE A 257       6.687   1.922  12.316  1.00 89.25           C  
ATOM   2160  CD1 ILE A 257       9.590   3.006  12.393  1.00 89.25           C  
ATOM   2161  N   LEU A 258       4.941   2.496   9.161  1.00 90.43           N  
ATOM   2162  CA  LEU A 258       3.500   2.717   9.127  1.00 90.43           C  
ATOM   2163  C   LEU A 258       2.839   1.837   8.071  1.00 90.43           C  
ATOM   2164  CB  LEU A 258       3.189   4.190   8.848  1.00 90.43           C  
ATOM   2165  O   LEU A 258       1.697   1.406   8.242  1.00 90.43           O  
ATOM   2166  CG  LEU A 258       3.504   5.174   9.976  1.00 90.43           C  
ATOM   2167  CD1 LEU A 258       3.337   6.609   9.488  1.00 90.43           C  
ATOM   2168  CD2 LEU A 258       2.612   4.907  11.184  1.00 90.43           C  
ATOM   2169  N   VAL A 259       3.617   1.471   6.979  1.00 91.76           N  
ATOM   2170  CA  VAL A 259       2.985   0.752   5.877  1.00 91.76           C  
ATOM   2171  C   VAL A 259       3.751  -0.538   5.594  1.00 91.76           C  
ATOM   2172  CB  VAL A 259       2.913   1.620   4.600  1.00 91.76           C  
ATOM   2173  O   VAL A 259       3.914  -0.929   4.436  1.00 91.76           O  
ATOM   2174  CG1 VAL A 259       2.027   0.959   3.546  1.00 91.76           C  
ATOM   2175  CG2 VAL A 259       2.397   3.019   4.935  1.00 91.76           C  
ATOM   2176  N   ASN A 260       4.236  -1.150   6.597  1.00 89.02           N  
ATOM   2177  CA  ASN A 260       4.814  -2.489   6.658  1.00 89.02           C  
ATOM   2178  C   ASN A 260       5.872  -2.692   5.577  1.00 89.02           C  
ATOM   2179  CB  ASN A 260       3.720  -3.552   6.537  1.00 89.02           C  
ATOM   2180  O   ASN A 260       5.862  -3.705   4.875  1.00 89.02           O  
ATOM   2181  CG  ASN A 260       2.828  -3.614   7.762  1.00 89.02           C  
ATOM   2182  ND2 ASN A 260       1.671  -4.249   7.621  1.00 89.02           N  
ATOM   2183  OD1 ASN A 260       3.176  -3.094   8.825  1.00 89.02           O  
ATOM   2184  N   GLY A 261       6.821  -1.659   5.341  1.00 87.97           N  
ATOM   2185  CA  GLY A 261       7.964  -1.945   4.489  1.00 87.97           C  
ATOM   2186  C   GLY A 261       7.899  -1.242   3.146  1.00 87.97           C  
ATOM   2187  O   GLY A 261       8.800  -1.389   2.318  1.00 87.97           O  
ATOM   2188  N   GLU A 262       6.865  -0.410   2.961  1.00 93.20           N  
ATOM   2189  CA  GLU A 262       6.628   0.221   1.666  1.00 93.20           C  
ATOM   2190  C   GLU A 262       7.307   1.585   1.584  1.00 93.20           C  
ATOM   2191  CB  GLU A 262       5.126   0.365   1.405  1.00 93.20           C  
ATOM   2192  O   GLU A 262       7.145   2.307   0.598  1.00 93.20           O  
ATOM   2193  CG  GLU A 262       4.399  -0.963   1.248  1.00 93.20           C  
ATOM   2194  CD  GLU A 262       4.830  -1.740   0.015  1.00 93.20           C  
ATOM   2195  OE1 GLU A 262       4.843  -2.991   0.060  1.00 93.20           O  
ATOM   2196  OE2 GLU A 262       5.158  -1.093  -1.005  1.00 93.20           O  
ATOM   2197  N   GLY A 263       8.048   1.959   2.594  1.00 91.42           N  
ATOM   2198  CA  GLY A 263       8.677   3.266   2.697  1.00 91.42           C  
ATOM   2199  C   GLY A 263      10.064   3.311   2.086  1.00 91.42           C  
ATOM   2200  O   GLY A 263      10.630   4.389   1.896  1.00 91.42           O  
ATOM   2201  N   TRP A 264      10.669   2.158   1.701  1.00 93.25           N  
ATOM   2202  CA  TRP A 264      11.898   2.091   0.918  1.00 93.25           C  
ATOM   2203  C   TRP A 264      11.612   2.312  -0.564  1.00 93.25           C  
ATOM   2204  CB  TRP A 264      12.593   0.742   1.122  1.00 93.25           C  
ATOM   2205  O   TRP A 264      11.777   1.399  -1.376  1.00 93.25           O  
ATOM   2206  CG  TRP A 264      12.789   0.369   2.560  1.00 93.25           C  
ATOM   2207  CD1 TRP A 264      12.242  -0.698   3.217  1.00 93.25           C  
ATOM   2208  CD2 TRP A 264      13.586   1.066   3.523  1.00 93.25           C  
ATOM   2209  CE2 TRP A 264      13.477   0.365   4.743  1.00 93.25           C  
ATOM   2210  CE3 TRP A 264      14.384   2.217   3.471  1.00 93.25           C  
ATOM   2211  NE1 TRP A 264      12.652  -0.707   4.530  1.00 93.25           N  
ATOM   2212  CH2 TRP A 264      14.910   1.907   5.825  1.00 93.25           C  
ATOM   2213  CZ2 TRP A 264      14.136   0.777   5.904  1.00 93.25           C  
ATOM   2214  CZ3 TRP A 264      15.039   2.627   4.626  1.00 93.25           C  
ATOM   2215  N   HIS A 265      11.199   3.488  -0.898  1.00 94.43           N  
ATOM   2216  CA  HIS A 265      10.499   3.834  -2.130  1.00 94.43           C  
ATOM   2217  C   HIS A 265      11.482   4.172  -3.246  1.00 94.43           C  
ATOM   2218  CB  HIS A 265       9.549   5.010  -1.893  1.00 94.43           C  
ATOM   2219  O   HIS A 265      11.200   3.928  -4.421  1.00 94.43           O  
ATOM   2220  CG  HIS A 265       8.339   4.990  -2.773  1.00 94.43           C  
ATOM   2221  CD2 HIS A 265       7.879   5.891  -3.672  1.00 94.43           C  
ATOM   2222  ND1 HIS A 265       7.442   3.944  -2.781  1.00 94.43           N  
ATOM   2223  CE1 HIS A 265       6.480   4.204  -3.650  1.00 94.43           C  
ATOM   2224  NE2 HIS A 265       6.722   5.379  -4.204  1.00 94.43           N  
ATOM   2225  N   ASN A 266      12.756   4.701  -2.843  1.00 94.54           N  
ATOM   2226  CA  ASN A 266      13.792   4.893  -3.853  1.00 94.54           C  
ATOM   2227  C   ASN A 266      14.259   3.562  -4.436  1.00 94.54           C  
ATOM   2228  CB  ASN A 266      14.978   5.661  -3.266  1.00 94.54           C  
ATOM   2229  O   ASN A 266      14.397   3.427  -5.653  1.00 94.54           O  
ATOM   2230  CG  ASN A 266      16.033   5.988  -4.304  1.00 94.54           C  
ATOM   2231  ND2 ASN A 266      15.683   6.847  -5.254  1.00 94.54           N  
ATOM   2232  OD1 ASN A 266      17.153   5.473  -4.253  1.00 94.54           O  
ATOM   2233  N   TYR A 267      14.438   2.532  -3.567  1.00 93.91           N  
ATOM   2234  CA  TYR A 267      14.761   1.179  -4.007  1.00 93.91           C  
ATOM   2235  C   TYR A 267      13.640   0.602  -4.863  1.00 93.91           C  
ATOM   2236  CB  TYR A 267      15.019   0.269  -2.802  1.00 93.91           C  
ATOM   2237  O   TYR A 267      13.890   0.063  -5.944  1.00 93.91           O  
ATOM   2238  CG  TYR A 267      15.369  -1.150  -3.178  1.00 93.91           C  
ATOM   2239  CD1 TYR A 267      14.373  -2.092  -3.426  1.00 93.91           C  
ATOM   2240  CD2 TYR A 267      16.696  -1.553  -3.284  1.00 93.91           C  
ATOM   2241  CE1 TYR A 267      14.690  -3.401  -3.770  1.00 93.91           C  
ATOM   2242  CE2 TYR A 267      17.025  -2.860  -3.627  1.00 93.91           C  
ATOM   2243  OH  TYR A 267      16.338  -5.071  -4.209  1.00 93.91           O  
ATOM   2244  CZ  TYR A 267      16.017  -3.775  -3.869  1.00 93.91           C  
ATOM   2245  N   HIS A 268      12.455   0.699  -4.399  1.00 95.01           N  
ATOM   2246  CA  HIS A 268      11.291   0.119  -5.059  1.00 95.01           C  
ATOM   2247  C   HIS A 268      11.127   0.669  -6.472  1.00 95.01           C  
ATOM   2248  CB  HIS A 268      10.025   0.385  -4.242  1.00 95.01           C  
ATOM   2249  O   HIS A 268      10.857  -0.085  -7.409  1.00 95.01           O  
ATOM   2250  CG  HIS A 268       8.762   0.040  -4.964  1.00 95.01           C  
ATOM   2251  CD2 HIS A 268       7.712   0.809  -5.337  1.00 95.01           C  
ATOM   2252  ND1 HIS A 268       8.471  -1.240  -5.385  1.00 95.01           N  
ATOM   2253  CE1 HIS A 268       7.294  -1.242  -5.988  1.00 95.01           C  
ATOM   2254  NE2 HIS A 268       6.812  -0.011  -5.972  1.00 95.01           N  
ATOM   2255  N   HIS A 269      11.271   1.985  -6.665  1.00 93.51           N  
ATOM   2256  CA  HIS A 269      11.143   2.582  -7.990  1.00 93.51           C  
ATOM   2257  C   HIS A 269      12.326   2.212  -8.878  1.00 93.51           C  
ATOM   2258  CB  HIS A 269      11.022   4.103  -7.883  1.00 93.51           C  
ATOM   2259  O   HIS A 269      12.197   2.166 -10.104  1.00 93.51           O  
ATOM   2260  CG  HIS A 269       9.621   4.580  -7.671  1.00 93.51           C  
ATOM   2261  CD2 HIS A 269       8.868   4.659  -6.548  1.00 93.51           C  
ATOM   2262  ND1 HIS A 269       8.831   5.047  -8.699  1.00 93.51           N  
ATOM   2263  CE1 HIS A 269       7.650   5.395  -8.216  1.00 93.51           C  
ATOM   2264  NE2 HIS A 269       7.647   5.169  -6.913  1.00 93.51           N  
ATOM   2265  N   ALA A 270      13.455   1.898  -8.243  1.00 91.25           N  
ATOM   2266  CA  ALA A 270      14.631   1.468  -8.994  1.00 91.25           C  
ATOM   2267  C   ALA A 270      14.507   0.008  -9.421  1.00 91.25           C  
ATOM   2268  CB  ALA A 270      15.896   1.669  -8.162  1.00 91.25           C  
ATOM   2269  O   ALA A 270      14.918  -0.360 -10.523  1.00 91.25           O  
ATOM   2270  N   PHE A 271      13.838  -0.782  -8.616  1.00 92.96           N  
ATOM   2271  CA  PHE A 271      13.656  -2.207  -8.867  1.00 92.96           C  
ATOM   2272  C   PHE A 271      12.230  -2.636  -8.545  1.00 92.96           C  
ATOM   2273  CB  PHE A 271      14.651  -3.030  -8.043  1.00 92.96           C  
ATOM   2274  O   PHE A 271      11.991  -3.314  -7.543  1.00 92.96           O  
ATOM   2275  CG  PHE A 271      16.071  -2.541  -8.139  1.00 92.96           C  
ATOM   2276  CD1 PHE A 271      16.810  -2.731  -9.301  1.00 92.96           C  
ATOM   2277  CD2 PHE A 271      16.667  -1.889  -7.067  1.00 92.96           C  
ATOM   2278  CE1 PHE A 271      18.124  -2.279  -9.392  1.00 92.96           C  
ATOM   2279  CE2 PHE A 271      17.980  -1.434  -7.152  1.00 92.96           C  
ATOM   2280  CZ  PHE A 271      18.707  -1.631  -8.315  1.00 92.96           C  
ATOM   2281  N   PRO A 272      11.290  -2.301  -9.357  1.00 91.41           N  
ATOM   2282  CA  PRO A 272       9.868  -2.497  -9.063  1.00 91.41           C  
ATOM   2283  C   PRO A 272       9.472  -3.972  -9.024  1.00 91.41           C  
ATOM   2284  CB  PRO A 272       9.167  -1.774 -10.216  1.00 91.41           C  
ATOM   2285  O   PRO A 272       8.458  -4.326  -8.418  1.00 91.41           O  
ATOM   2286  CG  PRO A 272      10.189  -1.709 -11.304  1.00 91.41           C  
ATOM   2287  CD  PRO A 272      11.551  -1.644 -10.676  1.00 91.41           C  
ATOM   2288  N   TRP A 273      10.302  -4.897  -9.557  1.00 89.69           N  
ATOM   2289  CA  TRP A 273       9.955  -6.312  -9.638  1.00 89.69           C  
ATOM   2290  C   TRP A 273      10.463  -7.068  -8.415  1.00 89.69           C  
ATOM   2291  CB  TRP A 273      10.530  -6.934 -10.913  1.00 89.69           C  
ATOM   2292  O   TRP A 273      10.192  -8.261  -8.258  1.00 89.69           O  
ATOM   2293  CG  TRP A 273      12.016  -6.789 -11.045  1.00 89.69           C  
ATOM   2294  CD1 TRP A 273      12.973  -7.643 -10.571  1.00 89.69           C  
ATOM   2295  CD2 TRP A 273      12.716  -5.722 -11.692  1.00 89.69           C  
ATOM   2296  CE2 TRP A 273      14.097  -5.994 -11.572  1.00 89.69           C  
ATOM   2297  CE3 TRP A 273      12.310  -4.561 -12.363  1.00 89.69           C  
ATOM   2298  NE1 TRP A 273      14.226  -7.171 -10.884  1.00 89.69           N  
ATOM   2299  CH2 TRP A 273      14.649  -4.017 -12.750  1.00 89.69           C  
ATOM   2300  CZ2 TRP A 273      15.074  -5.146 -12.099  1.00 89.69           C  
ATOM   2301  CZ3 TRP A 273      13.284  -3.718 -12.886  1.00 89.69           C  
ATOM   2302  N   ASP A 274      11.227  -6.484  -7.563  1.00 93.16           N  
ATOM   2303  CA  ASP A 274      11.701  -7.095  -6.325  1.00 93.16           C  
ATOM   2304  C   ASP A 274      10.553  -7.300  -5.339  1.00 93.16           C  
ATOM   2305  CB  ASP A 274      12.796  -6.237  -5.687  1.00 93.16           C  
ATOM   2306  O   ASP A 274       9.868  -6.345  -4.969  1.00 93.16           O  
ATOM   2307  CG  ASP A 274      13.519  -6.944  -4.554  1.00 93.16           C  
ATOM   2308  OD1 ASP A 274      12.888  -7.232  -3.514  1.00 93.16           O  
ATOM   2309  OD2 ASP A 274      14.731  -7.213  -4.701  1.00 93.16           O  
ATOM   2310  N   TYR A 275      10.371  -8.542  -4.873  1.00 94.14           N  
ATOM   2311  CA  TYR A 275       9.205  -8.847  -4.051  1.00 94.14           C  
ATOM   2312  C   TYR A 275       9.340  -8.230  -2.664  1.00 94.14           C  
ATOM   2313  CB  TYR A 275       9.012 -10.362  -3.932  1.00 94.14           C  
ATOM   2314  O   TYR A 275       8.341  -8.015  -1.974  1.00 94.14           O  
ATOM   2315  CG  TYR A 275       9.856 -10.998  -2.855  1.00 94.14           C  
ATOM   2316  CD1 TYR A 275      11.188 -11.330  -3.091  1.00 94.14           C  
ATOM   2317  CD2 TYR A 275       9.323 -11.271  -1.600  1.00 94.14           C  
ATOM   2318  CE1 TYR A 275      11.969 -11.918  -2.102  1.00 94.14           C  
ATOM   2319  CE2 TYR A 275      10.095 -11.860  -0.603  1.00 94.14           C  
ATOM   2320  OH  TYR A 275      12.183 -12.762   0.119  1.00 94.14           O  
ATOM   2321  CZ  TYR A 275      11.415 -12.179  -0.863  1.00 94.14           C  
ATOM   2322  N   LYS A 276      10.582  -7.908  -2.247  1.00 92.26           N  
ATOM   2323  CA  LYS A 276      10.824  -7.345  -0.922  1.00 92.26           C  
ATOM   2324  C   LYS A 276      10.569  -5.841  -0.909  1.00 92.26           C  
ATOM   2325  CB  LYS A 276      12.254  -7.638  -0.467  1.00 92.26           C  
ATOM   2326  O   LYS A 276      10.284  -5.263   0.143  1.00 92.26           O  
ATOM   2327  CG  LYS A 276      12.545  -9.116  -0.251  1.00 92.26           C  
ATOM   2328  CD  LYS A 276      13.997  -9.348   0.146  1.00 92.26           C  
ATOM   2329  CE  LYS A 276      14.520 -10.673  -0.392  1.00 92.26           C  
ATOM   2330  NZ  LYS A 276      15.946 -10.902  -0.011  1.00 92.26           N  
ATOM   2331  N   ALA A 277      10.682  -5.227  -2.083  1.00 92.73           N  
ATOM   2332  CA  ALA A 277      10.548  -3.782  -2.251  1.00 92.73           C  
ATOM   2333  C   ALA A 277      11.584  -3.035  -1.415  1.00 92.73           C  
ATOM   2334  CB  ALA A 277       9.139  -3.332  -1.874  1.00 92.73           C  
ATOM   2335  O   ALA A 277      11.386  -1.868  -1.070  1.00 92.73           O  
ATOM   2336  N   SER A 278      12.599  -3.686  -1.011  1.00 91.28           N  
ATOM   2337  CA  SER A 278      13.710  -3.140  -0.238  1.00 91.28           C  
ATOM   2338  C   SER A 278      14.958  -4.005  -0.376  1.00 91.28           C  
ATOM   2339  CB  SER A 278      13.327  -3.015   1.237  1.00 91.28           C  
ATOM   2340  O   SER A 278      14.866  -5.188  -0.711  1.00 91.28           O  
ATOM   2341  OG  SER A 278      13.150  -4.294   1.821  1.00 91.28           O  
ATOM   2342  N   GLU A 279      16.166  -3.348  -0.289  1.00 82.60           N  
ATOM   2343  CA  GLU A 279      17.462  -4.018  -0.350  1.00 82.60           C  
ATOM   2344  C   GLU A 279      17.784  -4.717   0.968  1.00 82.60           C  
ATOM   2345  CB  GLU A 279      18.568  -3.019  -0.699  1.00 82.60           C  
ATOM   2346  O   GLU A 279      18.245  -5.860   0.974  1.00 82.60           O  
ATOM   2347  CG  GLU A 279      19.941  -3.655  -0.863  1.00 82.60           C  
ATOM   2348  CD  GLU A 279      21.039  -2.645  -1.157  1.00 82.60           C  
ATOM   2349  OE1 GLU A 279      22.200  -3.057  -1.379  1.00 82.60           O  
ATOM   2350  OE2 GLU A 279      20.736  -1.431  -1.163  1.00 82.60           O  
ATOM   2351  N   LEU A 280      17.607  -4.004   2.187  1.00 63.98           N  
ATOM   2352  CA  LEU A 280      18.007  -4.448   3.517  1.00 63.98           C  
ATOM   2353  C   LEU A 280      16.786  -4.780   4.369  1.00 63.98           C  
ATOM   2354  CB  LEU A 280      18.850  -3.374   4.210  1.00 63.98           C  
ATOM   2355  O   LEU A 280      15.851  -3.982   4.459  1.00 63.98           O  
ATOM   2356  CG  LEU A 280      20.194  -3.043   3.558  1.00 63.98           C  
ATOM   2357  CD1 LEU A 280      20.808  -1.808   4.208  1.00 63.98           C  
ATOM   2358  CD2 LEU A 280      21.143  -4.233   3.656  1.00 63.98           C  
ATOM   2359  N   GLY A 281      16.291  -5.992   4.504  1.00 54.71           N  
ATOM   2360  CA  GLY A 281      15.083  -6.588   5.053  1.00 54.71           C  
ATOM   2361  C   GLY A 281      15.316  -7.300   6.373  1.00 54.71           C  
ATOM   2362  O   GLY A 281      15.819  -8.425   6.397  1.00 54.71           O  
ATOM   2363  N   ILE A 282      15.712  -6.478   7.482  1.00 58.64           N  
ATOM   2364  CA  ILE A 282      15.381  -7.003   8.802  1.00 58.64           C  
ATOM   2365  C   ILE A 282      13.865  -7.040   8.977  1.00 58.64           C  
ATOM   2366  CB  ILE A 282      16.030  -6.163   9.924  1.00 58.64           C  
ATOM   2367  O   ILE A 282      13.165  -6.106   8.579  1.00 58.64           O  
ATOM   2368  CG1 ILE A 282      17.542  -6.049   9.699  1.00 58.64           C  
ATOM   2369  CG2 ILE A 282      15.725  -6.768  11.297  1.00 58.64           C  
ATOM   2370  CD1 ILE A 282      18.225  -5.019  10.590  1.00 58.64           C  
ATOM   2371  N   TYR A 283      13.272  -8.229   8.897  1.00 68.62           N  
ATOM   2372  CA  TYR A 283      11.850  -8.422   9.157  1.00 68.62           C  
ATOM   2373  C   TYR A 283      11.314  -7.341  10.090  1.00 68.62           C  
ATOM   2374  CB  TYR A 283      11.596  -9.806   9.762  1.00 68.62           C  
ATOM   2375  O   TYR A 283      10.117  -7.047  10.086  1.00 68.62           O  
ATOM   2376  CG  TYR A 283      11.802 -10.941   8.789  1.00 68.62           C  
ATOM   2377  CD1 TYR A 283      11.358 -10.843   7.472  1.00 68.62           C  
ATOM   2378  CD2 TYR A 283      12.439 -12.112   9.183  1.00 68.62           C  
ATOM   2379  CE1 TYR A 283      11.544 -11.887   6.571  1.00 68.62           C  
ATOM   2380  CE2 TYR A 283      12.630 -13.162   8.291  1.00 68.62           C  
ATOM   2381  OH  TYR A 283      12.367 -14.077   6.102  1.00 68.62           O  
ATOM   2382  CZ  TYR A 283      12.180 -13.041   6.989  1.00 68.62           C  
ATOM   2383  N   SER A 284      12.273  -6.504  10.793  1.00 70.36           N  
ATOM   2384  CA  SER A 284      11.829  -5.538  11.792  1.00 70.36           C  
ATOM   2385  C   SER A 284      11.233  -4.298  11.135  1.00 70.36           C  
ATOM   2386  CB  SER A 284      12.990  -5.135  12.702  1.00 70.36           C  
ATOM   2387  O   SER A 284      10.384  -3.625  11.723  1.00 70.36           O  
ATOM   2388  OG  SER A 284      14.056  -4.588  11.945  1.00 70.36           O  
ATOM   2389  N   THR A 285      11.487  -4.069   9.790  1.00 79.96           N  
ATOM   2390  CA  THR A 285      10.976  -2.855   9.163  1.00 79.96           C  
ATOM   2391  C   THR A 285      10.244  -3.182   7.865  1.00 79.96           C  
ATOM   2392  CB  THR A 285      12.111  -1.854   8.877  1.00 79.96           C  
ATOM   2393  O   THR A 285       9.743  -2.285   7.185  1.00 79.96           O  
ATOM   2394  CG2 THR A 285      12.735  -1.345  10.172  1.00 79.96           C  
ATOM   2395  OG1 THR A 285      13.122  -2.499   8.093  1.00 79.96           O  
ATOM   2396  N   ASN A 286      10.070  -4.529   7.563  1.00 89.08           N  
ATOM   2397  CA  ASN A 286       9.376  -5.002   6.370  1.00 89.08           C  
ATOM   2398  C   ASN A 286       8.553  -6.254   6.660  1.00 89.08           C  
ATOM   2399  CB  ASN A 286      10.372  -5.271   5.240  1.00 89.08           C  
ATOM   2400  O   ASN A 286       8.938  -7.358   6.273  1.00 89.08           O  
ATOM   2401  CG  ASN A 286       9.708  -5.339   3.880  1.00 89.08           C  
ATOM   2402  ND2 ASN A 286      10.491  -5.139   2.826  1.00 89.08           N  
ATOM   2403  OD1 ASN A 286       8.500  -5.568   3.776  1.00 89.08           O  
ATOM   2404  N   MET A 287       7.496  -6.110   7.354  1.00 91.53           N  
ATOM   2405  CA  MET A 287       6.599  -7.171   7.805  1.00 91.53           C  
ATOM   2406  C   MET A 287       5.931  -7.858   6.619  1.00 91.53           C  
ATOM   2407  CB  MET A 287       5.537  -6.612   8.753  1.00 91.53           C  
ATOM   2408  O   MET A 287       5.598  -9.042   6.689  1.00 91.53           O  
ATOM   2409  CG  MET A 287       6.072  -6.251  10.129  1.00 91.53           C  
ATOM   2410  SD  MET A 287       4.741  -5.770  11.297  1.00 91.53           S  
ATOM   2411  CE  MET A 287       4.335  -4.122  10.657  1.00 91.53           C  
ATOM   2412  N   THR A 288       5.789  -7.100   5.531  1.00 94.86           N  
ATOM   2413  CA  THR A 288       5.194  -7.675   4.329  1.00 94.86           C  
ATOM   2414  C   THR A 288       6.096  -8.758   3.744  1.00 94.86           C  
ATOM   2415  CB  THR A 288       4.929  -6.593   3.265  1.00 94.86           C  
ATOM   2416  O   THR A 288       5.622  -9.832   3.370  1.00 94.86           O  
ATOM   2417  CG2 THR A 288       4.328  -7.200   2.002  1.00 94.86           C  
ATOM   2418  OG1 THR A 288       4.019  -5.622   3.796  1.00 94.86           O  
ATOM   2419  N   ALA A 289       7.381  -8.490   3.632  1.00 93.53           N  
ATOM   2420  CA  ALA A 289       8.336  -9.478   3.137  1.00 93.53           C  
ATOM   2421  C   ALA A 289       8.352 -10.718   4.027  1.00 93.53           C  
ATOM   2422  CB  ALA A 289       9.733  -8.870   3.050  1.00 93.53           C  
ATOM   2423  O   ALA A 289       8.435 -11.844   3.531  1.00 93.53           O  
ATOM   2424  N   PHE A 290       8.311 -10.492   5.358  1.00 93.55           N  
ATOM   2425  CA  PHE A 290       8.228 -11.606   6.295  1.00 93.55           C  
ATOM   2426  C   PHE A 290       7.014 -12.477   5.994  1.00 93.55           C  
ATOM   2427  CB  PHE A 290       8.161 -11.093   7.737  1.00 93.55           C  
ATOM   2428  O   PHE A 290       7.120 -13.704   5.948  1.00 93.55           O  
ATOM   2429  CG  PHE A 290       7.899 -12.171   8.754  1.00 93.55           C  
ATOM   2430  CD1 PHE A 290       6.620 -12.373   9.258  1.00 93.55           C  
ATOM   2431  CD2 PHE A 290       8.932 -12.982   9.205  1.00 93.55           C  
ATOM   2432  CE1 PHE A 290       6.374 -13.371  10.199  1.00 93.55           C  
ATOM   2433  CE2 PHE A 290       8.694 -13.981  10.145  1.00 93.55           C  
ATOM   2434  CZ  PHE A 290       7.415 -14.173  10.642  1.00 93.55           C  
ATOM   2435  N   PHE A 291       5.883 -11.879   5.889  1.00 95.88           N  
ATOM   2436  CA  PHE A 291       4.642 -12.582   5.584  1.00 95.88           C  
ATOM   2437  C   PHE A 291       4.784 -13.405   4.310  1.00 95.88           C  
ATOM   2438  CB  PHE A 291       3.482 -11.590   5.442  1.00 95.88           C  
ATOM   2439  O   PHE A 291       4.429 -14.586   4.285  1.00 95.88           O  
ATOM   2440  CG  PHE A 291       2.213 -12.211   4.923  1.00 95.88           C  
ATOM   2441  CD1 PHE A 291       1.882 -12.124   3.576  1.00 95.88           C  
ATOM   2442  CD2 PHE A 291       1.352 -12.880   5.782  1.00 95.88           C  
ATOM   2443  CE1 PHE A 291       0.708 -12.698   3.093  1.00 95.88           C  
ATOM   2444  CE2 PHE A 291       0.177 -13.456   5.306  1.00 95.88           C  
ATOM   2445  CZ  PHE A 291      -0.144 -13.362   3.962  1.00 95.88           C  
ATOM   2446  N   ILE A 292       5.303 -12.791   3.245  1.00 96.56           N  
ATOM   2447  CA  ILE A 292       5.442 -13.465   1.959  1.00 96.56           C  
ATOM   2448  C   ILE A 292       6.388 -14.655   2.099  1.00 96.56           C  
ATOM   2449  CB  ILE A 292       5.954 -12.499   0.867  1.00 96.56           C  
ATOM   2450  O   ILE A 292       6.115 -15.738   1.577  1.00 96.56           O  
ATOM   2451  CG1 ILE A 292       4.918 -11.401   0.597  1.00 96.56           C  
ATOM   2452  CG2 ILE A 292       6.289 -13.264  -0.416  1.00 96.56           C  
ATOM   2453  CD1 ILE A 292       5.429 -10.273  -0.289  1.00 96.56           C  
ATOM   2454  N   ASP A 293       7.525 -14.496   2.813  1.00 95.32           N  
ATOM   2455  CA  ASP A 293       8.468 -15.581   3.066  1.00 95.32           C  
ATOM   2456  C   ASP A 293       7.798 -16.728   3.818  1.00 95.32           C  
ATOM   2457  CB  ASP A 293       9.676 -15.069   3.854  1.00 95.32           C  
ATOM   2458  O   ASP A 293       8.032 -17.899   3.513  1.00 95.32           O  
ATOM   2459  CG  ASP A 293      10.682 -14.334   2.987  1.00 95.32           C  
ATOM   2460  OD1 ASP A 293      10.698 -14.548   1.756  1.00 95.32           O  
ATOM   2461  OD2 ASP A 293      11.468 -13.535   3.540  1.00 95.32           O  
ATOM   2462  N   ALA A 294       6.998 -16.386   4.846  1.00 96.12           N  
ATOM   2463  CA  ALA A 294       6.262 -17.394   5.605  1.00 96.12           C  
ATOM   2464  C   ALA A 294       5.315 -18.178   4.701  1.00 96.12           C  
ATOM   2465  CB  ALA A 294       5.484 -16.740   6.744  1.00 96.12           C  
ATOM   2466  O   ALA A 294       5.231 -19.405   4.794  1.00 96.12           O  
ATOM   2467  N   MET A 295       4.611 -17.492   3.831  1.00 97.74           N  
ATOM   2468  CA  MET A 295       3.690 -18.134   2.897  1.00 97.74           C  
ATOM   2469  C   MET A 295       4.448 -18.998   1.894  1.00 97.74           C  
ATOM   2470  CB  MET A 295       2.856 -17.086   2.158  1.00 97.74           C  
ATOM   2471  O   MET A 295       3.938 -20.025   1.443  1.00 97.74           O  
ATOM   2472  CG  MET A 295       1.914 -16.305   3.061  1.00 97.74           C  
ATOM   2473  SD  MET A 295       0.737 -17.392   3.957  1.00 97.74           S  
ATOM   2474  CE  MET A 295       1.415 -17.283   5.636  1.00 97.74           C  
ATOM   2475  N   ALA A 296       5.638 -18.553   1.501  1.00 96.89           N  
ATOM   2476  CA  ALA A 296       6.495 -19.358   0.633  1.00 96.89           C  
ATOM   2477  C   ALA A 296       6.898 -20.662   1.316  1.00 96.89           C  
ATOM   2478  CB  ALA A 296       7.736 -18.567   0.229  1.00 96.89           C  
ATOM   2479  O   ALA A 296       6.910 -21.722   0.686  1.00 96.89           O  
ATOM   2480  N   LYS A 297       7.214 -20.570   2.620  1.00 96.38           N  
ATOM   2481  CA  LYS A 297       7.579 -21.749   3.399  1.00 96.38           C  
ATOM   2482  C   LYS A 297       6.416 -22.734   3.483  1.00 96.38           C  
ATOM   2483  CB  LYS A 297       8.027 -21.347   4.805  1.00 96.38           C  
ATOM   2484  O   LYS A 297       6.624 -23.949   3.499  1.00 96.38           O  
ATOM   2485  CG  LYS A 297       9.419 -20.734   4.860  1.00 96.38           C  
ATOM   2486  CD  LYS A 297       9.824 -20.392   6.288  1.00 96.38           C  
ATOM   2487  CE  LYS A 297      11.191 -19.724   6.337  1.00 96.38           C  
ATOM   2488  NZ  LYS A 297      11.571 -19.344   7.731  1.00 96.38           N  
ATOM   2489  N   LEU A 298       5.223 -22.220   3.475  1.00 96.76           N  
ATOM   2490  CA  LEU A 298       4.011 -23.029   3.539  1.00 96.76           C  
ATOM   2491  C   LEU A 298       3.624 -23.538   2.155  1.00 96.76           C  
ATOM   2492  CB  LEU A 298       2.858 -22.221   4.140  1.00 96.76           C  
ATOM   2493  O   LEU A 298       2.676 -24.315   2.017  1.00 96.76           O  
ATOM   2494  CG  LEU A 298       3.018 -21.792   5.599  1.00 96.76           C  
ATOM   2495  CD1 LEU A 298       1.867 -20.880   6.013  1.00 96.76           C  
ATOM   2496  CD2 LEU A 298       3.093 -23.013   6.510  1.00 96.76           C  
ATOM   2497  N   GLY A 299       4.319 -23.098   1.147  1.00 96.12           N  
ATOM   2498  CA  GLY A 299       4.049 -23.531  -0.215  1.00 96.12           C  
ATOM   2499  C   GLY A 299       2.945 -22.737  -0.886  1.00 96.12           C  
ATOM   2500  O   GLY A 299       2.405 -23.158  -1.911  1.00 96.12           O  
ATOM   2501  N   LEU A 300       2.481 -21.641  -0.333  1.00 97.49           N  
ATOM   2502  CA  LEU A 300       1.365 -20.838  -0.822  1.00 97.49           C  
ATOM   2503  C   LEU A 300       1.862 -19.700  -1.708  1.00 97.49           C  
ATOM   2504  CB  LEU A 300       0.557 -20.274   0.349  1.00 97.49           C  
ATOM   2505  O   LEU A 300       1.110 -19.174  -2.531  1.00 97.49           O  
ATOM   2506  CG  LEU A 300      -0.212 -21.290   1.194  1.00 97.49           C  
ATOM   2507  CD1 LEU A 300      -0.842 -20.606   2.403  1.00 97.49           C  
ATOM   2508  CD2 LEU A 300      -1.277 -21.988   0.354  1.00 97.49           C  
ATOM   2509  N   ALA A 301       3.125 -19.240  -1.539  1.00 97.98           N  
ATOM   2510  CA  ALA A 301       3.803 -18.276  -2.402  1.00 97.98           C  
ATOM   2511  C   ALA A 301       5.025 -18.902  -3.068  1.00 97.98           C  
ATOM   2512  CB  ALA A 301       4.210 -17.040  -1.604  1.00 97.98           C  
ATOM   2513  O   ALA A 301       5.734 -19.702  -2.453  1.00 97.98           O  
ATOM   2514  N   TYR A 302       5.283 -18.550  -4.381  1.00 97.56           N  
ATOM   2515  CA  TYR A 302       6.419 -19.093  -5.117  1.00 97.56           C  
ATOM   2516  C   TYR A 302       6.887 -18.121  -6.193  1.00 97.56           C  
ATOM   2517  CB  TYR A 302       6.056 -20.439  -5.750  1.00 97.56           C  
ATOM   2518  O   TYR A 302       6.284 -17.062  -6.387  1.00 97.56           O  
ATOM   2519  CG  TYR A 302       4.976 -20.344  -6.801  1.00 97.56           C  
ATOM   2520  CD1 TYR A 302       3.636 -20.219  -6.440  1.00 97.56           C  
ATOM   2521  CD2 TYR A 302       5.293 -20.379  -8.154  1.00 97.56           C  
ATOM   2522  CE1 TYR A 302       2.637 -20.133  -7.405  1.00 97.56           C  
ATOM   2523  CE2 TYR A 302       4.302 -20.294  -9.127  1.00 97.56           C  
ATOM   2524  OH  TYR A 302       1.995 -20.085  -9.702  1.00 97.56           O  
ATOM   2525  CZ  TYR A 302       2.979 -20.170  -8.743  1.00 97.56           C  
ATOM   2526  N   ASP A 303       8.055 -18.362  -6.766  1.00 96.21           N  
ATOM   2527  CA  ASP A 303       8.664 -17.531  -7.800  1.00 96.21           C  
ATOM   2528  C   ASP A 303       8.929 -16.118  -7.283  1.00 96.21           C  
ATOM   2529  CB  ASP A 303       7.771 -17.478  -9.041  1.00 96.21           C  
ATOM   2530  O   ASP A 303       8.679 -15.137  -7.987  1.00 96.21           O  
ATOM   2531  CG  ASP A 303       8.517 -17.040 -10.290  1.00 96.21           C  
ATOM   2532  OD1 ASP A 303       9.757 -17.192 -10.344  1.00 96.21           O  
ATOM   2533  OD2 ASP A 303       7.860 -16.537 -11.226  1.00 96.21           O  
ATOM   2534  N   LEU A 304       9.359 -16.020  -6.042  1.00 95.85           N  
ATOM   2535  CA  LEU A 304       9.699 -14.734  -5.444  1.00 95.85           C  
ATOM   2536  C   LEU A 304      10.914 -14.119  -6.130  1.00 95.85           C  
ATOM   2537  CB  LEU A 304       9.970 -14.894  -3.946  1.00 95.85           C  
ATOM   2538  O   LEU A 304      11.995 -14.713  -6.136  1.00 95.85           O  
ATOM   2539  CG  LEU A 304       8.746 -15.115  -3.055  1.00 95.85           C  
ATOM   2540  CD1 LEU A 304       8.045 -16.416  -3.432  1.00 95.85           C  
ATOM   2541  CD2 LEU A 304       9.150 -15.125  -1.585  1.00 95.85           C  
ATOM   2542  N   LYS A 305      10.715 -12.965  -6.741  1.00 92.12           N  
ATOM   2543  CA  LYS A 305      11.789 -12.285  -7.459  1.00 92.12           C  
ATOM   2544  C   LYS A 305      12.542 -11.326  -6.542  1.00 92.12           C  
ATOM   2545  CB  LYS A 305      11.232 -11.528  -8.666  1.00 92.12           C  
ATOM   2546  O   LYS A 305      11.929 -10.514  -5.846  1.00 92.12           O  
ATOM   2547  CG  LYS A 305      10.546 -12.418  -9.692  1.00 92.12           C  
ATOM   2548  CD  LYS A 305       9.932 -11.599 -10.821  1.00 92.12           C  
ATOM   2549  CE  LYS A 305       9.253 -12.489 -11.853  1.00 92.12           C  
ATOM   2550  NZ  LYS A 305       7.936 -12.998 -11.365  1.00 92.12           N  
ATOM   2551  N   SER A 306      13.923 -11.424  -6.547  1.00 91.43           N  
ATOM   2552  CA  SER A 306      14.798 -10.522  -5.806  1.00 91.43           C  
ATOM   2553  C   SER A 306      15.970 -10.059  -6.666  1.00 91.43           C  
ATOM   2554  CB  SER A 306      15.321 -11.202  -4.540  1.00 91.43           C  
ATOM   2555  O   SER A 306      16.431 -10.793  -7.542  1.00 91.43           O  
ATOM   2556  OG  SER A 306      16.029 -10.279  -3.730  1.00 91.43           O  
ATOM   2557  N   VAL A 307      16.408  -8.840  -6.390  1.00 89.36           N  
ATOM   2558  CA  VAL A 307      17.487  -8.248  -7.175  1.00 89.36           C  
ATOM   2559  C   VAL A 307      18.835  -8.746  -6.659  1.00 89.36           C  
ATOM   2560  CB  VAL A 307      17.437  -6.704  -7.134  1.00 89.36           C  
ATOM   2561  O   VAL A 307      19.086  -8.738  -5.452  1.00 89.36           O  
ATOM   2562  CG1 VAL A 307      18.526  -6.106  -8.023  1.00 89.36           C  
ATOM   2563  CG2 VAL A 307      16.059  -6.203  -7.562  1.00 89.36           C  
ATOM   2564  N   ALA A 308      19.750  -9.215  -7.616  1.00 88.06           N  
ATOM   2565  CA  ALA A 308      21.087  -9.680  -7.257  1.00 88.06           C  
ATOM   2566  C   ALA A 308      21.919  -8.549  -6.660  1.00 88.06           C  
ATOM   2567  CB  ALA A 308      21.792 -10.268  -8.477  1.00 88.06           C  
ATOM   2568  O   ALA A 308      21.845  -7.406  -7.119  1.00 88.06           O  
ATOM   2569  N   PRO A 309      22.711  -8.782  -5.644  1.00 86.87           N  
ATOM   2570  CA  PRO A 309      23.537  -7.768  -4.984  1.00 86.87           C  
ATOM   2571  C   PRO A 309      24.443  -7.020  -5.959  1.00 86.87           C  
ATOM   2572  CB  PRO A 309      24.363  -8.582  -3.985  1.00 86.87           C  
ATOM   2573  O   PRO A 309      24.676  -5.819  -5.794  1.00 86.87           O  
ATOM   2574  CG  PRO A 309      23.509  -9.764  -3.657  1.00 86.87           C  
ATOM   2575  CD  PRO A 309      22.761 -10.170  -4.894  1.00 86.87           C  
ATOM   2576  N   GLU A 310      24.914  -7.670  -6.924  1.00 84.42           N  
ATOM   2577  CA  GLU A 310      25.793  -7.065  -7.920  1.00 84.42           C  
ATOM   2578  C   GLU A 310      25.054  -6.012  -8.741  1.00 84.42           C  
ATOM   2579  CB  GLU A 310      26.379  -8.136  -8.843  1.00 84.42           C  
ATOM   2580  O   GLU A 310      25.620  -4.969  -9.076  1.00 84.42           O  
ATOM   2581  CG  GLU A 310      27.375  -7.596  -9.858  1.00 84.42           C  
ATOM   2582  CD  GLU A 310      28.562  -6.892  -9.218  1.00 84.42           C  
ATOM   2583  OE1 GLU A 310      29.168  -6.012  -9.870  1.00 84.42           O  
ATOM   2584  OE2 GLU A 310      28.887  -7.225  -8.057  1.00 84.42           O  
ATOM   2585  N   VAL A 311      23.799  -6.316  -9.111  1.00 87.15           N  
ATOM   2586  CA  VAL A 311      22.954  -5.382  -9.848  1.00 87.15           C  
ATOM   2587  C   VAL A 311      22.691  -4.141  -8.999  1.00 87.15           C  
ATOM   2588  CB  VAL A 311      21.617  -6.035 -10.266  1.00 87.15           C  
ATOM   2589  O   VAL A 311      22.741  -3.016  -9.500  1.00 87.15           O  
ATOM   2590  CG1 VAL A 311      20.691  -5.005 -10.911  1.00 87.15           C  
ATOM   2591  CG2 VAL A 311      21.869  -7.202 -11.219  1.00 87.15           C  
ATOM   2592  N   VAL A 312      22.430  -4.321  -7.715  1.00 87.49           N  
ATOM   2593  CA  VAL A 312      22.199  -3.225  -6.780  1.00 87.49           C  
ATOM   2594  C   VAL A 312      23.457  -2.367  -6.668  1.00 87.49           C  
ATOM   2595  CB  VAL A 312      21.783  -3.746  -5.386  1.00 87.49           C  
ATOM   2596  O   VAL A 312      23.384  -1.137  -6.724  1.00 87.49           O  
ATOM   2597  CG1 VAL A 312      21.707  -2.599  -4.381  1.00 87.49           C  
ATOM   2598  CG2 VAL A 312      20.445  -4.479  -5.468  1.00 87.49           C  
ATOM   2599  N   LYS A 313      24.619  -3.011  -6.542  1.00 86.36           N  
ATOM   2600  CA  LYS A 313      25.897  -2.313  -6.443  1.00 86.36           C  
ATOM   2601  C   LYS A 313      26.149  -1.450  -7.677  1.00 86.36           C  
ATOM   2602  CB  LYS A 313      27.042  -3.310  -6.259  1.00 86.36           C  
ATOM   2603  O   LYS A 313      26.545  -0.289  -7.559  1.00 86.36           O  
ATOM   2604  CG  LYS A 313      28.400  -2.661  -6.039  1.00 86.36           C  
ATOM   2605  CD  LYS A 313      29.495  -3.703  -5.853  1.00 86.36           C  
ATOM   2606  CE  LYS A 313      30.863  -3.055  -5.687  1.00 86.36           C  
ATOM   2607  NZ  LYS A 313      31.947  -4.075  -5.557  1.00 86.36           N  
ATOM   2608  N   ARG A 314      25.975  -2.025  -8.844  1.00 85.97           N  
ATOM   2609  CA  ARG A 314      26.188  -1.304 -10.095  1.00 85.97           C  
ATOM   2610  C   ARG A 314      25.281  -0.082 -10.184  1.00 85.97           C  
ATOM   2611  CB  ARG A 314      25.947  -2.224 -11.294  1.00 85.97           C  
ATOM   2612  O   ARG A 314      25.707   0.982 -10.637  1.00 85.97           O  
ATOM   2613  CG  ARG A 314      27.064  -3.227 -11.535  1.00 85.97           C  
ATOM   2614  CD  ARG A 314      26.814  -4.060 -12.784  1.00 85.97           C  
ATOM   2615  NE  ARG A 314      27.653  -5.254 -12.813  1.00 85.97           N  
ATOM   2616  NH1 ARG A 314      26.645  -6.171 -14.678  1.00 85.97           N  
ATOM   2617  NH2 ARG A 314      28.370  -7.272 -13.644  1.00 85.97           N  
ATOM   2618  CZ  ARG A 314      27.554  -6.230 -13.712  1.00 85.97           C  
ATOM   2619  N   ARG A 315      23.982  -0.240  -9.776  1.00 86.23           N  
ATOM   2620  CA  ARG A 315      23.018   0.855  -9.799  1.00 86.23           C  
ATOM   2621  C   ARG A 315      23.429   1.966  -8.838  1.00 86.23           C  
ATOM   2622  CB  ARG A 315      21.618   0.347  -9.445  1.00 86.23           C  
ATOM   2623  O   ARG A 315      23.358   3.148  -9.182  1.00 86.23           O  
ATOM   2624  CG  ARG A 315      20.533   1.407  -9.554  1.00 86.23           C  
ATOM   2625  CD  ARG A 315      20.268   1.797 -11.001  1.00 86.23           C  
ATOM   2626  NE  ARG A 315      19.142   2.719 -11.114  1.00 86.23           N  
ATOM   2627  NH1 ARG A 315      18.401   1.894 -13.140  1.00 86.23           N  
ATOM   2628  NH2 ARG A 315      17.292   3.626 -12.128  1.00 86.23           N  
ATOM   2629  CZ  ARG A 315      18.281   2.744 -12.127  1.00 86.23           C  
ATOM   2630  N   VAL A 316      23.792   1.615  -7.650  1.00 87.89           N  
ATOM   2631  CA  VAL A 316      24.217   2.564  -6.626  1.00 87.89           C  
ATOM   2632  C   VAL A 316      25.415   3.366  -7.130  1.00 87.89           C  
ATOM   2633  CB  VAL A 316      24.572   1.850  -5.303  1.00 87.89           C  
ATOM   2634  O   VAL A 316      25.460   4.589  -6.978  1.00 87.89           O  
ATOM   2635  CG1 VAL A 316      25.244   2.818  -4.330  1.00 87.89           C  
ATOM   2636  CG2 VAL A 316      23.320   1.240  -4.674  1.00 87.89           C  
ATOM   2637  N   GLU A 317      26.445   2.713  -7.745  1.00 87.62           N  
ATOM   2638  CA  GLU A 317      27.651   3.361  -8.251  1.00 87.62           C  
ATOM   2639  C   GLU A 317      27.330   4.288  -9.420  1.00 87.62           C  
ATOM   2640  CB  GLU A 317      28.685   2.316  -8.677  1.00 87.62           C  
ATOM   2641  O   GLU A 317      27.940   5.350  -9.562  1.00 87.62           O  
ATOM   2642  CG  GLU A 317      29.331   1.579  -7.512  1.00 87.62           C  
ATOM   2643  CD  GLU A 317      30.257   0.457  -7.951  1.00 87.62           C  
ATOM   2644  OE1 GLU A 317      30.984  -0.100  -7.097  1.00 87.62           O  
ATOM   2645  OE2 GLU A 317      30.257   0.132  -9.160  1.00 87.62           O  
ATOM   2646  N   ARG A 318      26.319   3.882 -10.164  1.00 86.71           N  
ATOM   2647  CA  ARG A 318      25.970   4.614 -11.377  1.00 86.71           C  
ATOM   2648  C   ARG A 318      25.122   5.839 -11.053  1.00 86.71           C  
ATOM   2649  CB  ARG A 318      25.226   3.706 -12.358  1.00 86.71           C  
ATOM   2650  O   ARG A 318      25.366   6.926 -11.580  1.00 86.71           O  
ATOM   2651  CG  ARG A 318      24.934   4.357 -13.701  1.00 86.71           C  
ATOM   2652  CD  ARG A 318      24.221   3.402 -14.648  1.00 86.71           C  
ATOM   2653  NE  ARG A 318      22.874   3.086 -14.182  1.00 86.71           N  
ATOM   2654  NH1 ARG A 318      22.474   1.473 -15.787  1.00 86.71           N  
ATOM   2655  NH2 ARG A 318      20.868   1.969 -14.229  1.00 86.71           N  
ATOM   2656  CZ  ARG A 318      22.075   2.177 -14.734  1.00 86.71           C  
ATOM   2657  N   THR A 319      24.109   5.699 -10.155  1.00 89.24           N  
ATOM   2658  CA  THR A 319      23.092   6.742 -10.079  1.00 89.24           C  
ATOM   2659  C   THR A 319      22.781   7.090  -8.626  1.00 89.24           C  
ATOM   2660  CB  THR A 319      21.798   6.313 -10.795  1.00 89.24           C  
ATOM   2661  O   THR A 319      21.897   7.904  -8.353  1.00 89.24           O  
ATOM   2662  CG2 THR A 319      22.029   6.143 -12.293  1.00 89.24           C  
ATOM   2663  OG1 THR A 319      21.346   5.068 -10.248  1.00 89.24           O  
ATOM   2664  N   GLY A 320      23.482   6.496  -7.669  1.00 90.01           N  
ATOM   2665  CA  GLY A 320      23.209   6.741  -6.261  1.00 90.01           C  
ATOM   2666  C   GLY A 320      23.642   8.120  -5.801  1.00 90.01           C  
ATOM   2667  O   GLY A 320      24.526   8.732  -6.404  1.00 90.01           O  
ATOM   2668  N   ASP A 321      23.078   8.679  -4.746  1.00 91.28           N  
ATOM   2669  CA  ASP A 321      23.367  10.020  -4.248  1.00 91.28           C  
ATOM   2670  C   ASP A 321      24.472   9.989  -3.195  1.00 91.28           C  
ATOM   2671  CB  ASP A 321      22.104  10.660  -3.666  1.00 91.28           C  
ATOM   2672  O   ASP A 321      24.745  10.999  -2.543  1.00 91.28           O  
ATOM   2673  CG  ASP A 321      21.644   9.999  -2.379  1.00 91.28           C  
ATOM   2674  OD1 ASP A 321      22.149   8.907  -2.039  1.00 91.28           O  
ATOM   2675  OD2 ASP A 321      20.766  10.573  -1.699  1.00 91.28           O  
ATOM   2676  N   GLY A 322      25.072   8.714  -2.927  1.00 88.11           N  
ATOM   2677  CA  GLY A 322      26.193   8.587  -2.009  1.00 88.11           C  
ATOM   2678  C   GLY A 322      25.769   8.239  -0.594  1.00 88.11           C  
ATOM   2679  O   GLY A 322      26.607   8.154   0.307  1.00 88.11           O  
ATOM   2680  N   SER A 323      24.506   8.096  -0.307  1.00 89.02           N  
ATOM   2681  CA  SER A 323      23.963   7.818   1.019  1.00 89.02           C  
ATOM   2682  C   SER A 323      23.769   6.321   1.234  1.00 89.02           C  
ATOM   2683  CB  SER A 323      22.633   8.546   1.218  1.00 89.02           C  
ATOM   2684  O   SER A 323      23.327   5.894   2.303  1.00 89.02           O  
ATOM   2685  OG  SER A 323      21.660   8.075   0.302  1.00 89.02           O  
ATOM   2686  N   HIS A 324      23.983   5.421   0.096  1.00 86.02           N  
ATOM   2687  CA  HIS A 324      23.866   3.974   0.236  1.00 86.02           C  
ATOM   2688  C   HIS A 324      24.845   3.440   1.276  1.00 86.02           C  
ATOM   2689  CB  HIS A 324      24.102   3.285  -1.109  1.00 86.02           C  
ATOM   2690  O   HIS A 324      26.024   3.802   1.269  1.00 86.02           O  
ATOM   2691  CG  HIS A 324      23.788   1.822  -1.098  1.00 86.02           C  
ATOM   2692  CD2 HIS A 324      22.639   1.158  -1.362  1.00 86.02           C  
ATOM   2693  ND1 HIS A 324      24.726   0.863  -0.781  1.00 86.02           N  
ATOM   2694  CE1 HIS A 324      24.164  -0.332  -0.852  1.00 86.02           C  
ATOM   2695  NE2 HIS A 324      22.898  -0.181  -1.202  1.00 86.02           N  
ATOM   2696  N   PRO A 325      24.282   2.738   2.367  1.00 72.86           N  
ATOM   2697  CA  PRO A 325      25.194   2.225   3.392  1.00 72.86           C  
ATOM   2698  C   PRO A 325      26.292   1.335   2.814  1.00 72.86           C  
ATOM   2699  CB  PRO A 325      24.273   1.426   4.317  1.00 72.86           C  
ATOM   2700  O   PRO A 325      26.031   0.535   1.911  1.00 72.86           O  
ATOM   2701  CG  PRO A 325      22.891   1.731   3.836  1.00 72.86           C  
ATOM   2702  CD  PRO A 325      22.990   2.395   2.492  1.00 72.86           C  
ATOM   2703  N   ILE A 326      27.591   1.772   2.826  1.00 63.16           N  
ATOM   2704  CA  ILE A 326      28.749   0.996   2.396  1.00 63.16           C  
ATOM   2705  C   ILE A 326      28.983  -0.161   3.365  1.00 63.16           C  
ATOM   2706  CB  ILE A 326      30.015   1.876   2.298  1.00 63.16           C  
ATOM   2707  O   ILE A 326      29.068   0.044   4.578  1.00 63.16           O  
ATOM   2708  CG1 ILE A 326      29.759   3.077   1.380  1.00 63.16           C  
ATOM   2709  CG2 ILE A 326      31.208   1.053   1.804  1.00 63.16           C  
ATOM   2710  CD1 ILE A 326      30.871   4.118   1.398  1.00 63.16           C  
ATOM   2711  N   TRP A 327      28.599  -1.425   3.058  1.00 56.07           N  
ATOM   2712  CA  TRP A 327      28.973  -2.586   3.859  1.00 56.07           C  
ATOM   2713  C   TRP A 327      30.397  -3.029   3.543  1.00 56.07           C  
ATOM   2714  CB  TRP A 327      27.999  -3.743   3.617  1.00 56.07           C  
ATOM   2715  O   TRP A 327      30.713  -3.353   2.396  1.00 56.07           O  
ATOM   2716  CG  TRP A 327      26.844  -3.777   4.573  1.00 56.07           C  
ATOM   2717  CD1 TRP A 327      25.814  -2.883   4.652  1.00 56.07           C  
ATOM   2718  CD2 TRP A 327      26.607  -4.756   5.589  1.00 56.07           C  
ATOM   2719  CE2 TRP A 327      25.411  -4.392   6.248  1.00 56.07           C  
ATOM   2720  CE3 TRP A 327      27.288  -5.906   6.007  1.00 56.07           C  
ATOM   2721  NE1 TRP A 327      24.948  -3.247   5.658  1.00 56.07           N  
ATOM   2722  CH2 TRP A 327      25.570  -6.260   7.692  1.00 56.07           C  
ATOM   2723  CZ2 TRP A 327      24.883  -5.139   7.303  1.00 56.07           C  
ATOM   2724  CZ3 TRP A 327      26.761  -6.649   7.058  1.00 56.07           C  
ATOM   2725  N   GLY A 328      31.508  -2.268   4.171  1.00 62.00           N  
ATOM   2726  CA  GLY A 328      32.910  -2.600   3.977  1.00 62.00           C  
ATOM   2727  C   GLY A 328      33.849  -1.470   4.356  1.00 62.00           C  
ATOM   2728  O   GLY A 328      33.491  -0.600   5.153  1.00 62.00           O  
ATOM   2729  N   TRP A 329      35.244  -1.645   4.066  1.00 62.44           N  
ATOM   2730  CA  TRP A 329      36.285  -0.730   4.522  1.00 62.44           C  
ATOM   2731  C   TRP A 329      35.878   0.720   4.281  1.00 62.44           C  
ATOM   2732  CB  TRP A 329      37.609  -1.026   3.813  1.00 62.44           C  
ATOM   2733  O   TRP A 329      35.555   1.102   3.153  1.00 62.44           O  
ATOM   2734  CG  TRP A 329      38.799  -0.371   4.448  1.00 62.44           C  
ATOM   2735  CD1 TRP A 329      39.380   0.812   4.086  1.00 62.44           C  
ATOM   2736  CD2 TRP A 329      39.558  -0.868   5.555  1.00 62.44           C  
ATOM   2737  CE2 TRP A 329      40.584   0.068   5.812  1.00 62.44           C  
ATOM   2738  CE3 TRP A 329      39.468  -2.014   6.357  1.00 62.44           C  
ATOM   2739  NE1 TRP A 329      40.454   1.082   4.902  1.00 62.44           N  
ATOM   2740  CH2 TRP A 329      41.406  -1.238   7.607  1.00 62.44           C  
ATOM   2741  CZ2 TRP A 329      41.516  -0.108   6.838  1.00 62.44           C  
ATOM   2742  CZ3 TRP A 329      40.396  -2.187   7.377  1.00 62.44           C  
ATOM   2743  N   GLY A 330      35.595   1.543   5.491  1.00 64.39           N  
ATOM   2744  CA  GLY A 330      35.219   2.939   5.335  1.00 64.39           C  
ATOM   2745  C   GLY A 330      33.748   3.195   5.606  1.00 64.39           C  
ATOM   2746  O   GLY A 330      33.271   4.321   5.453  1.00 64.39           O  
ATOM   2747  N   ASP A 331      32.934   2.078   6.022  1.00 66.39           N  
ATOM   2748  CA  ASP A 331      31.561   2.157   6.511  1.00 66.39           C  
ATOM   2749  C   ASP A 331      31.508   2.786   7.902  1.00 66.39           C  
ATOM   2750  CB  ASP A 331      30.919   0.768   6.539  1.00 66.39           C  
ATOM   2751  O   ASP A 331      32.332   2.471   8.763  1.00 66.39           O  
ATOM   2752  CG  ASP A 331      29.423   0.811   6.794  1.00 66.39           C  
ATOM   2753  OD1 ASP A 331      28.950   1.729   7.497  1.00 66.39           O  
ATOM   2754  OD2 ASP A 331      28.711  -0.084   6.290  1.00 66.39           O  
ATOM   2755  N   LYS A 332      30.624   3.798   8.044  1.00 64.20           N  
ATOM   2756  CA  LYS A 332      30.515   4.466   9.337  1.00 64.20           C  
ATOM   2757  C   LYS A 332      30.193   3.469  10.446  1.00 64.20           C  
ATOM   2758  CB  LYS A 332      29.447   5.559   9.289  1.00 64.20           C  
ATOM   2759  O   LYS A 332      30.486   3.720  11.618  1.00 64.20           O  
ATOM   2760  CG  LYS A 332      28.049   5.045   8.975  1.00 64.20           C  
ATOM   2761  CD  LYS A 332      27.036   6.181   8.916  1.00 64.20           C  
ATOM   2762  CE  LYS A 332      25.644   5.672   8.566  1.00 64.20           C  
ATOM   2763  NZ  LYS A 332      24.651   6.785   8.487  1.00 64.20           N  
ATOM   2764  N   ASP A 333      29.678   2.272  10.124  1.00 63.88           N  
ATOM   2765  CA  ASP A 333      29.281   1.223  11.058  1.00 63.88           C  
ATOM   2766  C   ASP A 333      30.348   0.135  11.148  1.00 63.88           C  
ATOM   2767  CB  ASP A 333      27.941   0.612  10.641  1.00 63.88           C  
ATOM   2768  O   ASP A 333      30.163  -0.869  11.839  1.00 63.88           O  
ATOM   2769  CG  ASP A 333      26.784   1.588  10.752  1.00 63.88           C  
ATOM   2770  OD1 ASP A 333      26.807   2.463  11.644  1.00 63.88           O  
ATOM   2771  OD2 ASP A 333      25.838   1.479   9.941  1.00 63.88           O  
ATOM   2772  N   GLN A 334      31.463   0.230  10.321  1.00 73.82           N  
ATOM   2773  CA  GLN A 334      32.626  -0.639  10.475  1.00 73.82           C  
ATOM   2774  C   GLN A 334      33.348  -0.363  11.791  1.00 73.82           C  
ATOM   2775  CB  GLN A 334      33.588  -0.461   9.300  1.00 73.82           C  
ATOM   2776  O   GLN A 334      33.748   0.772  12.060  1.00 73.82           O  
ATOM   2777  CG  GLN A 334      34.713  -1.487   9.266  1.00 73.82           C  
ATOM   2778  CD  GLN A 334      35.630  -1.313   8.070  1.00 73.82           C  
ATOM   2779  NE2 GLN A 334      36.066  -2.427   7.490  1.00 73.82           N  
ATOM   2780  OE1 GLN A 334      35.943  -0.188   7.669  1.00 73.82           O  
ATOM   2781  N   SER A 335      33.255  -1.435  12.701  1.00 80.05           N  
ATOM   2782  CA  SER A 335      33.910  -1.258  13.993  1.00 80.05           C  
ATOM   2783  C   SER A 335      35.415  -1.074  13.828  1.00 80.05           C  
ATOM   2784  CB  SER A 335      33.631  -2.453  14.904  1.00 80.05           C  
ATOM   2785  O   SER A 335      35.997  -1.528  12.842  1.00 80.05           O  
ATOM   2786  OG  SER A 335      34.344  -3.597  14.466  1.00 80.05           O  
ATOM   2787  N   GLU A 336      36.022  -0.229  14.658  1.00 79.07           N  
ATOM   2788  CA  GLU A 336      37.471  -0.055  14.689  1.00 79.07           C  
ATOM   2789  C   GLU A 336      38.187  -1.397  14.809  1.00 79.07           C  
ATOM   2790  CB  GLU A 336      37.877   0.863  15.846  1.00 79.07           C  
ATOM   2791  O   GLU A 336      39.263  -1.585  14.239  1.00 79.07           O  
ATOM   2792  CG  GLU A 336      37.650   2.341  15.567  1.00 79.07           C  
ATOM   2793  CD  GLU A 336      38.351   2.829  14.309  1.00 79.07           C  
ATOM   2794  OE1 GLU A 336      37.717   3.541  13.497  1.00 79.07           O  
ATOM   2795  OE2 GLU A 336      39.545   2.496  14.133  1.00 79.07           O  
ATOM   2796  N   GLU A 337      37.588  -2.389  15.436  1.00 81.57           N  
ATOM   2797  CA  GLU A 337      38.090  -3.747  15.622  1.00 81.57           C  
ATOM   2798  C   GLU A 337      38.135  -4.506  14.299  1.00 81.57           C  
ATOM   2799  CB  GLU A 337      37.228  -4.506  16.634  1.00 81.57           C  
ATOM   2800  O   GLU A 337      39.100  -5.219  14.018  1.00 81.57           O  
ATOM   2801  CG  GLU A 337      37.834  -5.823  17.094  1.00 81.57           C  
ATOM   2802  CD  GLU A 337      36.999  -6.533  18.148  1.00 81.57           C  
ATOM   2803  OE1 GLU A 337      37.407  -7.621  18.614  1.00 81.57           O  
ATOM   2804  OE2 GLU A 337      35.927  -5.997  18.509  1.00 81.57           O  
ATOM   2805  N   ASP A 338      37.201  -4.378  13.461  1.00 78.57           N  
ATOM   2806  CA  ASP A 338      37.095  -4.977  12.133  1.00 78.57           C  
ATOM   2807  C   ASP A 338      38.101  -4.354  11.168  1.00 78.57           C  
ATOM   2808  CB  ASP A 338      35.674  -4.820  11.586  1.00 78.57           C  
ATOM   2809  O   ASP A 338      38.705  -5.056  10.355  1.00 78.57           O  
ATOM   2810  CG  ASP A 338      34.684  -5.778  12.226  1.00 78.57           C  
ATOM   2811  OD1 ASP A 338      35.113  -6.767  12.858  1.00 78.57           O  
ATOM   2812  OD2 ASP A 338      33.463  -5.543  12.093  1.00 78.57           O  
ATOM   2813  N   LYS A 339      38.314  -2.953  11.315  1.00 80.72           N  
ATOM   2814  CA  LYS A 339      39.325  -2.249  10.531  1.00 80.72           C  
ATOM   2815  C   LYS A 339      40.731  -2.705  10.911  1.00 80.72           C  
ATOM   2816  CB  LYS A 339      39.195  -0.737  10.722  1.00 80.72           C  
ATOM   2817  O   LYS A 339      41.575  -2.922  10.039  1.00 80.72           O  
ATOM   2818  CG  LYS A 339      37.991  -0.126  10.020  1.00 80.72           C  
ATOM   2819  CD  LYS A 339      37.946   1.386  10.203  1.00 80.72           C  
ATOM   2820  CE  LYS A 339      36.678   1.984   9.608  1.00 80.72           C  
ATOM   2821  NZ  LYS A 339      36.587   3.453   9.862  1.00 80.72           N  
ATOM   2822  N   ARG A 340      40.955  -2.930  12.238  1.00 81.24           N  
ATOM   2823  CA  ARG A 340      42.252  -3.311  12.787  1.00 81.24           C  
ATOM   2824  C   ARG A 340      42.560  -4.776  12.499  1.00 81.24           C  
ATOM   2825  CB  ARG A 340      42.294  -3.052  14.295  1.00 81.24           C  
ATOM   2826  O   ARG A 340      43.727  -5.165  12.414  1.00 81.24           O  
ATOM   2827  CG  ARG A 340      42.440  -1.585  14.665  1.00 81.24           C  
ATOM   2828  CD  ARG A 340      42.514  -1.388  16.172  1.00 81.24           C  
ATOM   2829  NE  ARG A 340      42.534   0.027  16.531  1.00 81.24           N  
ATOM   2830  NH1 ARG A 340      42.467  -0.337  18.811  1.00 81.24           N  
ATOM   2831  NH2 ARG A 340      42.532   1.802  17.989  1.00 81.24           N  
ATOM   2832  CZ  ARG A 340      42.511   0.494  17.776  1.00 81.24           C  
ATOM   2833  N   SER A 341      41.638  -5.624  12.286  1.00 81.82           N  
ATOM   2834  CA  SER A 341      41.801  -7.059  12.076  1.00 81.82           C  
ATOM   2835  C   SER A 341      42.015  -7.381  10.601  1.00 81.82           C  
ATOM   2836  CB  SER A 341      40.582  -7.819  12.600  1.00 81.82           C  
ATOM   2837  O   SER A 341      42.324  -8.521  10.247  1.00 81.82           O  
ATOM   2838  OG  SER A 341      39.424  -7.490  11.852  1.00 81.82           O  
ATOM   2839  N   ALA A 342      41.955  -6.258   9.725  1.00 81.51           N  
ATOM   2840  CA  ALA A 342      42.126  -6.456   8.288  1.00 81.51           C  
ATOM   2841  C   ALA A 342      43.603  -6.588   7.925  1.00 81.51           C  
ATOM   2842  CB  ALA A 342      41.492  -5.304   7.513  1.00 81.51           C  
ATOM   2843  O   ALA A 342      44.453  -5.900   8.495  1.00 81.51           O  
ATOM   2844  N   LEU A 343      44.079  -7.757   7.360  1.00 80.61           N  
ATOM   2845  CA  LEU A 343      45.434  -7.859   6.827  1.00 80.61           C  
ATOM   2846  C   LEU A 343      45.568  -7.070   5.529  1.00 80.61           C  
ATOM   2847  CB  LEU A 343      45.806  -9.325   6.588  1.00 80.61           C  
ATOM   2848  O   LEU A 343      44.921  -7.393   4.531  1.00 80.61           O  
ATOM   2849  CG  LEU A 343      45.929 -10.205   7.832  1.00 80.61           C  
ATOM   2850  CD1 LEU A 343      45.915 -11.679   7.442  1.00 80.61           C  
ATOM   2851  CD2 LEU A 343      47.197  -9.864   8.606  1.00 80.61           C  
ATOM   2852  N   ILE A 344      46.142  -5.822   5.631  1.00 80.07           N  
ATOM   2853  CA  ILE A 344      46.264  -4.948   4.470  1.00 80.07           C  
ATOM   2854  C   ILE A 344      47.675  -5.048   3.894  1.00 80.07           C  
ATOM   2855  CB  ILE A 344      45.936  -3.481   4.830  1.00 80.07           C  
ATOM   2856  O   ILE A 344      48.656  -4.762   4.585  1.00 80.07           O  
ATOM   2857  CG1 ILE A 344      44.537  -3.384   5.449  1.00 80.07           C  
ATOM   2858  CG2 ILE A 344      46.052  -2.583   3.595  1.00 80.07           C  
ATOM   2859  CD1 ILE A 344      44.188  -1.999   5.977  1.00 80.07           C  
ATOM   2860  N   SER A 345      47.825  -5.741   2.657  1.00 79.29           N  
ATOM   2861  CA  SER A 345      49.124  -5.814   1.995  1.00 79.29           C  
ATOM   2862  C   SER A 345      49.285  -4.697   0.970  1.00 79.29           C  
ATOM   2863  CB  SER A 345      49.303  -7.172   1.315  1.00 79.29           C  
ATOM   2864  O   SER A 345      48.296  -4.183   0.443  1.00 79.29           O  
ATOM   2865  OG  SER A 345      48.291  -7.386   0.346  1.00 79.29           O  
ATOM   2866  N   HIS A 346      50.528  -3.840   0.867  1.00 66.19           N  
ATOM   2867  CA  HIS A 346      50.995  -2.747   0.022  1.00 66.19           C  
ATOM   2868  C   HIS A 346      50.350  -1.425   0.424  1.00 66.19           C  
ATOM   2869  CB  HIS A 346      50.704  -3.047  -1.450  1.00 66.19           C  
ATOM   2870  O   HIS A 346      49.647  -0.804  -0.376  1.00 66.19           O  
ATOM   2871  CG  HIS A 346      51.370  -4.288  -1.952  1.00 66.19           C  
ATOM   2872  CD2 HIS A 346      51.330  -4.890  -3.165  1.00 66.19           C  
ATOM   2873  ND1 HIS A 346      52.192  -5.063  -1.164  1.00 66.19           N  
ATOM   2874  CE1 HIS A 346      52.632  -6.089  -1.872  1.00 66.19           C  
ATOM   2875  NE2 HIS A 346      52.124  -6.008  -3.089  1.00 66.19           N  
ATOM   2876  N   LYS A 347      50.272  -1.064   1.828  1.00 71.42           N  
ATOM   2877  CA  LYS A 347      49.762   0.199   2.353  1.00 71.42           C  
ATOM   2878  C   LYS A 347      50.613   1.375   1.881  1.00 71.42           C  
ATOM   2879  CB  LYS A 347      49.716   0.166   3.882  1.00 71.42           C  
ATOM   2880  O   LYS A 347      51.838   1.267   1.798  1.00 71.42           O  
ATOM   2881  CG  LYS A 347      48.416  -0.384   4.450  1.00 71.42           C  
ATOM   2882  CD  LYS A 347      48.386  -0.288   5.970  1.00 71.42           C  
ATOM   2883  CE  LYS A 347      47.138  -0.942   6.548  1.00 71.42           C  
ATOM   2884  NZ  LYS A 347      47.102  -0.847   8.038  1.00 71.42           N  
ATOM   2885  N   ASP A 348      49.944   2.286   1.099  1.00 62.67           N  
ATOM   2886  CA  ASP A 348      50.651   3.474   0.630  1.00 62.67           C  
ATOM   2887  C   ASP A 348      51.215   4.275   1.801  1.00 62.67           C  
ATOM   2888  CB  ASP A 348      49.724   4.353  -0.212  1.00 62.67           C  
ATOM   2889  O   ASP A 348      50.486   4.618   2.733  1.00 62.67           O  
ATOM   2890  CG  ASP A 348      50.327   4.738  -1.552  1.00 62.67           C  
ATOM   2891  OD1 ASP A 348      51.526   4.469  -1.781  1.00 62.67           O  
ATOM   2892  OD2 ASP A 348      49.597   5.318  -2.385  1.00 62.67           O  
ATOM   2893  N   THR A 349      52.472   4.003   2.367  1.00 52.37           N  
ATOM   2894  CA  THR A 349      53.157   4.826   3.358  1.00 52.37           C  
ATOM   2895  C   THR A 349      53.181   6.289   2.922  1.00 52.37           C  
ATOM   2896  CB  THR A 349      54.597   4.335   3.594  1.00 52.37           C  
ATOM   2897  O   THR A 349      53.299   6.585   1.732  1.00 52.37           O  
ATOM   2898  CG2 THR A 349      54.641   3.260   4.675  1.00 52.37           C  
ATOM   2899  OG1 THR A 349      55.116   3.791   2.374  1.00 52.37           O  
TER    2900      THR A 349                                                      
ENDMDL                                                                          
END                                                                             
