# Supplementary material for: Evolution of Linoleic Acid Biosynthesis Paved the Way for Ecological Success of Termites
Source: Mol Biol Evol. 2023 Apr 12;40(4):msad087. doi: 10.1093/molbev/msad087 (PMC10139705; doi:10.1093/molbev/msad087)
Supplement: msad087_Supplementary_Data [file msad087_supplementary_data.zip › SUPPLEMENTARY ARCHIVE/Embiratermes/EneoFAD-A1a_rank1_model2.pdb]

MODEL     1                                                                     
ATOM      1  N   MET A   1      14.497  -5.354 -10.969  1.00 42.42           N  
ATOM      2  CA  MET A   1      13.758  -6.584 -11.242  1.00 42.42           C  
ATOM      3  C   MET A   1      12.709  -6.359 -12.326  1.00 42.42           C  
ATOM      4  CB  MET A   1      13.090  -7.105  -9.968  1.00 42.42           C  
ATOM      5  O   MET A   1      11.630  -5.830 -12.051  1.00 42.42           O  
ATOM      6  CG  MET A   1      14.058  -7.747  -8.988  1.00 42.42           C  
ATOM      7  SD  MET A   1      13.201  -8.728  -7.695  1.00 42.42           S  
ATOM      8  CE  MET A   1      12.736  -7.405  -6.544  1.00 42.42           C  
ATOM      9  N   ALA A   2      13.137  -6.066 -13.512  1.00 29.67           N  
ATOM     10  CA  ALA A   2      12.267  -5.945 -14.679  1.00 29.67           C  
ATOM     11  C   ALA A   2      11.636  -7.289 -15.034  1.00 29.67           C  
ATOM     12  CB  ALA A   2      13.048  -5.396 -15.870  1.00 29.67           C  
ATOM     13  O   ALA A   2      12.235  -8.343 -14.805  1.00 29.67           O  
ATOM     14  N   PRO A   3      10.211  -7.363 -15.221  1.00 35.29           N  
ATOM     15  CA  PRO A   3       9.539  -8.616 -15.572  1.00 35.29           C  
ATOM     16  C   PRO A   3      10.274  -9.394 -16.661  1.00 35.29           C  
ATOM     17  CB  PRO A   3       8.165  -8.154 -16.064  1.00 35.29           C  
ATOM     18  O   PRO A   3      10.968  -8.798 -17.489  1.00 35.29           O  
ATOM     19  CG  PRO A   3       8.293  -6.673 -16.218  1.00 35.29           C  
ATOM     20  CD  PRO A   3       9.591  -6.239 -15.600  1.00 35.29           C  
ATOM     21  N   ASN A   4      10.741 -10.678 -16.404  1.00 34.18           N  
ATOM     22  CA  ASN A   4      11.140 -11.652 -17.414  1.00 34.18           C  
ATOM     23  C   ASN A   4      10.070 -11.816 -18.490  1.00 34.18           C  
ATOM     24  CB  ASN A   4      11.450 -13.003 -16.764  1.00 34.18           C  
ATOM     25  O   ASN A   4       8.919 -12.131 -18.183  1.00 34.18           O  
ATOM     26  CG  ASN A   4      12.881 -13.447 -16.996  1.00 34.18           C  
ATOM     27  ND2 ASN A   4      13.281 -14.527 -16.335  1.00 34.18           N  
ATOM     28  OD1 ASN A   4      13.621 -12.825 -17.763  1.00 34.18           O  
ATOM     29  N   ILE A   5      10.175 -11.012 -19.571  1.00 39.12           N  
ATOM     30  CA  ILE A   5       9.369 -11.043 -20.787  1.00 39.12           C  
ATOM     31  C   ILE A   5       9.819 -12.202 -21.674  1.00 39.12           C  
ATOM     32  CB  ILE A   5       9.461  -9.709 -21.560  1.00 39.12           C  
ATOM     33  O   ILE A   5      10.980 -12.261 -22.087  1.00 39.12           O  
ATOM     34  CG1 ILE A   5       9.095  -8.535 -20.645  1.00 39.12           C  
ATOM     35  CG2 ILE A   5       8.560  -9.739 -22.798  1.00 39.12           C  
ATOM     36  CD1 ILE A   5       9.337  -7.166 -21.267  1.00 39.12           C  
ATOM     37  N   THR A   6       9.574 -13.424 -21.268  1.00 35.75           N  
ATOM     38  CA  THR A   6       9.813 -14.514 -22.208  1.00 35.75           C  
ATOM     39  C   THR A   6       8.720 -14.560 -23.272  1.00 35.75           C  
ATOM     40  CB  THR A   6       9.886 -15.871 -21.484  1.00 35.75           C  
ATOM     41  O   THR A   6       7.530 -14.532 -22.949  1.00 35.75           O  
ATOM     42  CG2 THR A   6      11.127 -15.958 -20.602  1.00 35.75           C  
ATOM     43  OG1 THR A   6       8.720 -16.033 -20.667  1.00 35.75           O  
ATOM     44  N   GLY A   7       8.962 -13.634 -24.311  1.00 38.09           N  
ATOM     45  CA  GLY A   7       8.564 -13.952 -25.673  1.00 38.09           C  
ATOM     46  C   GLY A   7       7.825 -12.819 -26.359  1.00 38.09           C  
ATOM     47  O   GLY A   7       7.368 -12.967 -27.495  1.00 38.09           O  
ATOM     48  N   SER A   8       8.165 -11.489 -26.166  1.00 36.11           N  
ATOM     49  CA  SER A   8       7.778 -10.334 -26.969  1.00 36.11           C  
ATOM     50  C   SER A   8       8.846  -9.246 -26.924  1.00 36.11           C  
ATOM     51  CB  SER A   8       6.442  -9.768 -26.485  1.00 36.11           C  
ATOM     52  O   SER A   8       9.567  -9.118 -25.933  1.00 36.11           O  
ATOM     53  OG  SER A   8       5.380 -10.656 -26.790  1.00 36.11           O  
ATOM     54  N   PRO A   9       9.290  -8.687 -28.093  1.00 33.44           N  
ATOM     55  CA  PRO A   9      10.502  -7.874 -28.213  1.00 33.44           C  
ATOM     56  C   PRO A   9      10.613  -6.814 -27.120  1.00 33.44           C  
ATOM     57  CB  PRO A   9      10.356  -7.224 -29.592  1.00 33.44           C  
ATOM     58  O   PRO A   9       9.723  -5.972 -26.980  1.00 33.44           O  
ATOM     59  CG  PRO A   9       8.891  -7.272 -29.883  1.00 33.44           C  
ATOM     60  CD  PRO A   9       8.192  -7.905 -28.713  1.00 33.44           C  
ATOM     61  N   THR A  10      10.584  -7.077 -25.828  1.00 41.49           N  
ATOM     62  CA  THR A  10      10.798  -5.919 -24.968  1.00 41.49           C  
ATOM     63  C   THR A  10      12.208  -5.934 -24.383  1.00 41.49           C  
ATOM     64  CB  THR A  10       9.766  -5.872 -23.826  1.00 41.49           C  
ATOM     65  O   THR A  10      12.580  -6.868 -23.670  1.00 41.49           O  
ATOM     66  CG2 THR A  10       8.378  -5.526 -24.354  1.00 41.49           C  
ATOM     67  OG1 THR A  10       9.715  -7.152 -23.183  1.00 41.49           O  
ATOM     68  N   GLY A  11      13.314  -5.856 -25.192  1.00 35.72           N  
ATOM     69  CA  GLY A  11      14.722  -5.531 -25.029  1.00 35.72           C  
ATOM     70  C   GLY A  11      14.985  -4.580 -23.877  1.00 35.72           C  
ATOM     71  O   GLY A  11      14.337  -3.537 -23.765  1.00 35.72           O  
ATOM     72  N   VAL A  12      15.046  -4.920 -22.583  1.00 38.91           N  
ATOM     73  CA  VAL A  12      15.651  -4.292 -21.414  1.00 38.91           C  
ATOM     74  C   VAL A  12      17.008  -3.700 -21.789  1.00 38.91           C  
ATOM     75  CB  VAL A  12      15.811  -5.295 -20.249  1.00 38.91           C  
ATOM     76  O   VAL A  12      17.799  -4.337 -22.488  1.00 38.91           O  
ATOM     77  CG1 VAL A  12      16.307  -4.586 -18.990  1.00 38.91           C  
ATOM     78  CG2 VAL A  12      14.489  -6.011 -19.977  1.00 38.91           C  
ATOM     79  N   LEU A  13      17.133  -2.418 -22.078  1.00 36.22           N  
ATOM     80  CA  LEU A  13      18.365  -1.701 -22.386  1.00 36.22           C  
ATOM     81  C   LEU A  13      19.378  -1.850 -21.256  1.00 36.22           C  
ATOM     82  CB  LEU A  13      18.074  -0.218 -22.634  1.00 36.22           C  
ATOM     83  O   LEU A  13      19.039  -1.667 -20.085  1.00 36.22           O  
ATOM     84  CG  LEU A  13      17.451   0.133 -23.986  1.00 36.22           C  
ATOM     85  CD1 LEU A  13      16.803   1.513 -23.928  1.00 36.22           C  
ATOM     86  CD2 LEU A  13      18.500   0.076 -25.091  1.00 36.22           C  
ATOM     87  N   PHE A  14      20.497  -2.665 -21.424  1.00 36.67           N  
ATOM     88  CA  PHE A  14      21.740  -2.614 -20.663  1.00 36.67           C  
ATOM     89  C   PHE A  14      22.642  -1.497 -21.173  1.00 36.67           C  
ATOM     90  CB  PHE A  14      22.473  -3.957 -20.738  1.00 36.67           C  
ATOM     91  O   PHE A  14      22.556  -1.106 -22.340  1.00 36.67           O  
ATOM     92  CG  PHE A  14      21.721  -5.096 -20.106  1.00 36.67           C  
ATOM     93  CD1 PHE A  14      21.706  -5.257 -18.726  1.00 36.67           C  
ATOM     94  CD2 PHE A  14      21.028  -6.007 -20.893  1.00 36.67           C  
ATOM     95  CE1 PHE A  14      21.010  -6.311 -18.138  1.00 36.67           C  
ATOM     96  CE2 PHE A  14      20.330  -7.063 -20.312  1.00 36.67           C  
ATOM     97  CZ  PHE A  14      20.323  -7.213 -18.935  1.00 36.67           C  
ATOM     98  N   GLU A  15      23.221  -0.680 -20.283  1.00 32.47           N  
ATOM     99  CA  GLU A  15      24.234   0.371 -20.260  1.00 32.47           C  
ATOM    100  C   GLU A  15      25.372   0.062 -21.228  1.00 32.47           C  
ATOM    101  CB  GLU A  15      24.784   0.557 -18.843  1.00 32.47           C  
ATOM    102  O   GLU A  15      25.945   0.972 -21.831  1.00 32.47           O  
ATOM    103  CG  GLU A  15      24.657   1.979 -18.316  1.00 32.47           C  
ATOM    104  CD  GLU A  15      25.070   2.118 -16.859  1.00 32.47           C  
ATOM    105  OE1 GLU A  15      24.997   3.241 -16.312  1.00 32.47           O  
ATOM    106  OE2 GLU A  15      25.470   1.095 -16.260  1.00 32.47           O  
ATOM    107  N   ASP A  16      25.252  -1.090 -22.147  1.00 29.19           N  
ATOM    108  CA  ASP A  16      26.276  -1.299 -23.166  1.00 29.19           C  
ATOM    109  C   ASP A  16      25.649  -1.676 -24.506  1.00 29.19           C  
ATOM    110  CB  ASP A  16      27.261  -2.383 -22.723  1.00 29.19           C  
ATOM    111  O   ASP A  16      26.351  -2.089 -25.432  1.00 29.19           O  
ATOM    112  CG  ASP A  16      28.278  -1.883 -21.713  1.00 29.19           C  
ATOM    113  OD1 ASP A  16      28.536  -0.661 -21.661  1.00 29.19           O  
ATOM    114  OD2 ASP A  16      28.829  -2.719 -20.964  1.00 29.19           O  
ATOM    115  N   ASP A  17      24.443  -1.237 -24.874  1.00 33.15           N  
ATOM    116  CA  ASP A  17      23.932  -1.731 -26.149  1.00 33.15           C  
ATOM    117  C   ASP A  17      24.133  -0.701 -27.258  1.00 33.15           C  
ATOM    118  CB  ASP A  17      22.449  -2.092 -26.030  1.00 33.15           C  
ATOM    119  O   ASP A  17      23.800   0.474 -27.089  1.00 33.15           O  
ATOM    120  CG  ASP A  17      22.222  -3.492 -25.485  1.00 33.15           C  
ATOM    121  OD1 ASP A  17      23.191  -4.276 -25.394  1.00 33.15           O  
ATOM    122  OD2 ASP A  17      21.062  -3.814 -25.147  1.00 33.15           O  
ATOM    123  N   THR A  18      25.331  -0.569 -27.941  1.00 29.94           N  
ATOM    124  CA  THR A  18      25.624   0.079 -29.214  1.00 29.94           C  
ATOM    125  C   THR A  18      24.633  -0.365 -30.287  1.00 29.94           C  
ATOM    126  CB  THR A  18      27.060  -0.227 -29.680  1.00 29.94           C  
ATOM    127  O   THR A  18      24.167  -1.506 -30.274  1.00 29.94           O  
ATOM    128  CG2 THR A  18      28.086   0.457 -28.782  1.00 29.94           C  
ATOM    129  OG1 THR A  18      27.277  -1.643 -29.642  1.00 29.94           O  
ATOM    130  N   VAL A  19      23.816   0.610 -30.802  1.00 34.61           N  
ATOM    131  CA  VAL A  19      22.874   0.825 -31.895  1.00 34.61           C  
ATOM    132  C   VAL A  19      23.323   0.043 -33.127  1.00 34.61           C  
ATOM    133  CB  VAL A  19      22.735   2.326 -32.237  1.00 34.61           C  
ATOM    134  O   VAL A  19      24.374   0.332 -33.704  1.00 34.61           O  
ATOM    135  CG1 VAL A  19      21.671   2.538 -33.312  1.00 34.61           C  
ATOM    136  CG2 VAL A  19      22.400   3.130 -30.983  1.00 34.61           C  
ATOM    137  N   GLU A  20      23.289  -1.275 -33.148  1.00 27.84           N  
ATOM    138  CA  GLU A  20      23.269  -1.876 -34.479  1.00 27.84           C  
ATOM    139  C   GLU A  20      21.898  -2.464 -34.799  1.00 27.84           C  
ATOM    140  CB  GLU A  20      24.345  -2.959 -34.595  1.00 27.84           C  
ATOM    141  O   GLU A  20      21.268  -3.087 -33.942  1.00 27.84           O  
ATOM    142  CG  GLU A  20      25.730  -2.418 -34.921  1.00 27.84           C  
ATOM    143  CD  GLU A  20      26.738  -3.507 -35.250  1.00 27.84           C  
ATOM    144  OE1 GLU A  20      27.895  -3.179 -35.598  1.00 27.84           O  
ATOM    145  OE2 GLU A  20      26.368  -4.699 -35.159  1.00 27.84           O  
ATOM    146  N   THR A  21      21.086  -1.799 -35.670  1.00 30.66           N  
ATOM    147  CA  THR A  21      19.918  -2.097 -36.493  1.00 30.66           C  
ATOM    148  C   THR A  21      19.825  -3.593 -36.777  1.00 30.66           C  
ATOM    149  CB  THR A  21      19.959  -1.321 -37.822  1.00 30.66           C  
ATOM    150  O   THR A  21      20.706  -4.163 -37.425  1.00 30.66           O  
ATOM    151  CG2 THR A  21      18.932  -0.193 -37.831  1.00 30.66           C  
ATOM    152  OG1 THR A  21      21.266  -0.764 -38.004  1.00 30.66           O  
ATOM    153  N   VAL A  22      19.373  -4.387 -35.776  1.00 29.69           N  
ATOM    154  CA  VAL A  22      19.027  -5.783 -36.023  1.00 29.69           C  
ATOM    155  C   VAL A  22      17.564  -5.886 -36.447  1.00 29.69           C  
ATOM    156  CB  VAL A  22      19.284  -6.660 -34.777  1.00 29.69           C  
ATOM    157  O   VAL A  22      16.687  -5.283 -35.824  1.00 29.69           O  
ATOM    158  CG1 VAL A  22      18.925  -8.117 -35.059  1.00 29.69           C  
ATOM    159  CG2 VAL A  22      20.741  -6.541 -34.333  1.00 29.69           C  
ATOM    160  N   THR A  23      17.214  -5.933 -37.755  1.00 27.62           N  
ATOM    161  CA  THR A  23      16.023  -6.470 -38.405  1.00 27.62           C  
ATOM    162  C   THR A  23      15.541  -7.731 -37.693  1.00 27.62           C  
ATOM    163  CB  THR A  23      16.291  -6.785 -39.888  1.00 27.62           C  
ATOM    164  O   THR A  23      16.327  -8.647 -37.441  1.00 27.62           O  
ATOM    165  CG2 THR A  23      15.988  -5.578 -40.770  1.00 27.62           C  
ATOM    166  OG1 THR A  23      17.667  -7.150 -40.053  1.00 27.62           O  
ATOM    167  N   VAL A  24      14.511  -7.634 -36.768  1.00 33.82           N  
ATOM    168  CA  VAL A  24      13.859  -8.691 -36.003  1.00 33.82           C  
ATOM    169  C   VAL A  24      12.730  -9.305 -36.827  1.00 33.82           C  
ATOM    170  CB  VAL A  24      13.311  -8.163 -34.658  1.00 33.82           C  
ATOM    171  O   VAL A  24      11.921  -8.585 -37.418  1.00 33.82           O  
ATOM    172  CG1 VAL A  24      12.815  -9.316 -33.787  1.00 33.82           C  
ATOM    173  CG2 VAL A  24      14.381  -7.357 -33.926  1.00 33.82           C  
ATOM    174  N   PRO A  25      12.760 -10.661 -37.158  1.00 27.88           N  
ATOM    175  CA  PRO A  25      11.652 -11.401 -37.766  1.00 27.88           C  
ATOM    176  C   PRO A  25      10.414 -11.450 -36.872  1.00 27.88           C  
ATOM    177  CB  PRO A  25      12.233 -12.802 -37.971  1.00 27.88           C  
ATOM    178  O   PRO A  25      10.529 -11.359 -35.647  1.00 27.88           O  
ATOM    179  CG  PRO A  25      13.481 -12.822 -37.149  1.00 27.88           C  
ATOM    180  CD  PRO A  25      13.600 -11.507 -36.432  1.00 27.88           C  
ATOM    181  N   SER A  26       9.152 -11.049 -37.341  1.00 26.96           N  
ATOM    182  CA  SER A  26       7.764 -11.164 -36.904  1.00 26.96           C  
ATOM    183  C   SER A  26       7.521 -12.481 -36.175  1.00 26.96           C  
ATOM    184  CB  SER A  26       6.815 -11.050 -38.098  1.00 26.96           C  
ATOM    185  O   SER A  26       7.757 -13.556 -36.729  1.00 26.96           O  
ATOM    186  OG  SER A  26       7.039 -12.101 -39.021  1.00 26.96           O  
ATOM    187  N   VAL A  27       7.757 -12.483 -34.820  1.00 32.28           N  
ATOM    188  CA  VAL A  27       7.407 -13.620 -33.976  1.00 32.28           C  
ATOM    189  C   VAL A  27       6.007 -13.425 -33.399  1.00 32.28           C  
ATOM    190  CB  VAL A  27       8.431 -13.817 -32.835  1.00 32.28           C  
ATOM    191  O   VAL A  27       5.675 -12.341 -32.912  1.00 32.28           O  
ATOM    192  CG1 VAL A  27       8.050 -15.015 -31.968  1.00 32.28           C  
ATOM    193  CG2 VAL A  27       9.837 -13.991 -33.406  1.00 32.28           C  
ATOM    194  N   GLU A  28       4.977 -14.030 -33.957  1.00 28.46           N  
ATOM    195  CA  GLU A  28       3.650 -14.399 -33.472  1.00 28.46           C  
ATOM    196  C   GLU A  28       3.657 -14.619 -31.962  1.00 28.46           C  
ATOM    197  CB  GLU A  28       3.148 -15.657 -34.185  1.00 28.46           C  
ATOM    198  O   GLU A  28       4.583 -15.226 -31.422  1.00 28.46           O  
ATOM    199  CG  GLU A  28       2.404 -15.373 -35.482  1.00 28.46           C  
ATOM    200  CD  GLU A  28       1.844 -16.625 -36.139  1.00 28.46           C  
ATOM    201  OE1 GLU A  28       1.242 -16.519 -37.231  1.00 28.46           O  
ATOM    202  OE2 GLU A  28       2.007 -17.719 -35.555  1.00 28.46           O  
ATOM    203  N   PRO A  29       2.746 -13.945 -31.138  1.00 32.35           N  
ATOM    204  CA  PRO A  29       2.586 -14.057 -29.686  1.00 32.35           C  
ATOM    205  C   PRO A  29       2.401 -15.500 -29.222  1.00 32.35           C  
ATOM    206  CB  PRO A  29       1.331 -13.227 -29.404  1.00 32.35           C  
ATOM    207  O   PRO A  29       1.689 -16.273 -29.868  1.00 32.35           O  
ATOM    208  CG  PRO A  29       0.748 -12.946 -30.751  1.00 32.35           C  
ATOM    209  CD  PRO A  29       1.657 -13.530 -31.795  1.00 32.35           C  
ATOM    210  N   LYS A  30       3.423 -16.226 -28.812  1.00 33.10           N  
ATOM    211  CA  LYS A  30       3.358 -17.515 -28.129  1.00 33.10           C  
ATOM    212  C   LYS A  30       2.479 -17.433 -26.884  1.00 33.10           C  
ATOM    213  CB  LYS A  30       4.760 -17.993 -27.750  1.00 33.10           C  
ATOM    214  O   LYS A  30       2.633 -16.521 -26.068  1.00 33.10           O  
ATOM    215  CG  LYS A  30       5.508 -18.678 -28.885  1.00 33.10           C  
ATOM    216  CD  LYS A  30       6.821 -19.283 -28.405  1.00 33.10           C  
ATOM    217  CE  LYS A  30       7.595 -19.921 -29.550  1.00 33.10           C  
ATOM    218  NZ  LYS A  30       8.873 -20.535 -29.080  1.00 33.10           N  
ATOM    219  N   ASN A  31       1.190 -17.646 -26.928  1.00 32.87           N  
ATOM    220  CA  ASN A  31       0.228 -18.148 -25.952  1.00 32.87           C  
ATOM    221  C   ASN A  31       0.890 -19.078 -24.940  1.00 32.87           C  
ATOM    222  CB  ASN A  31      -0.926 -18.864 -26.656  1.00 32.87           C  
ATOM    223  O   ASN A  31       1.502 -20.079 -25.317  1.00 32.87           O  
ATOM    224  CG  ASN A  31      -2.149 -17.983 -26.818  1.00 32.87           C  
ATOM    225  ND2 ASN A  31      -3.126 -18.458 -27.581  1.00 32.87           N  
ATOM    226  OD1 ASN A  31      -2.214 -16.883 -26.262  1.00 32.87           O  
ATOM    227  N   HIS A  32       1.617 -18.633 -23.958  1.00 40.36           N  
ATOM    228  CA  HIS A  32       2.025 -19.465 -22.832  1.00 40.36           C  
ATOM    229  C   HIS A  32       0.822 -20.141 -22.182  1.00 40.36           C  
ATOM    230  CB  HIS A  32       2.782 -18.631 -21.796  1.00 40.36           C  
ATOM    231  O   HIS A  32      -0.019 -19.472 -21.578  1.00 40.36           O  
ATOM    232  CG  HIS A  32       4.253 -18.545 -22.054  1.00 40.36           C  
ATOM    233  CD2 HIS A  32       5.036 -17.493 -22.389  1.00 40.36           C  
ATOM    234  ND1 HIS A  32       5.087 -19.639 -21.977  1.00 40.36           N  
ATOM    235  CE1 HIS A  32       6.324 -19.263 -22.255  1.00 40.36           C  
ATOM    236  NE2 HIS A  32       6.320 -17.965 -22.509  1.00 40.36           N  
ATOM    237  N   ASP A  33       0.108 -20.907 -22.916  1.00 39.24           N  
ATOM    238  CA  ASP A  33      -0.797 -21.922 -22.384  1.00 39.24           C  
ATOM    239  C   ASP A  33      -0.061 -22.878 -21.449  1.00 39.24           C  
ATOM    240  CB  ASP A  33      -1.456 -22.703 -23.523  1.00 39.24           C  
ATOM    241  O   ASP A  33       0.710 -23.727 -21.901  1.00 39.24           O  
ATOM    242  CG  ASP A  33      -2.740 -22.060 -24.017  1.00 39.24           C  
ATOM    243  OD1 ASP A  33      -3.333 -21.240 -23.284  1.00 39.24           O  
ATOM    244  OD2 ASP A  33      -3.163 -22.379 -25.150  1.00 39.24           O  
ATOM    245  N   SER A  34       0.604 -22.443 -20.362  1.00 44.04           N  
ATOM    246  CA  SER A  34       1.018 -23.447 -19.387  1.00 44.04           C  
ATOM    247  C   SER A  34      -0.187 -24.145 -18.766  1.00 44.04           C  
ATOM    248  CB  SER A  34       1.870 -22.808 -18.290  1.00 44.04           C  
ATOM    249  O   SER A  34      -1.126 -23.487 -18.312  1.00 44.04           O  
ATOM    250  OG  SER A  34       1.147 -21.790 -17.620  1.00 44.04           O  
ATOM    251  N   LYS A  35      -0.836 -25.027 -19.438  1.00 41.33           N  
ATOM    252  CA  LYS A  35      -1.802 -25.987 -18.913  1.00 41.33           C  
ATOM    253  C   LYS A  35      -1.492 -26.341 -17.461  1.00 41.33           C  
ATOM    254  CB  LYS A  35      -1.819 -27.255 -19.769  1.00 41.33           C  
ATOM    255  O   LYS A  35      -0.335 -26.575 -17.107  1.00 41.33           O  
ATOM    256  CG  LYS A  35      -2.606 -27.117 -21.064  1.00 41.33           C  
ATOM    257  CD  LYS A  35      -2.704 -28.445 -21.803  1.00 41.33           C  
ATOM    258  CE  LYS A  35      -3.417 -28.291 -23.139  1.00 41.33           C  
ATOM    259  NZ  LYS A  35      -3.515 -29.592 -23.868  1.00 41.33           N  
ATOM    260  N   PRO A  36      -2.362 -25.802 -16.492  1.00 49.42           N  
ATOM    261  CA  PRO A  36      -2.224 -26.269 -15.110  1.00 49.42           C  
ATOM    262  C   PRO A  36      -2.023 -27.779 -15.015  1.00 49.42           C  
ATOM    263  CB  PRO A  36      -3.548 -25.852 -14.464  1.00 49.42           C  
ATOM    264  O   PRO A  36      -2.380 -28.513 -15.941  1.00 49.42           O  
ATOM    265  CG  PRO A  36      -4.393 -25.373 -15.599  1.00 49.42           C  
ATOM    266  CD  PRO A  36      -3.558 -25.369 -16.848  1.00 49.42           C  
ATOM    267  N   PRO A  37      -0.908 -28.284 -14.398  1.00 55.64           N  
ATOM    268  CA  PRO A  37      -0.827 -29.736 -14.220  1.00 55.64           C  
ATOM    269  C   PRO A  37      -2.199 -30.404 -14.183  1.00 55.64           C  
ATOM    270  CB  PRO A  37      -0.110 -29.886 -12.876  1.00 55.64           C  
ATOM    271  O   PRO A  37      -3.179 -29.786 -13.758  1.00 55.64           O  
ATOM    272  CG  PRO A  37       0.048 -28.489 -12.369  1.00 55.64           C  
ATOM    273  CD  PRO A  37      -0.516 -27.544 -13.390  1.00 55.64           C  
ATOM    274  N   GLU A  38      -2.653 -31.184 -15.162  1.00 54.25           N  
ATOM    275  CA  GLU A  38      -3.777 -32.084 -15.404  1.00 54.25           C  
ATOM    276  C   GLU A  38      -4.436 -32.508 -14.095  1.00 54.25           C  
ATOM    277  CB  GLU A  38      -3.320 -33.317 -16.187  1.00 54.25           C  
ATOM    278  O   GLU A  38      -5.657 -32.670 -14.032  1.00 54.25           O  
ATOM    279  CG  GLU A  38      -3.920 -33.417 -17.582  1.00 54.25           C  
ATOM    280  CD  GLU A  38      -3.458 -34.647 -18.347  1.00 54.25           C  
ATOM    281  OE1 GLU A  38      -3.895 -34.842 -19.504  1.00 54.25           O  
ATOM    282  OE2 GLU A  38      -2.652 -35.422 -17.785  1.00 54.25           O  
ATOM    283  N   ASN A  39      -4.104 -31.727 -12.823  1.00 60.60           N  
ATOM    284  CA  ASN A  39      -4.727 -32.135 -11.569  1.00 60.60           C  
ATOM    285  C   ASN A  39      -4.715 -31.004 -10.544  1.00 60.60           C  
ATOM    286  CB  ASN A  39      -4.032 -33.374 -11.001  1.00 60.60           C  
ATOM    287  O   ASN A  39      -4.890 -31.244  -9.348  1.00 60.60           O  
ATOM    288  CG  ASN A  39      -4.361 -34.635 -11.776  1.00 60.60           C  
ATOM    289  ND2 ASN A  39      -3.510 -35.646 -11.653  1.00 60.60           N  
ATOM    290  OD1 ASN A  39      -5.373 -34.699 -12.479  1.00 60.60           O  
ATOM    291  N   TYR A  40      -4.439 -29.726 -10.922  1.00 74.48           N  
ATOM    292  CA  TYR A  40      -4.454 -28.691  -9.894  1.00 74.48           C  
ATOM    293  C   TYR A  40      -5.874 -28.209  -9.626  1.00 74.48           C  
ATOM    294  CB  TYR A  40      -3.572 -27.509 -10.309  1.00 74.48           C  
ATOM    295  O   TYR A  40      -6.597 -27.838 -10.555  1.00 74.48           O  
ATOM    296  CG  TYR A  40      -3.661 -26.327  -9.374  1.00 74.48           C  
ATOM    297  CD1 TYR A  40      -4.400 -25.197  -9.717  1.00 74.48           C  
ATOM    298  CD2 TYR A  40      -3.006 -26.338  -8.147  1.00 74.48           C  
ATOM    299  CE1 TYR A  40      -4.483 -24.105  -8.859  1.00 74.48           C  
ATOM    300  CE2 TYR A  40      -3.082 -25.252  -7.282  1.00 74.48           C  
ATOM    301  OH  TYR A  40      -3.901 -23.064  -6.793  1.00 74.48           O  
ATOM    302  CZ  TYR A  40      -3.822 -24.142  -7.646  1.00 74.48           C  
ATOM    303  N   ARG A  41      -6.302 -28.514  -8.389  1.00 84.50           N  
ATOM    304  CA  ARG A  41      -7.595 -28.029  -7.920  1.00 84.50           C  
ATOM    305  C   ARG A  41      -7.424 -27.015  -6.793  1.00 84.50           C  
ATOM    306  CB  ARG A  41      -8.468 -29.194  -7.448  1.00 84.50           C  
ATOM    307  O   ARG A  41      -6.610 -27.216  -5.889  1.00 84.50           O  
ATOM    308  CG  ARG A  41      -8.907 -30.126  -8.566  1.00 84.50           C  
ATOM    309  CD  ARG A  41      -9.961 -31.118  -8.092  1.00 84.50           C  
ATOM    310  NE  ARG A  41     -10.398 -31.996  -9.173  1.00 84.50           N  
ATOM    311  NH1 ARG A  41     -11.995 -33.093  -7.914  1.00 84.50           N  
ATOM    312  NH2 ARG A  41     -11.673 -33.661 -10.111  1.00 84.50           N  
ATOM    313  CZ  ARG A  41     -11.355 -32.915  -9.064  1.00 84.50           C  
ATOM    314  N   ARG A  42      -8.058 -25.951  -6.958  1.00 90.08           N  
ATOM    315  CA  ARG A  42      -8.015 -24.912  -5.934  1.00 90.08           C  
ATOM    316  C   ARG A  42      -8.579 -25.423  -4.612  1.00 90.08           C  
ATOM    317  CB  ARG A  42      -8.788 -23.673  -6.390  1.00 90.08           C  
ATOM    318  O   ARG A  42      -9.638 -26.054  -4.586  1.00 90.08           O  
ATOM    319  CG  ARG A  42      -8.093 -22.883  -7.487  1.00 90.08           C  
ATOM    320  CD  ARG A  42      -8.908 -21.669  -7.911  1.00 90.08           C  
ATOM    321  NE  ARG A  42      -8.411 -21.094  -9.158  1.00 90.08           N  
ATOM    322  NH1 ARG A  42     -10.384 -20.015  -9.687  1.00 90.08           N  
ATOM    323  NH2 ARG A  42      -8.572 -19.852 -11.083  1.00 90.08           N  
ATOM    324  CZ  ARG A  42      -9.123 -20.322  -9.973  1.00 90.08           C  
ATOM    325  N   GLN A  43      -7.773 -25.199  -3.634  1.00 94.99           N  
ATOM    326  CA  GLN A  43      -8.198 -25.585  -2.293  1.00 94.99           C  
ATOM    327  C   GLN A  43      -8.583 -24.363  -1.464  1.00 94.99           C  
ATOM    328  CB  GLN A  43      -7.094 -26.372  -1.585  1.00 94.99           C  
ATOM    329  O   GLN A  43      -7.743 -23.504  -1.187  1.00 94.99           O  
ATOM    330  CG  GLN A  43      -6.735 -27.682  -2.273  1.00 94.99           C  
ATOM    331  CD  GLN A  43      -5.616 -28.427  -1.570  1.00 94.99           C  
ATOM    332  NE2 GLN A  43      -5.136 -29.500  -2.190  1.00 94.99           N  
ATOM    333  OE1 GLN A  43      -5.186 -28.042  -0.478  1.00 94.99           O  
ATOM    334  N   ILE A  44      -9.818 -24.415  -1.029  1.00 97.31           N  
ATOM    335  CA  ILE A  44     -10.334 -23.275  -0.280  1.00 97.31           C  
ATOM    336  C   ILE A  44      -9.850 -23.346   1.166  1.00 97.31           C  
ATOM    337  CB  ILE A  44     -11.877 -23.219  -0.328  1.00 97.31           C  
ATOM    338  O   ILE A  44      -9.862 -24.416   1.779  1.00 97.31           O  
ATOM    339  CG1 ILE A  44     -12.362 -23.078  -1.775  1.00 97.31           C  
ATOM    340  CG2 ILE A  44     -12.403 -22.071   0.540  1.00 97.31           C  
ATOM    341  CD1 ILE A  44     -13.872 -23.191  -1.936  1.00 97.31           C  
ATOM    342  N   VAL A  45      -9.429 -22.230   1.626  1.00 97.80           N  
ATOM    343  CA  VAL A  45      -9.075 -22.084   3.034  1.00 97.80           C  
ATOM    344  C   VAL A  45     -10.229 -21.431   3.792  1.00 97.80           C  
ATOM    345  CB  VAL A  45      -7.784 -21.254   3.212  1.00 97.80           C  
ATOM    346  O   VAL A  45     -10.353 -20.204   3.810  1.00 97.80           O  
ATOM    347  CG1 VAL A  45      -7.361 -21.220   4.679  1.00 97.80           C  
ATOM    348  CG2 VAL A  45      -6.663 -21.821   2.343  1.00 97.80           C  
ATOM    349  N   TRP A  46     -11.119 -22.217   4.440  1.00 97.78           N  
ATOM    350  CA  TRP A  46     -12.405 -21.778   4.972  1.00 97.78           C  
ATOM    351  C   TRP A  46     -12.212 -20.856   6.172  1.00 97.78           C  
ATOM    352  CB  TRP A  46     -13.262 -22.982   5.370  1.00 97.78           C  
ATOM    353  O   TRP A  46     -13.034 -19.972   6.421  1.00 97.78           O  
ATOM    354  CG  TRP A  46     -13.874 -23.705   4.208  1.00 97.78           C  
ATOM    355  CD1 TRP A  46     -13.497 -24.917   3.699  1.00 97.78           C  
ATOM    356  CD2 TRP A  46     -14.972 -23.258   3.406  1.00 97.78           C  
ATOM    357  CE2 TRP A  46     -15.207 -24.250   2.429  1.00 97.78           C  
ATOM    358  CE3 TRP A  46     -15.781 -22.113   3.420  1.00 97.78           C  
ATOM    359  NE1 TRP A  46     -14.294 -25.250   2.629  1.00 97.78           N  
ATOM    360  CH2 TRP A  46     -16.995 -23.002   1.509  1.00 97.78           C  
ATOM    361  CZ2 TRP A  46     -16.218 -24.131   1.473  1.00 97.78           C  
ATOM    362  CZ3 TRP A  46     -16.787 -21.997   2.468  1.00 97.78           C  
ATOM    363  N   ARG A  47     -11.139 -21.076   6.820  1.00 97.62           N  
ATOM    364  CA  ARG A  47     -10.829 -20.153   7.906  1.00 97.62           C  
ATOM    365  C   ARG A  47     -10.744 -18.717   7.397  1.00 97.62           C  
ATOM    366  CB  ARG A  47      -9.516 -20.545   8.587  1.00 97.62           C  
ATOM    367  O   ARG A  47     -11.334 -17.809   7.986  1.00 97.62           O  
ATOM    368  CG  ARG A  47      -9.101 -19.609   9.711  1.00 97.62           C  
ATOM    369  CD  ARG A  47      -7.745 -19.988  10.289  1.00 97.62           C  
ATOM    370  NE  ARG A  47      -7.234 -18.957  11.188  1.00 97.62           N  
ATOM    371  NH1 ARG A  47      -5.185 -19.969  11.520  1.00 97.62           N  
ATOM    372  NH2 ARG A  47      -5.667 -17.981  12.554  1.00 97.62           N  
ATOM    373  CZ  ARG A  47      -6.030 -18.971  11.752  1.00 97.62           C  
ATOM    374  N   ASN A  48     -10.036 -18.468   6.315  1.00 97.02           N  
ATOM    375  CA  ASN A  48      -9.895 -17.146   5.715  1.00 97.02           C  
ATOM    376  C   ASN A  48     -11.233 -16.613   5.211  1.00 97.02           C  
ATOM    377  CB  ASN A  48      -8.873 -17.179   4.577  1.00 97.02           C  
ATOM    378  O   ASN A  48     -11.542 -15.433   5.386  1.00 97.02           O  
ATOM    379  CG  ASN A  48      -7.456 -17.397   5.069  1.00 97.02           C  
ATOM    380  ND2 ASN A  48      -6.498 -17.367   4.151  1.00 97.02           N  
ATOM    381  OD1 ASN A  48      -7.225 -17.591   6.266  1.00 97.02           O  
ATOM    382  N   VAL A  49     -11.999 -17.531   4.662  1.00 98.12           N  
ATOM    383  CA  VAL A  49     -13.299 -17.129   4.133  1.00 98.12           C  
ATOM    384  C   VAL A  49     -14.160 -16.558   5.257  1.00 98.12           C  
ATOM    385  CB  VAL A  49     -14.025 -18.311   3.453  1.00 98.12           C  
ATOM    386  O   VAL A  49     -14.711 -15.462   5.130  1.00 98.12           O  
ATOM    387  CG1 VAL A  49     -15.444 -17.913   3.051  1.00 98.12           C  
ATOM    388  CG2 VAL A  49     -13.236 -18.792   2.236  1.00 98.12           C  
ATOM    389  N   ILE A  50     -14.229 -17.266   6.308  1.00 98.33           N  
ATOM    390  CA  ILE A  50     -15.065 -16.890   7.442  1.00 98.33           C  
ATOM    391  C   ILE A  50     -14.573 -15.569   8.030  1.00 98.33           C  
ATOM    392  CB  ILE A  50     -15.074 -17.990   8.527  1.00 98.33           C  
ATOM    393  O   ILE A  50     -15.370 -14.668   8.301  1.00 98.33           O  
ATOM    394  CG1 ILE A  50     -15.798 -19.240   8.014  1.00 98.33           C  
ATOM    395  CG2 ILE A  50     -15.721 -17.473   9.815  1.00 98.33           C  
ATOM    396  CD1 ILE A  50     -15.597 -20.473   8.885  1.00 98.33           C  
ATOM    397  N   LEU A  51     -13.299 -15.398   8.164  1.00 97.84           N  
ATOM    398  CA  LEU A  51     -12.727 -14.191   8.750  1.00 97.84           C  
ATOM    399  C   LEU A  51     -12.996 -12.978   7.865  1.00 97.84           C  
ATOM    400  CB  LEU A  51     -11.221 -14.359   8.962  1.00 97.84           C  
ATOM    401  O   LEU A  51     -13.352 -11.908   8.363  1.00 97.84           O  
ATOM    402  CG  LEU A  51     -10.796 -15.329  10.065  1.00 97.84           C  
ATOM    403  CD1 LEU A  51      -9.276 -15.448  10.110  1.00 97.84           C  
ATOM    404  CD2 LEU A  51     -11.342 -14.877  11.415  1.00 97.84           C  
ATOM    405  N   PHE A  52     -12.882 -13.135   6.565  1.00 98.27           N  
ATOM    406  CA  PHE A  52     -13.091 -12.009   5.662  1.00 98.27           C  
ATOM    407  C   PHE A  52     -14.573 -11.666   5.558  1.00 98.27           C  
ATOM    408  CB  PHE A  52     -12.526 -12.319   4.273  1.00 98.27           C  
ATOM    409  O   PHE A  52     -14.936 -10.498   5.406  1.00 98.27           O  
ATOM    410  CG  PHE A  52     -11.048 -12.062   4.148  1.00 98.27           C  
ATOM    411  CD1 PHE A  52     -10.518 -10.814   4.451  1.00 98.27           C  
ATOM    412  CD2 PHE A  52     -10.189 -13.069   3.726  1.00 98.27           C  
ATOM    413  CE1 PHE A  52      -9.150 -10.573   4.336  1.00 98.27           C  
ATOM    414  CE2 PHE A  52      -8.822 -12.836   3.609  1.00 98.27           C  
ATOM    415  CZ  PHE A  52      -8.305 -11.587   3.913  1.00 98.27           C  
ATOM    416  N   VAL A  53     -15.426 -12.704   5.637  1.00 98.50           N  
ATOM    417  CA  VAL A  53     -16.858 -12.425   5.669  1.00 98.50           C  
ATOM    418  C   VAL A  53     -17.200 -11.618   6.919  1.00 98.50           C  
ATOM    419  CB  VAL A  53     -17.690 -13.727   5.631  1.00 98.50           C  
ATOM    420  O   VAL A  53     -17.901 -10.606   6.840  1.00 98.50           O  
ATOM    421  CG1 VAL A  53     -19.152 -13.443   5.973  1.00 98.50           C  
ATOM    422  CG2 VAL A  53     -17.578 -14.391   4.260  1.00 98.50           C  
ATOM    423  N   TYR A  54     -16.686 -12.049   7.985  1.00 98.17           N  
ATOM    424  CA  TYR A  54     -16.915 -11.317   9.225  1.00 98.17           C  
ATOM    425  C   TYR A  54     -16.385  -9.892   9.123  1.00 98.17           C  
ATOM    426  CB  TYR A  54     -16.254 -12.036  10.405  1.00 98.17           C  
ATOM    427  O   TYR A  54     -17.082  -8.936   9.473  1.00 98.17           O  
ATOM    428  CG  TYR A  54     -16.185 -11.203  11.662  1.00 98.17           C  
ATOM    429  CD1 TYR A  54     -15.000 -10.575  12.040  1.00 98.17           C  
ATOM    430  CD2 TYR A  54     -17.302 -11.044  12.474  1.00 98.17           C  
ATOM    431  CE1 TYR A  54     -14.931  -9.808  13.199  1.00 98.17           C  
ATOM    432  CE2 TYR A  54     -17.244 -10.279  13.635  1.00 98.17           C  
ATOM    433  OH  TYR A  54     -15.993  -8.908  15.136  1.00 98.17           O  
ATOM    434  CZ  TYR A  54     -16.056  -9.666  13.988  1.00 98.17           C  
ATOM    435  N   LEU A  55     -15.172  -9.772   8.691  1.00 98.61           N  
ATOM    436  CA  LEU A  55     -14.541  -8.461   8.585  1.00 98.61           C  
ATOM    437  C   LEU A  55     -15.405  -7.506   7.768  1.00 98.61           C  
ATOM    438  CB  LEU A  55     -13.154  -8.584   7.948  1.00 98.61           C  
ATOM    439  O   LEU A  55     -15.676  -6.383   8.200  1.00 98.61           O  
ATOM    440  CG  LEU A  55     -12.455  -7.272   7.589  1.00 98.61           C  
ATOM    441  CD1 LEU A  55     -12.197  -6.447   8.845  1.00 98.61           C  
ATOM    442  CD2 LEU A  55     -11.151  -7.547   6.846  1.00 98.61           C  
ATOM    443  N   HIS A  56     -15.920  -7.945   6.675  1.00 98.71           N  
ATOM    444  CA  HIS A  56     -16.626  -7.058   5.758  1.00 98.71           C  
ATOM    445  C   HIS A  56     -18.032  -6.751   6.262  1.00 98.71           C  
ATOM    446  CB  HIS A  56     -16.692  -7.675   4.360  1.00 98.71           C  
ATOM    447  O   HIS A  56     -18.527  -5.634   6.092  1.00 98.71           O  
ATOM    448  CG  HIS A  56     -15.389  -7.644   3.628  1.00 98.71           C  
ATOM    449  CD2 HIS A  56     -14.941  -6.830   2.643  1.00 98.71           C  
ATOM    450  ND1 HIS A  56     -14.369  -8.535   3.886  1.00 98.71           N  
ATOM    451  CE1 HIS A  56     -13.348  -8.268   3.090  1.00 98.71           C  
ATOM    452  NE2 HIS A  56     -13.669  -7.239   2.326  1.00 98.71           N  
ATOM    453  N   VAL A  57     -18.661  -7.718   6.903  1.00 98.69           N  
ATOM    454  CA  VAL A  57     -19.950  -7.455   7.534  1.00 98.69           C  
ATOM    455  C   VAL A  57     -19.781  -6.425   8.648  1.00 98.69           C  
ATOM    456  CB  VAL A  57     -20.581  -8.749   8.095  1.00 98.69           C  
ATOM    457  O   VAL A  57     -20.553  -5.468   8.740  1.00 98.69           O  
ATOM    458  CG1 VAL A  57     -21.793  -8.424   8.967  1.00 98.69           C  
ATOM    459  CG2 VAL A  57     -20.975  -9.688   6.956  1.00 98.69           C  
ATOM    460  N   ALA A  58     -18.766  -6.591   9.451  1.00 98.63           N  
ATOM    461  CA  ALA A  58     -18.460  -5.647  10.522  1.00 98.63           C  
ATOM    462  C   ALA A  58     -18.141  -4.264   9.960  1.00 98.63           C  
ATOM    463  CB  ALA A  58     -17.293  -6.157  11.365  1.00 98.63           C  
ATOM    464  O   ALA A  58     -18.541  -3.247  10.533  1.00 98.63           O  
ATOM    465  N   ALA A  59     -17.452  -4.227   8.885  1.00 98.68           N  
ATOM    466  CA  ALA A  59     -17.078  -2.965   8.253  1.00 98.68           C  
ATOM    467  C   ALA A  59     -18.311  -2.208   7.767  1.00 98.68           C  
ATOM    468  CB  ALA A  59     -16.119  -3.215   7.092  1.00 98.68           C  
ATOM    469  O   ALA A  59     -18.404  -0.990   7.931  1.00 98.68           O  
ATOM    470  N   VAL A  60     -19.246  -2.951   7.170  1.00 98.72           N  
ATOM    471  CA  VAL A  60     -20.477  -2.325   6.701  1.00 98.72           C  
ATOM    472  C   VAL A  60     -21.226  -1.710   7.881  1.00 98.72           C  
ATOM    473  CB  VAL A  60     -21.383  -3.337   5.964  1.00 98.72           C  
ATOM    474  O   VAL A  60     -21.719  -0.583   7.791  1.00 98.72           O  
ATOM    475  CG1 VAL A  60     -22.770  -2.744   5.723  1.00 98.72           C  
ATOM    476  CG2 VAL A  60     -20.743  -3.761   4.643  1.00 98.72           C  
ATOM    477  N   TYR A  61     -21.258  -2.424   8.932  1.00 98.71           N  
ATOM    478  CA  TYR A  61     -21.848  -1.882  10.150  1.00 98.71           C  
ATOM    479  C   TYR A  61     -21.077  -0.659  10.633  1.00 98.71           C  
ATOM    480  CB  TYR A  61     -21.882  -2.946  11.251  1.00 98.71           C  
ATOM    481  O   TYR A  61     -21.675   0.337  11.046  1.00 98.71           O  
ATOM    482  CG  TYR A  61     -22.555  -2.485  12.521  1.00 98.71           C  
ATOM    483  CD1 TYR A  61     -21.878  -2.506  13.738  1.00 98.71           C  
ATOM    484  CD2 TYR A  61     -23.868  -2.027  12.506  1.00 98.71           C  
ATOM    485  CE1 TYR A  61     -22.495  -2.084  14.912  1.00 98.71           C  
ATOM    486  CE2 TYR A  61     -24.495  -1.602  13.673  1.00 98.71           C  
ATOM    487  OH  TYR A  61     -24.416  -1.215  16.027  1.00 98.71           O  
ATOM    488  CZ  TYR A  61     -23.801  -1.634  14.869  1.00 98.71           C  
ATOM    489  N   GLY A  62     -19.769  -0.756  10.633  1.00 98.68           N  
ATOM    490  CA  GLY A  62     -18.945   0.391  10.978  1.00 98.68           C  
ATOM    491  C   GLY A  62     -19.233   1.612  10.125  1.00 98.68           C  
ATOM    492  O   GLY A  62     -19.298   2.732  10.637  1.00 98.68           O  
ATOM    493  N   ALA A  63     -19.407   1.426   8.844  1.00 98.37           N  
ATOM    494  CA  ALA A  63     -19.754   2.526   7.947  1.00 98.37           C  
ATOM    495  C   ALA A  63     -21.076   3.170   8.355  1.00 98.37           C  
ATOM    496  CB  ALA A  63     -19.829   2.032   6.504  1.00 98.37           C  
ATOM    497  O   ALA A  63     -21.202   4.397   8.355  1.00 98.37           O  
ATOM    498  N   TYR A  64     -22.024   2.317   8.654  1.00 98.56           N  
ATOM    499  CA  TYR A  64     -23.311   2.799   9.143  1.00 98.56           C  
ATOM    500  C   TYR A  64     -23.136   3.643  10.399  1.00 98.56           C  
ATOM    501  CB  TYR A  64     -24.252   1.625   9.430  1.00 98.56           C  
ATOM    502  O   TYR A  64     -23.675   4.748  10.493  1.00 98.56           O  
ATOM    503  CG  TYR A  64     -25.461   2.003  10.250  1.00 98.56           C  
ATOM    504  CD1 TYR A  64     -25.549   1.658  11.597  1.00 98.56           C  
ATOM    505  CD2 TYR A  64     -26.519   2.704   9.680  1.00 98.56           C  
ATOM    506  CE1 TYR A  64     -26.663   2.002  12.356  1.00 98.56           C  
ATOM    507  CE2 TYR A  64     -27.637   3.053  10.429  1.00 98.56           C  
ATOM    508  OH  TYR A  64     -28.805   3.042  12.511  1.00 98.56           O  
ATOM    509  CZ  TYR A  64     -27.700   2.699  11.764  1.00 98.56           C  
ATOM    510  N   LEU A  65     -22.298   3.257  11.359  1.00 98.49           N  
ATOM    511  CA  LEU A  65     -22.077   3.963  12.616  1.00 98.49           C  
ATOM    512  C   LEU A  65     -21.352   5.283  12.379  1.00 98.49           C  
ATOM    513  CB  LEU A  65     -21.273   3.092  13.586  1.00 98.49           C  
ATOM    514  O   LEU A  65     -21.600   6.267  13.079  1.00 98.49           O  
ATOM    515  CG  LEU A  65     -21.977   1.844  14.120  1.00 98.49           C  
ATOM    516  CD1 LEU A  65     -21.051   1.072  15.054  1.00 98.49           C  
ATOM    517  CD2 LEU A  65     -23.270   2.224  14.834  1.00 98.49           C  
ATOM    518  N   MET A  66     -20.481   5.256  11.397  1.00 97.36           N  
ATOM    519  CA  MET A  66     -19.764   6.477  11.039  1.00 97.36           C  
ATOM    520  C   MET A  66     -20.738   7.595  10.682  1.00 97.36           C  
ATOM    521  CB  MET A  66     -18.813   6.219   9.869  1.00 97.36           C  
ATOM    522  O   MET A  66     -20.514   8.754  11.034  1.00 97.36           O  
ATOM    523  CG  MET A  66     -17.534   5.499  10.266  1.00 97.36           C  
ATOM    524  SD  MET A  66     -16.452   5.144   8.827  1.00 97.36           S  
ATOM    525  CE  MET A  66     -16.123   6.832   8.250  1.00 97.36           C  
ATOM    526  N   LEU A  67     -21.898   7.218  10.151  1.00 96.59           N  
ATOM    527  CA  LEU A  67     -22.848   8.199   9.637  1.00 96.59           C  
ATOM    528  C   LEU A  67     -23.942   8.483  10.660  1.00 96.59           C  
ATOM    529  CB  LEU A  67     -23.471   7.706   8.328  1.00 96.59           C  
ATOM    530  O   LEU A  67     -24.576   9.540  10.619  1.00 96.59           O  
ATOM    531  CG  LEU A  67     -22.508   7.474   7.163  1.00 96.59           C  
ATOM    532  CD1 LEU A  67     -23.245   6.851   5.982  1.00 96.59           C  
ATOM    533  CD2 LEU A  67     -21.840   8.782   6.753  1.00 96.59           C  
ATOM    534  N   THR A  68     -24.115   7.690  11.627  1.00 97.63           N  
ATOM    535  CA  THR A  68     -25.297   7.816  12.473  1.00 97.63           C  
ATOM    536  C   THR A  68     -24.902   8.161  13.906  1.00 97.63           C  
ATOM    537  CB  THR A  68     -26.131   6.522  12.464  1.00 97.63           C  
ATOM    538  O   THR A  68     -25.574   8.956  14.566  1.00 97.63           O  
ATOM    539  CG2 THR A  68     -26.705   6.246  11.078  1.00 97.63           C  
ATOM    540  OG1 THR A  68     -25.298   5.421  12.851  1.00 97.63           O  
ATOM    541  N   SER A  69     -23.750   7.513  14.417  1.00 97.92           N  
ATOM    542  CA  SER A  69     -23.570   7.622  15.861  1.00 97.92           C  
ATOM    543  C   SER A  69     -22.150   8.056  16.210  1.00 97.92           C  
ATOM    544  CB  SER A  69     -23.887   6.291  16.543  1.00 97.92           C  
ATOM    545  O   SER A  69     -21.934   8.745  17.209  1.00 97.92           O  
ATOM    546  OG  SER A  69     -22.922   5.310  16.205  1.00 97.92           O  
ATOM    547  N   ALA A  70     -21.148   7.734  15.358  1.00 98.10           N  
ATOM    548  CA  ALA A  70     -19.752   7.992  15.703  1.00 98.10           C  
ATOM    549  C   ALA A  70     -19.465   9.490  15.744  1.00 98.10           C  
ATOM    550  CB  ALA A  70     -18.822   7.302  14.708  1.00 98.10           C  
ATOM    551  O   ALA A  70     -20.020  10.256  14.953  1.00 98.10           O  
ATOM    552  N   LYS A  71     -18.665   9.883  16.720  1.00 98.39           N  
ATOM    553  CA  LYS A  71     -18.190  11.263  16.746  1.00 98.39           C  
ATOM    554  C   LYS A  71     -17.359  11.582  15.506  1.00 98.39           C  
ATOM    555  CB  LYS A  71     -17.368  11.525  18.009  1.00 98.39           C  
ATOM    556  O   LYS A  71     -16.682  10.706  14.963  1.00 98.39           O  
ATOM    557  CG  LYS A  71     -18.156  11.376  19.302  1.00 98.39           C  
ATOM    558  CD  LYS A  71     -17.280  11.624  20.523  1.00 98.39           C  
ATOM    559  CE  LYS A  71     -18.040  11.373  21.818  1.00 98.39           C  
ATOM    560  NZ  LYS A  71     -18.811  12.577  22.250  1.00 98.39           N  
ATOM    561  N   ILE A  72     -17.369  12.773  15.054  1.00 98.04           N  
ATOM    562  CA  ILE A  72     -16.662  13.184  13.846  1.00 98.04           C  
ATOM    563  C   ILE A  72     -15.160  12.982  14.033  1.00 98.04           C  
ATOM    564  CB  ILE A  72     -16.964  14.657  13.488  1.00 98.04           C  
ATOM    565  O   ILE A  72     -14.472  12.514  13.122  1.00 98.04           O  
ATOM    566  CG1 ILE A  72     -18.422  14.809  13.038  1.00 98.04           C  
ATOM    567  CG2 ILE A  72     -16.002  15.157  12.406  1.00 98.04           C  
ATOM    568  CD1 ILE A  72     -18.866  16.253  12.857  1.00 98.04           C  
ATOM    569  N   ILE A  73     -14.677  13.268  15.218  1.00 98.40           N  
ATOM    570  CA  ILE A  73     -13.249  13.162  15.496  1.00 98.40           C  
ATOM    571  C   ILE A  73     -12.818  11.698  15.433  1.00 98.40           C  
ATOM    572  CB  ILE A  73     -12.895  13.766  16.874  1.00 98.40           C  
ATOM    573  O   ILE A  73     -11.670  11.397  15.100  1.00 98.40           O  
ATOM    574  CG1 ILE A  73     -11.377  13.917  17.016  1.00 98.40           C  
ATOM    575  CG2 ILE A  73     -13.469  12.905  18.003  1.00 98.40           C  
ATOM    576  CD1 ILE A  73     -10.949  14.813  18.170  1.00 98.40           C  
ATOM    577  N   THR A  74     -13.675  10.724  15.695  1.00 98.57           N  
ATOM    578  CA  THR A  74     -13.388   9.298  15.577  1.00 98.57           C  
ATOM    579  C   THR A  74     -13.194   8.905  14.115  1.00 98.57           C  
ATOM    580  CB  THR A  74     -14.515   8.449  16.194  1.00 98.57           C  
ATOM    581  O   THR A  74     -12.284   8.140  13.788  1.00 98.57           O  
ATOM    582  CG2 THR A  74     -14.213   6.959  16.067  1.00 98.57           C  
ATOM    583  OG1 THR A  74     -14.650   8.781  17.581  1.00 98.57           O  
ATOM    584  N   THR A  75     -13.995   9.481  13.314  1.00 97.88           N  
ATOM    585  CA  THR A  75     -13.870   9.234  11.882  1.00 97.88           C  
ATOM    586  C   THR A  75     -12.572   9.827  11.342  1.00 97.88           C  
ATOM    587  CB  THR A  75     -15.066   9.819  11.107  1.00 97.88           C  
ATOM    588  O   THR A  75     -11.880   9.194  10.541  1.00 97.88           O  
ATOM    589  CG2 THR A  75     -14.950   9.529   9.615  1.00 97.88           C  
ATOM    590  OG1 THR A  75     -16.279   9.238  11.603  1.00 97.88           O  
ATOM    591  N   VAL A  76     -12.258  11.042  11.734  1.00 98.41           N  
ATOM    592  CA  VAL A  76     -11.010  11.677  11.323  1.00 98.41           C  
ATOM    593  C   VAL A  76      -9.825  10.825  11.771  1.00 98.41           C  
ATOM    594  CB  VAL A  76     -10.886  13.107  11.894  1.00 98.41           C  
ATOM    595  O   VAL A  76      -8.876  10.621  11.010  1.00 98.41           O  
ATOM    596  CG1 VAL A  76      -9.478  13.656  11.674  1.00 98.41           C  
ATOM    597  CG2 VAL A  76     -11.927  14.027  11.260  1.00 98.41           C  
ATOM    598  N   TRP A  77      -9.913  10.310  12.994  1.00 98.58           N  
ATOM    599  CA  TRP A  77      -8.885   9.421  13.527  1.00 98.58           C  
ATOM    600  C   TRP A  77      -8.725   8.186  12.647  1.00 98.58           C  
ATOM    601  CB  TRP A  77      -9.227   9.002  14.959  1.00 98.58           C  
ATOM    602  O   TRP A  77      -7.603   7.783  12.331  1.00 98.58           O  
ATOM    603  CG  TRP A  77      -8.271   8.008  15.547  1.00 98.58           C  
ATOM    604  CD1 TRP A  77      -8.548   6.725  15.931  1.00 98.58           C  
ATOM    605  CD2 TRP A  77      -6.882   8.217  15.821  1.00 98.58           C  
ATOM    606  CE2 TRP A  77      -6.379   7.018  16.372  1.00 98.58           C  
ATOM    607  CE3 TRP A  77      -6.013   9.304  15.654  1.00 98.58           C  
ATOM    608  NE1 TRP A  77      -7.415   6.125  16.428  1.00 98.58           N  
ATOM    609  CH2 TRP A  77      -4.215   7.954  16.582  1.00 98.58           C  
ATOM    610  CZ2 TRP A  77      -5.044   6.875  16.756  1.00 98.58           C  
ATOM    611  CZ3 TRP A  77      -4.685   9.160  16.037  1.00 98.58           C  
ATOM    612  N   ALA A  78      -9.813   7.555  12.232  1.00 98.62           N  
ATOM    613  CA  ALA A  78      -9.780   6.394  11.346  1.00 98.62           C  
ATOM    614  C   ALA A  78      -9.110   6.735  10.019  1.00 98.62           C  
ATOM    615  CB  ALA A  78     -11.194   5.869  11.105  1.00 98.62           C  
ATOM    616  O   ALA A  78      -8.299   5.959   9.508  1.00 98.62           O  
ATOM    617  N   ILE A  79      -9.397   7.905   9.480  1.00 98.48           N  
ATOM    618  CA  ILE A  79      -8.836   8.341   8.206  1.00 98.48           C  
ATOM    619  C   ILE A  79      -7.326   8.525   8.343  1.00 98.48           C  
ATOM    620  CB  ILE A  79      -9.493   9.651   7.717  1.00 98.48           C  
ATOM    621  O   ILE A  79      -6.562   8.114   7.466  1.00 98.48           O  
ATOM    622  CG1 ILE A  79     -10.942   9.393   7.287  1.00 98.48           C  
ATOM    623  CG2 ILE A  79      -8.683  10.268   6.573  1.00 98.48           C  
ATOM    624  CD1 ILE A  79     -11.749  10.660   7.039  1.00 98.48           C  
ATOM    625  N   LEU A  80      -6.890   9.100   9.458  1.00 98.61           N  
ATOM    626  CA  LEU A  80      -5.464   9.299   9.692  1.00 98.61           C  
ATOM    627  C   LEU A  80      -4.735   7.961   9.775  1.00 98.61           C  
ATOM    628  CB  LEU A  80      -5.238  10.097  10.978  1.00 98.61           C  
ATOM    629  O   LEU A  80      -3.655   7.802   9.203  1.00 98.61           O  
ATOM    630  CG  LEU A  80      -5.655  11.568  10.946  1.00 98.61           C  
ATOM    631  CD1 LEU A  80      -5.472  12.201  12.321  1.00 98.61           C  
ATOM    632  CD2 LEU A  80      -4.857  12.327   9.892  1.00 98.61           C  
ATOM    633  N   LEU A  81      -5.357   7.045  10.444  1.00 98.79           N  
ATOM    634  CA  LEU A  81      -4.755   5.723  10.572  1.00 98.79           C  
ATOM    635  C   LEU A  81      -4.729   5.004   9.227  1.00 98.79           C  
ATOM    636  CB  LEU A  81      -5.520   4.883  11.599  1.00 98.79           C  
ATOM    637  O   LEU A  81      -3.790   4.262   8.933  1.00 98.79           O  
ATOM    638  CG  LEU A  81      -5.380   5.307  13.061  1.00 98.79           C  
ATOM    639  CD1 LEU A  81      -6.283   4.456  13.948  1.00 98.79           C  
ATOM    640  CD2 LEU A  81      -3.927   5.204  13.512  1.00 98.79           C  
ATOM    641  N   TYR A  82      -5.809   5.175   8.472  1.00 98.78           N  
ATOM    642  CA  TYR A  82      -5.850   4.664   7.107  1.00 98.78           C  
ATOM    643  C   TYR A  82      -4.664   5.174   6.297  1.00 98.78           C  
ATOM    644  CB  TYR A  82      -7.160   5.064   6.422  1.00 98.78           C  
ATOM    645  O   TYR A  82      -3.971   4.393   5.639  1.00 98.78           O  
ATOM    646  CG  TYR A  82      -7.082   5.063   4.914  1.00 98.78           C  
ATOM    647  CD1 TYR A  82      -7.148   6.253   4.193  1.00 98.78           C  
ATOM    648  CD2 TYR A  82      -6.943   3.872   4.209  1.00 98.78           C  
ATOM    649  CE1 TYR A  82      -7.079   6.256   2.803  1.00 98.78           C  
ATOM    650  CE2 TYR A  82      -6.873   3.864   2.820  1.00 98.78           C  
ATOM    651  OH  TYR A  82      -6.872   5.056   0.752  1.00 98.78           O  
ATOM    652  CZ  TYR A  82      -6.941   5.058   2.127  1.00 98.78           C  
ATOM    653  N   GLN A  83      -4.403   6.444   6.349  1.00 98.63           N  
ATOM    654  CA  GLN A  83      -3.297   7.042   5.610  1.00 98.63           C  
ATOM    655  C   GLN A  83      -1.952   6.536   6.125  1.00 98.63           C  
ATOM    656  CB  GLN A  83      -3.353   8.568   5.701  1.00 98.63           C  
ATOM    657  O   GLN A  83      -1.068   6.194   5.337  1.00 98.63           O  
ATOM    658  CG  GLN A  83      -4.602   9.176   5.078  1.00 98.63           C  
ATOM    659  CD  GLN A  83      -4.601   9.095   3.563  1.00 98.63           C  
ATOM    660  NE2 GLN A  83      -4.879  10.218   2.909  1.00 98.63           N  
ATOM    661  OE1 GLN A  83      -4.351   8.033   2.984  1.00 98.63           O  
ATOM    662  N   ALA A  84      -1.868   6.454   7.455  1.00 98.78           N  
ATOM    663  CA  ALA A  84      -0.632   5.954   8.053  1.00 98.78           C  
ATOM    664  C   ALA A  84      -0.358   4.516   7.623  1.00 98.78           C  
ATOM    665  CB  ALA A  84      -0.702   6.047   9.575  1.00 98.78           C  
ATOM    666  O   ALA A  84       0.754   4.189   7.201  1.00 98.78           O  
ATOM    667  N   GLY A  85      -1.399   3.660   7.757  1.00 98.76           N  
ATOM    668  CA  GLY A  85      -1.245   2.291   7.292  1.00 98.76           C  
ATOM    669  C   GLY A  85      -0.943   2.195   5.809  1.00 98.76           C  
ATOM    670  O   GLY A  85      -0.083   1.415   5.395  1.00 98.76           O  
ATOM    671  N   GLY A  86      -1.692   3.014   4.996  1.00 98.67           N  
ATOM    672  CA  GLY A  86      -1.417   3.076   3.569  1.00 98.67           C  
ATOM    673  C   GLY A  86       0.024   3.429   3.254  1.00 98.67           C  
ATOM    674  O   GLY A  86       0.644   2.811   2.385  1.00 98.67           O  
ATOM    675  N   LEU A  87       0.627   4.412   3.964  1.00 98.85           N  
ATOM    676  CA  LEU A  87       2.015   4.818   3.768  1.00 98.85           C  
ATOM    677  C   LEU A  87       2.971   3.706   4.187  1.00 98.85           C  
ATOM    678  CB  LEU A  87       2.317   6.092   4.560  1.00 98.85           C  
ATOM    679  O   LEU A  87       4.052   3.562   3.611  1.00 98.85           O  
ATOM    680  CG  LEU A  87       1.708   7.387   4.020  1.00 98.85           C  
ATOM    681  CD1 LEU A  87       1.829   8.502   5.054  1.00 98.85           C  
ATOM    682  CD2 LEU A  87       2.379   7.789   2.711  1.00 98.85           C  
ATOM    683  N   GLY A  88       2.557   2.912   5.249  1.00 98.82           N  
ATOM    684  CA  GLY A  88       3.356   1.753   5.613  1.00 98.82           C  
ATOM    685  C   GLY A  88       3.503   0.751   4.483  1.00 98.82           C  
ATOM    686  O   GLY A  88       4.552   0.120   4.339  1.00 98.82           O  
ATOM    687  N   ILE A  89       2.444   0.684   3.668  1.00 98.86           N  
ATOM    688  CA  ILE A  89       2.459  -0.241   2.540  1.00 98.86           C  
ATOM    689  C   ILE A  89       3.176   0.403   1.355  1.00 98.86           C  
ATOM    690  CB  ILE A  89       1.029  -0.664   2.137  1.00 98.86           C  
ATOM    691  O   ILE A  89       4.143  -0.154   0.830  1.00 98.86           O  
ATOM    692  CG1 ILE A  89       0.350  -1.417   3.287  1.00 98.86           C  
ATOM    693  CG2 ILE A  89       1.057  -1.517   0.865  1.00 98.86           C  
ATOM    694  CD1 ILE A  89       1.040  -2.720   3.666  1.00 98.86           C  
ATOM    695  N   THR A  90       2.764   1.566   1.001  1.00 98.76           N  
ATOM    696  CA  THR A  90       3.235   2.186  -0.233  1.00 98.76           C  
ATOM    697  C   THR A  90       4.672   2.675  -0.078  1.00 98.76           C  
ATOM    698  CB  THR A  90       2.331   3.363  -0.646  1.00 98.76           C  
ATOM    699  O   THR A  90       5.560   2.252  -0.821  1.00 98.76           O  
ATOM    700  CG2 THR A  90       0.916   2.887  -0.956  1.00 98.76           C  
ATOM    701  OG1 THR A  90       2.279   4.316   0.423  1.00 98.76           O  
ATOM    702  N   ALA A  91       4.988   3.516   0.894  1.00 98.79           N  
ATOM    703  CA  ALA A  91       6.315   4.099   1.074  1.00 98.79           C  
ATOM    704  C   ALA A  91       7.279   3.089   1.690  1.00 98.79           C  
ATOM    705  CB  ALA A  91       6.232   5.351   1.944  1.00 98.79           C  
ATOM    706  O   ALA A  91       8.496   3.209   1.535  1.00 98.79           O  
ATOM    707  N   GLY A  92       6.742   2.120   2.478  1.00 98.79           N  
ATOM    708  CA  GLY A  92       7.572   1.140   3.160  1.00 98.79           C  
ATOM    709  C   GLY A  92       7.704  -0.165   2.397  1.00 98.79           C  
ATOM    710  O   GLY A  92       8.541  -0.284   1.500  1.00 98.79           O  
ATOM    711  N   ALA A  93       6.702  -1.047   2.604  1.00 98.84           N  
ATOM    712  CA  ALA A  93       6.745  -2.406   2.069  1.00 98.84           C  
ATOM    713  C   ALA A  93       6.977  -2.394   0.561  1.00 98.84           C  
ATOM    714  CB  ALA A  93       5.454  -3.150   2.401  1.00 98.84           C  
ATOM    715  O   ALA A  93       7.775  -3.179   0.043  1.00 98.84           O  
ATOM    716  N   HIS A  94       6.393  -1.478  -0.171  1.00 98.84           N  
ATOM    717  CA  HIS A  94       6.399  -1.467  -1.629  1.00 98.84           C  
ATOM    718  C   HIS A  94       7.654  -0.792  -2.170  1.00 98.84           C  
ATOM    719  CB  HIS A  94       5.151  -0.762  -2.165  1.00 98.84           C  
ATOM    720  O   HIS A  94       8.530  -1.456  -2.730  1.00 98.84           O  
ATOM    721  CG  HIS A  94       5.071  -0.736  -3.658  1.00 98.84           C  
ATOM    722  CD2 HIS A  94       5.538  -1.601  -4.588  1.00 98.84           C  
ATOM    723  ND1 HIS A  94       4.449   0.279  -4.352  1.00 98.84           N  
ATOM    724  CE1 HIS A  94       4.536   0.035  -5.649  1.00 98.84           C  
ATOM    725  NE2 HIS A  94       5.193  -1.100  -5.819  1.00 98.84           N  
ATOM    726  N   ARG A  95       7.857   0.505  -2.006  1.00 98.65           N  
ATOM    727  CA  ARG A  95       8.865   1.316  -2.681  1.00 98.65           C  
ATOM    728  C   ARG A  95      10.223   1.179  -2.003  1.00 98.65           C  
ATOM    729  CB  ARG A  95       8.440   2.786  -2.711  1.00 98.65           C  
ATOM    730  O   ARG A  95      11.252   1.086  -2.676  1.00 98.65           O  
ATOM    731  CG  ARG A  95       7.118   3.031  -3.421  1.00 98.65           C  
ATOM    732  CD  ARG A  95       6.841   4.517  -3.601  1.00 98.65           C  
ATOM    733  NE  ARG A  95       5.439   4.769  -3.922  1.00 98.65           N  
ATOM    734  NH1 ARG A  95       5.744   7.001  -4.435  1.00 98.65           N  
ATOM    735  NH2 ARG A  95       3.658   6.062  -4.578  1.00 98.65           N  
ATOM    736  CZ  ARG A  95       4.950   5.943  -4.311  1.00 98.65           C  
ATOM    737  N   LEU A  96      10.224   1.012  -0.641  1.00 98.68           N  
ATOM    738  CA  LEU A  96      11.470   0.957   0.115  1.00 98.68           C  
ATOM    739  C   LEU A  96      12.032  -0.460   0.136  1.00 98.68           C  
ATOM    740  CB  LEU A  96      11.251   1.454   1.546  1.00 98.68           C  
ATOM    741  O   LEU A  96      13.155  -0.694  -0.315  1.00 98.68           O  
ATOM    742  CG  LEU A  96      12.449   1.346   2.492  1.00 98.68           C  
ATOM    743  CD1 LEU A  96      13.616   2.175   1.965  1.00 98.68           C  
ATOM    744  CD2 LEU A  96      12.062   1.791   3.898  1.00 98.68           C  
ATOM    745  N   TRP A  97      11.223  -1.418   0.543  1.00 98.63           N  
ATOM    746  CA  TRP A  97      11.768  -2.739   0.840  1.00 98.63           C  
ATOM    747  C   TRP A  97      11.620  -3.671  -0.358  1.00 98.63           C  
ATOM    748  CB  TRP A  97      11.073  -3.345   2.063  1.00 98.63           C  
ATOM    749  O   TRP A  97      12.546  -4.414  -0.692  1.00 98.63           O  
ATOM    750  CG  TRP A  97      11.456  -2.701   3.362  1.00 98.63           C  
ATOM    751  CD1 TRP A  97      12.705  -2.640   3.915  1.00 98.63           C  
ATOM    752  CD2 TRP A  97      10.580  -2.031   4.274  1.00 98.63           C  
ATOM    753  CE2 TRP A  97      11.367  -1.587   5.359  1.00 98.63           C  
ATOM    754  CE3 TRP A  97       9.205  -1.762   4.277  1.00 98.63           C  
ATOM    755  NE1 TRP A  97      12.658  -1.971   5.116  1.00 98.63           N  
ATOM    756  CH2 TRP A  97       9.475  -0.638   6.418  1.00 98.63           C  
ATOM    757  CZ2 TRP A  97      10.822  -0.887   6.439  1.00 98.63           C  
ATOM    758  CZ3 TRP A  97       8.665  -1.066   5.353  1.00 98.63           C  
ATOM    759  N   ALA A  98      10.516  -3.579  -1.112  1.00 98.31           N  
ATOM    760  CA  ALA A  98      10.309  -4.495  -2.231  1.00 98.31           C  
ATOM    761  C   ALA A  98      11.114  -4.059  -3.452  1.00 98.31           C  
ATOM    762  CB  ALA A  98       8.825  -4.581  -2.580  1.00 98.31           C  
ATOM    763  O   ALA A  98      11.736  -4.888  -4.121  1.00 98.31           O  
ATOM    764  N   HIS A  99      11.208  -2.706  -3.647  1.00 98.03           N  
ATOM    765  CA  HIS A  99      11.790  -2.237  -4.900  1.00 98.03           C  
ATOM    766  C   HIS A  99      13.107  -1.507  -4.656  1.00 98.03           C  
ATOM    767  CB  HIS A  99      10.810  -1.322  -5.636  1.00 98.03           C  
ATOM    768  O   HIS A  99      13.815  -1.162  -5.604  1.00 98.03           O  
ATOM    769  CG  HIS A  99       9.656  -2.048  -6.250  1.00 98.03           C  
ATOM    770  CD2 HIS A  99       8.330  -1.997  -5.983  1.00 98.03           C  
ATOM    771  ND1 HIS A  99       9.810  -2.961  -7.271  1.00 98.03           N  
ATOM    772  CE1 HIS A  99       8.624  -3.441  -7.607  1.00 98.03           C  
ATOM    773  NE2 HIS A  99       7.709  -2.872  -6.841  1.00 98.03           N  
ATOM    774  N   ARG A 100      13.329  -1.247  -3.499  1.00 97.59           N  
ATOM    775  CA  ARG A 100      14.552  -0.531  -3.150  1.00 97.59           C  
ATOM    776  C   ARG A 100      14.695   0.744  -3.976  1.00 97.59           C  
ATOM    777  CB  ARG A 100      15.777  -1.426  -3.354  1.00 97.59           C  
ATOM    778  O   ARG A 100      15.770   1.028  -4.508  1.00 97.59           O  
ATOM    779  CG  ARG A 100      15.770  -2.682  -2.497  1.00 97.59           C  
ATOM    780  CD  ARG A 100      17.027  -3.515  -2.708  1.00 97.59           C  
ATOM    781  NE  ARG A 100      17.006  -4.735  -1.906  1.00 97.59           N  
ATOM    782  NH1 ARG A 100      19.146  -5.393  -2.476  1.00 97.59           N  
ATOM    783  NH2 ARG A 100      17.887  -6.678  -1.055  1.00 97.59           N  
ATOM    784  CZ  ARG A 100      18.013  -5.599  -1.814  1.00 97.59           C  
ATOM    785  N   ALA A 101      13.685   1.439  -4.029  1.00 97.40           N  
ATOM    786  CA  ALA A 101      13.608   2.621  -4.883  1.00 97.40           C  
ATOM    787  C   ALA A 101      14.251   3.829  -4.208  1.00 97.40           C  
ATOM    788  CB  ALA A 101      12.155   2.926  -5.240  1.00 97.40           C  
ATOM    789  O   ALA A 101      14.601   4.807  -4.873  1.00 97.40           O  
ATOM    790  N   TYR A 102      14.426   3.749  -2.890  1.00 98.45           N  
ATOM    791  CA  TYR A 102      15.154   4.732  -2.095  1.00 98.45           C  
ATOM    792  C   TYR A 102      15.697   4.105  -0.817  1.00 98.45           C  
ATOM    793  CB  TYR A 102      14.250   5.920  -1.751  1.00 98.45           C  
ATOM    794  O   TYR A 102      15.409   2.944  -0.516  1.00 98.45           O  
ATOM    795  CG  TYR A 102      13.189   5.598  -0.727  1.00 98.45           C  
ATOM    796  CD1 TYR A 102      12.044   4.887  -1.082  1.00 98.45           C  
ATOM    797  CD2 TYR A 102      13.327   6.006   0.595  1.00 98.45           C  
ATOM    798  CE1 TYR A 102      11.062   4.590  -0.142  1.00 98.45           C  
ATOM    799  CE2 TYR A 102      12.351   5.715   1.543  1.00 98.45           C  
ATOM    800  OH  TYR A 102      10.256   4.716   2.100  1.00 98.45           O  
ATOM    801  CZ  TYR A 102      11.225   5.007   1.166  1.00 98.45           C  
ATOM    802  N   LYS A 103      16.556   4.876  -0.152  1.00 98.39           N  
ATOM    803  CA  LYS A 103      17.088   4.455   1.141  1.00 98.39           C  
ATOM    804  C   LYS A 103      16.564   5.343   2.267  1.00 98.39           C  
ATOM    805  CB  LYS A 103      18.617   4.476   1.126  1.00 98.39           C  
ATOM    806  O   LYS A 103      16.174   6.488   2.031  1.00 98.39           O  
ATOM    807  CG  LYS A 103      19.239   3.524   0.115  1.00 98.39           C  
ATOM    808  CD  LYS A 103      20.760   3.535   0.199  1.00 98.39           C  
ATOM    809  CE  LYS A 103      21.384   2.586  -0.815  1.00 98.39           C  
ATOM    810  NZ  LYS A 103      22.876   2.603  -0.746  1.00 98.39           N  
ATOM    811  N   ALA A 104      16.437   4.682   3.470  1.00 98.25           N  
ATOM    812  CA  ALA A 104      15.896   5.433   4.600  1.00 98.25           C  
ATOM    813  C   ALA A 104      16.756   5.244   5.846  1.00 98.25           C  
ATOM    814  CB  ALA A 104      14.457   5.007   4.882  1.00 98.25           C  
ATOM    815  O   ALA A 104      17.306   4.164   6.071  1.00 98.25           O  
ATOM    816  N   LYS A 105      16.943   6.255   6.598  1.00 98.31           N  
ATOM    817  CA  LYS A 105      17.623   6.170   7.887  1.00 98.31           C  
ATOM    818  C   LYS A 105      16.735   5.503   8.933  1.00 98.31           C  
ATOM    819  CB  LYS A 105      18.043   7.560   8.365  1.00 98.31           C  
ATOM    820  O   LYS A 105      15.538   5.310   8.708  1.00 98.31           O  
ATOM    821  CG  LYS A 105      19.095   8.225   7.490  1.00 98.31           C  
ATOM    822  CD  LYS A 105      19.636   9.495   8.133  1.00 98.31           C  
ATOM    823  CE  LYS A 105      20.754  10.111   7.302  1.00 98.31           C  
ATOM    824  NZ  LYS A 105      21.269  11.372   7.915  1.00 98.31           N  
ATOM    825  N   TRP A 106      17.287   5.143  10.003  1.00 97.86           N  
ATOM    826  CA  TRP A 106      16.636   4.217  10.924  1.00 97.86           C  
ATOM    827  C   TRP A 106      15.343   4.811  11.471  1.00 97.86           C  
ATOM    828  CB  TRP A 106      17.576   3.856  12.078  1.00 97.86           C  
ATOM    829  O   TRP A 106      14.356   4.097  11.662  1.00 97.86           O  
ATOM    830  CG  TRP A 106      17.839   4.988  13.026  1.00 97.86           C  
ATOM    831  CD1 TRP A 106      18.897   5.853  13.003  1.00 97.86           C  
ATOM    832  CD2 TRP A 106      17.029   5.375  14.140  1.00 97.86           C  
ATOM    833  CE2 TRP A 106      17.657   6.484  14.749  1.00 97.86           C  
ATOM    834  CE3 TRP A 106      15.831   4.891  14.683  1.00 97.86           C  
ATOM    835  NE1 TRP A 106      18.794   6.755  14.036  1.00 97.86           N  
ATOM    836  CH2 TRP A 106      15.954   6.624  16.386  1.00 97.86           C  
ATOM    837  CZ2 TRP A 106      17.127   7.117  15.875  1.00 97.86           C  
ATOM    838  CZ3 TRP A 106      15.305   5.523  15.804  1.00 97.86           C  
ATOM    839  N   PRO A 107      15.263   6.201  11.718  1.00 98.34           N  
ATOM    840  CA  PRO A 107      13.981   6.699  12.223  1.00 98.34           C  
ATOM    841  C   PRO A 107      12.832   6.469  11.245  1.00 98.34           C  
ATOM    842  CB  PRO A 107      14.238   8.195  12.422  1.00 98.34           C  
ATOM    843  O   PRO A 107      11.745   6.050  11.651  1.00 98.34           O  
ATOM    844  CG  PRO A 107      15.708   8.300  12.670  1.00 98.34           C  
ATOM    845  CD  PRO A 107      16.408   7.262  11.841  1.00 98.34           C  
ATOM    846  N   LEU A 108      13.068   6.769  10.030  1.00 98.62           N  
ATOM    847  CA  LEU A 108      12.023   6.577   9.030  1.00 98.62           C  
ATOM    848  C   LEU A 108      11.694   5.097   8.864  1.00 98.62           C  
ATOM    849  CB  LEU A 108      12.453   7.170   7.686  1.00 98.62           C  
ATOM    850  O   LEU A 108      10.525   4.727   8.735  1.00 98.62           O  
ATOM    851  CG  LEU A 108      11.463   7.016   6.530  1.00 98.62           C  
ATOM    852  CD1 LEU A 108      10.096   7.566   6.925  1.00 98.62           C  
ATOM    853  CD2 LEU A 108      11.986   7.718   5.281  1.00 98.62           C  
ATOM    854  N   ARG A 109      12.668   4.268   8.882  1.00 98.56           N  
ATOM    855  CA  ARG A 109      12.437   2.830   8.795  1.00 98.56           C  
ATOM    856  C   ARG A 109      11.566   2.344   9.948  1.00 98.56           C  
ATOM    857  CB  ARG A 109      13.767   2.071   8.787  1.00 98.56           C  
ATOM    858  O   ARG A 109      10.652   1.542   9.747  1.00 98.56           O  
ATOM    859  CG  ARG A 109      14.599   2.302   7.536  1.00 98.56           C  
ATOM    860  CD  ARG A 109      15.979   1.669   7.652  1.00 98.56           C  
ATOM    861  NE  ARG A 109      15.899   0.215   7.758  1.00 98.56           N  
ATOM    862  NH1 ARG A 109      18.098  -0.066   8.408  1.00 98.56           N  
ATOM    863  NH2 ARG A 109      16.723  -1.886   8.179  1.00 98.56           N  
ATOM    864  CZ  ARG A 109      16.907  -0.576   8.115  1.00 98.56           C  
ATOM    865  N   LEU A 110      11.827   2.801  11.100  1.00 98.50           N  
ATOM    866  CA  LEU A 110      11.042   2.426  12.271  1.00 98.50           C  
ATOM    867  C   LEU A 110       9.594   2.883  12.124  1.00 98.50           C  
ATOM    868  CB  LEU A 110      11.652   3.025  13.541  1.00 98.50           C  
ATOM    869  O   LEU A 110       8.666   2.109  12.371  1.00 98.50           O  
ATOM    870  CG  LEU A 110      10.918   2.731  14.850  1.00 98.50           C  
ATOM    871  CD1 LEU A 110      10.869   1.228  15.104  1.00 98.50           C  
ATOM    872  CD2 LEU A 110      11.588   3.454  16.013  1.00 98.50           C  
ATOM    873  N   ILE A 111       9.387   4.081  11.670  1.00 98.66           N  
ATOM    874  CA  ILE A 111       8.049   4.629  11.477  1.00 98.66           C  
ATOM    875  C   ILE A 111       7.286   3.782  10.461  1.00 98.66           C  
ATOM    876  CB  ILE A 111       8.103   6.102  11.012  1.00 98.66           C  
ATOM    877  O   ILE A 111       6.135   3.407  10.696  1.00 98.66           O  
ATOM    878  CG1 ILE A 111       8.567   7.007  12.159  1.00 98.66           C  
ATOM    879  CG2 ILE A 111       6.740   6.550  10.478  1.00 98.66           C  
ATOM    880  CD1 ILE A 111       8.883   8.434  11.733  1.00 98.66           C  
ATOM    881  N   LEU A 112       7.933   3.453   9.407  1.00 98.83           N  
ATOM    882  CA  LEU A 112       7.281   2.739   8.315  1.00 98.83           C  
ATOM    883  C   LEU A 112       6.956   1.305   8.720  1.00 98.83           C  
ATOM    884  CB  LEU A 112       8.169   2.740   7.068  1.00 98.83           C  
ATOM    885  O   LEU A 112       5.942   0.749   8.291  1.00 98.83           O  
ATOM    886  CG  LEU A 112       8.323   4.080   6.347  1.00 98.83           C  
ATOM    887  CD1 LEU A 112       9.297   3.945   5.181  1.00 98.83           C  
ATOM    888  CD2 LEU A 112       6.969   4.587   5.864  1.00 98.83           C  
ATOM    889  N   VAL A 113       7.788   0.686   9.555  1.00 98.66           N  
ATOM    890  CA  VAL A 113       7.496  -0.661  10.032  1.00 98.66           C  
ATOM    891  C   VAL A 113       6.273  -0.632  10.946  1.00 98.66           C  
ATOM    892  CB  VAL A 113       8.703  -1.274  10.776  1.00 98.66           C  
ATOM    893  O   VAL A 113       5.422  -1.522  10.884  1.00 98.66           O  
ATOM    894  CG1 VAL A 113       8.274  -2.495  11.588  1.00 98.66           C  
ATOM    895  CG2 VAL A 113       9.806  -1.648   9.786  1.00 98.66           C  
ATOM    896  N   ILE A 114       6.143   0.400  11.766  1.00 98.74           N  
ATOM    897  CA  ILE A 114       4.988   0.555  12.643  1.00 98.74           C  
ATOM    898  C   ILE A 114       3.728   0.764  11.805  1.00 98.74           C  
ATOM    899  CB  ILE A 114       5.179   1.731  13.627  1.00 98.74           C  
ATOM    900  O   ILE A 114       2.705   0.118  12.041  1.00 98.74           O  
ATOM    901  CG1 ILE A 114       6.264   1.395  14.656  1.00 98.74           C  
ATOM    902  CG2 ILE A 114       3.857   2.076  14.318  1.00 98.74           C  
ATOM    903  CD1 ILE A 114       6.712   2.585  15.494  1.00 98.74           C  
ATOM    904  N   PHE A 115       3.896   1.698  10.819  1.00 98.85           N  
ATOM    905  CA  PHE A 115       2.767   1.955   9.933  1.00 98.85           C  
ATOM    906  C   PHE A 115       2.357   0.687   9.195  1.00 98.85           C  
ATOM    907  CB  PHE A 115       3.111   3.060   8.929  1.00 98.85           C  
ATOM    908  O   PHE A 115       1.166   0.414   9.033  1.00 98.85           O  
ATOM    909  CG  PHE A 115       3.033   4.448   9.503  1.00 98.85           C  
ATOM    910  CD1 PHE A 115       2.780   4.643  10.855  1.00 98.85           C  
ATOM    911  CD2 PHE A 115       3.214   5.560   8.690  1.00 98.85           C  
ATOM    912  CE1 PHE A 115       2.707   5.928  11.389  1.00 98.85           C  
ATOM    913  CE2 PHE A 115       3.143   6.846   9.216  1.00 98.85           C  
ATOM    914  CZ  PHE A 115       2.889   7.028  10.566  1.00 98.85           C  
ATOM    915  N   ASN A 116       3.364  -0.080   8.715  1.00 98.85           N  
ATOM    916  CA  ASN A 116       3.072  -1.329   8.018  1.00 98.85           C  
ATOM    917  C   ASN A 116       2.348  -2.320   8.925  1.00 98.85           C  
ATOM    918  CB  ASN A 116       4.357  -1.951   7.470  1.00 98.85           C  
ATOM    919  O   ASN A 116       1.406  -2.988   8.494  1.00 98.85           O  
ATOM    920  CG  ASN A 116       4.107  -3.246   6.723  1.00 98.85           C  
ATOM    921  ND2 ASN A 116       3.814  -3.139   5.432  1.00 98.85           N  
ATOM    922  OD1 ASN A 116       4.174  -4.334   7.301  1.00 98.85           O  
ATOM    923  N   THR A 117       2.769  -2.423  10.159  1.00 98.76           N  
ATOM    924  CA  THR A 117       2.134  -3.323  11.116  1.00 98.76           C  
ATOM    925  C   THR A 117       0.686  -2.913  11.366  1.00 98.76           C  
ATOM    926  CB  THR A 117       2.901  -3.349  12.452  1.00 98.76           C  
ATOM    927  O   THR A 117      -0.191  -3.767  11.512  1.00 98.76           O  
ATOM    928  CG2 THR A 117       2.329  -4.403  13.394  1.00 98.76           C  
ATOM    929  OG1 THR A 117       4.279  -3.647  12.199  1.00 98.76           O  
ATOM    930  N   LEU A 118       0.415  -1.604  11.334  1.00 98.77           N  
ATOM    931  CA  LEU A 118      -0.927  -1.043  11.443  1.00 98.77           C  
ATOM    932  C   LEU A 118      -1.804  -1.503  10.284  1.00 98.77           C  
ATOM    933  CB  LEU A 118      -0.868   0.487  11.478  1.00 98.77           C  
ATOM    934  O   LEU A 118      -2.992  -1.777  10.469  1.00 98.77           O  
ATOM    935  CG  LEU A 118      -2.210   1.218  11.428  1.00 98.77           C  
ATOM    936  CD1 LEU A 118      -3.019   0.929  12.688  1.00 98.77           C  
ATOM    937  CD2 LEU A 118      -1.996   2.718  11.257  1.00 98.77           C  
ATOM    938  N   ALA A 119      -1.214  -1.742   9.138  1.00 98.66           N  
ATOM    939  CA  ALA A 119      -1.935  -2.043   7.904  1.00 98.66           C  
ATOM    940  C   ALA A 119      -2.375  -3.504   7.868  1.00 98.66           C  
ATOM    941  CB  ALA A 119      -1.067  -1.723   6.689  1.00 98.66           C  
ATOM    942  O   ALA A 119      -3.302  -3.861   7.138  1.00 98.66           O  
ATOM    943  N   PHE A 120      -1.694  -4.346   8.540  1.00 98.51           N  
ATOM    944  CA  PHE A 120      -1.970  -5.769   8.698  1.00 98.51           C  
ATOM    945  C   PHE A 120      -2.134  -6.442   7.340  1.00 98.51           C  
ATOM    946  CB  PHE A 120      -3.227  -5.984   9.546  1.00 98.51           C  
ATOM    947  O   PHE A 120      -3.146  -7.099   7.085  1.00 98.51           O  
ATOM    948  CG  PHE A 120      -3.526  -7.430   9.834  1.00 98.51           C  
ATOM    949  CD1 PHE A 120      -4.792  -7.824  10.248  1.00 98.51           C  
ATOM    950  CD2 PHE A 120      -2.539  -8.397   9.690  1.00 98.51           C  
ATOM    951  CE1 PHE A 120      -5.071  -9.163  10.516  1.00 98.51           C  
ATOM    952  CE2 PHE A 120      -2.810  -9.736   9.955  1.00 98.51           C  
ATOM    953  CZ  PHE A 120      -4.076 -10.117  10.369  1.00 98.51           C  
ATOM    954  N   GLN A 121      -1.127  -6.356   6.490  1.00 98.39           N  
ATOM    955  CA  GLN A 121      -1.095  -7.045   5.205  1.00 98.39           C  
ATOM    956  C   GLN A 121       0.089  -8.004   5.124  1.00 98.39           C  
ATOM    957  CB  GLN A 121      -1.035  -6.038   4.056  1.00 98.39           C  
ATOM    958  O   GLN A 121       0.713  -8.141   4.069  1.00 98.39           O  
ATOM    959  CG  GLN A 121      -2.248  -5.121   3.977  1.00 98.39           C  
ATOM    960  CD  GLN A 121      -2.264  -4.275   2.718  1.00 98.39           C  
ATOM    961  NE2 GLN A 121      -2.945  -3.136   2.777  1.00 98.39           N  
ATOM    962  OE1 GLN A 121      -1.667  -4.641   1.700  1.00 98.39           O  
ATOM    963  N   ASN A 122       0.331  -8.700   6.231  1.00 98.08           N  
ATOM    964  CA  ASN A 122       1.444  -9.598   6.516  1.00 98.08           C  
ATOM    965  C   ASN A 122       2.721  -8.825   6.833  1.00 98.08           C  
ATOM    966  CB  ASN A 122       1.679 -10.552   5.343  1.00 98.08           C  
ATOM    967  O   ASN A 122       2.783  -7.611   6.630  1.00 98.08           O  
ATOM    968  CG  ASN A 122       0.533 -11.524   5.142  1.00 98.08           C  
ATOM    969  ND2 ASN A 122       0.237 -11.841   3.887  1.00 98.08           N  
ATOM    970  OD1 ASN A 122      -0.082 -11.985   6.107  1.00 98.08           O  
ATOM    971  N   ASP A 123       3.678  -9.573   7.448  1.00 98.43           N  
ATOM    972  CA  ASP A 123       4.936  -8.887   7.725  1.00 98.43           C  
ATOM    973  C   ASP A 123       5.640  -8.487   6.430  1.00 98.43           C  
ATOM    974  CB  ASP A 123       5.854  -9.770   8.572  1.00 98.43           C  
ATOM    975  O   ASP A 123       5.362  -9.047   5.368  1.00 98.43           O  
ATOM    976  CG  ASP A 123       6.307 -11.024   7.844  1.00 98.43           C  
ATOM    977  OD1 ASP A 123       7.409 -11.022   7.254  1.00 98.43           O  
ATOM    978  OD2 ASP A 123       5.553 -12.021   7.858  1.00 98.43           O  
ATOM    979  N   VAL A 124       6.521  -7.512   6.494  1.00 98.62           N  
ATOM    980  CA  VAL A 124       7.138  -6.862   5.343  1.00 98.62           C  
ATOM    981  C   VAL A 124       7.895  -7.895   4.511  1.00 98.62           C  
ATOM    982  CB  VAL A 124       8.090  -5.725   5.776  1.00 98.62           C  
ATOM    983  O   VAL A 124       7.875  -7.844   3.278  1.00 98.62           O  
ATOM    984  CG1 VAL A 124       8.886  -5.203   4.581  1.00 98.62           C  
ATOM    985  CG2 VAL A 124       7.304  -4.593   6.434  1.00 98.62           C  
ATOM    986  N   CYS A 125       8.515  -8.860   5.154  1.00 98.22           N  
ATOM    987  CA  CYS A 125       9.298  -9.854   4.428  1.00 98.22           C  
ATOM    988  C   CYS A 125       8.405 -10.706   3.534  1.00 98.22           C  
ATOM    989  CB  CYS A 125      10.062 -10.750   5.402  1.00 98.22           C  
ATOM    990  O   CYS A 125       8.703 -10.900   2.355  1.00 98.22           O  
ATOM    991  SG  CYS A 125      11.399  -9.903   6.274  1.00 98.22           S  
ATOM    992  N   GLU A 126       7.333 -11.174   4.121  1.00 97.68           N  
ATOM    993  CA  GLU A 126       6.390 -11.970   3.342  1.00 97.68           C  
ATOM    994  C   GLU A 126       5.756 -11.142   2.228  1.00 97.68           C  
ATOM    995  CB  GLU A 126       5.302 -12.554   4.247  1.00 97.68           C  
ATOM    996  O   GLU A 126       5.641 -11.605   1.091  1.00 97.68           O  
ATOM    997  CG  GLU A 126       4.325 -13.469   3.523  1.00 97.68           C  
ATOM    998  CD  GLU A 126       3.347 -14.162   4.458  1.00 97.68           C  
ATOM    999  OE1 GLU A 126       2.389 -14.803   3.968  1.00 97.68           O  
ATOM   1000  OE2 GLU A 126       3.539 -14.063   5.690  1.00 97.68           O  
ATOM   1001  N   TRP A 127       5.362  -9.945   2.540  1.00 98.55           N  
ATOM   1002  CA  TRP A 127       4.758  -9.041   1.567  1.00 98.55           C  
ATOM   1003  C   TRP A 127       5.709  -8.779   0.404  1.00 98.55           C  
ATOM   1004  CB  TRP A 127       4.368  -7.718   2.231  1.00 98.55           C  
ATOM   1005  O   TRP A 127       5.319  -8.889  -0.761  1.00 98.55           O  
ATOM   1006  CG  TRP A 127       3.441  -6.873   1.408  1.00 98.55           C  
ATOM   1007  CD1 TRP A 127       2.080  -6.800   1.514  1.00 98.55           C  
ATOM   1008  CD2 TRP A 127       3.810  -5.985   0.349  1.00 98.55           C  
ATOM   1009  CE2 TRP A 127       2.620  -5.404  -0.143  1.00 98.55           C  
ATOM   1010  CE3 TRP A 127       5.032  -5.622  -0.232  1.00 98.55           C  
ATOM   1011  NE1 TRP A 127       1.580  -5.918   0.584  1.00 98.55           N  
ATOM   1012  CH2 TRP A 127       3.827  -4.142  -1.741  1.00 98.55           C  
ATOM   1013  CZ2 TRP A 127       2.617  -4.480  -1.190  1.00 98.55           C  
ATOM   1014  CZ3 TRP A 127       5.028  -4.701  -1.274  1.00 98.55           C  
ATOM   1015  N   ALA A 128       6.933  -8.423   0.715  1.00 98.38           N  
ATOM   1016  CA  ALA A 128       7.927  -8.084  -0.300  1.00 98.38           C  
ATOM   1017  C   ALA A 128       8.247  -9.290  -1.179  1.00 98.38           C  
ATOM   1018  CB  ALA A 128       9.200  -7.556   0.357  1.00 98.38           C  
ATOM   1019  O   ALA A 128       8.405  -9.155  -2.395  1.00 98.38           O  
ATOM   1020  N   ARG A 129       8.354 -10.448  -0.548  1.00 97.94           N  
ATOM   1021  CA  ARG A 129       8.614 -11.660  -1.319  1.00 97.94           C  
ATOM   1022  C   ARG A 129       7.535 -11.880  -2.373  1.00 97.94           C  
ATOM   1023  CB  ARG A 129       8.701 -12.877  -0.395  1.00 97.94           C  
ATOM   1024  O   ARG A 129       7.842 -12.096  -3.548  1.00 97.94           O  
ATOM   1025  CG  ARG A 129       9.030 -14.175  -1.115  1.00 97.94           C  
ATOM   1026  CD  ARG A 129       8.768 -15.389  -0.235  1.00 97.94           C  
ATOM   1027  NE  ARG A 129       7.345 -15.553   0.048  1.00 97.94           N  
ATOM   1028  NH1 ARG A 129       7.642 -17.176   1.664  1.00 97.94           N  
ATOM   1029  NH2 ARG A 129       5.531 -16.466   1.121  1.00 97.94           N  
ATOM   1030  CZ  ARG A 129       6.843 -16.398   0.944  1.00 97.94           C  
ATOM   1031  N   ASP A 130       6.290 -11.852  -1.934  1.00 97.14           N  
ATOM   1032  CA  ASP A 130       5.178 -12.054  -2.858  1.00 97.14           C  
ATOM   1033  C   ASP A 130       5.160 -10.977  -3.940  1.00 97.14           C  
ATOM   1034  CB  ASP A 130       3.847 -12.063  -2.103  1.00 97.14           C  
ATOM   1035  O   ASP A 130       4.887 -11.266  -5.107  1.00 97.14           O  
ATOM   1036  CG  ASP A 130       3.617 -13.345  -1.323  1.00 97.14           C  
ATOM   1037  OD1 ASP A 130       4.404 -14.304  -1.479  1.00 97.14           O  
ATOM   1038  OD2 ASP A 130       2.638 -13.399  -0.547  1.00 97.14           O  
ATOM   1039  N   HIS A 131       5.457  -9.839  -3.543  1.00 98.31           N  
ATOM   1040  CA  HIS A 131       5.413  -8.730  -4.489  1.00 98.31           C  
ATOM   1041  C   HIS A 131       6.517  -8.853  -5.534  1.00 98.31           C  
ATOM   1042  CB  HIS A 131       5.534  -7.394  -3.754  1.00 98.31           C  
ATOM   1043  O   HIS A 131       6.286  -8.603  -6.720  1.00 98.31           O  
ATOM   1044  CG  HIS A 131       5.335  -6.203  -4.637  1.00 98.31           C  
ATOM   1045  CD2 HIS A 131       6.195  -5.236  -5.032  1.00 98.31           C  
ATOM   1046  ND1 HIS A 131       4.123  -5.904  -5.221  1.00 98.31           N  
ATOM   1047  CE1 HIS A 131       4.248  -4.801  -5.940  1.00 98.31           C  
ATOM   1048  NE2 HIS A 131       5.496  -4.376  -5.842  1.00 98.31           N  
ATOM   1049  N   ARG A 132       7.736  -9.208  -5.107  1.00 98.05           N  
ATOM   1050  CA  ARG A 132       8.826  -9.407  -6.057  1.00 98.05           C  
ATOM   1051  C   ARG A 132       8.484 -10.505  -7.059  1.00 98.05           C  
ATOM   1052  CB  ARG A 132      10.123  -9.754  -5.322  1.00 98.05           C  
ATOM   1053  O   ARG A 132       8.769 -10.374  -8.251  1.00 98.05           O  
ATOM   1054  CG  ARG A 132      10.710  -8.596  -4.530  1.00 98.05           C  
ATOM   1055  CD  ARG A 132      12.005  -8.990  -3.833  1.00 98.05           C  
ATOM   1056  NE  ARG A 132      12.519  -7.906  -2.999  1.00 98.05           N  
ATOM   1057  NH1 ARG A 132      14.366  -9.077  -2.255  1.00 98.05           N  
ATOM   1058  NH2 ARG A 132      14.004  -6.928  -1.547  1.00 98.05           N  
ATOM   1059  CZ  ARG A 132      13.628  -7.973  -2.269  1.00 98.05           C  
ATOM   1060  N   VAL A 133       7.838 -11.540  -6.559  1.00 96.56           N  
ATOM   1061  CA  VAL A 133       7.390 -12.616  -7.436  1.00 96.56           C  
ATOM   1062  C   VAL A 133       6.340 -12.086  -8.410  1.00 96.56           C  
ATOM   1063  CB  VAL A 133       6.818 -13.805  -6.630  1.00 96.56           C  
ATOM   1064  O   VAL A 133       6.372 -12.405  -9.601  1.00 96.56           O  
ATOM   1065  CG1 VAL A 133       6.157 -14.820  -7.561  1.00 96.56           C  
ATOM   1066  CG2 VAL A 133       7.919 -14.468  -5.805  1.00 96.56           C  
ATOM   1067  N   HIS A 134       5.534 -11.276  -7.907  1.00 97.37           N  
ATOM   1068  CA  HIS A 134       4.481 -10.679  -8.722  1.00 97.37           C  
ATOM   1069  C   HIS A 134       5.068  -9.884  -9.884  1.00 97.37           C  
ATOM   1070  CB  HIS A 134       3.588  -9.778  -7.867  1.00 97.37           C  
ATOM   1071  O   HIS A 134       4.604 -10.005 -11.020  1.00 97.37           O  
ATOM   1072  CG  HIS A 134       2.702  -8.878  -8.668  1.00 97.37           C  
ATOM   1073  CD2 HIS A 134       2.739  -7.539  -8.865  1.00 97.37           C  
ATOM   1074  ND1 HIS A 134       1.619  -9.344  -9.382  1.00 97.37           N  
ATOM   1075  CE1 HIS A 134       1.026  -8.326  -9.985  1.00 97.37           C  
ATOM   1076  NE2 HIS A 134       1.686  -7.220  -9.688  1.00 97.37           N  
ATOM   1077  N   HIS A 135       6.045  -9.141  -9.657  1.00 95.85           N  
ATOM   1078  CA  HIS A 135       6.640  -8.323 -10.708  1.00 95.85           C  
ATOM   1079  C   HIS A 135       7.408  -9.182 -11.706  1.00 95.85           C  
ATOM   1080  CB  HIS A 135       7.566  -7.266 -10.104  1.00 95.85           C  
ATOM   1081  O   HIS A 135       7.328  -8.957 -12.916  1.00 95.85           O  
ATOM   1082  CG  HIS A 135       6.872  -5.987  -9.758  1.00 95.85           C  
ATOM   1083  CD2 HIS A 135       6.298  -5.570  -8.604  1.00 95.85           C  
ATOM   1084  ND1 HIS A 135       6.705  -4.962 -10.664  1.00 95.85           N  
ATOM   1085  CE1 HIS A 135       6.058  -3.967 -10.080  1.00 95.85           C  
ATOM   1086  NE2 HIS A 135       5.800  -4.311  -8.830  1.00 95.85           N  
ATOM   1087  N   LYS A 136       8.082 -10.198 -11.170  1.00 93.97           N  
ATOM   1088  CA  LYS A 136       8.938 -11.018 -12.021  1.00 93.97           C  
ATOM   1089  C   LYS A 136       8.109 -11.943 -12.908  1.00 93.97           C  
ATOM   1090  CB  LYS A 136       9.911 -11.839 -11.173  1.00 93.97           C  
ATOM   1091  O   LYS A 136       8.445 -12.159 -14.074  1.00 93.97           O  
ATOM   1092  CG  LYS A 136      11.011 -12.518 -11.975  1.00 93.97           C  
ATOM   1093  CD  LYS A 136      12.133 -13.018 -11.074  1.00 93.97           C  
ATOM   1094  CE  LYS A 136      13.277 -13.614 -11.882  1.00 93.97           C  
ATOM   1095  NZ  LYS A 136      14.398 -14.067 -11.005  1.00 93.97           N  
ATOM   1096  N   PHE A 137       6.990 -12.414 -12.360  1.00 95.08           N  
ATOM   1097  CA  PHE A 137       6.222 -13.424 -13.079  1.00 95.08           C  
ATOM   1098  C   PHE A 137       4.771 -12.986 -13.242  1.00 95.08           C  
ATOM   1099  CB  PHE A 137       6.286 -14.770 -12.350  1.00 95.08           C  
ATOM   1100  O   PHE A 137       3.856 -13.808 -13.158  1.00 95.08           O  
ATOM   1101  CG  PHE A 137       7.686 -15.277 -12.134  1.00 95.08           C  
ATOM   1102  CD1 PHE A 137       8.427 -15.787 -13.193  1.00 95.08           C  
ATOM   1103  CD2 PHE A 137       8.262 -15.244 -10.870  1.00 95.08           C  
ATOM   1104  CE1 PHE A 137       9.723 -16.257 -12.996  1.00 95.08           C  
ATOM   1105  CE2 PHE A 137       9.556 -15.712 -10.665  1.00 95.08           C  
ATOM   1106  CZ  PHE A 137      10.285 -16.219 -11.729  1.00 95.08           C  
ATOM   1107  N   SER A 138       4.592 -11.746 -13.555  1.00 92.92           N  
ATOM   1108  CA  SER A 138       3.266 -11.148 -13.661  1.00 92.92           C  
ATOM   1109  C   SER A 138       2.410 -11.879 -14.690  1.00 92.92           C  
ATOM   1110  CB  SER A 138       3.372  -9.668 -14.033  1.00 92.92           C  
ATOM   1111  O   SER A 138       2.896 -12.246 -15.761  1.00 92.92           O  
ATOM   1112  OG  SER A 138       2.103  -9.041 -13.971  1.00 92.92           O  
ATOM   1113  N   GLU A 139       1.229 -12.118 -14.374  1.00 93.57           N  
ATOM   1114  CA  GLU A 139       0.163 -12.700 -15.183  1.00 93.57           C  
ATOM   1115  C   GLU A 139       0.463 -14.157 -15.526  1.00 93.57           C  
ATOM   1116  CB  GLU A 139      -0.042 -11.890 -16.466  1.00 93.57           C  
ATOM   1117  O   GLU A 139       0.101 -14.633 -16.604  1.00 93.57           O  
ATOM   1118  CG  GLU A 139      -0.798 -10.586 -16.255  1.00 93.57           C  
ATOM   1119  CD  GLU A 139       0.006  -9.542 -15.496  1.00 93.57           C  
ATOM   1120  OE1 GLU A 139      -0.597  -8.732 -14.756  1.00 93.57           O  
ATOM   1121  OE2 GLU A 139       1.248  -9.534 -15.643  1.00 93.57           O  
ATOM   1122  N   THR A 140       1.229 -14.867 -14.710  1.00 94.82           N  
ATOM   1123  CA  THR A 140       1.459 -16.304 -14.814  1.00 94.82           C  
ATOM   1124  C   THR A 140       0.971 -17.021 -13.558  1.00 94.82           C  
ATOM   1125  CB  THR A 140       2.950 -16.616 -15.040  1.00 94.82           C  
ATOM   1126  O   THR A 140       0.502 -16.382 -12.614  1.00 94.82           O  
ATOM   1127  CG2 THR A 140       3.536 -15.734 -16.137  1.00 94.82           C  
ATOM   1128  OG1 THR A 140       3.670 -16.387 -13.822  1.00 94.82           O  
ATOM   1129  N   ASP A 141       1.101 -18.353 -13.549  1.00 94.91           N  
ATOM   1130  CA  ASP A 141       0.706 -19.148 -12.389  1.00 94.91           C  
ATOM   1131  C   ASP A 141       1.609 -18.859 -11.192  1.00 94.91           C  
ATOM   1132  CB  ASP A 141       0.739 -20.640 -12.725  1.00 94.91           C  
ATOM   1133  O   ASP A 141       1.236 -19.127 -10.048  1.00 94.91           O  
ATOM   1134  CG  ASP A 141      -0.436 -21.082 -13.580  1.00 94.91           C  
ATOM   1135  OD1 ASP A 141      -1.465 -20.374 -13.615  1.00 94.91           O  
ATOM   1136  OD2 ASP A 141      -0.332 -22.149 -14.223  1.00 94.91           O  
ATOM   1137  N   ALA A 142       2.737 -18.263 -11.438  1.00 94.78           N  
ATOM   1138  CA  ALA A 142       3.677 -17.927 -10.372  1.00 94.78           C  
ATOM   1139  C   ALA A 142       3.330 -16.582  -9.739  1.00 94.78           C  
ATOM   1140  CB  ALA A 142       5.106 -17.905 -10.910  1.00 94.78           C  
ATOM   1141  O   ALA A 142       3.897 -16.208  -8.710  1.00 94.78           O  
ATOM   1142  N   ASP A 143       2.424 -15.868 -10.365  1.00 96.44           N  
ATOM   1143  CA  ASP A 143       1.915 -14.617  -9.811  1.00 96.44           C  
ATOM   1144  C   ASP A 143       0.866 -14.880  -8.733  1.00 96.44           C  
ATOM   1145  CB  ASP A 143       1.323 -13.742 -10.919  1.00 96.44           C  
ATOM   1146  O   ASP A 143      -0.193 -15.444  -9.015  1.00 96.44           O  
ATOM   1147  CG  ASP A 143       0.822 -12.401 -10.411  1.00 96.44           C  
ATOM   1148  OD1 ASP A 143       0.909 -12.139  -9.192  1.00 96.44           O  
ATOM   1149  OD2 ASP A 143       0.333 -11.601 -11.237  1.00 96.44           O  
ATOM   1150  N   PRO A 144       1.102 -14.444  -7.437  1.00 95.09           N  
ATOM   1151  CA  PRO A 144       0.183 -14.746  -6.337  1.00 95.09           C  
ATOM   1152  C   PRO A 144      -1.224 -14.203  -6.579  1.00 95.09           C  
ATOM   1153  CB  PRO A 144       0.834 -14.059  -5.134  1.00 95.09           C  
ATOM   1154  O   PRO A 144      -2.206 -14.800  -6.129  1.00 95.09           O  
ATOM   1155  CG  PRO A 144       2.282 -13.959  -5.489  1.00 95.09           C  
ATOM   1156  CD  PRO A 144       2.397 -13.768  -6.975  1.00 95.09           C  
ATOM   1157  N   HIS A 145      -1.287 -13.096  -7.246  1.00 95.92           N  
ATOM   1158  CA  HIS A 145      -2.593 -12.510  -7.525  1.00 95.92           C  
ATOM   1159  C   HIS A 145      -2.798 -12.308  -9.023  1.00 95.92           C  
ATOM   1160  CB  HIS A 145      -2.751 -11.178  -6.789  1.00 95.92           C  
ATOM   1161  O   HIS A 145      -3.181 -11.220  -9.460  1.00 95.92           O  
ATOM   1162  CG  HIS A 145      -1.508 -10.347  -6.780  1.00 95.92           C  
ATOM   1163  CD2 HIS A 145      -1.080  -9.378  -7.623  1.00 95.92           C  
ATOM   1164  ND1 HIS A 145      -0.534 -10.476  -5.813  1.00 95.92           N  
ATOM   1165  CE1 HIS A 145       0.441  -9.618  -6.063  1.00 95.92           C  
ATOM   1166  NE2 HIS A 145       0.134  -8.940  -7.155  1.00 95.92           N  
ATOM   1167  N   ASN A 146      -2.641 -13.352  -9.753  1.00 96.62           N  
ATOM   1168  CA  ASN A 146      -2.737 -13.447 -11.206  1.00 96.62           C  
ATOM   1169  C   ASN A 146      -4.060 -12.884 -11.718  1.00 96.62           C  
ATOM   1170  CB  ASN A 146      -2.566 -14.897 -11.662  1.00 96.62           C  
ATOM   1171  O   ASN A 146      -5.111 -13.506 -11.550  1.00 96.62           O  
ATOM   1172  CG  ASN A 146      -2.595 -15.042 -13.171  1.00 96.62           C  
ATOM   1173  ND2 ASN A 146      -2.510 -16.278 -13.649  1.00 96.62           N  
ATOM   1174  OD1 ASN A 146      -2.691 -14.052 -13.900  1.00 96.62           O  
ATOM   1175  N   ALA A 147      -3.912 -11.722 -12.357  1.00 95.09           N  
ATOM   1176  CA  ALA A 147      -5.096 -10.977 -12.778  1.00 95.09           C  
ATOM   1177  C   ALA A 147      -5.808 -11.682 -13.928  1.00 95.09           C  
ATOM   1178  CB  ALA A 147      -4.713  -9.556 -13.184  1.00 95.09           C  
ATOM   1179  O   ALA A 147      -6.988 -11.429 -14.185  1.00 95.09           O  
ATOM   1180  N   THR A 148      -5.148 -12.667 -14.631  1.00 95.53           N  
ATOM   1181  CA  THR A 148      -5.773 -13.389 -15.733  1.00 95.53           C  
ATOM   1182  C   THR A 148      -6.813 -14.377 -15.211  1.00 95.53           C  
ATOM   1183  CB  THR A 148      -4.725 -14.141 -16.575  1.00 95.53           C  
ATOM   1184  O   THR A 148      -7.607 -14.917 -15.984  1.00 95.53           O  
ATOM   1185  CG2 THR A 148      -3.637 -13.194 -17.071  1.00 95.53           C  
ATOM   1186  OG1 THR A 148      -4.123 -15.166 -15.774  1.00 95.53           O  
ATOM   1187  N   ARG A 149      -6.859 -14.558 -13.893  1.00 94.99           N  
ATOM   1188  CA  ARG A 149      -7.835 -15.444 -13.268  1.00 94.99           C  
ATOM   1189  C   ARG A 149      -9.101 -14.684 -12.888  1.00 94.99           C  
ATOM   1190  CB  ARG A 149      -7.236 -16.117 -12.031  1.00 94.99           C  
ATOM   1191  O   ARG A 149     -10.013 -15.250 -12.281  1.00 94.99           O  
ATOM   1192  CG  ARG A 149      -6.127 -17.108 -12.345  1.00 94.99           C  
ATOM   1193  CD  ARG A 149      -5.648 -17.833 -11.095  1.00 94.99           C  
ATOM   1194  NE  ARG A 149      -4.494 -18.683 -11.374  1.00 94.99           N  
ATOM   1195  NH1 ARG A 149      -4.995 -20.249  -9.751  1.00 94.99           N  
ATOM   1196  NH2 ARG A 149      -3.134 -20.507 -11.064  1.00 94.99           N  
ATOM   1197  CZ  ARG A 149      -4.210 -19.811 -10.729  1.00 94.99           C  
ATOM   1198  N   GLY A 150      -9.102 -13.417 -13.224  1.00 96.46           N  
ATOM   1199  CA  GLY A 150     -10.311 -12.624 -13.064  1.00 96.46           C  
ATOM   1200  C   GLY A 150     -10.228 -11.635 -11.917  1.00 96.46           C  
ATOM   1201  O   GLY A 150      -9.299 -11.690 -11.109  1.00 96.46           O  
ATOM   1202  N   PHE A 151     -11.183 -10.756 -11.863  1.00 98.03           N  
ATOM   1203  CA  PHE A 151     -11.232  -9.663 -10.899  1.00 98.03           C  
ATOM   1204  C   PHE A 151     -11.311 -10.199  -9.475  1.00 98.03           C  
ATOM   1205  CB  PHE A 151     -12.428  -8.748 -11.183  1.00 98.03           C  
ATOM   1206  O   PHE A 151     -10.547  -9.777  -8.604  1.00 98.03           O  
ATOM   1207  CG  PHE A 151     -12.553  -7.598 -10.220  1.00 98.03           C  
ATOM   1208  CD1 PHE A 151     -13.313  -7.721  -9.064  1.00 98.03           C  
ATOM   1209  CD2 PHE A 151     -11.911  -6.392 -10.473  1.00 98.03           C  
ATOM   1210  CE1 PHE A 151     -13.432  -6.658  -8.171  1.00 98.03           C  
ATOM   1211  CE2 PHE A 151     -12.025  -5.326  -9.586  1.00 98.03           C  
ATOM   1212  CZ  PHE A 151     -12.786  -5.461  -8.436  1.00 98.03           C  
ATOM   1213  N   PHE A 152     -12.206 -11.135  -9.259  1.00 98.22           N  
ATOM   1214  CA  PHE A 152     -12.423 -11.636  -7.907  1.00 98.22           C  
ATOM   1215  C   PHE A 152     -11.157 -12.289  -7.362  1.00 98.22           C  
ATOM   1216  CB  PHE A 152     -13.582 -12.638  -7.882  1.00 98.22           C  
ATOM   1217  O   PHE A 152     -10.753 -12.021  -6.229  1.00 98.22           O  
ATOM   1218  CG  PHE A 152     -13.864 -13.206  -6.518  1.00 98.22           C  
ATOM   1219  CD1 PHE A 152     -13.459 -14.495  -6.189  1.00 98.22           C  
ATOM   1220  CD2 PHE A 152     -14.533 -12.452  -5.563  1.00 98.22           C  
ATOM   1221  CE1 PHE A 152     -13.719 -15.024  -4.927  1.00 98.22           C  
ATOM   1222  CE2 PHE A 152     -14.796 -12.974  -4.300  1.00 98.22           C  
ATOM   1223  CZ  PHE A 152     -14.389 -14.260  -3.984  1.00 98.22           C  
ATOM   1224  N   PHE A 153     -10.561 -13.107  -8.175  1.00 97.74           N  
ATOM   1225  CA  PHE A 153      -9.353 -13.785  -7.720  1.00 97.74           C  
ATOM   1226  C   PHE A 153      -8.258 -12.777  -7.389  1.00 97.74           C  
ATOM   1227  CB  PHE A 153      -8.855 -14.770  -8.782  1.00 97.74           C  
ATOM   1228  O   PHE A 153      -7.648 -12.844  -6.320  1.00 97.74           O  
ATOM   1229  CG  PHE A 153      -7.623 -15.532  -8.373  1.00 97.74           C  
ATOM   1230  CD1 PHE A 153      -6.360 -15.086  -8.742  1.00 97.74           C  
ATOM   1231  CD2 PHE A 153      -7.728 -16.694  -7.621  1.00 97.74           C  
ATOM   1232  CE1 PHE A 153      -5.217 -15.789  -8.366  1.00 97.74           C  
ATOM   1233  CE2 PHE A 153      -6.592 -17.402  -7.241  1.00 97.74           C  
ATOM   1234  CZ  PHE A 153      -5.337 -16.948  -7.615  1.00 97.74           C  
ATOM   1235  N   SER A 154      -7.984 -11.807  -8.246  1.00 97.52           N  
ATOM   1236  CA  SER A 154      -6.895 -10.854  -8.061  1.00 97.52           C  
ATOM   1237  C   SER A 154      -7.238  -9.822  -6.992  1.00 97.52           C  
ATOM   1238  CB  SER A 154      -6.572 -10.147  -9.378  1.00 97.52           C  
ATOM   1239  O   SER A 154      -6.351  -9.152  -6.461  1.00 97.52           O  
ATOM   1240  OG  SER A 154      -7.706  -9.453  -9.868  1.00 97.52           O  
ATOM   1241  N   HIS A 155      -8.490  -9.703  -6.610  1.00 98.63           N  
ATOM   1242  CA  HIS A 155      -8.915  -8.767  -5.576  1.00 98.63           C  
ATOM   1243  C   HIS A 155      -8.849  -9.405  -4.193  1.00 98.63           C  
ATOM   1244  CB  HIS A 155     -10.333  -8.267  -5.856  1.00 98.63           C  
ATOM   1245  O   HIS A 155      -8.206  -8.869  -3.287  1.00 98.63           O  
ATOM   1246  CG  HIS A 155     -10.734  -7.097  -5.016  1.00 98.63           C  
ATOM   1247  CD2 HIS A 155     -11.514  -7.021  -3.912  1.00 98.63           C  
ATOM   1248  ND1 HIS A 155     -10.321  -5.810  -5.286  1.00 98.63           N  
ATOM   1249  CE1 HIS A 155     -10.831  -4.991  -4.381  1.00 98.63           C  
ATOM   1250  NE2 HIS A 155     -11.558  -5.701  -3.536  1.00 98.63           N  
ATOM   1251  N   VAL A 156      -9.456 -10.537  -3.937  1.00 98.54           N  
ATOM   1252  CA  VAL A 156      -9.454 -11.134  -2.605  1.00 98.54           C  
ATOM   1253  C   VAL A 156      -9.410 -12.656  -2.721  1.00 98.54           C  
ATOM   1254  CB  VAL A 156     -10.688 -10.697  -1.785  1.00 98.54           C  
ATOM   1255  O   VAL A 156      -9.067 -13.348  -1.760  1.00 98.54           O  
ATOM   1256  CG1 VAL A 156     -11.972 -11.233  -2.414  1.00 98.54           C  
ATOM   1257  CG2 VAL A 156     -10.561 -11.170  -0.338  1.00 98.54           C  
ATOM   1258  N   GLY A 157      -9.750 -13.184  -3.845  1.00 98.02           N  
ATOM   1259  CA  GLY A 157      -9.855 -14.618  -4.061  1.00 98.02           C  
ATOM   1260  C   GLY A 157      -8.569 -15.363  -3.756  1.00 98.02           C  
ATOM   1261  O   GLY A 157      -8.596 -16.437  -3.151  1.00 98.02           O  
ATOM   1262  N   TRP A 158      -7.453 -14.797  -4.081  1.00 97.74           N  
ATOM   1263  CA  TRP A 158      -6.159 -15.445  -3.893  1.00 97.74           C  
ATOM   1264  C   TRP A 158      -5.856 -15.636  -2.410  1.00 97.74           C  
ATOM   1265  CB  TRP A 158      -5.046 -14.625  -4.553  1.00 97.74           C  
ATOM   1266  O   TRP A 158      -5.051 -16.494  -2.040  1.00 97.74           O  
ATOM   1267  CG  TRP A 158      -4.747 -13.332  -3.856  1.00 97.74           C  
ATOM   1268  CD1 TRP A 158      -5.435 -12.156  -3.970  1.00 97.74           C  
ATOM   1269  CD2 TRP A 158      -3.677 -13.083  -2.939  1.00 97.74           C  
ATOM   1270  CE2 TRP A 158      -3.777 -11.733  -2.536  1.00 97.74           C  
ATOM   1271  CE3 TRP A 158      -2.642 -13.872  -2.419  1.00 97.74           C  
ATOM   1272  NE1 TRP A 158      -4.857 -11.190  -3.179  1.00 97.74           N  
ATOM   1273  CH2 TRP A 158      -1.878 -11.948  -1.141  1.00 97.74           C  
ATOM   1274  CZ2 TRP A 158      -2.881 -11.154  -1.635  1.00 97.74           C  
ATOM   1275  CZ3 TRP A 158      -1.751 -13.294  -1.522  1.00 97.74           C  
ATOM   1276  N   LEU A 159      -6.516 -14.924  -1.613  1.00 97.09           N  
ATOM   1277  CA  LEU A 159      -6.313 -15.018  -0.171  1.00 97.09           C  
ATOM   1278  C   LEU A 159      -7.203 -16.100   0.433  1.00 97.09           C  
ATOM   1279  CB  LEU A 159      -6.599 -13.672   0.500  1.00 97.09           C  
ATOM   1280  O   LEU A 159      -7.066 -16.435   1.612  1.00 97.09           O  
ATOM   1281  CG  LEU A 159      -5.619 -12.539   0.190  1.00 97.09           C  
ATOM   1282  CD1 LEU A 159      -6.164 -11.212   0.707  1.00 97.09           C  
ATOM   1283  CD2 LEU A 159      -4.251 -12.834   0.795  1.00 97.09           C  
ATOM   1284  N   LEU A 160      -8.127 -16.607  -0.353  1.00 98.06           N  
ATOM   1285  CA  LEU A 160      -9.126 -17.548   0.141  1.00 98.06           C  
ATOM   1286  C   LEU A 160      -8.775 -18.976  -0.264  1.00 98.06           C  
ATOM   1287  CB  LEU A 160     -10.515 -17.182  -0.390  1.00 98.06           C  
ATOM   1288  O   LEU A 160      -9.455 -19.924   0.136  1.00 98.06           O  
ATOM   1289  CG  LEU A 160     -10.958 -15.732  -0.185  1.00 98.06           C  
ATOM   1290  CD1 LEU A 160     -12.359 -15.522  -0.749  1.00 98.06           C  
ATOM   1291  CD2 LEU A 160     -10.910 -15.361   1.293  1.00 98.06           C  
ATOM   1292  N   VAL A 161      -7.715 -19.082  -0.981  1.00 97.03           N  
ATOM   1293  CA  VAL A 161      -7.325 -20.408  -1.451  1.00 97.03           C  
ATOM   1294  C   VAL A 161      -5.826 -20.610  -1.241  1.00 97.03           C  
ATOM   1295  CB  VAL A 161      -7.687 -20.611  -2.939  1.00 97.03           C  
ATOM   1296  O   VAL A 161      -5.092 -19.650  -0.997  1.00 97.03           O  
ATOM   1297  CG1 VAL A 161      -9.192 -20.460  -3.155  1.00 97.03           C  
ATOM   1298  CG2 VAL A 161      -6.917 -19.624  -3.815  1.00 97.03           C  
ATOM   1299  N   ARG A 162      -5.425 -21.816  -1.289  1.00 95.64           N  
ATOM   1300  CA  ARG A 162      -3.994 -22.097  -1.233  1.00 95.64           C  
ATOM   1301  C   ARG A 162      -3.291 -21.619  -2.499  1.00 95.64           C  
ATOM   1302  CB  ARG A 162      -3.747 -23.594  -1.031  1.00 95.64           C  
ATOM   1303  O   ARG A 162      -3.877 -21.635  -3.584  1.00 95.64           O  
ATOM   1304  CG  ARG A 162      -4.313 -24.141   0.271  1.00 95.64           C  
ATOM   1305  CD  ARG A 162      -3.541 -23.630   1.479  1.00 95.64           C  
ATOM   1306  NE  ARG A 162      -4.016 -24.239   2.719  1.00 95.64           N  
ATOM   1307  NH1 ARG A 162      -2.587 -23.052   4.092  1.00 95.64           N  
ATOM   1308  NH2 ARG A 162      -4.056 -24.564   4.992  1.00 95.64           N  
ATOM   1309  CZ  ARG A 162      -3.552 -23.950   3.931  1.00 95.64           C  
ATOM   1310  N   LYS A 163      -2.037 -21.132  -2.285  1.00 93.79           N  
ATOM   1311  CA  LYS A 163      -1.270 -20.615  -3.414  1.00 93.79           C  
ATOM   1312  C   LYS A 163      -0.968 -21.718  -4.424  1.00 93.79           C  
ATOM   1313  CB  LYS A 163       0.032 -19.975  -2.931  1.00 93.79           C  
ATOM   1314  O   LYS A 163      -0.784 -22.877  -4.049  1.00 93.79           O  
ATOM   1315  CG  LYS A 163      -0.166 -18.704  -2.119  1.00 93.79           C  
ATOM   1316  CD  LYS A 163       1.163 -18.127  -1.649  1.00 93.79           C  
ATOM   1317  CE  LYS A 163       0.965 -16.857  -0.833  1.00 93.79           C  
ATOM   1318  NZ  LYS A 163       2.258 -16.335  -0.297  1.00 93.79           N  
ATOM   1319  N   HIS A 164      -0.912 -21.327  -5.670  1.00 94.63           N  
ATOM   1320  CA  HIS A 164      -0.438 -22.236  -6.708  1.00 94.63           C  
ATOM   1321  C   HIS A 164       0.991 -22.691  -6.431  1.00 94.63           C  
ATOM   1322  CB  HIS A 164      -0.520 -21.569  -8.082  1.00 94.63           C  
ATOM   1323  O   HIS A 164       1.815 -21.908  -5.955  1.00 94.63           O  
ATOM   1324  CG  HIS A 164      -0.372 -22.526  -9.222  1.00 94.63           C  
ATOM   1325  CD2 HIS A 164      -1.292 -23.058 -10.061  1.00 94.63           C  
ATOM   1326  ND1 HIS A 164       0.846 -23.044  -9.605  1.00 94.63           N  
ATOM   1327  CE1 HIS A 164       0.668 -23.857 -10.633  1.00 94.63           C  
ATOM   1328  NE2 HIS A 164      -0.620 -23.883 -10.930  1.00 94.63           N  
ATOM   1329  N   PRO A 165       1.344 -23.968  -6.710  1.00 94.20           N  
ATOM   1330  CA  PRO A 165       2.689 -24.480  -6.434  1.00 94.20           C  
ATOM   1331  C   PRO A 165       3.784 -23.655  -7.107  1.00 94.20           C  
ATOM   1332  CB  PRO A 165       2.648 -25.901  -7.003  1.00 94.20           C  
ATOM   1333  O   PRO A 165       4.889 -23.537  -6.573  1.00 94.20           O  
ATOM   1334  CG  PRO A 165       1.209 -26.300  -6.930  1.00 94.20           C  
ATOM   1335  CD  PRO A 165       0.364 -25.080  -7.160  1.00 94.20           C  
ATOM   1336  N   ASP A 166       3.459 -23.029  -8.227  1.00 94.44           N  
ATOM   1337  CA  ASP A 166       4.460 -22.237  -8.935  1.00 94.44           C  
ATOM   1338  C   ASP A 166       4.858 -21.004  -8.126  1.00 94.44           C  
ATOM   1339  CB  ASP A 166       3.938 -21.817 -10.311  1.00 94.44           C  
ATOM   1340  O   ASP A 166       5.988 -20.523  -8.233  1.00 94.44           O  
ATOM   1341  CG  ASP A 166       3.939 -22.954 -11.317  1.00 94.44           C  
ATOM   1342  OD1 ASP A 166       4.403 -24.065 -10.982  1.00 94.44           O  
ATOM   1343  OD2 ASP A 166       3.475 -22.735 -12.457  1.00 94.44           O  
ATOM   1344  N   VAL A 167       3.929 -20.524  -7.314  1.00 93.55           N  
ATOM   1345  CA  VAL A 167       4.230 -19.357  -6.491  1.00 93.55           C  
ATOM   1346  C   VAL A 167       5.323 -19.704  -5.483  1.00 93.55           C  
ATOM   1347  CB  VAL A 167       2.973 -18.840  -5.758  1.00 93.55           C  
ATOM   1348  O   VAL A 167       6.291 -18.957  -5.326  1.00 93.55           O  
ATOM   1349  CG1 VAL A 167       3.335 -17.708  -4.798  1.00 93.55           C  
ATOM   1350  CG2 VAL A 167       1.922 -18.375  -6.764  1.00 93.55           C  
ATOM   1351  N   LYS A 168       5.170 -20.891  -4.905  1.00 92.24           N  
ATOM   1352  CA  LYS A 168       6.133 -21.341  -3.905  1.00 92.24           C  
ATOM   1353  C   LYS A 168       7.483 -21.655  -4.544  1.00 92.24           C  
ATOM   1354  CB  LYS A 168       5.605 -22.572  -3.166  1.00 92.24           C  
ATOM   1355  O   LYS A 168       8.527 -21.238  -4.038  1.00 92.24           O  
ATOM   1356  CG  LYS A 168       6.420 -22.954  -1.939  1.00 92.24           C  
ATOM   1357  CD  LYS A 168       5.780 -24.111  -1.182  1.00 92.24           C  
ATOM   1358  CE  LYS A 168       6.633 -24.545   0.002  1.00 92.24           C  
ATOM   1359  NZ  LYS A 168       6.035 -25.712   0.718  1.00 92.24           N  
ATOM   1360  N   GLU A 169       7.411 -22.281  -5.643  1.00 94.29           N  
ATOM   1361  CA  GLU A 169       8.630 -22.695  -6.331  1.00 94.29           C  
ATOM   1362  C   GLU A 169       9.431 -21.488  -6.810  1.00 94.29           C  
ATOM   1363  CB  GLU A 169       8.297 -23.608  -7.513  1.00 94.29           C  
ATOM   1364  O   GLU A 169      10.637 -21.402  -6.571  1.00 94.29           O  
ATOM   1365  CG  GLU A 169       9.521 -24.142  -8.242  1.00 94.29           C  
ATOM   1366  CD  GLU A 169       9.175 -24.982  -9.461  1.00 94.29           C  
ATOM   1367  OE1 GLU A 169      10.101 -25.402 -10.192  1.00 94.29           O  
ATOM   1368  OE2 GLU A 169       7.968 -25.223  -9.687  1.00 94.29           O  
ATOM   1369  N   LYS A 170       8.776 -20.561  -7.419  1.00 93.24           N  
ATOM   1370  CA  LYS A 170       9.468 -19.395  -7.959  1.00 93.24           C  
ATOM   1371  C   LYS A 170       9.815 -18.400  -6.855  1.00 93.24           C  
ATOM   1372  CB  LYS A 170       8.615 -18.713  -9.030  1.00 93.24           C  
ATOM   1373  O   LYS A 170      10.769 -17.631  -6.983  1.00 93.24           O  
ATOM   1374  CG  LYS A 170       8.351 -19.577 -10.254  1.00 93.24           C  
ATOM   1375  CD  LYS A 170       9.629 -19.838 -11.041  1.00 93.24           C  
ATOM   1376  CE  LYS A 170       9.354 -20.636 -12.308  1.00 93.24           C  
ATOM   1377  NZ  LYS A 170      10.617 -21.014 -13.010  1.00 93.24           N  
ATOM   1378  N   GLY A 171       9.093 -18.463  -5.807  1.00 92.35           N  
ATOM   1379  CA  GLY A 171       9.372 -17.614  -4.659  1.00 92.35           C  
ATOM   1380  C   GLY A 171      10.682 -17.951  -3.973  1.00 92.35           C  
ATOM   1381  O   GLY A 171      11.346 -17.069  -3.424  1.00 92.35           O  
ATOM   1382  N   LYS A 172      11.119 -19.200  -4.017  1.00 92.61           N  
ATOM   1383  CA  LYS A 172      12.364 -19.642  -3.396  1.00 92.61           C  
ATOM   1384  C   LYS A 172      13.574 -19.014  -4.081  1.00 92.61           C  
ATOM   1385  CB  LYS A 172      12.471 -21.168  -3.437  1.00 92.61           C  
ATOM   1386  O   LYS A 172      14.631 -18.860  -3.466  1.00 92.61           O  
ATOM   1387  CG  LYS A 172      11.484 -21.882  -2.526  1.00 92.61           C  
ATOM   1388  CD  LYS A 172      11.634 -23.396  -2.618  1.00 92.61           C  
ATOM   1389  CE  LYS A 172      10.584 -24.114  -1.780  1.00 92.61           C  
ATOM   1390  NZ  LYS A 172      10.680 -25.597  -1.925  1.00 92.61           N  
ATOM   1391  N   ALA A 173      13.317 -18.618  -5.294  1.00 91.82           N  
ATOM   1392  CA  ALA A 173      14.420 -18.093  -6.094  1.00 91.82           C  
ATOM   1393  C   ALA A 173      14.597 -16.594  -5.867  1.00 91.82           C  
ATOM   1394  CB  ALA A 173      14.188 -18.381  -7.575  1.00 91.82           C  
ATOM   1395  O   ALA A 173      15.571 -16.000  -6.335  1.00 91.82           O  
ATOM   1396  N   ILE A 174      13.647 -16.014  -5.123  1.00 93.41           N  
ATOM   1397  CA  ILE A 174      13.708 -14.577  -4.881  1.00 93.41           C  
ATOM   1398  C   ILE A 174      14.720 -14.282  -3.776  1.00 93.41           C  
ATOM   1399  CB  ILE A 174      12.322 -14.008  -4.504  1.00 93.41           C  
ATOM   1400  O   ILE A 174      14.683 -14.901  -2.710  1.00 93.41           O  
ATOM   1401  CG1 ILE A 174      11.326 -14.227  -5.648  1.00 93.41           C  
ATOM   1402  CG2 ILE A 174      12.428 -12.522  -4.148  1.00 93.41           C  
ATOM   1403  CD1 ILE A 174      11.706 -13.525  -6.944  1.00 93.41           C  
ATOM   1404  N   ASP A 175      15.662 -13.429  -4.060  1.00 94.77           N  
ATOM   1405  CA  ASP A 175      16.658 -13.027  -3.072  1.00 94.77           C  
ATOM   1406  C   ASP A 175      16.037 -12.141  -1.994  1.00 94.77           C  
ATOM   1407  CB  ASP A 175      17.820 -12.296  -3.747  1.00 94.77           C  
ATOM   1408  O   ASP A 175      15.567 -11.039  -2.285  1.00 94.77           O  
ATOM   1409  CG  ASP A 175      18.921 -11.907  -2.776  1.00 94.77           C  
ATOM   1410  OD1 ASP A 175      18.933 -12.412  -1.633  1.00 94.77           O  
ATOM   1411  OD2 ASP A 175      19.782 -11.084  -3.156  1.00 94.77           O  
ATOM   1412  N   MET A 176      16.154 -12.580  -0.704  1.00 97.11           N  
ATOM   1413  CA  MET A 176      15.537 -11.851   0.400  1.00 97.11           C  
ATOM   1414  C   MET A 176      16.586 -11.406   1.414  1.00 97.11           C  
ATOM   1415  CB  MET A 176      14.477 -12.713   1.089  1.00 97.11           C  
ATOM   1416  O   MET A 176      16.247 -10.999   2.526  1.00 97.11           O  
ATOM   1417  CG  MET A 176      13.303 -13.073   0.193  1.00 97.11           C  
ATOM   1418  SD  MET A 176      12.453 -11.594  -0.482  1.00 97.11           S  
ATOM   1419  CE  MET A 176      11.721 -10.925   1.038  1.00 97.11           C  
ATOM   1420  N   SER A 177      17.882 -11.600   1.033  1.00 96.91           N  
ATOM   1421  CA  SER A 177      18.981 -11.365   1.964  1.00 96.91           C  
ATOM   1422  C   SER A 177      18.985  -9.924   2.461  1.00 96.91           C  
ATOM   1423  CB  SER A 177      20.322 -11.690   1.304  1.00 96.91           C  
ATOM   1424  O   SER A 177      19.281  -9.666   3.630  1.00 96.91           O  
ATOM   1425  OG  SER A 177      20.505 -10.917   0.130  1.00 96.91           O  
ATOM   1426  N   ASP A 178      18.580  -9.046   1.615  1.00 95.58           N  
ATOM   1427  CA  ASP A 178      18.576  -7.639   2.005  1.00 95.58           C  
ATOM   1428  C   ASP A 178      17.563  -7.380   3.117  1.00 95.58           C  
ATOM   1429  CB  ASP A 178      18.272  -6.748   0.799  1.00 95.58           C  
ATOM   1430  O   ASP A 178      17.845  -6.639   4.061  1.00 95.58           O  
ATOM   1431  CG  ASP A 178      16.972  -7.113   0.104  1.00 95.58           C  
ATOM   1432  OD1 ASP A 178      16.731  -8.314  -0.147  1.00 95.58           O  
ATOM   1433  OD2 ASP A 178      16.183  -6.192  -0.197  1.00 95.58           O  
ATOM   1434  N   LEU A 179      16.369  -7.976   3.041  1.00 97.02           N  
ATOM   1435  CA  LEU A 179      15.311  -7.801   4.030  1.00 97.02           C  
ATOM   1436  C   LEU A 179      15.664  -8.507   5.335  1.00 97.02           C  
ATOM   1437  CB  LEU A 179      13.980  -8.334   3.492  1.00 97.02           C  
ATOM   1438  O   LEU A 179      15.403  -7.983   6.420  1.00 97.02           O  
ATOM   1439  CG  LEU A 179      13.457  -7.682   2.211  1.00 97.02           C  
ATOM   1440  CD1 LEU A 179      12.127  -8.307   1.803  1.00 97.02           C  
ATOM   1441  CD2 LEU A 179      13.311  -6.176   2.398  1.00 97.02           C  
ATOM   1442  N   GLU A 180      16.342  -9.627   5.224  1.00 95.58           N  
ATOM   1443  CA  GLU A 180      16.715 -10.425   6.388  1.00 95.58           C  
ATOM   1444  C   GLU A 180      17.812  -9.741   7.198  1.00 95.58           C  
ATOM   1445  CB  GLU A 180      17.171 -11.822   5.958  1.00 95.58           C  
ATOM   1446  O   GLU A 180      17.946  -9.981   8.399  1.00 95.58           O  
ATOM   1447  CG  GLU A 180      16.052 -12.691   5.403  1.00 95.58           C  
ATOM   1448  CD  GLU A 180      16.544 -14.011   4.832  1.00 95.58           C  
ATOM   1449  OE1 GLU A 180      15.710 -14.819   4.364  1.00 95.58           O  
ATOM   1450  OE2 GLU A 180      17.774 -14.239   4.852  1.00 95.58           O  
ATOM   1451  N   ALA A 181      18.508  -8.909   6.511  1.00 96.50           N  
ATOM   1452  CA  ALA A 181      19.613  -8.213   7.166  1.00 96.50           C  
ATOM   1453  C   ALA A 181      19.111  -7.006   7.953  1.00 96.50           C  
ATOM   1454  CB  ALA A 181      20.653  -7.779   6.137  1.00 96.50           C  
ATOM   1455  O   ALA A 181      19.827  -6.468   8.801  1.00 96.50           O  
ATOM   1456  N   ASP A 182      17.906  -6.577   7.722  1.00 97.19           N  
ATOM   1457  CA  ASP A 182      17.325  -5.413   8.384  1.00 97.19           C  
ATOM   1458  C   ASP A 182      16.756  -5.786   9.751  1.00 97.19           C  
ATOM   1459  CB  ASP A 182      16.233  -4.789   7.513  1.00 97.19           C  
ATOM   1460  O   ASP A 182      15.809  -6.571   9.843  1.00 97.19           O  
ATOM   1461  CG  ASP A 182      15.754  -3.445   8.034  1.00 97.19           C  
ATOM   1462  OD1 ASP A 182      15.619  -3.282   9.266  1.00 97.19           O  
ATOM   1463  OD2 ASP A 182      15.507  -2.542   7.206  1.00 97.19           O  
ATOM   1464  N   PRO A 183      17.288  -5.202  10.854  1.00 97.15           N  
ATOM   1465  CA  PRO A 183      16.896  -5.604  12.206  1.00 97.15           C  
ATOM   1466  C   PRO A 183      15.436  -5.284  12.518  1.00 97.15           C  
ATOM   1467  CB  PRO A 183      17.836  -4.793  13.102  1.00 97.15           C  
ATOM   1468  O   PRO A 183      14.783  -6.023  13.260  1.00 97.15           O  
ATOM   1469  CG  PRO A 183      18.327  -3.681  12.232  1.00 97.15           C  
ATOM   1470  CD  PRO A 183      18.373  -4.171  10.813  1.00 97.15           C  
ATOM   1471  N   PHE A 184      14.925  -4.209  11.967  1.00 97.76           N  
ATOM   1472  CA  PHE A 184      13.530  -3.858  12.201  1.00 97.76           C  
ATOM   1473  C   PHE A 184      12.599  -4.901  11.594  1.00 97.76           C  
ATOM   1474  CB  PHE A 184      13.218  -2.475  11.621  1.00 97.76           C  
ATOM   1475  O   PHE A 184      11.603  -5.285  12.209  1.00 97.76           O  
ATOM   1476  CG  PHE A 184      13.883  -1.343  12.358  1.00 97.76           C  
ATOM   1477  CD1 PHE A 184      13.517  -1.034  13.662  1.00 97.76           C  
ATOM   1478  CD2 PHE A 184      14.875  -0.588  11.745  1.00 97.76           C  
ATOM   1479  CE1 PHE A 184      14.131   0.012  14.346  1.00 97.76           C  
ATOM   1480  CE2 PHE A 184      15.493   0.459  12.422  1.00 97.76           C  
ATOM   1481  CZ  PHE A 184      15.119   0.758  13.722  1.00 97.76           C  
ATOM   1482  N   LEU A 185      12.944  -5.390  10.436  1.00 98.35           N  
ATOM   1483  CA  LEU A 185      12.105  -6.373   9.758  1.00 98.35           C  
ATOM   1484  C   LEU A 185      12.195  -7.731  10.446  1.00 98.35           C  
ATOM   1485  CB  LEU A 185      12.514  -6.504   8.289  1.00 98.35           C  
ATOM   1486  O   LEU A 185      11.198  -8.451  10.539  1.00 98.35           O  
ATOM   1487  CG  LEU A 185      12.382  -5.243   7.433  1.00 98.35           C  
ATOM   1488  CD1 LEU A 185      12.622  -5.572   5.963  1.00 98.35           C  
ATOM   1489  CD2 LEU A 185      11.009  -4.607   7.626  1.00 98.35           C  
ATOM   1490  N   ARG A 186      13.372  -8.022  10.925  1.00 97.58           N  
ATOM   1491  CA  ARG A 186      13.521  -9.273  11.661  1.00 97.58           C  
ATOM   1492  C   ARG A 186      12.665  -9.271  12.923  1.00 97.58           C  
ATOM   1493  CB  ARG A 186      14.989  -9.512  12.023  1.00 97.58           C  
ATOM   1494  O   ARG A 186      12.013 -10.268  13.238  1.00 97.58           O  
ATOM   1495  CG  ARG A 186      15.855  -9.924  10.844  1.00 97.58           C  
ATOM   1496  CD  ARG A 186      17.227 -10.406  11.294  1.00 97.58           C  
ATOM   1497  NE  ARG A 186      17.972  -9.352  11.977  1.00 97.58           N  
ATOM   1498  NH1 ARG A 186      19.899 -10.598  12.241  1.00 97.58           N  
ATOM   1499  NH2 ARG A 186      19.806  -8.445  13.021  1.00 97.58           N  
ATOM   1500  CZ  ARG A 186      19.224  -9.467  12.412  1.00 97.58           C  
ATOM   1501  N   PHE A 187      12.749  -8.109  13.541  1.00 98.17           N  
ATOM   1502  CA  PHE A 187      11.930  -7.961  14.737  1.00 98.17           C  
ATOM   1503  C   PHE A 187      10.449  -8.087  14.398  1.00 98.17           C  
ATOM   1504  CB  PHE A 187      12.201  -6.613  15.413  1.00 98.17           C  
ATOM   1505  O   PHE A 187       9.716  -8.824  15.060  1.00 98.17           O  
ATOM   1506  CG  PHE A 187      11.354  -6.364  16.632  1.00 98.17           C  
ATOM   1507  CD1 PHE A 187      10.131  -5.713  16.525  1.00 98.17           C  
ATOM   1508  CD2 PHE A 187      11.782  -6.780  17.886  1.00 98.17           C  
ATOM   1509  CE1 PHE A 187       9.345  -5.481  17.651  1.00 98.17           C  
ATOM   1510  CE2 PHE A 187      11.002  -6.552  19.016  1.00 98.17           C  
ATOM   1511  CZ  PHE A 187       9.785  -5.901  18.897  1.00 98.17           C  
ATOM   1512  N   GLN A 188      10.044  -7.328  13.444  1.00 98.38           N  
ATOM   1513  CA  GLN A 188       8.640  -7.353  13.047  1.00 98.38           C  
ATOM   1514  C   GLN A 188       8.191  -8.770  12.701  1.00 98.38           C  
ATOM   1515  CB  GLN A 188       8.401  -6.422  11.857  1.00 98.38           C  
ATOM   1516  O   GLN A 188       7.127  -9.213  13.138  1.00 98.38           O  
ATOM   1517  CG  GLN A 188       6.939  -6.312  11.446  1.00 98.38           C  
ATOM   1518  CD  GLN A 188       6.759  -5.658  10.088  1.00 98.38           C  
ATOM   1519  NE2 GLN A 188       5.655  -4.939   9.918  1.00 98.38           N  
ATOM   1520  OE1 GLN A 188       7.605  -5.798   9.200  1.00 98.38           O  
ATOM   1521  N   LYS A 189       8.963  -9.449  11.924  1.00 98.04           N  
ATOM   1522  CA  LYS A 189       8.624 -10.805  11.499  1.00 98.04           C  
ATOM   1523  C   LYS A 189       8.510 -11.744  12.696  1.00 98.04           C  
ATOM   1524  CB  LYS A 189       9.668 -11.335  10.515  1.00 98.04           C  
ATOM   1525  O   LYS A 189       7.574 -12.542  12.779  1.00 98.04           O  
ATOM   1526  CG  LYS A 189       9.327 -12.695   9.924  1.00 98.04           C  
ATOM   1527  CD  LYS A 189      10.326 -13.104   8.849  1.00 98.04           C  
ATOM   1528  CE  LYS A 189       9.991 -14.469   8.264  1.00 98.04           C  
ATOM   1529  NZ  LYS A 189      10.939 -14.853   7.175  1.00 98.04           N  
ATOM   1530  N   LYS A 190       9.385 -11.682  13.623  1.00 98.20           N  
ATOM   1531  CA  LYS A 190       9.437 -12.573  14.778  1.00 98.20           C  
ATOM   1532  C   LYS A 190       8.248 -12.340  15.706  1.00 98.20           C  
ATOM   1533  CB  LYS A 190      10.746 -12.381  15.546  1.00 98.20           C  
ATOM   1534  O   LYS A 190       7.648 -13.294  16.206  1.00 98.20           O  
ATOM   1535  CG  LYS A 190      10.897 -13.299  16.750  1.00 98.20           C  
ATOM   1536  CD  LYS A 190      12.282 -13.179  17.374  1.00 98.20           C  
ATOM   1537  CE  LYS A 190      12.439 -14.106  18.571  1.00 98.20           C  
ATOM   1538  NZ  LYS A 190      13.816 -14.041  19.146  1.00 98.20           N  
ATOM   1539  N   TYR A 191       7.836 -11.080  15.845  1.00 98.32           N  
ATOM   1540  CA  TYR A 191       6.834 -10.756  16.853  1.00 98.32           C  
ATOM   1541  C   TYR A 191       5.543 -10.272  16.203  1.00 98.32           C  
ATOM   1542  CB  TYR A 191       7.364  -9.690  17.817  1.00 98.32           C  
ATOM   1543  O   TYR A 191       4.700  -9.660  16.863  1.00 98.32           O  
ATOM   1544  CG  TYR A 191       8.541 -10.150  18.643  1.00 98.32           C  
ATOM   1545  CD1 TYR A 191       8.370 -11.048  19.694  1.00 98.32           C  
ATOM   1546  CD2 TYR A 191       9.825  -9.688  18.374  1.00 98.32           C  
ATOM   1547  CE1 TYR A 191       9.451 -11.473  20.460  1.00 98.32           C  
ATOM   1548  CE2 TYR A 191      10.913 -10.107  19.133  1.00 98.32           C  
ATOM   1549  OH  TYR A 191      11.790 -11.416  20.926  1.00 98.32           O  
ATOM   1550  CZ  TYR A 191      10.716 -10.998  20.171  1.00 98.32           C  
ATOM   1551  N   TYR A 192       5.408 -10.490  14.987  1.00 98.25           N  
ATOM   1552  CA  TYR A 192       4.326  -9.928  14.186  1.00 98.25           C  
ATOM   1553  C   TYR A 192       2.968 -10.269  14.788  1.00 98.25           C  
ATOM   1554  CB  TYR A 192       4.402 -10.441  12.745  1.00 98.25           C  
ATOM   1555  O   TYR A 192       2.115  -9.393  14.948  1.00 98.25           O  
ATOM   1556  CG  TYR A 192       3.398  -9.798  11.818  1.00 98.25           C  
ATOM   1557  CD1 TYR A 192       2.277 -10.499  11.379  1.00 98.25           C  
ATOM   1558  CD2 TYR A 192       3.570  -8.490  11.379  1.00 98.25           C  
ATOM   1559  CE1 TYR A 192       1.351  -9.911  10.524  1.00 98.25           C  
ATOM   1560  CE2 TYR A 192       2.650  -7.892  10.524  1.00 98.25           C  
ATOM   1561  OH  TYR A 192       0.632  -8.022   9.256  1.00 98.25           O  
ATOM   1562  CZ  TYR A 192       1.545  -8.609  10.103  1.00 98.25           C  
ATOM   1563  N   LEU A 193       2.772 -11.512  15.183  1.00 96.92           N  
ATOM   1564  CA  LEU A 193       1.454 -11.960  15.620  1.00 96.92           C  
ATOM   1565  C   LEU A 193       1.129 -11.418  17.007  1.00 96.92           C  
ATOM   1566  CB  LEU A 193       1.383 -13.489  15.627  1.00 96.92           C  
ATOM   1567  O   LEU A 193      -0.032 -11.421  17.423  1.00 96.92           O  
ATOM   1568  CG  LEU A 193       1.413 -14.176  14.261  1.00 96.92           C  
ATOM   1569  CD1 LEU A 193       1.308 -15.688  14.425  1.00 96.92           C  
ATOM   1570  CD2 LEU A 193       0.291 -13.650  13.373  1.00 96.92           C  
ATOM   1571  N   ILE A 194       2.153 -10.877  17.662  1.00 97.91           N  
ATOM   1572  CA  ILE A 194       1.944 -10.262  18.968  1.00 97.91           C  
ATOM   1573  C   ILE A 194       1.703  -8.763  18.800  1.00 97.91           C  
ATOM   1574  CB  ILE A 194       3.144 -10.510  19.908  1.00 97.91           C  
ATOM   1575  O   ILE A 194       0.714  -8.227  19.304  1.00 97.91           O  
ATOM   1576  CG1 ILE A 194       3.327 -12.012  20.155  1.00 97.91           C  
ATOM   1577  CG2 ILE A 194       2.961  -9.756  21.228  1.00 97.91           C  
ATOM   1578  CD1 ILE A 194       4.604 -12.365  20.905  1.00 97.91           C  
ATOM   1579  N   VAL A 195       2.473  -8.113  18.019  1.00 97.82           N  
ATOM   1580  CA  VAL A 195       2.471  -6.657  17.924  1.00 97.82           C  
ATOM   1581  C   VAL A 195       1.335  -6.200  17.012  1.00 97.82           C  
ATOM   1582  CB  VAL A 195       3.823  -6.121  17.402  1.00 97.82           C  
ATOM   1583  O   VAL A 195       0.712  -5.164  17.258  1.00 97.82           O  
ATOM   1584  CG1 VAL A 195       3.770  -4.605  17.224  1.00 97.82           C  
ATOM   1585  CG2 VAL A 195       4.954  -6.511  18.352  1.00 97.82           C  
ATOM   1586  N   MET A 196       1.003  -6.983  16.078  1.00 98.06           N  
ATOM   1587  CA  MET A 196       0.012  -6.600  15.077  1.00 98.06           C  
ATOM   1588  C   MET A 196      -1.345  -6.345  15.724  1.00 98.06           C  
ATOM   1589  CB  MET A 196      -0.116  -7.682  14.003  1.00 98.06           C  
ATOM   1590  O   MET A 196      -1.929  -5.273  15.552  1.00 98.06           O  
ATOM   1591  CG  MET A 196      -1.169  -7.379  12.950  1.00 98.06           C  
ATOM   1592  SD  MET A 196      -2.863  -7.814  13.504  1.00 98.06           S  
ATOM   1593  CE  MET A 196      -2.699  -9.615  13.651  1.00 98.06           C  
ATOM   1594  N   PRO A 197      -1.927  -7.288  16.494  1.00 98.20           N  
ATOM   1595  CA  PRO A 197      -3.258  -7.005  17.036  1.00 98.20           C  
ATOM   1596  C   PRO A 197      -3.282  -5.761  17.922  1.00 98.20           C  
ATOM   1597  CB  PRO A 197      -3.582  -8.261  17.849  1.00 98.20           C  
ATOM   1598  O   PRO A 197      -4.304  -5.075  18.002  1.00 98.20           O  
ATOM   1599  CG  PRO A 197      -2.668  -9.312  17.309  1.00 98.20           C  
ATOM   1600  CD  PRO A 197      -1.464  -8.638  16.715  1.00 98.20           C  
ATOM   1601  N   ILE A 198      -2.132  -5.443  18.503  1.00 98.45           N  
ATOM   1602  CA  ILE A 198      -2.028  -4.285  19.383  1.00 98.45           C  
ATOM   1603  C   ILE A 198      -2.068  -3.002  18.556  1.00 98.45           C  
ATOM   1604  CB  ILE A 198      -0.737  -4.334  20.232  1.00 98.45           C  
ATOM   1605  O   ILE A 198      -2.852  -2.095  18.844  1.00 98.45           O  
ATOM   1606  CG1 ILE A 198      -0.765  -5.542  21.176  1.00 98.45           C  
ATOM   1607  CG2 ILE A 198      -0.556  -3.031  21.015  1.00 98.45           C  
ATOM   1608  CD1 ILE A 198       0.558  -5.808  21.880  1.00 98.45           C  
ATOM   1609  N   LEU A 199      -1.342  -2.996  17.488  1.00 98.39           N  
ATOM   1610  CA  LEU A 199      -1.185  -1.773  16.710  1.00 98.39           C  
ATOM   1611  C   LEU A 199      -2.340  -1.600  15.729  1.00 98.39           C  
ATOM   1612  CB  LEU A 199       0.145  -1.786  15.952  1.00 98.39           C  
ATOM   1613  O   LEU A 199      -2.758  -0.474  15.448  1.00 98.39           O  
ATOM   1614  CG  LEU A 199       1.409  -1.627  16.798  1.00 98.39           C  
ATOM   1615  CD1 LEU A 199       2.643  -1.576  15.904  1.00 98.39           C  
ATOM   1616  CD2 LEU A 199       1.319  -0.376  17.665  1.00 98.39           C  
ATOM   1617  N   CYS A 200      -2.835  -2.692  15.233  1.00 98.51           N  
ATOM   1618  CA  CYS A 200      -3.858  -2.593  14.198  1.00 98.51           C  
ATOM   1619  C   CYS A 200      -5.248  -2.483  14.814  1.00 98.51           C  
ATOM   1620  CB  CYS A 200      -3.798  -3.804  13.267  1.00 98.51           C  
ATOM   1621  O   CYS A 200      -6.117  -1.794  14.275  1.00 98.51           O  
ATOM   1622  SG  CYS A 200      -4.973  -3.728  11.898  1.00 98.51           S  
ATOM   1623  N   PHE A 201      -5.433  -3.052  16.068  1.00 98.49           N  
ATOM   1624  CA  PHE A 201      -6.802  -3.150  16.560  1.00 98.49           C  
ATOM   1625  C   PHE A 201      -6.928  -2.518  17.941  1.00 98.49           C  
ATOM   1626  CB  PHE A 201      -7.253  -4.613  16.610  1.00 98.49           C  
ATOM   1627  O   PHE A 201      -7.742  -1.614  18.144  1.00 98.49           O  
ATOM   1628  CG  PHE A 201      -7.305  -5.279  15.261  1.00 98.49           C  
ATOM   1629  CD1 PHE A 201      -8.268  -4.917  14.328  1.00 98.49           C  
ATOM   1630  CD2 PHE A 201      -6.388  -6.267  14.926  1.00 98.49           C  
ATOM   1631  CE1 PHE A 201      -8.318  -5.531  13.079  1.00 98.49           C  
ATOM   1632  CE2 PHE A 201      -6.432  -6.886  13.680  1.00 98.49           C  
ATOM   1633  CZ  PHE A 201      -7.398  -6.517  12.758  1.00 98.49           C  
ATOM   1634  N   LEU A 202      -6.124  -2.839  18.860  1.00 98.47           N  
ATOM   1635  CA  LEU A 202      -6.328  -2.479  20.259  1.00 98.47           C  
ATOM   1636  C   LEU A 202      -6.030  -1.001  20.489  1.00 98.47           C  
ATOM   1637  CB  LEU A 202      -5.443  -3.337  21.167  1.00 98.47           C  
ATOM   1638  O   LEU A 202      -6.873  -0.269  21.013  1.00 98.47           O  
ATOM   1639  CG  LEU A 202      -5.761  -4.833  21.206  1.00 98.47           C  
ATOM   1640  CD1 LEU A 202      -4.895  -5.532  22.249  1.00 98.47           C  
ATOM   1641  CD2 LEU A 202      -7.241  -5.058  21.496  1.00 98.47           C  
ATOM   1642  N   VAL A 203      -4.838  -0.564  20.079  1.00 98.47           N  
ATOM   1643  CA  VAL A 203      -4.444   0.816  20.339  1.00 98.47           C  
ATOM   1644  C   VAL A 203      -5.367   1.769  19.584  1.00 98.47           C  
ATOM   1645  CB  VAL A 203      -2.973   1.071  19.939  1.00 98.47           C  
ATOM   1646  O   VAL A 203      -5.916   2.706  20.168  1.00 98.47           O  
ATOM   1647  CG1 VAL A 203      -2.682   2.569  19.877  1.00 98.47           C  
ATOM   1648  CG2 VAL A 203      -2.027   0.380  20.919  1.00 98.47           C  
ATOM   1649  N   PRO A 204      -5.595   1.501  18.303  1.00 98.42           N  
ATOM   1650  CA  PRO A 204      -6.471   2.416  17.567  1.00 98.42           C  
ATOM   1651  C   PRO A 204      -7.866   2.518  18.180  1.00 98.42           C  
ATOM   1652  CB  PRO A 204      -6.533   1.797  16.169  1.00 98.42           C  
ATOM   1653  O   PRO A 204      -8.468   3.595  18.180  1.00 98.42           O  
ATOM   1654  CG  PRO A 204      -5.213   1.118  15.993  1.00 98.42           C  
ATOM   1655  CD  PRO A 204      -4.820   0.493  17.301  1.00 98.42           C  
ATOM   1656  N   THR A 205      -8.396   1.437  18.748  1.00 98.68           N  
ATOM   1657  CA  THR A 205      -9.725   1.404  19.347  1.00 98.68           C  
ATOM   1658  C   THR A 205      -9.731   2.131  20.689  1.00 98.68           C  
ATOM   1659  CB  THR A 205     -10.215  -0.043  19.542  1.00 98.68           C  
ATOM   1660  O   THR A 205     -10.652   2.897  20.981  1.00 98.68           O  
ATOM   1661  CG2 THR A 205     -11.588  -0.074  20.205  1.00 98.68           C  
ATOM   1662  OG1 THR A 205     -10.298  -0.689  18.266  1.00 98.68           O  
ATOM   1663  N   CYS A 206      -8.711   1.997  21.476  1.00 98.72           N  
ATOM   1664  CA  CYS A 206      -8.631   2.537  22.829  1.00 98.72           C  
ATOM   1665  C   CYS A 206      -8.450   4.050  22.803  1.00 98.72           C  
ATOM   1666  CB  CYS A 206      -7.479   1.889  23.597  1.00 98.72           C  
ATOM   1667  O   CYS A 206      -8.971   4.757  23.667  1.00 98.72           O  
ATOM   1668  SG  CYS A 206      -7.771   0.159  24.025  1.00 98.72           S  
ATOM   1669  N   VAL A 207      -7.816   4.588  21.857  1.00 98.63           N  
ATOM   1670  CA  VAL A 207      -7.470   6.004  21.793  1.00 98.63           C  
ATOM   1671  C   VAL A 207      -8.743   6.847  21.784  1.00 98.63           C  
ATOM   1672  CB  VAL A 207      -6.611   6.323  20.550  1.00 98.63           C  
ATOM   1673  O   VAL A 207      -8.920   7.725  22.632  1.00 98.63           O  
ATOM   1674  CG1 VAL A 207      -6.536   7.831  20.317  1.00 98.63           C  
ATOM   1675  CG2 VAL A 207      -5.210   5.733  20.704  1.00 98.63           C  
ATOM   1676  N   PRO A 208      -9.685   6.622  20.909  1.00 98.55           N  
ATOM   1677  CA  PRO A 208     -10.879   7.470  20.931  1.00 98.55           C  
ATOM   1678  C   PRO A 208     -11.725   7.264  22.186  1.00 98.55           C  
ATOM   1679  CB  PRO A 208     -11.645   7.033  19.680  1.00 98.55           C  
ATOM   1680  O   PRO A 208     -12.337   8.213  22.684  1.00 98.55           O  
ATOM   1681  CG  PRO A 208     -11.067   5.702  19.323  1.00 98.55           C  
ATOM   1682  CD  PRO A 208      -9.633   5.669  19.769  1.00 98.55           C  
ATOM   1683  N   VAL A 209     -11.688   6.084  22.768  1.00 98.70           N  
ATOM   1684  CA  VAL A 209     -12.470   5.789  23.964  1.00 98.70           C  
ATOM   1685  C   VAL A 209     -11.923   6.581  25.149  1.00 98.70           C  
ATOM   1686  CB  VAL A 209     -12.466   4.277  24.286  1.00 98.70           C  
ATOM   1687  O   VAL A 209     -12.683   7.223  25.878  1.00 98.70           O  
ATOM   1688  CG1 VAL A 209     -13.121   4.012  25.640  1.00 98.70           C  
ATOM   1689  CG2 VAL A 209     -13.177   3.495  23.182  1.00 98.70           C  
ATOM   1690  N   TYR A 210     -10.679   6.645  25.206  1.00 98.63           N  
ATOM   1691  CA  TYR A 210     -10.072   7.235  26.394  1.00 98.63           C  
ATOM   1692  C   TYR A 210      -9.789   8.717  26.184  1.00 98.63           C  
ATOM   1693  CB  TYR A 210      -8.776   6.502  26.755  1.00 98.63           C  
ATOM   1694  O   TYR A 210      -9.821   9.503  27.134  1.00 98.63           O  
ATOM   1695  CG  TYR A 210      -8.998   5.145  27.375  1.00 98.63           C  
ATOM   1696  CD1 TYR A 210      -9.432   5.022  28.694  1.00 98.63           C  
ATOM   1697  CD2 TYR A 210      -8.774   3.982  26.646  1.00 98.63           C  
ATOM   1698  CE1 TYR A 210      -9.636   3.773  29.271  1.00 98.63           C  
ATOM   1699  CE2 TYR A 210      -8.975   2.728  27.213  1.00 98.63           C  
ATOM   1700  OH  TYR A 210      -9.607   1.395  29.090  1.00 98.63           O  
ATOM   1701  CZ  TYR A 210      -9.406   2.634  28.523  1.00 98.63           C  
ATOM   1702  N   LEU A 211      -9.562   9.157  25.032  1.00 98.50           N  
ATOM   1703  CA  LEU A 211      -9.124  10.532  24.818  1.00 98.50           C  
ATOM   1704  C   LEU A 211     -10.319  11.454  24.596  1.00 98.50           C  
ATOM   1705  CB  LEU A 211      -8.174  10.612  23.621  1.00 98.50           C  
ATOM   1706  O   LEU A 211     -10.305  12.609  25.027  1.00 98.50           O  
ATOM   1707  CG  LEU A 211      -6.808   9.944  23.794  1.00 98.50           C  
ATOM   1708  CD1 LEU A 211      -5.886  10.316  22.637  1.00 98.50           C  
ATOM   1709  CD2 LEU A 211      -6.185  10.339  25.129  1.00 98.50           C  
ATOM   1710  N   TRP A 212     -11.337  10.953  23.886  1.00 98.50           N  
ATOM   1711  CA  TRP A 212     -12.411  11.921  23.696  1.00 98.50           C  
ATOM   1712  C   TRP A 212     -13.770  11.291  23.986  1.00 98.50           C  
ATOM   1713  CB  TRP A 212     -12.387  12.479  22.270  1.00 98.50           C  
ATOM   1714  O   TRP A 212     -14.806  11.821  23.579  1.00 98.50           O  
ATOM   1715  CG  TRP A 212     -12.312  11.426  21.206  1.00 98.50           C  
ATOM   1716  CD1 TRP A 212     -13.358  10.762  20.628  1.00 98.50           C  
ATOM   1717  CD2 TRP A 212     -11.124  10.912  20.595  1.00 98.50           C  
ATOM   1718  CE2 TRP A 212     -11.525   9.939  19.654  1.00 98.50           C  
ATOM   1719  CE3 TRP A 212      -9.758  11.182  20.752  1.00 98.50           C  
ATOM   1720  NE1 TRP A 212     -12.892   9.867  19.693  1.00 98.50           N  
ATOM   1721  CH2 TRP A 212      -9.278   9.516  19.045  1.00 98.50           C  
ATOM   1722  CZ2 TRP A 212     -10.608   9.233  18.872  1.00 98.50           C  
ATOM   1723  CZ3 TRP A 212      -8.846  10.478  19.973  1.00 98.50           C  
ATOM   1724  N   GLY A 213     -13.748  10.144  24.715  1.00 98.32           N  
ATOM   1725  CA  GLY A 213     -14.925   9.539  25.317  1.00 98.32           C  
ATOM   1726  C   GLY A 213     -15.853   8.899  24.302  1.00 98.32           C  
ATOM   1727  O   GLY A 213     -17.076   8.979  24.435  1.00 98.32           O  
ATOM   1728  N   GLU A 214     -15.360   8.297  23.196  1.00 98.69           N  
ATOM   1729  CA  GLU A 214     -16.145   7.539  22.226  1.00 98.69           C  
ATOM   1730  C   GLU A 214     -16.640   6.225  22.823  1.00 98.69           C  
ATOM   1731  CB  GLU A 214     -15.322   7.266  20.964  1.00 98.69           C  
ATOM   1732  O   GLU A 214     -16.061   5.717  23.786  1.00 98.69           O  
ATOM   1733  CG  GLU A 214     -16.128   6.662  19.823  1.00 98.69           C  
ATOM   1734  CD  GLU A 214     -17.245   7.569  19.332  1.00 98.69           C  
ATOM   1735  OE1 GLU A 214     -18.336   7.574  19.945  1.00 98.69           O  
ATOM   1736  OE2 GLU A 214     -17.027   8.280  18.325  1.00 98.69           O  
ATOM   1737  N   THR A 215     -17.721   5.665  22.308  1.00 98.62           N  
ATOM   1738  CA  THR A 215     -18.164   4.362  22.791  1.00 98.62           C  
ATOM   1739  C   THR A 215     -17.265   3.252  22.252  1.00 98.62           C  
ATOM   1740  CB  THR A 215     -19.624   4.084  22.389  1.00 98.62           C  
ATOM   1741  O   THR A 215     -16.674   3.391  21.179  1.00 98.62           O  
ATOM   1742  CG2 THR A 215     -20.542   5.219  22.832  1.00 98.62           C  
ATOM   1743  OG1 THR A 215     -19.704   3.949  20.965  1.00 98.62           O  
ATOM   1744  N   TRP A 216     -17.230   2.152  22.959  1.00 98.57           N  
ATOM   1745  CA  TRP A 216     -16.424   1.013  22.533  1.00 98.57           C  
ATOM   1746  C   TRP A 216     -16.906   0.476  21.190  1.00 98.57           C  
ATOM   1747  CB  TRP A 216     -16.463  -0.098  23.586  1.00 98.57           C  
ATOM   1748  O   TRP A 216     -16.097   0.137  20.323  1.00 98.57           O  
ATOM   1749  CG  TRP A 216     -15.649   0.193  24.810  1.00 98.57           C  
ATOM   1750  CD1 TRP A 216     -16.108   0.642  26.017  1.00 98.57           C  
ATOM   1751  CD2 TRP A 216     -14.231   0.060  24.944  1.00 98.57           C  
ATOM   1752  CE2 TRP A 216     -13.898   0.445  26.262  1.00 98.57           C  
ATOM   1753  CE3 TRP A 216     -13.208  -0.349  24.078  1.00 98.57           C  
ATOM   1754  NE1 TRP A 216     -15.060   0.796  26.895  1.00 98.57           N  
ATOM   1755  CH2 TRP A 216     -11.602   0.029  25.865  1.00 98.57           C  
ATOM   1756  CZ2 TRP A 216     -12.583   0.433  26.733  1.00 98.57           C  
ATOM   1757  CZ3 TRP A 216     -11.901  -0.360  24.549  1.00 98.57           C  
ATOM   1758  N   SER A 217     -18.164   0.450  21.017  1.00 98.44           N  
ATOM   1759  CA  SER A 217     -18.754  -0.078  19.792  1.00 98.44           C  
ATOM   1760  C   SER A 217     -18.368   0.768  18.583  1.00 98.44           C  
ATOM   1761  CB  SER A 217     -20.277  -0.143  19.914  1.00 98.44           C  
ATOM   1762  O   SER A 217     -17.892   0.240  17.576  1.00 98.44           O  
ATOM   1763  OG  SER A 217     -20.854  -0.667  18.731  1.00 98.44           O  
ATOM   1764  N   ASN A 218     -18.505   2.110  18.645  1.00 98.63           N  
ATOM   1765  CA  ASN A 218     -18.139   2.994  17.543  1.00 98.63           C  
ATOM   1766  C   ASN A 218     -16.646   2.920  17.237  1.00 98.63           C  
ATOM   1767  CB  ASN A 218     -18.547   4.436  17.853  1.00 98.63           C  
ATOM   1768  O   ASN A 218     -16.250   2.837  16.073  1.00 98.63           O  
ATOM   1769  CG  ASN A 218     -20.041   4.660  17.728  1.00 98.63           C  
ATOM   1770  ND2 ASN A 218     -20.496   5.850  18.102  1.00 98.63           N  
ATOM   1771  OD1 ASN A 218     -20.781   3.770  17.300  1.00 98.63           O  
ATOM   1772  N   ALA A 219     -15.856   2.895  18.318  1.00 98.63           N  
ATOM   1773  CA  ALA A 219     -14.406   2.856  18.149  1.00 98.63           C  
ATOM   1774  C   ALA A 219     -13.965   1.551  17.492  1.00 98.63           C  
ATOM   1775  CB  ALA A 219     -13.708   3.033  19.495  1.00 98.63           C  
ATOM   1776  O   ALA A 219     -13.145   1.558  16.572  1.00 98.63           O  
ATOM   1777  N   TRP A 220     -14.526   0.449  17.892  1.00 98.63           N  
ATOM   1778  CA  TRP A 220     -14.128  -0.854  17.370  1.00 98.63           C  
ATOM   1779  C   TRP A 220     -14.561  -1.013  15.916  1.00 98.63           C  
ATOM   1780  CB  TRP A 220     -14.726  -1.979  18.219  1.00 98.63           C  
ATOM   1781  O   TRP A 220     -13.752  -1.373  15.057  1.00 98.63           O  
ATOM   1782  CG  TRP A 220     -14.506  -3.351  17.655  1.00 98.63           C  
ATOM   1783  CD1 TRP A 220     -15.435  -4.151  17.050  1.00 98.63           C  
ATOM   1784  CD2 TRP A 220     -13.278  -4.085  17.648  1.00 98.63           C  
ATOM   1785  CE2 TRP A 220     -13.536  -5.324  17.022  1.00 98.63           C  
ATOM   1786  CE3 TRP A 220     -11.983  -3.814  18.110  1.00 98.63           C  
ATOM   1787  NE1 TRP A 220     -14.858  -5.340  16.667  1.00 98.63           N  
ATOM   1788  CH2 TRP A 220     -11.286  -6.002  17.307  1.00 98.63           C  
ATOM   1789  CZ2 TRP A 220     -12.544  -6.292  16.846  1.00 98.63           C  
ATOM   1790  CZ3 TRP A 220     -10.998  -4.779  17.935  1.00 98.63           C  
ATOM   1791  N   PHE A 221     -15.797  -0.745  15.583  1.00 98.78           N  
ATOM   1792  CA  PHE A 221     -16.324  -1.058  14.260  1.00 98.78           C  
ATOM   1793  C   PHE A 221     -15.899  -0.004  13.244  1.00 98.78           C  
ATOM   1794  CB  PHE A 221     -17.852  -1.162  14.300  1.00 98.78           C  
ATOM   1795  O   PHE A 221     -15.669  -0.319  12.075  1.00 98.78           O  
ATOM   1796  CG  PHE A 221     -18.358  -2.455  14.881  1.00 98.78           C  
ATOM   1797  CD1 PHE A 221     -18.315  -3.629  14.140  1.00 98.78           C  
ATOM   1798  CD2 PHE A 221     -18.875  -2.495  16.169  1.00 98.78           C  
ATOM   1799  CE1 PHE A 221     -18.783  -4.828  14.675  1.00 98.78           C  
ATOM   1800  CE2 PHE A 221     -19.344  -3.689  16.711  1.00 98.78           C  
ATOM   1801  CZ  PHE A 221     -19.298  -4.854  15.962  1.00 98.78           C  
ATOM   1802  N   VAL A 222     -15.716   1.284  13.702  1.00 98.75           N  
ATOM   1803  CA  VAL A 222     -15.333   2.333  12.764  1.00 98.75           C  
ATOM   1804  C   VAL A 222     -13.813   2.360  12.611  1.00 98.75           C  
ATOM   1805  CB  VAL A 222     -15.847   3.717  13.219  1.00 98.75           C  
ATOM   1806  O   VAL A 222     -13.292   2.206  11.505  1.00 98.75           O  
ATOM   1807  CG1 VAL A 222     -15.326   4.817  12.296  1.00 98.75           C  
ATOM   1808  CG2 VAL A 222     -17.374   3.731  13.262  1.00 98.75           C  
ATOM   1809  N   VAL A 223     -13.089   2.454  13.686  1.00 98.57           N  
ATOM   1810  CA  VAL A 223     -11.651   2.697  13.648  1.00 98.57           C  
ATOM   1811  C   VAL A 223     -10.914   1.393  13.350  1.00 98.57           C  
ATOM   1812  CB  VAL A 223     -11.143   3.305  14.975  1.00 98.57           C  
ATOM   1813  O   VAL A 223      -9.934   1.383  12.601  1.00 98.57           O  
ATOM   1814  CG1 VAL A 223      -9.627   3.489  14.938  1.00 98.57           C  
ATOM   1815  CG2 VAL A 223     -11.840   4.635  15.253  1.00 98.57           C  
ATOM   1816  N   ALA A 224     -11.385   0.257  13.817  1.00 98.12           N  
ATOM   1817  CA  ALA A 224     -10.670  -1.003  13.629  1.00 98.12           C  
ATOM   1818  C   ALA A 224     -11.204  -1.761  12.417  1.00 98.12           C  
ATOM   1819  CB  ALA A 224     -10.775  -1.867  14.883  1.00 98.12           C  
ATOM   1820  O   ALA A 224     -10.477  -1.986  11.447  1.00 98.12           O  
ATOM   1821  N   MET A 225     -12.480  -2.046  12.331  1.00 98.65           N  
ATOM   1822  CA  MET A 225     -13.033  -2.959  11.334  1.00 98.65           C  
ATOM   1823  C   MET A 225     -13.202  -2.259   9.990  1.00 98.65           C  
ATOM   1824  CB  MET A 225     -14.376  -3.519  11.805  1.00 98.65           C  
ATOM   1825  O   MET A 225     -12.681  -2.724   8.974  1.00 98.65           O  
ATOM   1826  CG  MET A 225     -14.275  -4.394  13.044  1.00 98.65           C  
ATOM   1827  SD  MET A 225     -13.188  -5.850  12.790  1.00 98.65           S  
ATOM   1828  CE  MET A 225     -11.770  -5.373  13.818  1.00 98.65           C  
ATOM   1829  N   PHE A 226     -13.941  -1.074  10.006  1.00 98.82           N  
ATOM   1830  CA  PHE A 226     -14.166  -0.378   8.744  1.00 98.82           C  
ATOM   1831  C   PHE A 226     -12.849   0.106   8.151  1.00 98.82           C  
ATOM   1832  CB  PHE A 226     -15.119   0.805   8.943  1.00 98.82           C  
ATOM   1833  O   PHE A 226     -12.575  -0.117   6.969  1.00 98.82           O  
ATOM   1834  CG  PHE A 226     -15.344   1.619   7.698  1.00 98.82           C  
ATOM   1835  CD1 PHE A 226     -14.647   2.802   7.488  1.00 98.82           C  
ATOM   1836  CD2 PHE A 226     -16.255   1.200   6.736  1.00 98.82           C  
ATOM   1837  CE1 PHE A 226     -14.854   3.558   6.336  1.00 98.82           C  
ATOM   1838  CE2 PHE A 226     -16.466   1.950   5.582  1.00 98.82           C  
ATOM   1839  CZ  PHE A 226     -15.766   3.129   5.385  1.00 98.82           C  
ATOM   1840  N   ARG A 227     -12.007   0.779   9.000  1.00 98.71           N  
ATOM   1841  CA  ARG A 227     -10.726   1.299   8.533  1.00 98.71           C  
ATOM   1842  C   ARG A 227      -9.874   0.190   7.926  1.00 98.71           C  
ATOM   1843  CB  ARG A 227      -9.970   1.974   9.679  1.00 98.71           C  
ATOM   1844  O   ARG A 227      -9.315   0.354   6.839  1.00 98.71           O  
ATOM   1845  CG  ARG A 227      -8.592   2.486   9.291  1.00 98.71           C  
ATOM   1846  CD  ARG A 227      -7.524   2.035  10.277  1.00 98.71           C  
ATOM   1847  NE  ARG A 227      -7.640   0.612  10.585  1.00 98.71           N  
ATOM   1848  NH1 ARG A 227      -5.732  -0.004   9.437  1.00 98.71           N  
ATOM   1849  NH2 ARG A 227      -6.988  -1.589  10.516  1.00 98.71           N  
ATOM   1850  CZ  ARG A 227      -6.786  -0.323  10.179  1.00 98.71           C  
ATOM   1851  N   TYR A 228      -9.790  -0.970   8.611  1.00 98.79           N  
ATOM   1852  CA  TYR A 228      -8.979  -2.093   8.155  1.00 98.79           C  
ATOM   1853  C   TYR A 228      -9.510  -2.649   6.839  1.00 98.79           C  
ATOM   1854  CB  TYR A 228      -8.947  -3.199   9.214  1.00 98.79           C  
ATOM   1855  O   TYR A 228      -8.749  -2.846   5.889  1.00 98.79           O  
ATOM   1856  CG  TYR A 228      -8.180  -4.427   8.786  1.00 98.79           C  
ATOM   1857  CD1 TYR A 228      -8.695  -5.703   8.999  1.00 98.79           C  
ATOM   1858  CD2 TYR A 228      -6.938  -4.313   8.170  1.00 98.79           C  
ATOM   1859  CE1 TYR A 228      -7.991  -6.838   8.608  1.00 98.79           C  
ATOM   1860  CE2 TYR A 228      -6.225  -5.440   7.776  1.00 98.79           C  
ATOM   1861  OH  TYR A 228      -6.058  -7.816   7.609  1.00 98.79           O  
ATOM   1862  CZ  TYR A 228      -6.759  -6.696   7.998  1.00 98.79           C  
ATOM   1863  N   ALA A 229     -10.788  -2.889   6.772  1.00 98.82           N  
ATOM   1864  CA  ALA A 229     -11.398  -3.417   5.554  1.00 98.82           C  
ATOM   1865  C   ALA A 229     -11.197  -2.462   4.381  1.00 98.82           C  
ATOM   1866  CB  ALA A 229     -12.886  -3.679   5.775  1.00 98.82           C  
ATOM   1867  O   ALA A 229     -10.872  -2.891   3.272  1.00 98.82           O  
ATOM   1868  N   PHE A 230     -11.387  -1.210   4.682  1.00 98.71           N  
ATOM   1869  CA  PHE A 230     -11.225  -0.204   3.638  1.00 98.71           C  
ATOM   1870  C   PHE A 230      -9.786  -0.169   3.138  1.00 98.71           C  
ATOM   1871  CB  PHE A 230     -11.635   1.178   4.155  1.00 98.71           C  
ATOM   1872  O   PHE A 230      -9.544  -0.132   1.930  1.00 98.71           O  
ATOM   1873  CG  PHE A 230     -11.674   2.238   3.088  1.00 98.71           C  
ATOM   1874  CD1 PHE A 230     -10.615   3.123   2.928  1.00 98.71           C  
ATOM   1875  CD2 PHE A 230     -12.771   2.350   2.243  1.00 98.71           C  
ATOM   1876  CE1 PHE A 230     -10.649   4.106   1.941  1.00 98.71           C  
ATOM   1877  CE2 PHE A 230     -12.812   3.329   1.254  1.00 98.71           C  
ATOM   1878  CZ  PHE A 230     -11.750   4.206   1.106  1.00 98.71           C  
ATOM   1879  N   THR A 231      -8.823  -0.193   4.043  1.00 98.62           N  
ATOM   1880  CA  THR A 231      -7.408  -0.221   3.690  1.00 98.62           C  
ATOM   1881  C   THR A 231      -7.094  -1.426   2.808  1.00 98.62           C  
ATOM   1882  CB  THR A 231      -6.519  -0.256   4.947  1.00 98.62           C  
ATOM   1883  O   THR A 231      -6.428  -1.292   1.779  1.00 98.62           O  
ATOM   1884  CG2 THR A 231      -5.042  -0.341   4.575  1.00 98.62           C  
ATOM   1885  OG1 THR A 231      -6.739   0.934   5.715  1.00 98.62           O  
ATOM   1886  N   LEU A 232      -7.611  -2.597   3.087  1.00 98.75           N  
ATOM   1887  CA  LEU A 232      -7.377  -3.812   2.314  1.00 98.75           C  
ATOM   1888  C   LEU A 232      -7.930  -3.671   0.900  1.00 98.75           C  
ATOM   1889  CB  LEU A 232      -8.014  -5.019   3.006  1.00 98.75           C  
ATOM   1890  O   LEU A 232      -7.239  -3.977  -0.075  1.00 98.75           O  
ATOM   1891  CG  LEU A 232      -7.337  -5.500   4.291  1.00 98.75           C  
ATOM   1892  CD1 LEU A 232      -8.130  -6.645   4.912  1.00 98.75           C  
ATOM   1893  CD2 LEU A 232      -5.901  -5.928   4.010  1.00 98.75           C  
ATOM   1894  N   ASN A 233      -9.094  -3.143   0.826  1.00 98.83           N  
ATOM   1895  CA  ASN A 233      -9.739  -3.080  -0.481  1.00 98.83           C  
ATOM   1896  C   ASN A 233      -9.043  -2.082  -1.403  1.00 98.83           C  
ATOM   1897  CB  ASN A 233     -11.219  -2.721  -0.332  1.00 98.83           C  
ATOM   1898  O   ASN A 233      -8.938  -2.313  -2.608  1.00 98.83           O  
ATOM   1899  CG  ASN A 233     -12.090  -3.934  -0.071  1.00 98.83           C  
ATOM   1900  ND2 ASN A 233     -12.416  -4.169   1.195  1.00 98.83           N  
ATOM   1901  OD1 ASN A 233     -12.467  -4.655  -0.998  1.00 98.83           O  
ATOM   1902  N   MET A 234      -8.596  -0.998  -0.774  1.00 98.55           N  
ATOM   1903  CA  MET A 234      -7.869  -0.038  -1.600  1.00 98.55           C  
ATOM   1904  C   MET A 234      -6.558  -0.635  -2.101  1.00 98.55           C  
ATOM   1905  CB  MET A 234      -7.594   1.246  -0.817  1.00 98.55           C  
ATOM   1906  O   MET A 234      -6.168  -0.412  -3.249  1.00 98.55           O  
ATOM   1907  CG  MET A 234      -8.852   1.995  -0.406  1.00 98.55           C  
ATOM   1908  SD  MET A 234      -9.913   2.424  -1.840  1.00 98.55           S  
ATOM   1909  CE  MET A 234     -11.106   1.059  -1.775  1.00 98.55           C  
ATOM   1910  N   THR A 235      -5.893  -1.412  -1.301  1.00 98.47           N  
ATOM   1911  CA  THR A 235      -4.689  -2.126  -1.711  1.00 98.47           C  
ATOM   1912  C   THR A 235      -5.017  -3.182  -2.762  1.00 98.47           C  
ATOM   1913  CB  THR A 235      -3.999  -2.794  -0.507  1.00 98.47           C  
ATOM   1914  O   THR A 235      -4.331  -3.285  -3.781  1.00 98.47           O  
ATOM   1915  CG2 THR A 235      -2.734  -3.530  -0.936  1.00 98.47           C  
ATOM   1916  OG1 THR A 235      -3.651  -1.790   0.454  1.00 98.47           O  
ATOM   1917  N   TRP A 236      -6.110  -3.876  -2.573  1.00 98.73           N  
ATOM   1918  CA  TRP A 236      -6.482  -4.967  -3.468  1.00 98.73           C  
ATOM   1919  C   TRP A 236      -6.899  -4.433  -4.834  1.00 98.73           C  
ATOM   1920  CB  TRP A 236      -7.617  -5.797  -2.862  1.00 98.73           C  
ATOM   1921  O   TRP A 236      -6.744  -5.116  -5.849  1.00 98.73           O  
ATOM   1922  CG  TRP A 236      -7.248  -6.496  -1.588  1.00 98.73           C  
ATOM   1923  CD1 TRP A 236      -5.988  -6.724  -1.109  1.00 98.73           C  
ATOM   1924  CD2 TRP A 236      -8.150  -7.064  -0.633  1.00 98.73           C  
ATOM   1925  CE2 TRP A 236      -7.366  -7.619   0.402  1.00 98.73           C  
ATOM   1926  CE3 TRP A 236      -9.546  -7.156  -0.552  1.00 98.73           C  
ATOM   1927  NE1 TRP A 236      -6.052  -7.398   0.089  1.00 98.73           N  
ATOM   1928  CH2 TRP A 236      -9.302  -8.335   1.561  1.00 98.73           C  
ATOM   1929  CZ2 TRP A 236      -7.934  -8.259   1.507  1.00 98.73           C  
ATOM   1930  CZ3 TRP A 236     -10.109  -7.793   0.548  1.00 98.73           C  
ATOM   1931  N   LEU A 237      -7.419  -3.256  -4.872  1.00 98.77           N  
ATOM   1932  CA  LEU A 237      -7.773  -2.641  -6.147  1.00 98.77           C  
ATOM   1933  C   LEU A 237      -6.544  -2.488  -7.036  1.00 98.77           C  
ATOM   1934  CB  LEU A 237      -8.428  -1.276  -5.920  1.00 98.77           C  
ATOM   1935  O   LEU A 237      -6.650  -2.541  -8.264  1.00 98.77           O  
ATOM   1936  CG  LEU A 237      -9.906  -1.289  -5.529  1.00 98.77           C  
ATOM   1937  CD1 LEU A 237     -10.361   0.111  -5.129  1.00 98.77           C  
ATOM   1938  CD2 LEU A 237     -10.758  -1.827  -6.673  1.00 98.77           C  
ATOM   1939  N   VAL A 238      -5.361  -2.318  -6.448  1.00 98.35           N  
ATOM   1940  CA  VAL A 238      -4.124  -2.195  -7.212  1.00 98.35           C  
ATOM   1941  C   VAL A 238      -3.835  -3.504  -7.942  1.00 98.35           C  
ATOM   1942  CB  VAL A 238      -2.932  -1.815  -6.305  1.00 98.35           C  
ATOM   1943  O   VAL A 238      -3.321  -3.497  -9.063  1.00 98.35           O  
ATOM   1944  CG1 VAL A 238      -1.647  -1.699  -7.122  1.00 98.35           C  
ATOM   1945  CG2 VAL A 238      -3.219  -0.509  -5.566  1.00 98.35           C  
ATOM   1946  N   ASN A 239      -4.185  -4.622  -7.341  1.00 97.71           N  
ATOM   1947  CA  ASN A 239      -3.985  -5.937  -7.941  1.00 97.71           C  
ATOM   1948  C   ASN A 239      -5.079  -6.262  -8.954  1.00 97.71           C  
ATOM   1949  CB  ASN A 239      -3.926  -7.017  -6.859  1.00 97.71           C  
ATOM   1950  O   ASN A 239      -4.831  -6.961  -9.938  1.00 97.71           O  
ATOM   1951  CG  ASN A 239      -2.775  -6.814  -5.893  1.00 97.71           C  
ATOM   1952  ND2 ASN A 239      -2.948  -7.275  -4.660  1.00 97.71           N  
ATOM   1953  OD1 ASN A 239      -1.740  -6.246  -6.252  1.00 97.71           O  
ATOM   1954  N   SER A 240      -6.199  -5.724  -8.727  1.00 98.12           N  
ATOM   1955  CA  SER A 240      -7.357  -6.060  -9.549  1.00 98.12           C  
ATOM   1956  C   SER A 240      -7.668  -4.948 -10.546  1.00 98.12           C  
ATOM   1957  CB  SER A 240      -8.581  -6.323  -8.670  1.00 98.12           C  
ATOM   1958  O   SER A 240      -7.133  -4.937 -11.657  1.00 98.12           O  
ATOM   1959  OG  SER A 240      -8.799  -5.246  -7.776  1.00 98.12           O  
ATOM   1960  N   ALA A 241      -8.251  -3.927 -10.163  1.00 98.17           N  
ATOM   1961  CA  ALA A 241      -8.674  -2.852 -11.057  1.00 98.17           C  
ATOM   1962  C   ALA A 241      -7.493  -2.303 -11.852  1.00 98.17           C  
ATOM   1963  CB  ALA A 241      -9.344  -1.732 -10.264  1.00 98.17           C  
ATOM   1964  O   ALA A 241      -7.591  -2.108 -13.066  1.00 98.17           O  
ATOM   1965  N   ALA A 242      -6.275  -2.161 -11.263  1.00 97.37           N  
ATOM   1966  CA  ALA A 242      -5.112  -1.557 -11.907  1.00 97.37           C  
ATOM   1967  C   ALA A 242      -4.456  -2.533 -12.880  1.00 97.37           C  
ATOM   1968  CB  ALA A 242      -4.102  -1.097 -10.859  1.00 97.37           C  
ATOM   1969  O   ALA A 242      -3.576  -2.150 -13.655  1.00 97.37           O  
ATOM   1970  N   HIS A 243      -4.939  -3.698 -12.932  1.00 97.48           N  
ATOM   1971  CA  HIS A 243      -4.440  -4.684 -13.884  1.00 97.48           C  
ATOM   1972  C   HIS A 243      -5.460  -4.949 -14.987  1.00 97.48           C  
ATOM   1973  CB  HIS A 243      -4.088  -5.989 -13.169  1.00 97.48           C  
ATOM   1974  O   HIS A 243      -5.136  -5.570 -16.002  1.00 97.48           O  
ATOM   1975  CG  HIS A 243      -2.718  -5.994 -12.570  1.00 97.48           C  
ATOM   1976  CD2 HIS A 243      -2.245  -5.442 -11.428  1.00 97.48           C  
ATOM   1977  ND1 HIS A 243      -1.647  -6.624 -13.167  1.00 97.48           N  
ATOM   1978  CE1 HIS A 243      -0.572  -6.460 -12.414  1.00 97.48           C  
ATOM   1979  NE2 HIS A 243      -0.908  -5.746 -11.353  1.00 97.48           N  
ATOM   1980  N   ILE A 244      -6.688  -4.399 -14.777  1.00 94.62           N  
ATOM   1981  CA  ILE A 244      -7.745  -4.764 -15.714  1.00 94.62           C  
ATOM   1982  C   ILE A 244      -8.237  -3.519 -16.448  1.00 94.62           C  
ATOM   1983  CB  ILE A 244      -8.921  -5.462 -14.996  1.00 94.62           C  
ATOM   1984  O   ILE A 244      -8.349  -3.519 -17.676  1.00 94.62           O  
ATOM   1985  CG1 ILE A 244      -8.462  -6.794 -14.390  1.00 94.62           C  
ATOM   1986  CG2 ILE A 244     -10.093  -5.674 -15.958  1.00 94.62           C  
ATOM   1987  CD1 ILE A 244      -9.515  -7.477 -13.527  1.00 94.62           C  
ATOM   1988  N   TRP A 245      -8.401  -2.477 -15.659  1.00 97.55           N  
ATOM   1989  CA  TRP A 245      -9.062  -1.306 -16.225  1.00 97.55           C  
ATOM   1990  C   TRP A 245      -8.132  -0.097 -16.214  1.00 97.55           C  
ATOM   1991  CB  TRP A 245     -10.344  -0.986 -15.451  1.00 97.55           C  
ATOM   1992  O   TRP A 245      -7.517   0.212 -15.191  1.00 97.55           O  
ATOM   1993  CG  TRP A 245     -11.381  -2.067 -15.517  1.00 97.55           C  
ATOM   1994  CD1 TRP A 245     -12.059  -2.491 -16.625  1.00 97.55           C  
ATOM   1995  CD2 TRP A 245     -11.860  -2.857 -14.425  1.00 97.55           C  
ATOM   1996  CE2 TRP A 245     -12.830  -3.743 -14.945  1.00 97.55           C  
ATOM   1997  CE3 TRP A 245     -11.563  -2.903 -13.056  1.00 97.55           C  
ATOM   1998  NE1 TRP A 245     -12.932  -3.500 -16.288  1.00 97.55           N  
ATOM   1999  CH2 TRP A 245     -13.196  -4.690 -12.806  1.00 97.55           C  
ATOM   2000  CZ2 TRP A 245     -13.505  -4.666 -14.142  1.00 97.55           C  
ATOM   2001  CZ3 TRP A 245     -12.236  -3.822 -12.259  1.00 97.55           C  
ATOM   2002  N   GLY A 246      -8.086   0.719 -17.431  1.00 96.51           N  
ATOM   2003  CA  GLY A 246      -7.306   1.937 -17.576  1.00 96.51           C  
ATOM   2004  C   GLY A 246      -6.450   1.953 -18.828  1.00 96.51           C  
ATOM   2005  O   GLY A 246      -6.546   1.051 -19.663  1.00 96.51           O  
ATOM   2006  N   THR A 247      -5.697   3.076 -18.932  1.00 95.98           N  
ATOM   2007  CA  THR A 247      -4.835   3.245 -20.097  1.00 95.98           C  
ATOM   2008  C   THR A 247      -3.461   2.628 -19.847  1.00 95.98           C  
ATOM   2009  CB  THR A 247      -4.674   4.732 -20.461  1.00 95.98           C  
ATOM   2010  O   THR A 247      -3.087   2.378 -18.700  1.00 95.98           O  
ATOM   2011  CG2 THR A 247      -6.017   5.359 -20.821  1.00 95.98           C  
ATOM   2012  OG1 THR A 247      -4.116   5.435 -19.343  1.00 95.98           O  
ATOM   2013  N   ARG A 248      -2.724   2.381 -20.923  1.00 97.06           N  
ATOM   2014  CA  ARG A 248      -1.369   1.841 -20.889  1.00 97.06           C  
ATOM   2015  C   ARG A 248      -0.429   2.665 -21.763  1.00 97.06           C  
ATOM   2016  CB  ARG A 248      -1.361   0.380 -21.344  1.00 97.06           C  
ATOM   2017  O   ARG A 248       0.043   2.188 -22.798  1.00 97.06           O  
ATOM   2018  CG  ARG A 248      -2.216  -0.538 -20.485  1.00 97.06           C  
ATOM   2019  CD  ARG A 248      -2.306  -1.939 -21.073  1.00 97.06           C  
ATOM   2020  NE  ARG A 248      -3.162  -2.807 -20.269  1.00 97.06           N  
ATOM   2021  NH1 ARG A 248      -5.147  -1.902 -21.030  1.00 97.06           N  
ATOM   2022  NH2 ARG A 248      -5.172  -3.606 -19.496  1.00 97.06           N  
ATOM   2023  CZ  ARG A 248      -4.492  -2.770 -20.267  1.00 97.06           C  
ATOM   2024  N   PRO A 249      -0.175   3.807 -21.298  1.00 95.29           N  
ATOM   2025  CA  PRO A 249       0.567   4.766 -22.120  1.00 95.29           C  
ATOM   2026  C   PRO A 249       2.033   4.379 -22.301  1.00 95.29           C  
ATOM   2027  CB  PRO A 249       0.440   6.075 -21.336  1.00 95.29           C  
ATOM   2028  O   PRO A 249       2.684   4.838 -23.243  1.00 95.29           O  
ATOM   2029  CG  PRO A 249       0.162   5.652 -19.930  1.00 95.29           C  
ATOM   2030  CD  PRO A 249      -0.615   4.368 -19.963  1.00 95.29           C  
ATOM   2031  N   TYR A 250       2.522   3.471 -21.447  1.00 95.74           N  
ATOM   2032  CA  TYR A 250       3.950   3.172 -21.464  1.00 95.74           C  
ATOM   2033  C   TYR A 250       4.215   1.808 -22.089  1.00 95.74           C  
ATOM   2034  CB  TYR A 250       4.526   3.217 -20.045  1.00 95.74           C  
ATOM   2035  O   TYR A 250       5.192   1.632 -22.820  1.00 95.74           O  
ATOM   2036  CG  TYR A 250       4.241   4.507 -19.315  1.00 95.74           C  
ATOM   2037  CD1 TYR A 250       5.030   5.637 -19.523  1.00 95.74           C  
ATOM   2038  CD2 TYR A 250       3.185   4.600 -18.416  1.00 95.74           C  
ATOM   2039  CE1 TYR A 250       4.773   6.827 -18.852  1.00 95.74           C  
ATOM   2040  CE2 TYR A 250       2.918   5.785 -17.739  1.00 95.74           C  
ATOM   2041  OH  TYR A 250       3.457   8.068 -17.295  1.00 95.74           O  
ATOM   2042  CZ  TYR A 250       3.716   6.892 -17.963  1.00 95.74           C  
ATOM   2043  N   ASP A 251       3.380   0.847 -21.823  1.00 97.21           N  
ATOM   2044  CA  ASP A 251       3.530  -0.473 -22.427  1.00 97.21           C  
ATOM   2045  C   ASP A 251       2.176  -1.160 -22.591  1.00 97.21           C  
ATOM   2046  CB  ASP A 251       4.463  -1.345 -21.584  1.00 97.21           C  
ATOM   2047  O   ASP A 251       1.591  -1.633 -21.614  1.00 97.21           O  
ATOM   2048  CG  ASP A 251       4.931  -2.592 -22.315  1.00 97.21           C  
ATOM   2049  OD1 ASP A 251       4.228  -3.059 -23.237  1.00 97.21           O  
ATOM   2050  OD2 ASP A 251       6.012  -3.113 -21.964  1.00 97.21           O  
ATOM   2051  N   LYS A 252       1.711  -1.332 -23.807  1.00 97.11           N  
ATOM   2052  CA  LYS A 252       0.389  -1.876 -24.104  1.00 97.11           C  
ATOM   2053  C   LYS A 252       0.402  -3.401 -24.070  1.00 97.11           C  
ATOM   2054  CB  LYS A 252      -0.099  -1.386 -25.468  1.00 97.11           C  
ATOM   2055  O   LYS A 252      -0.655  -4.036 -24.066  1.00 97.11           O  
ATOM   2056  CG  LYS A 252       0.765  -1.841 -26.635  1.00 97.11           C  
ATOM   2057  CD  LYS A 252       0.233  -1.318 -27.963  1.00 97.11           C  
ATOM   2058  CE  LYS A 252       1.107  -1.758 -29.129  1.00 97.11           C  
ATOM   2059  NZ  LYS A 252       0.609  -1.218 -30.430  1.00 97.11           N  
ATOM   2060  N   TYR A 253       1.549  -4.033 -23.940  1.00 96.57           N  
ATOM   2061  CA  TYR A 253       1.672  -5.485 -24.018  1.00 96.57           C  
ATOM   2062  C   TYR A 253       1.605  -6.113 -22.631  1.00 96.57           C  
ATOM   2063  CB  TYR A 253       2.982  -5.878 -24.707  1.00 96.57           C  
ATOM   2064  O   TYR A 253       1.621  -7.338 -22.496  1.00 96.57           O  
ATOM   2065  CG  TYR A 253       3.088  -5.392 -26.132  1.00 96.57           C  
ATOM   2066  CD1 TYR A 253       2.292  -5.938 -27.136  1.00 96.57           C  
ATOM   2067  CD2 TYR A 253       3.985  -4.387 -26.477  1.00 96.57           C  
ATOM   2068  CE1 TYR A 253       2.388  -5.495 -28.451  1.00 96.57           C  
ATOM   2069  CE2 TYR A 253       4.089  -3.935 -27.789  1.00 96.57           C  
ATOM   2070  OH  TYR A 253       3.387  -4.051 -30.067  1.00 96.57           O  
ATOM   2071  CZ  TYR A 253       3.288  -4.494 -28.767  1.00 96.57           C  
ATOM   2072  N   ILE A 254       1.586  -5.279 -21.569  1.00 95.91           N  
ATOM   2073  CA  ILE A 254       1.393  -5.804 -20.222  1.00 95.91           C  
ATOM   2074  C   ILE A 254       0.007  -5.417 -19.711  1.00 95.91           C  
ATOM   2075  CB  ILE A 254       2.483  -5.292 -19.254  1.00 95.91           C  
ATOM   2076  O   ILE A 254      -0.609  -4.478 -20.220  1.00 95.91           O  
ATOM   2077  CG1 ILE A 254       2.418  -3.765 -19.136  1.00 95.91           C  
ATOM   2078  CG2 ILE A 254       3.871  -5.748 -19.714  1.00 95.91           C  
ATOM   2079  CD1 ILE A 254       3.387  -3.181 -18.117  1.00 95.91           C  
ATOM   2080  N   ASN A 255      -0.469  -6.144 -18.605  1.00 96.03           N  
ATOM   2081  CA  ASN A 255      -1.838  -5.962 -18.135  1.00 96.03           C  
ATOM   2082  C   ASN A 255      -1.964  -4.736 -17.234  1.00 96.03           C  
ATOM   2083  CB  ASN A 255      -2.325  -7.213 -17.401  1.00 96.03           C  
ATOM   2084  O   ASN A 255      -2.983  -4.045 -17.258  1.00 96.03           O  
ATOM   2085  CG  ASN A 255      -2.793  -8.300 -18.347  1.00 96.03           C  
ATOM   2086  ND2 ASN A 255      -3.411  -9.339 -17.798  1.00 96.03           N  
ATOM   2087  OD1 ASN A 255      -2.601  -8.208 -19.563  1.00 96.03           O  
ATOM   2088  N   PRO A 256      -0.978  -4.366 -16.362  1.00 97.25           N  
ATOM   2089  CA  PRO A 256      -1.096  -3.194 -15.491  1.00 97.25           C  
ATOM   2090  C   PRO A 256      -1.530  -1.939 -16.245  1.00 97.25           C  
ATOM   2091  CB  PRO A 256       0.317  -3.031 -14.926  1.00 97.25           C  
ATOM   2092  O   PRO A 256      -1.025  -1.666 -17.337  1.00 97.25           O  
ATOM   2093  CG  PRO A 256       0.958  -4.369 -15.108  1.00 97.25           C  
ATOM   2094  CD  PRO A 256       0.375  -5.015 -16.331  1.00 97.25           C  
ATOM   2095  N   ALA A 257      -2.442  -1.220 -15.623  1.00 97.26           N  
ATOM   2096  CA  ALA A 257      -3.023  -0.047 -16.271  1.00 97.26           C  
ATOM   2097  C   ALA A 257      -2.984   1.166 -15.345  1.00 97.26           C  
ATOM   2098  CB  ALA A 257      -4.457  -0.334 -16.706  1.00 97.26           C  
ATOM   2099  O   ALA A 257      -2.896   1.020 -14.124  1.00 97.26           O  
ATOM   2100  N   GLU A 258      -2.947   2.397 -16.044  1.00 96.68           N  
ATOM   2101  CA  GLU A 258      -3.118   3.611 -15.252  1.00 96.68           C  
ATOM   2102  C   GLU A 258      -4.574   3.798 -14.836  1.00 96.68           C  
ATOM   2103  CB  GLU A 258      -2.632   4.835 -16.032  1.00 96.68           C  
ATOM   2104  O   GLU A 258      -5.476   3.754 -15.676  1.00 96.68           O  
ATOM   2105  CG  GLU A 258      -1.165   4.769 -16.431  1.00 96.68           C  
ATOM   2106  CD  GLU A 258      -0.216   4.884 -15.249  1.00 96.68           C  
ATOM   2107  OE1 GLU A 258       0.731   4.071 -15.150  1.00 96.68           O  
ATOM   2108  OE2 GLU A 258      -0.422   5.794 -14.415  1.00 96.68           O  
ATOM   2109  N   ASN A 259      -4.789   3.989 -13.543  1.00 96.73           N  
ATOM   2110  CA  ASN A 259      -6.119   4.146 -12.964  1.00 96.73           C  
ATOM   2111  C   ASN A 259      -6.143   5.246 -11.906  1.00 96.73           C  
ATOM   2112  CB  ASN A 259      -6.604   2.824 -12.367  1.00 96.73           C  
ATOM   2113  O   ASN A 259      -5.615   5.068 -10.808  1.00 96.73           O  
ATOM   2114  CG  ASN A 259      -8.085   2.838 -12.043  1.00 96.73           C  
ATOM   2115  ND2 ASN A 259      -8.818   1.868 -12.577  1.00 96.73           N  
ATOM   2116  OD1 ASN A 259      -8.566   3.714 -11.319  1.00 96.73           O  
ATOM   2117  N   LEU A 260      -6.828   6.397 -12.232  1.00 94.62           N  
ATOM   2118  CA  LEU A 260      -6.821   7.580 -11.378  1.00 94.62           C  
ATOM   2119  C   LEU A 260      -7.519   7.297 -10.051  1.00 94.62           C  
ATOM   2120  CB  LEU A 260      -7.499   8.756 -12.084  1.00 94.62           C  
ATOM   2121  O   LEU A 260      -7.037   7.706  -8.992  1.00 94.62           O  
ATOM   2122  CG  LEU A 260      -7.578  10.065 -11.298  1.00 94.62           C  
ATOM   2123  CD1 LEU A 260      -6.181  10.531 -10.901  1.00 94.62           C  
ATOM   2124  CD2 LEU A 260      -8.293  11.137 -12.113  1.00 94.62           C  
ATOM   2125  N   GLY A 261      -8.668   6.608 -10.093  1.00 95.95           N  
ATOM   2126  CA  GLY A 261      -9.362   6.264  -8.863  1.00 95.95           C  
ATOM   2127  C   GLY A 261      -8.501   5.477  -7.892  1.00 95.95           C  
ATOM   2128  O   GLY A 261      -8.436   5.805  -6.706  1.00 95.95           O  
ATOM   2129  N   VAL A 262      -7.802   4.484  -8.474  1.00 97.36           N  
ATOM   2130  CA  VAL A 262      -6.910   3.675  -7.651  1.00 97.36           C  
ATOM   2131  C   VAL A 262      -5.756   4.534  -7.140  1.00 97.36           C  
ATOM   2132  CB  VAL A 262      -6.364   2.458  -8.432  1.00 97.36           C  
ATOM   2133  O   VAL A 262      -5.360   4.425  -5.977  1.00 97.36           O  
ATOM   2134  CG1 VAL A 262      -5.334   1.699  -7.597  1.00 97.36           C  
ATOM   2135  CG2 VAL A 262      -7.508   1.534  -8.845  1.00 97.36           C  
ATOM   2136  N   ALA A 263      -5.261   5.410  -7.938  1.00 95.69           N  
ATOM   2137  CA  ALA A 263      -4.160   6.289  -7.550  1.00 95.69           C  
ATOM   2138  C   ALA A 263      -4.550   7.166  -6.364  1.00 95.69           C  
ATOM   2139  CB  ALA A 263      -3.731   7.157  -8.731  1.00 95.69           C  
ATOM   2140  O   ALA A 263      -3.754   7.365  -5.443  1.00 95.69           O  
ATOM   2141  N   VAL A 264      -5.779   7.596  -6.286  1.00 95.95           N  
ATOM   2142  CA  VAL A 264      -6.256   8.496  -5.241  1.00 95.95           C  
ATOM   2143  C   VAL A 264      -6.414   7.728  -3.931  1.00 95.95           C  
ATOM   2144  CB  VAL A 264      -7.594   9.162  -5.633  1.00 95.95           C  
ATOM   2145  O   VAL A 264      -5.893   8.145  -2.893  1.00 95.95           O  
ATOM   2146  CG1 VAL A 264      -8.231   9.847  -4.425  1.00 95.95           C  
ATOM   2147  CG2 VAL A 264      -7.379  10.163  -6.767  1.00 95.95           C  
ATOM   2148  N   PHE A 265      -6.977   6.571  -4.017  1.00 96.85           N  
ATOM   2149  CA  PHE A 265      -7.359   5.884  -2.789  1.00 96.85           C  
ATOM   2150  C   PHE A 265      -6.230   4.985  -2.299  1.00 96.85           C  
ATOM   2151  CB  PHE A 265      -8.630   5.058  -3.007  1.00 96.85           C  
ATOM   2152  O   PHE A 265      -6.177   4.635  -1.118  1.00 96.85           O  
ATOM   2153  CG  PHE A 265      -9.888   5.882  -3.062  1.00 96.85           C  
ATOM   2154  CD1 PHE A 265     -10.384   6.496  -1.919  1.00 96.85           C  
ATOM   2155  CD2 PHE A 265     -10.575   6.043  -4.259  1.00 96.85           C  
ATOM   2156  CE1 PHE A 265     -11.548   7.260  -1.967  1.00 96.85           C  
ATOM   2157  CE2 PHE A 265     -11.738   6.805  -4.315  1.00 96.85           C  
ATOM   2158  CZ  PHE A 265     -12.224   7.412  -3.168  1.00 96.85           C  
ATOM   2159  N   ALA A 266      -5.300   4.686  -3.222  1.00 97.28           N  
ATOM   2160  CA  ALA A 266      -4.151   3.878  -2.821  1.00 97.28           C  
ATOM   2161  C   ALA A 266      -2.891   4.732  -2.714  1.00 97.28           C  
ATOM   2162  CB  ALA A 266      -3.934   2.736  -3.810  1.00 97.28           C  
ATOM   2163  O   ALA A 266      -1.781   4.241  -2.930  1.00 97.28           O  
ATOM   2164  N   LEU A 267      -3.109   5.931  -2.560  1.00 97.29           N  
ATOM   2165  CA  LEU A 267      -2.109   6.934  -2.209  1.00 97.29           C  
ATOM   2166  C   LEU A 267      -1.004   6.989  -3.258  1.00 97.29           C  
ATOM   2167  CB  LEU A 267      -1.509   6.634  -0.833  1.00 97.29           C  
ATOM   2168  O   LEU A 267       0.180   7.033  -2.916  1.00 97.29           O  
ATOM   2169  CG  LEU A 267      -2.502   6.461   0.317  1.00 97.29           C  
ATOM   2170  CD1 LEU A 267      -1.759   6.241   1.630  1.00 97.29           C  
ATOM   2171  CD2 LEU A 267      -3.424   7.671   0.415  1.00 97.29           C  
ATOM   2172  N   GLY A 268      -1.357   6.785  -4.555  1.00 95.82           N  
ATOM   2173  CA  GLY A 268      -0.399   6.996  -5.629  1.00 95.82           C  
ATOM   2174  C   GLY A 268      -0.034   5.719  -6.362  1.00 95.82           C  
ATOM   2175  O   GLY A 268       0.735   5.748  -7.325  1.00 95.82           O  
ATOM   2176  N   GLU A 269      -0.645   4.619  -5.951  1.00 97.45           N  
ATOM   2177  CA  GLU A 269      -0.218   3.314  -6.450  1.00 97.45           C  
ATOM   2178  C   GLU A 269      -1.067   2.873  -7.639  1.00 97.45           C  
ATOM   2179  CB  GLU A 269      -0.286   2.265  -5.337  1.00 97.45           C  
ATOM   2180  O   GLU A 269      -0.985   1.723  -8.074  1.00 97.45           O  
ATOM   2181  CG  GLU A 269       0.657   2.539  -4.175  1.00 97.45           C  
ATOM   2182  CD  GLU A 269       2.123   2.539  -4.579  1.00 97.45           C  
ATOM   2183  OE1 GLU A 269       2.879   3.425  -4.120  1.00 97.45           O  
ATOM   2184  OE2 GLU A 269       2.518   1.646  -5.362  1.00 97.45           O  
ATOM   2185  N   GLY A 270      -1.868   3.807  -8.164  1.00 96.41           N  
ATOM   2186  CA  GLY A 270      -2.765   3.513  -9.270  1.00 96.41           C  
ATOM   2187  C   GLY A 270      -2.129   3.735 -10.630  1.00 96.41           C  
ATOM   2188  O   GLY A 270      -2.659   3.290 -11.649  1.00 96.41           O  
ATOM   2189  N   TRP A 271      -0.969   4.388 -10.672  1.00 96.15           N  
ATOM   2190  CA  TRP A 271      -0.202   4.517 -11.906  1.00 96.15           C  
ATOM   2191  C   TRP A 271       0.612   3.256 -12.177  1.00 96.15           C  
ATOM   2192  CB  TRP A 271       0.725   5.734 -11.839  1.00 96.15           C  
ATOM   2193  O   TRP A 271       1.843   3.281 -12.120  1.00 96.15           O  
ATOM   2194  CG  TRP A 271       0.056   6.982 -11.347  1.00 96.15           C  
ATOM   2195  CD1 TRP A 271       0.341   7.674 -10.202  1.00 96.15           C  
ATOM   2196  CD2 TRP A 271      -1.014   7.686 -11.985  1.00 96.15           C  
ATOM   2197  CE2 TRP A 271      -1.329   8.796 -11.171  1.00 96.15           C  
ATOM   2198  CE3 TRP A 271      -1.738   7.485 -13.168  1.00 96.15           C  
ATOM   2199  NE1 TRP A 271      -0.488   8.766 -10.091  1.00 96.15           N  
ATOM   2200  CH2 TRP A 271      -3.031   9.484 -12.665  1.00 96.15           C  
ATOM   2201  CZ2 TRP A 271      -2.338   9.703 -11.502  1.00 96.15           C  
ATOM   2202  CZ3 TRP A 271      -2.742   8.389 -13.496  1.00 96.15           C  
ATOM   2203  N   HIS A 272      -0.061   2.178 -12.462  1.00 97.48           N  
ATOM   2204  CA  HIS A 272       0.453   0.818 -12.340  1.00 97.48           C  
ATOM   2205  C   HIS A 272       1.129   0.367 -13.630  1.00 97.48           C  
ATOM   2206  CB  HIS A 272      -0.674  -0.149 -11.971  1.00 97.48           C  
ATOM   2207  O   HIS A 272       2.055  -0.447 -13.598  1.00 97.48           O  
ATOM   2208  CG  HIS A 272      -0.208  -1.350 -11.210  1.00 97.48           C  
ATOM   2209  CD2 HIS A 272      -0.351  -2.672 -11.462  1.00 97.48           C  
ATOM   2210  ND1 HIS A 272       0.497  -1.255 -10.030  1.00 97.48           N  
ATOM   2211  CE1 HIS A 272       0.769  -2.472  -9.588  1.00 97.48           C  
ATOM   2212  NE2 HIS A 272       0.265  -3.350 -10.439  1.00 97.48           N  
ATOM   2213  N   ASN A 273       0.625   0.918 -14.843  1.00 97.83           N  
ATOM   2214  CA  ASN A 273       1.347   0.656 -16.084  1.00 97.83           C  
ATOM   2215  C   ASN A 273       2.774   1.193 -16.026  1.00 97.83           C  
ATOM   2216  CB  ASN A 273       0.601   1.256 -17.277  1.00 97.83           C  
ATOM   2217  O   ASN A 273       3.725   0.476 -16.341  1.00 97.83           O  
ATOM   2218  CG  ASN A 273       1.268   0.943 -18.601  1.00 97.83           C  
ATOM   2219  ND2 ASN A 273       1.359  -0.341 -18.930  1.00 97.83           N  
ATOM   2220  OD1 ASN A 273       1.698   1.846 -19.323  1.00 97.83           O  
ATOM   2221  N   TYR A 274       2.922   2.453 -15.540  1.00 96.81           N  
ATOM   2222  CA  TYR A 274       4.240   3.047 -15.348  1.00 96.81           C  
ATOM   2223  C   TYR A 274       5.064   2.236 -14.355  1.00 96.81           C  
ATOM   2224  CB  TYR A 274       4.112   4.494 -14.860  1.00 96.81           C  
ATOM   2225  O   TYR A 274       6.213   1.884 -14.634  1.00 96.81           O  
ATOM   2226  CG  TYR A 274       5.434   5.212 -14.737  1.00 96.81           C  
ATOM   2227  CD1 TYR A 274       6.228   5.061 -13.603  1.00 96.81           C  
ATOM   2228  CD2 TYR A 274       5.890   6.044 -15.754  1.00 96.81           C  
ATOM   2229  CE1 TYR A 274       7.446   5.722 -13.484  1.00 96.81           C  
ATOM   2230  CE2 TYR A 274       7.106   6.711 -15.646  1.00 96.81           C  
ATOM   2231  OH  TYR A 274       9.081   7.201 -14.397  1.00 96.81           O  
ATOM   2232  CZ  TYR A 274       7.876   6.543 -14.509  1.00 96.81           C  
ATOM   2233  N   HIS A 275       4.518   1.895 -13.305  1.00 97.87           N  
ATOM   2234  CA  HIS A 275       5.212   1.200 -12.227  1.00 97.87           C  
ATOM   2235  C   HIS A 275       5.771  -0.137 -12.703  1.00 97.87           C  
ATOM   2236  CB  HIS A 275       4.273   0.984 -11.038  1.00 97.87           C  
ATOM   2237  O   HIS A 275       6.910  -0.486 -12.386  1.00 97.87           O  
ATOM   2238  CG  HIS A 275       4.817   0.046 -10.008  1.00 97.87           C  
ATOM   2239  CD2 HIS A 275       4.366  -1.153  -9.571  1.00 97.87           C  
ATOM   2240  ND1 HIS A 275       5.965   0.311  -9.293  1.00 97.87           N  
ATOM   2241  CE1 HIS A 275       6.197  -0.689  -8.459  1.00 97.87           C  
ATOM   2242  NE2 HIS A 275       5.241  -1.590  -8.608  1.00 97.87           N  
ATOM   2243  N   HIS A 276       4.993  -0.873 -13.460  1.00 97.68           N  
ATOM   2244  CA  HIS A 276       5.439  -2.182 -13.924  1.00 97.68           C  
ATOM   2245  C   HIS A 276       6.490  -2.050 -15.020  1.00 97.68           C  
ATOM   2246  CB  HIS A 276       4.252  -3.003 -14.431  1.00 97.68           C  
ATOM   2247  O   HIS A 276       7.302  -2.956 -15.220  1.00 97.68           O  
ATOM   2248  CG  HIS A 276       3.561  -3.784 -13.358  1.00 97.68           C  
ATOM   2249  CD2 HIS A 276       2.728  -3.388 -12.367  1.00 97.68           C  
ATOM   2250  ND1 HIS A 276       3.699  -5.148 -13.225  1.00 97.68           N  
ATOM   2251  CE1 HIS A 276       2.978  -5.559 -12.195  1.00 97.68           C  
ATOM   2252  NE2 HIS A 276       2.379  -4.511 -11.657  1.00 97.68           N  
ATOM   2253  N   VAL A 277       6.509  -0.894 -15.642  1.00 96.89           N  
ATOM   2254  CA  VAL A 277       7.523  -0.626 -16.656  1.00 96.89           C  
ATOM   2255  C   VAL A 277       8.820  -0.180 -15.985  1.00 96.89           C  
ATOM   2256  CB  VAL A 277       7.049   0.445 -17.663  1.00 96.89           C  
ATOM   2257  O   VAL A 277       9.904  -0.646 -16.343  1.00 96.89           O  
ATOM   2258  CG1 VAL A 277       8.183   0.840 -18.607  1.00 96.89           C  
ATOM   2259  CG2 VAL A 277       5.844  -0.063 -18.454  1.00 96.89           C  
ATOM   2260  N   PHE A 278       8.720   0.634 -14.973  1.00 96.89           N  
ATOM   2261  CA  PHE A 278       9.868   1.168 -14.248  1.00 96.89           C  
ATOM   2262  C   PHE A 278       9.735   0.904 -12.753  1.00 96.89           C  
ATOM   2263  CB  PHE A 278      10.015   2.671 -14.505  1.00 96.89           C  
ATOM   2264  O   PHE A 278       9.484   1.826 -11.974  1.00 96.89           O  
ATOM   2265  CG  PHE A 278       9.969   3.046 -15.961  1.00 96.89           C  
ATOM   2266  CD1 PHE A 278      11.016   2.714 -16.812  1.00 96.89           C  
ATOM   2267  CD2 PHE A 278       8.878   3.731 -16.480  1.00 96.89           C  
ATOM   2268  CE1 PHE A 278      10.976   3.059 -18.161  1.00 96.89           C  
ATOM   2269  CE2 PHE A 278       8.831   4.080 -17.827  1.00 96.89           C  
ATOM   2270  CZ  PHE A 278       9.881   3.744 -18.665  1.00 96.89           C  
ATOM   2271  N   PRO A 279       9.902  -0.301 -12.296  1.00 95.79           N  
ATOM   2272  CA  PRO A 279       9.614  -0.687 -10.913  1.00 95.79           C  
ATOM   2273  C   PRO A 279      10.576  -0.053  -9.910  1.00 95.79           C  
ATOM   2274  CB  PRO A 279       9.772  -2.210 -10.932  1.00 95.79           C  
ATOM   2275  O   PRO A 279      10.269   0.022  -8.718  1.00 95.79           O  
ATOM   2276  CG  PRO A 279      10.677  -2.485 -12.090  1.00 95.79           C  
ATOM   2277  CD  PRO A 279      10.382  -1.487 -13.173  1.00 95.79           C  
ATOM   2278  N   TRP A 280      11.685   0.501 -10.402  1.00 94.11           N  
ATOM   2279  CA  TRP A 280      12.697   1.038  -9.498  1.00 94.11           C  
ATOM   2280  C   TRP A 280      12.489   2.532  -9.274  1.00 94.11           C  
ATOM   2281  CB  TRP A 280      14.102   0.783 -10.051  1.00 94.11           C  
ATOM   2282  O   TRP A 280      13.234   3.163  -8.520  1.00 94.11           O  
ATOM   2283  CG  TRP A 280      14.312   1.297 -11.443  1.00 94.11           C  
ATOM   2284  CD1 TRP A 280      14.719   2.551 -11.806  1.00 94.11           C  
ATOM   2285  CD2 TRP A 280      14.120   0.570 -12.660  1.00 94.11           C  
ATOM   2286  CE2 TRP A 280      14.430   1.446 -13.724  1.00 94.11           C  
ATOM   2287  CE3 TRP A 280      13.717  -0.739 -12.955  1.00 94.11           C  
ATOM   2288  NE1 TRP A 280      14.792   2.647 -13.176  1.00 94.11           N  
ATOM   2289  CH2 TRP A 280      13.952  -0.232 -15.323  1.00 94.11           C  
ATOM   2290  CZ2 TRP A 280      14.349   1.054 -15.062  1.00 94.11           C  
ATOM   2291  CZ3 TRP A 280      13.636  -1.127 -14.288  1.00 94.11           C  
ATOM   2292  N   ASP A 281      11.604   3.142  -9.937  1.00 96.13           N  
ATOM   2293  CA  ASP A 281      11.298   4.558  -9.760  1.00 96.13           C  
ATOM   2294  C   ASP A 281      10.567   4.801  -8.442  1.00 96.13           C  
ATOM   2295  CB  ASP A 281      10.461   5.077 -10.930  1.00 96.13           C  
ATOM   2296  O   ASP A 281       9.509   4.218  -8.197  1.00 96.13           O  
ATOM   2297  CG  ASP A 281      10.399   6.593 -10.989  1.00 96.13           C  
ATOM   2298  OD1 ASP A 281      10.012   7.228  -9.984  1.00 96.13           O  
ATOM   2299  OD2 ASP A 281      10.738   7.159 -12.051  1.00 96.13           O  
ATOM   2300  N   TYR A 282      11.078   5.707  -7.614  1.00 97.29           N  
ATOM   2301  CA  TYR A 282      10.550   5.879  -6.265  1.00 97.29           C  
ATOM   2302  C   TYR A 282       9.194   6.574  -6.294  1.00 97.29           C  
ATOM   2303  CB  TYR A 282      11.529   6.681  -5.403  1.00 97.29           C  
ATOM   2304  O   TYR A 282       8.408   6.455  -5.352  1.00 97.29           O  
ATOM   2305  CG  TYR A 282      11.399   8.176  -5.567  1.00 97.29           C  
ATOM   2306  CD1 TYR A 282      11.997   8.834  -6.639  1.00 97.29           C  
ATOM   2307  CD2 TYR A 282      10.678   8.934  -4.650  1.00 97.29           C  
ATOM   2308  CE1 TYR A 282      11.881  10.211  -6.794  1.00 97.29           C  
ATOM   2309  CE2 TYR A 282      10.556  10.312  -4.794  1.00 97.29           C  
ATOM   2310  OH  TYR A 282      11.041  12.305  -6.015  1.00 97.29           O  
ATOM   2311  CZ  TYR A 282      11.159  10.941  -5.868  1.00 97.29           C  
ATOM   2312  N   LYS A 283       8.831   7.202  -7.376  1.00 94.72           N  
ATOM   2313  CA  LYS A 283       7.580   7.948  -7.474  1.00 94.72           C  
ATOM   2314  C   LYS A 283       6.426   7.034  -7.879  1.00 94.72           C  
ATOM   2315  CB  LYS A 283       7.715   9.096  -8.474  1.00 94.72           C  
ATOM   2316  O   LYS A 283       5.264   7.329  -7.592  1.00 94.72           O  
ATOM   2317  CG  LYS A 283       8.707  10.170  -8.053  1.00 94.72           C  
ATOM   2318  CD  LYS A 283       8.828  11.264  -9.107  1.00 94.72           C  
ATOM   2319  CE  LYS A 283       9.686  10.817 -10.282  1.00 94.72           C  
ATOM   2320  NZ  LYS A 283       9.835  11.898 -11.302  1.00 94.72           N  
ATOM   2321  N   THR A 284       6.779   5.978  -8.572  1.00 94.23           N  
ATOM   2322  CA  THR A 284       5.819   5.039  -9.141  1.00 94.23           C  
ATOM   2323  C   THR A 284       4.897   5.743 -10.133  1.00 94.23           C  
ATOM   2324  CB  THR A 284       4.976   4.367  -8.042  1.00 94.23           C  
ATOM   2325  O   THR A 284       3.774   5.294 -10.372  1.00 94.23           O  
ATOM   2326  CG2 THR A 284       5.863   3.647  -7.032  1.00 94.23           C  
ATOM   2327  OG1 THR A 284       4.207   5.365  -7.360  1.00 94.23           O  
ATOM   2328  N   ALA A 285       5.269   6.851 -10.514  1.00 92.10           N  
ATOM   2329  CA  ALA A 285       4.553   7.666 -11.493  1.00 92.10           C  
ATOM   2330  C   ALA A 285       5.498   8.636 -12.196  1.00 92.10           C  
ATOM   2331  CB  ALA A 285       3.416   8.430 -10.819  1.00 92.10           C  
ATOM   2332  O   ALA A 285       6.573   8.950 -11.678  1.00 92.10           O  
ATOM   2333  N   GLU A 286       5.086   9.010 -13.440  1.00 85.05           N  
ATOM   2334  CA  GLU A 286       5.845   9.985 -14.216  1.00 85.05           C  
ATOM   2335  C   GLU A 286       5.680  11.392 -13.650  1.00 85.05           C  
ATOM   2336  CB  GLU A 286       5.416   9.955 -15.685  1.00 85.05           C  
ATOM   2337  O   GLU A 286       6.609  12.200 -13.700  1.00 85.05           O  
ATOM   2338  CG  GLU A 286       6.187  10.923 -16.572  1.00 85.05           C  
ATOM   2339  CD  GLU A 286       5.643  11.001 -17.989  1.00 85.05           C  
ATOM   2340  OE1 GLU A 286       6.136  11.834 -18.783  1.00 85.05           O  
ATOM   2341  OE2 GLU A 286       4.716  10.224 -18.308  1.00 85.05           O  
ATOM   2342  N   LEU A 287       4.550  11.730 -12.833  1.00 67.78           N  
ATOM   2343  CA  LEU A 287       4.055  13.071 -12.541  1.00 67.78           C  
ATOM   2344  C   LEU A 287       4.725  13.638 -11.294  1.00 67.78           C  
ATOM   2345  CB  LEU A 287       2.536  13.053 -12.354  1.00 67.78           C  
ATOM   2346  O   LEU A 287       5.082  12.890 -10.381  1.00 67.78           O  
ATOM   2347  CG  LEU A 287       1.713  12.556 -13.544  1.00 67.78           C  
ATOM   2348  CD1 LEU A 287       0.256  12.361 -13.136  1.00 67.78           C  
ATOM   2349  CD2 LEU A 287       1.820  13.529 -14.713  1.00 67.78           C  
ATOM   2350  N   GLY A 288       5.694  14.631 -11.399  1.00 63.29           N  
ATOM   2351  CA  GLY A 288       6.443  15.434 -10.445  1.00 63.29           C  
ATOM   2352  C   GLY A 288       5.569  16.386  -9.650  1.00 63.29           C  
ATOM   2353  O   GLY A 288       6.073  17.178  -8.851  1.00 63.29           O  
ATOM   2354  N   ASN A 289       4.138  16.348  -9.809  1.00 71.06           N  
ATOM   2355  CA  ASN A 289       3.317  17.378  -9.181  1.00 71.06           C  
ATOM   2356  C   ASN A 289       2.420  16.794  -8.093  1.00 71.06           C  
ATOM   2357  CB  ASN A 289       2.475  18.107 -10.229  1.00 71.06           C  
ATOM   2358  O   ASN A 289       1.478  17.448  -7.642  1.00 71.06           O  
ATOM   2359  CG  ASN A 289       1.549  17.174 -10.986  1.00 71.06           C  
ATOM   2360  ND2 ASN A 289       0.804  17.723 -11.938  1.00 71.06           N  
ATOM   2361  OD1 ASN A 289       1.504  15.971 -10.716  1.00 71.06           O  
ATOM   2362  N   TYR A 290       2.697  15.586  -7.604  1.00 81.76           N  
ATOM   2363  CA  TYR A 290       2.028  14.912  -6.496  1.00 81.76           C  
ATOM   2364  C   TYR A 290       0.554  14.683  -6.808  1.00 81.76           C  
ATOM   2365  CB  TYR A 290       2.169  15.727  -5.207  1.00 81.76           C  
ATOM   2366  O   TYR A 290      -0.237  14.382  -5.910  1.00 81.76           O  
ATOM   2367  CG  TYR A 290       3.600  15.935  -4.774  1.00 81.76           C  
ATOM   2368  CD1 TYR A 290       4.514  14.884  -4.794  1.00 81.76           C  
ATOM   2369  CD2 TYR A 290       4.040  17.182  -4.342  1.00 81.76           C  
ATOM   2370  CE1 TYR A 290       5.833  15.071  -4.394  1.00 81.76           C  
ATOM   2371  CE2 TYR A 290       5.356  17.380  -3.940  1.00 81.76           C  
ATOM   2372  OH  TYR A 290       7.549  16.512  -3.572  1.00 81.76           O  
ATOM   2373  CZ  TYR A 290       6.244  16.321  -3.969  1.00 81.76           C  
ATOM   2374  N   ARG A 291       0.087  14.910  -8.081  1.00 80.83           N  
ATOM   2375  CA  ARG A 291      -1.317  14.634  -8.367  1.00 80.83           C  
ATOM   2376  C   ARG A 291      -1.650  13.168  -8.110  1.00 80.83           C  
ATOM   2377  CB  ARG A 291      -1.653  15.001  -9.814  1.00 80.83           C  
ATOM   2378  O   ARG A 291      -1.056  12.275  -8.718  1.00 80.83           O  
ATOM   2379  CG  ARG A 291      -3.142  14.991 -10.122  1.00 80.83           C  
ATOM   2380  CD  ARG A 291      -3.424  15.403 -11.560  1.00 80.83           C  
ATOM   2381  NE  ARG A 291      -4.826  15.203 -11.913  1.00 80.83           N  
ATOM   2382  NH1 ARG A 291      -4.631  16.085 -14.039  1.00 80.83           N  
ATOM   2383  NH2 ARG A 291      -6.655  15.306 -13.298  1.00 80.83           N  
ATOM   2384  CZ  ARG A 291      -5.368  15.532 -13.083  1.00 80.83           C  
ATOM   2385  N   ALA A 292      -2.441  12.923  -6.999  1.00 90.74           N  
ATOM   2386  CA  ALA A 292      -2.924  11.596  -6.625  1.00 90.74           C  
ATOM   2387  C   ALA A 292      -1.765  10.676  -6.254  1.00 90.74           C  
ATOM   2388  CB  ALA A 292      -3.741  10.986  -7.761  1.00 90.74           C  
ATOM   2389  O   ALA A 292      -1.799   9.477  -6.542  1.00 90.74           O  
ATOM   2390  N   ASN A 293      -0.682  11.314  -5.749  1.00 95.52           N  
ATOM   2391  CA  ASN A 293       0.461  10.558  -5.249  1.00 95.52           C  
ATOM   2392  C   ASN A 293       0.964  11.115  -3.920  1.00 95.52           C  
ATOM   2393  CB  ASN A 293       1.591  10.548  -6.281  1.00 95.52           C  
ATOM   2394  O   ASN A 293       2.016  11.754  -3.867  1.00 95.52           O  
ATOM   2395  CG  ASN A 293       2.575   9.416  -6.058  1.00 95.52           C  
ATOM   2396  ND2 ASN A 293       3.250   8.999  -7.123  1.00 95.52           N  
ATOM   2397  OD1 ASN A 293       2.727   8.921  -4.938  1.00 95.52           O  
ATOM   2398  N   LEU A 294       0.272  10.863  -2.918  1.00 96.13           N  
ATOM   2399  CA  LEU A 294       0.573  11.314  -1.564  1.00 96.13           C  
ATOM   2400  C   LEU A 294       1.850  10.661  -1.045  1.00 96.13           C  
ATOM   2401  CB  LEU A 294      -0.593  11.001  -0.623  1.00 96.13           C  
ATOM   2402  O   LEU A 294       2.618  11.286  -0.310  1.00 96.13           O  
ATOM   2403  CG  LEU A 294      -0.399  11.381   0.846  1.00 96.13           C  
ATOM   2404  CD1 LEU A 294      -0.206  12.887   0.983  1.00 96.13           C  
ATOM   2405  CD2 LEU A 294      -1.586  10.910   1.681  1.00 96.13           C  
ATOM   2406  N   THR A 295       2.096   9.442  -1.479  1.00 97.87           N  
ATOM   2407  CA  THR A 295       3.265   8.696  -1.025  1.00 97.87           C  
ATOM   2408  C   THR A 295       4.552   9.386  -1.469  1.00 97.87           C  
ATOM   2409  CB  THR A 295       3.245   7.250  -1.555  1.00 97.87           C  
ATOM   2410  O   THR A 295       5.491   9.526  -0.682  1.00 97.87           O  
ATOM   2411  CG2 THR A 295       4.479   6.480  -1.096  1.00 97.87           C  
ATOM   2412  OG1 THR A 295       2.072   6.586  -1.069  1.00 97.87           O  
ATOM   2413  N   THR A 296       4.562   9.839  -2.698  1.00 97.13           N  
ATOM   2414  CA  THR A 296       5.734  10.557  -3.188  1.00 97.13           C  
ATOM   2415  C   THR A 296       5.965  11.830  -2.378  1.00 97.13           C  
ATOM   2416  CB  THR A 296       5.587  10.913  -4.679  1.00 97.13           C  
ATOM   2417  O   THR A 296       7.102  12.148  -2.022  1.00 97.13           O  
ATOM   2418  CG2 THR A 296       6.802  11.687  -5.181  1.00 97.13           C  
ATOM   2419  OG1 THR A 296       5.454   9.708  -5.441  1.00 97.13           O  
ATOM   2420  N   ALA A 297       4.889  12.550  -2.103  1.00 96.45           N  
ATOM   2421  CA  ALA A 297       5.013  13.746  -1.274  1.00 96.45           C  
ATOM   2422  C   ALA A 297       5.611  13.409   0.089  1.00 96.45           C  
ATOM   2423  CB  ALA A 297       3.654  14.419  -1.104  1.00 96.45           C  
ATOM   2424  O   ALA A 297       6.480  14.128   0.588  1.00 96.45           O  
ATOM   2425  N   PHE A 298       5.159  12.353   0.666  1.00 97.86           N  
ATOM   2426  CA  PHE A 298       5.636  11.874   1.958  1.00 97.86           C  
ATOM   2427  C   PHE A 298       7.128  11.570   1.906  1.00 97.86           C  
ATOM   2428  CB  PHE A 298       4.860  10.626   2.389  1.00 97.86           C  
ATOM   2429  O   PHE A 298       7.890  12.023   2.763  1.00 97.86           O  
ATOM   2430  CG  PHE A 298       5.331  10.039   3.693  1.00 97.86           C  
ATOM   2431  CD1 PHE A 298       6.247   8.994   3.710  1.00 97.86           C  
ATOM   2432  CD2 PHE A 298       4.857  10.532   4.901  1.00 97.86           C  
ATOM   2433  CE1 PHE A 298       6.685   8.449   4.915  1.00 97.86           C  
ATOM   2434  CE2 PHE A 298       5.290   9.993   6.109  1.00 97.86           C  
ATOM   2435  CZ  PHE A 298       6.203   8.951   6.114  1.00 97.86           C  
ATOM   2436  N   ILE A 299       7.554  10.919   0.927  1.00 98.20           N  
ATOM   2437  CA  ILE A 299       8.957  10.546   0.780  1.00 98.20           C  
ATOM   2438  C   ILE A 299       9.801  11.796   0.542  1.00 98.20           C  
ATOM   2439  CB  ILE A 299       9.155   9.537  -0.374  1.00 98.20           C  
ATOM   2440  O   ILE A 299      10.874  11.949   1.131  1.00 98.20           O  
ATOM   2441  CG1 ILE A 299       8.448   8.215  -0.055  1.00 98.20           C  
ATOM   2442  CG2 ILE A 299      10.646   9.310  -0.642  1.00 98.20           C  
ATOM   2443  CD1 ILE A 299       8.368   7.256  -1.235  1.00 98.20           C  
ATOM   2444  N   ASP A 300       9.329  12.714  -0.306  1.00 96.71           N  
ATOM   2445  CA  ASP A 300      10.048  13.956  -0.573  1.00 96.71           C  
ATOM   2446  C   ASP A 300      10.234  14.769   0.706  1.00 96.71           C  
ATOM   2447  CB  ASP A 300       9.310  14.788  -1.623  1.00 96.71           C  
ATOM   2448  O   ASP A 300      11.289  15.371   0.917  1.00 96.71           O  
ATOM   2449  CG  ASP A 300       9.541  14.295  -3.041  1.00 96.71           C  
ATOM   2450  OD1 ASP A 300      10.391  13.402  -3.245  1.00 96.71           O  
ATOM   2451  OD2 ASP A 300       8.869  14.807  -3.962  1.00 96.71           O  
ATOM   2452  N   PHE A 301       9.187  14.801   1.535  1.00 97.32           N  
ATOM   2453  CA  PHE A 301       9.292  15.487   2.817  1.00 97.32           C  
ATOM   2454  C   PHE A 301      10.438  14.917   3.644  1.00 97.32           C  
ATOM   2455  CB  PHE A 301       7.977  15.376   3.596  1.00 97.32           C  
ATOM   2456  O   PHE A 301      11.286  15.664   4.136  1.00 97.32           O  
ATOM   2457  CG  PHE A 301       8.090  15.788   5.039  1.00 97.32           C  
ATOM   2458  CD1 PHE A 301       8.142  14.832   6.047  1.00 97.32           C  
ATOM   2459  CD2 PHE A 301       8.144  17.131   5.388  1.00 97.32           C  
ATOM   2460  CE1 PHE A 301       8.247  15.211   7.384  1.00 97.32           C  
ATOM   2461  CE2 PHE A 301       8.248  17.517   6.721  1.00 97.32           C  
ATOM   2462  CZ  PHE A 301       8.299  16.555   7.718  1.00 97.32           C  
ATOM   2463  N   PHE A 302      10.556  13.602   3.736  1.00 98.46           N  
ATOM   2464  CA  PHE A 302      11.576  12.968   4.563  1.00 98.46           C  
ATOM   2465  C   PHE A 302      12.945  13.061   3.901  1.00 98.46           C  
ATOM   2466  CB  PHE A 302      11.219  11.503   4.830  1.00 98.46           C  
ATOM   2467  O   PHE A 302      13.974  13.006   4.579  1.00 98.46           O  
ATOM   2468  CG  PHE A 302      10.292  11.306   5.999  1.00 98.46           C  
ATOM   2469  CD1 PHE A 302      10.780  11.312   7.300  1.00 98.46           C  
ATOM   2470  CD2 PHE A 302       8.931  11.116   5.796  1.00 98.46           C  
ATOM   2471  CE1 PHE A 302       9.923  11.131   8.383  1.00 98.46           C  
ATOM   2472  CE2 PHE A 302       8.069  10.934   6.874  1.00 98.46           C  
ATOM   2473  CZ  PHE A 302       8.568  10.941   8.167  1.00 98.46           C  
ATOM   2474  N   SER A 303      12.925  13.184   2.618  1.00 97.73           N  
ATOM   2475  CA  SER A 303      14.182  13.449   1.925  1.00 97.73           C  
ATOM   2476  C   SER A 303      14.723  14.832   2.273  1.00 97.73           C  
ATOM   2477  CB  SER A 303      13.996  13.332   0.412  1.00 97.73           C  
ATOM   2478  O   SER A 303      15.928  15.001   2.470  1.00 97.73           O  
ATOM   2479  OG  SER A 303      15.182  13.699  -0.271  1.00 97.73           O  
ATOM   2480  N   ARG A 304      13.873  15.799   2.393  1.00 97.72           N  
ATOM   2481  CA  ARG A 304      14.259  17.174   2.694  1.00 97.72           C  
ATOM   2482  C   ARG A 304      14.843  17.283   4.099  1.00 97.72           C  
ATOM   2483  CB  ARG A 304      13.060  18.113   2.551  1.00 97.72           C  
ATOM   2484  O   ARG A 304      15.709  18.122   4.353  1.00 97.72           O  
ATOM   2485  CG  ARG A 304      12.615  18.329   1.114  1.00 97.72           C  
ATOM   2486  CD  ARG A 304      11.412  19.259   1.030  1.00 97.72           C  
ATOM   2487  NE  ARG A 304      10.868  19.315  -0.324  1.00 97.72           N  
ATOM   2488  NH1 ARG A 304       9.198  20.827   0.187  1.00 97.72           N  
ATOM   2489  NH2 ARG A 304       9.417  20.035  -1.952  1.00 97.72           N  
ATOM   2490  CZ  ARG A 304       9.829  20.059  -0.693  1.00 97.72           C  
ATOM   2491  N   ILE A 305      14.363  16.452   4.938  1.00 97.73           N  
ATOM   2492  CA  ILE A 305      14.890  16.527   6.296  1.00 97.73           C  
ATOM   2493  C   ILE A 305      16.045  15.541   6.456  1.00 97.73           C  
ATOM   2494  CB  ILE A 305      13.792  16.240   7.345  1.00 97.73           C  
ATOM   2495  O   ILE A 305      16.644  15.446   7.530  1.00 97.73           O  
ATOM   2496  CG1 ILE A 305      13.237  14.822   7.164  1.00 97.73           C  
ATOM   2497  CG2 ILE A 305      12.673  17.282   7.254  1.00 97.73           C  
ATOM   2498  CD1 ILE A 305      12.307  14.374   8.282  1.00 97.73           C  
ATOM   2499  N   GLY A 306      16.340  14.810   5.437  1.00 97.24           N  
ATOM   2500  CA  GLY A 306      17.554  14.011   5.395  1.00 97.24           C  
ATOM   2501  C   GLY A 306      17.339  12.576   5.838  1.00 97.24           C  
ATOM   2502  O   GLY A 306      18.301  11.830   6.032  1.00 97.24           O  
ATOM   2503  N   TRP A 307      16.092  12.123   6.003  1.00 98.45           N  
ATOM   2504  CA  TRP A 307      15.822  10.777   6.496  1.00 98.45           C  
ATOM   2505  C   TRP A 307      15.661   9.796   5.340  1.00 98.45           C  
ATOM   2506  CB  TRP A 307      14.564  10.766   7.370  1.00 98.45           C  
ATOM   2507  O   TRP A 307      15.880   8.593   5.503  1.00 98.45           O  
ATOM   2508  CG  TRP A 307      14.762  11.369   8.728  1.00 98.45           C  
ATOM   2509  CD1 TRP A 307      15.818  12.129   9.147  1.00 98.45           C  
ATOM   2510  CD2 TRP A 307      13.879  11.257   9.849  1.00 98.45           C  
ATOM   2511  CE2 TRP A 307      14.463  11.976  10.915  1.00 98.45           C  
ATOM   2512  CE3 TRP A 307      12.648  10.620  10.055  1.00 98.45           C  
ATOM   2513  NE1 TRP A 307      15.645  12.498  10.461  1.00 98.45           N  
ATOM   2514  CH2 TRP A 307      12.655  11.441  12.345  1.00 98.45           C  
ATOM   2515  CZ2 TRP A 307      13.858  12.074  12.170  1.00 98.45           C  
ATOM   2516  CZ3 TRP A 307      12.047  10.719  11.304  1.00 98.45           C  
ATOM   2517  N   ALA A 308      15.281  10.300   4.174  1.00 98.52           N  
ATOM   2518  CA  ALA A 308      15.246   9.526   2.936  1.00 98.52           C  
ATOM   2519  C   ALA A 308      16.286  10.034   1.942  1.00 98.52           C  
ATOM   2520  CB  ALA A 308      13.852   9.579   2.315  1.00 98.52           C  
ATOM   2521  O   ALA A 308      16.477  11.243   1.797  1.00 98.52           O  
ATOM   2522  N   TYR A 309      16.978   9.100   1.278  1.00 98.38           N  
ATOM   2523  CA  TYR A 309      18.042   9.481   0.356  1.00 98.38           C  
ATOM   2524  C   TYR A 309      18.212   8.437  -0.741  1.00 98.38           C  
ATOM   2525  CB  TYR A 309      19.364   9.668   1.108  1.00 98.38           C  
ATOM   2526  O   TYR A 309      17.494   7.435  -0.770  1.00 98.38           O  
ATOM   2527  CG  TYR A 309      19.849   8.419   1.803  1.00 98.38           C  
ATOM   2528  CD1 TYR A 309      19.328   8.038   3.037  1.00 98.38           C  
ATOM   2529  CD2 TYR A 309      20.829   7.618   1.227  1.00 98.38           C  
ATOM   2530  CE1 TYR A 309      19.773   6.889   3.683  1.00 98.38           C  
ATOM   2531  CE2 TYR A 309      21.282   6.467   1.863  1.00 98.38           C  
ATOM   2532  OH  TYR A 309      21.193   4.972   3.723  1.00 98.38           O  
ATOM   2533  CZ  TYR A 309      20.749   6.111   3.088  1.00 98.38           C  
ATOM   2534  N   ASP A 310      18.954   8.787  -1.768  1.00 97.70           N  
ATOM   2535  CA  ASP A 310      19.195   7.937  -2.930  1.00 97.70           C  
ATOM   2536  C   ASP A 310      17.887   7.581  -3.631  1.00 97.70           C  
ATOM   2537  CB  ASP A 310      19.935   6.662  -2.518  1.00 97.70           C  
ATOM   2538  O   ASP A 310      17.658   6.420  -3.979  1.00 97.70           O  
ATOM   2539  CG  ASP A 310      20.650   5.990  -3.677  1.00 97.70           C  
ATOM   2540  OD1 ASP A 310      20.875   6.646  -4.717  1.00 97.70           O  
ATOM   2541  OD2 ASP A 310      20.990   4.794  -3.550  1.00 97.70           O  
ATOM   2542  N   LEU A 311      17.036   8.591  -3.777  1.00 97.07           N  
ATOM   2543  CA  LEU A 311      15.766   8.393  -4.467  1.00 97.07           C  
ATOM   2544  C   LEU A 311      15.983   8.220  -5.966  1.00 97.07           C  
ATOM   2545  CB  LEU A 311      14.826   9.573  -4.208  1.00 97.07           C  
ATOM   2546  O   LEU A 311      16.530   9.108  -6.625  1.00 97.07           O  
ATOM   2547  CG  LEU A 311      14.265   9.694  -2.790  1.00 97.07           C  
ATOM   2548  CD1 LEU A 311      15.372  10.074  -1.812  1.00 97.07           C  
ATOM   2549  CD2 LEU A 311      13.134  10.716  -2.748  1.00 97.07           C  
ATOM   2550  N   LYS A 312      15.596   7.047  -6.473  1.00 95.44           N  
ATOM   2551  CA  LYS A 312      15.777   6.731  -7.887  1.00 95.44           C  
ATOM   2552  C   LYS A 312      14.579   7.193  -8.711  1.00 95.44           C  
ATOM   2553  CB  LYS A 312      15.997   5.229  -8.077  1.00 95.44           C  
ATOM   2554  O   LYS A 312      13.431   6.911  -8.360  1.00 95.44           O  
ATOM   2555  CG  LYS A 312      17.202   4.680  -7.329  1.00 95.44           C  
ATOM   2556  CD  LYS A 312      17.263   3.160  -7.406  1.00 95.44           C  
ATOM   2557  CE  LYS A 312      18.473   2.609  -6.663  1.00 95.44           C  
ATOM   2558  NZ  LYS A 312      18.231   2.531  -5.192  1.00 95.44           N  
ATOM   2559  N   THR A 313      14.898   7.951  -9.869  1.00 94.46           N  
ATOM   2560  CA  THR A 313      13.830   8.381 -10.765  1.00 94.46           C  
ATOM   2561  C   THR A 313      14.237   8.189 -12.223  1.00 94.46           C  
ATOM   2562  CB  THR A 313      13.459   9.856 -10.522  1.00 94.46           C  
ATOM   2563  O   THR A 313      15.424   8.243 -12.554  1.00 94.46           O  
ATOM   2564  CG2 THR A 313      14.569  10.788 -10.996  1.00 94.46           C  
ATOM   2565  OG1 THR A 313      12.255  10.162 -11.238  1.00 94.46           O  
ATOM   2566  N   VAL A 314      13.214   7.939 -13.031  1.00 90.18           N  
ATOM   2567  CA  VAL A 314      13.436   7.648 -14.443  1.00 90.18           C  
ATOM   2568  C   VAL A 314      13.581   8.953 -15.224  1.00 90.18           C  
ATOM   2569  CB  VAL A 314      12.290   6.797 -15.035  1.00 90.18           C  
ATOM   2570  O   VAL A 314      12.751   9.856 -15.094  1.00 90.18           O  
ATOM   2571  CG1 VAL A 314      12.573   6.451 -16.496  1.00 90.18           C  
ATOM   2572  CG2 VAL A 314      12.090   5.527 -14.211  1.00 90.18           C  
ATOM   2573  N   PRO A 315      14.703   9.066 -16.064  1.00 87.81           N  
ATOM   2574  CA  PRO A 315      14.831  10.261 -16.901  1.00 87.81           C  
ATOM   2575  C   PRO A 315      13.726  10.369 -17.949  1.00 87.81           C  
ATOM   2576  CB  PRO A 315      16.199  10.081 -17.565  1.00 87.81           C  
ATOM   2577  O   PRO A 315      13.252   9.351 -18.459  1.00 87.81           O  
ATOM   2578  CG  PRO A 315      16.898   9.060 -16.727  1.00 87.81           C  
ATOM   2579  CD  PRO A 315      15.864   8.190 -16.073  1.00 87.81           C  
ATOM   2580  N   LEU A 316      13.350  11.583 -18.288  1.00 87.01           N  
ATOM   2581  CA  LEU A 316      12.258  11.831 -19.223  1.00 87.01           C  
ATOM   2582  C   LEU A 316      12.581  11.258 -20.599  1.00 87.01           C  
ATOM   2583  CB  LEU A 316      11.978  13.331 -19.335  1.00 87.01           C  
ATOM   2584  O   LEU A 316      11.687  10.789 -21.307  1.00 87.01           O  
ATOM   2585  CG  LEU A 316      11.330  13.992 -18.117  1.00 87.01           C  
ATOM   2586  CD1 LEU A 316      11.148  15.487 -18.359  1.00 87.01           C  
ATOM   2587  CD2 LEU A 316       9.994  13.331 -17.797  1.00 87.01           C  
ATOM   2588  N   SER A 317      13.803  11.314 -20.930  1.00 83.31           N  
ATOM   2589  CA  SER A 317      14.211  10.791 -22.230  1.00 83.31           C  
ATOM   2590  C   SER A 317      13.929   9.296 -22.338  1.00 83.31           C  
ATOM   2591  CB  SER A 317      15.697  11.057 -22.474  1.00 83.31           C  
ATOM   2592  O   SER A 317      13.502   8.814 -23.389  1.00 83.31           O  
ATOM   2593  OG  SER A 317      16.486  10.482 -21.446  1.00 83.31           O  
ATOM   2594  N   MET A 318      14.183   8.590 -21.238  1.00 86.84           N  
ATOM   2595  CA  MET A 318      13.905   7.158 -21.194  1.00 86.84           C  
ATOM   2596  C   MET A 318      12.405   6.892 -21.269  1.00 86.84           C  
ATOM   2597  CB  MET A 318      14.483   6.536 -19.921  1.00 86.84           C  
ATOM   2598  O   MET A 318      11.968   5.968 -21.957  1.00 86.84           O  
ATOM   2599  CG  MET A 318      14.334   5.025 -19.855  1.00 86.84           C  
ATOM   2600  SD  MET A 318      15.091   4.309 -18.345  1.00 86.84           S  
ATOM   2601  CE  MET A 318      16.847   4.607 -18.695  1.00 86.84           C  
ATOM   2602  N   VAL A 319      11.648   7.656 -20.576  1.00 88.35           N  
ATOM   2603  CA  VAL A 319      10.194   7.536 -20.604  1.00 88.35           C  
ATOM   2604  C   VAL A 319       9.685   7.743 -22.029  1.00 88.35           C  
ATOM   2605  CB  VAL A 319       9.522   8.545 -19.646  1.00 88.35           C  
ATOM   2606  O   VAL A 319       8.874   6.958 -22.526  1.00 88.35           O  
ATOM   2607  CG1 VAL A 319       8.006   8.539 -19.832  1.00 88.35           C  
ATOM   2608  CG2 VAL A 319       9.888   8.229 -18.197  1.00 88.35           C  
ATOM   2609  N   LYS A 320      10.199   8.757 -22.695  1.00 87.50           N  
ATOM   2610  CA  LYS A 320       9.790   9.079 -24.059  1.00 87.50           C  
ATOM   2611  C   LYS A 320      10.077   7.918 -25.007  1.00 87.50           C  
ATOM   2612  CB  LYS A 320      10.500  10.343 -24.548  1.00 87.50           C  
ATOM   2613  O   LYS A 320       9.221   7.540 -25.810  1.00 87.50           O  
ATOM   2614  CG  LYS A 320      10.039  10.820 -25.917  1.00 87.50           C  
ATOM   2615  CD  LYS A 320      10.746  12.106 -26.328  1.00 87.50           C  
ATOM   2616  CE  LYS A 320      10.329  12.554 -27.722  1.00 87.50           C  
ATOM   2617  NZ  LYS A 320      11.060  13.784 -28.150  1.00 87.50           N  
ATOM   2618  N   ARG A 321      11.288   7.390 -24.898  1.00 86.60           N  
ATOM   2619  CA  ARG A 321      11.671   6.276 -25.759  1.00 86.60           C  
ATOM   2620  C   ARG A 321      10.750   5.078 -25.548  1.00 86.60           C  
ATOM   2621  CB  ARG A 321      13.124   5.871 -25.502  1.00 86.60           C  
ATOM   2622  O   ARG A 321      10.342   4.425 -26.510  1.00 86.60           O  
ATOM   2623  CG  ARG A 321      14.144   6.843 -26.073  1.00 86.60           C  
ATOM   2624  CD  ARG A 321      15.546   6.249 -26.081  1.00 86.60           C  
ATOM   2625  NE  ARG A 321      16.014   5.954 -24.730  1.00 86.60           N  
ATOM   2626  NH1 ARG A 321      16.895   8.056 -24.353  1.00 86.60           N  
ATOM   2627  NH2 ARG A 321      17.026   6.445 -22.728  1.00 86.60           N  
ATOM   2628  CZ  ARG A 321      16.644   6.819 -23.940  1.00 86.60           C  
ATOM   2629  N   ARG A 322      10.425   4.865 -24.248  1.00 90.13           N  
ATOM   2630  CA  ARG A 322       9.553   3.738 -23.932  1.00 90.13           C  
ATOM   2631  C   ARG A 322       8.148   3.962 -24.481  1.00 90.13           C  
ATOM   2632  CB  ARG A 322       9.495   3.511 -22.420  1.00 90.13           C  
ATOM   2633  O   ARG A 322       7.554   3.056 -25.069  1.00 90.13           O  
ATOM   2634  CG  ARG A 322       8.695   2.284 -22.012  1.00 90.13           C  
ATOM   2635  CD  ARG A 322       9.336   0.999 -22.515  1.00 90.13           C  
ATOM   2636  NE  ARG A 322       8.637  -0.183 -22.020  1.00 90.13           N  
ATOM   2637  NH1 ARG A 322      10.512  -1.533 -21.985  1.00 90.13           N  
ATOM   2638  NH2 ARG A 322       8.480  -2.368 -21.329  1.00 90.13           N  
ATOM   2639  CZ  ARG A 322       9.211  -1.359 -21.779  1.00 90.13           C  
ATOM   2640  N   VAL A 323       7.605   5.060 -24.340  1.00 92.11           N  
ATOM   2641  CA  VAL A 323       6.273   5.411 -24.822  1.00 92.11           C  
ATOM   2642  C   VAL A 323       6.211   5.241 -26.338  1.00 92.11           C  
ATOM   2643  CB  VAL A 323       5.891   6.856 -24.431  1.00 92.11           C  
ATOM   2644  O   VAL A 323       5.247   4.681 -26.867  1.00 92.11           O  
ATOM   2645  CG1 VAL A 323       4.631   7.301 -25.173  1.00 92.11           C  
ATOM   2646  CG2 VAL A 323       5.691   6.965 -22.921  1.00 92.11           C  
ATOM   2647  N   GLU A 324       7.236   5.716 -27.092  1.00 89.58           N  
ATOM   2648  CA  GLU A 324       7.275   5.636 -28.549  1.00 89.58           C  
ATOM   2649  C   GLU A 324       7.349   4.186 -29.020  1.00 89.58           C  
ATOM   2650  CB  GLU A 324       8.462   6.429 -29.100  1.00 89.58           C  
ATOM   2651  O   GLU A 324       6.754   3.827 -30.038  1.00 89.58           O  
ATOM   2652  CG  GLU A 324       8.302   7.938 -28.981  1.00 89.58           C  
ATOM   2653  CD  GLU A 324       9.548   8.708 -29.388  1.00 89.58           C  
ATOM   2654  OE1 GLU A 324       9.487   9.954 -29.486  1.00 89.58           O  
ATOM   2655  OE2 GLU A 324      10.594   8.059 -29.612  1.00 89.58           O  
ATOM   2656  N   ARG A 325       8.001   3.406 -28.201  1.00 92.26           N  
ATOM   2657  CA  ARG A 325       8.255   2.027 -28.604  1.00 92.26           C  
ATOM   2658  C   ARG A 325       7.044   1.143 -28.325  1.00 92.26           C  
ATOM   2659  CB  ARG A 325       9.485   1.473 -27.883  1.00 92.26           C  
ATOM   2660  O   ARG A 325       6.628   0.360 -29.182  1.00 92.26           O  
ATOM   2661  CG  ARG A 325       9.894   0.082 -28.340  1.00 92.26           C  
ATOM   2662  CD  ARG A 325      11.168  -0.387 -27.653  1.00 92.26           C  
ATOM   2663  NE  ARG A 325      10.973  -0.561 -26.216  1.00 92.26           N  
ATOM   2664  NH1 ARG A 325      13.193  -1.004 -25.758  1.00 92.26           N  
ATOM   2665  NH2 ARG A 325      11.650  -0.987 -24.063  1.00 92.26           N  
ATOM   2666  CZ  ARG A 325      11.939  -0.851 -25.349  1.00 92.26           C  
ATOM   2667  N   THR A 326       6.414   1.317 -27.109  1.00 94.99           N  
ATOM   2668  CA  THR A 326       5.442   0.301 -26.720  1.00 94.99           C  
ATOM   2669  C   THR A 326       4.160   0.947 -26.204  1.00 94.99           C  
ATOM   2670  CB  THR A 326       6.016  -0.638 -25.643  1.00 94.99           C  
ATOM   2671  O   THR A 326       3.260   0.256 -25.722  1.00 94.99           O  
ATOM   2672  CG2 THR A 326       7.191  -1.446 -26.187  1.00 94.99           C  
ATOM   2673  OG1 THR A 326       6.463   0.141 -24.527  1.00 94.99           O  
ATOM   2674  N   GLY A 327       4.070   2.268 -26.247  1.00 93.33           N  
ATOM   2675  CA  GLY A 327       2.908   2.957 -25.708  1.00 93.33           C  
ATOM   2676  C   GLY A 327       1.641   2.699 -26.500  1.00 93.33           C  
ATOM   2677  O   GLY A 327       1.701   2.286 -27.660  1.00 93.33           O  
ATOM   2678  N   ASP A 328       0.506   2.843 -25.907  1.00 93.02           N  
ATOM   2679  CA  ASP A 328      -0.773   2.550 -26.545  1.00 93.02           C  
ATOM   2680  C   ASP A 328      -1.369   3.803 -27.183  1.00 93.02           C  
ATOM   2681  CB  ASP A 328      -1.755   1.958 -25.532  1.00 93.02           C  
ATOM   2682  O   ASP A 328      -2.526   3.800 -27.608  1.00 93.02           O  
ATOM   2683  CG  ASP A 328      -2.211   2.965 -24.490  1.00 93.02           C  
ATOM   2684  OD1 ASP A 328      -1.628   4.067 -24.411  1.00 93.02           O  
ATOM   2685  OD2 ASP A 328      -3.160   2.651 -23.740  1.00 93.02           O  
ATOM   2686  N   GLY A 329      -0.550   4.958 -27.141  1.00 89.82           N  
ATOM   2687  CA  GLY A 329      -0.973   6.190 -27.788  1.00 89.82           C  
ATOM   2688  C   GLY A 329      -1.718   7.128 -26.857  1.00 89.82           C  
ATOM   2689  O   GLY A 329      -2.142   8.210 -27.266  1.00 89.82           O  
ATOM   2690  N   SER A 330      -1.960   6.746 -25.632  1.00 89.84           N  
ATOM   2691  CA  SER A 330      -2.739   7.523 -24.673  1.00 89.84           C  
ATOM   2692  C   SER A 330      -1.839   8.411 -23.821  1.00 89.84           C  
ATOM   2693  CB  SER A 330      -3.557   6.597 -23.771  1.00 89.84           C  
ATOM   2694  O   SER A 330      -2.324   9.165 -22.975  1.00 89.84           O  
ATOM   2695  OG  SER A 330      -2.706   5.781 -22.985  1.00 89.84           O  
ATOM   2696  N   HIS A 331      -0.410   8.233 -23.969  1.00 87.81           N  
ATOM   2697  CA  HIS A 331       0.529   9.043 -23.202  1.00 87.81           C  
ATOM   2698  C   HIS A 331       0.379  10.524 -23.536  1.00 87.81           C  
ATOM   2699  CB  HIS A 331       1.966   8.589 -23.463  1.00 87.81           C  
ATOM   2700  O   HIS A 331       0.292  10.895 -24.709  1.00 87.81           O  
ATOM   2701  CG  HIS A 331       2.969   9.221 -22.552  1.00 87.81           C  
ATOM   2702  CD2 HIS A 331       3.373   8.885 -21.304  1.00 87.81           C  
ATOM   2703  ND1 HIS A 331       3.686  10.346 -22.899  1.00 87.81           N  
ATOM   2704  CE1 HIS A 331       4.489  10.675 -21.901  1.00 87.81           C  
ATOM   2705  NE2 HIS A 331       4.319   9.804 -20.921  1.00 87.81           N  
ATOM   2706  N   GLU A 332       0.091  11.332 -22.561  1.00 70.32           N  
ATOM   2707  CA  GLU A 332      -0.072  12.773 -22.727  1.00 70.32           C  
ATOM   2708  C   GLU A 332       1.193  13.410 -23.294  1.00 70.32           C  
ATOM   2709  CB  GLU A 332      -0.440  13.430 -21.393  1.00 70.32           C  
ATOM   2710  O   GLU A 332       2.295  13.161 -22.800  1.00 70.32           O  
ATOM   2711  CG  GLU A 332      -1.884  13.200 -20.972  1.00 70.32           C  
ATOM   2712  CD  GLU A 332      -2.307  14.055 -19.788  1.00 70.32           C  
ATOM   2713  OE1 GLU A 332      -3.507  14.045 -19.430  1.00 70.32           O  
ATOM   2714  OE2 GLU A 332      -1.432  14.741 -19.215  1.00 70.32           O  
ATOM   2715  N   VAL A 333       1.409  13.529 -24.587  1.00 53.82           N  
ATOM   2716  CA  VAL A 333       2.510  14.372 -25.041  1.00 53.82           C  
ATOM   2717  C   VAL A 333       2.064  15.833 -25.070  1.00 53.82           C  
ATOM   2718  CB  VAL A 333       3.017  13.943 -26.436  1.00 53.82           C  
ATOM   2719  O   VAL A 333       0.984  16.149 -25.573  1.00 53.82           O  
ATOM   2720  CG1 VAL A 333       4.448  14.427 -26.664  1.00 53.82           C  
ATOM   2721  CG2 VAL A 333       2.932  12.425 -26.590  1.00 53.82           C  
ATOM   2722  N   TRP A 334       2.523  16.802 -24.120  1.00 51.66           N  
ATOM   2723  CA  TRP A 334       2.118  18.143 -23.711  1.00 51.66           C  
ATOM   2724  C   TRP A 334       2.890  19.205 -24.486  1.00 51.66           C  
ATOM   2725  CB  TRP A 334       2.332  18.334 -22.207  1.00 51.66           C  
ATOM   2726  O   TRP A 334       4.120  19.151 -24.570  1.00 51.66           O  
ATOM   2727  CG  TRP A 334       1.266  19.151 -21.539  1.00 51.66           C  
ATOM   2728  CD1 TRP A 334      -0.035  18.791 -21.325  1.00 51.66           C  
ATOM   2729  CD2 TRP A 334       1.411  20.470 -21.003  1.00 51.66           C  
ATOM   2730  CE2 TRP A 334       0.155  20.847 -20.478  1.00 51.66           C  
ATOM   2731  CE3 TRP A 334       2.482  21.369 -20.915  1.00 51.66           C  
ATOM   2732  NE1 TRP A 334      -0.708  19.806 -20.687  1.00 51.66           N  
ATOM   2733  CH2 TRP A 334       1.006  22.949 -19.799  1.00 51.66           C  
ATOM   2734  CZ2 TRP A 334      -0.058  22.088 -19.872  1.00 51.66           C  
ATOM   2735  CZ3 TRP A 334       2.267  22.603 -20.312  1.00 51.66           C  
ATOM   2736  N   GLY A 335       2.135  20.189 -25.363  1.00 59.54           N  
ATOM   2737  CA  GLY A 335       2.128  21.642 -25.300  1.00 59.54           C  
ATOM   2738  C   GLY A 335       2.354  22.299 -26.648  1.00 59.54           C  
ATOM   2739  O   GLY A 335       2.344  21.627 -27.682  1.00 59.54           O  
ATOM   2740  N   TRP A 336       2.097  23.881 -26.698  1.00 58.92           N  
ATOM   2741  CA  TRP A 336       2.268  24.792 -27.825  1.00 58.92           C  
ATOM   2742  C   TRP A 336       3.479  24.399 -28.664  1.00 58.92           C  
ATOM   2743  CB  TRP A 336       2.417  26.234 -27.334  1.00 58.92           C  
ATOM   2744  O   TRP A 336       4.585  24.251 -28.138  1.00 58.92           O  
ATOM   2745  CG  TRP A 336       2.370  27.258 -28.428  1.00 58.92           C  
ATOM   2746  CD1 TRP A 336       3.434  27.856 -29.043  1.00 58.92           C  
ATOM   2747  CD2 TRP A 336       1.195  27.808 -29.033  1.00 58.92           C  
ATOM   2748  CE2 TRP A 336       1.623  28.735 -30.009  1.00 58.92           C  
ATOM   2749  CE3 TRP A 336      -0.179  27.607 -28.844  1.00 58.92           C  
ATOM   2750  NE1 TRP A 336       2.992  28.745 -29.995  1.00 58.92           N  
ATOM   2751  CH2 TRP A 336      -0.614  29.243 -30.591  1.00 58.92           C  
ATOM   2752  CZ2 TRP A 336       0.724  29.459 -30.796  1.00 58.92           C  
ATOM   2753  CZ3 TRP A 336      -1.071  28.328 -29.628  1.00 58.92           C  
ATOM   2754  N   GLY A 337       3.314  23.813 -29.995  1.00 53.68           N  
ATOM   2755  CA  GLY A 337       4.395  23.419 -30.886  1.00 53.68           C  
ATOM   2756  C   GLY A 337       4.579  21.916 -30.972  1.00 53.68           C  
ATOM   2757  O   GLY A 337       5.579  21.438 -31.512  1.00 53.68           O  
ATOM   2758  N   ASP A 338       3.601  21.073 -30.599  1.00 67.13           N  
ATOM   2759  CA  ASP A 338       3.637  19.623 -30.763  1.00 67.13           C  
ATOM   2760  C   ASP A 338       3.306  19.225 -32.200  1.00 67.13           C  
ATOM   2761  CB  ASP A 338       2.664  18.948 -29.794  1.00 67.13           C  
ATOM   2762  O   ASP A 338       2.606  19.953 -32.906  1.00 67.13           O  
ATOM   2763  CG  ASP A 338       2.830  17.439 -29.742  1.00 67.13           C  
ATOM   2764  OD1 ASP A 338       2.633  16.768 -30.777  1.00 67.13           O  
ATOM   2765  OD2 ASP A 338       3.157  16.917 -28.654  1.00 67.13           O  
ATOM   2766  N   LYS A 339       3.914  18.011 -32.668  1.00 56.18           N  
ATOM   2767  CA  LYS A 339       3.788  17.495 -34.028  1.00 56.18           C  
ATOM   2768  C   LYS A 339       2.344  17.112 -34.339  1.00 56.18           C  
ATOM   2769  CB  LYS A 339       4.706  16.289 -34.231  1.00 56.18           C  
ATOM   2770  O   LYS A 339       1.926  17.135 -35.498  1.00 56.18           O  
ATOM   2771  CG  LYS A 339       4.373  15.101 -33.341  1.00 56.18           C  
ATOM   2772  CD  LYS A 339       5.303  13.924 -33.610  1.00 56.18           C  
ATOM   2773  CE  LYS A 339       4.983  12.741 -32.706  1.00 56.18           C  
ATOM   2774  NZ  LYS A 339       5.914  11.597 -32.942  1.00 56.18           N  
ATOM   2775  N   ASP A 340       1.486  16.850 -33.302  1.00 56.39           N  
ATOM   2776  CA  ASP A 340       0.065  16.529 -33.389  1.00 56.39           C  
ATOM   2777  C   ASP A 340      -0.793  17.772 -33.161  1.00 56.39           C  
ATOM   2778  CB  ASP A 340      -0.303  15.443 -32.376  1.00 56.39           C  
ATOM   2779  O   ASP A 340      -2.024  17.694 -33.174  1.00 56.39           O  
ATOM   2780  CG  ASP A 340       0.402  14.124 -32.639  1.00 56.39           C  
ATOM   2781  OD1 ASP A 340       0.666  13.797 -33.816  1.00 56.39           O  
ATOM   2782  OD2 ASP A 340       0.693  13.403 -31.660  1.00 56.39           O  
ATOM   2783  N   MET A 341      -0.144  18.996 -32.800  1.00 69.00           N  
ATOM   2784  CA  MET A 341      -0.836  20.281 -32.740  1.00 69.00           C  
ATOM   2785  C   MET A 341      -1.032  20.858 -34.138  1.00 69.00           C  
ATOM   2786  CB  MET A 341      -0.059  21.271 -31.870  1.00 69.00           C  
ATOM   2787  O   MET A 341      -0.069  21.020 -34.889  1.00 69.00           O  
ATOM   2788  CG  MET A 341      -0.892  22.448 -31.389  1.00 69.00           C  
ATOM   2789  SD  MET A 341       0.033  23.540 -30.239  1.00 69.00           S  
ATOM   2790  CE  MET A 341      -1.334  24.162 -29.221  1.00 69.00           C  
ATOM   2791  N   SER A 342      -2.307  20.893 -34.535  1.00 70.98           N  
ATOM   2792  CA  SER A 342      -2.604  21.393 -35.874  1.00 70.98           C  
ATOM   2793  C   SER A 342      -2.254  22.872 -36.001  1.00 70.98           C  
ATOM   2794  CB  SER A 342      -4.080  21.180 -36.211  1.00 70.98           C  
ATOM   2795  O   SER A 342      -2.259  23.605 -35.010  1.00 70.98           O  
ATOM   2796  OG  SER A 342      -4.900  22.054 -35.455  1.00 70.98           O  
ATOM   2797  N   GLN A 343      -1.644  23.276 -37.086  1.00 76.66           N  
ATOM   2798  CA  GLN A 343      -1.327  24.668 -37.390  1.00 76.66           C  
ATOM   2799  C   GLN A 343      -2.532  25.572 -37.146  1.00 76.66           C  
ATOM   2800  CB  GLN A 343      -0.852  24.806 -38.837  1.00 76.66           C  
ATOM   2801  O   GLN A 343      -2.381  26.701 -36.674  1.00 76.66           O  
ATOM   2802  CG  GLN A 343      -0.162  26.131 -39.134  1.00 76.66           C  
ATOM   2803  CD  GLN A 343       1.066  26.359 -38.272  1.00 76.66           C  
ATOM   2804  NE2 GLN A 343       1.195  27.565 -37.731  1.00 76.66           N  
ATOM   2805  OE1 GLN A 343       1.891  25.457 -38.093  1.00 76.66           O  
ATOM   2806  N   GLU A 344      -3.687  25.161 -37.229  1.00 78.98           N  
ATOM   2807  CA  GLU A 344      -4.933  25.888 -37.002  1.00 78.98           C  
ATOM   2808  C   GLU A 344      -5.113  26.225 -35.524  1.00 78.98           C  
ATOM   2809  CB  GLU A 344      -6.129  25.077 -37.506  1.00 78.98           C  
ATOM   2810  O   GLU A 344      -5.492  27.346 -35.180  1.00 78.98           O  
ATOM   2811  CG  GLU A 344      -7.313  25.930 -37.938  1.00 78.98           C  
ATOM   2812  CD  GLU A 344      -8.471  25.115 -38.489  1.00 78.98           C  
ATOM   2813  OE1 GLU A 344      -9.502  25.710 -38.876  1.00 78.98           O  
ATOM   2814  OE2 GLU A 344      -8.348  23.870 -38.532  1.00 78.98           O  
ATOM   2815  N   ASP A 345      -4.849  25.381 -34.767  1.00 76.85           N  
ATOM   2816  CA  ASP A 345      -4.943  25.524 -33.317  1.00 76.85           C  
ATOM   2817  C   ASP A 345      -3.884  26.489 -32.790  1.00 76.85           C  
ATOM   2818  CB  ASP A 345      -4.801  24.162 -32.634  1.00 76.85           C  
ATOM   2819  O   ASP A 345      -4.161  27.302 -31.906  1.00 76.85           O  
ATOM   2820  CG  ASP A 345      -6.035  23.290 -32.787  1.00 76.85           C  
ATOM   2821  OD1 ASP A 345      -7.117  23.818 -33.121  1.00 76.85           O  
ATOM   2822  OD2 ASP A 345      -5.924  22.065 -32.568  1.00 76.85           O  
ATOM   2823  N   MET A 346      -2.653  26.476 -33.402  1.00 76.48           N  
ATOM   2824  CA  MET A 346      -1.553  27.373 -33.059  1.00 76.48           C  
ATOM   2825  C   MET A 346      -1.866  28.805 -33.481  1.00 76.48           C  
ATOM   2826  CB  MET A 346      -0.253  26.907 -33.717  1.00 76.48           C  
ATOM   2827  O   MET A 346      -1.587  29.750 -32.741  1.00 76.48           O  
ATOM   2828  CG  MET A 346       0.310  25.626 -33.123  1.00 76.48           C  
ATOM   2829  SD  MET A 346       1.843  25.074 -33.966  1.00 76.48           S  
ATOM   2830  CE  MET A 346       2.614  26.680 -34.312  1.00 76.48           C  
ATOM   2831  N   ASP A 347      -2.599  28.887 -34.577  1.00 80.89           N  
ATOM   2832  CA  ASP A 347      -2.950  30.178 -35.161  1.00 80.89           C  
ATOM   2833  C   ASP A 347      -4.110  30.824 -34.407  1.00 80.89           C  
ATOM   2834  CB  ASP A 347      -3.308  30.018 -36.640  1.00 80.89           C  
ATOM   2835  O   ASP A 347      -4.209  32.052 -34.344  1.00 80.89           O  
ATOM   2836  CG  ASP A 347      -2.109  29.673 -37.507  1.00 80.89           C  
ATOM   2837  OD1 ASP A 347      -0.958  29.867 -37.060  1.00 80.89           O  
ATOM   2838  OD2 ASP A 347      -2.318  29.206 -38.647  1.00 80.89           O  
ATOM   2839  N   GLU A 348      -4.931  30.221 -33.744  1.00 78.50           N  
ATOM   2840  CA  GLU A 348      -6.109  30.695 -33.024  1.00 78.50           C  
ATOM   2841  C   GLU A 348      -5.768  31.044 -31.578  1.00 78.50           C  
ATOM   2842  CB  GLU A 348      -7.222  29.644 -33.062  1.00 78.50           C  
ATOM   2843  O   GLU A 348      -6.556  31.696 -30.889  1.00 78.50           O  
ATOM   2844  CG  GLU A 348      -7.965  29.584 -34.389  1.00 78.50           C  
ATOM   2845  CD  GLU A 348      -9.099  28.571 -34.396  1.00 78.50           C  
ATOM   2846  OE1 GLU A 348      -9.686  28.325 -35.474  1.00 78.50           O  
ATOM   2847  OE2 GLU A 348      -9.404  28.021 -33.314  1.00 78.50           O  
ATOM   2848  N   ALA A 349      -4.621  30.651 -31.167  1.00 78.29           N  
ATOM   2849  CA  ALA A 349      -4.248  30.885 -29.774  1.00 78.29           C  
ATOM   2850  C   ALA A 349      -3.877  32.347 -29.544  1.00 78.29           C  
ATOM   2851  CB  ALA A 349      -3.089  29.975 -29.374  1.00 78.29           C  
ATOM   2852  O   ALA A 349      -3.296  32.992 -30.419  1.00 78.29           O  
ATOM   2853  N   GLN A 350      -4.508  33.076 -28.597  1.00 77.43           N  
ATOM   2854  CA  GLN A 350      -4.189  34.443 -28.199  1.00 77.43           C  
ATOM   2855  C   GLN A 350      -2.909  34.491 -27.369  1.00 77.43           C  
ATOM   2856  CB  GLN A 350      -5.348  35.058 -27.412  1.00 77.43           C  
ATOM   2857  O   GLN A 350      -2.796  33.803 -26.352  1.00 77.43           O  
ATOM   2858  CG  GLN A 350      -5.668  36.493 -27.809  1.00 77.43           C  
ATOM   2859  CD  GLN A 350      -6.895  37.037 -27.102  1.00 77.43           C  
ATOM   2860  NE2 GLN A 350      -7.360  38.204 -27.535  1.00 77.43           N  
ATOM   2861  OE1 GLN A 350      -7.422  36.413 -26.176  1.00 77.43           O  
ATOM   2862  N   VAL A 351      -1.848  35.110 -28.020  1.00 77.07           N  
ATOM   2863  CA  VAL A 351      -0.560  35.213 -27.342  1.00 77.07           C  
ATOM   2864  C   VAL A 351      -0.361  36.636 -26.824  1.00 77.07           C  
ATOM   2865  CB  VAL A 351       0.607  34.819 -28.276  1.00 77.07           C  
ATOM   2866  O   VAL A 351      -0.440  37.599 -27.590  1.00 77.07           O  
ATOM   2867  CG1 VAL A 351       1.939  34.877 -27.531  1.00 77.07           C  
ATOM   2868  CG2 VAL A 351       0.376  33.425 -28.857  1.00 77.07           C  
ATOM   2869  N   ILE A 352      -0.397  36.870 -25.500  1.00 75.37           N  
ATOM   2870  CA  ILE A 352      -0.249  38.177 -24.868  1.00 75.37           C  
ATOM   2871  C   ILE A 352       1.232  38.489 -24.669  1.00 75.37           C  
ATOM   2872  CB  ILE A 352      -0.996  38.239 -23.517  1.00 75.37           C  
ATOM   2873  O   ILE A 352       2.012  37.614 -24.286  1.00 75.37           O  
ATOM   2874  CG1 ILE A 352      -2.465  37.838 -23.700  1.00 75.37           C  
ATOM   2875  CG2 ILE A 352      -0.883  39.636 -22.900  1.00 75.37           C  
ATOM   2876  CD1 ILE A 352      -3.230  37.679 -22.393  1.00 75.37           C  
ATOM   2877  N   ASN A 353       1.904  39.648 -25.275  1.00 65.47           N  
ATOM   2878  CA  ASN A 353       3.255  40.191 -25.188  1.00 65.47           C  
ATOM   2879  C   ASN A 353       4.197  39.515 -26.180  1.00 65.47           C  
ATOM   2880  CB  ASN A 353       3.798  40.056 -23.764  1.00 65.47           C  
ATOM   2881  O   ASN A 353       5.267  39.036 -25.800  1.00 65.47           O  
ATOM   2882  CG  ASN A 353       3.023  40.889 -22.762  1.00 65.47           C  
ATOM   2883  ND2 ASN A 353       2.883  40.375 -21.546  1.00 65.47           N  
ATOM   2884  OD1 ASN A 353       2.553  41.985 -23.079  1.00 65.47           O  
ATOM   2885  N   LYS A 354       3.846  39.285 -27.468  1.00 71.81           N  
ATOM   2886  CA  LYS A 354       4.617  38.630 -28.521  1.00 71.81           C  
ATOM   2887  C   LYS A 354       5.840  39.459 -28.904  1.00 71.81           C  
ATOM   2888  CB  LYS A 354       3.744  38.384 -29.752  1.00 71.81           C  
ATOM   2889  O   LYS A 354       5.771  40.689 -28.953  1.00 71.81           O  
ATOM   2890  CG  LYS A 354       4.241  37.258 -30.648  1.00 71.81           C  
ATOM   2891  CD  LYS A 354       3.244  36.945 -31.757  1.00 71.81           C  
ATOM   2892  CE  LYS A 354       3.743  35.825 -32.659  1.00 71.81           C  
ATOM   2893  NZ  LYS A 354       2.748  35.482 -33.718  1.00 71.81           N  
ATOM   2894  N   LYS A 355       7.128  38.957 -28.796  1.00 54.32           N  
ATOM   2895  CA  LYS A 355       8.373  39.645 -29.125  1.00 54.32           C  
ATOM   2896  C   LYS A 355       8.396  40.069 -30.591  1.00 54.32           C  
ATOM   2897  CB  LYS A 355       9.576  38.752 -28.819  1.00 54.32           C  
ATOM   2898  O   LYS A 355       8.094  39.269 -31.479  1.00 54.32           O  
ATOM   2899  CG  LYS A 355      10.829  39.518 -28.421  1.00 54.32           C  
ATOM   2900  CD  LYS A 355      11.987  38.576 -28.116  1.00 54.32           C  
ATOM   2901  CE  LYS A 355      13.250  39.342 -27.746  1.00 54.32           C  
ATOM   2902  NZ  LYS A 355      14.384  38.422 -27.434  1.00 54.32           N  
ATOM   2903  N   VAL A 356       8.255  41.367 -30.996  1.00 58.12           N  
ATOM   2904  CA  VAL A 356       8.191  41.947 -32.334  1.00 58.12           C  
ATOM   2905  C   VAL A 356       9.565  41.877 -32.995  1.00 58.12           C  
ATOM   2906  CB  VAL A 356       7.692  43.409 -32.295  1.00 58.12           C  
ATOM   2907  O   VAL A 356      10.572  42.255 -32.390  1.00 58.12           O  
ATOM   2908  CG1 VAL A 356       7.533  43.963 -33.710  1.00 58.12           C  
ATOM   2909  CG2 VAL A 356       6.373  43.502 -31.531  1.00 58.12           C  
ATOM   2910  N   LYS A 357       9.907  41.071 -33.929  1.00 46.57           N  
ATOM   2911  CA  LYS A 357      11.073  41.175 -34.801  1.00 46.57           C  
ATOM   2912  C   LYS A 357      10.932  42.347 -35.768  1.00 46.57           C  
ATOM   2913  CB  LYS A 357      11.279  39.875 -35.579  1.00 46.57           C  
ATOM   2914  O   LYS A 357       9.838  42.621 -36.265  1.00 46.57           O  
ATOM   2915  CG  LYS A 357      12.127  38.844 -34.849  1.00 46.57           C  
ATOM   2916  CD  LYS A 357      12.392  37.621 -35.718  1.00 46.57           C  
ATOM   2917  CE  LYS A 357      13.186  36.562 -34.966  1.00 46.57           C  
ATOM   2918  NZ  LYS A 357      13.474  35.373 -35.823  1.00 46.57           N  
TER    2919      LYS A 357                                                      
ENDMDL                                                                          
END                                                                             
