# Supplementary material for: Evolution of Linoleic Acid Biosynthesis Paved the Way for Ecological Success of Termites
Source: Mol Biol Evol. 2023 Apr 12;40(4):msad087. doi: 10.1093/molbev/msad087 (PMC10139705; doi:10.1093/molbev/msad087)
Supplement: msad087_Supplementary_Data [file msad087_supplementary_data.zip › SUPPLEMENTARY ARCHIVE/Embiratermes/EneoFAD-A1b_c704d.a3m]

#357	1
>101
MAPNVTSSATEVLCTPETTLHSSSEIRAGVEKPTLKYRREIVWPNVVMHIYLNVAALYGTYLMLTSAKILTGIWAFILYEGGILGITAGAHRLWSHRAYKATWQLRLILMLLHTLAFQTSVHEWVRNHRVHHKNSDTDADPHNVHRGFFFTHYGWMLVRKHPAVKEKGKLIDWSDLDADQLLLFQKRYYLILMPILCFLIPSAVPVYLWGETWTNSYHIAAVLRQVVTLHMTLITNSITHWPDTWRKRPYDKNICPSENFMVSLLTLGEGWHNFHHVFPWDYKTAEIGGNRINPTTHFIDFCARIGWAYDLKTVPMSVVKKRVERTGDGTHEIWGWGDKDMTTSEKNLVYVINKKVM
>A0A2J7RI79	477	0.851	2.127E-147	0	356	357	0	356	357
MAPNVTTSPTEVSCTSDTTLLSSNELKSDATKPCLKYRREIVWPNVVMHAYLNLAALYGAYLMLTSAKILTGIWAFILYEGGILGITAGAHRLWSHRAYKAKWPMRLVLMLLHTLAFQTSVHEWVRNHRVHHKNSDTDADPHNVHRGFFFTHYGWMLLRKHPAVKEKGKQIDTSDLDTDPFLIFQKRYYIIIMPLLCFLIPSAVPVYFWGDTWTNAYHIAAVLRQVITLHMTLITNSVTHWPGTWKKRPYDKNICPSENFLVSLLTLGEGWHNFHHVFPWDYKTSEIGNNRINPTTHFIDFCARIGWAYELKTVPMSMVRKRIERTGDGTHEIWGWGDTDMTIKDRNLAEVINKEVM
>A0A6L2PHY9	475	0.649	1.026E-146	0	355	357	0	355	926
MAPNLTSSPTGVLfEDDivETVAVPSVEPKNHDSKPPQKYRRQIVWRNVMLFVYLHVAAVYGAYLMLTSAKIITTVWAILLYQAGGLGITAGAHRLWAHRAYKAKWPLRLILVIFNTLAFQNHVCEWARDHRVHHKFSETDADPHNATRGFFFSHMGWLLVRKHPDVKVKGKAIDMSDLEADPLLKFQKKYYLILMPILCFVIPTFVPVYLWSETWSNAWFVVAMFRYAFTLNMTWLVNSAAH---IWGTRPYDKYINPAENLGVAVFALGEGWHNYHHVFPWDYKTAELGNYRANLTTAFIDFFSRIGWAYDLKTVPLSMVQRRVERTGDGSHEVWGWGDKDMSQEDMDEAQVINKKV-
>A0A482E8C3	473	0.577	6.774E-146	0	354	357	0	356	359
MAPSTASTPTGVLFedDPVEQLEARlhndhEQISP--PKPAKEYRRRLVWRNIILFVYLHLAALYGAYLALTSAKLLTDIWAFLLYQATGLGITAGAHRLWAHRSYKAKWPLRVILVIFNTIAFQNHVYEWARDHRVHHKYTETNADPHNAKRGFFFSHIGWLLCRKHPDVIEKGKGIDMSDLEQDPIVVFQRKYYLILMPLFCFIIPTVVPVYCWGETWINAWFIAAMFRYTFTLNMTWLVNSAAH---MWGDRPYDKYINPSENKGVSMMALGEGWHNYHHVFPWDYKTSELGDYSANTTTAFIDFFSKLGWAYDLKTVSPEMIKKRAERTGDGSHPVWGWGDKDIPSEDIQEAVVINKK--
>A0A067QT59	472	0.659	9.279E-146	0	354	357	15	368	371
MAPNITSSPTGVLfEDDiVETVAVPS-IESKNDaKPPEKYRRQIVWRNVILFAYLHLAAVYGAYLMLTSAKIITSIWAILLYQAGGLGITAGAHRLWAHRAYKAKWPLRLILMLFNTLAFQNHVHEWARDHRVHHKFSETDADPHDARRGFFFSHVGWLLVRKHPDVKEKGKGIDMSDLDTDPLLMFQKKYYLIMMPILCFLIPTMVPVYLWGESWTNAWFVVAMFRYTFTLNMTWLVNSAAH---MWGSQPYDKYINPAENLSVAVLALGEGWHNYHHVFPWDYKTAELGNYRANLTTAFIDFFSRIGWAYDLKTVPMSMVKRRVERTGDGSHEVWGWGDKDMSQDDMDQAQVINNK--
>A0A2J7Q458	469	0.610	1.575E-144	0	354	357	0	353	356
MAPNITTSPTGVLfENDIETVVAPSvEKKNDNAKPREKYRRKLVWRNIILFVYLHLAAVYGAYLMLASAKILTAVFATLLYIAGGFGVTAGAHRLWAHRAYKAKWPLRVILMIFNTLAFQNHIYEWARDHRVHHKYSETDADPHNATRGFFFSHVGWLLVRKHPDVKEKGKTLDMSDLDADPVVMFQKKYYLIIMPILCFILPTVIPVYLWGETWKNAWFVVAMFRYTFTLNITWLVNSAAH---MWGNHPYDRFINPAENVSVAVFALGEGWHNYHHVFPWDYKTAELGNYHTNMTTALIDFFSRIGWAYDLKTVPMSMVKRRVERTGDGSHEIWGWGDKDMSREDMDEAQVINKK--
>Q9BH41	468	0.591	2.157E-144	0	355	357	0	357	359
MAPNITSAPTGVLFEgdtigPAAKDQ-QAEVNApEAKKPREPYRRQIVWRNVILFIYLHLAALYGAYLAFTSAKIATTIFAIILYQVSGVGITGGAHRLWAHRSYKAKWPLRVILMLCNTLAFQNHIYEWARDHRVHHKFSETDADPHNATRGFFFSHVGWLLVRKHPDVKEKGKGIDMHDLEQDKIVMFQKKYYLILMPIVCFLIPTTIPVYMWNETWSNAWFVATLFRYTFTLNMTWLVNSAAH---MWGSQPYDKYINPAENLGVALGAMGEGWHNYHHVFPWDYKAAELGNYRANFTTAFIDFFARIGWAYDLKTVPVSMIQRRVERTGDGSHEVWGWGDKDMPQEDIDGAVIEKRKT-
>UPI0010FB29A7	465	0.579	2.673E-143	0	352	357	0	346	353
MAPNIISTPTGVLFEDE-TLT---EPQVKEEvTEKSKYIRRIVWRNVGVFSYLHLGALYGLYLCFTSAKLATIVFAIVLYQVTGIGITAGAHRLWAHRSYKAKWPLQLLLMIFNTIAFQDAAIDWARDHRVHHKFSETDADPHNAKRGFFFAHVGWLLCRKHPEVKEKGKGIDLSDLESDPILAFQKKYYTVLMPLMCFILPTIIPVVCWNETWMNAYFIPTVLRYVFTLNMTWLVNSAAH---LFGNKPYDKYINPSENKSVALLALGEGWHNYHHVFPWDYKTAEFGNYRFNFTTAFIDFFAKIGWAYDLKSVSEDMVKKRVKRTGDGSHELWGWGDKDQTQEERDDATITH----
>UPI0006C9B921	465	0.569	3.661E-143	0	354	357	0	353	356
MAPNITSAPTGVLfegENPDET-QRPELVNGKIINEKKEYKLQLVWRNIILFAVLHTGALYGVYLAFTSAKIATTIFAFLLYQISGFGITAGAHRLWAHRSYKATWQLRLLLVIFNTLAFQDSAIDWARDHRMHHKYSETDADPHNATRGFFFSHVGWLLCRKHPQVREKGKGLDMSDLYSDPILHFQKKYYIYLMPIVCFVIPMLIPVYLWNETWTNAYFIPTILRYTFTLNMTWLVNSAAH---LFGNKPYDKFINPAQNRGVAIFALGEGWHNYHHVFPWDYKTSELGTYGFNFTTAFIDFFSRIGWAYDLKTVSMDMVKKRVERTGDGSHELWGWGDKDQTQEDRESAVIINHK--
>A0A7R9NY35	465	0.604	3.661E-143	0	354	357	70	426	429
MAPNVTSTPANVLfnegkEVPVvehlPTLKTRSE-EVKVVAP---YRREIVWRNVTLFVILHLSALYGLYLALTSAKILTSLFAYLLYLCSGLGITAGAHRLWSHRAYKAKWPLKVMLMIFNTLAFQNHVIEWARDHRVHHKFSETDADPHNATRGFFFSHVGWLLVRKHPDVKEKGKGVDVSDLESDPVLAFQKRYYLLLMVIVCFLVPTALPVYLWGESWYNAWYVAALFRYTFTLNMTWLVNSAAH---MWGSQPYDKNINPAENLCVAIGAIGEGWHNYHHVFPWDYKAAELGNYRANFTTAFIDFFSRVGWAYDLKTVPMSMVRTRVERTGDGSHEVWGWGDKDLTQEDRDLALIVNRK--
>A0A6H5GLE6	464	0.548	9.409E-143	0	353	357	0	345	348
MAPNVTSSPVTEL--PSENIQGPDSGKVGNQE---SYKWDLVWRNVILFAYLHAAALFGLYLMCFSASWYTVAWAIFLYKCSALGITAGAHRLWSHKAYKARLPLKIFLAICNTISFQNHVYEWSRDHRVHHKYSETDADPHNATRGFFFSHVGWLLCRKHPLVKEKGKGIDMSDLEKDSVVMFQKKYYLILMPIGCFLMPTLVPMYFWGETFSNAWFVATLFRYTFTLNMTWLVNSAAH---MWGDKPYDGTINPAENLAVAIGAAGEGWHNYHHVFPWDYKAAELGNYRTNFTTMFIDAMAKIGLAYDLKTVPKEVVMKRCQRTGDGSHPVWGWGDKDISKEDVEDTTCINK---
>UPI001ED87BA7	464	0.586	9.409E-143	0	354	357	0	353	355
MAPNVTS-PTGVLfeEDMAETPTTETKEEAKEIRPInFEFKAKIVWRNVILFAYLHLAALYGCYLMFTSAKLLTVIWAFLLFQGGGLGITAGAHRLWSHRSYKAKWPLRLILIVLNTLAFQNSAYEWSRDHRVHHKYSETDADPHNAKRGFFFSHVGWLLCRKHPSVKEKGKGIDLSDLEEDSLLMFQKKYYIPLMIVACFLVPTLVPIYLWNESFTCSWFVATLFRYAFTLNATWLVNSAAHF---WGNKPYDKSINPAQNPGVAMVALGEGWHNYHHVFPWDYKTAELGNYRTNITTAFIDFFAWLGWAYDLKTVPSSLIERRVKRTGDGSHEIWGWNDKDLPEEDKREAEILAKK--
>A0A8D8W6T7	464	0.558	9.409E-143	0	354	357	0	365	368
MAPNTTSAPTGVLfEDDSPDSLSPSVTRtDTIEKqkaaaaPTKEYKLQLVWRNVILFVYLHLAALYGAYLLVTSAKWPTVIWATLLYQASGLGITAGAHRLWAHRSYKAKWPLRVILVIFNTIAFENHVYEWARDHRVHHKYSETNADPHNAKRGFFFSHMGWLMCKKHPDVIEKGQGIDLTDLKQDKLLMFQKKYYMILMPIFCFLIPTLVPALVWGETWKNSWFVATMFRYTFTLNMTWLVNSAAH---MWGQRPYDKYINPSENLGVAVFALGEGWHNYHHVFPWDYKTAELGNYRANLTTGFIDFFAKLGWAYDLKTVSHQMISTRVKRTGDGTHEhsheggVWGWGDKDMSQEDKDVAITTHTK--
>A0A154PEW1	463	0.575	1.289E-142	0	352	357	0	344	351
MAPNITNTPTGVLYEDDTI-----EGPALINSPKTKYERRIVWRNVIFFTYLHLGAVYGLYLIFTSAKLLTTMFAFLLYLGSGIGITAGAHRLWAHRSYKAKWPLQLFLTILNTIAFQDAAIDWARDHRLHHKYSETDADPHNAKRGFFFSHVGWLLCRKHPDIREKGKGLDISDLTSNPILAFQKKYYKILMPIMCFAMPTVVPVVCWGETWTNAYFIPAVLRYVFTLNVTWLVNSAAH---LFGNKPYDRFINPSENKGVALTAFGEGWHNYHHVFPWDYKTSELGGYRFNITTAFIDFWAKLGLAYDLKVVPINVVEKRVERTGDGSHELWGWGDKDQTKEDREQTLVMH----
>UPI001143C8CD	462	0.586	3.312E-142	0	352	357	0	345	352
MAPNITSTPTGVLFEGETV----AEPQLEEPKETPKYVRRIVWRNVAIFAFLHLGALYGVYLSFTSAKLATVIFAIFLYQCSGFGITAGAHRLWAHRSYKAKWPLQLLLMILNTIAFQDAAIDWARDHRVHHKYSETDADPHNAKRGFFFSHVGWLLCKKHPEVKEKGKGIDLSDLESDPILAFQKRYYIMLMPLLCFILPTIIPVVCWNETWTNAYFIPTVFRYIFTLNMTWLVNSAAH---LFGNKPYDKFINPSENKSVAFFALGEGWHNYHHVFPWDYKTAEFGKYSLNFTTAFIDFFAKIGWAYDLKSVSEDMVKKRVERTGDGSHELWGWGDKDQTQEEKDEAIVTH----
>A0A6I9W9Z2	461	0.584	6.213E-142	0	350	357	0	345	354
MAPNIISSPTGILYEGE-TL-ADSQLIAEETKEKPKYVRRIVWRNVAIFSFLHLGSLYGIYLSFTSAKLMTVIFAFLLYQLSGLGITAGAHRLWAHRSYKAKWPLQLLLVIMNTIAFQDAAIDWARDHRVHHKYSETDADPHNATRGFFFSHIGWLLCRKHPEVREKGKRIDLSDLESDPILAFQKKYYVILMPLLCFILPTVIPVVCWNETWTNAYFIPTVLRYIFTLNMTWLVNSAAH---LFGNKPYDKYINPSENKGVAIFALGEGWHNYHHVFPWDYKTAELGNYRFNFTTAFIEFFAKIGWAYDLKSVSEEIVRKRVERTGDGSHELWGWGDKDQTQEERDEAIV------
>UPI00130403C4	461	0.566	6.213E-142	0	352	357	24	368	375
MAPNITSTPTGVIYEGEKVDESS-----QIEQPKKKFVRQIVWRNVVIFVYLHLAAIYGLYLALTSAKILTSLFALLLYMGSGLGITAGAHRLWSHKSYKAKMPLEFFLMLMNTIAFQNSAIEWARDHRLHHKYSETDADPHNAKRGFFFAHVGWLLCKKHPDISEKGRGIDISDLMNNRILSFQKKYYMILMPIMCFVLPTVIPALCWNESWSNAYFISGVLRYIFTLNCTWLVNSAAH---LFGNKPYDRYINPAENKGVALTAFGEGWHNYHHVFPWDYKTAELGNYRFNITTAFIDLCAKLGLAYDLKVIPVDMVKKRVERTGDGSHELWGWGDKDQTQEDRNQTMVIH----
>UPI00158B2C1C	461	0.589	8.510E-142	0	352	357	0	340	346
MAPNVTTALTNVLCEEE---------LAKNQIPKPEFKRKIVWTNVVIFLGLHAGALYGVYLALTSAKILTLAYAYLLYLLSGFGITAGAHRLWSHRAYKAKLPLRIFLMLCNTLAFQNSIYEWSRDHRVHHKFSETDADPHNATRGFFFSHVGWLLCKKHPDVKQKGKGIDMSDLEADPVVAFQKKYYFILMPLLCFILPSIVPVYAWNESWLESYFVATLLRYVFTLNMTWLVNSAAHF---FGGKPYDKYMNPAENTLVAVGALGEGWHNYHHVFPWDYKAAELGNYKRNFTTAFIDFFARIGWAYDLKTVSNDMVKHRVLRTGDGTHPVWGWGDKDQTIEERESAVITN----
>UPI000D624AC3	460	0.581	1.166E-141	0	352	357	6	356	362
MAPNITSAPTGVLFEDEtldENATRQT--AEQISKEKPKYVRRIVWRNVIIFAYLHLASLYGIYLAITSAKLMTLIFAFALYQCSGLGITAGAHRLWAHRSYKAKWQLRLILTVFNTLAFQDSAIDWARDHRVHHKYSETDADPHNAKRGFFFAHVGWLLCRKHPDVKEKGEGIDMSDLESDPILAFQRKYYIYLMPVICFMLPTVIPVYLWNETWTNAYFIPAILRYTFTLNMTWLVNSAAH---LFGGKPYDKFINPAENKSVAIVALGEGWHNYHHVFPWDYKTAELGNYRYNLTTAFIDFFARIGWAYDLKSVSSDMVRRRVERTGDGSHEVWGWGDKDQPQEEKDGAIITH----
>A0A7M7TCP4	460	0.577	1.597E-141	0	352	357	0	351	357
MAPNITSVPTGVLFEDEmvENLHTSQHPSKEQQKNDKEYKLQIVWRNVTIFVFLHIGALYGVYLAITSAKIVTTVFAFLLYQLSGFGITAGAHRLWAHRSYKATWQLRLLLCIFNTLAFQDSAIDWARDHRMHHKYSETDADPHNATRGFFFAHVGWLLCRKHPEIKRKGPTLDLSDLKSDPILAFQKKYYLYLMPLVCFVIPTVIPVYFWNETWTNAYFIPTILRYAFTLNMTWLVNSAAH---MFGTKPYDKSINPVQNKGVAIMALGEGWHNYHHVFPWDYKTAELGNYTYNFTTAFIDFFSRIGWAYDLKTVSMDVVQKRVQRTGDGTHELWGWGDKDQTQEERDQAIILN----
>UPI0005F493C3	459	0.569	2.995E-141	0	353	357	6	350	356
MAPNI---PTGVLFEDD----ASTEPQSiDEPKEKVKYVRRIVWKNVMTFSLLHLGALYGIYLLFTSAKLATIVFTFLLYQLTGLGITAGAHRLWSHRSYKAKWPLQLLLMIMNTIAFQDAAIDWARDHRVHHKYSETDADPHNAKRGLFFSHMGWLLCRKHPEVKEKGKGIDLSDLESDPILAFQKKYYTILMPLLCFILPTVIPVVYWNETWTNAYFIPGVLRYVFTLNMTWLVNSAAHF---FGNRPYDKYINPAQNKGVAILALGEGWHNYHHVFPWDYKTSELGNYTFNFTTAFIDFFAKIGWAYDLKSVSEDTIKKRVERTGDGSHELWGWGDKDQSQEERNEAVVTHR---
>UPI0009953342	458	0.573	5.619E-141	0	353	357	2	348	353
MAPNVTSTPTGVLFEGETV----AEPLIEESKEKPKYVRSIVWRNVLIFAYLHLGALYGVYLAITSAKLATVIFAYFLYQFSGFGITAGAHRLWAHRSYKAKWPLQLLLVIMNTVAFQDAAIDWARDHRVHHKYSETNADPHNARRGFFFSHVGWLLCKKHPEVKEKGKGIDLSDLESDPILAFQKKYYIVLMPLLCFILPTVIPVVCWNETWMNAYFIPTVLRYIFTLNMTWLVNSAAH---LFGNKPYDRYINPSENTGVAIFALGEGWHNYHHVFPWDYKTAELGNYRLNFTTAFIDFFARIGWAYDLKSVSEDMVRKRVERTGDGSHELWGWGDKDQTQEERDDAIVTHR---
>A0A1B6DXZ2	458	0.563	5.619E-141	0	355	357	0	365	367
MAPNITSTPTGVLFEDDSIDQGGipaVETFEGHqpkELPGKEYKLQIVWRNVILFVYLHAAALYGAYLMVTAASWPTVFWAILLYHFSGLGITAGAHRLWAHRSYKAKLPLRIILVVFNTLAFENHVIEWARDHRVHHKFSETNADPHNAKRGFFFSHVGWLLCRKHPDVLQKGKGIDISDLTSDKLLQFQRKYYLLLMPIICFIIPTFIPVYLWGETWTNSWFVATLFRYTFTLNMTWLVNSAAH---MWGQRPYDQYINPSENLSVAIGALGEGWHNYHHVFPWDYKTAELGNYRANFTTAFIDFFAKIGWAYDLKTVSMAMIKKRVERTGDGSHPdhshegdVWGWGDKDLSQEDKEDALVMHRKT-
>E9IYP9	458	0.576	7.696E-141	0	352	357	0	346	353
MAPNITSTPTGVLFEDET----LAESQVVEElKSKTKYVRRIVWRNVIIFSFLHLGALFGVYLLFTSAKFATILFAIFLYQISGLGITAGAHRLWAHRSYKAKWPLQLLLVIMNTVAFQDAAVDWARDHRVHHKYTETDADPHNAKRGFFFAHMGWLLCRKHPDVKEKGKGIDLSDLESDPILAFQKKYYIILMPLFCFILPTVIPVMFWGETWTNAYFIPTVLRYVFTLNMTWLVNSAAH---LFGNKPYDRHINPAENKGVAMFALGEGWHNYHHVFPWDYKTAELGNYRLNFTTAFIDFFAKIGWAYDLKTVSEETIKKRVERTGDGSHELWGWGDKDQTQEERDAAIVTH----
>UPI00063EF2D8	458	0.583	1.054E-140	0	352	357	0	345	351
MAPNVTSAPTGVLFEGE-TLDPQ-IIEESKEKP--KYVRRIVWRNVLAFSYLHLAALYGVYLLFTSAKLATTMFAILLYQLSGLGITAGAHRLWAHRSYKAKWPLQLLLVILNTIAFQDAAIDWSRDHRVHHKFSETNADPHNAKRGFFFSHMGWLLCRKHPEVKEKGKNIDLSDLESDPILAFQKKYYIILMPLLCFILPTIIPVMCWDETWTNAYFIPTILRYAFTLNMTWLVNSAAH---MFGNKPYDRYINPSENKGVAIFAFGEGWHNYHHVFPWDYKTSEFGHYSTNFTTAFIDFFAKIGWAYDLKTVSEEMIRKRVERTGDGSHELWGWGDKDQTQEERDAAIVTH----
>A0A499UF07	458	0.607	1.054E-140	0	354	357	0	353	355
MAINVNSSPTGVLfEEDLVDVKNGGVKQtKKVESNPPKYKREIVWRNVILFGYLHIAAVYGFYLMLTSAKVLTIVWAVLLYQAGGLGITAGAHRLWSHRAYKAKWPLRLILVIFNTLAFQNHVHEWARDHRVHHKYSETNADPHNATRGFFFSHIGWLLCRKHPSVKEKGKGIDISDLDADPILAFQKKYYMILMPLACFVIPTLIPMYLWNESFTCSWFVATLFRYTFTLNMTWLVNSAAH---IWGSKPYDKTINPSENLPVAVLALGEGWHNYHHVFPWDYKTAELGNYRTNFTTAFIDFFAWLGWAYDLKTVPLSMVESRVKRTGDGSHEVWGWNDKDLSEEEKSQAEIISKR--
>UPI000DBEED8D	457	0.578	1.978E-140	0	348	357	0	339	350
MAPNITRAPTEVFFE-EETV---AELQP-IEK-KPKYVSRIVWRNVVIFSYLHIASLYGIYLAFTSAKWATVIFAFFLYQMTGLGITAGAHRLWAHRSYKAKWPLRLLLVILNTIAFQDAAIDWARDHRVHHKFSETDADPHNSNRGFFFAHVGWLLLRKHPDVKEKGKVIDISDLKSDPILMFQKKYYALLMPLMCFILPTVIPVVCWNETWTNAYFIPTILRYIFTLNVTWLVNSAAHF---FGNKPYDKYINPSQNKSVAIMALGEGWHNYHHVFPWDYKTSEYGNYTFNITTAFIDFFAKIGWAYDLKSTSEDMVKKRVERTGDGSHDLWGWGDKDQTQEERDQV--------
>A0A4S2KYN6	457	0.570	1.978E-140	0	352	357	0	346	353
MAPNITSTPTGVLFEGET----LPEPQLiEESKEKPKYVRSIVWRNVVIFSFLHLGALYGAYLTFTSAKWATVFFAILLYQLTGFGITAGAHRLWAHRSYKAKWPLQVLLVILNTIAFQDAAIDWARDHRVHHKYSETDADPHNATRGFFFSHVGWLLCRKHPEVKEKGKGIDLSDLESDPILAFQKKYYFILMPFLCFVLPTVIPVLCWNETWTNAYFIPTVFRYIFTLNMTWLVNSAAH---LFGNKPYDRFINPSENKGVAMFALGEGWHNYHHVFPWDYKTAELGNYKLNFTTAFIDFFAKIGWAYDLKSVSEDMVRKRVERTGDGSHELWGWGDKDQTQEERDEAIVTH----
>UPI0005CF49F5	455	0.585	6.960E-140	0	352	357	0	350	356
MAPNITSAPTGVLFE-EETLENLPRhqLVNEETKEKIEYKLQIVWKNVFIFLFLHIGALYGIYLIFTSAKIATTIFAFLLYQASGIGITAGAHRLWSHRSYKATWQLRLLLIILNTLAFQDAAVDWARDHRMHHKYSETDADPHNATRGFFFSHVGWLLCRKHPQIKEKGKGIDLSDLKSDPILKFQKRYYIYLMPLVCFFIPMVIPVYFWSETWANAYFIPTILRYTFTLNMTWLVNSAAH---LFGRKPYDQYINPSENKGVAIMALGEGWHNYHHVFPWDYKTSELGNYAFNFTTAFIDFFSRIGWAYDLKTASIDMVKKRVERTGDGTHEVWGWGDKDQTQEEREAAIIIN----
>UPI0008F9A0B3	455	0.569	6.960E-140	0	354	357	0	365	368
MAPNITSAPTGVLFENDPDLGDDSSFQPEQVKtqtssssKEDTYRLRIVWRNVILFVYLHMAALYGAWLMLTSAKIQTSIWAYLLYQASGLGITAGAHRLWAHRSYKAKWPLRVLLVIFNTIAFENHVYEWARDHRVHHKYSETNADPHNAKRGFFFSHVGWLLCRKHPDVIEKGKGIDLKDLEEDKLLMFQKKYYMLLMPFFCFVFPTVIPVYCWGETWTNSWFVATMFRYTFTLNMTWLVNSAAH---MWGQRPYDKFINPSENLGVAVMALGEGWHNYHHVFPWDYKTAELGNYRANLTTGFIDFFSKIGWAYDLKTVPLSMVKKRAARTGDGTYEnhshegeVWGWGDKDMSQEDREQATVIGRK--
>UPI0006C95362	455	0.577	9.533E-140	0	352	357	0	353	359
MAPNVTNAPTGVLFenETVEEIKKCMLIKEEEkEKPAPKqYKLDIVWRNVILFLFLHTGALYGLYLAFTSAKLLTSIFAYFLYVLSGLGITAGVHRLWAHRSYKATWQLRLLLTIFNTLAFQDSVIDWARDHRVHHKYSETDADPHNATRGFFFAHVGWLLVRKHPQLKEKGKGIDLSDLYSDPILAFQKKYYLLVMPLVCFLIPTVIPMYFWGETFGNAFFVPTILRYTFTLNMTWLVNSAAHF---FGNKPYDKSINPAQNIGVAIFALGEGWHNYHHVFPWDYKTSELGNYSFNFTTAFIDFFSRVGWAYDLKTVSEDVIKKRVQRTGDGTHEIWGWGDKDQPEDEKQSAIIIN----
>B7VF76	454	0.552	1.306E-139	0	354	357	0	347	351
MAPNITSSPTGVLFEGE-TLEETSRV---IDAPKTKFKTQIVWRNVIIFTYLHISAVYGLYLAFTSAKWATLLFAFFLHVYSALGITAGAHRLWAHRSYKAKWPMQLILIIGNTIAFQDSAIDWARDHRLHHKYSETNADPHNAKRGFFFAHIGWLLCKKHPDIRAKGKGIDMSDLKNNPILTFQKKYYTILMPLLCFIVPTMIPVYCWNETWGNGYFIPAILRYVYTLNMTWLVNSAAH---MFGNKPYDKYINPVENKMVAITALGEGWHNYHHVFPWDYKTAELGNYKVNVTTLFIDVCSKLGLAYDMKIVPQDLVQKRVERTGDGSHNVWGWGDKDQTQQDRDVTMVVNLK--
>A0A026W4N9	454	0.587	1.306E-139	0	352	357	0	344	351
MAPNITSTPTGVLFEGE----SLSEP--TEElKEEPKYVRSIVWKNVVIFSYLHLGAIYGIYLAFTSAKLATTIFAIFLYQFSGFGITAGAHRLWAHRSYKAKWPLQILLMIMNTIAFQDAAIDWARDHRVHHKYSETDADPHNATRGFFFSHIGWLLCRKHPQVREKGKRIDLSDLESDPILAFQKKYYIILMPLLCFILPTIIPVVCWNETWTNAYFIPTVLRYIFTLNMTWLVNSAAH---LFGNKPYDKYINPSENKGVALFALGEGWHNYHHVFPWDYKSSEFGNYRLNMTTAFIDFFARIGWAYDLKSVSEDIVMKRVERTGDGSHEVWGWGDKDQTQEERNQAIVTH----
>UPI001C9AAEC9	454	0.550	1.788E-139	0	352	357	7	351	358
MAPNVTSAPTGVLFEGE------SLDQTTTTEPSKEkYQRHIVWRNVLVFGYLHLAAVYGLFLVFTSAKLLTSLFAFALYLCGGLGITAGAHRLWSHKSYKAKWPLQVLLIIFNTIAFQDAALDWARDHRLHHKYSETNADPHNAKRGFFFAHVGWLLCKKHPDIKEKGKGIDLSDLKSNPVLRFQKRYYKILMPLMCFVMPTIVPVYCWNETWSNAYFVSTIMRYVFTLNVTWLVNSAAH---LFGNKPYDRFINPSENKGVAFTAFGEGWHNYHHVFPWDYKTSELGGYKYNITTAFIDFAAKLGLAYDLKMIPKDMVQKRVERTGDGTHELWGWGDKDQSQEDRDQTLVIN----
>A0A6J2XHC2	454	0.573	2.450E-139	0	354	357	0	348	351
MAPNVVSMATGVLhENDDEI--SASIIPPEVSKPQPR-KIELVWRNIIIFIFLHAVALYGVYYMFTSAKLATTIYAIILYQMGGFGVTAGAHRLWSHRSYKAKWPLRVILTFCNTLAFENSVIEWSRDHRVHHKYSETDADPHNAKRGFFFSHMGWLLCKKHPEVKSKGKQLDMSDLYADPIIRFQHKYYMILMPLICFILPVPIPMFLWGETFVNAYSL-NILRYVFTLHATWLVNSAAH---MWGDRPYDKYINPSENKMVSVLALGEGWHNYHHTFPWDYKTAELGQYSTNFSTALIDMFAKIGWAYDLKTVSTDMIKKRVERTGDGSHNLWGWGDKDQPKEDYEDATILNKK--
>A0A6J1SRL6	454	0.551	2.450E-139	0	354	357	0	357	360
MAPNITNAPTGVLfEDDDmPSTQGMKAGKAmdvHVPQaCDPNHKIRIVWRNVAIFVYMHLAAVYGGYLLLTSAMWPTIAFAIVMYWAGGLGITAGAHRLWAHKAYKANVPLRILLTIFNTIAFQNHVIEWSRDHRVHHKYTETDADPHNLNRGVFFAHMGWLLCRKHPDVINKGKGIDMSDLESDPILAFQKKYYLILMPVICFIIPTMIPMYFWNETFLNSWFVATMFRYVFTLNMTWLVNSAAH---KWGNRPYDESIAPSENLAVSIGAMGEGWHNYHHVFPWDYKAAELGNYKGNFTTAFIDFMARIGWAYDLKTVPAAMVKTRVERTGDGSHEVWGWGDKDMSKEDYNMATIINKK--
>UPI001C9BF9C5	454	0.578	2.450E-139	0	354	357	62	413	419
MAPNVTSVPTGVLYENE-TLEGPESLQsSESTKTKTEYRRRLVWVNIVIFTFLHIAAVYGAYLTFTSAKLYTTLLAFVLYQCTGLGITAGAHRLWAHRAYKATWQLRLILMLFNTMAFQNSVIEWARDHRVHHKYSETDADPHNAKRGFFFAHVGWLLCKKHPDVSSKGKGIDLSDLEQDPILRFQETHYAYFMPFMCFILPTVIPVYMWNESWSNAFFVSTVFRYVFTLNMTWLVNSAAH---LFGNKPYDRFINPAQNKMVSMMALGEGWHNYHHVFPWDYKTAELGNYRFNITTAFIDFFAKIGWAYDLKRVSTDIIKKRVERTGDGTHELWGWGDKDQSPEERNGAILIYPK--
>UPI000252BA78	453	0.548	3.355E-139	0	353	357	0	344	347
MAPNVTSTPSG-IFDGD-----NRSDQAIIETPKKKYKKHIIWRNVIIFSYLHLAAVYGLYLVFTSAQFKTTLFALFLYICTGLGITAGAHRLWAHKSYKAKWPLELVLVIWNTMAFQDAAIHWARDHRVHHKYSETDADPHNATRGFFFAHIGWLLCKKHPDIKEKGKRIDISDLEKNRILAFQRKYYLILMPLFCFVLPTIIPVYGWNETWSNSYFVATVLRYVFVLNMTWLVNSAAH---IFGNKPYDKFINPSENKAVAIGALGEGWHNYHHVFPWDYKTAELGNYRFNVTTAFIDMCAKLRLAYDLKSVPSDLVKKRVERTGDGSHNLWGWGDKDQTQKDREVTMVYHK---
>Q5XXT0	453	0.570	3.355E-139	0	354	357	0	364	367
MPPNVTSAPNGIQYEDETmdPLIPSIEKYDGYPKqlPGKEYKRELVWRNIILFAYLHAAALYGAYLMLTAASWPTVIWAILLYHFSGWGITAGAHRLWAHRSYKANVPLRIILVLFNTLAFENHVIEWARDHRVHHKFSETNADPHNANRGFFFSHVGWLLCRKHPDVISKGKGIDMSDLENDPLLKFQRKYYLILMPIVCFVLPTIIPVYLWDETWTNSWFVATLFRYTFTLNMTWLVNSAAH---MWGQRPYDKYINPSENLSVAVGALGEGWHNYHHTFPWDYKTAELGNYRANFTTAFIDFFAKIGWAYELKTVSEDMIRRRVLRTGDGTHEkhshshkgdVWGWGDKDMLQQDKDEALVINSK--
>B8ZX60	453	0.557	4.595E-139	0	354	357	0	347	351
MAPNITSSPTGVLFEGETLDESSRVI----DAPKTKYKRQIVWRNVIIFAYLHIGAVYGLYLALTSAKWATLLFALCLHLFSALGITAGAHRLWAHRSYKAKWPLQLFLMIGNTIAFQDAAIDWARDHRLHHKYSETNADPHNAKRGFFFAHVGWLLCRKHPDIRAKGKGIDLSDLKNNPILSFQKKYYAILMPLLCFIVPTLIPVYCWDESWGNAYFVPTVLRYVYTLNMTWLVNSAAH---MFGNKPYDKYINPVENKMVAITALGEGWHNYHHVFPWDYKTAELGNYKVNITTLFIDACSKLGLAYDMKIVPQDLVRKRVERTGDGSHNVWGWGDKDQTQQDRDVTMVVNLK--
>UPI001CF73C0E	452	0.569	6.294E-139	0	354	357	0	347	350
MAPNV-SFPTGVLHENDEEI-SSATIPSEVNKPEDR-KLQLVWRNIILFAYLHLAALYGIWIMFTSAKIATSIFAILLYQLGGFGITAGAHRLWAHRSYKAKWPLRLILTFCNTLAFEDSVIDWARDHRVHHKFSETDADPHNAKRGFFFSHVGWLLCRKHPQVKEKGKQIDLSDLYADPILRFQKKYYNIVMPLVSFVMPTLVPMYLWGETFRNAFLV-NLFRYCLTLNATWLVNSAAH---MWGDKPYDKFINPAENFVVAVLALGEGWHNYHHTFPWDYKTAELGKYSVNFSTAFIDFFAKIGWAYDLKTVSAEMIKKRVLRTGDGTHEIWGWGDKDQPQEDYQDAIIMHRK--
>UPI000614B540	452	0.558	6.294E-139	0	355	357	0	348	369
MAPNITSSPTGVLFEGE-TLEDTP-VVAEPVKQ--KYVRRIVWRNVIIFSYLHLAAVYGLYLVFTSAKFATTLFALVLYFVCGFGITAGAHRLWAHKSYKAKWPLQLFLMICNTMAFQDAAIDWARDHRLHHKYSETNADPHNAKRGFFFAHVGWLLCRKHPDISEKGKGIDLSDLRNNRILAFQKKYYKYLMPLLCFIVPTIVPVVGWSETWPNAYFVAAILRYVLGLNMAWFVNSAAH---LYGFKPYDKFINPVENRGVAIVTFGEGWHNYHHVFPWDYKTAELGNYRYSPTTAFIDLCAKLGLAYDLKTVPDDVVRKRVERTGDGSHEVWGWGDKDQSQDDKDQTVIIHESL-
>A0A6P3X1B1	452	0.565	8.620E-139	0	350	357	0	343	352
MAPNTSLTPTGVLFEGET----LAEPQLiDVSKEKPKYVRRIVWRNVLAFSYLHIASLYGLYLAFTSAKWATVFFAILLYQSTALGITAGAHRLWAHRSYKAKWPLQLFLMIMNTIAFQDAAIDWARDHRVHHKFSETDADPHNAKRGFFFSHVGWLLCRKHPDVKEKGKGIDLSDLESDPILAFQKKYYTFLMPLLCFIMPTVIPVFFWDETWSNAYFVPTILRYTFTLNMTWLVNSAAH---MFGNKPYDKYINPSENKGVALMTFGEGWHNYHHVFPWDYRASEFG-YRLNFTTMFIDFCAKIGWVYDMKSVSEDMVMKRVERTGDGSHELWGWGDKDQTQEERDEAVV------
>A0A0L7RGJ0	452	0.545	1.181E-138	0	352	357	0	344	351
MAPNITSTPTGGLYEEE------SVDQATMFDpPKQQYQRHIVWRNVIIFSYLHLGAVYGLFLIFSSAKLLTTLFAFSLYVAGGLGITAGAHRLWAHKSYKAKWPLQLLLMIFNTIAFQDSAIDWARDHRLHHKYSETNADPHNAKRGFFFAHVGWLLCRKHPDIKEKGKGIDLGDLWSNPILAFQKRYYTYLMPVFCFVLPTVIPVYGWNESWKNAYFVSTVLRYVVTLNATWLVNSAAH---LFGNKPYDRFINPAENKGVAITAFGEGWHNYHHVFPWDYKTAELGNYSYNLTTAFIDFFAKLGLAYDLKIVPTDLVKKRVERTGDGSHELWGWGDKDQTQEDRDQTLVMH----
>A0A6L2Q648	451	0.834	1.617E-138	0	356	357	0	335	336
MAPNVTSSPTEVLCTAESTLPASNEVRSEEEKPTLKYRREIVWPNVVMHIYLNSAALYGG---------------------GILGITAGVHRLWSHRAYRATWQLRLILMLLHTLAFQTSAHEWVRNHRVHHKHSDTDADPHNVRRGFFFTHYGWMLVRKHPAVKEKGKQIDCSDIDADPFLVFQKRYYIILMPILCFLIPTAVPVYLWGETWTNAYHIAAVLRQVVTLHMTLITNSITHWPDTWRKRPYDKNIYPSENFMVSLLTLGEGWHNFHHVFPWDYKTAEIGGNRINPTTRFIDWCARIGWAYDLKTVPMSVVKRRIERTGDGTHEIWGWGDKDMTMRDKDLVEVINKEAM
>A0A834MK58	451	0.564	1.617E-138	0	355	357	0	349	351
MAPNVVAMPTGVLHENDEEICSSV-IPKEISKPE-ERKLELVWRNIIIFVFLHLVALYAVVLIFTSAKLYTTIYAIILYQMGGFGITAGAHRLWSHRSYKAKWPLRLILTFCNTLAFENSVIEWSRDHRVHHKYSETDADPHNAKRGFFFSHMGWLLCKKHPEVKNKGKLLDMSDLYADPIIRFQHKYYMILMPLICFVLPIPLPMILWNETFMNSYCL-NVFRYIITLHATWLVNSAAH---MWGDRPYDKYINPSENKMVSIFALGEGWHNYHHTFPWDYKTAELGQYSTNFSTFVIDMFAKIGWAYDLKTVSMDMVKKRVQRTGDGTHSVWGWGDKDQPKEDYEDATIINGKT-
>UPI0007383F0D	451	0.552	1.617E-138	0	350	357	0	342	357
MAPNVTSAPTGVLYQNE-----ISESNSVADKPKAKYQRRIVWFNVTVFVALHIAALYGLYRVFTSAKLVTALFAYVLYVCSGLGITAGVHRLWSHRSYKANFPLRCILMVFNTIAFQNSIYEWSRDHRVHHKYSETDADPHNAARGFFFAHVGWLLCKKHPDVKDKGKGVDTSDLMKDPIVAFQRRYYLVLMPLMAFILPTVIPVYLWDETWANAFFVPTMLRYAFTLNMTWLVNSAAH---IFGGKPYDRFMNPAENVSVAVAALGEGWHNYHHVFPWDYKAAELGNYRLNFTTAFIDFFAKIGWAYDLKRVSSEIIKQRVKRTGDGSHEVWGWGDKDQPSEEREAAII------
>UPI0006C95DE6	451	0.556	3.034E-138	0	353	357	6	365	369
MAPNVTSSsPTGVLFEndslAEEEAQNDkTEtivPAASSAQTEYKYKRQLVWRNIILFASLHIGALYGVWLIFTSAKISTTLFAIFLYEISALGITAGAHRLWSHRSYKAKWPLRLILVFFNTIAFQDAAIDWARDHRLHHKYSETDADPHNAKRGFFFCHIGWLLCRKHPAVKEKGKGIDLSDLYSDPILVFQKKYYLILMPIFCFVLPTVIPIYFWNETFVNALYIPTLLRYAFTLNITWLVNSVAH---LFGNKPYDRFMNPAQNLSVALLALGEGWHNYHHTFPWDYKTAELGDYWYNFTTMFIDFFAKIGWAYDLKTVSRDMVKKRVQRTGDGSHELWGWGDKDQLQDERDDVLVTHK---
>A0A6P9AMN9	450	0.563	4.155E-138	0	354	357	0	355	358
MAPNITNAPTGVLfEDDDKPIEGL-KDRVvdtHVPQTcDPNHKIRIVWRNVAIFLYLHIAAIYGGYLLLTSAKLLTVAFAIVMYWAGGLGITAGAHRLWAHKAYKANLPLRIILTVFNTIAFQNHVIEWARDHRVHHKYTETDADPHNLNRGVFFAHVGWLLCRKHPDVISKGKGIDMSDLESDPVLAFQKKYYLILMPITCFIVPTMIPMYLWNETFTNSWFVATMFRYVFTLNMTWLVNSAAH---KWGNRPYDESIAPSENLGVSIGAMGEGWHNYHHVFPWDYKAAELGNYRGNFTTAFIDFFSRLGWAYDLKTVPSAMVKSRVERTGDGSHEVWGWGDKDMTPEDRQMANILNKK--
>J3JUK9	450	0.544	5.691E-138	0	355	357	0	349	351
MAPNIQSAPTGVLQEGDEEIISVVKP-SRDDKPTPR-KIQLVWRNIIIFAYLHAIAVYGFYLMLTSARIYTSIYAIILYQMGGFGVTAGAHRLWSHRAYKAKWPFRLFLAFCNTLAFENSVIEWSRDHRVHHKFSETDADPHNAKRGFFFAHMGWLLVRKHPDVIEQGKKLEISDLYADPIIRFQHKYYMLLMPIICFVLPVPIPVLLWNETWLNSFCL-NIFRYVFTLHATWLVNSAAH---LWGHRPYDQFINPSENIAVSILALGEGWHNYHHTFPWDYKTSELGKYSVNFSTCLIDMMAKIGLAYDLKSVSEDMIKKRVLRTGDGTHEVWGWGDKDQPREDQKEAVITHRKL-
>Q4PP77	450	0.542	5.691E-138	0	354	357	0	350	353
MGPNITSTPTGVLFENE--LEINPQTQLTSETKNKEvFVRKIVWRNVAAFIILHLAALFGLYRVITSAKILTTLFAYVLYVCGGLGITAGAHRLWSHKSYKAKLPLRLILMVFNLLAFQNSIWEWSRDHRVHHKYSETDADPHNAKRGFFFSHVGWLMSKKHPDVKEKGRGLDMKDLEADPVVAFQKKYYFYLMPLVAFVLPTAIPMYFWNETYWNAMFVSTLLRYTITLNMTWLVNSAAHF---FGPRPYDKNINPSENIGVAIGAFGEGWHNYHHVFPWDYKAAELGDYGFNWTTGFIDFFAKIGWAYDLKVVEKGMIQNRVKRTGDGSHEVWGWGDKDQTVEDRNATIIHNPK--
>A0A067R1V5	450	0.757	5.691E-138	0	354	357	9	362	365
MAPN----SSSVTEDrgAGDTAHAPQNERrgAGAE-PYPNYRTEVVWPNVVVHAYLNLAALYGAYLMFTSARLPTAIWAFILYEAGILGITAGAHRLWSHRAYKATWPLRVFLVLLQTLAFQTSAHEWVRNHRVHHKFSDTDADPHNVNRGFFFTHYGWMLTKKHPAVKENGKKVDSSDLDADPLLIFQKRYYMIIMPILCFVIPTAVPVFVWNETWSNAYHIAAVMRQVITLHMTLITNSVTHWPDTWRKRPYDKRICPSENFFVSLLTLGEGWHNFHHVFPWDYKTSEIGYNRINPTTHFIDFCARIGLAYDLKTVPTSMVKRRVQRTGDGTHELWGWGDADMSEAEKKMVQVVNEK--
>A0A833W4C9	449	0.540	7.794E-138	0	353	357	0	348	350
MAPNITNSPTGVLFEGET----LEEIP-GLSEPKKKIKKQIVWQNVIIFLYLHLGAVYGLYLVLTSAKIVTTLFALFLYLVSGLGVTAGAHRLWSHRSYKAKWPLQVLLTIFNTIAFQDAAIDWARDHRLHHKYSETDADPHNAKNGFFFAHVGWLLCRKHPDIAKKGKGLDLSDLRNNPILMFQKKYYMYLMPLFCFILPTVIPVYYWNETWVNAYFVPTILRYVFTLNMTWLVNSAAH---LFGNKPYDRYINPAENKMVALTAFGEGWHNYHHVFPWDYKTAELGNYRFNITTAFIDLCAKLGLAYDLKIVPKDVVHKRVQRTGDGSHNsvnLWGWGDKDQTKQDLDVTMVLKK---
>UPI0004CD1F94	449	0.558	1.068E-137	0	352	357	0	339	345
MAPNVTAALTTLCE----------EDLAKTTSSKPVYKREIVWFNVAVFSLLHIGALYGAYLMFSSAKLLTTFYAFVLYMCSGIGITAGAHRLWSHRSYKAKLPLKIILMIFNTLAFQNSIYEWSRDHRVHHKYSETDADPHNATRGFFFSHVGWLLCKKHPDVKEKGKGIDMSDLEADPVVAFQKKHYKFLMPLICFILPAFAPVYFWGESWNNSYFVAVILRYVWTLHMTWLVNSAAHF---FGGKPYDKYMNPSENVMVAWGALGEGWHNYHHVFPWDYKAAELGKYWGNSTTAFIDFFASFGWAYDTKVVSTELIRQRVTRTGDGTHPLWGWGDKDQTPDERDAALITN----
>UPI0006269E40	449	0.587	1.068E-137	0	354	357	0	352	355
MTPNITSASTGVLfEDetvDETTISPPTEII-KEEKP--KYVRQIVWRNVIIFAYLHIAAVYGFTLIFTSAKLATTIFAIFLYQLSGLGITAGAHRLWAHKSYKAKWQLRLLLTIFNTLAFQDAVLDWARDHRVHHKFSETDADPHNAKRGFFFAHVGWLLCKKHPDVKSKGKGIDLSDLENDPILAFQKKYYLYLMPVICFILPTVIPVVCWGETWTNSYFIPAVLRYIFTLNSTWLVNSAAH---LIGSKPYDKYINPSENGGVAFVALGEGWHNYHHVFPWDYKTAELGNYRCNTTTAFIDFFAKIGWAYDLKSVSTDMVRKRVERTGDGSHEVWGWGDKDQPQDERESAIITHKK--
>UPI001ED959DA	449	0.566	1.068E-137	0	354	357	15	365	368
MSPNITSAPTGVLFEGE-TVEDTTIVAPEIQKEKPQYVRQIVWRNVIIFVYLHLTALHGFYRIFTSAKLTTTIFAFFLYQLSGLGITAGAHRLWAHKSYKAKWQLRLLLTTFNTLAFQDAVLDWARDHRVHHKYSETDADPHNAKRGFFFAHVGWLLCRKHPDVKQKGKGIDLSDLESDPILAFQRKYYMFIMPLICFILPTVIPVFCWDETWSNAYLIPAVLRYVVTLNATWLVNSAAH---LFGSKPYDKFINPSENGGVAFVALGEGWHNYHHVFPWDYKTAELGNYRCNLTTAFIDFFAKIGWAYDLKSVSTDMVRKRVERTGDGSHEVWGWGDKDQPQEEREGAIITHQK--
>UPI00096B087C	449	0.553	1.462E-137	0	354	357	0	348	351
MAPNVTSIPTGVLhEQDDEISMR--EIPPEVSKPDNR-KLELVWRNIILFAYFHLAALYGLYLVFVSAQWKTTVLALILYQCGGIGVTAGAHRLWAHRSYKAKWPLKLILTVFNTLAFENSVIEWSRDHRVHHKFSETDADPHNAKRGFFFSHIGWLLCRKHPQVKEKGKGLDMSDLYADPIIAFQDKYYLILMPLGCFILPTLAPMYLWNETFLNSFCL-NMLRYVITLNATWLVNSAAH---LFGSKPYDRFINPAENLFVSIFALGEGWHNYHHTFPWDYKTSELGKYSVNFSTAFIDFFALIGWAYDLKTVSIDMIKKRVERTGDGSHEIWGWGDKDQPKEDFKDATILYKK--
>A0A834XP77	448	0.554	2.003E-137	0	354	357	0	350	353
MGPNITSAPTGVLFEnelevnPQTQLTT--EIKN---KKI--FIRKIVWRNVLAFVILHLAALYGLYRALTSAKLLTTLFAYCLYVCGGLGITAGAHRLWSHKSYKAKLPLRLILMVFNLLAFQNSIWEWSRDHRVHHKYSETDADPHNAKRGFFFSHVGWLMSRKHPDVIEKGKGLEMKDLEADPVVAFQKKYYFYLMPIVAFVIPTAVPMYFWNETYWNAMLVATLLRYAITLNMTWLVNSAAHF---FGPRPYDKNINPSENISVAIGAFGEGWHNYHHVFPWDYKAAELGSYGLNWTTGFIDFFAKIGWAYDLKVVEKGMIQNRVKRTGDGSHEVWGWGDKDQTVEDRNATIIHNPK--
>UPI001F4F249A	448	0.557	2.003E-137	0	347	357	0	361	419
MAPNITSTPTGV---PYGNSILESKqmdLNEGEEKkPAPEYKRQIVWRNVLLFAYLHFAALYGAYLMFSSAKILTSIFAILMYQVSGLGITAGAHRLWSHRSYQARWPLRVLLMVFNTLAFQNHIFEWARDHRVHHKFTDTNADPHNATRGFFFSHVGWLMVRKHPDVMLKGKQIDLSDLERDSVVQFQKKYYLILMPVLCFLIPTCIPVYCWGETWKNAWFVATMFRYTLTLNISWLVNSAAH---MWGNKPYDKFINPAENLSVAVLALGEGWHNYHHVFPWDYKTAELGTYSTNFTTAFIDFMARIGWAYDLKTVPLEMVKRRAQRTGDGTHSsaaeqnhghghsheggVWGWGDRDIPAEDTEL---------
>UPI001443440F	447	0.549	3.757E-137	0	352	357	0	341	348
MAPNITNGPTGVLFEGEQN-----EV--GDQSKT-KYKRQIVWRNVIIFSFLHLGALYGVYLSLTAAKWMTLFFAFSLYLGSGLGITAGAHRLWAHRAYKAKWPMELFLVIMNTIAFQDAAVDWARDHRLHHKYSETNADPHNATRGFFFAHVGWLLVRKHPDIKTKGKGIDMDDLRNNPILAFQKKYYVYLMPLMCFVVPTVIPVVLWEETWMNAYFIPTILRYVFTLNATWLVNSAAH---LIGNKPYDRFINPSENKAVALTAFGEGWHNYHHVFPWDYKTAELGDYKFNLTTAFIDLCAKLGLAYDLKLVPRDMVQKRVERTGDGSHELWGWGDKDQTQADRDQTIVTH----
>UPI00083C6135	447	0.546	3.757E-137	0	352	357	7	351	358
MAPNITSTPSGILSEGD-NLEENGMI----DTPKKKYVRHIVWRNVIIFGYLHLGALFGLYLAFTSAKILTCLFAFILYVCSGIGITAGAHRLWAHRSYKAKWPMEFVLMIFNTIAFQDAAIDWARDHRLHHKYSETDADPHNAKRGFFFAHVGWLLCKKHPDIKEKGKGIDLNDLKKNPILAFQKKYYLILMPLLCFIVPTIIPVYFWNETWLNAYYIPTILRYVFTLNMTWLVNSAAH---LFGNKPYDRFINPAENKAVALTAFGEGWHNYHHVFPWDYKTAELGNYKFNFTTAFIDACAKLGLAYDLKIVPRDIVQKRVDRTGDGSHDVWGWGDKDQTQKDRDITMVTH----
>A0A8I6RWK6	447	0.547	5.145E-137	0	348	357	0	337	348
MAPNITSSP-EVTQCPVKPLELMP------EKEE-EYKLTIVWRNVILFAYLHLAAVYGLYSLVFEAQWKTVLFVFVLYQMSALGITAGAHRLWSHRAYKAKLPLRILLAFFNTLAFQNHVIEWARDHRVHHKYSETDADPHNATRGFFFAHVGWLLCRKHPELKRKGKQIDMSDLENDPVLAFQKKYYLTLMPVVCFILPAIVPMYFWGETFTCAWFTASMFRYTLTLNLTWLVNSAAH---MWGNKPYDATINPAENLGVALGAAGEGWHNYHHVFPWDYKAAELGNYRANTTTAFIDLMAKIGWAYDLKTVPHEIINKRCQRTGDGTRPLWGWGDKDMTQEDAEGT--------
>A0A7J7BB76	447	0.558	5.145E-137	0	354	357	0	349	352
MAPNI-SAPTGVLHETDEEITTTVQhISQETKKPD-EYKLRLVWRNIFLFAYLHALALYGFYLMFTSAKILTSLWGFVLYQLGGLGITAGAHRLWAHRSYKAKWPLRLLLTLFNTLAFQDAVVDWARDHRVHHKYSETNADPHNATRGFFFAHVGWLLCRKHPEVREKGKGIDLSDLYQDPILRYQKKFYLLVMPIVCFIIPTTVPMYLWNETFMNAFCI-NLFRYTFTLNATWLVNSAAH---IFGDKPYDRFINPSENISVAVLAMGEGWHNYHHTFPWDYKTSELGKYSTNFTTAFIDFMARIGWAYELKTVPQELIKKRVLRTGDGTHELWGWGDKDQSNEEQQDALITHKK--
>UPI0018C3BD2A	447	0.525	5.145E-137	3	354	357	28	377	380
---RLHEATTGVLfeYDAETIDGGLVKDIERLKKAEKR-KLKLVWRNIIAFGYLHVAALYGAYLMFTSAKWQTMVFAFAMYVVSGLGITAGAHRLWAHRSYKAKWPLRVLLVIFNTVAFQDAAYHWARDHRVHHKYSETDADPHNATRGFFFSHIGWLLCKKHPEVKAKGKGVDLSDLRADPVVMFQKKYYMILMPLLCFVLPTLVPMYYWNESFMNSWFVATMFRWCFILNVTWLVNSAAH---KFGGKPYDKNISPAENKSVAIFAFGEGWHNYHHVFPWDYKTAEFGKYSMNFTTAFIDFFAKIGWAYDLKTVSADIIKQRVKRTGDGSHHTWGWGDKDQPKEEIENAVRINKK--
>UPI0006264C3D	446	0.557	1.322E-136	0	352	357	26	375	381
MAPNITSTPTGVLFEDEtielERTGQETEIL----KEKRSYTRSIVWKNVLIFSYLHLGALYGLYLVFTSAKLATTFFAFLLYQCTGLGITAGAHRLWAHRSYKAKWQLRLILMIFNTIAFQDAAIDWARDHRVHHKYSETNADPHNAKRGFFFAHVGWLLCRKHPDVKEKGKGIDLSDLKSDPILMFQKKYYVLLMPLFCFILPTVIPVFCWNETWSNAYFVAAILRYVFTLNMTWLVNSAAH---LFGGKPYDRFINPAQNKGVAAMALGEGWHNYHHVFPWDYKTAELGNYKYNTTTAFIDFFAKIGWAYEMKSVNVDTIKRRVERTGDGTHELWGWGDKDQPSEEREKAVITH----
>A0A336MXG6	445	0.513	1.810E-136	0	354	357	48	400	403
MPPNATNEVTGVLnEDDAETFdGGLSKditPLKKAEKRKLK----LVWRNILLFAYLHLAALYGAWLCLAEAKWPTVFFAFFLYVVSALGITAGAHRLWAHRSYKAKLPLRIILAVFNTIAFQDCAMHWARDHRVHHKYSETDADPHNATRGFFFSHVGWLLCRKHPDVIEKGKKLDISDLEADPVLHYQRKYYMILMPLACFILPTMIPMYVWGETLKNAWFICAMFRYTFVLNVTWLVNSAAH---KWGDKPYDKSINPAQNPSVAIFAFGEGWHNYHHVFPWDYKTAELGGYHFNFSTAFIDFFAKIGWAYDLKSVSEEIIEKRVRRTGDGSHNLWGWGDKDQDAGEIRDATITHHK--
>A0A0M4EPW0	445	0.527	2.480E-136	6	354	357	6	352	355
------QDSTGVLfeCDAETIDGGLVKDIVSL-KKADKRKLKLVWRNIILFGYLHLAALYGAWLIFTSAKWQTIVLAFALYVVSGLGITAGAHRLWAHRSYKAKWPLRLILVIFNTVAFQDAAYHWARDHRVHHKYSETDADPHNATRGFFFSHIGWLLCKKHPEVKAKGKGVDISDMRADPILMFQKKHYMILMPLCCFILPTLAPMYFWNETLINAWFVATMFRWCFILNVTWLVNSAAH---KFGGRPYDRFINPSENISVAMLAFGEGWHNYHHVFPWDYKTAEFGKYSLNLTTAFIDFFAKIGWAYDLKSVSPDIIKKRVKRTGDGTHATWGWGDKDQPKEEIDDAVITHKK--
>A0A1B0CEY2	445	0.519	3.396E-136	0	354	357	0	355	358
MPPNATTTTTTCTGvlnenDAETVDGGLLEDRTHL-KSAEKRRLKLVWRNIIAFGYLHLAALYGAYLLLTSARIYTILFAFVLYVVSGLGITAGAHRLWAHRSYKAKLPLRILLVIFNTIAFQDCAMHWARDHRVHHKFSETDADPHNATRGFFFSHIGWLLCRKHPDVIARGRQLDISDLQADPVLRFQRKYYMLLMPFMCFIIPTIIPVYVWGESWHNSWFVATMFRYTFVLNITWLVNSAAH---AWGSKPYDKHINPSENKSVAMFAFGEGWHNYHHVFPWDYKTAELGNYRLNTTTAFIDFFAKVGWAYNLKTVSSDIIEKRVKRTGDGSHNLWGWGDKDQDQEEIDGATIMHRK--
>UPI001D064B63	445	0.553	3.396E-136	0	353	357	25	377	382
MAPNITSAPTGVLhEEDEEIIDTIGNDSKKLSSQVPEKReLKLVWRNILLFVYLHAAAVWGMYLMLTSAKLATVAFAIILYQMGGLGITAGAHRLWAHRAYKANWALRVLLTIFNTIAFQNHVIEWARDHRVHHKYSETDADPHNATRGFFFAHVGWLLCRKHPEVKNKGKGIDVSDLEADPILRFQRKYYLILMPIFCFLLPTTIPVYCWGESWGNAWFVCALFRYAFTLNATWLVNSAAH---LWGNKPYDRFINPAENLGVAIAAMGEGWHNYHHTFPWDYKTAELGNYRANFTTAFIDFMSKIGWAYELKTVSHEMIQKRVERTGDGTHELWGWGDKDQSEQERNEATILRR---
>UPI000A1D25CB	444	0.536	4.651E-136	2	354	357	28	379	382
--PNkLQQDSTGVLfeCDVETTDGGLEKDITTLKKAEKR-RLKLVWRNIIAFGYLHLAALYGAYLMVASAKWQTIAFAYILYVMSGLGITAGAHRLWAHRSYKAKWPLRLLLVIFNTIAFQDAAYHWARDHRVHHKYSETDADPHNATRGFFFSHIGWLLCKKHPEVKAKGKGVDLSDLRADPILMFQKKYYMLLMPIACFIAPTIVPMYFWGESFVNAWFVATMFRWCFILNVTWLVNSAAH---KFGGRPYDKFINPSENISVAILAFGEGWHNYHHVFPWDYKTAELGQYSLNFTTAFIDFFAKIGWAYDLKTVSSDIIQKRVKRTGDGTHATWGWGDADQPKEEIEDALITHKK--
>A0A224XT02	444	0.550	6.371E-136	0	352	357	0	342	348
MAPNITTTPAANDCP-----TNTPENLP-IQKvP--EYKLQIVWRNVILFAYLHLAGLYGAYLMLFKAHWLTVGWAIILYYFSALGITAGAHRLWSHRAYKARLPLKIFLAFCNTISFQNDIFEWARDHRVHHKFSETDADPHDARRGFFFSHIGWLLCRKHPNVKEKGKVIDLSDLYADPVVMFQKKYYLLLMPLACFLMPTTIPMYYWNESFLNSWFVAAMFRYAFVLNMTWLVNSAAH---MWGNKPYDMTINPAENLGVALGAAGEGWHNYHHVFPWDYKAAELGNYKANFTTGFIDFMYRIGLAYDLKSVPQEVVKKRCTRTGDGTHQVWGWGDKDITTEELNDAVIVN----
>A0A0C9RGK7	444	0.532	6.371E-136	0	354	357	0	347	354
MAPNITSAPTNVLY------QNGiDESSSVNKEPQVKYQLRIVWFNVSAFIALHVGAMYGLYRVFTSAKLVTILFAYVLYVCSGLGITAGAHRLWSHRSWKANFPLRCILMIFNTIAFQNSIYEWSRDHRVHHKYSETNADPHNATRGFFFAHVGWLLCKKHPDVKNKGKGVDMSDLLRDPIVVFQRRHYLTLMPIIAFVVPTCIPVWFWGETWVNAFFIPTVLRYVFTLNMTWLVNSAAH---LFGGKPYDRFMNPAENLAVAVGALGEGWHNYHHVFPWDYKAAELGNYRFNFTTAFIDFFAKIGWAHDLKRVSPEIIEQRVKRTGDGTHEVWGWGDKDQPSEEREAAIIeYHAK--
>UPI0010F721AF	444	0.563	6.371E-136	0	352	357	5	350	357
MAPNITSTPTGVLFEGE-TLEDAPE---AVEPPKEKYVRRIVWRNVIIFSYLHLGAVYGLYLMLTSAKLKTNLFAITLHILSALGITAGAHRLWAHKSYKAKWPLQLLLMIFNTIAFQDAAIDWARDHRLHHKYSETNADPHNAKRGFFFAHVGWLLCRKHPDISEKGKGIDLSDLRNNRILAFQKKYYKVLMPMCCFILPTVIPVVAWNETWLNAYFVPTVLRYVFSLNMTWLVNSAAH---LYGNKPYDKYINPVENMGVAIGALGEGWHNYHHVFPWDYKTAELGNYRYNVTTGFIDLCAKLGLAYDLKIVPHDVVKKRVERTGDGSHEVWGWGDKDQLQEDKEQTMVTH----
>UPI000E6E508B	444	0.542	6.371E-136	0	354	357	0	359	361
M-PPNSSEpivvglsrPTGVLNETDAEL-PDGGITADVQKlkKADKLPRKLVWRNILAFAYLHVAALYGAWLMLTSAKWTTCAFALFLYTLSGLGITAGAHRLWAHRSYKAKLPLRILLVAMNTLAFQDCAMHWARDHRVHHKYSETDADPHNATRGFFFSHIGWLLCRKHPDVIEKGKKLDISDLKADPVLRFQKKYYMTLMPLTCFIIPTLIPVYWWGETWANAWFVSTLFRYTFILNVTWLVNSAAH---KWGDKPYDKEISPSENPSVAMFALGEGWHNYHHTFPWDYKTAELGNYRMNMTTAFIDFFAKIGWAYDLKTVSDEIIKKRVERTGDGSHNLWGWGDKEQPKEEIENAIRINKK--
>A0A182NRU1	443	0.543	8.725E-136	0	354	357	0	352	355
MAPNATVEATGVLNevDAETIDGGLAKDVAPLKRAEKR-KIKLVWRNVIAFGYLHLAAVYGAFLMLTSARLYTIAFAFILYVVSGLGITAGAHRLWAHRSYKAKLPLRIILALFNTIAFQDCALHWARDHRVHHKYSETDADPHNATRGFFFSHIGWLLCRKHPEVIAKGKQLDISDLESDPVLRFQRKHYMILMPLACFVLPTVAPVYFWNETWTNAWFVATLFRWTFILNVTWLVNSAAH---KWGDKPYDKTISPSENRTVASFAFGEGWHNYHHVFPWDYKTAELGNYRMNMTTAFIDFFAKIGWAYDLKTVSQEIVEKRVKRTGDGSHTTWGWGDKDQDQYEVKHATIINQK--
>A0A482XKD3	443	0.561	8.725E-136	0	354	357	0	363	370
MAPNITSAPTGVLFenDTLEADIPPVETFNGVgKKPEqKQYKVKLVWRNILLFVYLHAAALYGAYLMVTAARVYTGIFATILYMCAGFGITAGAHRLWAHRSYKATLPLRLILVVFNTLAFENHVIEWARDHRVHHKYSETNADPHNAKRGFFFSHIGWLCCKKHPDVMEKGKGIDMSDLASDKLLMFQKKYYLILMPLICFTIPTIIPVYCWGESWKNAWFVATMFRYTFTLNMTWLVNSAAH---LWGQRPYDQFINPSENLGVSVGALGEGWHNYHHTFPWDYKTAELGNYRTNFTTAFIDFFAKIGWAYDLKTVPMAMIAKRVKRTGDGSHPlhhshegdVWGWDDKDMKQEDKDDALVTHKK--
>UPI00143D363C	443	0.560	8.725E-136	0	352	357	20	366	372
MPPDVTNAPTGVLFEGE---TVDPTVVKDSPKKEVKYTRQLVWRNLIIFAYLHLGALYGLYLVFTSAKLATTLFAIFLYQCSGIGITAGAHRLWAHKSYKATWQLRVLLTILNTMAFQDAAIDWARDHRVHHKYSETDADPHNAKRGFFFAHVGWLLCRKHPDVRIKGKGIDMSDLQNDPILAFQKKYYFFLMPLLCFLLPTVIPVMGWNETWTNAYFIAAVLRYTFTLNMTWLVNSAAH---LFGNHPYDQFINPSENKSVAILALGEGWHNYHHVFPWDYKTAELGNYTFNFTTAFIDFFAKIGWAYDLKSVSTEMVQKRVERTGDGSHEVWGWGDKDQPPEEREEAIITH----
>UPI0007E5FFD8	443	0.541	8.725E-136	3	354	357	28	380	383
---NLTklqQDSTGVLfeCDVETTDGGLVKdILP--MKKADKRKMKLVWRNIIAFGYLHLAALYGAYLMITSAKWETIGLAYILYAVSGLGITAGAHRLWAHRSYKAKWPLRLILATFNTIAFQDAAYHWARDHRVHHKYSETDADPHNATRGFFFSHIGWLLCKKHPEVKAKGKGVDLSDLRKDSILMFQKKYYMILMPLLCFILPTMIPMYFWNETFVNAWFVATMFRWCFILNVTWLVNSAAH---KFGGRPYDKEISPSQNISVAVLAFGEGWHNYHHVFPWDYKTAEFGKYSLNFTTAFIDFFAKIGWAYDLKTVSPEIIKKRVKRTGDGTHATWGWGDTDQPKEEIDDALIIHKK--
>UPI001CA8A774	443	0.566	1.195E-135	0	353	357	27	377	382
MPPDVTSTPTEVLLEGETlDDIRSSMVKDAFIKQE-KYKLKIVWRNVTIFFFLHLGALYGLYLCFTSAKLLTTIFAFVLYQLTGLGITAGAHRLWAHKSYKAKWQLSLLLTILNTMAFQDAAIDWARDHRVHHKYSETNADPHNATRGFFFAHVGWLLCRKHPDVRSKGKGIDMSDLYKDPILAFQKKYYTILMPLFCFVIPTLIPVFLWNETWINAYFIPTILRYVFTLNMTWLVNSAAH---LFGNKPYDRFINPSENKGVAIMALGEGWHNYHHVFPYDYKTAELGNYRFNFTTAFIDFFARIGWAYDLKTISTDMIQKRVDRTGDGSHDIWGWGDKDQLPEEREQTIITHQ---
>UPI00148D33B0	443	0.521	1.195E-135	7	354	357	36	381	384
-------DSTGVLFeqDAETIDGGLVKdIQS--MKKADRRKLKLVWRNIILFGYLHLAALYGAWLIFTSAKWQTILLAFVLYVVSGLGITAGAHRLWAHRSYKAKWPLRVLLVIFNTVAFQDAAFHWARDHRVHHKYSETDADPHNATRGFFFSHIGWLLCKKHPEVKAKGKGVDLSDLRADPVLMFQKKHYMILMPLACFILPTLAPMYFWNETLMNAWFVATMFRWCFILNVTWLVNSAAH---KFGGRPYDKDISPSQNVSVAVLAFGEGWHNYHHVFPWDYKTAEFGKYSLNFTTAFIDFFAKIGLAYDLKTVSPDIIKKRVKRTGDGTHATWGWGDKDQPKEEIDDALITHKK--
>A0A5E4R0N6	443	0.549	1.637E-135	0	354	357	0	349	352
MAPK-SSDANGVLFESDA-ATADMALHTTPIQKADNYPRRYVWRNIIAFTYLHIAALYGGYLFLFSAKWQTDVFAYVLYVMSGLGITAGAHRLWAHKSYKATWPLRLILVIFNTLAFQDSAIDWARDHRMHHKYSETDADPHNATRGFFFSHIGWLLVRKHPELKRKGKGLDLSDLYADPILRFQKKYYMLLMPLACFVVPTVVPVYCWGESWVNAYFVAAMFRYAFILNVTWLVNSAAH---KWGDKPYDKSIQPSENISVSIFALGEGFHNYHHTFPWDYKTAELGNNRLNFTTNFINFFAKIGWAYDLKTVSDEIIQSRVKRTGDGSHHLWGWGDKDHAKEEMNAAIIINPK--
>Q75PL6	442	0.543	2.242E-135	0	354	357	0	349	352
MAPNV-KDANGVLFenDADTPDLGLSSTPV---QQADNYPKKLVWRNIILFTYLHIAALYGGYLFLFHAKWQTDLFAYILYVMSGLGITAGAHRLWAHKSYKAKWPLRVILIIFNSLAFQDSALDWARDHRMHHKYSETDADPHNATRGFFFSHIGWLLVRKHPELKRKGKGLDLSDLYADPILRFQKKYYLILMPIACFILPTVIPVYFWNESWINAFFVATLFRYTFILNVTWLVNSAAH---KWGGKPYDKNIKPSENISVSVFALGEGFHNYHHTFPWDYKTAELGNNRLNFTTNFINFFAKIGWAYDLKTVSDEIIKNRVNRTGDGSHYLWGWGDKDLDKEEIKQAIRINPK--
>V5I9A7	442	0.560	3.070E-135	0	354	357	0	347	349
MAPNI-SMPTGVLHEHDEEVVAKV-IPPEVVKPSDR-KLKLVWRNIILFAYLHAVAVYGLYLMFTSAKIATSIYAIILYQLGGLGVTAGAHRLWAHRSYKANVPLRIILTVFNTMAFENSVIEWSRDHRVHHKFSETDADPHNAKRGFFFSHVGWLLCRKHPDVKNKGKGIDMSDLYEDPILAFQDRYYLILMPFACFILPTMVPMYLWNETFVNAFCI-NIFRYILTLNATWLVNSAAH---LYGHKPYDRYINPAENLTVSLLALGEGWHNYHHTFPWDYKTSELGKYSVNFSAAFIDFFAKIGWAYDLKTVSEDMVKKRVLRTGDGTHEIWGWGDKDQPKEDYNDALITHKK--
>A0A2S2Q438	442	0.550	3.070E-135	0	353	357	0	362	367
MAPNMTkRSvgSPSVLfnEDgtepsvvDEGNQIAEGEtIENSKYKP-YRYQRQIVWRNVALFAYLHIAALYGAYLMFASAKIATSIWAILLYQMSGLGITAGAHRLWAHRSYKAKLPLRIILMIFNTIAFENHIYEWARDHRMHHKYSETNADPHNAKRGFFFSHVGWLLCRKHPEIKEKGRGIDMSDLDRDPVVKFQTTYYLLLMPVLCFLIPTCVPVFLWGETWGNSWFVATMFRYTFTLNMTWLVNSAAH---MWGDKPYDKFINPAENIGVALGALGEGWHNYHHVFPWDYKAAELGNYRANLTTGFIDFFSKLGWAYDLKTVSMDMIRKRVDRTGDGSHGIWGWEDKELSPEDRQEAIIINR---
>UPI000C1FE9E2	441	0.559	4.205E-135	0	353	357	0	344	347
MAPNLSSQ-TGILFEGEELI---SEFSGGNQKPDNR-KLKPVWRNIILMGYLHLAAIYGCYLAFTSAKLATTIFAFIMYQLSGLGITAGAHRLWAHKSYKAKWPLRLMLTIFNTIAFQDAVVDWARDHRVHHKFSETDADPHNAKRGFFFSHVGWLLCRKHPEVKQKGKGIDMSDLYADPILKFQKDYYLMVMPIFCFLIPTWVPMYFWGETFKNAFFM-NLLRYAWALNVTWLVNSAAH---MFGDKPYDKYINPAENLSVALLALGEGWHNYHHTFPWDYKTAELGKYSVNLTCLFIDLMAKIGWAYDLKTVSEDMVRKRVERTGDGSHELWGWGDKDQSEEERTGALILNK---
>A0A6P7GEV9	441	0.551	5.759E-135	0	354	357	5	352	355
MAPN-TSMPTGVLHehDDEVQAKM---IPAEIVKPS-ERKLELVWRNIILFAYLHMVALYGFYLMIAQAKVFTSILAVVLYICGGLGITAGAHRLWAHRSYQAKWPLKIILTIFNTLAFENSVIEWSRDHRVHHKFSETDADPHNAKRGFFFAHVGWLLCRKHPEVKSKGKGIDMSDLEQDPILAFQDRHYLMLMPITCFVIPTIIPMYFWNETFFNAFCV-NIFRYVFTLNATWLVNSAAH---MWGDKPYDKFINPSENVSVSVFALGEGWHNYHHTFPWDYKTSELGKYSTNFSSAFIDFFAKIGWAYDLRTVSIDMIKKRVQRTGDGTHEIWGWGDKDQRKEDYDDATVLYKK--
>I7B370	441	0.540	7.887E-135	0	354	357	0	350	353
MAPNISEDVNGVLFesDAATPDLALARPP--VQKADNKPK-QLVWRNIILFAYLHLAALYGGYLFLFSAKWQTDIFAYILYVISGLGITAGAHRLWAHKSYKAKWPLKVILIIFNTVAFQDAAMDWARDHRMHHKYSETDADPHNATRGFFFSHIGWLLVRKHPDLKEKGKGLDMSDLLADPLLRFQKKYYLVLMPLACFVMPTMIPVYLWGETWTNAFFVAAMFRYAFILNVTWLVNSAAH---KWGDKPYDKSIKPSENMSVAMFALGEGFHNYHHTFPWDYKTAELGNNKLNFATAFINFFAKIGWAYDMKTVSDDIVKNRVKRTGDGSHHLWGWGDKNQPKEEIEAAIRINPK--
>U5EN19	441	0.539	7.887E-135	0	354	357	0	352	355
MAPNATSEVTGVLNenDAETIDGGLVKdI--TVHKKAEKRKLHIVWRNVIAFGYLHLAAVYGAWLLLTSARLYTVAFATFLYVISGLGITAGAHRLWAHRSYKAKLPLRIILAIFNTIAFQDCAMHWARDHRVHHKYSETDADPHNATRGFFFSHVGWLLCKKHPDVIAKGKQLDISDMLQDPVLAFQKKHYFILMPILCFILPTTIPVYCWGETWTNAWFVATLFRWTFILNVTWLVNSAAH---KWGDKPYDKSINPSENPSVAAFAFGEGWHNYHHVFPWDYKTAELGNYRLNMTTAFIDFFAKVGWAYDLKSVSNEIIKKRVVRTGDGTHHTWGWGDKDQDKIEIDHATITHRK--
>A0A6B2ECE7	441	0.538	7.887E-135	0	354	357	0	355	358
MPPNATSTTTTCTGvlnenDAETVDGGLLEDRTHLKNAEKR-RPKLVWRNIIAFGYLHLAALYGAYLLLTSAKLFTVAFAFTLYTVSGLGITAGAHRLWAHRSYKARLPLRILLGIFNTIAFQDCAMHWARDHRVHHKFSETDADPHNATRGFFFSHVGWLLCKKHPDVIAKGRQLDISDLKADPVLHFQKKYYMIAMPLLCFVIPTMIPVFLWGETWQNSWFVATMFRYTFTLNVTWLVNSAAH---AWGGKPYDKNINPSENSGVAAFAFGEGWHNYHHVFPWDYKTAELGNYRLNVTTGFIDLFAKIGWAYDLKTVSPDIIEKRVKRTGDGTHNLWGWGDEDQDQMEIDHATIIHKK--
>UPI000B93882C	441	0.546	7.887E-135	0	353	357	0	363	367
MAPNMTKRPvgaPSVLfnEDDSEPsvVDEGNQIAEGETvennkyKP-YRYQRQIVWRNVALFVYLHIAALYGAYLMFASAKIATSIWAILLYQMSGLGITAGAHRLWAHRSYKGKLPLRIILMIFNTIAFENHIYEWARDHRMHHKYSETNADPHNAKRGFFFSHVGWLLCRKHPEIKEKGRGIDMSDLDRDPVVVFQMTYYLLLMPVLCFLVPTCVPVFMWGETWSNSWFVAAMFRYTFTLNMTWLVNSAAH---MWGDRPYDKFINPSENIGVALGALGEGWHNYHHVFPWDYKAAELGNYRANLTTGFIDFFSKVGWAYDLKTVSMDMIRKRVDRTGDGTHsHIWGWEDKELSPEDREEAVIINR---
>A0A8J5R5W9	440	0.548	1.080E-134	0	353	357	0	340	345
MAPNVTTALTTLCE----------EDLAKSPPSKPVYKRKIVWFNVYAFCVLHATAFYGIYLAFTSAKLITTFYAFILYQCGGIGVTAGAHRLWSHRAYKAKLPLKIILMIFNTLAFQNSIYEWARDHRVHHKYSETDADPHNANRGFFFAHVGWLLCKKHPDVKEKGKGIDMSDLEADPVVAFQHKYYLILMPLICFIVPGIVPVYFWGESWSNAYFVGVFLRYVWTLHMTWLVNSAAHF---FGHRPYDKYTNPSENLLVAFGALGEGFHDYHHVFPWDYKAAELGKYWGNTTTAFIDFFTLLGWAYDTKVVSQDIIKQRVLRTGDGSHPVWGWGDKDQTPDNRESAVTTNK---
>UPI00062303D8	440	0.538	1.080E-134	0	352	357	0	346	353
MAPNITSTPTGVLFEGDTITETQ---LIKEPKEKSKYVRRIIWKNVAIFSFLHLGALFGVYLSFTSVKLATVVFAILLYQCSGFGITAGAHRLWAHRSYKAKWPLQLLLMIFNSIAFQDAAIVWARDHRVHHKYSETDADPHNAXEGFFFSHVGWLLVKEHPEVTEKGKEIDLSDLESNPILAFQKKYYVVLAPFLCFVLPTVIPVVCWNETWLNAYFIPTVLRYIFTLNMTWLVNSAAH---MFGNKPYDKYIYPSENKGVTIFTLGEGWHNYHHVFPWDYKAAEFGNYSFNFTTAFIDFFARIGWAYDLKSVSEDMVKKRVERMGDGSYEVWGXGDKDQTQEERDQAVVTH----
>UPI0018CC5D10	440	0.531	1.080E-134	0	354	357	0	358	361
MPPNATTAnqpPTEVTgvlneCDAETIDGGLVKDITQFKRAEKR-KLKLVWRNIIAFAYLHVAAVYGLWLALTSAKWATVGFALLLYVMSGLGITAGAHRLWAHRSYKAKWPLRLILIIFNTIAFQDAAMHWARDHRVHHKYSETDADPHNATRGFFFSHIGWLLCKKHPDVKNKGKCLDTSDLEQDPILYYQKKYYMLVMPLLCFLIPTVVPVYYWGETWTNAWFVATMFRYTFILNVTWLVNSAAH---KWGGKPYDKNINPAENSSVAAFAFGEGWHNYHHVFPWDYKTAELGNYRLNLTTAFIDFFAKIGWAYDLKSVSPNIIEKRVKRTGDGTHPLWGWGDKDQDQHEIDNAVILHKK--
>A0A0K8TSL7	440	0.549	1.080E-134	9	354	357	19	362	365
---------TGVLneCDAETIDGGLAKditILKRAEK----RRLHLVWRNIIAFGYLHAAALYGAYLLLTSAKWPTVGFAMLLYTVSGLGITAGAHRLWSHRSYKAKWPLRLILIIFNTIAFQDAAIHWARDHRVHHKYSETDADPHNATRGFFFSHIGWLLCRKHPDVKAKGQGIDISDLESDPILMFQKKYYMLVMPIACFILPTVIPVYCWNETWTNSWFVATMFRYTFILNVTWLVNSAAH---KWGGKPYDKHINPAENTSVAALAFGEGWHNYHHVFPWDYKTAELGNYRLNLTTAFIDFFAKVGWAYDLKSVSSEIIEKRVLRTGDGTHSLWGWGDKDQDLDERENALILHKK--
>A0A2R7W9M0	440	0.529	1.080E-134	0	354	357	9	348	389
MAPN---SNAGLMDYPlsNENINTVP----------NKFRVQIVWRNVMLFIYLHVAAVYGAYLMIFSAKWPTVLWAFFLYQFSALGITAGAHRLWSHKSYKAKLPLKIILAIFNTISFQNSIYEWSRDHRLHHKYSETDADPHNATRGFFFSHIGWLLCRKHPLVKEKGKGIDMSDLEQDGVVMFQRKHYLKLMPFACFLFPTFVPMYYWGETFWNAWFVATMFRYAWSLNMTWLVNSAAH---MWGNKPYDMHINPSENLFVALGSVGEGWHNYHHVFPWDYKAAELGNYKVNFTTAFIDFMAKIGWAYDCKTVPDKMVRTRAMRTGDGSHP-WGWGDKDITEEERKAAATLYQK--
>A0A1Y1KQT2	440	0.549	1.479E-134	0	354	357	0	347	350
MAPNI-SAPTGVLMETDEEVPMVPHIPE--VKKSQEHKLHLVWRNIILFAYLHIASVYGVYLMFTSARIYTSLWGFLLYQLGGLGITAGAHRLWAHRSYKAKWPLRLLLTFLNTLAFQDAVVDWARDHRVHHKYSETDADPHNATRGFFFAHIGWLLCRKHPDVRAKGKGIDLSDLYNDPILKYQKKLYLLLMPIICFIIPTAIPMYLWDETFTNSFCI-NLFRYTFTLNATWLVNSAAH---MFGHKPYDRYISPSENVSVAVLAMGEGWHNYHHTFPWDYKTSELGKYSTNFTTAFIDFMARIGWAYELKTVPEDLIKKRVLRTGDGTHELWGWGDSDQPKDEIDEALITHRK--
>K7PCS3	440	0.542	1.479E-134	0	354	357	0	349	352
MAPNI-SAPTGVLHETDEEV-SVPQLQQREEKaATPKPPLKIVWRNVIIFVYLHTVSLYGIYLIFSSAKIATTILAFFLYNLGGLGITAGAHRLWAHRSYKAKWPLRLLLTTFNTLAFQDAVVDWARDHRVHHKYSETDADPHNATRGFFFAHVGWLLCRKHPDVKAKGSGIDLSDLYSDPILRYQKKFYLLLMPLVCFVVPTSIPMYLWNETFMNAFCV-NLFRYTFTLNATWLVNSAAH---LFGDKPYDRFINPAENVSVAVLAMGEGWHNYHHTFPWDYKTSELGKYSTNVTTAFIDLMAKIGWAYELKTVPMEMIKKRVERTGDGTHELWGWGDKDQPIEERKDALITHVK--
>UPI0007671D60	439	0.562	2.026E-134	0	353	357	0	345	351
MAPNVTSTQTGILYEDD---MIENSIPIQPSKT--KYEIRIVWRNVIYFLLFHLGALYGLYLVFTSAKLLTTIFAYWLYRVGATGVTAGAHRLWTHRAYKAKWPLQLLLMVMDTIAFQDSVIHWARDHRVHHKYSETNADPHNAKRGFFFSHIGWLLCRKHPDLIEKGNGIDISDLKSNPILAFQKKYYIILMPLLCFVMPTVVPVVCWGETWTNAYFVSGILRFVFTLNVTWLVNSAAH---LYGNKPYDRSINPSENKIVSLLAVGEGWHNYHHVFPWDYKTSELGGYKLNTTTAFIDFWAKLGLAYDLKVVPKKVIQKRVENTGDGSHELWGWGDKDQTQEDKEQTVVTYR---
>Q9NGQ7	439	0.543	2.026E-134	0	354	357	0	352	355
MAPNIkdGADLNGVLFedDASTPDYALATAPV---QKADNYPRKLVWRNIILFAYLHLAAVYGAYLFLFSAKWQTDIFAYILYVISGLGITAGAHRLWAHKSYKAKWPLRLILIIFNTVSFQDSALDWSRDHRMHHKYSETDADPHNATRGFFFSHIGWLLVRKHPELKRKGKGLDLSDLYADPILRFQKKYYLLLMPLGCFIMPTVVPVYFWGETWTNAFFVAALFRYTFILNVTWLVNSAAH---KWGHKPYDSSIKPSENLSVSLFALGEGFHNYHHTFPWDYKTAELGNNRLNFTTNFINFFAKIGWAYDLKTVSDEIIQNRVKRTGDGSHHLWGWGDKDQPKEEVNAAIRINPK--
>A0A6I8T7Q6	439	0.523	2.026E-134	0	354	357	14	366	369
MAPNASVEVTGVLNenDADTVDGGLSKDIAPLKRAEKR-KIKVVWRNVIAFGYLHLAAVYGLWLLLTSARLYTVGFAFLLYVVSGLGITAGAHRLWAHRSYKAKLPLRIILCVFNTIAFQDCALHWARDHRVHHKYSETDADPHNATRGFFFSHIGWLLCRKHPEVVAKGRQLDISDLMSDPVLRFQRKYYMILMPLLCFILPTMAPVYFWNETWTNAWFVATLFRWTFILNATWLVNSAAH---KWGHRPYDRTINPSENKTVATFAFGEGWHNYHHVFPWDYKTAELGNYRLNFTTAFIDFFAKIGWAYDLKTVSNEIIERRVKRTGDGSHATWGWGDKDQDKIEIEHANILNRK--
>A0A6V7H8A4	439	0.520	2.775E-134	0	353	357	0	366	369
MAPNITNTPTGVLFE-EETLEETSSL----SEPKKKIKKQIVWRNVIIFTYLHLGAIYGLYLVFTSAKIVTTLFGeqmpgiisrrlsrfrlttISLYVCSGLGITAGAHRLWAHRSYKAKWPLQMLLMIFNTIAFQDAAIDWARDHRLHHKYSETDADPHNAKNGFFFAHVGWLLCRKHPDIARKGKGIDLSDLRNNSILMFQKKYYLYLMPLLCFILPTVIPVYCWNETWSNAYFVPAVLRYVFTLNMTWLVNSAAH---MFGNKPYDRYINPAENKMVALTAFGEGWHNYHHVFPWDYKTAELGNYRFNLTTAFIDFFAKLGLAYDLKIVPKDVVYKRVQRTGDGNHNtanLWGWGDKDQTKQDIDVTMVLKK---
>UPI001CA845E3	439	0.572	3.801E-134	0	349	357	0	344	357
MAPNITSNPtTGVLFEGE---KLDDQPVVDLPKEKEKYRRRIVWRNVTIFAGLHIGALYGFYLIFTSAKLLTTLFAILLYICSGIGITAGAHRLWAHRSYKATWQLRLILMIFNTIAFQDAAIDWARDHRVHHKFSETDADPHNAKRGFFFSHIGWLLLRKHPDVKKKGQGIDLSDLKSDPIVAFQKKYYFVLMPTLCFVLPSLIPMYLWNESFLNSYFIPVVFRYVFTLNMTWLVNSAAH---LFGNKPYDKYINPSENKGVALMAMGEGWHNYHHVFPWDYKTSELGNYRLNLTTAFIDFFAKIGWAYDLKSVSQDMVKSRVLKSGDGTHDVWGWGDKDQTQEEKQHAV-------
>UPI0006C95214	439	0.517	3.801E-134	0	353	357	0	368	371
MAPNLfGNSATLFLEASQQAAsQGKSQnepatSRASVEKPEQKYSWKIVWRNVFAFVYLHIGALYGMYLLYTGAKFLTFVWTILIAMASALGITAGAHRLWAHRSYKAKWPLRIILMIFQTIAFQNHLYEWVRDHRVHHKFTDTDADPHNAQRGFFFSHMGWLLIRKHPDVINKGAVVDMSDLDADPVVVWQRRLYIILMPLFCFLLPAWVPCYFWNENGMYSW-YATIFRYTLSLNLTWLVNSAAH---IWGNKPFDDTISATDNIRVAMGAFGEGWHNYHHVFPWDYKAAELGNYRANFTTAFIDFFARIGWAYDLKTVPTTMVEKRAARTGDGSriaqispnHHhenaIWGWGDRDMRQEDIDFAEVINK---
>UPI00083C59AA	438	0.525	5.205E-134	0	354	357	0	348	351
MAPNISSVPTGVLhETDDEVLAT--HVPPQLHKPE-ERKMQLVWRNIILFVYLHLGALYGIYLLFTGASIFTFFWAMFLYQCGGLGITAGAHRLWAHKSYKAKWPLRALLTFFNTLAFQDAVVDWARDHRMHHKYSETDADPHNAKRGFFFAHVGWLLCRKHPEVKQKGKNIDLSDLYDDPILRFQKKHYLILMPLVSFVMPTAVPMILWNETFLNAFMV-NLFRYTLTLNATWLVNSAAH---IFGDKPYDRFINPSENISVSILAMGEGWHNYHHTFPWDYKTSELGKYTTNFTAAFIDFMAKIGQAYDLKSVSTELIRKRVQRTGDGTHELWGWGDKDQDKEEVRDAIITHKK--
>A0A482VRP0	438	0.540	5.205E-134	0	354	357	0	347	351
MAPNI-SFPTGVLHENDDEVSPMG-IPPEVNKPDDR-KLQLVWRNIILFAYLHLTALYGVWLMFTSAKLATSVMAILLYQLGGLGITAGAHRLWAHRSYKAKWPLRLLLTFFNTLAFEDSVIDWARDHRVHHKFSETDADPHNAKRGFFFSHVGWLLCRKHPQVKEKGKQIDLSDLWADPILKYQKKYYNYLMPLVCFVMPTVIPMYFWGETFKNAFCV-NLFRYCLTLNATWLVNSAAHF---FGDKPYDKFINPAENFAVAVLALGEGWHNYHHTFPWDYKTAELGKYNVNFSCAFIDFFAKIGWAYDLKTVSEEMIKKRVLRTGDGSHEIWGWGDKDQSVEDYRDAIITHRK--
>T1PL97	438	0.534	5.205E-134	9	354	357	26	369	372
---------TGVLFEADAD-TADGALAADITqfKKAEKRKLKLVWRNIILFGYLHLAALYGGYLFFAKAKWATVFFSIFLYSIGVLGITAGAHRLYAHRSYKAKWPLRLILMIFNTIAFQDAAYHWARDHRVHHKYSETDADPHNATRGFFFSHIGWLLCKKHPEVKAKGKGVDLSDLKADPIIMFQKKYYLILMPILCFILPTMIPMYGWNESFMNSWFVATMFRWCFILNITWLVNSAAH---KFGGKPYDKYINPAENKSVAILAFGEGWHNYHHVFPWDYKTAEFGNYSMNMTTGFIDFFAKIGWAYDLKTVSADIIKKRVKRTGDGSHATWGWGDKDQPKDEIDNAIIINKK--
>A0A8I6S3N4	438	0.485	5.205E-134	0	354	357	32	393	396
MAPNLSGATTGLfLTEAEVISKTPT----TTQEPTkPQYEWKIVWRNVLAFAYLHIGAFYGLYLLFTQALAQTILFTVVLIYLGGMGVTAGSHRLWSHKSYKAKWPLRLMLAIFQTLAFQNHIYEWVRDHRVHHKFTDTDADPHNSKRGFFFSHMGWLVIKKHKDVMNKGKTVDMSDLEQDWVVMFQKKTYAVLLPLICFILPTFIPVYYWDEKPWTAWYVAAIARYTLSLHGTWLVNSAAH---MYGTRPYDRTISPRENLSVAILAFGEGWHNYHHAFPWDYKTSEFSGYSTNFTTAFIDFFSKIGWAYDLKTASIEMVKKRAARTGDGgyesakrsdhTHdgEVWGWDDKDMTQEEKNMVLITNQK--
>UPI0012D3DFB3	438	0.531	7.129E-134	0	354	357	0	354	356
MPPNATSvvECTGVLdeCDAETVDGGLDknivELKHANPR-----KLKLVWRNIMIFGYVHLAAVYGAYLMLTSARVYTAVFALVLYLTSGLGITGGAHRLWAHRSYKAKLPLRILLTIFNTMAFQDCAIHWARDHRVHHKYSETDADPHNATRGFFFAHVGWLLCKKHPEVKAKGKGLDISDLEADPVLHFQKKYYLILMPIACFILPTLIPWYFWGETLKNAWFVAAMFRWTFVLNVTWLVNSAAH---IYGDHPYDKYINPTENKSVALFAFGEGWHNYHHVFPWDYKTAELGNYRSNFTTMFIDAMSKIGWAYDLKTVDPQTVKKRVERTGDGTHHTWGWGDKDQSPKEREEAVIINKK--
>UPI0018CE8CCC	438	0.505	7.129E-134	3	354	357	27	376	379
---NLHESSTGVLfeYDAETIDGGLVKDIEKLKKAEKR-KLKLVWRNIIAFGYLHLAALYGAWLLITSAKWQTIGFAFFLYVVSGLGITAGAHRLWAHRSYKAKWPLRLMLMIFNTIAFQDAAYHWARDHRVHHKFSETDADPHNATRGFFFSHIGWLLCKKHPEVKAKGKGMDLSDLRADPILMFQKKYYMLIMPLACFIIPTTIPMYYWNESFLNSWFVATMFRWCFILNVTWLVNSAAH---KFGGKPYDRHINPAENRSVAAFAFGEGWHNYHHVFPWDYKTAEFGDYSLNLTTAFIDFFAKIGWAYDLKSVSPDIIEKRVRRTGDGSHATWGWGDQDQLKEEIDNALITHQK--
>A0A1S3D6B4	438	0.525	7.129E-134	0	354	357	14	377	380
MAPNTSSAPTGVLFEgdsTHTDTMGPihqqaSEDLAeacAKETPEKEYRIVPVWRNIVLFAYLHLAALYGAYLIFTSAKLQTTIFAILMYQAGATGITAGAHRLWAHRAYKAKTPLKLILLLFNTLAFQNHVYEWARDHRVHHKYSETNADPHNAKRGFFFSHVGWLMCRKHPDVIAKGQGIDLSDLKADKLVMFQKKHYMKLMPVICFVLPTVIPMVAWSESFLNAWFVATMFRYTLTLNVTWLVNSAAH---MWGQRPYDKFISPAENLGVAIFAMGEGWHNYHHVFPWDYKTSELGTYGTNFTTAFIDFFARIGWAYDLKTVSSDMVRTRAQRTGDGSHGdVWGWGDKDMSAEDKQDATVVHPK--
>A0A1W4UAN6	438	0.537	7.129E-134	2	355	357	29	380	382
--PKLQQDSTGVLfeCDVETTDGGLAKditVLKKAERRRLK----LVWRNIIAFGYLHLAALYGVYLMVTSAKWATIGFALFLYLVSGLGITAGAHRLWAHRSYKAKWPLRVILVIFNTIAFQDAAYHWARDHRVHHKYSETDADPHNATRGFFFSHVGWLLCKKHPDVKAKGKGVDLSDLRADKVLMFQKKYYMLLMPIACFIIPTLTPMYFWGESFMNAWFVATMFRWCFILNVTWLVNSAAH---KFGGRPYDKLINPSENRAVALLAFGEGWHNYHHVFPWDYKTAELGDYSLNYTTAFIDFFAKIGWAYDLKTVSSDIIKKRVKRTGDGTHATWGWGDVDQPKEEIEDALITYKKT-
>R4G4I7	437	0.542	9.763E-134	0	350	357	0	340	348
MAPNITTSPAANDCpakNPEE------EPIQKVQ----EYKLQIVWRNVLLFAYLHLAAVYGAYLMIFEAKWFTVAWTILLYYTSALGITAGAHRLWSHRAYKARLPLKILLAFCNTISFQNHIFEWARDHRVHHKFSETDADPHDARRGFFFSHVGWLLCRKHPNVKEKGKVIDLSDLYADSVVMFQKRHYLILMPLACFIMPTMVPMYFWNETFLCSWFVATMFRYAFVLNMTWLVNSAAH---MWGNKPYDMTINPSENLGVALGAAGEGWHNYHHVFPWDYKAAELGNYRANFTTGFIDFMSRIGMAYDLKTVPKEVIDKRCARTGDGTRQLWGWGDKDLTKEEINDAVI------
>UPI000C206C9C	437	0.528	9.763E-134	0	355	357	0	348	350
MPPNALSE-TGVLFETENEIAVQ-ELPGNVQKPDNR-KLELVWRNIILMGYLHIAGVYGAYLMATSAMWKTVFFSIAMYQMGGLGITAGAHRLWAHKSYKAKWPLTLLLTIFNTIAFQDAVVDWARDHRVHHKYSETDADPHNAKRGFFFAHVGWLLCRKHPEVKAKGKGIDMSDLYADPILKFQKDYYLIVMPLICFVIPTIIPMYFWDETFQNAFFL-NLFRYVWTLNITWLVNSAAH---MFGDKPYDKYINPAENKTVAVLALGEGWHNYHHTFPWDYKTSELGKYSVNLSCLFIDFMAKLGLAYDMKTVSVDMIKKRVERTGDGTHELWGWGDKDQPAEERNEAIILNRKL-
>A0A8J6L7V1	437	0.532	9.763E-134	0	354	357	0	347	351
MAPNI-SFPTGVLHETDDEISAL-NTPAEVTTPDDR-KLKLVWRNIILFAYLHLAALYGLWLMFTSAKLATSAYAILLYQLGGIGITAGAHRLWAHRSYKAKWPLRLILTFCNTLAFEDSVIDWARDHRVHHKFSETDADPHNAKRGFFFSHVGWLLCRKHPQVKEKGKQIDLSDLWADPILRFQKKYYNILMPLISFVMPTVVPMYFWNETFGNAFCV-NLFRYALTLNATWLVNSAAH---MWGDKPYDRFINPAENLVVAVLALGEGWHNYHHTFPWDYKTSELGKYSVNFSAAFIDLFAKIGWAYELKTVSEEMIKKRVLRTGDGSHEIWGWGDKDQSSEDYQDAIITHRK--
>UPI000C251D2F	437	0.535	1.337E-133	0	354	357	0	348	350
MAPNTSNIPTGVLHEHDDEVSAN-FIPPEVVKPS-ERKLILVWRNIILFAYLHAVAVYGLYLMFTSAKLVTSIYGIILYQLGGLGVTAGAHRLWAHRSYKAKWPLKVLLTAFNTLAFENSVIEWARDHRVHHKFSETDADPHNAKRGFFFSHVGWLLCRKHPEVKSKGKGIDMSDLEEDPILKFQDKHYMILMPLVAFVIPTLAPMYFWNETFVNSLCI-NIFRYVLTLNATWLVNSAAH---LYGHKPYDRYINPAENLSVSILALGEGWHNYHHTFPWDYKTSELGKYSVNFSAAFIDFFAKIGWAYDLKTVSEEMIKKRVLRTGDGSHEIWGWGDKDQLKEDYDDVVITHKK--
>Q6A4M6	437	0.518	1.337E-133	0	352	357	0	347	353
MPPQGQSPPSWVLEESDA---ATDDKDVAVPVPPSaeKRKLDIVWRNVILFLLLHTGAVYGGYLFFTKAMWATKFFAIFLYLCSGLGITAGAHRLWAHKSYKARLPLRILLTLFNTMAFQDSVLDWARDHRMHHKYSETDADPHNATRGFFFSHVGWLLVRKHPQIKAKGHTIDMSDLCSDPVLRFQKKYYLTLMPIFCFILPTYIP-TLWGESLWNAYFVAAIFRYCYVLNVTWLVNSAAH---KWGDRPYDKNINPVETKPVSLVVFGEGFHNYHHVFPWDYKTAELGGYSLNITKLFIDTMAKIGWAYDLKSVSPDIVEKRVKRTGDGSHEVWGWDDKDVPPEQKAAATIIN----
>A0A310SQM5	437	0.493	1.337E-133	0	355	357	0	376	380
MAPNLfGNSATVYLEASQQNVHkekstTESEnnqklLDQQSSSPEMKYEWQIVWRNVIAFLYLHIGSLYAIYLIFNGTKLYTTLWGAFLAAAAALGITAGAHRLWAHRTYKAKWPMRLLLMILQTVAFQNHIYEWVRDHRVHHKYTDTDADPHNAKRGFFFSHVGWLLVRKHPEVIKKGSAIDMSDLERDPIVYWQKKLYILLIPLLCFILPVWVPCYFWNETLLNSW-YSSLLRYTASLNVTWLVNSAAH---MWGMKPYDKAIGPTENKTVAVLAFGEGWHNYHHVFPWDYKAAEFGNYGMNFTTAFIDFCTWIGLAYDLKSVPADAIQRRATRTGDGSryhnekdtheHPVedmkWGWGDKDMKPEEIKEVNVINKKL-
>UPI001F4F351F	437	0.476	1.831E-133	0	355	357	0	384	385
MAPNVTT--LTLLgmsETDSrpglPALEKRSPPEPEPEKlPPPEpepeeleldlapnYEWRIVWRNVIAFVYLHTASLYGLYLAITTAKLLTVFWVYFLGGLGGMGVTAGAHRLWAHRSYKAKWPLRLLLVICNTIAFQNHIYEWVRDHRVHHKFTDTDADPHNSSRGFFFSHIGWLMVRKHPDVSEKGKKVDMSDLERDPLVMWQKRWYLFIMPLFCFVLPAWIPVRVWGEDPWVSWHVAAIFRYTLSLNCTWLVNSAAH---IWGVKPYDRNMSPVESVPVAVAAFGEGWHNYHHVFPWDYKAAELGNYRLNFTTAFIDFFAWLGWAYDLKTVPERMALSRAARCGDGSHPrlqrrkshgaqpaIWGWGDPDMPADEVRDANVARQAL-
>UPI0014794F74	437	0.515	1.831E-133	0	353	357	13	386	389
MAPNLfGTSATLYLEasqqdvhqDKSTTEKSNSQkvLLQKSSTAKPKYKWNIVWRNVIAFIYLHIGALYGFYLFFNGTKFYTFLWTFAVACAAALGITAGAHRLWAHRTYKAKWPMRFVLMICQTIAFQNHIYEWVRDHRVHHKFTDTDADPHNAQRGFFFSHMGWLLVRKHPDVIKKGATIDMSDLEADPLVVWQRRLYLFLMPLCCFIIPMWVPCYFWGEKPFNSW-YSTVFRYTLSLNLTWLVNSAAH---IWGMKPYDKTIGPTENISVAICAFGEGWHNYHHVFPWDYKAAELGNYRTNFTTGFIDACSRIGWAYDMKTVPVEIVKKRAARTGDGTkydkteaHHhshenmKWGWGDADMQPEEIQEVEIINK---
>A0A8J6H7L2	437	0.472	1.831E-133	0	355	357	323	704	1458
MAPNQLGNSLFLSEtnsaDPVQIIskpgvqQELPQIKPHVRTTKPQYRLQIVWRNVLIFSYLHIAGIYGIYYMFTLMQWRTLLWAYLLNNVGGLGITAGAHRLWAHRTYKAKLPLRILLAFGQTLALQNDIYEWVRDHRVHHKFTDTDADPHNSTRGFFFSHMGWLLVKKHKDVFTKGKTVDMSDVASDPVVRFQRKYYIILTPLLTFAFPAIVPWYFWNEYPSVCWYTVAVLRYLLTLHGTWLVNSAAH---IWGVKPYDKNIKAAENKSVAMITFGEGWHNYHHVFPWDYKAAELGNYRMNTTTAFLDLMAKIGWAYDLKTVSVEMINKRVKRTGDGSrlvdapaegddsgHHhhhensIWGWGDKDMKTDDMELVEIHHQKL-
>G8FQ62	436	0.539	2.508E-133	0	354	357	0	349	352
MAPNVTEENGVLFEsDAVTPdlAMARAPVQQADGTPRV-----YVWRNIIAFAYLHIAADYGFYLFLVSAKWQTDIFAYLLYVASGLGITAGAHRLWAHKSYKAKWPLRVILTLFNTIAFQDSAIDWARDHRMHHKYSETDADPHNATRGFFFSHIGWLLVRKHPELKRKGKGLDLSDLYADPILRFQKKYYLILMPLACFVLPTVMPVYLWGETWTNAFFVAALFRYTFILNVTWLVNSAAH---KWGDKPYDKDIKPSENMSVSLFAFGEGFHNYHHTFPWDYKTAELGNHRLNFTTKFINFFAKLGWAYDMKTVSGTIVQQRVKRTGDGSHHLWGWGDKDHAQEEINAAIRINPK--
>A0A5Q0V425	436	0.543	2.508E-133	0	354	357	19	368	371
MAPNA-SDVNGVLFedDAATPDMALSNTPV---QKADNYPKKLVWRNIIAFAYLHIAAVYGGYLFLFAAKWQTDIFAYILYVMSGLGITAGAHRLWAHKSYKAKWPLRLILVFFNTLAFQDSAIDWARDHRMHHKYSETDADPHNATRGFFFSHIGWLLVRKHPELKQKGKGLDLSDLYADPILRFQKKYYLILMPIACFILPTVIPLYYWGENWVTAFFVAALFRYAFILNVTWLVNSAAH---KWGDKPYDKNIKPSENISVSIFALGEGFHNYHHTFPWDYKTAELGNNRLNFTTNFINFFAKIGWAYDMKTVSDEIVQSRVKRTGDGSHHLWGWGDKDHCKEEVAAAIRINPK--
>A0A0V0GDS0	436	0.500	2.508E-133	0	354	357	0	370	373
MSPNLSGTATGLfLAEAEVIsSRKPQQLQASKKSQGPHYEWQIVWRNVLGFVYLHVGALYGLYLAFTVGKGYTSVWALFFASLGAMGITAGAHRLWAHKSYKAKWQLRLLLTLFQTIAFQNHVYEWVRDHRVHHKFTDTDADPHNSRRGFFFSHIGWLMVRKHADVKAKGKSVDMSDMEKDWVVMFQKKYYMIVMPLFCFIMPTIIPIYFWNEGVWNAWYIAGVLRYTLSLNGTWLVNSAAH---IWGTKPYDKNISPSENLSVAIVAFGEGWHNYHHAFPWDYKTSEFSGYKFNFTTAFIDLFARIGWAYDLKTAPLDMIEKRANRCGDGsremllhnkkekhrhSHigELWGWDDQDMTTEEKQMAEITHKK--
>A0A7J7B860	436	0.458	2.508E-133	0	353	357	0	383	388
MAPNLIGSSALFLaEATSTTdnvefntkttphVQPPS-VKSSTSNTRPQYKWDVVWRNVIAFLYLHTAGLYGLYLLLFVCSWKTSLWTYVYAFIAGQGITAGAHRLWAHRSYKAKLPLRIFLMLCQTAAFQNHIYEWVRDHRVHHKFTDTDADPHNASRGFFFSHMGWLLVRKHKDVMIKGKTVDMSDVEADPVVRFQKSVYIALVPLMCFVIPTFVPWYFWGENGWICWYTCGIFRYTISLNFTWLVNSAAH---IWGTKPYDKSIGPTENIHVALAAFGEGWHNYHHVFPWDYKAAELGNYKLNPTTMIIDFFSKIGWAYDLKTVSLDMIERRVKRTGDGTriadskhseakntddhdHHhnneIWGWGDKDMAKEDVEDVKIFNK---
>UPI001C201B64	436	0.535	3.435E-133	0	354	357	0	349	352
MAPNTT-DVNGVLFesDAATPDLALSRTPV---QQADSYPRKLVWRNIIAFTYLHIAGLYGGYLFLFSAKWQTAVFALILYIMSGLGITAGAHRLWAHKSYKAKWPLRLILVFFNTMAFQDSAIDWARDHRMHHKYSETDADPHNATRGFFFSHIGWLLVRKHPQIKEKGKGLDLSDLYADPILRFQKKYYLLLMPLVCFVLPTVVPVWAWGESWLNAYFVAAMFRYAVILNVTWLVNSAAH---KWGDKPYDRHIQPAENLSVALFALGEGFHNYHHTFPWDYKTAELGNTRINLTTAFINLFTKIGWAYDLKTVSDEIVRSRVQRTGDGSHALWGWGDEDIAKEDVTNAIRINPK--
>A0A7D5UMH7	436	0.519	3.435E-133	0	352	357	0	347	353
MPPQEQSTASWVLYETD----AATEDKAvSTPVPPSaeKRKWHIVWRNVILFIFLHLGGLYGSYLFLAKAKWATSIFAVALYIASGLGITAGAHRLFAHKSYKARLPLRVLLTIFNTIAFQDSVIDWARDHRMHHKYSETDADPHNATRGFFFSHIGWLLVRKHPEIKAKGHTIDMSDLKADPVLRFQKKYYLLLMPLACFVLPTYIP-TLWGESLWNAFFVCALFRYTYVLNVTWLVNSAAH---LWGEKPYDKNINPVETRPVSLVVLGEGFHNYHHTFPWDYKTAELGNYSLNLSKLFIDIMAKIGWAYDLKTVSRDVIEKRVKRTGDGSHPVWGWDDKDVPIEEKNEAKVIN----
>UPI00096B04DF	436	0.474	4.704E-133	0	353	357	0	371	376
MAPNLLgNIMLGNSADPVQIIsKPSPETRKPNQSTGPKYKWEIVWRNVIAFIYLHTFGLYGLYLLFNGCQLKTVYWVLAVIILSGQGITVGAHRLWAHRTYKAKLPLRIILAFLQTMAFQNHIYEWVRDHRVHHKFTDTDADPHNAKRGFFFSHMGWLMLKKHKDVFIKGKTVDLSDLEADPVVMFQKKFYLVLMPIVCFVFPAFIPWYYWGENWWYAWYTAVIFRYTLCLNGTWLVNSAAH---IWGTRPYDKSIKPTENRFVAFMAFGEGWHNYHHVFPWDYKAAELGNYRLNWSTSFIDLMSKIGWAYDLKTASLEIIQKRIKRTGDGTikakdvgdgmHHdhdhdhsdaIWGWGDKDMNEEEKQDIRIFNK---
>A0A1E1VYJ4	435	0.536	6.443E-133	0	354	357	0	349	352
MAPNAT-DVNGVLFesDAVTPDMALPNtPVAQADNTPKQY----VWRNIILFAYLHLAAVYGGYLFLFSAKWQTDLFAYILYVMSGLGITAGAHRLWAHKSYKAKWPLRLILVIFNTIAFQDSAIDWARDHRMHHKYSETDADPHNATRGFFFSHIGWLLVRKHPELKKKGQGLDLSDLYADPILRFQKKYYIYLMPLACFVMPTVVPVYLWGESWTNAFFVCALFRYAFILNVTWLVNSAAH---KWGDKPYDKSIKPAQNLSVSVFALGEGFHNYHHTFPWDYKTAELGNNSLNFTTNFINFFSKIGWAYDLKTVSDEIVKARVERTGDGSHHLWGWGDKDHDQKEINAAIRINPK--
>UPI000DBED095	435	0.544	6.443E-133	0	350	357	0	344	352
MTSNIIRVPAEMLFEEETVAEQQS-IETMKEQP--KYVIHIIWRYVMLFLYLHIASLYGIYLAFTSAKLVTVIFAILLYQISCFGITAGAHRLWSHRSYKAKWPLRLLLVILNTTAFQNSVIDWAKDHRIHHKYSDTDADPHNSNRGFFFSHMGWLLCRKHPEVMKKGKAIDISDLKSDPMLVFQKKYYALLMPLMCFILPTVIPVVCWNETWTNAYFIPTILRYIFTLNVTWLVNSAAHF---FGNKPYDKYIKASQNKSVAIMISGEGWHNYHHVFPWDYKTAEYGNYSFNITTAFIDFFAKIGWAYDLKSTSEDMVRKRVEKTGDGSHDLWGWGDNDQTQEERNQMIV------
>UPI0006D4F5A6	435	0.518	6.443E-133	0	348	357	0	356	367
MSPNLTGSATGLfLAEAEvttaqltTTATANPTSRPKTEKEDP-YAWKIVWRNVLAFVYLHVGALYGLYLAFTVASGYTVLWSVFIAWLGGMGVTAGAHRLWSHRSYKAKWPLRVLLALLQCMAFQNHLYEWVRDHRVHHKFTDTDADPHNAKRGFFFSHIGWLMVRKHPDVAGKGKVVDMSDLERDWVIRWQRTLYPVLMPLLCFVFPTWVPVKVWGEAPWASWYVAGILRYTLSLNGTWLVNSAAH---IWGMKPYDKTISASENLTVACIAFGEGWHNYHHAFPWDYKTSEFHGYRTNVSKAFIDFFAKIGWAYNLKTVPQDLIKKRVARTGDITaHHesdIWGWGDKDIDKDEKKMV--------
>UPI001F0293B0	435	0.555	8.824E-133	0	350	357	6	349	358
MAPNIISSPIGILFKGEKIDDQPVEISK--EKEI--YKRNIIWRNVAIFSGLHIGAVYGAYLALTSAKLLTTLFSILLSMWSGIGITAGAHRLWAHRSYKAKWQLRLILIIFNTIAFQDAAIDWARDHRVHHKYSETDADPHNAKRGFFFSHVGWLLLRKHPDVKQKGKGIDMSDLKSDPIIAFQKKYYFILMPLMCFILPSLIPMYCWNETFLNSYFIPVVFRYVFTLNTTWLVNSAAH---LFGNKPYDKYINPSENKGVAMMSLGEGWHNYHHVFPWDYKTSELGNYRYNITTAFIDFFAKIGWAYDLKSVSKDTIKSRVLKSGDGTHDVWGWGDKDQTQEEKQHAVV------
>UPI000E6D6B81	434	0.547	1.208E-132	0	354	357	18	367	370
MAPNAT-ELNGVLFesDAATPDMAlGTAPVMQADKEPKKY----VWRNIILFAYLHVAAVYGGYLFLFEAKWLTCIFAYLLYVVSGLGITAGAHRLWAHKSYKAKWPLRLILMIFNTIAFQDSAMDWSRDHRMHHKYSETDADPHNATRGFFFSHIGWLLVRKHPDLKKKGKGLDLSDLYEDQILQFQKKYYLILMPLGCFIMPTLVPIYFWGESLLNAFFVCALFRYAFILNVTWLVNSAAH---KWGDKPYDKNIKPSENMSVALFAFGEGFHNYHHTFPWDYKTAELGNNRLNFTTTFINFFAKIGWAYDLKTVSEDIVRSRVKRTGDGSHNLWGWGDKDHDKEEINAAIRINPK--
>D6X4Z9	434	0.525	1.655E-132	0	354	357	0	347	353
M-PPYVSHVTGVLdENDEEVSTK--NILPEVTKPENR-KLQLVWRNIILFAYLYLASFYGLYLMFTSAKLATSIFAYFLYQLGGFGITAGAHRLWAHRSFKAKWPLRLLLAFCNTLAFEDSVIDWSRDHRVHHKFSETDADPYNAKRGFFFSHIGWLLCRKHPQVKEKGKQIDLSDLYQDPILRYQKKYYLFVMPVICFVLPTAAPMYFWGESFKNAFFV-NLFRYCFTLNSTWLVNSAAH---LWGSKPYDKFINPAENFAVSVLALGEGWHNFHHTFPWDYKASELGKYSVNFSSAFIDFFAKIGWAYDLKTVSEDLVKKRVLRTGDGSHHVWGWGDMDQALEDYEGAIIKHRK--
>UPI0018CD9B70	434	0.525	1.655E-132	9	355	357	29	373	375
---------TGVLfeCDADTTDGALAtDIRQ--YKKAEKRKLKLVWRNIILFGYLHVAALYGGWLFFTSAKWATVFFSIFLYSIGVLGITAGAHRLWAHRSYKAKWPLRVILIIFNTVAFQDAAYHWARDHRVHHKFSETDADPHNATRGLFFSHVGWLLCKKHPDVKAKGRGLDLTDLRADPILMFQKKYYLTLMPLACFILPTIIPMVCWNESFINSWFVATMFRWCFLLNVTWCVNSVAH---KFGGRPYDKTINASENPGVAAFAFGEGWHNYHHVFPWDYKTAEWGNYTMNLTTAFIDFFAKIGWAYDLKSVAPETIEKRVKRTGDGSHELWGWGDKDLSPEDEKDVLIINKKT-
>A0A2J7PNJ8	434	0.475	2.267E-132	0	353	357	0	381	384
MAPNLTTASALFLETtqDSVVYQSKSQksasaarPRSGLQKvqaehkdePGKQYNLKIRWRNVIAFLYLHVFTLYGIYLAFTAAKYQTNIWTTAVLIFASIGVTAGAHRLWCHRSYKAKLPLRILLCIMQTIAFQNHIYEWVRDHRVHHKFTDTDADPHNSKRGFFFCHIGWLMVRKHPDVKIKGKTVDMSDLESDPVVVWQRRTYLVTMPLLCFVLPALVPVYFWNEDPWVSWYVASVMRYTLQLNGTWLVNSAAH---MWGYKPFDKDISAVENLTVASLGFGEGWHNYHHVFPWDYKAAELGPYRTNWTTGFIDFFSRIGWAYDLKTVSTEMIRRRAARTGDGSRHsdapledlhetdnsIWGWGDKDMPEEDIKEVRIYNK---
>A0A8I6RYY7	433	0.536	3.104E-132	0	354	357	0	344	347
MAPNMapTPDNSEC---TVQPLDPLPEKKQ-------EYKVNIVWRNVALFAYLHLAAVYGLYLMLFEAKWLTVFFALVLYKLSALGITAGAHRLWAHKSYKAKLPLKVFLVAINTLAFQNHVIEWARDHRVHHKFSETDADPHNATRGFFFSHIGWLLCRKHPELKEKGKLIDISDLENDPVLAFQKKYYLILMPLTCFLFPTLMPMYMWGESLKCSWFTATMFRYALTLNVTWLVNSAAH---MWGQKPYDASISPVENLAVSLGAAGEGWHNYHHVFPWDYKAAELGNYRANTTTALIDLMAKIGWAYDLKTVPPEIVEKRSQRTGDGTRPLWGWGDKDMTQEDAEGTVqLLNTK--
>UPI000E6D7824	433	0.515	4.251E-132	0	352	357	0	344	350
MPPQGEN--SWVLYetDAAAEDKTPTIVAPSAQKREL----QIVWRNVAIFAYLHTAAVYGAYLFLTQAKWATCAFAFVLYLCTGLGITAGAHRLWAHKSYKARWPLRVLLTIFNTIAFQDSVIDWARDHRMHHKYSETDADPHNATRGFFFSHVGWLLVRKHPQIKAKGHTIDMSDLWADPILRFQKQNYTILMPLACFIMPSVIPM-LWGESLWNGYFVCAIFRYVYVLNVTWLINSVAH---MFGNKPYDKNINPVENISVALTALGEGFHNYHHTFPWDYKTAELGHYTFNFSKLFIDTMAKLGLAYDLKTVSRDVIEKRVKRTGDGSHEVWGWGDKDIHPEDKEATTVVN----
>B6CBS2	433	0.518	4.251E-132	0	354	357	0	349	352
MPPNVTEANGVLFENDVQTPDMGLEVAP-VQKAD-ERKIQLVWRNIIAFACLHLAAVYGAYLFFTSAIWQTDIFAYILYVMSGLGITAGAHRLWAHKSYKAKWPLRLILVAFNTLAFQDSAIDWARDHRMHHKYSETDADPHNATRGFFFSHIGWLLCRKHPELKRKGQGLDLSDLYADPIIRFQKKYYLLLMPLACFVLPTIIPVYLWGESWKNAFFVAAMFRYTFILNVTWLVNSAAH---KWGGKPYDKNIQPAQNISVAIFALGEGFHNYHHTFPWDYKTAELGNNRLNFTTSFINFFASFGWAYDLKTVSDEIIQQRVKRTGDGSHHLRGWGDQDIPAEEAQAALRINRK--
>B7SB75	433	0.549	4.251E-132	0	354	357	0	349	352
MAPK-EADVNGVLFESDAT-TPDMALPTTPVQQADNYPKKLVWRNILLFAYLHLAALYGGYLFLFSAKWQTDIFAYILYIMSGLGITAGAHRLWAHKSYKAKWPLRLILVLFNTLAFQDSAIDWARDHRMHHKYSETDADPHNATRGFFFSHIGWLLVRKHPELKKKGKGLDISDLYADPILRFQKKYYLLLMPLGCFILPTVIPVYLWNETWSNAFLVAALFRYAVILNVTWLVNSAAH---KWGDKPYDKSIKPSENLSVALFALGEGFHNYHHTFPWDYKTAELGNNRLNFTTTFINFFAKIGWAYDMKTVSDEIIQNRVKRTGDGSHHLWGWGDKDHSKEEINAAIRINPK--
>UPI0008404629	432	0.501	5.822E-132	0	353	357	0	367	370
MAPNLfGTSATLFLEASQQNVH---QGKSTAEKesnqtssvqksssSKPKYQWQIVWRNVFAFLYVHTAAVYGFYLLFNGTRFYTFAWSMAIMVISALGITAGAHRLWAHRAYKARWPLRFFLMICQTIAFQNHIYEWVRDHRVHHKFTDTDADPHNAKRGFFFSHMGWLLVRKHPDVMNKGKTVDMSDLENDPIVVWQKRLYLLLMPLCTFIIPMWVPCYFWNEKPLNSWYV-TMMRYAISLNFTWLVNSAAH---IWGMKPYDKSISPVENKWVAILTAGEGWHNYHHVFPWDYKAGELGFYKMNWTTLFLDTCARFGLAYDMKTVPTDVIKKRSGRTGDGTwdHHnieeaRWGWGDKDMKADEVNEVEIINK---
>A0A023F676	432	0.533	7.974E-132	25	354	357	1	342	345
-------------------------LPKKTQGP--HYEWQIVWRNVLGFIYLHVGALYGLYLVLTVAKWYTFAWATFYTSLGAMGITAGAHRLWAHKSYKAKWQLRLLLAAFQSIAFQNHIFEWVRDHRVHHKFTDTDADPHNSKRGFFFSHIGWLMVKKHKDVKVKGKAVDMSDIAKDWVVMFQKKYYLIVMPLFCFVIPTMVPIYLWNEGAWNAWYIAGVLRYTLSLNGTWLVNSAAH---IWGTKPYDKNISPSENLSVAIVAFGEGWHNYHHAFPWDYKTSEFSGYKFNLTTAFIDFFARIGWAYDLKTAPLDMVEKRANRCGDGsrkmlSHskkekhrhshigEVWGWDDQDMTVEEKQMVEITHKK--
>A0A1A9WBD7	432	0.550	7.974E-132	35	354	357	52	368	371
-----------------------------------KRKLKLVWRNIILFGYLHAAALYGGYLFLFQAKWATVFFSIFLYSIGVLGITAGAHRLWAHRSYKAKWPLRLLLIIFNTCAFQDAAFHWARDHRVHHKFSETDADPHNATRGFFFSHIGWLLCKKHPDVVAKGKSLDLSDLYADPIVMFQKKHYMKLMPLACFILPTIIPMYMWNESFINSWFVATLFRWCFLLNVTWCVNSAAH---KFGGRPYDKNINPSENIGVAAFAFGEGWHNYHHVFPWDYKTAEWGNYSLNLTTAFIDFFAKIGWAYDLKSVSKDIIEKRVKRTGDGTHATWGWGDKDLSTEDEETIIVLNKK--
>E0VE42	432	0.505	7.974E-132	0	352	357	0	367	379
MAPNLVSVvPTGTIFENE----LPTGKKEKVEEEIVNGKsshKAIVWRNAILFAYLHVAAVYGLYLAITSAKLYTNLWAYALYVSGGLGITAGAHRLWSHKSYKAKLPLKIFLTICNTIAFQNSIWEWARDHRVHHKFSETDADPHNAKNGFFFSHVGWLLVKKHPDVRRKGKVIDMSDLDQDPVVAFQKKYYLILMPIGCFLIPTFVPVYFWGETWSNAWFVATLFRYCFTLNATWLVNSAAHF---FGSKPYDKNMNPAENLMVAVGALGEGWHNYHHVFPWDYKAAELGNYGYNFTTCFIDIMAKLGQAYDLKTVSPHIVIARAKRTGDGSYvppenvkiikedghsidgDVWGWGDKDMKPEDIKAATIIN----
>A0A1J1HM95	432	0.570	7.974E-132	31	354	357	415	742	745
-------------------------------QEGYAGRRKIrlVWRNILLFTYLHVAAVYGLWLMLVSAQWKTCIFAFFMYSISGLGITAGAHRLWAHRSYKARFSLRVMLMIFNTIAFQDAAMHWARDHRVHHKYSETDADPHNATRGFFFSHIGWLLCRKHPAVKEAGSKLDISDLKADPVLRFQQKYYLILMPILCFVIPTMIPIYCWGESFKNAFFVATMFRYTFILNVTWLVNSAAH---KWGDKPYDKEINPSQNPSVAILALGEGWHNYHHVFPWDYKTAELGNYRMNLTTAFIDFFAKVGWAYDLKTVSKDIIEKRVERTGDGTHEhsrknTWGWGDSDQSQDERELAKIINKK--
>T1HR83	432	0.513	1.092E-131	0	354	357	0	363	366
MSPNLSGTATGLfLAEAEVISTPKSQPLQASKKlLGAQYEWHIVWRNVLGFIYLHVGALYGLYLAFIVGKVHTFLW-------GAMGITAGAHRLWAHKSYKAKWQLRLLLAAFQSIAFQNHIYEWVRDHRVHHKFTDTDADPHNSKRGFFFSHMGWLMVKKHADVKAKGKVVDMSDIDKDWVVSFQRKYYTIIMPILCFLIPTVVPVYLWNESWSSSWYIAGVLRYTLSLNGTWLVNSAAH---IWGTKPYDKNISPTENLSVAIVAFGEGWHNYHHAFPWDYKTSEFSGYKFNYTTAFIDFFARIGWAYDLKTVPLHMVEKRANRSGDGSHHsagnkkkekpphshegeLWGWDDQDMTTEEKQMAEITHKK--
>UPI000258E8B5	431	0.494	1.496E-131	0	353	357	0	374	377
MAPNLfgTSS-TLYLEasqqgvhqDKSTTEKTSSQsvqVQKTPEKVQQKYKWKIVWRNVIAFIYLHIGSLYGMYLFFNGTRFYTLIWHVFVTLLAGMGITAGAHRLWAHRSYKAKWPMRVFLMICQSIAFQNHIYEWVRDHRVHHKFTDTDADPHNAQRGFFFSHMGWLLVRKHPDVFRKGATVDMSDVINDPVVLWQKRLYIILMPIFCFVLPTWIPCYFWDEKPLNAW-YSTVWRYTLNLHFTWLVNSAAH---IWGMKPYDKNIGPTENIGVAICAVGEGWHNYHHVFPWDYKAAELGNYKLNLTTAFIDFCARLGLAYDMKAVPADIVKKRANRTGDGSrydqtgtsdHShvdmKWGWGDVDMKPEEIQEVEIINK---
>A0A7R9I938	431	0.462	1.496E-131	0	353	357	0	385	392
MAPNLTTASALFLTDTEGSVIYPSAPQsltsrktqqhqsSQLELPSSGaapyYEWSIVWRNVLAFIYLHGGALYGLYLVFTTAHPATFPWAFLVAGLAALGVTAGAHRLWCHRAYKAKWPLRLILAILQTVAFQNHIYEWVRDHRVHHKFAETDADPHNSKRGFFFSHIGWLMVRKHPDVINKGRTVDMSDLLQDPIVVWQMRTYLVTLPLVCFVLPTWVPIYFWNEDPWTSWYVASILRYTLSLNLTWLVNSAAH---IWGTRPFDKNISATDNVPVAVMAFGEGWHNYHHAFPWDYKAGELGNYRTNFSTGFIDMFAKIGWAYDLKTVSPEMIKRRAKRSGDGTywgdlgvsgvpvgeghdHEgsIWGWGDKDMPEEDIKDVLITHK---
>UPI000771A44A	430	0.473	2.805E-131	0	353	357	0	373	376
MTPNLfGNSATLFLEASQQDVRqektstgqkTGAKSSDQTPKtQKSKYEWNIVWRNVIAFVYLHVGALYGFYLFFAGAKFLTVLWTILIAATAAVGITAGAHRLWAHKSYKAKWPMRIILMVFQTIAFQNHIYEWVRDHRVHHKFTDTDADPHNAKRGFFFSHMGWLLIRKHPDVITKGATVDMSDLEKDPIVVWQRRLYIILMPLCCFLVPTWIPCYFWGETAMYSW-YATIFRYTASLNLTWLVNSAAH---IWGTKPYDNSISPTDNIRIAIGAFGEGWHNYHHVFPWDYKAAELGNYKGNFTTAFIDAFAWLGLAYDLKTVPVEMVQKRAARTGDGTriqqdeHHghtyedaIWGWGDVDMQEEDINEAQIINK---
>UPI0008117773	430	0.548	2.805E-131	9	354	357	31	374	377
---------TGVLFEQDAETYDGG-LLKDIEKlKKAEKRRfKLVWRNIIAFVYVHLAAVYGLYLMLTSAKWQTISLALFLYLISGLGITAGAHRLWAHRAYKAKWPLRLILMVFNTIAFQDAAYHWARDHRVHHKYSETDADPHNATRGFFFSHVGWLMCKKHPLVKAKGKGVDLSDLRADPILMFQKKYYLILMPILCFLLPTTIPMYVWNENFVNSWFVAAMFRWCFTLNMTWLVNSAAH---KFGGKPYDKFINPSENKSVAIFAFGEGWHNYHHVFPWDYKTAELGDYSLNITTAFIDFFAKIGWAYDLKQVSHDIIEKRVKRTGDGSHATWGWGDKDQSKEEMADALITHKK--
>T1RLC5	430	0.505	2.805E-131	0	354	357	0	375	377
MAPNLfGTSATLYLEASQQNIHqkkSTAEktnnqelLVEKSSNTESSYEWKIVWRNVIAFIYLHIGAIYGVYLAFTSTKFQTNIWLPSLILFGGVGVTAGAHRLWAHRTYKAKWPMRLLLMILQTIAFQNHIYEWVRDHRVHHKFTDTNADPHNAKRGFFFSHIGWLLVRKHPDVLKKGATIDMSDLENDPIVVWQRRLYLLLVPTICFLFPVWVPCYFWEETLFNSW-YSTLTRYALTLNGTWLVNSAAH---IWGVKPYDKNIGPTENKSVAILAFGEGWHNYHHVFPWDYKAAELGNYKFNFTTAFIDFCAWLGLAYDLKTVPVEAIKRRAIRTGDGTkyskhddshHHIhvdmkWGWGDVDMKPEEIQEVDIINKR--
>UPI0007E64900	430	0.547	2.805E-131	37	354	357	71	385	388
-------------------------------------KVKLVWRNILAFGYLHLAAIYGLYLLVTSAKWVTIGFAFVLYVCSGLGITAGAHRLWAHRSYKAKWQLRLLLVIFNTIAFQDAAYHWARDHRVHHKFSETDADPHNATRGFFFSHIGWLLCKKHPEVKAKGQGIDLSDLRADPILMFQKRYYLYLMPFACFVLPTMIPIYFWDESIMNAWFVATMFRWCFILNVTWLVNSAAH---KFGGRPYDQFISPTQNISVAVLAFGEGWHNYHHVFPWDYKTAELGFYSLNFTTFFIDCFSKIGWAYDLKTVSPAIIEKRVKRTGDGTHPTWGWGDKDQPKEEIEEALIMHRK--
>A0A1A9XNZ5	430	0.519	3.841E-131	5	354	357	21	368	371
-----TSKQTGVLFegDADTEDCALSVDVTQLKKAENR-KLELVWRNIILFSYVHVAALYGAYLFLFQAKWATVFFSIFLYSIGVLGVTAGAHRLWAHRSYKAKWPLRLLLIIFNTCAFQDAAFHWVRDHRVHHKFSETDADPHNATRGFFFSHVGWLLCKKHPDVVAKGKSLDLSDLYADPIIMFQRKHYYVLMPLACFILPTVIPMYMWNESFINSWLVPTLFRWCFLLNATWCVNSAAH---KFGGRPYDKNINPSENVGVTVFTFGEGWHNYHHVFPWDYKTGEWGNYSLNLTTAFIDFFAKIGLAYDLKSVTPNIIEKRVKRTGDGTHATWGWGDKDLSTEDKENVIVSNKK--
>UPI000623891F	430	0.481	3.841E-131	0	353	357	0	373	376
MAPNLfGNSATLFLEASQDISQKKSAaekavtqklPLQKAQNSKPKYQWKIVWRNVIAFVYLHLGSLYGLYLCFTAAKLYTTLWLLLYGVVAGVGVTGGAHRLWAHRAYKAKWPLRVFLMILQTAAFQNHIYEWVRDHRVHHKFTDTDADPHNAQRGFFFSHMGWLLVRKHPDVINKGATIDMSDLEKDPVIIWQRRLYIILMPVFCFLLPSWVPCYFWNEKPMYSW-YCTLFRYTLSLHLTWLVNSAAH---MYGMRPYDNTISPTDSLSVGIVAFGEGWHNYHHVFPWDYKAGELGNYRTNVTTAFIDFFARIGWAYDLKTVAVGMIKKRAARTGDGTryertadHHdhthegaVWGWDDADMAPEDMQNVEIINK---
>A0A6P3X2G5	430	0.484	3.841E-131	0	353	357	0	375	378
MAPNLfGTSATLFLEATQQDVsqnKPSSEksaaqklpSLQKTQSVKPKYQWKIVWRNVIAFVYLHLGALYGLYLLITVAKWSTTIWTVSIGALAAIGVTGGAHRLWAHRSYKAKWPLRVILMILQTTAFQNHIYEWVRDHRVHHKFTDTDADPHNAQRGFFFSHMGWLLVRKHPDVIRKGATIDMSDLEKDPVVVWQRRLYIVLMPLCCFLIPTWVPCYFWNEKPMYAW-YASLMRYTLSLNLTWLVNSAAH---IYGMKPYDNTISPTDSYSVGITAFGEGWHNYHHVFPWDYKAAELGNYRTNFTTAFIDMFAKIGWAYDLKTVATNIVKKRAARTGDGTkyertadaHHhshenaIWGWGDTDMPAEDIQKVEIFNK---
>A0A2P8ZGJ8	430	0.519	3.841E-131	35	353	357	50	379	382
-----------------------------------EYKWNIRWRNVFAFIYLHVFGVYGLYLAFTAAKWQTSVWAVYVASMAAMGVTAGAHRLWCHRAYKAKWPLRLILCILQTVAFQNHIYEWVRDHRVHHKFCDTDADPHNSKRGFFFSHIGWLMIRKHPDVKEKGKTVDMSDLESDPIVVWQRRTYLLVMPLLCFYVPAYVPCYFWNEDPWTSWYVASIMRYTLSLNITWLVNSAAH---MWGTKPFDKTISGVESLTVGILAHGEGWHNYHHVFPWDYKAAELGTYRANFTTGFIDLFSKIGWAYDLKTVSDEMIKKRIARTGDGSrqieeviellHEhdnsLWGWGDKDMPEEDIKDVKIYNK---
>A0A6V7GXL3	430	0.494	5.261E-131	0	353	357	9	383	386
MAPNMfGSSATLYLEtsqqDKSTTEKASNQTL-QPQKSSavqPKYKWNIVWRNVIAFIYLHIGAMYGLYLSFTSIKLQTTLWALFLTIFGGMGITAGAHRLWAHRTYKAKWPMRFVLMIMQTVAFQNHIYEWVRDHRVHHKFTDSDADPHNAKRGFFFSHIGWLLLRKHPDVMKKGATVDMTDLERDPIVLWQKRLYILLVPLICFILPVLIPCYFWNETLFNSW-YSTLLRYTLSLNGTWLVNSAAH---IWGYKPYDKNIGPTENTSVAIIAFGEGWHNYHHVFPWDYKAAEFGDYNMNFTTALIDFCSRLGLAYDMKTVPVDVIKKRANRTGDGtrygknedsqSHEdyhshedmKWGWGDVDMKPEEIQEVDIINK---
>UPI00187D7B39	429	0.505	7.205E-131	0	353	357	0	352	358
MAPNATRSeCTGVLnEHDAETIDG---GLAKDIAPLMGHKKQplkLVWRNIILFAYVHVAAVYGLWLLLTAAKFYTFFFSVVLYLSSGLGITAGAHRLWAHRSYKAKLPLRILLTAFNTMAFQDCAIHWARDHRVHHKYSETDADPHNATRGFFFSHIGWLLCKKHPDVIEKGKGLDISDLTTDPVLAFQRKHYLILMPLACFVFPVLVPMYLWNESFLNAFFVAAMFRWTFVLNATWLVNSAAH---KWGDRPYDVNINPSQNPSVALFAFGEGWHNYHHVFPWDYKTAELGNYELNFTTAFIDLMAKIGWAYDLKSVSKDIIKTRVERTGDGTHATWGWGDRDQDKIELKHATITHQ---
>A0A6L2PMU7	429	0.479	7.205E-131	0	353	357	0	380	383
MAPNLTTASALFLTEAEgsvvyqsksqkPTsvARSRSAPHKEHdeaEQPTKQYKWDIRWRNVIAFLYLHIFTLYGIYLTFTAAKYQTVIWAYAVLSAAAVGVTAGAHRLWCHRSYKAKWPLRLLLCIFQTAAFQNHIYEWVRDHRAHHKFTDTDADPHNSTRGFFFCHIGWLMVRKHPDVKIRGKSIDMSDLDADPIVVWQRRTYLITMPLLCFVLPAWVPVHFWNEDPWVSWYVAAIMRYTLLLNGTWLVNSAAH---MWGNKPFDTSISAVENFSVAAIGYGEGWHNYHHVFPWDYKAAELGTYRANLTTGFIDFFSRIGWAYDLKTVSLEMIRRRAARTGDGSRHgdapveelhetdngIWGWGDRDMPEEDIKEVRIYNK---
>A0A7R9ELD8	429	0.455	7.205E-131	0	353	357	0	385	392
MAPNLTTASALFLTDTEGSVIYPSPPQsltsrktqqhqsSQHELPSSGavpyYEWRIVWRNVLAFIYLHGGALYGLYLVFTTAHPATFPWAFLVAGLAALGVTAGAHRLWCHRAYKAKWPLRLILAILQTVAFQNHIYEWVRDHRVHHKFAETDGDPHNSKRGFFFSHIGWLMLRKHPDVINKGRTVDMSDLLQDPIVVWQMRTYLLTLPLVCFVLPTWVPIHFWNEDPWTSWYVAAILRYTLSLNLTWLVNSAAH---IWGTRPFDKNISATDNMPVAVMAFGEGWHNYHHAFPWDYKAGELGSYRTNFSTGFIDLFAKIGWAYDLKTVSPEMIKRRAKRSGDGTyrgdlgvsgvplgeghdHEgsLWGWGDKDMPEEDIKEVLITHK---
>A0A6A4K817	429	0.489	9.867E-131	0	354	357	0	376	382
MTPNLTGTGTGLLLaeaevvTEQKPISRKPLLQTKTPvKPTgPKYEWHIVWRNVLAFAYLHTGALYGMYLVFTQAKLATCFYVLFVSWYSGMGITAGAHRLWAHKCYKANAALRLLLAFCNSSAFQNHIYEWVRDHRVHHKFTDTDADPHNSNRGFFFSHMGWLLVRKHGDVRHKGKAIDMSDLEKDWVVMFQKNFYPILMPICTFVIPTMVPVYLWGEDGWTAWYVAAVMRYTLVLHGTWLVNSAAH---MWGTRPYDKFISPVENVYVGVLAFGEGWHNYHHAFPWDYKTSEFSGYSANATTAFIDFFAWLGWAYDLKTVKAEMIEKRAIRTGDGSHPadkqntnkdhrhgiegeIWGWDDKDLTDKDREMMSIINPK--
>A0A1W4X6D0	429	0.470	9.867E-131	0	353	357	20	403	409
MAPNVLGStalflteATTTSEEPVvlsrtstkvqpPSAQASSRSSQKLSSQQPHYKWDIVWRNVLAFIYLHVGAVYGLYLFIFKCYWSTFIWTYFVAYFASQGITAGAHRLWAHRSYKAKLPLRIILMIAQTVALQNHLYEWVRDHRVHHKFTDTDADPHNARRGFFFSHMGWLMVRKHKDVMIKGKTVDMSDMEEDPVVRFQRRYYLILTPIFCFLIPSLVPWYFFGEDWWTAWYVSAIFRYTVSLNCTWLVNSAAH---IWGTKPYDKTISPTENVHVAFWAFGEGWHNYHHVFPWDYKAAELGNYALNFSTMTVDFFAKIGWAYDLKTASVEMVRKRAKRTGDGTrdsneeiqddnphmHGgVWGWGDKDMKPEDIEDVRIYNR---
>UPI00099565B1	429	0.492	9.867E-131	0	353	357	146	517	520
MAPNLfGSSATLYLEASQQDVsqKNTSEknvtqkVTQKAQSSKPNYRWNIVWRNVIAFVYLHLGALYGLYLLIVAAKGYTFIWVFTVGSFGAVGVTGGAHRLWAHRSYKAKWPMRIILMLFQTMAFQNHIYEWVRDHRAHHKFTDTDADPHNVQRGFFFSHMGWLLVRKHPDVIKKGAAIDMSDIEKDFVVVWQRRLYIVLMPVICFLLPTWIPCHFWDEKPMYAW-YATLFRYTLSLHLTWLVNSAAH---MWGMKPYDNTISPTDSYTVGIGAFGEGWHNYHHVFPWDYKAAELGNYRTNLTTAFIDFFAKIGWAYDLKTVAPNMIKKRAERTGDGSkyervsddHHthegaIWGWGDADMTTEDIKKVNIINK---
>A0A8D8M913	429	0.532	9.867E-131	0	346	357	0	355	975
MAPNTSSAPTGVLfEGDSTHTDTMSHIHqsasedlaeaCAKESPEKEYRIVPVWRNVILFAYLHLAAVYGAYLIFSSAKLPTTIFAILLYQAGATGITAGAHRLWAHRAYKAKAPLKLILLLFNTLAFQNHVYEWARDHRVHHKFSETNADPHNAKRGFFFSHMGWLMCRKHPDVIAKGRCIDLSDLKEDKLVMFQKRHYMKLMPVICFVLPTVVPMLCWGESFLNAWFVATMFRYTLTLNVTWLVNSAAH---MWGQRPYDKFINPSENLSVAILALGEGWHNYHHVFPWDYKTSELGTYSTNFTTAFIDFFARIGWAYDCKTVSPAMVATRAQRTGDGSHKdVWGWGDKEEKDFEEK----------
>UPI000C20E63F	428	0.512	1.351E-130	0	354	357	0	343	346
MPPNET----GVLHETDIVDTQNVNINNHETKPR-EYK--YVWRNIILYIYLHVVSFYGVYVLFTSAKFLTIILGFILLNMGNLGITCGAHRLWSHKSYKAKTPLKILLVIMQTLAFQNSAIEWARDHRVHHKFSETNADPHNATRGFFFSHVGWLLTRRHPDVKEKGKGVDISDLTSDPILRFQQKHYVPLMIFTSFVLPTVLPMYLWNEGFVNAWVL-NLLRYCLGLNITWLVNSVAH---MFGDKPYDKFINPGENFSVALLALGEGWHNYHHTFPWDYKTSELGKYSTNMSTLFIDFMAKIGWAYDLKTVSEDMIKKRVKRTGDGTHNLWGWTDKDMPKEDIQDAITLNKK--
>G8FQ88	428	0.495	1.351E-130	0	352	357	0	347	353
M-PPQGQPPaAWVLEesDAVTDDKDVAAlVPPSAEKRKLS----IVWRNVILFVFLHIGAVYGGYLFFTRAMWATKFFALFLYLCSGLGITAGAHRLWAHKSYKAKLPLRILLAMFNTIAFQDSVLDWARDHRMHHKYSETDADPHNATRGFFFSHVGWLLVRKHPQIKAKGNTIDMSDLCSDPVLRFQKKYYLTLMPLFCFILPTYIP-TLWGESLWNAYFVAAIFRYCYVLNVTWLVNSAAH---KWGDRSYDKNISPVETKPVSLVVFGEGFHNYHHTFPWDYKTAELGGYSLNISKLFIDTMAKIGWAYDMKSVSPDIIEKRVKRTGDGSHEVWGWDDKDVPAEQKAAATIIN----
>UPI001C9CD40C	428	0.494	1.351E-130	0	353	357	0	375	378
MSPNIfGNSATLFLEASQQNVpqdkslagsTKTSQAKTGKPKNTSKYEWQIVWRNVIAFVYLHVSSLYALYLAWYEMKLFTCLWTIGLALFAALGITAGAHRLWCHRSYKAKWPLRLILMILQTVAFQNHIYEWVRDHRVHHKFCDTDADPHNSKRGFFFSHMGWLMLRKHPDVLSKGKLVDMSDLEKDPIVVWQRRLYVVLMPIFCFLIPTWVPIYFWNETPMLAW-YATVFRYTVSLNLTWLVNSAAH---IYGMKPYDNSISPTDHFMVAVGAMGEGWHNYHHVFPWDYKAAELGNYRTNLSTAFIDFFSSIGWAYDLKTVPVEMIEKRAARTGDGTrvkkvegHHhhehshegaIWGWGDSDMSIEDIKEAHIINK---
>UPI00178247BD	428	0.529	1.851E-130	9	354	357	36	379	382
---------TGVLfeCDADTADGALAIdvnLRKRAEKRKLK----LVWRNIILFGYLHVAALYGAWLLFTSAKWPTVFFSIFLYSIGVLGITAGAHRLWAHRSYKAKWPLRLILIAFNTCAFQDAAYHWARDHRVHHKFSETDADPHNATRGFFFSHVGWLLCKKHPDVIAKGKSLDLTDLHADRILMFQLKHYMLLMPLACFILPTVIPMYFWDESFINSWFVATMFRWCVLLNVTWCVNSAAH---KFGGRPYDKSINPSENPGVALFAFGEGWHNYHHVFPWDYKTAEWGNYSMNLTTAFIDFFAKIGWAYDLKSVSSEIIEKRVARTGDGSHELWGYGDKDITKEDEQGIITINKK--
>A0A6J0BKQ8	428	0.503	2.534E-130	0	353	357	0	375	378
MAPNLLGStATLFLEATQQDIRqsKTPESVPSTSKstaqtaqtrDEPKYKWRIVWRNVIAFLYLHIGALYGFYLFFAGAKFLTLIWTLVVAALGAVGVTAGAHRLWAHRAYKAKWPMRLILMIFQTLAFQNHLSEWVRDHRVHHKFTDTDADPHNAKRGFFFSHMGWLLVRKHRDVIEKGATVDVSDLESDPIVVWQRRLYVILMPVFCFLIPTWVPCHFWGETGMNSWYCATVFRYTLSLNLTWLVNSAAH---IWGTKPYDDSISPTDNVRIALGAFGEGWHNYHHVFPWDYKAAELGNYRANFTTAFIDFFAWLGQAYDLKTVPLNMIKKRAARTGDGtridrdehyghSHEgaIWGWGDIDMHTEDILDAQITNK---
>A0A7G5SZK3	427	0.494	3.471E-130	0	352	357	0	346	352
M-PPQGQDrESWVLYENDE----KADGGAYVPVPPSAEKrvWKIVWRNVILFALLHIGGVYGAYLFLFKAMWTTDLFAVLLYLASGLGITAGAHRLWAHKSYKARLPLRILLTIFNTIAFQDSVIDWARDHRLHHKYSETDADPHNATRGFFFSHVGWLLVRKHPQIKEKGPTIDLSDLRNDPVLHFQKKHYLILMPLACFVLPTYIP-TLWGESLWNAYFVCAIFRYVYVLNVTWLVNSAAH---AWGSKPYDKHINPVETKPVSLVVLGEGFHNYHHTFPWDYKTAELGDYSLNLSKLFIDTMAKIGWAYDLKSVSPDVIEKRVKRTGDGSHHVWGWDDKDVPLEEKKEATIVN----
>A0A833RGP4	427	0.484	3.471E-130	0	353	357	0	373	376
MAPNMfGSSATLYLEtshqEKSATEKASNQtLQSQKSSTQSKYKWRIVWRNVIAFVYLHLAAVYGIYLSFTAIKLQTTMWAIFLAIFGGMGITAGAHRLWAHRTYKAKWPMRFMLMIMQTIAFQNHIYEWVRDHRVHHKFTDSDADPHNAKRGFFFSHIGWLLLRKHPDVLRKGATVDMTDLERDPIVLWQKKLYIILVPLFCFILPVWVPCYFWNETLYYSW-YSTLFRYAFSLNGTWLVNSAAH---IWGYKPYDKNIGPTENKSVAIIAFGEGWHNYHHVFPWDYKAAEFGDYNMNITTALIDFCGRLGLAYDMKTVPVDVIKRRAKRTGDGTryggnedsqshgdHHnhedmKWGWGDVDMKPEEIQEVHIINK---
>UPI00187D7FD8	427	0.510	4.753E-130	0	353	357	0	352	358
MAPNATNvECTGVLNeqDAETIDGGLARdIAPLIKTQQRPYK--LVWRNIIAFTYVHIAAVYGLWLLLTAARFYTIIFALVLYTMSGLGITAGAHRLWAHRSYKAKLPLRILLAVFNTIAFQDCALHWARDHRVHHKYSETDADPHNATRGFFFSHIGWLLCKKHPEVLEKGKGLDISDLQADPVLVFQRKYYMILMPLACFVIPTMIPIYLWNETLVNSFFVATMFRWTFILNVTWLVNSAAH---KWGDKPYDVNINPSQNPSVAVFAFGEGWHNYHHVFPWDYKTAELGNYRLNLTTAFIDFFAKIGWAYDLKSVSEEIIKTRVNRTGDGSHPTWGWGDKDQDKIEVDNAKITHQ---
>A0A0L7RGE5	427	0.489	4.753E-130	0	353	357	0	374	377
MAPNLfgTSAAL-YLEASQQDVHqekSTTEkangqklLAQKSSTPKSKYEWKIVWRNVIAFIYLHLGSLYGFYLLFNGTKFYTFLWSFMIASMAAVGITAGAHRLWAHRAYKAKWPMRFILMIFQTIAFQNHIYEWVRDHRVHHKFTDTDADPHNAQRGFFFSHMGWLMLRKHPEVVKKGGTVDLNDLEQDPIVVWQRRLYIVLMPLCCFIIPMWVPCYFWDEKPLNSWYT-TVLRYTFSLNMTWLVNSAAH---IWGMKPYDNTIGPTENKSVAILAFGEGWHNYHHVFPWDYKAAELGNYKMNATTAFIDFFAWLGLAYDMKTVPVEVVMKRAHRTGDGTrykkpeviHHhshegsKWGWGDTDMQPEEIQDVQIINK---
>UPI0006B709CE	426	0.535	6.510E-130	4	354	357	26	374	377
----LTDNSTGVLFeqDAETYDGGLVKDIEKLKKAEKR-RIKLVWRNITAFVYVHLAAVYGLWLMLTSAKWQTITCAMLLYAISGLGITAGAHRLWAHRSYKAKWPLRVILMIFNTIAFQDAAYHWARDHRVHHKYSETDADPHNATRGFFFSHIGWLLCKKHPQVKAKGKGMDLSDLRADSVLMFQKKYYMILMPILCFLIPTLIPMYAWNEKFVNSWFVVAMFRWCFTLNVTWLVNSAAH---KFGGKPYDRFINPSENKSVALFAFGEGWHNYHHVFPWDYKTAELGDYSLNLTTAFIDFFAKIGWAYDLKQVSHDIIEKRVKRTGDGTHATWGWGDKDQSKEEMADALITHKK--
>UPI0008F9DDB1	426	0.457	6.510E-130	0	353	357	0	383	388
MAPNITSTPTpLFLAEAElisplryqktkPQISTPSytKPPQKKSSSQNQYPWQIVWRNVIAFVYLHTAALYGLYLFIFVAHRYTVIWGFLLGSVGAIGITAGAHRLWAHKAYKAKWPMRVFLAMCQTLAFQNHIYEWVRDHRVHHKFTDTDADPHNSKRGFFFSHIGWLMLKKHKDVKEKGKTVDMSDLEQDWVVMFQKRYYMLLLPLLCFVIPVWIPIHFWKEDFSTSWYCAGILRYTLSLNFTWFVNSVAH---IWGMKPYDRFISAVDNKIVAALAFGEGWHNYHHAFPWDYKAAELGNYRLNMSTALIDFCAKLGLAYDLKVASPELVKRRALRTGDGTHPgsaekqeeedghhhshenaVWGWDDENMSPDELKLVNILNR---
>UPI001C9B3345	426	0.505	6.510E-130	0	353	357	18	391	394
MAPNLfGTSATLYLEASQQNVRQDGQspeklkLQKHVVQPTsdvtPTYKWNIVWRNVIAFIYLHFGALYGLYLMFNGTKLYTIVWSLFMGITAGLGITAGAHRLWAHRSYKAKWPLRFFLMILQTISFQNHLYEWVRDHRVHHKFTDTDADPHNAKRGFFFSHMGWLLVRKHPDVKKKGATIDMSDLERDPIVVWQKRLYIILMPLCCFIIPMWIPCHFWGEKPLNSW-YSALFRYTLSLNLTWLVNSAAH---IWGMKPYDSSIGPTENISVAICAFGEGWHNYHHVFPWDYKAAELGNYRTNMTTAFIDFWARLGQAYDMKTIPLNVVKKRAIRTGDGskyhndetpkhSHEgaKWGWGDVDMEPDEIQSVEVINK---
>UPI001D08B51F	426	0.564	8.915E-130	0	332	357	0	328	334
MAPNNSN-CSEVLNEDNLEFEHQNELKPELEIKSSKYKMRLVWRNIILFLTLHLASVYGIYLIFTSAKLITTIYAIFLYQAGAFGITAGAHRLWTHRAYKAKWPLKLLLIICDTLAFQDAVIDWARDHRMHHKFSETDADPHNAKRGFFFCHMGWLLCRKHPEVKEKGKSIDLSDLSADPFIRFQKRYYLILMPLVCFVLPTLIPWYFWNESLLNSWFVASLWRYTVTLHVTWLVNSVAH---LWGARPYDKTINPVENLFVSLFALGEGWHNYHHTFPWDYKAAEIGHWRINVTTHLINFFAKIGWAYDLKTVSDDMIQKRVLRTGDGTHPF------------------------
>A0A834ISA2	426	0.513	8.915E-130	0	355	357	0	349	351
MAPNAILMPTGVLNenDDEVCSTVPS----TQENKSQQRKIEVVWTNVTIYIFLLLTALCGLVLTFTSARLYTTIYAVILYHLSCLGITAGAHRLWSHRSYKVKWPLKIILVICNTLAHENSIIVWARDHRVHHKYSDTDADPHNAKRGFFFSHVGWLLCKKHPEVKSKGKLLDISDLYTDPIVYFQHKYYMILMPLICFILPTYFPMVLWNETLRNSFCL-NILRYVCSLNAAWSINSLAH---MWGNKPYDKSIVPVENKIVSIIALGEGWHNYHHAFPWDYKTSELGKYSTNFSTLVIDGFAKIGWAYDLKTVSAEMVQKRVQRTGDGSHNIWGWGDKDQPKEDYEKVKIIHRKT-
>UPI0013040B7D	426	0.481	8.915E-130	0	353	357	6	379	382
MAPNLfGTSATLYLEasqqdvhqDKSATEKTNAQklIVQKSPASPSKYKWNIVWRNVIAFLYLHIGAIYGLYLFFNSTMFYTFLWSIFIGLSSAVGITAGAHRLWAHRAYKAKWPLRFFLMLCQTTAFQNHIYEWVRDHRVHHKFTDTDADPHNAQRGFFFSHMGWLLVRKHPEVIRKGATVDMSDLERDPIVVWQRRLYIILMPLCSFILPMWIPIHYWGEKPLNAW-YSTVFRYTLSLNLTWLVNSAAH---IWGMKPYDSTIGPTENLSVAICAIGEGWHNYHHVFPWDYKAAELGNYKTNITTAFIDFCGRIGWAYDMKTVPTEVVKKRAARTGDGSkyqkgnghthnHEgaKWGWGDADMEPEEIKEVEILHK---
>A0A6J2TTD4	426	0.498	1.221E-129	0	353	357	0	363	367
MPPNIVSTPrtvdelakeskqTGVLfeCDADTPDGALAgNVR-QFQKAEKR-KLKLVWRNIVLFAYLHLAALYGGYLFFFKAKWATVFFSILLYTCGVLGITAGAHRLWAHRSYKAKWPLRLILIVFNTIAFQDAAFHWARDHRVHHKFSETDADPHNATRGFFFSHIGWLLCRKHPDVVAKGKSLDLSDLRADPIVMFQRRHYMVLMPLACFILPTLLPIYLWDESFFNAWFVATMFRWCFLLNVTWCVNSAAH---KFGGRPYDKNINPSQCPAVSAFTFGEGWHNYHHVFPWDYKTSEWGKYSMNMTTAFIDFFAKIGWAYDLKSVAPGTIERRVRRTGDGTHELWGWGDKDFSAEDEKDVLFVKK---
>E2C1U4	426	0.476	1.221E-129	0	353	357	0	375	378
MAPNLfGTSATLFLEATQQDVsqnKPSSEksaaqklsPLQKAPSANPKYAWKIVWRNVIAFFYLHVGALYGLYLLITAAKSYTAVWGISIAVFAAIGVTGGAHRLWAHRSYKAKWPLRVILMIFQTMAFQNHIYEWVRDHRVHHKFTDTDADPHNAQRGFFFSHMGWLMVRKHPDVISKGATIDMSDLEKDPVVVWQRRLYIILMPTLCFLLPTWVPCYYWNEKPMYAWYVC-IMRYTLSLNITWLVNSAAH---MYGMKPYDNSISPTDSLSVGIGAFGEGWHNYHHVFPWDYKAAELGNYRTNFTTAFIDMFAKIGWAYDLKTVATNIVKKRAARTGDGtryeraaeahqhSHAnaIWGWGDADMPAEDIQKVQIFNK---
>A0A291P0I4	425	0.501	1.672E-129	0	352	357	0	347	353
MPPQGQTGGSWVLYETDavnEDTDAPVIVPPSAEK--REWK--IVWRNVILMGMLHIGGVYGAYLFLTTAMWRTCIFAVVLYICSGLGITAGAHRLWAHKSYKARLPLRLMLTLFNTLAFQDAVIDWARDHRMHHKYSETDADPHNATRGFFFAHVGWLLVRKHPQIKAKGHTIDLSDLKSDPILRFQKKYYLFLMPLVCFILPCYIP-TLWGESLWNAYFVCSIFRYVYVLNVTWLVNSAAH---LWGAKPYDKNINPVETRPVSLVVLGEGFHNYHHTFPWDYKTAELGDYSLNLTKLFIDTMAAIGWAYDLKTVSTDVIQKRVKRTGDGSHPVWGWDDHEVHQEDKKLAAIIN----
>UPI00062543F5	425	0.489	1.672E-129	0	353	357	0	367	370
MAPNLfGNSATLFLEASQQDaIQKAPAVSTKSSSsssQEPKYKWNIVWRNVIAFVYLHLGALFGFYLFFTSAKFLTFLWSYILAIIAAMGVTAGAHRLWAHKSYKARWPLRVFLMILQTVAFQNHIYEWVRDHRVHHKFTDTDADPHNAQRGFFFSHMGWLLVRKHPDVIKKGATIDMSDMDQDPVVVWQRRLYIILMPLFCFLIPTWIPCYFWGETGLNSW-YANIFRYTLSLNLTWLVNSAAH---IWGTKPYDNSISPTDNLKIAIGAVGEGWHNYHHVFPWDYKAAELGDYKGNLTTLFIDICARCGLAYEMKTVPVEMVNKRSARTGDGtritreqveghTYEgaVWGWDDTDMTVEDIKDAQIVNK---
>A0A7M7H993	425	0.521	1.672E-129	0	353	357	0	369	372
MAPNLfGNSAALFLEAAQQGI--PEEKPVSNSKPTYleaqksdksKYTWKIVWRNVIAFVYLHVGALYGFYLFFHGAKILTVLWTILIACSAALGITAGAHRLWCHRAYKAKWQLRLILMIFQTIAFQNHLYEWVRDHRVHHKFTDTDADPHNAKRGFFFSHMGWLLVRKHPDVIAKGASVDMSDLETDPIVVWQRRLYIILMPIFCFLLPAWIPCYFWGENGMYSW-YATIFRYTASLNLTWLVNSAAH---IWGTRPYDETISATDNIRVALGAFGEGWHNYHHVFPWDYKAAELGDYKANFTTAFIDFFARIGWAYDLKTVPVELVEKRAARTGDGnrikqsspehSHEdaIWGWGDKDMHQEDIEYATIINK---
>D7EJN2	425	0.459	1.672E-129	0	352	357	0	381	389
MAPNLLGNSTLFLAETnsAEPIQIISKpglqdvlPQVKPQISSrssvSQYRWQIVWRNVLIFIYLHIAGIYGLYYAIAQAQWKTLLWGYLVILASGIGVTAGAHRLWAHRTYKAKLPLRIYLAFCQTVALQNDIYEWVRDHRVHHKFTDTDADPHNSNRGFFFSHMGWLLVKKHKDVFVKGKTVDMSDVEADPVVRFQRKYYIILTPILTFVFPAIVPWYFWNETPTVCFYSVAIFRYILTLHGTWLVNSAAH---IWGYRPYDKNINATENKSVSILAFGEGWHNYHHVFPWDYKAAELGNYRMNFTTAFLDLMSKIGQAYDLKTVSVDMINKRRKRTGDGTglvdeellenedkHHhhhddsIWGWGDKDMKQDDMDMVQVHN----
>A0A1D2MTL3	425	0.520	2.290E-129	37	354	357	23	344	348
-------------------------------------RVDIVWRNVALFTYLHLAAFYGGYLLITgQVMWQTFLWGVILHTMSGFGITAGAHRYWAHKSYKAVTPLRLLLAYMQTLAFQNHIYEWCRDHRVHHKFAETHADPHNAKRGFFFSHMGWLLCKKHEAVKVKGKSVDMSDLEQDPIVMFQKKYYLPLVLTISFVIPTIVPSYFWGETASTAFLFAAMFRYCVTLHCTWLVNSAAH---RWGPRPYDKSISPAENKSVAWWAFGEGWHNYHHVFPWDYKTSEVGIYRYNFSAAFIDYMAKVGWAYDLKTVPEKLVKQRVARTGDGSHPdhihagPWGWGDKDIPEDDEKVTEILHKR--
>A0A1I8P247	425	0.509	2.290E-129	2	354	357	18	366	369
--PENTA--TGVLseQEAETIDGGLAKDIA-PLKKASERKLELVWQNIIGFIYLYCATFYGFYLMATSAKWQTNICGLLLTYLTGFGITAAAHRLWAHKAYKANLPMRIMLIIFNTIAFQNSVYVWARDHRVHHKFSETDADPHNATRGMFFSHIGWLMCKKHPEVKEKGKTIDMSDLEADPIVMFQHKYYYLLMPIACFVFPAWLPMYFWNETFSNAWHICVLARWCFLLNSAWLINSAGH---KYGSKPYDKNYNPAENAFIAILTLGEGWHNYHHVFPWDYKTSELGNYSMNYSTAFIDFFAKLGWAYDLKTVSEDIIRKRCQRTGDGTHPIWGWGDKDQDKEEMRDAVIINKK--
>B4NJM7	425	0.544	2.290E-129	25	353	357	49	370	374
-------------------------PLKKAEKRKLA----LVWRNIILFGYLHLAALYGGYLLLFQAKWTTIAFAFALYSMGMIGITGGAHRLWAHRSYKAKWPMRLILIIFNTIAFQDAAFHWARDHRVHHKYSETDADPHNATRGFFFSHVGWLLCKKHPDVVAKGKGLDLSDLRADPILMFQKRHYMILMPLACFILPTLIPVYYWDESLLNAWFVATMFRWCFQLNTTWLVNSAAH---KFGNRPYDKTINPSQTAMVAFFTFGEGWHNYHHVFPWDYKTSEWGNYSLNLTTAFIDLFAKIGWAYDLKTVAPDTIERRVRRLGDGTHEIWGWGDKDITTEDTQAVLLVNK---
>A0A154PDD1	425	0.496	2.290E-129	0	353	357	0	374	377
MAPNLfGTSATLYLEASQQDVHqektatekASTQkliVQKSSSSPQSRYEWNIVWRNVIAFLYLHIGALYGLYLFFVDTKLNTLLWMLFVGISSAVGITAGAHRLWAHRAYKAKWPLRLVLMLCQTVAFQNHIYEWVRDHRVHHKFTDTDADPHNAQRGFFFSHMGWLLLRKHPDVIKKGATVDMSDLEQDPIVVWQRRLYIILMPICSFVLPMWVPCYFWDEKPLNSW-YSTMFRYTLSLNLTWLVNSAAH---IWGMKPYDSTIGPTENISVAICAIGEGWHNYHHVFPWDYKAAELGNYRTNITTAFIDLCARIGWAYDMKTVPVEVVKKRAARTGDGskyqqgtghahSHEgaKWGWGDTDMEPEEIKEVEIINK---
>A0A1L8D6C5	424	0.497	3.136E-129	0	352	357	0	347	353
MPPqGQTTTSSWVLYENDAT----SEDKSVTQVPPSAedRKWIIVWRNVILMAVLHIGGLYGAYLFLTKAMWTTCFFAVFLYICSGLGITAGAHRLWAHKSYKARLPLRILLTLFNTIAFQDSVIDWARDHRMHHKYSETDADPHNATRGFFFSHVGWLLVRKHPEIKNKGHTIDMSDLWADPVLRFQKKNYLLLMPLCCFVLPTMIP-TLWGESLWNAYFVCALFRYTYVLNVTWLVNSAAH---KWGDKPYDKDINPVETRPVSLVVLGEGFHNYHHTFPWDYKTAELGHYSLNLSKLFIDTMSLLGMAYDLKTVSRDVIEKRVKRTGDGSHYLWGWDDKDVPAADKDGAVIIN----
>UPI001E2791D3	424	0.550	3.136E-129	0	354	357	23	366	371
MAPHMeTTTVTEVL--TETTTT---EPK-HPVQEKRTY--ELVWRNIIVFVFLHTVALVGVYLAFTSASIYTTILAFILYPAGGFGITAGAHRLWAHRAYKAKWPLRLLLTICNTLAFQDAVIDWARDHRVHHKYSETHADPHNAVNGFFFSHVGWLLCKKHPEVKKKGSKIDLSDLYADPILAFQKKYYMILMPLVSFILPTAAPMYFWGETFTNAYCL-NIMRYCITLNATWLVNSAAHMIG-W--RPYDKNISPSENKFVSLFALGEGFHNYHHTFPWDYKTAELGKYSLNFSTALIDLMAKIGWAYDLKTVSEDMIKKRVTRTGDGSHEVWGWGDKDQPKEDYNEAIIRYRK--
>UPI0006C9C55C	424	0.533	3.136E-129	35	352	357	41	366	377
-----------------------------------KYPWKIVWRNVIAFLYLHFGALYGLYLFFDGAKFLTVLWTILVACSAAVGITAGAHRLWCHRAYKAKWPLRVILMIFQTTAFQNHLYEWVRDHRVHHKFTDTDADPHNAKRGFFFSHMGWLLLRKHPDVISKGASVDMSDLDSDPVVVWQRRLYIILMPLFCFVIPAWIPCYFWNENPMNSW-YATIFRYTLSLNITWLVNSAAH---IWGTRPYDESISATDNVRVALGAFGEGWHNYHHVFPWDYKAAELGDYSVNFSTAFIDFFAKIGWAYDLKTVPLEMIEKRAKRTGDGTriehddsenHHegaIWGWGDKDMHQEDIEMVHIIN----
>A0A4D6CBE4	424	0.467	3.136E-129	0	353	357	0	382	386
MAPNVSGSPSPLFGvTPlagaevipskteqQQHIQ-LTKLKQQQQQqqqqqqQRPKYQLQIVWRNVAAFLFLHIGCLYGLYLLFTTAKLSTVLWTLLISSAGATGITAGAHRLWAHKAYRARWPLRLLLAVFQTLAFQNHIYEWVRDHRVHHKFTDTDADPHNSRRGFFFSHIGWLMVRKHSDVITKGRQVDMSDLERDWVVMLQKRYYLIAVPFFCFFIPTWVPVHFWGEKAWVAWYVAGICRYTLSLNFTWLVNSAAH---IWGTKPYDKNITPTENVTVAMLAFGEGWHNYHHAFPYDYKAAELGNYRANLTTAFIDMFARIGWAYDLKMATPAMVQRRILRTGDGSHdsvaahdhhhhqdEVWGWDDKDMTTEDKKLIEIINR---
>A0A6J2X6A7	424	0.537	4.294E-129	0	354	357	0	351	354
M-PPRPREkqPLETLEATGVLFESddvSSEKFAQEEKvEPRTY--EIVWFNVTLFVILHCVALYGVYLSFTSAKLATTIYAIILYQMGAFGITAGAHRLWSHKAYKAKWPLKLILVLCQTLAHQNSVIEWSRDHRVHHKYQETDADPHNAKRGFFFSHMGWLMCKKHDDVKDKGKGIDMSDLFAEPILRLQHKYFYYLMPIGCFLLPTLWPIVLWGETLGNAYCL-NITRYVITLHATWLVNSAAH---MWGSKPYDKYINPTENLFVSMFAIGEGWHNYHHTFPWDYKTAEYG--RLNWTMAVINLFSKIGWAYDLKTVSPEMIEKRVKRTGDGSHEIWGWGDKDQSPEDRRNAVIINKK--
>UPI000625BB91	424	0.485	4.294E-129	0	355	357	0	377	378
MAPNLLGStATLFLEATQEDVRqskkstepTPSTPKtvaKKSESNETTYEWKIVWHNVIAFLYLHLGALYGIYLFFVSAKLITFVWTMTVASTGAVGITAGAHRLWAHRAYKAKWPLRVLLMICQTMAFQNHLSEWVRDHRVHHKFTDTNADPHNAKRGFFFSHIGWLLVRKHPDVITKGATVDVSDLEKDPVVVWQRRLYVILMPVFCFLIPTWVPCYFWGETAMNSWYCAAVFRYTLSLNLTWLVNSAAH---IWGMKPYDDSISPTDDFLIAVGAFGEGWHNYHHVFPWDYKAAELGNYRANFSTALIDFFAWVGWAYDLKSVPIEMVNKRAARTGDGsrtrqnehyghSHEgaIWGWGDADMHSEDIADAHIEKKGV-
>E2AX12	424	0.464	4.294E-129	0	353	357	0	378	381
MAPNLfGNSATLFLEASQqdvsqkknatekTTTQKLS--LQKIQNSKPKYQWKIVWRNVIAFLYLHIGALYGLYILIVAAKGYTFLWAIIVALLAAIGVTGGAHRLWAHRSYKAKWPMRVILMIFQTMAFQNHIYEWVRDHRVHHKFTDTDADPHNAQRGFFFSHMGWLMVRKHPDVINKGATVDMSDLEKDPVVVWQRRLYIVLMPLFCFLLPTWVPCHFWNEKPMYAW-YATLFRYTLSLNLTWLVNSAAH---IWGMKPYDNTISPTDSISVGISAMGEGWHNYHHVFPWDYKAAELGNYRTNFTTAIIDFFAWIGWAYDLKTVSYTMVKKRAARTGDGsryerttdhhnTHHhtddgpaIWGWGDTDMAAEDIQKVEIINK---
>A0A7J6Z7L5	424	0.464	4.294E-129	0	353	357	0	379	384
MASNLMGTSALFLADattDSDNVQLDARIthHPQIEPPKIitkddrcQYKWDVVWRNVIAFLYLHIAGLYGFYLVCTVCSWKTFIWALLYAVLSGIGITAGAHRLWAHRSYKAKLPLRIILMLLQSSAFQNHIYEWVRDHRVHHKFTDTDADPHNAKRGFFFSHIGWLMVKKQKDVFNKGGTVDMSDVEADPVVRFQKLFYLVLVLIMCFAIPTIVPWYFWGEDGWVSWYSAAIFRYALTLNGTWLVNSAAH---IWGTRPYDTKISPTQNVHVAVIAFGEGWHNYHHIFPWDYKAAELGDYRFNLTTMVIDFFAKIGWAYDLKTASVDMVNKRIKRTGyrnaincnnnakastDVHHGevIWGWGDKDMRTEDINDVKYFNK---
>UPI0006D5057D	424	0.505	4.294E-129	0	354	357	35	385	387
MAPNVVTSTLTC----ETTI---PNPPVK--KP---YKRSIVWRNVLLFIYLHIAALYGLYLMFFSAKLATVAFAILAYQVAALGITAGAHRLWSHRSYKAKYPLQILLAFFNTVSFQNSIYEWARDHRLHHKYSETNADPHNATRGFFFSHIGWLLCRKHPDVMEKGKGIDMSDLKENPVVMFQHRHYLKLMPLCCFIIPTMIPMYFWGESFVNSWFVATMFRYCFSLNMTWLVNSAAH---MWGNRPYDKNINPAENFVVAIGASGEGWHNYHHVFPWDYKAAELGDYKMNFTTAFIDFMARIGQAYDCKIVPDSVVRSRMQRTGMMSaapvkknpeeevHP-WGWGDETIPEEDTKIAETMYKK--
>A0A834U7G2	424	0.543	5.881E-129	10	350	357	1	334	344
----------EVLYerekiDDH-------AIELSKEKEI--YKRRIVWRNVMILSSLHIGAIYGIYLTLTSAKLLTTLFGILLGMCSGFGITAGAHRLWAHRSYKAKWQLRLILIIFNTIAFQDAAIDWARDHRVHHKYSETDADPHNAKRGFFFSHVGWLLLRKHPEVKQKGKGIDMSDLKSDPIIAFQKKYYFLLMPMMCFVLPSLIPMYFWNETFLNAYFVPVVFRYVYTLNTTWLVNSAAH---LFGNKPYDKYINPSENKGVAMMALGEGWHNYHHVFPWDYKTSELGNYRFNITTAFIDFFAKIGWAYDLKSVAKDMVKARVLKSGDGTHDVWGWGDKDQTQEEKQQAIV------
>UPI00187D82F7	424	0.498	5.881E-129	0	354	357	0	353	356
MAPNaTTSECTGVLneYDAETIDGGL--VKDNTPLTRSNPRqYQLVWRNIAAFSFLHLSAIYGSYLLFTSARVYTIVFAMVLYCISVLGITAGAHRLWAHRSYKAKLPLRVLLTVFNTIAFQDCAIHWARDHRVHHKFSETDADPHNAKRGFFFSHVGWLLCKKHPDVIEKGKSLDISDLLADPVLVFQRKHYMILMPLACFILPTLAPIYIWNETFLNAFFVATMFRWTIILNVTWLVNSAAH---KWGDKPYDVSINPVETATVALFAFGEGWHNYHHVFPWDYKTAELGNYRANYTTAFIDFFAKIGWAYELKTVSDAIIKRRVERTGDGSHATWGWGDKDQDRNEVKYATITHRK--
>A0A836G0A7	424	0.471	5.881E-129	0	353	357	0	373	376
MAPNLfGNSATLFLEASQQDVsqkkaaekavtQKLSIQKAQNSKPKYQWK--IVWRNMIAFAYLHLGALYGLYILIAAAKFYTFLWAAVVATFAAIGVTGGAHRLWAHRAYKAKWPMRVILMLLQTMAFQNHIYEWVRDHRVHHKFTDTDADPHNAKRGFFFSHVGWLLVRKHPDVIKKGATIDMSDLEKDPVVVWQRRLYVILMPVFCFLLPTWVPCHFWNEKPMYAW-YCTLFRYTFSLNLTWLVNSAAH---IWGMKPYDNTISPTDSLSVGIGAFGEGWHNYHHVFPWDYKAAELGNYRTNFTTAFIDFFAWIGWAYDLKTVAHSIINKRAARTGDGSiyartddeHHhshegaIWGWGDADMALEDMQEAEIINK---
>A0A6L5CEM4	424	0.485	5.881E-129	0	344	357	0	366	378
MAPNIpsatTTEFVEAKEAPrvnlvHTDEHAK-EVL-KLDEP---YRMSLVWRNILIFIYLHLGALYGVYLVIFHAKFYTFLWAALVASMGAVGITAGAHRLWSHRAYKAKLPLRLILAAFQTMAFQNSIYEWCRDHRVHHKFSETDADPHNANRGFFFSHIGWLMCRKHPDVIRKGAGVDMSDLEQDPIVIWQKRTYLLVTPLLCFALPVWVPVHFWGEAGWTSWYIAGIMRYVISLNFTWLVNSAAH---IWGAKPYDKSISPVENVSVAILAFGEGWHNYHHVFPWDYKAAELGNYKMNFTTGFIDFFAWLGWAYDLKSVPVELIQRRAARTGDGSYQrqenkskpqsnphhllegetaIWGWGDKDMLIED------------
>UPI0010FAFC41	424	0.465	5.881E-129	0	353	357	0	377	380
MAPNLfGNSATLFLEASQQDVsqkKTASEktvtqklSVQKTQNSMPKYQWKIVWRNVIAFLYLHLGALYGFYLVIVAAKAYTFLWVVAVASLAATGVTGGAHRLWAHRSYKAKWPMRVILMIFQTMAFQNHIYEWVRDHRVHHKFTDTDADPHNAQRGFFFSHMGWLLIRKHPDVISKGATIDMSDLEKDPVVVWQRRLYIVLMPVFCFLLPTWIPCYFWNEKPMFAW-YATIFRYTLSLNLTWLVNSAAH---IWGVKPYDNSISPTDSYSVGIGAFGEGWHNYHHVFPWDYKAAELGNYRTNFTTAFIDFFAWIGWAYDLKTVAHNMVKKRATRTGDGSkyertaddhnaHHhthdgaIWGWGDTDMKAEDMQKVEIINK---
>B6CBS3	423	0.527	8.054E-129	32	352	357	28	345	351
--------------------------------PYAEKRPlKIVWRNTILFVFLHLAGLYGGYLFLTTAMWRTCLFAFVLYLCSGLGITAGAHRLWAHKSYKAKLPLRILLTIFNTIAFQDSVIDWARDHRMHHKYSETDADPHNATRGFFFSHMGWLMVKKHPEIKAKGHTIDHSDLWADPVLRFQKKHYLKLMPLACFILPTYIP-TLWGETMWTAFFVCAIFRYTYVLNVTWLVNSAAH---KWGDKPYDKNISPVETKPVSLVVLGEGFHNYHHTFPWDYKTAELGHYMFNFSKMFIDFNAMIGWAHDLKTVSRDIVEKRVKRTGDGSHAVWGWDDNNVPIEERNGAIIIN----
>UPI00114310F9	423	0.461	8.054E-129	0	353	357	0	381	384
MAPNLfGSSATLFLEasqqdvsqkkDATEKTMTQKVPLQKTQNSKPKYQWKIVWRNVIAFLYLHLGALYGLYILTVAAKFYTFLWVIIVAGFAAVGVTGGAHRLWAHRSYKAKWPMRIILMIFQTMAFQNHIYEWVRDHRVHHKFTDTDADPHNAQRGFFFSHMGWLLIRKHPDVINKGATIDMSDLEKDPVVVWQRRLYIILMPLFCFLLPTWIPCHFWNEKPMYAW-YATVFRYTFSLNLTWLVNSAAH---IWGMKPYDNTISPTDSYSVAISAFGEGWHNYHHVFPWDYKAAELGNYRTNFTTAFIDFFAWIGWAYDLKTVAHTLVKKRAAKTGDGtrykrttdhhnTHHhthhhthdgaIWGWGDTDMAAEDMQKVEIINK---
>UPI00087493AC	423	0.457	8.054E-129	0	353	357	0	381	386
MAPNLignsallasTAEPVQIIspitYP--TTYQRPVKrtVRASGQHQ--QYKLQIVWRNVMVFFFLHLGAIYGLWLAITQASWKTCLYTYIYAAFAGMGITAGAHRLWAHRTYVAKLPLRILLMIMQTTALQNHIYEWTRDHRVHHKFTETDADPHNAKRGFFFSHVGWLMVRKHKDVFIKGKTVDLSDLEADPVVMFQKKYYLILAPVFCFLIPSFFPYYYWGESWWNTFFVASIFRYTISLNFTWLVNSAAH---IFGTKPYDKNIKATENTFVAWAAFGEGWHNYHHVFPWDYKAAELGNYRLNFTTAFLDLMSKIGWAYDLKTVSPHMVKKRVERTGDGSwvehksrkvnhddpnHHdhgdmLWGWGDKDMNVEEVKHIKCYNK---
>UPI001D066E47	423	0.536	1.103E-128	0	354	357	0	342	347
MAPH--------METTVVT-EVLTETKTEHKHPVQEKRtYELVWRNIIIFSFLHTVALYGIYLAFTSARIYTTLLVFILYPAGGFGITAGAHRLWAHRAYKAKWPLRVILTICNTLAFQDAVIDWARDHRVHHKYSETHADPHNAVNGFFFSHVGWLLCKKHPEVKKKGSQIDMSDLYADPILRFQKKHYMILMPLISFILPTAAPMYFWGETFTNAYCL-NILRYCITLNATWLVNSAAHMIG-W--RPYDKNISPSENKFVSLFALGEGFHNYHHTFPWDYKTAELGKYSLNYSTALIDFFAKIGWAYDLKTVSDDMVKKRVLRTGDGSHEVWGWGDKDQPEEDYTEAVIRYRK--
>UPI000C75B608	423	0.522	1.103E-128	0	353	357	0	346	349
MAPNI-STPTGVLHEYDEEVDTKD-IPPEV-VETSDRKLELVWKNVIIFTCFHIVAVYGLYLMFTSAKIATSIFAVIMYQLGGLGITAGVHRLWSHRAYKANVPLRIILTIFNSIVYENSIIEWARDHRVHHKFSETDADPHNAKRGFFFAHVGWLLCRKHPEIKNKGKDIDISDLYEDSIIVFQDRYYMIVMPLACFIIPTLAPMYFWNETFVNAFCV-NIFRYVFTLNATWLVNSAAH---LYGQKPYDKYIYPSEHATVSFFALGEGWHNFHHTFPWDYKSSELGKYNANFSTAFINFFAKIGWATDLKTVSDDMVKKRVLRTGDGSHGIWGWGDKDQPKEDYNDALITHK---
>A0A7J6ZA14	423	0.538	1.103E-128	0	354	357	0	346	349
MPPNNVK-PTGVLFENDVDVPAEDEGPVKYKKTA---ETKLSWPMIIVYAYFHVVAVYGVYLIFASAKILTTISVVVLYELGILGITAGVHRLWSHRSYKAKWQLRLFLTILQTLSFQDPIIDWARDHRVHHKFNETDADPYNAKRGFFFSHIGWMFFHKHPEVKSKGKGIDFSDLYADPFLKFQKKYYFYIMPIMCFILPTFLPMYLWGETFYNSF-TINILRYILTLNSTLAVNSVAH---RWGTKPYDKSLNPSENLTMSLLTLGEGWHNYHHAFPWDYKTAELGKYSTNLTTAFIDLMAKIGWAYDLKSASEEMIKRRVLRTGDGSHELWGWGDKDQPKEEKTEAIIEHRK--
>A0A194PI06	423	0.494	1.103E-128	0	354	357	0	347	350
MPPQGQQNAESWaLFEADAKAADPIIVPPSAEK----RKWEIVWRNVILFALLHLTGLYGAYLFFFKAMWSTSLFAFILYICSGLGITAGAHRLWAHKSYKAKLPLRVMLTLFNTIAFQDSVLDWARDHRMHHKYSETDADPHNATRGFFFSHVGWLLVKKHPQIKAKGKTLEMNDLWADPVLRFQKKYYLLIMPLCCFILPTYIP-TLWGESLWNAFYVCAVFRYVYVLNVTWLVNSWAH---LWGSKPYDRHINPVETKPVSLVVLGEGFHNYHHTFPWDYKTAELGDYSLNFTKMFIDSMAKIGLAYDLKTVSTEIIEKRVKRTGDGSHSVWGWDDKDVNAEEKKVAQIINPK--
>UPI001CAA3F8C	422	0.508	1.510E-128	30	353	357	4	337	339
------------------------------QKLKSKYKWDIVWKNVIIFLYLHISSLYGIYLSFTALKLYTTIFAIISISITNLSITAGAHRLWAHKAYKAKWPMRVILMICQTMAFQNHIYEWVRDHRVHHKFTDTDADPHNSKRGFFFSHIGWLMVRKHPDVVKKGATIDMSDLEKDPVVVWQRRYYKILMPLMCFIIPTWIPVYFWGEGVMYAWH-ATVTRYILSVNITWLVNSAAH---MWGIKPYDSTITPTEIPAVSFLAFGEGWHNYHHVFPWDYKAAEFGNYKVNFTTAIIDSFAKIGWAYDLKTVSHEMIEKRACRTGDGTryqhledqHEtkynnsIWGWDDPDIIPEDIKDAKILNR---
>UPI000E6E5331	422	0.508	1.510E-128	30	354	357	0	335	349
------------------------------QKPK---KHKLVWRNILAFIYLHIAALYGLYLVFTAAQLTTSLFTLVIGSFGAVGITAGAHRLWAHRAYKADWKLRTLLTICQTLAFQNHIYEWVRDHRVHHKFTDTDADPHNSQRGFFFSHIGWLMVKKHPDVKTKGSTVDMSDLERDPIVMFQKKYYLIMMPIFCFLLPTIIPYYLWNENLWVAYYVAAVLRYTLSLNMTWLVNSAAH---IWGTKPYDTRISPTENIYVGYLAYGEGWHNYHHVFPWDYKAAELGNYNGNFTTGFIDLFAKLGWAYDLKTVSADMIRKRVNRTGDGSHPqtektdshhhnhsheegVWGWDDRDLTEEDKRIAQIVHQR--
>A0A059TBF8	422	0.492	1.510E-128	0	352	357	0	343	349
MPPQGHP-PAWVLDESDAATEGKDAPTPAPEAEKR--KLQIVWRNVTLFVFLHIGALYGGYLFFTRAMWITKIFTVFLYICSGLGITAGAHRLWAHKSYKARLPLRILLTMFNTLAFQDSVLDWARDHRMHHKYSETDADPHNATRGFFFSHVGWLLVRKHPQIKAKGHTIDMSDLLADPVLRFQKKYYLTLMPLFCFILPSYIP-TLWGESLWNAYFVCAIFRYCYVLNVTWLVNSAAH---KWGDKPYDKNINPVETKPVSLVVFGEGFHNYHHTFPWDYKTAELGGYTLNLSKLFIDTMSKIGWAYDLKSVSPDIVEKRVKRTGDGSHHVWGW--DDAPAEQKVAATIVN----
>T1RTG7	422	0.487	1.510E-128	15	355	357	20	370	372
---------------DHEDIRY-AEPR----KPNRDYEWQVVWRNVLAFVYLHVAAIYGLYLMFTfKVKFYTILFGALFAMMSGLGVTAGAHRLWAHRSYKARWPLRLFLALMQTMAFQNHIYEWVRDHRVHHKFTETDADPHNAKRGFFFSHIGWLMVRKHKDVFEKGATVDMSDLEQDPIVMFQKKTYLVVMPILCFVIPAWIPVHFWGENPWTSWYTAAITRYTIALHFTWLVNSAAH---IWGNRPYDKNIGATDNKMVAICAFGEGWHNYHHVFPWDYKAAELGDYSTNLSTALIDFAAKHGYAYDLKTVSAEMIRKRVNRTGDGSHrwtkakvdedghfhpenPVWGWEDTDMTEEEKQFAEIAHRKT-
>UPI000C25383F	422	0.425	1.510E-128	0	352	357	32	417	423
MAPSLLSNSSLYLEsssaDPVQIISTKQDVQQSYQQyqkpvrrivkrEGPHYKWDIVWKNVLIFILLHGFGIYGLYIMFVKAQWRTILFGYLYAATSAMGVTAGAHRLWAHRTYKAKLPLRIFLMICQSAALQNDLHEWVRDHRVHHKFTDTDADPHNSRRGFFFSHIGWLMVKKHKDVFSKGKTVDLSDIESDPVVMFQKRHYVLMVTFLCFMIPAHIPWYFWGEDWWVSWYV-TIARYTLSLHFTWLVNSAAH---IWGTKPYDKTINPVENKFVAWVAFGEGWHNYHHIFPWDYKAAELGDYRLNPSTAFLDLMAYFGLAYDLKTVSEDMVRKRVKRTGDGTwknkndnagasmgnesddHHhgegVWGWGDKDMEEEDIKDVRVFN----
>UPI001C2065FD	422	0.505	2.068E-128	30	355	357	23	365	367
------------------------------ETKRRDYEWQIVWRNVLAFVYLHIAGVYGLYLAFTVAKAQTVIFTISFAILAGMGVTAGAHRLWAHRAYKAKWPLRVYLAIMQTMAFQNHIYEWVRDHRVHHKFSETDADPHNARRGFFFAHMGWLMVRKHKDVLEKGASIDMSDLEQDPIVMFQKKTYLVIMPLLSFILPAYAPVALWGEDPWTSWYVASIFRYTISLHCTWLVNSAAH---IWGNKPYDKNIGPTENKLVSILATGEGWHNYHHVFPWDYKAAELGNYRTNFSTAFIDVAAKYGLAYDLKTVSEEMIKRRVSRTGDGTHPslscskqiidedghchpenpVWGWGDEDMTEDDKKLAEVSHVKL-
>UPI001182A185	422	0.491	2.068E-128	28	354	357	30	372	375
----------------------------GFQRKNRDYEWQVVWRNVFAFIYLHIAAFYGIFLMVTgKAKLWTALFGLLFALLSAMGVTAGAHRLWAHRAYKAKWPLRLFLAIMQTMAFQNHIYEWVRDHRVHHKFTETDADPHNAKRGFFFSHIGWLMVRKHKDVFEKGASVDMSDLEKDPIVMFQKKTYLVVMPLLCFVLPAYIPVYFWGESAWNSWYIASILRYTISLHFTWLVNSAAH---IWGNKPYDKNIGATDNKMVAIFAVGEGWHNYHHVFPWDYKAAELGNYSTNISTALIDFAAKYGLAYDLKTVSADMIRKRIARTGDGSHPwskqaletdedhhhpenpVWGWDDKDMTDDDKKFAQIVHQK--
>UPI001CB8EC6B	422	0.488	2.068E-128	0	353	357	25	399	402
MAPNLfGTSATLYLEASQQNIHqgkSTAEktnnqelLVEKSSNTESSYEWKIVWRNVIAFIYLHIAAIYGLYLSFTSVKFQTNLWFCSLGIFGGIGVTAGAHRLWAHRTYKAKWPMRFLLMILQTVAFQNHIYEWVRDHRVHHKFTDTNADPHNAKRGFFFSHVGWLLVRKHPDVLKKGATIDMSDLENDPIVVWQRRLYLLLVPLFCFLLPVWVPCYFWKETLFNSW-YSTLARYTLSLNATWLVNSAAH---IWGAKPYDKNIGPTENKSVAIMAFGEGWHNYHHVFPWDYKAAELGDYKANITTAFIDFFARLGLAYEMKTVPVEAIKRRAIRTGDGtkynkhddSHHhmhvdmKWGWGDADMKPEEIQEVDIINK---
>A0A4S2KU94	422	0.467	2.833E-128	0	353	357	0	376	379
MAPNLfGSSATLFLEasqqdvsqkksaADKTVTQKLAIQKAQSSKPKYQWK--IVWRNLIAFVYLHLGAVYGLYILLTAARFYTFLWNLVVVVFAAIGVTAGAHRLWAHRSYKAKWPMRVILMLLQTTAFQNHLYEWVRDHRVHHKFTDTDADPHNAKRGFFFSHIGWLMLRKHPDVINKGATIDMSDLEKDPVVVWQRRLYIVLMPVFCFLLPTWVPCYFWNEKLMYAW-YATLFRYTIQLNVTWLVNSAAH---IWGMKPYDNTISPTDSYSVGISAFGEGWHNYHHVFPWDYKAAELGNYRTNFTTAFIDFFAWIGWAYDLKTVALSMIKKRAARTGDGSkyerddHHdehdhthegaIWGWDDADMAPEDKKGAQIINK---
>A0A1I8N1F5	421	0.498	3.879E-128	0	354	357	0	366	369
MPPNATttvneNEPiinvfentaTGVLseQEAETIDGGLAKNIEKCKKAE-ERKLEIVWINVIGFVYVYGASFYGIYLMCTSAKWQTNIMGTLLTYITGFGITAAAHRLWAHRAYKANLPMRIMLIIFNTIAFQNSVYVWARDHRVHHKFSETDADPHNATRGMFFSHIGWLMCKKHPEVKAKGKTIDMSDLEADPIVMFQHKYYYFLMPIACFILPAIAPMYLFNETLSNSWHICVMLRWCFLLNSAWLINSAGH---KYGSRPYDKSYNPAENSFIAFLTLGEGWHNYHHVFPWDYKTSELGDYAFNYTTAFLDFFAKIGWAYDLKTVSDEIIKKRVQRTGDGSHPIWGWGDKDQSKDEIDAAIIVNKK--
>Q4PP96	421	0.500	3.879E-128	0	353	357	0	369	372
MAPNLYgNSATLFLEASQNVDQNnkSNELKdnknDDNQKNTRKYKWKIVWRNVVAFIYLHGGAVYGLYLMFTGAKLLSTIFHLLLSFMAGVGITAGAHRLWAHRAYKAKWPMRVILMIFQTVAFQNHIYEWVRDHRVHHKFTDTDADPHNATRGFFFSHIGWLLVRKHPDVIAKGKTVDMSDLDNDPVVVWQRRLYILLMPIFCFLLPTWIPIYFWNEKPMYAWYL-TIFRYTISLNLTWLVNSAAH---IWGTKPYDNSISPTDNLKIAIGAFGEGWHNYHHVFPWDYKAAELGNYRGNATTAFIDLFASMGQAYDLKTVPVSMVEKRAARTGDGtrtgkkhnhqhSHEgaIWGWGDQDMSVDDIKDAQIINK---
>A0A0A1X726	421	0.508	3.879E-128	9	354	357	51	394	397
---------TGVLfeYDADTADGALNIDVLQRKRAEKR-KLKLVWRNIIIFGYLHLAALYGAWLFFTSAKWPTVFFSIYLYSIGVLGITAGAHRLWAHRSYKAKWPLRALLIAFNTCAFQDAAFHWARDHRVHHKFSETDADPHNATRGFFFSHIGWLLCKKHPDVIAKGKSLDLTDLHADRILMWQLKHYNILMPLACFILPTVIPMYFWNETLINSWFVAAMFRWCFLLNVTWCVNSAAH---KFGGRPYDKNINPSQCPSVSAFAFGEGWHNYHHVFPWDYKTAEWGNYSLNLTTAFIDFFAKIGWAYDLKTVSADIIEKRVKRTGDGSHELWGYGDNDITKEDQEGIITINKK--
>A0A8J5AKJ4	421	0.516	5.312E-128	0	352	357	0	351	352
MAPKaTTSECTGVLNeqDAETIDGGLTKdiTPLTLAKPR---KYEWVWRNIAAFSFLHLSAIYGIYLLFTSAKLYTIIFAVVVYFISILGITAGCHRLWAHRSYKAKLPLRILLVAFNTIAFQDCALHWARDHRVHHKFSETDADPHNAKRGFFFSHVGWLLCKKHPDVIEKGKSLDISDLLADPVLIFQRKYYMILMPLACFILPTIVPMYFWNETFLNSFFVSTMFRWTFVLNFTWLVNSAAH---KWGHRPYDVNINPAQNPIVSILVLGEGWHNYHHVFPWDYKTAELGNYRANYTAAFIDFFAKIGWAYELKSVSHEIVKTRVERTGDGSHAIWGWGDKDQDEKDVEFATITH----
>A0A1B6FR88	421	0.492	5.312E-128	13	354	357	14	350	353
-------------EDPCP--APPPPPEKKVFKP---HKPKIYWRNVFTLTYFHISSIFGVYLALTNTKWQTYIFVTLLYLATKIGITAGVHRLWTHKSYKANFPLRALLMLFFTMAFEGKVWVWARDHRVHHKYQETDADPYNAGRGLWFSHMGWLMQSKHPDVIEKGKGIDMSDLRADSLVMFQKKYYWPLVYLLCLILPTVIPVYFWGESWITAWHVAVCLRFVISYNATWLVNSVAH---KYGSQPYDVNFFARENKTVSVITLGEGWHNYHHTFPWDYKTSEMGTYGFNMTTGFIDFFAKIGWAYDLKTVSSEMVRKRALRTGDGSHkvkELWGWGDKDMPKEERLGATVINRK--
>UPI001ED8B066	421	0.482	5.312E-128	0	353	357	0	364	367
MAPNLTS-PAA--YRPDEPSVLPSSVegeKASAETNSssssigSNRQVHIVWRNVLVFTYLHLGALYGIYLTFTAAKLYTFLWSLLITIASALGITAGAHRLWAHKAYKAKWQLRLILAVFQTIAFQNHIYEWVRDHRVHHKFSESDADPHNANRGFFFSHIGWLLCKKHPDVIRKGKTVDMSDLEEDFIVVWQRRTYLLVMPILCLILPTWIPCHFWGEDPWTSWYVCYVMRYTLSLNGTWLVNSAAH---IWGTKPFDKNISPTENIPVAIAAFGEGWHNYHHVFPWDYKAAELGNYRTNLTTAFIDFFAWVGWAYDLKKVPVEMVRKRAARTGDGSYQvmhdkdstLWGWGDKDMADDDVKDVEQFSK---
>UPI00187DAD36	421	0.504	5.312E-128	0	353	357	11	364	372
MAPNasTTADCTGVLNehDAETNDGG---LLKKV-APVVRNdKRQvaLVWRNIIAFTYVHIAALYGAWLMLTAAKFYTVLFAVLLYVISGLGITAGAHRLWAHRSYKAKLPLRIILIVFNTIAFQDCALHWARDHRVHHKFSETDADPHNATRGFFFSHIGWLLCKKHPDVIEKGKGLDISDLLSDPVLMVQRKYYMLLMPLACFVLPTIVPIYYWNESFVNSFFVATMFRWTFILNATWLVNSAAH---KWGDRPYDININPSQNPAVAAFAFGEGWHNYHHVFPWDYKTAELGNYNANMTTAFIDLFAKIGWAYDLKSVSEEIIKRRVERTGDGTHPTWGWGDSDQDQIEIDHAMITHQ---
>A0A6B2E899	421	0.495	5.312E-128	17	353	357	34	394	397
-----------------QTIKTNEEagPSSKVVKEEP-FKVQFVWRNIMIFLYLHLAALYGVYLQVTSAKLITFVFALFLGFCGGMGITAGAHRLWAHKSYKAKLPLRVLLMCFQSLAFQNHVFEWVRDHRVHHKFTDTNADPHNSRRGFFFSHMGWLMTKKHPDVKLKGVLVDMSDLEADPVVMFQKKYYGILMPIFCFIIPALIPYYLLGETFSNSWYIASVMRYVLSLHGTWLVNSAAH---LWGMKPYDKNISPSNNIFVAIYAYGEGWHNYHHVFPWDYKTSEFGTYSTNVTTAFIDFFSKLGLAYDLKTVSEDMIQKRILRTGDGSHEysrnkreevlrqmlmsdhdhyhdqnmVWGWDDNDMHEEDKKFAKIYNK---
>UPI001EEB3505	421	0.567	7.275E-128	35	356	357	31	355	369
-----------------------------------KFKAEIVWKNVLYLSYFHIAGLYGFYLMLTSAKIATSLFAVFIFIASGLGVTCGAHRLWTHRAFKANLGLRIALMILNCMAFEDSVYEWARNHRVHHKYSETDADPHNSRRGFFFSHVGWLMVRKHPDVSEKGKTVDMSDLLQDPVLVFQRKYYKYLMPLLCFGFPTVVPVWLWSETWNNAYHVAAMFRYVYLLNCVWLVNSAAHF---YGPRPYDKNMEPRENVTVAVMTLGEGWHNYHHAFPWDYRSSELGYFRFNFTTRFIDFCARMGWAYDLKSAPLSMVQRRVKRTGDGTYKnpfpdsVWGWGDRDMTLEDKKEVVVLHGRTM
>A0A1B6F550	421	0.521	7.275E-128	3	350	357	26	371	373
---NNHNEDYDLLPDEQEyssNNQSISNISDSKCKNLFQ-KYTIVWRNVTLFALLHLAALYGFYLIFTSAKLLTTLYAIFLYKCGGLGITAGAHRLWAHKSYKAKTPLKIILLIFNTLAFQDAVLIWARDHRVHHKYSETNADPHNAKNGFFFSHVGWLLCKKHEDVKTKGKNIDLSDLENDKLLTFQKKYYLILMPLICFILPTIVPYYYWNETFINSLFVATFLRYAFTLNITWLVNSAAH---IWGHKPYDKNINPVENISVAIFALGEGWHNYHHTFPWDYKTAELKYY-FNFTTVFINFFAKIGWAYDLKTVSKEMIEMRVKRTGDGSHPVWGWGDKDQPKDEISKATI------
>UPI000E33DD2A	421	0.472	7.275E-128	0	353	357	0	374	377
MAPNLfGSSATLFLEasqqdvsqkksATEKTVQKLPIQKAQSSNPKYQWK--IVWRNMIAFAYLHLGALYGLYILLTVAKLSTFIWCVLVAAFAAVGVTGGAHRLWAHRAYKAKWPMRVILMLLQTTAFQNHIYEWVRDHRVHHKFTDTDADPHNAKRGFFFSHMGWLLVRKHPDVINKGATVDMSDLEKDPVVVWQRRLYIVLMPVFCFLLPTWVPCHFWNEKPMYAW-YATLFRYTLSLNLTWLVNSAAH---VWGMKPYDRAISATDSYSVGIGAFGEGWHNYHHVFPWDYKAAELGNYRVNFTTAFIDFFAWIGWAYDLKTVEHSIIKKRAARTGDNSkykriddHHddhshegaIWGWGDADMTPEDMQDAKIFNK---
>V9IBM6	421	0.490	7.275E-128	0	353	357	0	374	377
MAPNLfGSSATLYLEASQQDVHqekSTIEkennqkLIQKSSSSKSKYKWKIVWRNVIAFIYFHFGGLYGFYlWGNGSTKAYTILWTILVTFCIAMGITAGAHRLWSHRAYKAKWPLRFVLMLLQTTAFQNHIYEWVRDHRVHHKFTDTDADPHNAQRGFFFSHMGWLLVRKHPDVFKKGATVDLSDLEKDPIVVWQRRLYIVLMPLLCFVVPVWIPYYFWNEKFINAW-YSNLARYAFSLNATWLVNSAAH---MWGMRPYDKNIGPTENLTVSILGCGEGWHNYHHVFPWDYKAGEFGNYNTNFSTAFIDLCARLGLAYDMKTVPVEVIKKRAARTGDGSrydkneaiyHHnhedmKWGWGDTDMKPEEIQEVDIYNK---
>A0A182FA66	421	0.494	7.275E-128	3	353	357	39	407	410
---NVaTSKPARLDELKHNDTT----KKVQESRPKRQYNNVYVWRNIIAFIYLHLGFLYGSYLLLTSAKWSTFLFALALGSCGALGITAGAHRLWSHKAYKAKWPLRLFLMLAQTLAFQNSVYEWVRDHRVHHKFTDTDADPHNATRGFFFSHIGWLMVKKHPDVKARGQAIDMSDLEQDGIVMFQKRYYALLMPIFCFVLPTFLSYYYLGETFSNSWYVVAIFRYVLSLNATWLVNSAAH---IWGTKPYDRNISPTNNTFVGIAAFGEGWHNYHHVFPWDYKTSELGTYSTNFTTAAIDFFARIGWAYDLKSVSDDMIKKRVLRTGDGSHtyseqeltakmvdyinnldheseqAVWGWDDRDMNELDRQDATVQNK---
>Q95NQ5	420	0.508	9.963E-128	0	352	357	0	345	351
MPPqGAERDSFVLFEsdakDPDVITHM--APQA--EK----RQTQIVWRNVAIFTYLHLGFLYGAYLMLTTVMWKTRLFCLILYVCSGLGITAGAHRLWAHKSYKAKLPLRIILTLFNTLAFQDAVVDWARDHRMHHKYSETDADPHNATRGFFFSHVGWLLVRKHPQIKAKGHTIDMSDLRADPVLRFQKKYYMYLMPLICFIMPSVVPA-LWGETVWNGYFTCAVFRYVAVLNGTWLVNSWAH---LWGDKPYDRHINPVETKVVSVAAIGEGFHNYHHTFPWDYKAAELGNYTFNITKFFIDTMATIGWAYDLKTVSTDVIQKRITRTGDGSHPVWGWGDKNIPEEDKKVTTVIN----
>UPI0018E57B3B	420	0.513	9.963E-128	36	353	357	28	363	366
------------------------------------YEWQIVWRNVLAFIYLHVATFYGLYLIFTgRAKLWTVLFATFFASTSAMGVTAGAHRLWAHRAYKARWPLRLILAVLQTMAFQNHIYEWVRDHRVHHKFTETDADPHNAKRGFFFSHIGWLMVRKHKDVFEKGASVDMSDLEKDPIVMFQKKTYLVLMPLLCFVLPSWMPVLLWNENPWSSWYVASILRYTFSLHFTWLVNSAAH---IWGNRPYDKNIGATDNKTVAILAFGEGWHNYHHVFPWDYKAAELGNYRTNMSTALIDFAAKYGLAYDLKTVSMEMIRKRVRRTGDGSHPldkknelthdnddhqhpenpVWGWDDTDMPEEDRKLAEIAHK---
>A0A0C9QWJ2	420	0.510	9.963E-128	0	353	357	0	371	374
MAPNLfGSSATLFLEASQsaeankstTELKTVSTtPLDKSTKQS-KYKWRIVWRNVIAFVYLHVAALYGSYLLFFKANILTFIFFFTVGTASAVGITGGAHRLWAHRSYKAKLPMRILLMVFQTLAFQNHIYEWVRDHRVHHKFTDTDADPHNAKRGFFFSHMGWLLVRKHPDVINKGKTVDMSDLDADPVVVWQRRLYLLLMPLICFLIPTWIPIHFWNERPMYAWYI-TVFRYTMSLNLTWLVNSAAH---IWGTKPYDKSISPTDNFKIALGAFGEGWHNYHHVFPWDYKAAELGDYRGNFTTGFIDFFASIGQAYDLKTVPISMIEKRAARTGDGtrvkqdndhehSHEgaIWGWGDADMSPEEIQDVEISNK---
>UPI001F0306E6	420	0.444	9.963E-128	0	353	357	0	374	377
MAPNLfgTSASL-FLEASQQNLiqekstkEKTSTPKLETQKslrSKSKYKWKIVWRNVIAFIYLHISALYGFYMCFTGAKLITIIYTFFTGFVAGFGVTAGAHRLWAHKSYKAKWPMRVILMICQTIAFQNHIYEWVRDHRVHHKFTDTDADPHNSQRGFFFSHIGWLMLKKHPDVIKKGATIDMSDIEKDPVVVWQRRLYIILMPLFCFIIPTWIPWHFWGEKLTYAWYL-TLFRYTLSLNLTWLVNSAAH---IWGMKPYDSSISPTDSYSVGIAAFGEGWHNYHHVFPWDYKAAELGNYKMNFTTAIIDGFAKLGWAYDLKTVPIEIIQKRAIRTGDGSkyeitegqHEhthsnnVWGWDDRDMISEDIQCARILQK---
>A0A834JRF0	420	0.436	9.963E-128	0	353	357	50	424	427
MAPNLfgTSASL-FLEASQQNLiqeKSTTEktntPKLDTQKslrSKSKYKWNIVWRNVIAFLYLHISAVYGLYLCFTGAKLCTVIYTFVIGFIAAFGVTAGAHRLWAHKSYKAKWPMRVILMICQTIAFQNHIYEWVRDHRVHHKFTDTDADPHNAQRGFFFSHIGWLMLKKHPDVIKKGAMIDMSDLEKDPVVVWQRRLYIVLMPLFCFIIPTWIPWHFWGERPMYAWYL-TLFRYTLSLNLTWLVNSAAH---IWGMKPFDSSISPTDSYSVGIAAIGEGWHNYHHVFPWDYKAAELGNYKVNFTTAIIDGFAKLGWAYDLKTASVEMIQKRAARTGDGSrykliedqHEhthndaVWGWDDSDMIPEDIQETRILNK---
>A0A3S3P0P5	420	0.516	1.364E-127	0	335	357	0	326	328
MAPNIPSQPLS---DDI------SSLKKQLKtnaKPDSGYQLKIVWRNVALFAYLHLAALYGLYLFFTSAKWKTDLFAILLYVMSGFGITAGAHRLWAHRSYKAKWPLRLLLCIFNCIAFQNDIYEWSRDHRVHHKYSETDADPHNATRGFFFSHMGWLLCKKHPEVKAKGKNVDCSDIWADPIVRFQRRYYIPLMVLFCFLIPTFIPHWLWGETKWNAFFVCAILRYCYTLHMTWLVNSAAH---MWGRRPYDKHINPSENIGVSFGAIGEGFHNYHHTFPWDYSTSELGW-KLNLTTMLIDGFAKIGWAYDLKTVSPEVIHQRKQRTGD-IHErgPYGY---------------------
>UPI0018D0EB69	420	0.469	1.364E-127	0	354	357	0	372	375
MAPNMSGSTLLLadtmmtktVEDDRPTLSSYS-----NDTKRRDYEWQIVWRNVFAFIYLHAGCLYGFYLIFTgNVRIWTPIFALVFTILSAMGVTAGAHRLWAHRAYKARWPLRLLLALAQTMAFQNHIYEWVRDHRVHHKFTETDADPHNAKRGFFFSHIGWLMVRKHKDVFEKGASIDMSDLEKDPIVMLQKKTYLVVMPVLCFIIPACLPVYLWGEDPWTSWYVASVWRYTLSLNFTWLVNSAAH---IYGNRPYDKYIGATDNKTVGILAMGEGWHNYHHVFPWDYKAAELGNYSTNLSTAVIDIAAKYGWAYDLKTVSEDMIRRRVNRTGDGSHPtsrqdppsdghhhpdnpIWGWDDQDMTVEDRQFVEISHKK--
>UPI001D032D76	420	0.476	1.364E-127	0	353	357	0	381	384
MAPNLfGNSATLFLEasqnvaqDKkiDVDIKNNKPVKVATKQPKasdkssnsvnKDYKWKIVWRNVIAFVYLHVGALYGLYYLVTSAKLATFAWMLGLGFFAGVGITAGAHRLWAHKAYKAKWPMRVLLMILQTVAFQNHIYEWVRDHRVHHKFTDTDADPHNAKRGFFFSHMGWLLIRKHPDVINKGKTVDMTDLEQDFVVVWQRRLYLILMPIFCFLIPTWIPIYCWNEVPLYAW-YATIFRYTLSLNLTWLVNSAAH---IWGMKPYDSSISPTDNFKIALGTFGEAWHNYHHVFPWDYKAAELGDYSGNFTTAFIDFFAYIGQAYDLKTVPKEMIEKRAARTGDGsrvaqnhsehSHEgaIWGWGDADMSAEDMNLAQIIKK---
>A0A653BML8	420	0.459	1.364E-127	0	353	357	0	382	387
MAPNLSSLFLadATSAEPVQIISPKSEVlsyQPAYQAPKkpvtkskePQYKWDIVWKNVLIFILLHTAAVYGLYLMFTRAMWQTNVFAILYAAFTAMGVTAGAHRLWAHRTYKAKTPLRIFLMILQSAALQNDIHEWVRDHRVHHKFTDTDADPHNSNRGFFFSHIGWLMVKKHPMVISKGKTVDMSDIEADPVVQFQKRHYILMVTLLTFMIPAHIPWYFWGENWWVTWYV-TIARYTLSLNFTWLVNSAAH---IWGTKPFDKNINPTENKFVAVAAFGEGWHNFHHVFPWDYKAAELGNYRMNFSTAFLDFMAYIGQAYDLKTVSEAMVKRRVKRTGDGTweekecsgkkeerghdHEygeyVWGWGDKDMKEDDVNDVMRYNQ---
>B7SB91	419	0.501	1.868E-127	0	355	357	0	355	357
MDLNEESAPSGVLfeEDvAEQEAKMangGPKKGKKLEEP---YRLEIVWFNVLWFVLLHAGALYGVYLIFASAKIYTTLYGFLLCELSLLSITAGVHRLWAHRAYKAKWPLRLTLMVLNLLAYQNSIYEWARDHRVHHKFSETNADPVNAKRGFFFSHVGWLLCRKHPEVRAKGGRIDLSDLERDPIVMFQKRHYYKLVPFVSFVIPTLIPMYFWGETLSNSWYVSTMFRYCLSLNLTWLVNSAAH---MWGNKPYDKNINPVENLAVAIGSLGEGWHNFHHVFPWDYKTSELGNYSLNFTNAFIDLAVLLGLAYDLKTVPVSMIKTRVGRTGDGSHDVWGWGDKDLPKELADQTMIENRKT-
>UPI001CB9E152	419	0.460	1.868E-127	28	353	357	39	373	376
----------------------------KSQKSEPKYKWKIVWRNVIIFLYFHISAMYGAYLFFTVVRWYTVIFCLFTLYTGLVGITAGAHRLWTHKSYKAKWPMRVILMICQTIAFQNHIYEWVRDHRVHHKYTDTDADPHNAKRGFFFSHIGWLMLKKHPDVIKKGATIDMSDLEKDPIVVWQRKLYIVLMPLLCFIIPTWIPSYFWGERPIYAWYL-TIFRYTTCLNITWLVNSVAH---IWGMKPYDRYISPTDSYSVGITAIGEGWHNYHHVFPWDYKTSELNNYGMNFTTAVIDGFAKLGWAYDLKTVSPEMIQRRAARTGDGTkyhlidHEyehasnnVWGWDDSDMIPEDIQDAKILNK---
>UPI0008752E16	419	0.526	2.559E-127	0	354	357	0	343	345
MAPH-TSIPTE----HDEEMVAKVIPPEGV-KPSDR-KLELVWKNIIIFIYIHAVAVYGFYLLITSAKTATFIFDAIVAFCGTFGITAGVHRLWTHRSYTANVPLRIILTVFNTVAFQSSVIRWSRDHRVHHKFSDTDADPHNAKRGFFFSHVGWLLCRKHPDVKSKGKSVDMSDLYDDPILAFQDRYYMILVLFLFFIFPTLTPMYLWNETFINAFCV-NIFRYIFSLHATWLINSAAH---LYGHKPYDKYINPSQHLTVSLLTLGEGWHNYHHTFPWDYKTSELGKYSVNLSTAFIDFFAKIGWAYDLKTVSEDMIRKRVLRTGDGSHEIWGWGDKDQDKEDYNDVLITHKK--
>A0A1B0DIJ1	419	0.498	2.559E-127	29	353	357	8	353	356
-----------------------------VEEES--YKTRYVWKNIIVFLYLHLAALYGIYLQLTVARYITFGVALMLGFCGGMGITAGAHRLWSHKSYKAKLPLRALLMIFQTLAFQNHIFEWVRDHRVHHKFTDTNADPHNSRRGFFFSHMGWLMTKKHPDVKEKGASVDMSDLEADPVVMFQKKYYGILMPVFCFIIPALIPYFFLGETFSNSWYITSMLRYVLSLHGTWLVNSAAH---LWGMKPYDKNISPANNIFVAIYAYGEGWHNYHHVFPWDYKTSEFGTYTTNVTTAFIDFFSKLGLAYDLKTVSEDMIRKRILRTGDGSHEysrnkreeelrqmlmsdhdhyhdqnmVWGWDDNDMDEEDKKFAKIYNK---
>UPI00067BBA1C	419	0.495	2.559E-127	36	355	357	23	358	360
------------------------------------HEWQIVWRNVFAFVYLHVAATYGFYLMFTgRVRIWTILFAISFAVISAMGVTAGAHRLWAHRAYKAKWPLRLFLAILQTMAFQNHIYEWVRDHRVHHKFTETDADPHNAKRGFFFSHIGWLMVRKHKEVFEKGATVDMSDLEKDPIVMFQKKTYLFVMPIVCFVIPAWLPVYFWGEDPWTSWYAASIARYTLTLHFTWLVNSAAH---IWGNRPYDKYIGATDNKTVAICAFGEGWHNYHHVFPWDYKAAELGNYSTNMSTALIDIAAKYGLAYDLKTVSADMIRKRVARTGDGSHPsakevdsaredhhhpenpVWGWEDQDMTEEDRQLAEIAHRKT-
>A0A0M4EH83	419	0.483	2.559E-127	0	354	357	0	369	372
MPPNAVSSPsvdqalsaeetreeskqTGVLFeaDADTNDGALDVDVVQLKRAETR-KLKWVWRNIILFAYVHLAALYGGFLLLTQAKWATVAFSAALYIMGMLGITAGAHRLWAHRSYKAKWPMRLILIVFNTIAFQDAAYHWARDHRVHHKFSETDADPHNATRGFFFSHVGWLLCKKHPDVVAKGKSLDLSDLRADPILMFQKRHYYTLMPLACFILPTVIPFYGWNESLLCSWFVSTMFRWCFQLNMTWLVNSAAH---KFGGRPYDKHINPSQSPYVSAVTFGEGWHNYHHVFPWDYKTAEWGRYSLNMSTAFIDMFAKIGWAYDLKSVAKETIERRVRRTGDGTHELWGWGDKDLTADDAKLVLLVGKK--
>UPI001CF757D3	419	0.455	2.559E-127	0	354	357	0	383	389
MAPNLLGNSALFL--AETNSAEPVQIisKPGLQDvlPPvkpqissrlsvPQYRWQIVWRNVFIFIYLHIAGIYGLYYAIAQAQWKTLLWGYFILLTSGIGVTAGAHRLWAHRTYKAKLPLRIYLAFCQTVALQNHIYEWVRDHRVHHKFTDTDADPHNSNRGFFFSHMGWLLVKKHKDVFVKGKTVDMSDVAADPVVRFQRKYYIILAPILTFVYPAIIPWYFWNETPTVCFYSVAIFRYILTLHGTWLVNSAAH---IWGYRPYDKNINATENKSVSIIAFGEGWHNYHHVFPWDYKAAELGNYRMNFTTAFLDLMSKIGQAYDLKTVSLDMVNKRKKRTGndtelvaeelveneekDHHHHddsIWGWGDKDMKQDDMDMVEVHNPR--
>A0A2S2QBU8	419	0.577	3.504E-127	40	353	357	27	338	341
----------------------------------------IVWRNVILFAYLHLAALYGALLIFTSAKIATTIFAIFMYQVSLIGITAGAHRLWSHRSYKAKWPLRVILMICNTVAFQNHVFEWSRDHRLHHKYSETNADPHNANRGFFFSHIGWLLCRKHPDIMDKGRGIDVKDLLADPIVAFQKKYYKFLMPMLCFIIPTLIPVYCWGESWSNSWFVAAMFRYTFSLNITWLVNSAAH---MWGGRPYDRFINPAENITVALLALGEGWHNYHHVFPWDYKAAELGDYRLNITTAFIDFFAKIGWAYDLKTVSADTLRKRMERTGAEDKELpWGWDDKDLSLSDREAATIINK---
>A0A834HYX8	419	0.574	3.504E-127	34	354	357	36	351	354
----------------------------------LEPRtYDIVWRNVIAFAILHLVALYGVYLAITSAKLLTTLYAIVLYQMGAFGITAGAHRLWSHKAYKAKWPLKLILVLCQTLAHQNSVIEWSRDHRVHHKYQETDADPHNAKRGFFFSHMGWLLCKKHDDVKLKGKGIDMSDLYAEPLLRLQHKYFGILMPIGCFVLPTIWPIIFWGETLGNAYCL-NIARYVLTLHATWLVNSAAH---MWGSKPYDKYINPTENLFVSLFAIGEGWHNYHHTFPWDYKTAEYG--RLNWTMVVINLFSRIGWAYDLKTVSKEMIEKRVKRTGDGSHEIWGWGDKDQSKEDYEEAIIINKK--
>A0A8D8V0D8	419	0.500	3.504E-127	0	350	357	0	370	372
MAPSLSAHFLseaEVIYPPShkskpvtvpeyEPVYSTSEKR----TPsTNSYRWKIVWRNLIAFVYLHASALYGLYLILTfnQVQLSTVFTLLILGFISAEGVTAGAHRLWSHRTYSAKWPLRLLLMLAQTMAFQNHIYEWVRDHRVHHKFTDEDADPHNSRRGFFFSHMGWLLVRKHPDVKLRGRTVDMSDLDKDWVVMFQMKYYLILMPVCCFLIPALIPWYFFNETWSNSWYVSAMLRYTLSLHFTWLVNSAAH---IWGVKPYDKNISPTENPSVSVLTFGEGWHNYHHTFPWDYKAAELGNYSLNLTTGVIDMFARIGWAYDLKTTDPELIRKRSTRTGDGtrqeghghSHEnqLYGWNDKDMTIEDRMMPKI------
>UPI001442F251	419	0.480	3.504E-127	0	353	357	0	374	377
MAPNLfGTSATLYLEASQQGIHKEksaSEnvdkqqLIAQNSSQQPKYKWDIVWRNVIAFTYLHCGSLYAMYlLIFHEVSPYTFIWGLSLGMISAVGVTGGAHRLWAHRAYKAKWPLRVILMILQTIAFQNHIYEWARDHRVHHKFTDTDADPHNAQRGFFFSHIGWLMLRKHPDVIKKGATIDMSDLEQDPVVVWQRRLYIILMPLFSFIIPTWIPIYFWKEAPLTAW-YATVWRYTFTLNGTWLVNSAAH---IWGMKPYDKTIGPTENRAVALIAIGEGWHNYHHVFPWDYKASELGDYTLNATTAVIDLFSKIGWAYDMKTVPAEIVKKRAMRTGDGsiyengqlththSHEdaIWGWGDKDMEPDEIKTAEVYNK---
>A0A5E4MCR9	418	0.569	4.798E-127	40	353	357	24	338	341
----------------------------------------IVWRNVILFAYLHLAALYGVFLIFTSAKMHTTVFAIFMYQVSSIGITAGAHRLWSHRAYKAKWPLRVILIIFNTIAFQNHVYEWARDHRLHHKYSETNADPHNANRGFFFSHVGWLLCRKHPDIMEKGRGIDMSDLLADPIVAFQKKYYKFLMPLLCFILPTMLPVYCWSESWANSWFVATMFRYTFSLNVTWLVNSAAH---MWGGRPYDRFINPAENISVALLALGEGWHNYHHVFPWDYKAAELGDYKLNMTTAFIDFFAEIGWAYDLKTVSAATVRKRVERTGiddvDNKNLSWGWDDKDLPQSEREAATIINK---
>UPI0008F9D26F	418	0.536	4.798E-127	2	353	357	49	393	396
--PNL--EPTPVIEE-----QTANNPKPKKEDAD-AYRVKIVWRNVMLFTYLHLGAIYGFYLIFTSAKIQTSIFGFLLYQASAIGITAGAHRLWSHRAYKAKWPLKLILIILNSLAFQNSVFEWARDHRVHHKYSETDADPHNAKRGFFFSHVGWLLCRKHPDVIQKGRCIDLKDLDDEPLVQFQKRHYLKMVLLFCFILPTVVPVYCWGETWGNAWYVATLWRYAFILNVTWLVNSAAH---LWGQRPYDKFINPAENISVAILALGEGWHNYHHVFPWDYKTAELGNYRANLTTAFIDFFAKIGWAYDLKTVPLSLVHKRANRTGTrkHSHEgeVWGWDDENMLKEDKDHAVIFQK---
>A0A6P8JZI5	418	0.483	6.571E-127	0	353	357	0	358	361
MAPYsriYHQDesskETGVLfEDDaqtvDGDLTTDRFQLKRAEK----RRLPLVWRNIILFALVHLAALYGLHSIFTRAKLATTLFAAVLYIIGMLGVTAGAHRLWAHRTYKAKWPLRLLLVIFNTIAFQDAVYHWARDHRVHHKFSETDADPHNATRGFFFSHVGWLLCKKHPDIKEKGRGLDLSDLRADPIMMFQRKHYYILMPLACFVLPTVIPMVYWNETLASSWFVATMFRWCFQLNMTWLVNSAAH---KFGNRPYDKSMNPTQNAYVSAFTFGEGWHNYHHAFPWDYKTAEWGRYSLNITTAFIDLFAKIGWAYDLKTVAPDVIQRRVLRTGDGSHELWGWGDKDLTAEDARNVLLVDK---
>UPI0005CDD325	418	0.505	6.571E-127	0	353	357	0	367	370
MTPNLfGNTATLYLEAsqqgiPQEKSVNVSKSYDSKNKLHSKYTWNIVWRNVIAFIYLHLGAVYGIYLFFTAAKLLTVLWSVLIAMVAALGITAGAHRLWAHRSYKAKWPMRLMLMIFQTIAFQNHLFEWVRDHRVHHKFTDTDADPHNAQRGFFFSHMGWLLVRKHPDVIEKGATVDMSDLEADPIVIWQRRLYIILMPIFCFLLPAWIPCYFWGENAMFSW-YATICRYTMSLNLTWLVNSAAH---IWGMRPYDKTFSATDNIRVAMGAFGEGWHNYHHVFPWDYKAAELGDYRANFTTAFIDLFARIGWAYDLKTVHVNLIEKRAARTGDGTrikpnseehyHEetIWGWGDKDMHQEDIDGAQIFNK---
>A0A026W4L1	418	0.476	6.571E-127	0	353	357	0	381	384
MAPNLfGSSATLFLEASQQDVsQKKSAaektavqklSLQKTQDSKPKYQWKIVWRNVIAFVYLHVGAIYGLYTALMFAKFYTLVWALSFSAFAAVGVTGGAHRLWAHRSYKAKWPLRIILMIFQTMAFQNHIYEWVRDHRVHHKFTDTDADPHNAQRGFFFSHMGWLLVRKHPDVIKKGATIDMSDLEKDFVVVWQRRLYIILMPLFCFLLPTWLPCYYWNEKPMYAW-YATVFRYTLSLNLTWLVNSAAH---IWGMKPYDNTISPTDSLSVGLSAFGEGWHNYHHVFPWDYKAAELGNYRTNFTTAFIDFFARIGWAYDLKTVAHDIVIKRASRTGDGSiyertnttttdHHdahqhthegaIWGWGDTDMAPEDMQKVTIINK---
>A0A182K1K4	418	0.488	6.571E-127	3	353	357	42	413	416
---NVAPKPAPVTEDlkP-KDATKQAMVQGG-TSTARRYHHVYVWRNIIAFIYLHLGFLYGSYLLVTSAKWSTFFFALALGSCGALGITAGAHRLWSHRAYKAKWPLRLFLMLAQTLAFQNSVYEWVRDHRVHHKFTDTDADPHNATRGFFFSHIGWLMVKKHPDVKARGRAVDMSDLEQDAIVMFQKRYYALLMPLFCFVLPTFLAYYYLDETFSNAWYVVAIFRYVLSLNATWLVNSAAH---IWGTKPYDRNISPTNNTFVAIAAYGEGWHNYHHVFPWDYKTSELGTYSTNFTTAAIDFFARIGWAYDLKSVSDELVRKRVLRTGDGTHQyseqelqarmvdyinqldheseqaVWGWDDKDMNEQDRQDATVRNK---
>UPI00073D524B	417	0.505	8.998E-127	33	353	357	7	338	341
---------------------------------KSKYKWNIIWKNVIIFLYFHISSLYGIYLSLTALKLYTTIFIIISIQITSVSITAGAHRLWSHKSYKAKWPMRLILMICQTMAFQNSIYEWVRDHRVHHKFTDTDADPHNSRRGFFFSHIGWLMLKKHPDVKKKGATIDMSDLEKDPVVVWQHRHYRILMPLICFIIPTLIPVYFWGECLKNAW-YATITRYVLSLNITWLVNSAAH---IWGMKPYDSTISPTEIPAVSFLAVGEGWHNYHHVFPWDYKAAELGNYKLNLTTAIIDGFAKIGWAYDLKTVTREMIEKRACRTGDGTkyknvedHQldynhnnaIWGWDDPDINTEDVQDARILNK---
>A0A6J2JRN9	417	0.487	8.998E-127	0	356	357	0	352	353
MPPQRKQEASWVLYETDANDLPEDAPP-HVP-PSAEKRpWKIVWRNVILFFILHVGGVYGGYLFLFKAMWRTSIFAIFLYLCSGLGITAGAHRLWAHKSYKARLPLRILLTIFNTIAFQDAVVDWARDHRMHHKYSETDADPHNATRGFFFSHIGWLLLRKHPEIKAKGHTVDVNDLHNDPILRFQKKYYQILMPLACFIMPTYVP-TLWGETVWNSFYVCAIFRYVYVLNITWLVNSAAH---MWGSKPYDKNINPVETRPVSLVVLGEGFHNYHHTFPWDYKTAELGDYSLNLSKLFIDFMAKIDWAYDLKTVSTDVIQKRAKRTGDGSHPVWGYDVGEVATEDKTDtTNLVNSKVL
>A0A7I0Z411	417	0.476	8.998E-127	11	353	357	5	364	367
-----------FLHDPmhQKNIGELSQL--DPPRQRRDYEWQIVWRNVLAFVYLHMATLYGIYLILiGKTKILTLIFAVTISAMSAMGVTAGAHRLWAHRAYKARWPLRIFLAVMQTMAFQNHIYEWVRDHRVHHKFTETDADPHNAKRGFFFSHMGWLMVRKHKAVFEKGASVDMSDLEKDPIVMFQKKTYLVLMPLLCFVVPAWLPVVLWNENPWVSWYVASMLRYTISLHFTWLVNSAAH---IWGNRPYDQYIGATDNKAVAICAFGEGWHNYHHVFPWDYKAAELGNYSTNLSTALIDFAAKYGLAYDLKTVSIEMIRKRVSRTGDGSHPlsskkeslnqhdhhhpenpVWGWGDEDMTEEEKKLAEIAHK---
>B7SB79	417	0.507	8.998E-127	36	355	357	33	368	370
------------------------------------YEWHIVWRNVLAFIYLHVAAAYGLYLMFTgKVNAFTILFAFSFAAMSAMGVTAGAHRLWAHRAYKARWPLRLYLALMQTMAFQNHIYEWVRDHRVHHKFTETDADPHNARRGFFFSHMGWLMVRKHKDVFEKGATVDMSDLEKDPIVMFQKKTYLVVMPLLCFLIPSYIPVWLWNEDPWSSWYVASITRYTLTLHFTWLVNSAAH---IWGTRPYDKNIGATDNVAVAIGAFGEGWHNYHHVFPWDYKAAELGNYRTNLSTALIDIAAKYGLAYDLKTVSKEMIEQRVSRTGDGSHPwaqqtedcsdehhhpenpVWGWDDTDMPEEDKQLAKIVHRKT-
>UPI001D08A36D	417	0.485	1.232E-126	32	352	357	57	395	401
--------------------------------PLPDYKWRIVWRNVIAFAYLHVFSIYGAYLALFKAHWLTFFWAFFVAVAAGQGITAGAHRLWAHRTYKAKLPLRIFLATMQTMAFQNHLYEWVRDHRVHHKFTDTDADPHNARRGFFFSHIGWLMIKKHRDVFVKGKQVDLSDLRADPVVMFQKKYYLLLMPLLCFVFPTFVPWYFWNENFWISWYVAGVLRYTLSLNITWLVNSAAH---IWGMKPYDRNIAPCENIFVAIAAQGEGWHNYHHVFPWDYKAAELGNYKLNISTAFLDFMHYIGQAYDLKTATKDMIDRRAKRTGDGSRHaptkekevyqgyhsylddgehLWGWGDRDMKDDEVDFVLKTN----
>A0A139WH27	417	0.537	1.232E-126	23	349	357	313	638	643
-----------------------SQIHKHRTKkmSTLETQVQIVWRNVILFIYLHVAAIYGLYFTFTAAKWPTILFTYFLTIISTQGTGAGVHRLWSHRSYKAKLPLRILLCIYQTHCLQNHIYEWVRDHRAHHKFSDTDADPHNSTRGFFFSHMGWLLVRKHPQVKIKGKLIDLSDLEEDQVVMFQKKYYLILAPFFAFLLPAWVPWYFWGEDLHGSWCVASMLRYALSLHGTWLVNSAAH---MWGTRPYDRNIKATETNVVSYITNGEGFHNYHHTFPWDYKAAELGSYWGNWSTAFIDFMTKIGWAYDLKIVPPELVEKRAKRTGDGTHKVWGWGDKDIDKEEIEIVE-------
>A0A8B8GWR2	417	0.501	1.687E-126	0	354	357	0	364	366
MAPNLSTS----LYTKksqknvHQEKKNKEKISDQNLSNSKKYEWKIVWKNVILFIYFHIGALYGFYLWCNGTKKYTILWFFVMGFAGSMGVTAGAHRLWSHRAYKAKWPLRFLLMLLQTLSHQNHIYEWVRDHRVHHKFTDTDADPHNAHRGFFFSHIGWLLVRKHSDVIKKGATVDMSDLEKDPIVVFQRRLFYVLMPLLCFVIPVGVPCYFWNEQFINSW-YNNLARYVFCLNMTWLVNSAAH---MWGMRPYDVNIGPTENLIVSMLVCGEGWHNYHHVFPWDYKAAELGGYKTNLTTAFIDFCALLGQAYDLKTVSEEMIAKRIARTGSGSsynknkiiHHyedmKWGWGDEDMKPHEIEEIRIYNKK--
>A0A5N4AXC2	417	0.461	1.687E-126	22	353	357	7	363	368
----------------------SPSMQEKEGKPTPQYgetvkasgkENKVVWRNVILFTLLHISGLYGLYLCFFLRSWYTFFWATIYLHVAGVGVTAGAHRLWAHRAYKAKLPMRIFLMICQTAAFQNHIYEWVRDHRVHHKFTDTDADPHNAKRGFFFSHIGWLMLKKHPDVKIKGRTVDMSDMEGDQVIQFQKKYYPVLVPLLAFILPAFVPWYFWGENGWVSWYTAGIFRYCFSLNSTWLVNSAAH---IWGTKPYDKTIGPTQNLGVALTALGEGWHNYHHVFPWDYKAAELGNYRMNFTTFVIDCFSKIGWAYDLKTASIEMIEKRAKRTGDGsrassngdgeitndhSHHhddtIWGWGDMDMKLEDVQHVKVYNR---
>A0A3Q0JL17	417	0.483	1.687E-126	0	349	357	0	370	371
MAPSLTPHFLSEAEviSPSvYPIKSKPSPSPGIEpNESYSsrhpYRWSIVWRNVLAFAYLHLGASYAVYLMFFnQVQLKTILYMLFVGFISGEGVTAGAHRLWAHRTYSAKWPLRLILMLANSMAFQNHLYEWVRDHRVHHKFTDTDADPHNSRRGFFFSHMGWLMVRKHPDVKRRGATVDLSDLEKDWVVMFQKKYYLILMPICCFLIPPLIPWYFWSEKWTNAWYVfhknwetlCALLRYTVSLHGTWLVNSAAH---IWGMRPYDKHISSSENSSVAFLAFGEGWHNYHHTFPWDYKAAELGNYRLNLTTAIIDMFAWIGWAYDLKTASPEMVSRRVARTGDGtrhghSHEnqVWGWNDEDLTEEDRMLAE-------
>UPI00034F996B	417	0.500	1.687E-126	30	354	357	29	369	372
------------------------------ERKNRNYEWQIVWRNVFAFIYLHAATLYGIYLMFTgKVKLWTVLFAVSFTLLSAVGITVGAHRLWAHRAYKAKWPLRLFLALLQTMAFQNHIYEWVRDHRVHHKFTETDADPHNAKRGFFFSHMGWLMVRKHKDVFEKGAAVDMSDLEKDPIVMFQKKTYLFVMPILCFLLPLYIPVYFWNENPWSSWYVASMFRYTISLHFTWLVNSAAH---LWGNKPYDQYIGATDNKTVAICALGEGWHNYHHVFPWDYKAAELGDYSTNLSTALIDIAAKYGLAYDLKTVSEKMIRNRINRTGDGTHPwakqkaeleedhhhlenpIWGWGDKDMSDDDKKLAEIVHKK--
>UPI00063F7A5E	417	0.477	1.687E-126	0	353	357	0	373	376
MAPNLfGSSATLFLEASQQDVsQKKSAaekavtqqlsIQ-KTQTLKPKYQWKIVWRNMIAFAYLHLGALYGLYILITVARFYTFLWSIFVASFAAVGVTAGAHRLWAHRAYKAKWPMRIILMLLQTTAFQNHIYEWVRDHRVHHKFTDTNADPHNAQRGFFFSHMGWLLLRKHPDVISKGATIDMSDLDKDFVVVWQRRLYIILMPVFCFLLPTWIPCHYWNEKPMYAW-YATLFRYTLSLNVTWLVNSAAH---IWGMKPYDNSISPTDSYSVGIGAFGEGWHNYHHVFPWDYKAAELGNYRTNFTTAFIDFFAWIGWAYDLKTVGHSMIKNRAARTGDGskyermndhdhTHEgaIWGWGDTDMAPEDIQEAEIINK---
>UPI001CA81853	417	0.451	1.687E-126	0	353	357	0	374	377
MAPNLFGTSASLFLEASQTAlinensttekTSSPKlDKKKLLKSQPKYRWNIVWRNVIAFLYLHISFLYGLYLAFTAAKLYTTIFAITCGFLAGFGVTAGAHRLWAHKAYKAKWPMRVILMIFQTMAFQNHIYEWVRDHRVHHKFTDTDADPHNSQRGFFFSHIGWLMLKKHPDVIKKGATIDMSDLEKDAVVIWQRRLYIILMPLFCFIIPTWIPVHFWGERPMYAWYL-TIFRYTLSLNITWLVNSAAH---IWGTKPYDSSISPTDSYSVGIAAFGEGWHNYHHVFPWDYKAAELGNYNVNFTTAIIDGFAKIGWAYDLKTVSHEMIEKRASRTGDGTvykhaddqHEhnhtnsIWGWDDPDIKAEDILDARILNK---
>UPI00083BC57E	416	0.501	2.311E-126	0	354	357	0	347	350
MAPNssMTAE-TGVLqETDDQEVT----IKHDCNAklPPREYK--LVWRNIILYIYLHVSALYGLYAIFASANWRTALFGLALVNLGNLGITAGVHRLWAHRSYKAKFPLRAFLVFLQTLAFQGSVIEWARDHRVHHKYSETDADPHNAKRGLFYSHVGWLLTKKHPEVFAKGKGIDYSDLTEDSLLKFQHKHYVYLMVFTSFFLPTFLPCYLWGETFLNAFFI-NMLRYCCGLNITWLVNSAAHF---FGDKPYDRFINPVENKHVSFLALGEGWHNYHHTFPWDYKTSEYG-YRLNPTAIFINCMAYIGQAYDLKSVSTEMIKKRVKRTGDGTHELWGWGDKDQSSDEQTEAVISHKR--
>UPI001E27B553	416	0.504	2.311E-126	36	353	357	28	359	362
------------------------------------YEWQIVWRNVLAFIYLHAASLYGLYLIFTgKAKLMTFLFAVVFASVAAMGVTAGAHRLWAHRAYKARWPLRLFLAILQTIAFQNHIYEWVRDHRVHHKYTETDADPHNAKRGFFFSHIGWLMLRKHKDVLEKGALVDMSDIERDPIVMIQKKTYLVVMPLLCFIMPTWMPVALWNENAWASWYVATIFRYTISLHFTWLVNSAAH---IWGNRPYDKYIGATDNKVVAMLAFGEGWHNYHHVFPWDYKAAELGDYRTNLSTALIDLAAKWGLAYDLKTVSMEMIRKRVTRTGDGTHPigmkneeddhhhpdnpIWGWDDTDMPEEDRKLAEIANK---
>UPI000252BA7C	416	0.485	2.311E-126	0	354	357	0	364	366
MSPNLSTS----LYTKifQKNVYqeekNNQEISDQKLSNSKKYEWKIVWRNVILFIYFHIGALYGFYLWGNGIKGYTILWFFIMGFISSMGITAGAHRLWCHRTYKAKWPLRFLLMLSQTISHQNHIYEWVRDHRVHHKFTDTDADPHNARRGFFFSHIGWLLVRKHPDVIKKGATVDMSDLEKDPIVVFQRRFFYVLMPLLCFVFPAWIPYYFWNEQFIYSW-YNNLARYVFCLNATWLVNSAAH---MWGMRPYDVNIVPTENLVVSMLVCGEGWHNYHHVFPWDYKAAELGGYKTNFTTAFIDLCALLGQAYDLKTVPDEMIAKRILRTGSGSscnknetiHHhedmKWGWGDKDMKPDEIEETRIFNKK--
>A0A7D5YXN8	416	0.504	2.311E-126	36	354	357	37	372	375
------------------------------------YEWQIVWRNVLAFVYLHIGALYGLYLMLTgNVKLWTPVFAVIFTILSAMGVTAGAHRLWAHRAYKARWPLRLVLATLQTMAFQNHIYEWVRDHRVHHKFTETDADPHNARRGFFFSHIGWLMVRKHKEVFEKGVSIDMSDLEKDPIVMLQKKTYLVVMPILCFVLPALLPVWLWGEDPWTSWYVASIWRYTVSLNFTWLVNSAAH---IWGNKPYDKSIGATDNVTVAICAVGEGWHNYHHVFPWDYKAAELGNYRTNLSTAVIDFAAKYGWAYDLKTVSAEMIRRRVLRTGDGSHPintkedfiddhdhhhsenpVWGWDDKDMPDEDRQLVEISHRK--
>A0A6J1WM42	416	0.481	2.311E-126	22	354	357	24	373	376
----------------------MPKIFNVSEQKNRSHEWQIVWRNVLAFVYMHIAALYGLYLIFTgKARLWTYVFGIIFAIGSALGVTAGAHRLWAHRAYKARWPLRLFLAIMQTMAFQNHIYEWVRDHRVHHKFSETDADPHNARRGFFFSHMGWLMVRKHKDVLEKGALVDMSDLEKDPIVMFQKKTYLVGMPLLCFVIPAMIPVYWWGEDPWISWYVASITRYTVSLHFTWLVNSAAH---IWGNKPYDKNIGATDHKLVATLALGEAWHNYHHVFPWDYKAAELGNYSTNLSTGLIDLAAKWGLAYDLKTVSNEMIIKRASRTGDGTHPsskasntlnndhhyhpenpVWGWDDQDMSEEDRKLAEIAHRK--
>UPI0004CD6588	416	0.474	2.311E-126	0	353	357	0	381	384
MAPNLfGNSATLFLEasqnvaqdnnKPNVDIKTNKPVNVTTEQSItnntntnnnKKYKWSIVWRNVIAFIYLHVGSVYGLYLLFTGAKLLTFMWIFVLGFLAGVGITAGAHRLWAHKSYKAKWPMRFLLMILQTVAFQNHIYEWVRDHRVHHKFTDTDADPHNAKRGFFFSHMGWLLIRKHPDVINKGKTVDMSDLEQDFVVVWQRRLYILLMPIFCFLIPTWIPIHFWDEKPLYAW-YATIFRYTLSLNLTWLVNSAAH---IWGMKPYDSSISPTDNLKIAMGAFGEGWHNYHHVFPWDYKAAELGNYSGNFTTAFIDFFAFIGQAYDLKTVPVAMIEKRAARTGDGsrvaknhdehSHEgaIWGWGDTDMSADEINLVQISKK---
>UPI001C8AC968	416	0.556	3.164E-126	35	354	357	61	376	379
-----------------------------------KRKLELVWRNIILFGYVHLAALYGVYLMFTQAKLATTVFAAALYVCGMLGITGGAHRLWAHRSYKAKWPMRLILIVFNTIAFQDAAYHWARDHRVHHKFSETDADPHNATRGFFFSHVGWLLTKKHPDVKAKGKILDLSDLHADRILMFQKKHYYVLMPLGCFILPTLIPMVCWNESFTCAWLVAAMFRWCFQLNMTWLVNSAAH---KFGGRPYDKHMNPAENAYVATMTFGEGWHNYHHVFPWDYKTSEWGN-RLNMTARFIDLCAKIGWAYDLKSVAPDTVKRRVWRTGDGSHELWGWGDKDITPEDAKDVLFINKK--
>UPI0005F3EA32	416	0.458	3.164E-126	0	353	357	0	377	380
MAPNLfGNSATLFLEASQQNVsqnKSVAEkivtqqlSTQKIQNSQPKYKWKIVWRNVIVFAYLHLGAVYGLYILITAAKFYTILWSVIVVLLAGFGVTAGAHRLWAHRAYKAKWPMRVILMLLQTTAFQNHIYEWVRDHRVHHKYTDTDADPHNANRGFFFSHIGWLLLRKHPDVISKGAMIDMSDLERDPVVVWQRRLYILLVPIFCFVLPTYIPIHYWNEKPMYAW-YAAVFKYTLQLNITWLVNSAAH---IWGMKPYDNTISPTDSLTVGIPAFGEGWHNYHHVFPWDYKAAELGNYRTNLTCGFIDFFAWLGWAYDLRTVNHNLIKKRAARTGDGSlyertddrnseHHhtqdkiIWGWDDADMSLEDKQTAEILNK---
>A0A482WXZ8	415	0.497	4.333E-126	15	355	357	14	345	347
---------------PEPIVHKEPEI---------KHKVKIFWRNVFTLTYFHIASVYGVYLALTNTKWQTFAFVAFLYVITKIGITAGVHRLWTHRAYKANFPLRALLMFFFTLSFEGKVWVWARDHRVHHKYQETDADPYNAARGFWFAHMTWLLQNKHPEVIRKGKGIDISDLEADPLVMFQKKYYWPLVYVICLFMPTAVPWYFWGEDLITAWHVAVCLRYVISYHGTWLVNSVAH---MYGNRPYETAIFARENAPVSLITLGEGWHNYHHAFPWDYKASELGFYTFNMTTAFIDFFAKIGWAYDLKTVPHHVIKARALRAGDGTYkepEVWGWNDKDVNPEDRRNATVINAKT-
>UPI00103F6EB9	415	0.484	4.333E-126	27	354	357	25	376	379
---------------------------AHIPQGKNRsHEWQIVWRNVLGFVYLHTAAIYGLYLIFTgRAKMYTWLFGVLFAVVSAMGVTAGAHRLWAHQAYKARWPLRVILTVLQTMAFQNHIYEWVRDHRVHHKFTETDADPHNAKRGFFFSHIGWLMVRKHKQVFEKGATIDMSDLEQDPIVMFQKKTYLVLMPVLCFLIPAWIPIHFWGETPWSSWYVAAILRYTISLHFTWLVNSAAH---IWGNRPYDKNIGATDNVTVAICAFGEGWHNYHHVFPWDYKAAELGNYSTNMSTSLIDLAAKFGWAYDLKTVSVDMIKKRAARTGDGSHPscqeapkviddddhdhdhdhshdnaVWGWEDKDMPEEDKQLAEISHRK--
>UPI00083C52D8	415	0.448	5.934E-126	0	356	357	0	379	380
MAPNLIGASALFL--DEATRSGESPIKQQHQvvRPKrtpqgPQYSWNIVWRNVLGMLYMHIFSFYGLYLLFCVCKWKTFFWSLFLTIFGAQGVTAGAHRLWAHRCYKAKLPLRILLAFAQTIAFQNDLYEWVRDHRVHHKFTDTDADPHNAQRGFFFSHVGWLLVRKHKDIMTKGKTVDMSDMLADPVVRFQKKYYLLLTPICCLLVPMLVPCYYWNEKLYISWYVTTILRYTLSLNGTWLVNSAAH---IFGTKPYDKNIGPTENKFVAAIAFGEGWHNYHHIFPWDYKASELG-YKLNVTTSIIDFFAWMGWAYDLKTVSRDMIERRSKRTGDGTrsptqseelleddqrregHGiaggIWGWGDGDMTAEDLNAAEVHNRQLL
>UPI0007676577	415	0.522	8.126E-126	0	353	357	0	345	351
MAPNITSVPTGVLYEDDIVDKSTS---SASSKP--KYKMRIIWMNLMACCLLHSGAFYGLYLALTSAKLLTNIFAFWLHIVSAIGITGGAHRLWTHRGYKAKWPLQLLLMLMNTIAFQDAAINWAKVHRLHHKFSETDADPHNAKRGFFFSHAGWLLCRKHPDFVQRVQEIDMSDLKDNSILAFQRKYYRILMPLLCFVMPTAVPVLCWGETLTNAYFIAGILRYTFTMHVSGLVNSAAH---LYGNKPYDRFMNPAENILVIILALGEGWHNYHHVFPWDYRTSEFDGSILNVTAAFINFFAMFGLAYDLKVVPKDVIRKRVERTGDGSHELWGWGDKDQTQEDRDQTVVTHR---
>E7BTP7	415	0.500	8.126E-126	11	354	357	19	359	362
-----------LFEADVETIDGGLAIDTTQFKRAEDRKLPWVWRNILLFAYVHLAALYGLYLIFTQAKLATTFFAAVLYCCGMLGITGGAHRLWAHRSYKAKWPLRLILIVFNTVAFQDAAYHWARDHRVHHKFSETDADPHNASRGFFFSHVGWLLCKKHPDVKEKGKGLDLSDLRADRILMFQRKHYYVLMPLACFILPTVIPKMCWDESMTCAWFVATMFRWCFQLNMTWLVNSAAH---KYGGKPYDRSMNPSENIGVAAMTFGEGWHNYHHVFPWDYKTGEWGNYSLNLTTAFIDLFAKIGWAXDLKSVSPDIIKRRVQRTGDGTHELWGWGDKDLSAEDAKDVLFVDKK--
>UPI0006763E5C	415	0.501	8.126E-126	36	353	357	27	360	364
------------------------------------YEWQIVWRNVLAFIYLHVASLYGIYLILTlKSKILTLLFALFFGVLSAMGVTAGAHRLWAHNAYKARWPLRLFLAVMQTMAFQNHIYEWVRDHRVHHKFTETDADPHNARRGFFFSHIGWLMVRKHKDVFEKGATVDMSDLEKDPIVMFQKKTYLVVMPLLCFILPAWVPVALWGENPWHSWYVASMFRYTLSLHFTWLVNSAAH---IWGNRPYDKYIGATDNKTVAICAFGEGWHNYHHVFPWDYKAAELGQYSTNFSTALIDWAAKYGLAYDLKTVSADMIRKRVTRTGDGSHPysketkkieddhhhpenpVWGWEDTDMPEEDRKLAEITNK---
>E0VE45	415	0.489	8.126E-126	0	346	357	2	361	378
MTPNITS--QALLLAAETNDdddvvkggkTCTTEIFQDNVKEKYEWK--ISWRNVFGFIYLHGGFFYAIYLIGSgQAKLFTTLWNVSLGLCAALGVTAGAHRLWAHKSYKAKWPMRLLLVIFQTMAFQNDIYEWVRDHRVHHKFVDTNADPHNIKRGFFFSHMGWLLIRKHPDVKTKGKTVDMSDLEEDPIVIWQRRTYLIVMPLLCFVMPTLVPYYLVNETFWNAWYI-SIFRYMLSLHITWLVNSAAH---IWGVKPYDKNISSSENATVGILAMGEGWHNYHHVFPWDYKAAELGNYNVNVTTGFIDLCAKIGWAYDLKSVSREIIEKRAKRTGDGTlkhstdpnHHmnnVWGWGDKDMTSDDVN----------
>B4JRQ2	415	0.539	8.126E-126	30	354	357	61	379	382
------------------------------EKRKLKW----VWRNIVLFAYVHVAALYGGYLLVTQAKWATIVFSMFLYSAGMIGITGGAHRLWAHRSYKAKWPLRVILVAFNSIAFQDAAYHWARDHRVHHKFSETDADPHNATRGFFFSHVGWLLCKKHPDVVAKGKSLDLSDLRADRVLMFQKKHYFVLMPLACFILPTCIPMLCWNESLLCSVLVPTIFRWCLQLNMTWLVNSAAH---KFGGRPYDKNINPSQSPYVSLFTLGEGWHNYHHVFPWDYKTAEWGNYSLNMTTAFIDLFAKIGWAYDLKSVVPETVERRVRRTGDGSHELWGWGDKDLTPEDgQSVLHVLDKK--
>A0A8J6H7L2	415	0.464	8.126E-126	0	355	357	1085	1452	1458
MAPNQLGNSLFLSETnsakPVQIIskQELPQIKSYVRSTKPQYRWHIVWRNVLIFTYLHITAIFGIYYTFTLMQWRTFLW----------GTTAGAHRLWAHRTYKAKLPLRILLMVAQTFTLQNDIHEWVRDHRVHHKFTDTDADPHNSTRGFFFSHMGWLLVKKHKDVFIKGKTVDMSDVASDPVVRFQRKYYIILTPLLTFFLPTIIPWYFWNEHLAVCWCTATVLRYLMELHGTWLVNSAAH---MWGAKPYDKNIRASENKMVSVITYGEGWHNYHHVFPWDYKAAELGNYRLNTTTAFLDLMAKIGWAYDLKTVSVDMINKRVKRTGDGSrvvdapaegddngHHhhhensIWGWGDKDMKTDDMELVEIHHQKL-
>UPI001E280401	414	0.520	1.113E-125	0	335	357	0	325	340
M-PPHQQAASWALFesdaTKDATIVPPSADK-------REWK--IVWRNVILFAFLHAGGVYGAYLFFTKAMWATRLFAVFLYLCSGLGITAGAHRLWAHKSYKARLPLRILLTIFNTIAFQDSALDWARDHRMHHKYSETDADPHNATRGFFFSHIGWLLVRKHPEIKAKGPTIDMSDLKADPILRFQKRYYLILMPLACFILPSYIP-TLWGETMWNGYFVCAIFRYVYVLNVTWLVNSAAH---KWGSKPYDKNINPVETKPVSLVVLGEGFHNYHHVFPWDYKTAELGNYSLNLTKLFIDTMAKIGWAYDLKTVSPEVIEKRVKRTGDGSHEEWGY---------------------
>Q3HVI9	414	0.526	1.113E-125	13	354	357	21	351	354
-------------CDDVTT----DKIPQTAYEPDDR-KVEIVWRNVVVMGILHLVALYGLYLVFTSAMLITTLYGVILYNLGGFGITGGAHRLWAHRAYKAKWPLKLLLVLCQTLAHQNSVIEWARDHRVHHKFQETDADPHNAKRGFFFAHMGWLLCKKHQEVKDKGKGVDMSDLYAEPLLRLQHKYFYVLMPIGCFVLPSIIPVVFWGETLMNAYCL-NILRYVSCLHGTWLVNSAAH---MWGSKPYDKYISSVENVFVSFFAVGEGWHNYHHTFPWDYKAAEFG--KVNWTLRIINLFAKIGWAYELKSVSKEMIKTRVHRTGDGSHEIWGWGDKDQSPEDYKLATIYNKK--
>A0A6P4GCL4	414	0.494	1.113E-125	0	344	357	0	349	360
MAPNpkmhtnfESSEQTGVLfEEDVETVDGDLNtDRFQHKRAEDR-KLAWVWRNITLFAFVHLAALYGIYLIITKAKLATTLFAAFLYIIGMLGVTAGAHRLWAHRTYKAKWPMRLILIIFNTIAFQDAAYHWARDHRVHHKFSETDADPHNATRGFFFSHVGWLLCKKHPDVKEKGKSLDLSDLRADPILMFQRKHYFMLMPLACFVMPTVIPMVCWEESLACSWFVATMFRWCFQLNMTWLVNSAAH---KFGGRPYDKSMNPVQNAYVSAFTFGEGWHNYHHAFPWDYKTSEWGHYSLNVTTAFIDMFAKIGWAYDLKSVSPETIKRRVLRTGDGSHELWGWGDKDLKTED------------
>UPI001C207F0A	414	0.493	1.113E-125	4	351	357	5	358	360
----VTSSSVQLMDVP--------LIKKSATKSKVNNETQIVWRNVIAFIYLHVAVAYAIYLAFTKAKVQTVIFSFILSNVSGLGITAGAHRLWAHKAYKARWPLRLFLACLQTIAFQNHIYEWVRDHRAHHKFSETDADPHNAKRGFFFSHIGWLMVRKHRDVIEKGASVDMSDLKKDPIVMFQKKYYFLIMPMISFVIPTLIPMALWNESLSVSWHIASILRYTYSLHCTWLVNSAAH---IFGNKPYDRHIGPTENKLVAILAVGEGWHNYHHVFPWDYKAAELGNYRTNISTALIDLAYKCGLAYDLKTVPSHLIEARVSRTGDGTHPsemkklehqedhhhlnpIWGWDDKDMTEEHKKLAKII-----
>UPI000E6D6AA4	414	0.485	1.113E-125	36	354	357	35	369	372
------------------------------------YEWHIVWRNVLAFIYLHLSATYGFYLIFTgKVMLFTALFAILFSALSGMGVTAGAHRLWAHRAYKARWPLRVILALLQTMAFQNHIYEWVRDHRVHHKYTETDADPHNARRGFFFSHMGWLMVRKHKEVFEKGANVDMSDLEKDPIVMFQKKTYMAAVPLFCFILPAAVPIYAWGEDPWVSWYAAAITRYTITLHFTWLVNSAAH---VWGNKPYDKYIGATDNKAVAICAFGEGWHNYHHVFPWDYKAAELGDYSTNLSTGLIDLAAKLGLAYELKTVSVDMIKKRVTRTGDGSHPldkkvehaeddhhhpenpVWGWDDKDLPDEERQLAEIVHSK--
>A0A6J1LP01	414	0.527	1.113E-125	24	355	357	50	373	375
------------------------ELK-KAEKRKLKW----VWRNIILFAYVHFAALYGGFLLLTQAKWPTVVFSIFLYVAGMLGITGGAHRLWAHRSYKAKWPLRLILITFNTIAFQDAAFHWARDHRVHHKFSETDADPHNATRGFFFSHVGWLLCKKHPDVVAKGKGLDLTDLRADRILMFQLKHYFVLMPLACFILPTVIPMVCWNESLLCSWFVSTMFRWCFQLNMTWLVNSAAH---KFGGRPYDKNINPSQSPYVSAFTFGEGWHNYHHVFPWDYKTAEWGNYSLNMTTAFIDLFAKIGWAYDLKSVAPDTVERRVRRTGDGTHELWGWGDKDMTAEDQQRVLFMDMKT-
>B3M2R4	414	0.471	1.113E-125	6	355	357	20	367	384
------SEQTGVLfdCDVETIDGGRlidtCNLKRADDRKLVW-----VWRNIILFAMVHLAALYGGYLIFAKAKFYTTIFAAVLYSCGMLGVTVGAHRLWSHRSYKAKWPMRLILTIFNTIAFQDSIYHWVRDHRMHHKYSETDADPHNTSRGFFYSHIGWLLCKKHPEVTLKGKGLNMSDLRKDPLVMFQHKHYYTLMPLSCFILPTVLPMLCWNESLECSLFVATLFRWCLQLNMTWLVNSAAH---KYGGRPYDTTMNPSQNAYVSVMTFGEGWHNFHHVFPWDYRTSELGNFTMGLGTIFIDFCGTLGWAYDRKSVTPDMIQKRSKRTGDGSHALWGWGDKDMTPEERKYVIVHKRRT-
>A0A6I8TUK3	414	0.513	1.113E-125	40	354	357	79	414	416
----------------------------------------LVWRNIIAFVYLHGGFLYGLYLAFTVAKGSTILLAFILGLFGAFGITAGAHRLWSHRSYKAKWPLRLILMISQTLAFQNSIYEWVRDHRVHHKFTDTDADPHNAKRGFFFSHIGWLMMKKHPDVRQKGKTVDMADLETDPIVMFQKKYYAVLMPLFCFVIPTYLAYYFLDETFSNSWYIVAIFRYVLSLNGTWLVNSAAH---IWGTKPYDRKISPTNNTFVAIAAVGEGWHNYHHVFPWDYKTSELGKYSTNFTTAVIDFFAKIGWAYDLKSVSDDMIKKRVLRTGDGTHTyseehlrekmvdyinnldhdnenvVWGWDDHDMAEDDRRDATVSNKK--
>A0A6P9AEU0	414	0.478	1.113E-125	0	353	357	64	432	435
MSPTATA-PMS----PTATATPTAMLLRDRAKPDP-YAWKIVWRNVLAFVYLHYAAVRGVYLILTgQLHFYTYLWTVLLIGLSAEGITAGAHRLWAHRAYKAKWQLRTLLMLCQTLAFQNHIYEWVRDHRVHHKFTDTDADPHNASRGFFFSHMGWLMVRKHPDVRTKGAGVDLSDLERDPIVMFQKKFYLVLMPLIAFVMPAMVPAKLWGESGWTAWYACSMARYTLALHGTWLVNSAAH---IWGMRPVDKSISPTENVFVAHVAFGEGWHNYHHVFPWDYKAAELGNYKGNFTTAFIDFFARLGWAYDLKTVSKEMVEKRVRRTGDGSHPyaqqahrddghhhhhhhhdhgeeVWGWGDRDMSQDDILSATIINK---
>UPI00073D9D42	414	0.489	1.524E-125	33	353	357	7	337	340
---------------------------------KPKYKWNIVWRNVINFLYLHISSLYGLYLSLTALKFYTTIFMIITIPITTLGITAGAHRLWAHKSYKAKWPMRVILMICQTMAFQNHIYEWVRDHRVHHKFTDTDADPHNSQRGFFFSHIGWLMLKKHPDVIKKGATVDMSDLEKDPVVVWQRRLYIILMPLFCFIIPTWIPIYFWNERPMYSWYL-TIFRYTLSLNITWLVNSAAH---IWGTKPYDSTISPTDSYSVGIAAFGEGWHNYHHVFPWDYKAAELGNYKVNFTTAIIDGFAKIGWAYDLKTVSHEMIEKRACRTGDGTkyqnvkdqHEhnhnnsIWGWDDPDINTEDVQSARIINK---
>UPI00143DAC7C	414	0.458	1.524E-125	0	353	357	0	388	391
MAPTLFGSSATLLLEASQ--HGISQEKKSVPKPELslskarsdekKYKWHVVWRNVIAFVYIHGAAVYGLYLVFTSAKFASFVTAIAIGVLSGVGITAGAHRLWAHRAYKAKWPMRMILMILQTVAFQNHIYEWVRDHRVHHKFTDTDADPHNAGRGFFFSHMGWLLVRKHPDVVKKGATVDMSDLEKDPIILWQKRLYIILMPIFCFLIPTWIPCYFFGEKPINAWYL-TLLRYALTLNGTWLVNSAAH---IWGNKPFDKTISPTDSLAVGIGAFGEGWHNYHHVFPWDYKAAELGNYKGNITTAFIDMFAWMGQAYDLKTVSVAMVNKRAARTGDGSreprpekpdqeedyegHHhhhhhhhhdhshenvVWGWDDKDMAEEDMQDAEIYNK---
>UPI00083BD571	413	0.528	2.087E-125	30	353	357	23	348	351
------------------------------EDRKRKYEWDIVWRNIIAFIVLHVLSFHGVYVALRDWKIGILLFAYAYGLLVAQGITAGAHRLWSHRSYKAKLPLRILLLFFQTTAFQNSVFVWVRDHRMHHKFTDTDADPHNAKRGFFFSHMGWLFVKKQKEVKEKGKVIDMTDITNDPILMFQHRYYAPLMLICCFLIPTLIPVYLWHEDLYPSFAMAAAFRYIFSVHSTWLVNSAAH---IYGMKPYDRNIGPTENKLVSHLACGEGWHNYHHVFPWDYKTSELGNYRLNLTLAFIDLCAKFGWAYDLKTVPHEVVTRRALRTGDGSRkirikEIWGWGDEDMTIEDTEAALIINK---
>A0A3B0JJJ7	413	0.550	2.087E-125	39	354	357	59	371	374
---------------------------------------QWVWRNILLFAYVHFAALYGGYLMLTQAKAATVLFAAALYVCGMLGITGGAHRLWAHRSYKAKWPLRLILITFNTIAFQDAAYHWARDHRVHHKFSETDADPHNATRGFFFSHVGWLLCKKHPDVVAKGKGLDLSDLRADRILMFQRKHYYVLMPLACLILPTVIPFFFWNESLLCSWFVATMFRWCLQLNMTWLVNSAAH---KFGGRPYDKTINPSQNAAVSAVTFGEGWHNYHHVFPWDYKTAEWGNYNLNMTTAFIDMFAKIGWAYDLKSVAPDTVERRVKRTGDGTHELWGWGDKDLTAEDAKDVLFLDKK--
>A0A195BTK0	413	0.457	2.087E-125	0	353	357	0	375	378
MAPNLfGNAATLFLEASQQDVsQKEAAekavtqklLIQKAQNLKPKYQWKIVWRNIIAFLYLHLGALYGLYILITAAKFYTTLWSIIIGSFAAIGVTAGAHRLWAHRAYKAKWPMRVILMLMQTTAFQNHIYEWVRDHRVHHKFTDTDADPHNAKRGFFFSHIGWLLVQKHPDVINKGATVDMSDLEKDAVVVWQRRFYIILLPIFCFLLPTWIPCHFWNEKPIYAW-YSTLFRYTLSLNLTWLVNSAAH---IWGMKPYDNSISPTDSLSVGIIACGEGWHNYHHIFPWDYKAAELGNYRANFTTAFIDFFAWIGWAYDLKSVEHSMIKKRAARTGDGSiyaqtddrdeHHhshegaIWGWGDADMAFEDMQKVKIINK---
>UPI00148C9E46	413	0.521	2.087E-125	2	353	357	27	377	380
--PNTsTSKQTGVLFegDAETNDFALTDDITQ-FKKADKRNLKLVWRNIILFAYVHLAALYGGYLFLFQAKLATIAFSIILYTMGMIGITGGAHRLWAHRSYKAKWPLRLILIVFNTVAFQDAAYHWARDHRVHHKFSETDADPHNATRGFFFSHVGWLLCKKHPDVVAKGKGLDLSDLHADAILMFQLKHYFILMPLACFVLPTLIPYYVWNETLLNSFFVATMFRWCFQLNMTWLVNSAAHQ---FGGRPYDKHINPSQSPYVSAFTFGEGWHNYHHVFPWDYKTAEWGKYTLNMTTAFIDFFAKIGWAYDLKSVSSETIERRVRRTGDGTHELWGWGDKDLTEEDVQHVLFVDK---
>A0A482W8R9	413	0.513	2.087E-125	31	352	357	254	577	582
-------------------------------KPKSEpYKVQIVWRNILLFIYLHIAGLYGLYCFIFTAKWNTVLWTYLLALITTQGICAGAHRLWAHRAYKAKLPLRIILCIWQTHALQNHIYEWVRDHRVHHKFSETDADPHNSRRGFFFSHMGWLLCRKHSDVITKGKTVDLSDLEADAVVMFQKKYYLILAPLLAFIVPAWVPWYFWNEDGYISWYTASMFRYALTLHGTWLVNSAAH---MWGSKPYDENINAVENITVSYITNGEGFHNYHHVFPWDYKAAELWSYRGNWSTAFIDFMAKIGWAYDLKSVSAEMVERRVKKTGDGSRrdnlPLWGWGDEDMGKEDKKMAEIQH----
>A0A7I0Z260	413	0.520	2.087E-125	0	334	357	280	607	618
MPPQGQQSESWVL--NETDLNKDADtpiVPPSAEK----RKLQIVWRNVILFALLHIGGVYGAYLFFTQAMWSTRLFAVVLYLCSGLGITAGAHRLWAHKSYKARLPLRMLLTLFNTIAFQDSVIDWARDHRMHHKYSETDADPHNATRGFFFSHVGWLLVRKHPEIKAKGHTIDMSDLKSDPVLRFQKRHYLLLMPLACFILPTYIP-TLWGETLWNAYFVCAIFRYVYVLNVTWLVNSAAH---KWGDKPYDKNINPVETKPVSLVVLGEGFHNYHHTFPWDYKTAELGHYQLNFSKLFIDFMATIGWAYDLKTVSTDVIEKRVKRTGDGSHKEWG----------------------
>D1MAD7	413	0.515	2.858E-125	0	343	357	0	338	346
MAPNNTV-ASGVLF--ENDAKTEDFGLDTTPvKTASDRKMQIVWGSVLQFGLFHVAALYGAKLFFTSAKWQTDAFAFLLYIMSTLGITAGVHRLWTHRAYKAKWPLRLILIAFNTLAFQDPVMKWVRDHRLHHKYSDTDADPHNATRGFFFSHMGWLMVRKHPEVLRKGKDIDLSDLYADPIVTFQKKYYMILMPLTCFVMPTLIPAYYWNESYSTAFFVAGFFRYITLINTTFLVNSAAH---MWGNKPYDKYINPVQNISVSLLTLGEGYHNYHHAFPWDYRAAEFGFDYLNLSTHFINFFSKIGWAYDLKTIQDDIMRKRIIRTGDGSHELWGLNDKGQPKE-------------
>J3JW14	413	0.524	2.858E-125	28	354	357	28	351	354
----------------------------KIPQDTYEPDDrpiDIVWRNVVVFVILHSVALYGLYLCFISAMWTTTIYGILLYQMSAFGITGGAHRLWAHRSYKAKWPLKVILLICQTLAHQNSVIEWSRDHRVHHKFQETDADPHNAKRGFFFSHMGWLLCKKHQEVKNKGKGVDMSDLYAEPLLRLQHKYFLVLMPIVCFVLPTIIPMLLWNETFMNAYCV-NILRYICALHATWLVNSAAH---MWGSKPYDKFINPVENRLVSFFAIGEGWHNYHHTFPWDYKAAEFG--RINLSLTIINLFAKIGWAYDLKTVSKEMIEKRVTRTGDGSHEIWGWGDKDQTKENYESAVIYNKK--
>A0A6P8ZT19	413	0.501	2.858E-125	0	350	357	0	355	357
MAPNvadVTNYRSGVLFETEdTPDYVQviekSEKTRTVKKEKLSEAQPIYWSNVYWFTVMHVMALYGLTLVFSSAKLLTTAWAVLLYVVGTLGVSAGVHRLWSHKAYKARLPLRMLLTFFNTIAFQNSIWEWTRDHRVHHKFTETDADPVNAARGFFFAHVGWLLCKKHPDVTRIGKTVDLSDIEADPCVAFQKKYYGPLVLTLCFAMPTIVPAVAWGESYWNAFFVAAMLRYTLSLHGTWLVNSLAHWAG--G-RPYDGSIAARENVLVSIGALGEGYHNYHHVFPWDYKTAELGKYSTNFTTAFIDFMAKIGQAYDLKSVNEDMVKTRTLRTGDGTHPVWGWDDKEMLQEDRELAKI------
>A0A0M3LAH8	413	0.494	2.858E-125	25	354	357	28	376	379
-------------------------IRTGRISGKRRdYEWQIVWRNVMAFVYLHVGLIYGFYLILTgNVKLWTPIFAVLFTLLSAIGVTVGAHRLWAHRAYKARWPMRLLLALLQTMAFQNHIYEWVRDHRVHHKYTETDADPHNARRGFFFSHIGWLMVRKHKEVFEKGAQIDMSDLEKDPIVMFQKKTYLVVMPILCFLLPSWVPVYCWGEDPWTSWYVASIWRYTLSLNFTWLVNSAAH---IWGNKPFDKNIGATDNVTVAICAVGEGWHNYHHVFPWDYKAAELGNYRTNISTAVIDLAAKYGWAYDLKTVSVQMIKNRVARTGDGSHPsvqetkqvdddhdhahpenpVWGWDDKDMPEEDRLLVEISHQK--
>B4M0C3	413	0.537	2.858E-125	35	354	357	62	378	381
-----------------------------------KRKLKLVWRNIMLFGYLHLAAVYGGYLMLTQAKWATVVFSFFLYTAGMIGITGGAHRLWAHRSYKAKWPLRVILVTFNTIAFQDAAFHWARDHRVHHKFSETDADPHNATRGFFFSHVGWLLCKKHPDVVAKGKSLDVTDLRADRILMFQLKHYFVLMPLACFILPTIIPMICWNESLLCSWFVATMFRWCFQLNMTWLVNSAAH---KFGGRPYDKNINPSQSPYVSAFTFGEGWHNYHHVFPWDYKTAEWGRYSLNMTTAFIDFFAKIGWAYELKSVAPETIERRVRRTGDGTHELWGWGDKDLTAEDAQHVLFVDKK--
>A0A8J5DXX4	413	0.469	2.858E-125	0	353	357	0	390	393
MAPNIIGNSFILAEttiEPnnansvrilsAKNDTRLHEIHKtnHSTKGLFSFnKSDIVWRNVIAFLYLHIAASYGVYLLASgRAQLLTFGIAYVYGALGGFGITAGAHRLWAHKAYKAKWQLRLILMIFNTISFQNSIFEWVRDHRVHHKFCDSDADPHNVQRGFFFSHMGWLLLKKHPDVKSKGASIDMSDLKQDEIVMFQRRHYLKIMPIFCFVIPTLIPMYVLNESLSGSFYVGAILRYVITLHSTWLVNSAAH---MWGMKPYDKNIRSANNIFVSLVSYGEGWHNYHHVFPWDYKTAELGDYRYNFSTAFIDFFAKIGWAYELKTVSDDMIRKRAARTGDGSnkysrcirngvvrkedleHHdddsmVWGWDDKDMNDEDKDDALIIKK---
>UPI001C2057BA	413	0.513	3.913E-125	0	334	357	0	327	337
MPPQGHQADSWVLFE-------SDADKAGEPvvvQPKAEkRKWEIVWRNVTLFALLHIGGVYGAYLFLTKAMWRTSLFAVVLYLCSGLGITAGAHRLWAHKSYKARLPLRLLLTLFNTIAFQDSVLDWARDHRMHHKYSETDADPHNATRGFFFSHVGWLLVRKHPEIKAKGHTIDLSDLKADPVLRFQKKYYLYLMPLCCFILPTYIP-TLWGESVWNAYFVCAIFRYVYVLNVTWLVNSAAH---LWGSKPYDKNINPVETKPVSLVVLGEGFHNYHHTFPWDYKTAELGEYSLNLSKLFIDGMAKIGWAYDLKTVSPDIIEKRVKRTGDGSHERFH----------------------
>A0A6J1RYN5	413	0.501	3.913E-125	0	348	357	0	357	361
MAPNvdVSNYRTGVLFDTEdtpdyvEVITKEKQIkqakQAKADKKKGERElQPIYWSNVYWFVVMHVMALYGLKLVFTDAKLLTTAWAVFLYVIGTLGVSAGVHRLWSHKAYKARLPLRMLLTFFNTIAFQNSIWEWTRDHRVHHKFTETDADPVNADRGFFFAHVGWLLCKKHPDVTRIGKTVDLSDIEADPCVAFQKKYYGPLVFTFCFLMPTVVP-TLWGESLWNAYFVAAMLRYTLSLHGTWLVNSLAHY---VGDRPYDKSIAARENLIVSLGALGEGYHNYHHVFPWDYKTAELGVYSTNLTTAFIDFMARIGQAYDLKYVNQDMIKTRTLRTGDGTHPVWGWDDKDLTQEDKELA--------
>UPI001E27043A	413	0.504	3.913E-125	36	353	357	30	363	366
------------------------------------YEWQIVWRNVLAFIYLHVATLYAFYLIFTgRAKGITVVFGMVIAIMGGMGVTAGAHRLWAHRAYKARWPLRLFLAIMQTMAFQNHIFEWVRDHRVHHKFTETDADPHNARRGFFFSHIGWLMVRKHKDVFEKGASVDMSDLEKDPIVMFQKKTYLVIMPLICFVIPTWIPVVLWNENPWSSWYVAAIFRYTVSLHFTWLVNSAAH---IWGNKPYDKYIGATDNKAVAICAFGEGWHNYHHVFPWDYKAAELGNYSTNMSTALIDFAARYGLAYDLKTVSQEMIRKRVTRTGDGSHPldsetqksdedhnhpenpVWGWDDQDMTEEEKKLAEIAHK---
>A0A8B8HF69	413	0.498	3.913E-125	36	353	357	32	365	368
------------------------------------YEWQIVWRNVLAFIYLHVATFYAFYLIFTgRTKIFTISFAVLFAIMSAMGVTAGAHRLWAHRAYKARWPLRLFLALMQTMAFQNHIYEWVRDHRVHHKFTETDADPHNARRGFFFSHMGWLMVRKHKDVFEKGASVDMSDLEKDPIVMFQKKTYLVVMPLLCFLVPSWIPVVLWNESPWTSWYVASMLRYTISLHFTWLVNSAAH---IWGNRPYDKYIGATDNKAVAICAFGEGWHNYHHVFPWDYKAAELGNYSTNFSTALIDVAAKYGLAYDLKTVSLEMIRKRIARTGDGSHPsdkkvkdsdddhnhpenpVWGWDDKDMPEEERKLAEIAHK---
>UPI001CC53E47	413	0.514	3.913E-125	24	353	357	48	387	390
------------------------ELIQELSNSEPKYKWNIVWKNVIVFIYFHLGGIYGFYLWTNGIKTYTILWSIFVEFFAIMGITAGAHRLWSHRSYKAKWPLRLVLMLLQTTSYQNHIYEWVRDHRAHHKFTDTDADPHNSRRGFFFSHIGWLMVRKHPDIFKKGATIDLSDLEKDPIVVWQKRLYVVLMPLLCFVIPTWVPYYFWNEKFTYSW-YSNLARYVFSLNVTWMVNSAAH---IWGMKPYDMNICPVENKIVSIFAYGEGWHNYHHVFPWDYKTSEFGTYNTNFTTAFIDFCARLGLAYDLKTVPDEVIRKRAARTGDGSrydkkeavHYynledmKWGWGDVDMKPEEIQEVSVYHK---
>A0A2I9LPP9	412	0.508	5.359E-125	0	333	357	0	312	321
MAPNAQS---TVTE----TVTP---PKRATPKQEL----QIVWRNVILFAFLHIGALYGFTLIFTSAKWQTILFAFFLYITSGLGITAGAHRLWAHRSYKAKWPLRVLLMFFNCIAFENDIYEWARDHRVHHKYSETDADPHNATRGFFFSHIGWLLVRKHPDVIEKGKNVDLSDVTNDPVVKFQKKYYIPLMVTSCFLLPTVIPWWLWGETVWNAFYVATIFRYCFTLNNTWLVNSAAH---MWGNRPYDININPRENRLVALGAIGEGYHNYHHTFPWDYSTSELGW-KINLTTMFIDTMAYLGLAYDLKTVPKEMVMKRKERTGENS---W-----------------------
>A0A3S2PIU8	412	0.516	7.338E-125	0	355	357	46	397	399
MPPQGQKKDSWVLYETD----AKDEDVTHHVPPSAEKReLKIVWRNVFIFLYLHIAALYGGYLFLTSVMWKTRIATIILYVISGLGITAGAHRLWAHKSYKAKLPLRILLTFFNTLAFQDAVVDWARDHRMHHKYSETDADPHNATRGFFFAHVGWLLVRKHPQIKAKGKTIDLSDLWADPVLRFQKKYYMILMPLTCFIMPSVLP-TLWGESLWNGYFCTAIFRYVAILNSTWLVNSAAH---LWGHRPYDKNINPVEIKAVCAAALGEGFHNYHHTFPWDYKTAELGHYSFNITKLFIDAMASIGWAYDLKTVSPDVIEKRVKRTGDGSHSVWGWSDqyiDDIYAEEENTAIVHPDKT-
>A0A482WP12	412	0.462	7.338E-125	0	353	357	54	437	441
MAPNVSGSPSPLFGvTPlagAEVIQPSS-IQTKTEQqliqltklkqqqqqqqqqqqQRPKYKLQIVWRNVAAFLYLHIGCLYGIYLLLTTAKLATVIWMLLISSAGATGITAGAHRLWAHKAYRARWPLRLLLAVFQTLAFQNHIYEWVRDHRVHHKFTDTDADPHNSRRGFFFSHIGWLMVRKHPDVITKGKMVDMSDLERDWVVMMQKRFYLIAVPFFCFFIPTWVPVHYWGEKPWVAWYVAGICRYTLSLNFTWLVNSAAH---ML---PSSAalNITPTENVTVAMLAFGEGWHNYHHAFPYDYKAAELGNYRMNFTNAFIDFFAKIGWAYDLKVATPAMVQRRILRTGDGSHEsvthtsehqdeVWGWDDKDMLSEDKKMIEIINR---
>UPI000718EAF6	411	0.497	1.005E-124	30	353	357	4	337	340
------------------------------QKLGSKYKWDIVWFNFIFFLYLHISCLYGIYLSFTAVKLYTTIFAIITIPITNLGITAGAHRLWSHKSYKAKWPMRVILMICQTMAFQNHIYEWVRDHRVHHKFTDTDADPHNSKRGFFFSHIGWLMVRKHPDVIKKGATIDMSDLEKDAVVVWQRRLYIILMPLFCFIIPTWIPVHFWGERPMYAWYL-TIFRYTLSLNITWLVNSAAH---IWGTKPYDSSISPTDSYSVGLAAFGEGWHNYHHVFPWDYKAAELGNYKANFTTAIIDGFAKIGWAYDLKTVSHEMIEKRASRTGDGTkythvddqHEhnhnnsIWGWDDPDINTEDILDARILNK---
>A0A8D8UZZ2	411	0.476	1.005E-124	0	354	357	0	346	350
MAPN---SKSALLEEPkfDQPITAVYE--EKITKPKVE--QPIIWRNVIAISLFHLVALVTPFYCWSRCKYNTIFWGIMIGSLGGFGVTGGVHRLWAHRSYSAKWPLRLILLLCYSIAGQNSVLNWVRDHRVHHKFSETDADPHNSQRGFFFAHVGWLFLRKHPLVIEKGRTVDMSDVMADPLVMFHEKHFIWFKLIMCFIVPTLVPCYFWGEPFFISFLIMNFLRYILALNFTWAVNSAAH---IWGNKPFDGRIMPAENRVVSFLALGEGWHNYHHVFPWDYKTAELGHYSTNWTTLVIDWFAWMGWAYDLKTVSPAVVTARVKRTGDGTHDVWGWGDKDMSLEEKLEATVLNGK--
>E9JBH1	411	0.522	1.005E-124	0	352	357	0	346	353
MASNIISKSTRVLFENDTLAKSQlIEDL----KEKSKYVRHIVWINVIILPLQHFGALYGLYLSFTSAKFVTTLFAILLYSFSVFGITAGAHRLWAHRSYKAKWPLQLLLMIMNTAAFQNAAIDWSREHRIHHKYSETDADPHNIKRGFFFAHMGWKLINQHPDVMKKSKSVDLSDLERNSILAFQKKYYVILRLLLCFVLPTVIPVVFWDETVTNAFFISTVLRYIVTLHVTGLVNSAAH---MFGNKPYDRYIGSVENTGIAIAAFGEGWHNYHHVFPWDYKTDELGNYRFNVTTAFIDFFAKIGWAYDLKTTSKEIVRKRVAKTGDGSHEIWGWGDKDQTQEERDAVIVTH----
>UPI001569BCE6	411	0.472	1.376E-124	5	353	357	2	365	368
-----TAAFLSEDEKPEKkyIEHTSTYISQGKRR---DYEWQIVWRNVLAFIYLHAATFYGFYLIFiGKTKILTIIFALVFSAMSAMGVTAGAHRLWAHRAYKARWPLRLFLALLQTMAFQNHIYEWVRDHRVHHKFTETDADPHNAKRGFFFSHMGWLMVRKHKEVFEKGSSVDMSDLEKDPIVMFQKKTYLVVMPLLCFIFPAWIPVALWNENPWTSWYVGSILRYTISLHFTWLVNSAAH---VWGNRPYDKYIGATDNKTVAICAFGEGWHNYHHVFPWDYKAAELGNYSTNLSTALIDFAAKYGLAYDLKTVSLEMIRKRVTRTGDGSHPlgkkteesdedhhhpenpVWGWDDEDLTEEERKLADIAHK---
>B6CBS4	411	0.459	1.376E-124	0	354	357	0	376	379
MAPNILGSSLFL---ADTTLGKNvdddhSSNFSASDNysgKRRDYEWQIVWRNVFGFIYLHTGMLYGFYLIFTgQVKFFTVLFAVLFAILSAMGVTAGAHRLWAHRAYKARWPLRLILAFLQTMAFQNHLYEWVRDHRVHHKFTETDADPHNAKRGFFFSHIGWLMIRKHKDVFEKGASIDMSDLEADPIVMFQKKTYLVVMPILCFVLPAYIPIVWWGEVPWTSWYVATILRFTVSLNFTWLVNSAAH---IWGNRPYDENIGATDNKTVAILAFGEGWHNYHHVFPWDYKAAELGNYSTNMSTAIIDYAAKHGWAYDLKTVSVDMIRKRVARTGDGTHPsnddtkkkleedhhhpdnpVWGWDDTDLKDEDRKFAEIAHPK--
>B7SB78	411	0.484	1.884E-124	0	352	357	0	347	353
MPPQGQAKSTWVLYETD-VINDEAEVPVTVPPTAERRKWQLVWRNIILFGFLHIGAVYGAYLFLFKAMWKTCAFAIFLYLCSGLGITAGAHRLWAHKSYKVRLPLGILLTIFHTIAFQDAVVDWARDHRMHHKYSETDADPHNATRGSFFSHIGWLLVRKHPQIKAKGHTIDMSDLKADPVLRFQKKYCLTLMPLACFVLPTYIPM-LWGESLWNAFFVAAIFRYVWVLNVTWLVNSAAH---LWGNKPYDKHINPVEIKPVSLVVLGEGFHNYHHTFPWDYKTAELGDCTLNFSKIFIDFTSKVGWAYDLKTVSTDVIQKRVKRTGDGSHALWGEDDKDLPTEEKIQASIFN----
>UPI001E27D375	411	0.489	1.884E-124	0	348	357	16	352	355
M-PPHQQTTSWVLYESDASKETPVVPPSAEQR-----KWQVVWRNVILFALLHIGGVYGAYLFLFKAMWATRMFAVFLYICSGLGITAGAHRLWAHKSYKARLPLRILLTVFNTIAFQDSALDWARDHRMHHKYSETDADPHNATRGFFFSHVGWLLVRKHPQIKAKGHTIDMSDLKADPILRFQKKHYMILMPIACFLMPTYVP-TLWGETLWNAYFVCSIFRYVYVLNVTWLVNSAAH---KWGSKPYDKNINPVETKPVSLVVLGEGFHNYHHVFPWDYKTAELGNYSLNITKLFIDTMAKIGWAYDLKTVSTEVIEKRVKRTGDGSHEEWGY--EEIHDVQEKVC--------
>A0A336MI11	411	0.492	1.884E-124	35	352	357	54	395	402
-----------------------------------EYHMQIVWLNVILFCYLHASGLYGLYLMFTKAKLATIVFTFFLMIFCGLGITAGAHRLWSHKAYKAKWPLRLLLMIAQTAAHQDAIYVWSRDHRVHHKFTDTDADPYNAKRGFFFSHIGWLMVKKHPAVIAKGKTIDMSDMEADPIVMFQKKFFIPLMIIFCFLLPTYIPVYFWNESVATAFYVATMFRYCAGLNGTWCVNSVAH---IWGMKPYEKTISPCNNFYVAAFGLGEGWHNYHHVFPWDYKTSELGKYSSNWTTGFIDFFAKIGWAYDLKTVSNEMIRKRVLRTGDGSHKyskevdlnknlhkfveefqfnkdeeksIWGWDDKDINLQDKSDAKIYN----
>UPI000B90950D	411	0.507	1.884E-124	30	349	357	71	396	407
------------------------------EEEELMYantPVKIVWRNVAIFAYLHAFAAYGAYLWLSgQVMWQTFLWGFHYYIMSGFGITAGTHRYWAHKSYKAKMPLQIFLAYMQTIAFQNSIHEWCRDHRLHHKYTETNADPHNAKRGFFFAHMGWLMARKHEAIKIKGKGLDMSDLEADPVVMFQKKWYLLLVLFGCFVIPTLVPWIFWGESLKVAFFFAAMFRYCATLHCTWLVNSAAH---LWGPRPYDNRINPAENKTVSWWAFGEGWHNYHHVFPWDYKTAEVGVYRYNFSAAFIDFFAKIGWAYDLKTVPEHIVKARVARTGDGTHEefhggPWGWGDNDIAVEAVEVTE-------
>UPI001E68C604	410	0.507	2.580E-124	0	334	357	0	328	338
MPPQGQQQGSWVLYesDLNKDATPPPLVPPSAEK--REWK--IVWRNVTLFVLLHLGGVYGAYLFLTQAMWATRIFTVMLYLASGLGITAGAHRLWAHKSYKAKLPLRILLTVFNTIAFQDSVLDWARDHRMHHKYSETDADPHNATRGFFFSHVGWLLVRKHPEIKAKGHTIDMNDLWADPVLRFQKKYYLILMPLACFVLPTYIP-TLWGESLWNAYFVSAIFRYVYVLNVTWLVNSAAH---KWGDKPYDKHINPVETKPVSLVVLGEGFHNYHHTFPWDYKTAELGHYSLNLSKLFIDTMAKIGWAYDLKTVSADVIEKRVKRTGDGTHPEWG----------------------
>UPI000EFE94C9	410	0.524	2.580E-124	31	354	357	17	342	345
-------------------------------RPKQPYQP-IVWRNVILCSLVHLGALYGAYLAFASAKITTTIFAISLYQITAIGVTAGSHRLWSHRAYKAKWQLRLIIITLNTIAFQNSVYEWARDHRLHHKYTDTNADPHNSNRGLFFSHVGWLLCRKHPDVVEKGRTIDTSDLLADPIVAYQKKYFWFLITWACFIVPTLIPVYCWGETWSNSWYVAVLLRYALTLNGIWLINSAAH---AWGGKPYDRYINPTENLAVAVMSVGEGWHNYHHVFPWDYKAAELGNYKFNFTTAFIDLFAKIGWAYDLKTASTELVRKRTSRTGviespDNSVPLpWGWDDKDCPQSDRMEVTIVNRK--
>UPI001CBA34AF	410	0.504	2.580E-124	4	353	357	18	364	369
----ISSKQTGVLfeYDAETVDGDLISDRFQLKRAENR-RLDLVWRNIILFALEHLAALYGLYSIFTKAKLETTLFAAGLYIIGMLGVTAGAHRLWAHRTYKAKWPLRLILVIFNTVAFQDAAYHWARDHRVHHKYSDTDADPHNATRGFFFLHVGWLLCKKHPDIKEKGKGLDLSDLRADPILMFQRKHYYILMPLACFVLPTVIPMVYWNETLASSWFVASMFRWCFQLNMTWLVNSAAHQ---FGNRPYDKTMNPTQNAYVSAFTFGEGWHNYHHSFPWDYKTAE--WGXANITTAFIDMFATIGWAYDLKSVAPDMIKRRVLRTGDGSHELWGWGDKDMTAADaRNVLFVDKR---
>UPI001E27894A	410	0.495	2.580E-124	32	352	357	63	400	406
--------------------------------PLPTYKWHIVWRNVIAFVYLHVFSVYGLYLVFFKAHALTNMWMVFIAMAAGQGITSGAHRLWAHRTYKARLPLRIFLAAMQTIAFQNHLYEWVRDHRVHHKFTDTDADPHNARRGFFFSHIGWLMLKKHRDVFLKGKQVDLSDLRADPVVMFQKKYYLILMPILCFVFPTVVPWYYWGENFWVSWYVAGVLRYTVSLNITWLVNSAAH---IWGMKPYDKGINPTENIFVAIAAQGEGWHNYHHVFPWDYKAAELGNYRMNISTAFLDFMHFIGQAYDLKTATKEMIDKRAKRTGDGSrklnqsddvdpgyHsylddgeHLWGWGDKDMKDDEVEGILKTN----
>UPI0005F56579	410	0.550	3.533E-124	0	335	357	0	327	345
MAAHVT--PTGALFEDDTVDESQ---LTEEPKEKRKYVKHIVWRNVAIFSFLHLGALYGLYLSFTSAKLLTTAFAILLYQLSILGVTAGVHRLWSHRAYKAKWPLQLLLMILSTTTYQDAVIDWSRDHRLHHKYSETDADPHNSKRGFFFSHIGWLLCRKHPEVKEKGKGIDLSDLKSNPILAFQKKYYNILMPLLCFISPTLIPVVWWNETWINAFYIPAILRYVLTLNITWLINSVAH---TVGNKPYDKYICPADNKGVAIFSLGEGWHNYHHVFPWDYKTAELGDYKFNTTTAFINFFAKIGWAYDLKSVSNDMIRKRMERTGNSSHNLWGW---------------------
>A0A834XTU0	410	0.504	3.533E-124	0	354	357	0	350	354
MATGITSTPAGVLFENELEINNTSMIKNQ-DKPKQNMRRAILWPHVIVFTALHVGAIYGFYLMLTSTKFITLIFTYVLYMCSGLGITAGAHRLWSHNAYKANFPLRVVLMIFHSMAYQYTIWRWAKNHRVHHKYCDTDADPHNAGRGFFYSHVGWMLCEEHPDFTGKLDAIEMKDIEADSIVQFQNKYCHIVMPLMAFVLPTLIPVYFWNESFCNAFFVPTILRYVIGLNMTFLINSAAH---IFGQRPYDKNIGPAENVVVAIGAWGEGWHNFHHVFPWDYKAAELGNYRLNAATAFIDFCAKMGWAYDLKSVSNEIVKQRCQRTGDGSHEIWGWGDKDQPAEERKAAIIECAK--
>A0A6J1WLP4	409	0.537	4.838E-124	35	352	357	31	343	349
-----------------------------------KRKWDIVWRNVIIFLLLHTGAVYGAYLLCGQIKFSTVIFTAFMIVYSGLGITAGAHRLWAHKSYKARLPLRIILTIANTIAFQDSVLDWARDHRVHHKFSETDADPHNATRGFFFSHIGWLLVRKHPQIKEKGRIIEMDDLWRDPVLKFQKKYYKFLMPFACFILPTYIP-TLWGESVWNAFFVCAVFRYIYTLNVTWLVNSAAH---KWGSKPYDKNINPVETSPVSFLVLGEGYHNYHHTFPWDYKTGELGN-RLNFTKLFIDFMAKIGWAYDLKEIPLDVVQKRVLRTGDGSHAVWGWGDKELSCDDKKETLIIN----
>A0A0T6BI66	409	0.505	4.838E-124	0	350	357	20	360	365
MSPNqIT--PTGVLMETDEEV--PVEQIKNDEEPR---KYIYVWRNIILYIYLHISSLYALYLLFSSAKLLTVVQAFFLLQIGNLGITCGAHRLWSHKSYKAKTPLKIILVFMETLAFQNSVIEWARDHRVHHKFSETNADPHNAKRGFFFAHVGWLLTRRHPDVKSKGKTVDISDLTNDPMLRFQHKHYLPLMIFTAFFLPTVIPMYFWGETFRNSWFL-NLLRYCLGLNITWLVNSAAH---MFGGKPYDRFINPAENLSVAALALGEGWHNYHHTFPWDYKTSELGKYSSNFSTAFIDFFARIGWAYDLKAVSKEVIKKRSLRTGDGTHNVWGWKDKDMCEEDIQDAII------
>UPI000EFF411A	409	0.473	4.838E-124	15	351	357	31	383	385
---------------PMPLVRRPSKPKTYTHQEA-EYKWQIVWRNVIGFILLHSLAVTGFYIILCgQVQFKTILFMIFLGACSALGITVGAHRLWAHRCYNARLPMRVLLAVFQTLAFQNHIYEWVRDHRVHHKFTDTDADPHNSSRGFFFSHMGWLMVRKHPDVSAKGCAVDMKDLEADPVVMWQKKYYLWLVPVVTFLIPSYIPYWLWQERFWYSFVVVGVFRYMISLHFTWLVNSAAH---IWGTKPYDKNITPTENPTVALLAFGEGWHNYHHAFPWDYKAAELGNYRLNFSTAFIDGCARLGLAYNLKTANASLVEKRSRRTGDGTkyhdhqhddhqqhnHHhmeggVWGWGDEDMAEDEKQIVQVI-----
>UPI001EEAC746	409	0.489	4.838E-124	23	351	357	63	392	399
-----------------------SNSPAAVDDSNKEPPLQIVWRNVLIFVYLHAAALYGFYLCFAAAKLATLSWSFALFIFGGFGITGGAHRLWAHRAYKAKWPLRVFAAIGQTISVQNDIYEWSRDHRVHHKFSETDADPHNARRGFFFAHVGWLLCKKHPEVKRRGKTVDMSDVLQDPVVIFQRKYYIPLVLTLSFAMPALVPWYFWGESFKTAFFVASIFRYVFTLNVTWLVNSAAH---IWGNHPYDKEINPAENRVVAFLTSGEGWHNYHHVFPWDYKAAELGNYNMNTTKAVIDFFAWIGWAYDLKTVPERIIRSRARRTGDGSHPFsledSQYTLEDMKSEEKAFCEII-----
>UPI001954CBF7	409	0.497	4.838E-124	14	353	357	62	419	422
--------------EPQKTEQKQS---ASSFSSSSAYRTVLVWRNIIAFVYLHAGFLYGVYLSFTSAKGSTTLLALALGMFGAFGITAGAHRLWSHRAYKAKWPLRVLLMLSQTLAFQNSIYEWVRDHRVHHKFTDTDADPHNARRGFFFSHIGWLMVKKHPDVKQKGQTVDMSDLEQDQVVMFQKKYYFFLMPMFCFVIPTYMACYLLDESLTNSWYVVAIFRYVASLNGTWLVNSWAH---IWGTKPYDKNISPTNSTFVGIAAVGEGWHNYHHVFPWDYKTSELGVYSTNLTTAVIDFFAWIGWAYDLKSVSDDLIKKRVLRTGDGSHQyseeqlrekmvdyinnldhenenvVWGWDDVDMKDADRKDATVSNK---
>B3M2T6	409	0.449	6.625E-124	0	352	357	0	351	352
M-PPNSSATTGVLYEPETKLleDSPAMDKDiGLQNTSKDYELKWVWRNIILFAVLHISAVYGVWLFFTEASWRTHLFFLVTQAIGIFGISGGAHRLWSHRAFKANLPLQLILLFCNTFAFQDSVYVWVRDHRVHHKYTETDADPYNAKRGWFFAHIGWLCCKKHPDVVAKGKEIDLSDLKRDPLIMFQHKYYLYLMPIISFVLPTAIPMYFWGESLNCSWHVMSMFRWCLTMNIIWMVNSSAH---KFGMKPYDKNIGPTNENVLIWMRLGEGYHNYHHTFPWDYKASELGPYSWELITWLIDCFAKLGWAYDLKSASEDLIRQRVQRTGDGSHPLWGWGDKDQLMEDIVGTTISN----
>A0A5E4MFP0	409	0.491	6.625E-124	25	350	357	38	369	372
-------------------------PPKHKTSPGYR-KYQIVWRNVIAFILLHAMTIYGLYISIAgYVQIKTLLFMLAVGSCSALGITVGAHRLWAHRCYNARLPMRILLTLFQTLAFQNHIYEWVRDHRVHHKFTDTDADPHNSSRGFFFSHMGWLMVRKHPDVTTKGRTVDMKDLEADPVVMWQKKYYLWLVPIVTFLMPSLIPYWSWNERFWYSFFTVGVTRYMLSLHATWLVNSAAH---IWGTKPYDKNITPTENPTVALLAFGEGWHNYHHAFPWDYKAAELGNYRMNFSTAFIDVCARLGLAYNLKTANASMVKKRSLRTGDsssgdrGHHrhpEVWGWGDEDMVEEDKRIVQV------
>UPI001D07E878	409	0.480	6.625E-124	34	352	357	72	432	440
----------------------------------PDYEWKIVWRNVIAFLYLHISSLYGLYLMFTVARGYTNLWAIFYAYLAGMGITAGAHRLWAHRAYKAKWPLRLILCMLQTMAFQNHIYEWVRDHRVHHKFTDTDADPHNANRGFFFSHIGWLMVKKHKDVVTKGKTVDMSDLENDPIIIWQKRTYLVIMPLLCFFFPAWVPYYFWNEDPYVAWYVAAITRYTLSLNGTWLVNSAAH---IWGTKPFDKSISPTDNVKVAVFAFGEGWHNYHHVFPWDYKAAELGNYRTNFTTAFIDMFAKIGWAYDLKTVPVSMVLKRLNRTGDGTHinhgkqiensetkieseaikennnnnnnleakvqhylnhnhhlehQIWGWGDKDMEDADIKDAEIIN----
>A0A2P8XTS3	409	0.647	9.072E-124	74	354	357	33	310	313
--------------------------------------------------------------------------ATLLYQAGGLGITAGAHRLWAHRAYKAKWPLRLILIVFNTLAFQNHVYEWARDHRVHHKFSETDADPHNATRGFFFSHVGWLLVRKHPDVIEKGRGIDMSDLEADPIVRFQKKYYLWIMPITCFVLPTAIPVYFWGESWGNAFFVVAMFRYTFTLNMTWLVNSAAH---MWGSKPYDQYINPSENLGVAVFALGEGWHNYHHVFPWDYKTAELGNYRANFTTAFIDFFSRIGWAYDLKTVPMSMVQRRVERTGDGSHEIWGWGDKDMSKEDYDEAQVINKK--
>A0A6P4KT92	409	0.456	9.072E-124	0	354	357	0	351	360
M-PPNSGETTGVLYesDAETQDGGLEKDLAQL-KTTDGRKLQLVWRNIILFIILHVSSLYGVWLLFTEAKWATVVAFPMGLALTTFGISGGAHRLWSHRTFKANLPLKLFYLVTNTFAFQDAVYIWARDHRMHHKYMDTDADPYNSRRGWFFSHIGWLCCKKHPEVTAKGKQIDLSDLERDPLVMFQKKYYMILMPLIAFILPTVLPMYLWGESLNCSWHILALLRWCTSLNLIWLVNSSAH---VFGMRPYDKSISPTNEKILIWIRFGEGYHNYHHVFPWDYKCSELGPYSRDVNTWFINCCARIGWAYDLKSVSPELVKKRVTRTGDGSHPVWGWGDKDQPSEDIQETTITHKR--
>J9K131	409	0.474	9.072E-124	15	351	357	32	379	381
---------------PTPIVHRTSMPKTHPQLQA-GYKWQIVWRNVIGFIVLHSIAIYGLYLGLCgYVQIKTILFMIVVAACSALGITVGAHRLWAHRCYSARLPMRVLLAVFQTLAFQNHIYEWVRDHRVHHKFTDTDADPHNSSRGFFFSHMGWLMVRKHPDVSSKGGAVEMKDLEADPVVMWQKKHYLWLVPLVTFLIPSFIPYWLWQERFWYAFAVVGVTRYMISLHFTWLVNSAAH---IWGTKPYDKNITPTENPTVALLAFGEGWHNYHHAFPWDYKAAELGNYRLNFSTAFIDGCARLGLAYNLKTANASLVEKRSRRTGDGTkrHHhqhhnhhhveggVWGWGDEDMAEDDKRVAQVI-----
>G8FQ78	408	0.472	1.242E-123	0	354	357	0	346	347
MPPNTKQ---KEMYDPAG-------IPGKNEEmvhlvapQAAPGKFEIVYRNIATFSYMHVAGLYGLYLCFTSGKWQTMVLAFVLYTFAEIGITAGAHRLWAHKTYKAKMPLQILLMVLNSIAFQNSAIDWVRDHRLHHKYSDTDADPHNATRGFFYSHVGWLLVRKHPEVTKRGKTMDMSDIYSNPVLRFQKKYAVPFIGIICLGLPTLIPMYFWGETLNNAWHI-TMLRYIANLNVTFLVNSAAH---MFGNKPYDKNILPAQNISVSIFTFGEGFHNYHHVFPWDYRAAELGNNMLNMTTLFIDFFAWIGWAYDLKTVSSAVIESRAKRTGDGT-NLWGWGDKDMLREDQEAAEILFAK--
>A0A7J7BAB5	408	0.543	1.242E-123	0	354	357	0	345	348
MAPNNLT-PTGVLFDSDEHV--------DIEKVTEKYEKNIEnkyyWIMILLYSYFHVVAVYGLYLVIVSAKIWTTLTVPVLYFFGILGITAGVHRLWSHRSYKATWQLRLLLTTFQTLAFQDPVIDWARDHRVHHKYNETDADPYNINRGFFFSHIGWMFVNKHPAVRNKGQGIDSSDLFADPFLAFQKKYYFYVMPIVCFILPTFLPMYLWDETFTNAYSI-NILRYVLSLNSTLAVNSFAH---RFGSKPYDKNLNPSENLTMSLITLGEGWHNYHHAFPWDYKTSELGIYSTNITTLFIDLMAKIGWAYDLKTASEDMIKKRVLRTGDGSHDLWGWGDKDQTEEDRQGVVVQHPK--
>K7PD45	408	0.504	1.242E-123	0	353	357	0	347	349
MAPN-SNDATGVLQETDDDV-SSNQVLQQITKSEKS-KLIIVWSNVMYFVILHVGALYGLWLLLTSAQIWTCLWVFAMYEFGEICITAGVHRLWSHRSYKAKWPLRLFHTMGQTLAFQDAVVDWARDHRVHHKYSETDADPHNAKRGFFFSHMGWLMCRKSKQVKEKGKEPDISDLYADPILRYQKKYYMLFMPLMCFAFPTVVPLYFWNESLKTAFFV-NIFRYIFSLHATWLVNSAAH---LYGEKPYNKHINPAENLAVSLIVNGERWHNYHHTFPWDYKAGEFGRYGTNLTTVFINAMAKIGLAYDLKFVPEDVVKRRVHKTGDGSHAVWGWGDKDQTVEEISKTIVaYNQ---
>UPI00155AFB99	408	0.471	1.242E-123	0	354	357	0	358	362
MPPN--SEAIECGPTPSDTTgvlyEMDAEPQ-GTPKdiSTLKttdgRKLELVWTNILAFIYLHTASVYGIWLLLTGTMWQTVAFTALVFIFSGLGISGGAHRLWAHRTFKANLPLRAIFIFFNTIAFQDAVYYWARDHRLHHKYSETDADPYNSTRGWFFSHIGWLCCKKHPEVKEKGKSIDLSDLRRDPLVMFQKKYYLFLMPICCFILPTVIPVYFWGESVSVAWHVTALMRWCLVLNFVWLLNSSAH---LYGNRPYDASISPTTQVFLVWLRFGEGYHNYHHVFPWDYKSAELGRYSRDLTTNFIRLFARLGWAYDLKSVSMDMVRKRVLRTGDGTHPVWGWGDKDHPQEDINNTTITYKR--
>A0A096XDC8	408	0.480	1.242E-123	0	352	357	0	367	374
MAPN-SLSKSEYLGEPVQII---SKPNVEYSIETqNKYnlphnRWQIVWRNVLIFAYLHYAAFYGLYYMLTLAQWKSIIWGYAVILFASIGVTGGAHRLWAHRSYKAKLPLRIYLAFWQTVALQNHIYEWVRDHRVHHKFTDTDADPHNSNQGFFFSHMGWLMLKKHKDVFIKGKTIDLSDVAADPVVQFQKKYYLILAPILTFVFPAIVPWYFWNENPIVCYYSLAILRYILNLHGAWLVNSAAH---IWGYKPFDKNINATDNISVAIIAFGEGWHNYHHVFPWDYKAAELGNYRMNFTTAFLDLMARIGQAYDLKTVSVEMINKRRKRTGDGTgvvdplvenkedhrHEdtVWGWGDKDMNQDEMNLVEIYN----
>A0A6G0ZJ45	408	0.474	1.242E-123	15	351	357	75	420	422
---------------PTPIVRRPSKPK-TYPQAG--YEWQIVWRNVIGFVVLHSITITGFYMMLFGlVQIKTILFMVLVGMCSGLGITVGAHRLWAHRCYNARLPMRLLLAVFQTLAFQNHIYEWVRDHRVHHKFTDTDADPHNSSRGFFFSHMGWLMVRKHPDVSGKGCAVDMKDLEADPVVMWQKKYYLWLVPLVTFLIPSYIPYWLWQERFWYSFVVVGVTRYMISLHFTWLVNSAAH---IWGTKPYDKNITPTENPTVALLAFGEGWHNYHHAFPWDYKAAELGNYRLNFSTAFIDACARLGLAYNLKTANVDLVEKRSRRTGDGTkrHHhehhnhhhvdggVWGWGDEDMAEDDKQVVQVI-----
>A0A0M9A4C5	408	0.492	1.242E-123	17	353	357	89	433	436
-----------------QTLQS----QKSSTQP--EYEWKIVWKNVIAFTYLHIGALYGIYLAFAVTKLQTTLWGIFLCVFGELGITAGAHRLWTHRTYKAKWPMRFMLMIMQTTAFQNDIYEWARDHRVHHKFTDTNADPHNAKRGFFFSHVGWLLLRKHPDVIKQGATIDMTDLNKDPIVLWQRKWYRLLVLLFSFVLPVWVPCYFWNETLFNSWH-HNLLKYATILNITWLVNSAAH---LWGYKPYDKNICPTENKIVAILSVGEGWHNYHHVFPWDYKAAEFGNFNKNITTALINFCALLGLAYDMKTVPIDVIKKRANRTGDGTrysedkdsqnhrdHHshedmKWGWGDVDMTPEEIQEVNVINK---
>UPI001C8997BD	408	0.449	1.701E-123	0	352	357	0	350	351
M-PPNSNKASEVLYEPEPEILEDT-PPKHLDlqlKTPKDYKLKWVWRNIILFVILHISAMYGVWLCFTEASWKTLFCFPVSIVIAIFGISGGAHRLWSHRAFKANLPLQLILLFCNTFAFQDSVYTWVRDHRVHHKFAETDADPYNAKRGWFFSHIGWLCCKKHPDVIAKGKEIDLSDLKRDSLIMFQHKYYLILMPLICFILPTLIPMYFWGESLNVSWHVMSIFRWCLSVNIVWLVNSSAH---KFGMRPYDKNIGPTNESILMWMRLGEGYHNYHHTFPWDYKASELGPYSREVITWMIDCFAKLGWAYDLKTVSDDLVRKRVQRTGDGSHPVWGWGDKDQKMDDIVGTKLTN----
>T1PIA3	408	0.482	1.701E-123	0	355	357	0	358	361
MPPNLSteQSTTGILE-PQEADTIDGGMVKDIEqlKHAKDRKLQIVWRNVIIFTYAGIAALYGLYLLCTaKPKWQSYVFTLATIYMGGFGITVGAHRLWAHRSYKAKLPMRILLMIFNTMSFQNPIFVWARDHRVHHKFSETDADPHNAMRGFFFSHMGWLMVRKHPDVLTKGKTVDVSDLKADPVVMFQLKYYGVLMYILTFIFPTVVPIWCWGESMTNAWHVCTAFRWWFILNGTWCINSVCH---LFGNKPYDKSYNPGENLGISGLTIGECFHNYHHVFPWDYKAAELGGSRHNLSAAFIELCAKIGWAYDMKTVSPDIIKRRVLRTGDGTHPVWGWGDKDQTKEEIQSAVVIknNKKV-
>A0A482WNM8	407	0.487	2.330E-123	0	350	357	0	345	352
MSPKSEYQCTGKLFEDDFAVELSPAPLKKEE----EYKREIVWKNVGYIVYFHVAALYGLYLIFTSGKIETFLFSIFLFIFSGLGVTCGAHRLYAHRSFKATTPLKILFMIMNSMAFEDSIYEWVRNHRVHHKFTETTADPHDSRRGFFFSHCGWLMVRKHPDVKRKGQTVDVSDLESDPVIMFQKKYYKYLMPFFTFFVPTIIPVLCWGESLNNAYHIAGMFRYTYLTNMVWLVNSAAH---IYGMRPYDKNINPRENRLVAFLTLGEGWHNYHHVFPWDYRSSELGMYRYNFTTRFIDWFSRIGWAYDMKSVSKEIIQKRAKRTGDGSHynPVWGWDDKDLSAEIKADAFV------
>Q4PP95	407	0.501	2.330E-123	8	354	357	9	351	354
--------PTGVLFENE-TVDSEEAMKSEKKEENDKFVRQILWINVAHFTVLHIFAFYGLYLVFTSAKLATTFFAYILFVLGTFGISAGVHRLWSHKAYKAKFPLRVILMIFNSLAYQNSIWVWARDHRVHHKYSETDADPCNAKRGFFFSHVGWLMSKKHPDVTNIGKGVDLKDLEADPVVAFQKKYYFYLVALICIILPAVIPVMFWNESWTNAIFIPVFLRYTIGLNATWLVNSAAH---MYGGRPYDKFINPSENFAVIIGTLGEGWHNFHHTFPWDYKTSELPHYVFNWTTGFIHLFAKIGWAYDLKSVSEQVVKARCKRTGDGSHEVWGWGDKDQTAEEREAAIIEHAK--
>A0A8J2K6C7	407	0.489	2.330E-123	26	350	357	72	406	414
--------------------------RIEDEEPL-----KLVWRNVFLFIYLHTAAFYGAYLWLSgQVMWQTFLWGFLFYCMSGFGITGGAHRYWAHRAFKANTPLRLILAFMQTVAFQNSIHEWCRDHRVHHKFTESNADPHDARRGFIFAHIGWLMCRKHKDVKEKGKCIDMSDLEADPIVMFQKNYYVPLVLTISFFIPTLVPWLFWGENFITAWFFAAQFRYCITLHMTWLVNSAAH---MWGLRPYDKTINPAENKSVAFWAFGEGWHNYHHVFPWDYKTAEVGQYRYNFTAAFIDFFAWLGWAYDLKSVPKNIVLQRVCRTGDGSHAnhvhtesekefehpeagPWGWGDADIPPEDIAVTEI------
>A0A7M7LKM3	407	0.530	3.190E-123	0	333	357	0	332	346
MTPNI-DKPTGVLFESD-TLEDQVEtsinnIKEQI-KTDYNYKVEIVWRNVVLFALLHISALYGLYLCFTSAKLATVLFTAFLYQTSVLGITAGVHRLWAHRSYKATWPLRLLLVMMNTIAFQNSVIDWARDHRMHHKYSETNADPHNAKRGFFFAHMGWLLCRKHPQLKEKGKDIDLSDLYSDPIVRFQKNYYHILMPLMCFVLPTIIPVYLWNETWSNAIYVPTLFRYAFVLNITWLVNSAAH---LYGDKPYDRFINPVENVSVATLALGEGWHNYHHTFPWDYKTAELGDYWQNFTTGFIDFFAMIGWAYDLKTVSLDMIEKRVNRTGDPTHDRY-----------------------
>UPI001EDD0C3F	407	0.473	3.190E-123	18	351	357	36	371	378
------------------TLRSRNAVHSKplEDSAAKEPPMQIVWRNVLIFIYLHAAALYGGYLCFTVAKPSTLAWSFFLFLFGGFGITGGAHRLWAHRCYKAKLPLRIFAAVAQTIAVQNDIYEWSRDHRVHHKFSETDADPHNARRGFFFAHVGWLLCKKHPEVKRRGKTVDVSDLLQDPVVVFQRKFYIPLVLTLCFALPALIPWYYWGESFKTAFFVASIFRYVFTLNVTWLVNSAAH---IWGNHPYDKEINPAENRMVAFLTSGEGWHNYHHVFPWDYKAAELGNYSMNMTTAAIDFFSWLGLAYDLKSVPQRIIRSRVNRTGDGSHPFsledSQYTAEDIK-EEEQFCEII-----
>UPI001E1BB893	407	0.507	3.190E-123	39	353	357	113	428	436
---------------------------------------QIVWRNVLIFIYLHVAALYGFYLCFTAAKLPTLVWAFALFVFGGFGITGGAHRLWAHRCYKAKLPLRVFAAVGQTLALQNDIYEWSRDHRVHHKFSETDADPHNARRGFFFAHVGWLLCKKHPEVIRRGKTVDVSDLLQDPVVFYQRKFYIPLVLIFCFAMPTVVPWYYWGESLTTAFFVASIFRYVITLNVTWLVNSAAH---MWGNHPYDKGINPAENRFVAFITSGEGWHNYHHVFPWDYKASELGKYSTNTTKAIIDFFAWLGLAYDLKSVPESIIRSRVQRTGDGTHPFtledSPYVFDDMKFEETQFCEIIPK---
>A0A834XVG7	407	0.552	4.368E-123	35	338	357	32	332	338
-----------------------------------KFRNDIVWKNVVIFMTSHLAAIYGAYLLVTSTKIPTIIFTYFLHMYSGFGITAGAHRLWSHRAYKARFPLRVLLMILNTISFQNSIWEWCRDHRVHHKYSETDADPHNAKRGFFFSHVGWLLLKKHPDVKEKGRGIDMSDLDADPVVAFQKKYYLFLMPLFAFILPTVIPVYLWNESWKSAFLVASIFRWIYNLNVTWLVNSAAH---LYGDKPYDKGINPAENWWVSFLTRGEGFHNYHHTFPWDYKAAELPIYTCNLSLKFIDFFAKFGWAYDLKSVSPDMIKRRVQRTGDGNHNVWGNNDK------------------
>B3MAZ6	407	0.481	4.368E-123	0	354	357	0	351	355
M-PPNSNETTGVLYesDAETQDGGLKKDLSQL-KTTDGSKLQLVWLNIVLFIILHVSSLYGVWLIFTEADWRTTAAFLVVGTISGLGISGGAHRLWSHRTFKANLPLKLIFMFLNTIAFQDAVYIWARDHRVHHKFTETDADPYNSQRGWFFSHIGWLCCKKHPEVLAKGKQIDLSDLERDPVVMFQKKYYLILMPLLCFILPTVLPMYLWGESLKCSWHIVALLRWCVTLNLIWLLNSSAH---VFGKRSYDKSISPTDESFLIWLRYGEGYHNYHHVFPWDYKSAELGAYSNDLTTGFINFFARIGWAYDLKSVSPELVQKRVMRTGDGSHPVWGWGDKDHPCEDIRETTITHKR--
>A0A151WSE5	407	0.471	4.368E-123	0	353	357	0	374	377
MAPNtfgnlatlflkTSQQDVSQKKAAEKTVtQKLSTQKVQNMKP--KYQWIIVWQNMIAFIYLHLGALYGLYILIEAAKFYTFLWVIVVGVFTGIGITAGAHRLWAHRTYKAKWPMRVILMLLQTTAYQNNIYVWVRDHRVHHKFVDTDADPHNVKRGFFFSHMGWLLVRKHPDVINKGATIDMSDLEKDPVVIWQRRHYKIL-IILCFLLPTWIPCYFWNEKPIYAW-YSTLFRYTVSLNLTWLVNSAAH---IWGIKPYDNTISPTNNLSVSIGAFGEGWHNYHHVFPWDYKAAELGNYRTNFTTAFIDFFTWIGWAYDLKTVTHSMIKKRADRMGDGSkyartnvhdeHHhshegvIWGWGDIDMELEDIQEAEIINK---
>A0A1B6CBB8	406	0.469	5.981E-123	13	354	357	12	347	350
-------------EDAVPQLETAEKIAP------VKHIPKIYWRNVFSLCYFHIAGLYGLYLTFTEAKWQTLAFVAAMYLMTKIGITAGVHRLWTHRSYKANFPLRALLMFFFTLSFEGKVYVWARDHRVHHKYQETEADPYNARRGLWFSHMGWLMQSKNPLVIEKGKGIDLSDLTSDKLVMFQKNYYWLLVYVICFFLPTYIPMHYWGESLITAWHVAVCLRYAISFNATWLVNSVAH---KYGNRPYDINFFASENPTVSIITLGEGWHNYHHTFPWDYKTSELGNYGFNLTTAFIDFFAKIGWAYDLKTVPPALIRKRALRTGDGSHQpqdSWGWNDKDLPSDEREEALIINKK--
>B3LZG6	406	0.478	5.981E-123	0	354	357	0	351	355
M-PPKSNDITGVLYesDAETLDGGLAKDLGQL-KTTDGSKLQLVWRNIVLFVILHLSSLYGVWLLFTTATWTTFLLFPVALVVTALGISGGAHRLWAHRTFKANVPLRLIFLFLNTLAFQDAVYIWARDHRVHHKYTETDADPYNSRRGWFFSHIGWLCCRKHPDVVAKGKQIDLSDLEADPLVMFQKKYYLWLMPPICFLLPTVLPMYLWGESLNCAWHVMALLRWCTTLNLIWLVNSSAH---MFGMRPYDKNISPTDESFLVGLRFGEGYHNYHHVFPWDYKSAELGPYSKDVTTGFIDFFARIGWAYDLKSVSCDLVRKRVQRTGDGSHPVWGWGDKDQQREDIVGTTVTHQR--
>A0A6J1SIS7	406	0.447	5.981E-123	0	353	357	0	407	410
MAPNVTSTTTLFMaeaavCPTSklTTLRRPSSatmpsmVPVGqavgspapptattmasakasvVDRPVAEdpYAWHIVWRNVIAFAYLHYAAVRGLYVFFSgGIAFPTYLWTAVLVVLSAQGITAGAHRLWAHRAYKARLPLRVLLMLCQTLAFQNHIYEWVRDHRVHHKFTDTDADPHNASRGFFFSHMGWLMVRKHPDVRRKGAGVDMSDLEQDSVVMFQKKSYLVLMPLIAFFLPAYVPYKLWGESFWAAYYVSSMMRYVLSLHGTWLVNSAAH---IWGMRPVDKSISPTENYFVAHVAFGEGWHNYHHVFPWDYKAAELGDYYGNITTAILDFMCYIGQAYDLKTVSKEMVERRVARTGDGTHPsvqdkqqphhhhhhhhhgdeVWGWGDKDMPQDDVLGATIINK---
>UPI00062909EA	406	0.508	8.190E-123	31	353	357	35	366	369
-------------------------------KPT--YKWNIVWKNVIVFIYFHLGGIYGFYLWATNrTKIYTILWSIFVEYFAILGITAGAHRLWSHRAYKAKWPLRLVLMLLQTICYQNHIYEWVRDHRAHHKFTDTDADPHNARRGFFFSHVGWLMVRKHPDISKRGGTIDLSDLEKDPIVVWQRRLYIVLMPLLCFAIPTWIPYHFWNEKFTYSW-YSNLARYVFSLNVTWLVNSVAH---IWGMKPYDMNICPVENKFVSMFAHGEGWHNYHHVFPWDYKTSEFGSYTTNFTTAFIDFCAFLGLAYDMKTAPNEMIRKRAAKTGDGSryskneavryYNLedmkWGWGDVDMKPEEIQEVIIYNK---
>U5EY18	406	0.508	8.190E-123	41	354	357	80	414	417
-----------------------------------------VWRNIIAFIYLHTAALYGLYLAITSAKIITFLFAYVLAVFGGLGITAGAHRLWAHKSYKAKWPLRLFLMLCQTLAFQNSIYEWVRDHRVHHKFTDTNADPHNAKRGFFFSHIGWLMLRKHPDVKNKGSTIDMTDLESDAFVMFQKKYYLIMMPIITFIIPTMTGCYVLGDSLKNSWYVVAIFRYTISLNFTWLVNSYAH---IWGTKPYDKSISPTNTKLVGILAIGEGWHNYHHVFPWDYKTAEVQTYTTNWTLYFINLWAKWGLAYDLKTVSEEIIQKRVLRTGDGSHPcttendvqqklldyinsaaendehLWGWDDKDMTEADKLDAQILNQK--
>E3UYX8	406	0.497	1.122E-122	0	350	357	0	341	352
MPPNsANSEP--LLHDevKEEQLEKLVAPQAGPR------KFQIVYPNLITFGYGHISLLYGAYLMFTFAKWQTIVFAHVMIILSGFGITAGAHRLWAHRTYKAKMPLQILLMLLNTLAFQNTAMDWVRDHRLHHKYSDTDADPHNATRGFFYSHVGWLLVRKHKEVKRRGKLIDLSDIENNPVLSFQKKYAIPLVSLVTFVMPTVIPMYFWGETLNNAWHVATLYRYVFVLNVTFLVNSAAHY---WGCKPYEKSILPSQNHFVSLFALGEGFHNYHHVFPWDYRTAELGNNTLNPTTKFIDFFAWIGWAYDLKAVPDDMINNRKSRTGDGS-SLWGWGDKDQPKEEMNAAII------
>A0A8B8GZ85	406	0.501	1.122E-122	33	354	357	26	356	358
---------------------------------KSNYKYNIVWKNVIAMIYLHFGGLYGCFLFFKlHETAYTSFWYIFMGLCTSMGITAGAHRLWCHRTYKAKWPLRFLLMLSQTLAYQNHIYEWVRDHRVHHKFTDTDADPHNARRGFFFSHIGWLLVRKHPDVIKKGATVDMSDLEKDPIVVFQRRWYYVLLVFVCIIIPVWIPCYFWNEKFITSWYM-NLGRYVWTLNSTWLVNSAAH---MWGMKPYDVNIQPTENLFVSLFAFGEGWHNYHHVFPWDYKTGELGGYKTNLTTAFIDFCALLGQAYDLKTVPEEMIAKRIARTGNESscnkneiiHHhedmKWGWGDKDMKPHEIEETRIFNKK--
>A0A6I8V2L6	406	0.491	1.122E-122	1	354	357	10	358	362
-GPKV-SDTTGVLYemdaEPEGTAKDLSTL-----KTTDGRKLELVWMNIVLFIYVHTASVYGIWLLLTAIKWQTFVFSVILFLFSTVGISGGAHRLWAHRTFKANLPLRLILLFFNTLAFQDAVYNWSRDHRLHHKYSETDADPYNSRRGWFFSHMGWLCCKKHPNVTAKGKLIDLSDLRRDPLVMFQKKHYLILMPICCFILPTLVPVYFWGESLSVAWHVPALLRWCLVLNGVWLLNSSAH---LYGKRPYDQSISPTNQSFLIWLRMGEGYHNYHHVFPWDYKSAEMGHFSQDLTTNFIKTFARLGWAYDLKSVSLDMVQKRVLRTGDGTHPIWGWGDKDHPQQDIDSTIITHKK--
>A0A8J2RQ20	406	0.472	1.122E-122	16	351	357	58	393	400
----------------HSQTQKDS-PSAGDDNNK-ELQPlKIVWRNVLIFLYLHFAALYGFYLCFTATKLATLSWSFALFIFGGFGITGGAHRLWAHRCYKANLPLRIFAALGQTLSVQNDIYVWSRDHRVHHKFSETDADPHNARRGFFFAHVGWLLCKKHPEVKRRGKTVDMSDVLQDPVVIFQRKYYIPLVLMFSLAMPTFVPWYFWGESFKTAFFVAAIFRYVFTLNVTWLVNSAAH---IWGNHPYDKAINPAENQLVAFLTSGEGWHNYHHVFPWDYKAAELGRYNMNTTKAFIDFFAWIGWAYDLKTVPERIIRSRIYRTGDGSHPFaledSQYTSDDMKSEEEPFCEII-----
>A0A1I8QDS2	406	0.473	1.122E-122	27	354	357	52	403	406
---------------------------AEHKKP---YQVEIVWHNILLFIILHSSALYGLYLVFAENAYVEFALSYICLFLGGMGITAGVHRLWSHRAYKAKLPLRIFLMLCQSLAFQNCIYEWTRDHRVHHKFTDTDADPHNSRRGFFFAHMGWLLCKKHPDVKEKGKQIDMSDLKADPVVMFQKKYYFIIMPVCCFVLPALFPYYYLGSSLKVCFFVGSMLRYCISLHGTWLVNSAAHF---YGMKPYDKNISSVNNKVVSSITFGEGWHNYHHVFPWDYKAAELGNY-YNMTTAFLNIMARIGQAYDLKTVSDEMILKRIQRTGDGTHPsctdmnnnqlsgkgitaemlakldheneetmIWGWEDKDVSEEDRKCAKIIDKK--
>A0A0L7LB21	405	0.504	1.536E-122	0	354	357	0	334	337
MAPNA-SDVNGVLFetDAATPDMALPNapIAQADKRP-----RQYVWRNILLFAYLHLAALYGGYLFMFSAKWQTDIFA---------------HRLWAHKSYKAKWPLRVILVFFNTVAFQDSALDWARDHRMHHKYSETDADPHNATRGFFFSHIGWLLVRKHPDLKAKGKGLDLSDLYADPILRFQKKHYLTLMPLACFVMPTVVPVYLWNETWLNAFFVAAMFRYAFILNVTWLVNSAAH---KWGDKPYDKSIKPSENMSVALFALGEGFHNYHHTFPWDYKTAELGNTRLNFTTAFINFFAKLGWAYDMKTVSEEIIQSRVKRTGDGSHMLWGWGDKDHDKNEIAAAIRINPK--
>A0A6P4ISV5	405	0.477	1.536E-122	0	355	357	0	352	355
M-PPNSKDTTGVLYesDAETIDGGLIKDVGKL-KTTDGRKLQLVWVNIVLFVILHLSALYGVWLLLTKATWTTVLLFPFALIVTALGISGGAHRLWAHRTFKANVPLRLIFLFLNTLAFQDAVYIWARDHRVHHKYAETDADPYNSERGWFFSHIGWLCVRKHPQVVEKGKQIDLSDLEQDRLVMFQKKYYLLLMPLICFVLPTVLPMYLWGESLNVSWHVMALLRWVTTLNLIWLVNSSAH---MYGKRPYDKKISPTDESFLIWLRFGEGYHNYHHVFPWDYKSAELGPYSRDLTTAFINFFAWLGWAYDLKSVSPDLVRRRVQRTGDGSHPVWGWGDKDQCSEDVADTTITHQRV-
>A0A7R9MFG6	405	0.518	1.536E-122	0	327	357	49	362	374
MAPNI-ESPVE----PE-----MTDIIDGMKAPKREYKLEIVWRNVAIMSGLHLAALYGLYLCFESAHWQTIAFAVFLYVISGLGITAGAHRLWSHRAYKAKWPLRVILCIFNTIAFQNSIYEWSRDHRVHHKYSETDADPHNAKRGFFFAHVGWLLCRKHPEVLEKGRNVSCEDLLQDSVVRFQKKHYLPLVLLFCFVLPAIIPYVLWGESYWNAYFICGMLRYCWTLNMTWLVNSAAHF---WGRRPYDKHINPSENSVTIIGAIGEGFHNYHHTFPWDYATSELGR-HYNLTTCFIDLFGAIGWAYDRKTVSPNMIRQRKERTGD-----------------------------
>A0A8B8IYK7	405	0.514	2.103E-122	0	335	357	0	328	343
MPPQGQQTGSWVLFesDLNKDATT-PIVPPSAEK----RKWEIVWRNVILFVFLHIGGVYGAYLFLTKAMWTTRLFAVILYLCSGLGITAGAHRLWAHKSYKAKLPLRILLTIFNTIAFQDSVLDWARDHRMHHKYSETDADPHNATRGFFFSHVGWLLVRKHREIKEKGHTIDMSDLKADPVLRFQKKYYLILMPLACFILPSIIP-TLWGESLWNGYFVCAIFRYVYVLNVTWLVNSAAH---KWGSKPYDKNINPVETKSVSLVVLGEGFHNYHHTFPWDYKTAELGEYSLNLSKLFIDTMSIIGWAYDLKTVSSDVIMKRVKRTGDGSHKEWGY---------------------
>A0A2S2QRH5	405	0.445	2.103E-122	0	348	357	0	369	374
MA--TSSSFTQILsgvqvdYDDegkHAAATVPAAVvhRTTKSKTYPHWrKWRIVWRNVIAFTVMHVIAVYGFYLIFCgHVKVKTLLCMMVISVCSAFGITVGAHRLWAHRCYNARLPMRVLLAVFQTLAFQNHIYEWARDHRVHHKFTDTDADPHNSSRGFFFSHMGWLMVRKHPDVAAKGSAVDMTDLEADPVVMWQKKYYLWLVPIITFLIPSLIPYWVCNERFLYSFVVVGVTRYMLSLHFTWLVNSAAH---IWGTKPYDKNITPTENPTVALLAFGEGWHNYHHAFPWDYKAAELGNYRLNLSTAFIDLCARLGQAYNLKTANASLVEKRSQRTGDGTkdhnhnhrhnpHHgeFWGWGDEDMAEDDKRVA--------
>UPI0018CE09FA	405	0.462	2.103E-122	23	354	357	76	427	430
-----------------------SAIQK---KP---YKVEIVWGNIMLFIILHSTALYGLYLIFAESAYIEFGLIYITGFIGGLGITAGVHRLWSHRAYKAKLPLRIFLMLCQSLAFQNSIYEWTRDHRVHHKFTDTDADPHNSRRGFFFAHMGWLLCKKHPDVKEKGKQIDMSDLLADPVVVFQRKYYFIVMPICCFVLPALFPYFYLGSSLKVCFFVCSMLRYCLSLHGTWLVNSAAHF---YGMKPYDTAISSVESKVVSIIAFGEGWHNYHHVFPWDYKAAELGTYKYNWSTAFINLMAKIGQAYDLKSVSEEMVLKRVRRTGDGTHSsaidcnnnstsgitnqmvsklnhddepvmVWGWDDKDILEDDRKKATIHEKK--
>A0A8J6LB22	405	0.484	2.103E-122	20	355	357	194	523	529
--------------------QTKPYIRS--TKP--QYRLQIVWRNILIFAYLHIAAFYGIYYMFTLMQWRTFVW--------------GAHRLWAHRTYKAKLPLRILLAIGQTLALQNDIYEWVRDHRVHHKFTDTDADPHNSNRGFFFSHMGWLLVKKHKDVFTKGKTVDMSDVESDPVVRFQRKYYLILTPLLTFAFPAIVPWYFWNEHPSVCWYTVAILRYLVTLHGTWLVNSAAH---IWGVKPYDKNINATENKTVAIIALGEGWHNYHHVFPWDYKAAELGNYRMNVTTALLDLMAKIGWAYDLKTASVEMINKRVERTGDGSrvvdapaegHHhhhensIWGWGDKDMKADDMELVEIHHQKL-
>A0A5E4PXM5	404	0.519	2.880E-122	0	335	357	0	326	338
MPPHNQQTASWALF--ESDMAKEAApVLPSAEK----RKWQIVWRNVILFALLHIGGVYGGYLFLTKAMWATRIFAVALYLASGLGITAGAHRLWAHKSYKAKLPLRIMLTVFNTIAFQDSVLDWARDHRMHHKYSETDADPHNATRGFFFSHIGWLLVRKHPEIKAKGPTIELDDLRADPVLRFQKKHYLILMPLACFILPTYIP-TLWGESIWNAYFVCAVFRYVYVLNVTWLVNSAAH---KWGSKPYDKNINPVETKSVSLVVLGEGFHNYHHVFPWDYKTAELGNYSLNLTKLFIDTMAKIGWAYDLKTVSSEVIEKRVKRTGDGSHEEWGY---------------------
>UPI0018D1DD6C	404	0.500	2.880E-122	24	352	357	26	351	356
------------------------QVFKKLEAPqAAPRKYEVVYFNLLTFGFAHLSSVYGLYLIFTAAKWQTNVFTAVIIIASGLGITAGAHRLWAHRTYKAKMPLQIILMILNTMAFQNTAIHWVRDHRLHHKYSDTDADPHNATRGFFYSHVGWLLVKKHPEVRRCGKLIDMSDIKSNPVLKFQKRYAIPLVLTVTFILPAAIPWYYWGETLNTSWHVAVMFRYVYTLNVTFLVNSAAH---LFGYKPYDKNIMPVQNKFVSLTALGEGWHNYHHIFPWDYRTAELGNNSLNLTTHFIDFFAKIGWAYDLKAAPEDMIKTRAARTGDGSH-CWGWGDTDQDKEEREQAIIKH----
>UPI000771CB3D	404	0.441	2.880E-122	0	354	357	0	357	359
MSPGGERVPPSspDMEiDlPDKNMntcQANGEKIQDRDSKRIDYVPKIKWPDFLAQVFIHGGCVYGFYLIFTQAKLLTSLWAFLMIYTSGFGITAGAHRLWSHRAYKAKWPLRFILVLLFTITGQRDAYTWALDHRVHHKYSETDADPHNAKRGFFFAHVGWLFTTPHPDVVAKRQAVDMSDLEADPIVMWQKRLYVPLFALLAIGFPVAVPWYFWSESLWVSFWVNFNFRFSVTLNIAFFVNSVAH---MWGQRPYDKNISPVENIAVSIAALGEGWHNYHHVFPWDYKTGELGHYSFNITTGFIDAFAYLGWAYDRKYVSPEMVRRRAKRSGDGSH-VWGYGDRDIPEEDLKELEAMDKK--
>UPI0012D42274	404	0.467	2.880E-122	0	352	357	0	375	378
MAPSIDSSillAGAVVEEKRSDDFSGTSLPKKIrnRKPYFQFKsDDIVWRNVVIMSSLHLFAIYGAYLLITrQASIFTFILSYAYGTIGGMGITCGAHRLWAHRAYQANYKLRLLLCIANLIAFQNSIYEWVRDHRVHHKFTDTDADPHNARRGLFFSHVGWLLCKKHPDVKRKGATIDMSDLERDPIVMFQKKYYVYLMPIFCFIIPTLLPMFILNETCWNSWFVAASLRYVLTLNATWLVNSVAH---KWGTKPIDRTIPPTNNTFVAVAAFGEGFHNYHHVFPWDYKAAELGNYSMNFSTAFIDFFAKIGWAYDLKTASKENIEKRSARTGDGSRLrqilwpniqntdtkvdsnlIWGWDDADMDEEEKKCVTIIN----
>UPI0005F4561F	404	0.485	2.880E-122	34	353	357	45	376	379
----------------------------------PKYERKIVWRNVILLTYLHIGAIYGLYFLITAAKFYTTLWVILIMYLAGLGVTAGAHRLWCHRSYKAKWPMRVILMVLQTAAFQNPMYEWVRDHRVHHRYTDTDADPHNSKRGFFFSHMGWLMVRKHPDVISKGPTIDMSDVEVDPIVRWQRKLYIVLMPLLCFVIPTWVPIYFWNERPMYAW-YAAIFKYVLSLHGTWLVNSAAH---IWGMKPYDVTISATNSYGVSYLAFGEGWHNYHHVFPWDYKTSELNNYGSNITCAFIDFFAWLGWAYDLKTAKHDIIMKRATRTGDGStyeqtgdndeHYhtqgenIWGWDDVNMSLEDKQAANILNK---
>UPI001CA867A4	404	0.507	3.943E-122	33	353	357	7	337	340
---------------------------------KSQYKWDIVWESVIVFLYLHISCLYGIYLSFTSMKLYTTIFMITSLRINGLGITAGAHRLWAHKAYKAKWPMRVILMILQTLSFQQSIYDWVRNHRVHHKFTDTDADPHNSKRGFFFSHIGWVLMRKHPDVKTKGATIDLSDLEKDPVVVWQRRHYKIFMPLVCFIIPTWIPVYFWEESLMNAW-YATVTRYILALHFTCLVNSAAH---MWGAKPYDSAITSTEIPVVSFLAVGEGWHNYHHVFPWDYKAAELGNYKLNLTAAFIDGSAKIGWAYDLKTVTHDLIEKRASRTGDGSiykhvsdkHEtkynnsIWGWDDPDIVPEDIKYAKILNK---
>UPI00126760D5	404	0.464	3.943E-122	22	353	357	7	360	365
----------------------SPSMQEKEGKPTPQYgetvkasgkENKVVWRNVILFTLLHISGLYGLYLCFFLRSWYTFFWATLIGLISGQGITAGAHRLWAHRTYKARLMLRITLMIAQTLALQTYIYEWVRDHRAHHKFTETDADPHNSNRGFFFSHIGWLMVKRHSEVKRKGKTIDMSDLEADPVVRFQRKYYIILVTVLCLFIPTFVPWYFWNEDIWVSWFTTTMFRLCVSLHITFMINSVAH---IWGTKPYDKTSGAVENVPLAFLAHGEGWHNYHHVFPWDYKTGELGGYRLNTTTMLIDFFAKIGWAYDLKTVSIETIEKRAQRTGDGSriavtkcavdnvdnHHtnVWGWGDTDMKEQDIDDVKYHNQ---
>UPI0008F9AD26	404	0.563	3.943E-122	36	354	357	57	375	377
------------------------------------YRVRIVWKNVIFCSILHLKAIYGIYLIFTSAKIQTIVWGFLMYQAGILGITAGAHRLWSHGAYKAKWPLKLILIILNSSAFQNSVFEWVRDHRAHHKFSDTDGDPHNSQRGFFFSHVGWLLCRKHPDVMQKGSRIDIKDLEDDSLVQFQKRHFLKMVTLFCFIIPTVVPVYCWEETWKNAWYVA-IVRYAFVLNIIWLVNSGAH---RWGQRPYDKFIKATENAGLSFLSLGEGWHNYHHVFPWDYRTAELGKFQTNPTTAFIDFFAKIGWAYDLKTVPLSLIRKRANRTGTrkNNHEgeVWGWDDEDMSKKDKDHAIILLKK--
>A0A7R8UQ33	404	0.478	3.943E-122	29	353	357	57	404	407
-----------------------------VTKKSNEYKVQIVWRNVTAFIILHLAAFYSIYLIVSRFIILEYILGHLMGIFAGFGVTAGAHRLWAHKSYKAKLPLRIILMIFQTMAFQNCIHEWVRDHRAHHKFCDTDADPHNSRRGFFFSHMGWLMCKKHPDVKAKGQTIDMSDIEADPVVMFQKDYYMFLMPVFCFFLPALVPYYLFDRPYWHAFFISSVLRYVISLHFTWLVNSAAH---IWGMKPFDKFITPTENKMVAILANGEGWHNYHHVFPWDYKAAELGSYMYNFSTAMIDFFALFGWAYDLKTVSRDMIQKRVARTGDGTHQefnakrdkdlvmelnvkhnhedlenlVWGWDDKDMPNEDKVDACILKK---
>A0A165AH45	404	0.505	5.399E-122	24	351	357	52	376	381
------------------------EDPTGNKQPPL----QIVWRNVLVFIYLHAAAIYGFYLCFTAAKLATLAWAFSLFIYGGFGITGGAHRLWAHRCYKAKWPLRVYAAIGQTMAVQNDIYEWSRDHRVHHKFSETDADPHNARRGFFFAHVGWLLCKKHPEVIRRGKTIDMSDVLQDPIVAFQRKYYIPLVLLLAFAMPAFVPWYFWGESFKTAFFVASIFRYVFTLNVTWLVNSAAH---LWGNHPYDKGINPAENRMVAFLTSGEGWHNYHHVFPWDYKSAELGNYSMNATKAVIDFFAWIGWAYDLKTVPERIIRNRVYRTGDGSHPFaledSEYTLDDMTANEDSYGEII-----
>A0A8B8F3W9	403	0.505	7.393E-122	37	354	357	45	363	366
-------------------------------------KVEIIWGIVLFFVAGHLSAIYGLYLVFVSTKIYTTLFALSLWILSGLGVTAGLHRLWSHKSYKAKWPLRFILMLMSTMAFENHIYEWCMDHRIHHKYTDTNSDPHNAKRGFFFSHIGWLVVRRHEDYYDKCRKIDMSDLKTDPIVMFQKLLYIPLLLLICFIMPTMIPVYYWNESYTNAFFTSTMLRYIFTLNMTWLVNSAAH---IWGNRPYDASINPSENLSVSLGALGEGWHNYHHVFPWDYKAAELGNYRANLTTAFIDFFALIGWAYDMKTVSNDMILKRAKRTGDGSHPngdgIWGWDDSNISIEDKKLTTIINKK--
>A0A437BQL8	403	0.489	7.393E-122	36	355	357	38	372	374
------------------------------------YEWQIVWRNVLGFIYLHAAFVYAMYLTVTgRFKVYTYIFALSFSILSAMGVTAGAHRLWAHQAYKAKWPLRLVLAILQTMAFQNHIYEWVRDHRVHHKFTETDADPHNAKRGFFFSHMGWLMVRKHKDVFEKGITIDMSDLEKDPIVMFQKKTFLFVMPLLCFVIPAWIPYYFWNEDPWSSWYIAAIWRYTLSLHFTWLVNSAAH---MWGNRPYDKYIGATDNKTVAICAFGEGWHNYHHVFPWDYKAAELGNYSTNMSTGLIDLAAKWGLAYDLKTVSVEMIRKRAARTGDGSHPssqrakdsdddhhhpenpVWGWDDKDMPEEDR-LCAEIHRKV-
>A0A2J7PNI7	403	0.525	7.393E-122	40	350	357	110	432	439
----------------------------------------IVWKNVILFLYVHLAAIYGFYLAFTKIKGITTVWGLVYTSCGGLGITAGAHRLWAHRSYKATWQLRIILGIFQTIAFQNHIYEWARDHRVHHKFSETDADPHNAKRGFFFSHVGWLLMKKHPDVKSKGKVVDMSDLEEDFVVVFQRRYYYILMPLLTFIIPTLVPVFLWNEDPWMAW-YSTMFRWVLALNCTWLVNSAAH---MWGNKPYDKNISPAENMSVAILAYGEGFHNYHHVFPYDYKAAELGDYMLNPTTAFIDFFARIGWAYSLKTMSRKTIMARILRTGDGTHkrigrsnspdchtqedHVWGWGDADMKEEDCKFVSV------
>J9JVI4	403	0.501	1.012E-121	31	354	357	17	344	347
-------------------------------RPIeKQPHQPIVWRNVILCSLVHLGALYGVYLAFTSAKITTTVFAICLYQITAIGITAGSHRLWSHRAYKAKWQLRVIIIILNTIAFQNSVYEWARDHRLHHKYTDTNADPHNSNRGMFFSHVGWLLCRKHPDVIEKGRTIDTSDLLADPIVAFQKKYFWFLIIWACFIIPTLIPVYFWGETWSNSWYVAVLLRYALTLNGIWLVNSAAH---KWGAKPYDRSINAAENLAATIMSAGEGWHNYHHVFPWDYRSAELGNYKFNFTTTFIDLFTKVGWAYDLKTTSPEFVYRRALRTGliesqDDSVPLpWGWNDRDLPQSDRMEATIVNRK--
>A0A3B0K340	403	0.454	1.012E-121	0	354	357	0	358	364
MPPNNeanecgptLSDTTGVLYEMDAEPQGTSKDISTL-KTTDGRKLELVWTNILAFIYLHTASVYGLWLLLTGTMWQTVAFTALVFTFSGLGITGGAHRLWAHRTFKANLPLRAIFIFFNTIAFQDAVYYWARDHRLHHKYSETDADPYNSTRGWFFSHIGWLCSKKHPEIKEKGKSIDLSDLRRDPLVMFQKKYYFFLMPICCFLLPTVIPVYFWGESVSVAWHVTALLRWCLVLNLAWLLNSSAH---LYGNRPYDASISPTTQVFLVWLRFGEGFHNYHHVFPWDYKGAELGRYSRDLTTNFIRLFARLGWAYDLKSVSMDMVQKRVLRSGDGSHPVWGWGDKDHPQEDIKSTTITYKR--
>UPI001CB6AE03	403	0.441	1.012E-121	0	354	357	0	363	366
MSPDKNRVPPTVYEmleekykgNDSEN-RRLAEtdDFLAVDEnyrsSKVEYVPRIAWPDLMALLFVHVGCIYGLYLIFTEAKLLTTVWAFVITYTSGFGITAGAHRLWSHRAYKAKWPLRLLLIFLFTITGQKHVYAWALDHRVHHKYSETDADPHNAKRGFFFAHVGWLFTTPHPDVVSKRKMVDMSDLEADPIVMWQKRFYVPLFALLTIGLPVAVPCYFWSESLWTSFWVNFNFRFCITLNIAFFVNSVAH---MWGQRPYDKYISPVENVAVSIAALGEGWHNFHHVFPWDYKTGELGNYTFNLTTGFIDAFASIGWAYDRKYVSPAMVRRRANRSGDGSH-VWGYGDADIPSEDLLELKRMDKK--
>A0A482W2S5	403	0.462	1.012E-121	28	354	357	24	366	369
----------------------------KDESSKPQYKWELIWRNIILYIIMHLTALYGLILVFVSAKVLTTVWTWFMLVVGLQGITSGVHRLWTHRSYKAKLPLRILLCIFQTIALQNHIYDWVTDHRVHHKYVDTDADPHNSKRGFFFCHMGWLFVKKHKDVIEKTKTIDLRDIEADPVVMFQKKYYhLVLAPLIGFLFPAWVPWYFWNENFVTSFFVATMFRYALTTNCTFLVNSVAH---MYGTRPYDKNIRPTDNVPVTVITGGEGWHNYHHTFPWDYKTGELGNYTTNTSTALIDFMAKIGWAYDLKTVSEDMIMKRVNRTGDGTrkfdnhqvvddhdHHhegdnLWGWGDEDMKDEDLSYVKITHRK--
>UPI001EF9A4D9	403	0.442	1.012E-121	0	354	357	0	367	370
MAPGGERVPsTTCTTEAEvelpdknmntkcpENVQNGS-LKNGEERDSQRttdvYIPRIKWPDLFVQIFVHGGCIYGLYLIFTEAKLLSALWAFVTIYTSGFGITAGAHRLWSHRAYKAKWPLRLLLVLLFTITGQRHVYAWALDHRVHHKYSETDADPHNAKRGFFFAHVGWLFTTPHPEVVAKRDAVDMSDLEADPIVMWQKRLYVPLFALLAIGFPVAVPYYFWDESLWISFWVNFNFRFCVTLNIAFFVNSVAH---MWGQKPYDKNISPVENIAVSIAALGEGWHNYHHVFPWDYKTGELGSYSFNITTGFIDTFAKLGWAYDRKYVSAEMVRRRANRSGDGSH-IWGYGDTDIPPEDLKELEVMDRK--
>A0A0A1X5C1	403	0.453	1.012E-121	27	354	357	68	414	417
---------------------------AATQKP---YKMEIVWFNVMLFVVLHSMALYGLWLIWAENAYLEFVIAYFYAVLGGLGITAGVHRLWSHRAYKAKLPLRIFLMLCQSLAFQNSIYEWCRDHRVHHKFTDTNADPHNSGRGFFFAHMGWLMCKKHPDVRERGKTIDMSDILADPVVKVQKKLYFLIMPICCFVIPGLFPYYVLGSSLQVCFFVCSMLRYALSLHGTWLVNSAAHF---YGMRPYEKNISSVDSKLVSVIAFGEGWHNYHHVFPWDYKAGELGTYQYNWTTAFLDYMARIGQAYDLKSVSHEMILKRVQRTGDGTHPsvqdvnnnnvniselvskldheneetlVWGWDDEDICDEDRKGAV--HKK--
>A0A2A3E412	403	0.501	1.012E-121	0	356	357	0	352	623
MAPNLSTS----LYTKisQKNVH---QEKKNNEKidqnlsNSKKYEWKIVWKNVILFIYFHIGALYGFYLWCNGTKKYTILWFFIMTFASSMGITAGVHRLWSHRAYKAKWPLRFLLMLFQTLAYQNHIYEWVRDHRVHHKFTDTDADPHNARRGFFFSHIGWLLIRKHPDVIKKGATVDMSDLEKDPIVVFQRRLFYVLMPLLCFVIPVGVPCYFWNEQFINSW-YNNLARYVFCLNMTWLVNSAAH---MWGMRPYDVNIGPTENLIVSMLVCGEGWHNYHHVFPWDYKAAELGGYKTNLTTAFIDFCALLGQAYDLKTVPEKMIAKRIARTGSGSR-FFKIVDNIMEISQETVQEKFHKKEM
>A0A6L2PSZ3	402	0.522	1.386E-121	37	350	357	41	375	383
-------------------------------------ERKIVWRNVILFMYVHVAALYGLYLGIVKAKGLTVVCGLLYGACGGLGITAGAHRLWAHRSYKAKWQLRVILGVFQTIAFQNHIYEWSRDHRVHHKFSETDADPHNAKRGFFFSHVGWLLLKKHPDVRNKGKAVDMSDLEKDFVVVFQRRYYALLMPLLTFIIPTIGPVYLWNEDPWVAWYL-TVFRWVLSLHCTWLVNSAAH---MWGNKPYDKSISPSENISVAILAYGEGFHNYHHVFPYDYKTAELGDYMFNPTTAFIDFFARIGWAYSLKTMSKETILKRIARTGDGTHkfsskmnsaenadsnadkrrdshedHLWGWGDADMKTEDYKFVSV------
>UPI000C206BBA	402	0.517	1.898E-121	36	352	357	40	354	360
------------------------------------YQWKIVWRNVFAFIYLHYAVLHGLYFVFTRNVLLTLGWNLFLAFLVSQGITAGAHRLWAHKAYKANLPLRILLAFCFTIAFQDDIHQWARDHRTHHKFCDTDADPYNAKRGFFFSHMGWLITRKHPEVKAKAKSVDMSDILADPVVRFQRKYYLILMPICCFVMPTLVPYYFWNESFVVAWNL-SLMRYAVTLHATWLVNSAAH---IYGDKPFDKNITPRENRFVSIITCGEGWHNYHHVFPWDYKASELGFQKLNVTAGIIEFFARIGWAFELKTVSEDMVRRRAKRTGDGSHEgeYWGWGDKDMSKCEQNEIVTFN----
>A0A067RHH4	402	0.528	1.898E-121	37	353	357	42	368	371
-------------------------------------RHSIVWRNVVIFLYVHLAALYGIYVGIFQMKALTAIWVLGYGGLGALGITAGAHRLWAHRSYKARWQLRVILGIFQTIAFQNHIYEWARDHRVHHKFSETDADPHNAKRGFFFSHVGWLLVRKHPDVKRKGKLVDMSDLENDFVVVFQRRYYLILMPLMTFIIPTLVPVYLWDEDFWTAW-YCTMFRWVASLNFTWLVNSAAH---MWGNKPFDESISAVENLSVASIGYGEGWHNYHHVFPWDYKAAELGTYRANLTTGLIDFFSRIGWAYDLKTVSVDMIRRRAARTGDGSRHadapleelhetdngIWGWGDKDMSIEDIKEVQIYNR---
>UPI001CA87E7C	402	0.451	1.898E-121	0	354	357	0	383	385
MAPNLFGTSATLLLEASQQgisqeksVTKSAEPQlVKIKSDKPKYKWHIVWRNVIAFAYIHAAAVYGLYLALTTAKFASFVTAIGIGILSGVGVTAGAHRLWAHKAYKAKWQMRVILVFLQTVAFQNHIYEWVRDHRVHHKFTDSDADPHNANRGFFFSHIGWLMLRKHPDVFSKGVKVDMSDIEKDPLIVWQRRLYIILMPICCFLIPTWLPCYLYGEKPIVAWYL-TLLRYALTLNGTWLVNSAAH---IWGTKPYDNTISPTDSLRIGVLAFGEGWHNYHHVFPYDYKAAELGNYRANLTTGFIDFFAWIGWAYDLKTVTVETINKRSARSGDGTrmqvptgkespienddHHhhghshdncVWGWDDKDMDEEDKKDVQIYNKR--
>UPI000C143335	402	0.460	2.599E-121	18	350	357	1	334	336
------------------TLQSNLEDLGNSEKnekeknlaPHPR-KWDIAWRDCTISLIFHIGAAYGLYLSFTAAKWQTWVFAILLHVVTNLGVSVGAHRLWTHKSFQAKLPLRVILLFLFTMAFQYSVVSWSRIHRMHHKYTDTDADPHNAKRGFFFSHMGWLMIKKHPEVKAH--KVDMSDLMQDPLLRFQHRHYWEALFLLCFLLPTYIP-TMWGEQARTAFYICVCLRYIGSLHITWLVNSAAH---MWGSKPYDKNMTPVEIRIISLLAGGEGFHNYHHVFPWDYRIAEFGGYSLNIGKLFIDIMAKIGWAYNLKSVPDELIEKRVKRTGDGTHPIWGWDDPDLPLEDRDMSIV------
>A0A8D8XFC9	402	0.509	2.599E-121	4	354	357	10	352	355
----LTRNTLTMSETPD-------SIPDYEPNKKETPRHHFVWWMIIMLTYLHTASIYGLYLVFTsSAKLATLIFATVLHLSGAIGVTAGAHRLWSHRCYKANLPLRIALMLCNTLAFQMSIFTWTRDHRVHHKYTETNADPYNAKRGFFFSHIGWLMVRKHPEVLEKLRQIDMSDLLEDPVVVFQKKHYLKLLILIYFVFPTVVPMFLWRESFSNAWHIAIVLRQIYILHATFLVNSAAH---IWGQRPYDKFIQPSQNLGVAIIALGEGWHNYHHVFPWDYKTSELGTYSTNFTTAFIDFFARIGWAYDCKTVSPAMVATRAQRTGDGSHKdVWGWGDKDMTSEDKKDATVLHEK--
>A0A6G0YKZ3	402	0.505	2.599E-121	12	354	357	6	355	358
------------VCD-STTL----ETRPTEKQP---YQP-IVWRNVILCSLVHLGALYGIYLVFTSAKITTTVFAIGLYQISAIGITAGAHRLWSHRAYKAKWQLRLIIITLNTIAFQaihrgltdchilqNSVYDWARDHRLHHKYCDTNADPHNSNRGLFFSHVGWLLCRKHPDVIEKGRTIDTSDLLADPIVAFQKKYFWFLITWACFIIPTLIPVYCWGETWSNSWYVAVLLRYTLSLNAIWLVNSAAH---AWGGKPYDRFINASENLVASILSVGEGWHNYHHVFPWDYKTAELGNYHFNYTTAFIDLFAKIGWAYDMKTSSTELVRKRASRTGlvDsGGDPVplpWGWDDKDCPQSDRMEATIINRK--
>A0A0L0CIK6	402	0.596	2.599E-121	75	354	357	379	655	658
---------------------------------------------------------------------------FGLYLISGLGITAGAHRLWAHRSYKAKWPLRLILMIFNTIAFQDAAYHWSRDHRVHHKYSETDADPHNATRGFFFSHIGWLLCKKHPEVKAKGKGVDMSDLRNDKIIMFQKKYYMILMPLLCFLLPTIIPMYGWNESFINSWFVATMFRWCFVLNVTWLVNSAAH---KFGGKPYDKYINPSENSSVAILAFGEGWHNYHHVFPWDYKTAEFGQYSMNLTTAFIDFFAKIGWAYDLKTVSADIIKKRVKRTGDGSHEIWGWGDKDQPKEEIDAAVIINKK--
>UPI0008116F78	401	0.459	3.559E-121	0	351	357	0	346	347
MPPFIKNNDE--IFDDVPDLEPiavlDTKLKPGEEKE--EYKLQIVWRNVIIMAALHLSALYGLYLCFVSAKWQTSVAAFIFYQMSGLGITAGCHRLWAHRAYKARLPLRIFLAFIQTMAFQNHIYEWSRDHRVHHKYSETDADPHNANRGFFFAHVGWLLVRKHPEVIKKGRQISLDDIMQDPVVRFQKKYYLPLVLLCCFVIPTLVPHLLWNESLYNAFYICALFRYAFTLNMTWLVNSAAHF---WGRHPYDKEISPAENSFTIIGAIGEGFHNYHHVFPWDYAASELGW-RFNLSTIFINAMAAIGQAYDLKRVSPEMIRKRKARTGDvATHGNYGFYHPN--ASEENGKKIH-----
>UPI00143D0F2E	401	0.468	3.559E-121	30	355	357	44	371	373
------------------------------DTDKIEYIPQIKWPDLIAQAFIHFGCVYGFYLCLTQAKGLTFLWAFIMIYTSGFGITAGAHRLWSHRAYKAKWPLRLLLVFLFTITGQRHVYAWALDHRVHHKYTETDSDPHNAKRGFFFAHVGWLFTTPHPNVVAKREAVDMSDLEADPIVMWQKRLYVPLFALLAIGLPVFVPWYFWNETLWNSFWVGFNFRFSITLNIAFFVNSVAH---MWGQRPYDKNISPVENIAVSIAALGEGWHNYHHVFPWDYKTGELGDYSFNITTAFIDTFARFGWAYDLKSVSPAMIRRRANKYGDGSHDvhdnqVWGYGDRDIPPEDLRELEKMETKL-
>UPI0005F399A2	401	0.479	3.559E-121	3	353	357	19	380	385
---NVSQ--TKLVE-KETMTQKLLTQNAQNSRTNNKYEWKIVWRNVISLAYLHIVALYALYFILTmEIKPLTVIWNLAVGVLAGIAITGGAHRLWCHRAYKAKWPMRVILMILQTAAFQNHIYEWVRDHRVHHKFMDTDADPHNSKRGFFFSHVGWLMVRKHPDVISKGATIDMSDLEKDPIVVWQRRYYAVLMPLLCFVIPTLVPIYFWNEKPIYAW-YAAVWRYVTTVNGTWLVNSAAH---MWGMKPYDSSISATNNYGVSYLAFGEGWHNYHHVFPWDYKTSELNNYGSNLTCAFIDFFAWLGWAYDLKTVGHDLIKKRAARTGDNSiyelegdlndeHHhtqekiIWGWEDADMSVEDKLAAEIFNK---
>UPI001EEBCB99	401	0.504	3.559E-121	40	350	357	63	376	387
----------------------------------------IVWRNVLVFIYLHLAALYGLYLCFTDVTWATLVWSYALFIFGGFGITGGAHRLWAHRCYKAKWPLRVIAAVGQTIALQNDIYVWSRDHRVHHKFSETDADPHNARRGFFFAHVGWLLCRKHPEVMRRGKTVDVSDLLQDPIVVYQRKFYIPLVIIFCFAMPTLVPWYFWGESLRTSFFVASILRYVITLNATWLVNSAAH---IWGTHPYDKGINPSENRFVAFITSGEGWHNYHHVFPWDYKASELGNYGTNTTRAIIDFCAWLGLAYDLKSVPEKVVYNRVRRTGDGSHPFALQDnqfrvDDDMhQIEEEQFTEI------
>A0A8D8V1F6	401	0.464	4.873E-121	0	354	357	0	346	350
MAPN---SKSALLEEPkfDQPITAVYE--EKITKPKVE--QPIIWRNVIAISLFHLVALVTPFYCWSRCKYNTIFWGIMIGSLGGFGVTGGVHRLWAHRSYSAKWPLRLILLLCYSIAGQNSVLNWVRDHRVHHKFSDTDADPHNANRGFFFSHIGWLMCKKHPEVIAKGNQLDLSDLFADPLVRYYQKAFIYFRFFLCFIIPPCMATYLWGEDIIVSFITLSFIRYVLSLNFTFLVNSAAH---LYGYKPYDTRIFPSQNKWVSLVAMGEGWHNYHHVFPWDYKTAELGHYSTNWTTLVIDWFAWMGWAYDLKTVSPAVVTARVKRTGDGTHDVWGWGDKDMSLEDKVEATVLNGK--
>A0A1L8D6B5	401	0.472	4.873E-121	0	352	357	0	352	360
MPPNSATDlhPNG---APEKT--APDEIVDKNdvfEKlvapQAGPRKFEVVYFNLLTFGFAHLSWAYGVYLIFTAAKWQTTVFALAYGIAGGLGITAGAHRLWAHRTYKAKMPLQIILMILNTIAFQNTAMDWVRDHRLHHKYSDTDADPHNATRGFFYSHVGWLLVKKHPEVRRRGKLIDMSDIRNNPVLDFQKRYAIPLVLTLTFILPAFIPWYFWGETLNSSWHVATMFRYVTGLNLTFLVNSAAHF---FGYKPYDKSIMPAQNKFVAFAALGEGWHNYHHIFPWDYRTAELGNNSLNLTTHFIDFFAKIGWAYDLKAAPEDMIKTRAARTGDGSH-CWGWGDTDQDKEEREQAIIKH----
>A0A1B6CF47	400	0.522	6.673E-121	29	346	357	19	332	338
-----------------------------VENKPQTYIPCLRWPDLMAQIFVHGGAIYGLYLAFIDAKFLTGIWAFCLVYTSGFGITAGAHRLWSHRAYKAKWPLRLLLVFLFTIAGQRHVYAWALDHRVHHKYSETDSDPHDARRGFWFSHVGWLVLTPHPDVIARRKAVDMSDLEDDPIVMWQKRLYIPLFAIFCIGLPTLVPWYFWNETLWNSLFINFNLRFSITLNMAFAVNSFAH---MYGSRPFDKNISPVENVFVSIGALGEGWHNYHHVFPWDYKTSELGDYTYNLSTWFIDSFARIGWAYDLKSVSSDMIRRRVERTGDGSH-IWGYGDEDMDVDDKN----------
>UPI00158885DB	400	0.450	6.673E-121	0	351	357	0	350	353
MSSNSKTIPSFVIRD---QIYTDESIMTKCDTEEINQKhyiPKIKWLDLSVQIFIHVGCLYGLYLMFTKAKLLTSIWAFVIIYTSGFGITAGAHRLWSHRAYKAKWPLRLLLVLLFTITGQRHVYAWALDHRVHHKYSETDADPHNAKRGFFFAHVGWLFTEPHPDVVAKRKAVDMSDLIADPIVMWQKRYYIPLFALLAIGLPVLTPWYFWNESLWTSFWVSFNFRFCVTLNIAFFVNSVAH---MWGQKPYDKYISPVENIAVSIAALGEGWHNYHHVFPWDYKTSELGNYSFNITTGFIDAFAKFGWAYDCKSVSSGMIRRRANRTGDGSHikNIWGYGDDDIPQEDLEELETM-----
>UPI0014789BAD	400	0.438	6.673E-121	0	354	357	0	362	365
MSPNKERMpPAEChaSEDEEENSKANNRIAVTDDfltvdenysSSKVEYVPRIAWPDLTAQIFIHAGCVYGLYLIFAKAKFFTVLWAFVTVYTSGFGITAGAHRLWSHRAYKAKWPLRLLLIFLFTITGQKHVYAWALDHRVHHKYSETDADPHNVKRGFFFAHVGWLFITPHPDVISKRKAVDMSDLEADPIVMWQKRLYIPLFLLLTVGLPVGVPCYFWSESVWISFWVNFNFRFCVTLNIAFFVNSVAH---MWGQRPYDKYISPVENVAVSIAALGEGWHNFHHVFPWDYKTGELGNYTFNVTTAFIDMFSHIGWAYDRKYVSPAMVRRRANRSGDGSH-VWGFGDTDIPMEDQKELELMDRK--
>A0A7R9KVR2	400	0.515	6.673E-121	0	327	357	0	312	541
MAPNI-QSPIE----PE-----ISDISDGI-KTRRDFKVEIVWRNVAIMSGLHLAALYGLYLCFTSAHWQTMAFAVFLYVISGLGITAGAHRLWSHRAYKAKWPMRVILTIFNTVAFQNSIYEWSRDHRVHHKYSETDADPHNANRGFFFAHCGWLLCRKHPDVIEKGRNVSCEDLLQDPLVRFQRKFYLPLVLVFCFVLPSIIPNILWGESCFNAYFVCGLLRYCWTLNMTWLVNSAAHF---WGRKPYDRHISPAENKVTIIGAIGEGFHNYHHTFPWDYATSELGR-DYNLTTCFIDVCAKIGWAYDRKTVSPNMIRQRKERTGD-----------------------------
>UPI001C9A913B	400	0.453	6.673E-121	0	354	357	0	363	692
MSPRKERVPATvhqVLETKDQEIdsknRRLSEtdDFLTADQSYYSskatYVSRIRWPDLIAQIFIHAGSVYGFYLIFTEAQLLTALWAFATIYISAFGITAGAHRLWSHRAYKAKWPLRVLLIFLFTISGQRHVYAWALDHRVHHKYSETDADPHNAKRGFFFAHVGWLFTTPHPDVVLKRKAVDMSDLEADPIVMWQKRYYIPLFICLTIALPVGVPWYFWSESIWTSFWVNFNFRFCVTLNMAFFVNSIAH---MWGQRPYDKYISPVENLAVSIVALGEGWHNFHHVFPWDYKTGELGNYTFNLTTGFIDAFACIGWAYDRKYVSPTMVRRRANRSGDGTH-VWGYGDTDIPTEDLQELKLMDRK--
>A0A0A9X674	400	0.528	9.137E-121	0	325	357	0	320	321
MAPNVTSAPVTDL-PPskiDENIKTEQPVRPGNQD---SYEWQLVWRNILLFIYLHMAALYGAWLMVTSASWATVAWAILMYQCSALGITAGAHRLWAHRSYKARLPLRILLAFFNLISFQNDIMEWARDHRVHHKYSETDADPHNATRGFFFSHVGWLLCRKHPLIKEKGKGIDMSDLEKDTVVAFQKKYYLTLMPLACFVFPTVVPMYFWGESFVNAWFVATMFRYAFTLNMTWLVNSAAH---MWGQKPYDASINPAENLMVALGAAGEGWHNYHHVFPWDYKAAELGNYRANPTTMFIDFMSKIGWAYDLKTVPKE-VNELNLRT-------------------------------
>A0A6P4IGS5	400	0.475	1.251E-120	0	356	357	0	356	357
MTPNpnqnfTHEEevedwtkPSGVLfESDVTTDDGALSTYTGEFKQAQAWKRPLVWGNIIIFTVTHLASLYGGYLLFTDTKPATMLFAFVMYCLGMLGITAGAHRLWSHRSFKAKWPARLFLAILNCISFQDSIYYWVRDHRMHHKYSETDADPHNTSRGFFYSHIGWLLVRKHPDVTIKGKGLDLSDLHADPIVMFQHKYYYYLMPLGCFILPTLIPWLCWNETLASSYFVAAMFRWCVQLNMTWMVNSSAH---AWGGKPYDKGMNPSQNSFVSLMTFGEGWHNYHHVFPWDYRTAEWGGYTLSHATLLIDLFAKIGWAYDLKTVTPEMIKKRSQRTGDGTHELYG----------EKVVPSVAKKIM
>UPI00083BDE05	400	0.448	1.251E-120	0	354	357	0	363	366
MSPNKEQVPPtvyEVLEEKQrENDsknRRLAEtedFLSADESyrsSKAEFVPRIRWPDLVAQIFIHAGCVYGIYLIFAKAKLLTTLWAFATIYTSGFGITAGAHRLWSHRAYKAKWPLRLLLVFLFTITGQKHVYAWALDHRVHHKYSETDADPHNAKRGFFFAHVGWLFTTPHPDVVVKRKAVDMSDLEADPIVMWQKRFYIPLFALLTIGLPVMVPYYYWSESLWTSFWVNFNFRFCVTLNIAFFVNSVAH---MWGQRPYDKYISPVENVVVSIAALGEGWHNFHHVFPWDYKTGELGTYSFNMTTGFIDAFARIGWAYDRKYVSPAMVRRRANRSGDGSH-VWGYGDADIPLEDLQELKLMDRK--
>W8B613	400	0.447	1.251E-120	19	346	357	53	401	410
-------------------AQTQS-KADGATKEP--YKMEIVWFNVFLFVILHSTAFYGAYLMWAENAYLEFLIAYGYAVLGGLGITAGVHRLWSHRAYKARLPLRIFLMLCQSLAFQNSIYEWCRDHRVHHKFTDTNGDPHNSGRGFFFAHMGWLMCKKHPDVKERGKAIDMSDIWADPVVRFQKRFYFVVMPICCFVVPALVPYFVLGSSLQVCFFVCSMARYALSLHATWLVNSAAHF---YGMRPYEKNISSVDSKTVSIIAFGEGWHNYHHVFPWDYKAGELGTYKYNWTTAFLDLMARIGQAYDLKSVSQEMILKRVQRTGDGSHSsmidvnnnnvninelvskldhekettlVWGWDDQDICEEDRE----------
>A0A8D8W2P4	399	0.496	1.713E-120	37	354	357	16	330	334
-------------------------------------RDDLKWQNIALIVFSHTTAVWGLFKYGGQVKLATVLFAYVIGGIGGFGVTAGAHRLWTHRTYKAKWPLRVILLFCYSVAGQNSLFDWVRDHRVHHKFSETDADPHNSQRGFFFAHVGWLFLRKHPLVIEKGRTVDMSDVMADPLVMFHEKHFIWFKLIMCFIVPTLVPCYFWGEPFFISFLIMNFLRYILALNFTWAVNSAAH---IWGNKPFDGRIMPAENRVVSFLALGEGWHNYHHVFPWDYKTAELGHYSTNWTTLLIDWFAWMGWAYDLKTVSPAVVTARVKRTGDGTHDVWGWGDKDMSLEDKVEATVLNGK--
>A0A7E5W083	399	0.474	2.346E-120	0	354	357	0	343	346
MA-QTVQETATVLEE-EARTMTLVAPK---TTPR-KYK--YIYTNFLTFSYAHLAALYGLYLCFTSAKWETLLFSFVLFHMSNIGITAGAHRLWTHKTFKAKLPLEIVLMIFNSLAFQNTAITWAREHRLHHKYSDTDADPHNASRGFFYSHVGWLLVKKHPDVLKYGKTIDMSDVYNNPVLKFQKKYAVPLIGTVCFALPTLIPVYFWGESWNNAWHIA-LFRYIFNLNVTFLVNSAAH---IWGNKPYDKSILPAQNLLVSFLASGEGFHNYHHVFPWDYRTAELGNNFLNLTTLFIDFCAWFGWAYDLKSVSEDIIKQRAERTGDGSSGvIWGWDDKDMDRDIKSKANIFYAK--
>UPI00083FF050	399	0.510	2.346E-120	26	354	357	43	364	367
--------------------------RAGNST---EYVPRIAWPDLMAQVFLHVGFIYGFYLIFTEAKLFTTLWAFFIVYTSGFGITAGAHRLWSHRAYKAKWPLRLFLIFLFTITGQKHVYAWALDHRVHHKYSETDADPHNVKRGFFFAHVGWLLVTPHPEVVKKRKAVDMSDLEADSIVMWQKRLYIPLFALLAIGFPVAVPCYFWSESVWTSFWVNFNFRFCVTLNIAFFVNSAAH---MWGQRPYDKYISSVENLAVSIAALGEGWHNFHHVFPWDYKTGELGNYKLNPTTGLIDAFARIGWAYDRKFVSPTMVKRRADRTGDGSH-VWGYGDADIPTEDLQELELMDKK--
>UPI000614ABEB	399	0.471	2.346E-120	12	354	357	28	369	371
------------LETKNGRIAVTDDFLAADESyrsSKTEYVPRITWPDLIAQIFIHAGCVYGLYLIFVEAKLLTTVWAFVIVYTSGFGVTAGAHRLWSHRAYKAKWPLRLLLVFLFTITGQRHVYAWALDHRVHHKYSETDADPHNVKRGFLFAHVGWLFITPHPDVITKRKAVDMSDLEADPIVMWQKRLYIPLFVLLTIVFPVAVPCYFWSESLWISFWVNFNFRFCVTLNIAFFVNSVAH---MWGQRPYDKYISPVENVAVSIAALGEGWHNFHHVFPWDYKTGELGNYSLNITTAFIDFFAWIGWAYDCKYVSPAMVRRRANRSGDGSH-VWGYGDADILPEDLEELEMMNKK--
>A0A226EPV1	399	0.445	2.346E-120	0	352	357	0	390	396
M-PPNTSSPSATtmpSEEP--TLRRPTSndkkNKAEHEDdPRLHdihstYFPplEIVWRNVGLFAYLHIAAAAGLYFLLSgQVGWRTLVWTFIWHLFGAFGITAGAHRLWAHKSYKAKAPLRALLAFMQTVSFQNSIHEWARDHRVHHKYSETHADPHNAKRGFFFAHMGWLMARKHVMVKEKGKAIDMSDLEADPIIMFQKKYYTPLVLLISFVIPAVVPWYFWGENFIVSWCFAAQFRYCVNLHSTWLVNSAAH---MIGNRPYDVNISPSEVKSVAFFAFGEGWHNYHHTYPFDYKTAEMGNYDLNFTLAFIDFFAWIGWAYDLKTVSHKVIEERIKRTGDGSHPLshghhhhhhnhndgedhhvegsgdgvgpWGWGDKDIPIEDIEVTETLH----
>D2A4K2	398	0.509	3.212E-120	37	352	357	1	313	321
-------------------------------------EREIAWKKVFFFVYLHLGALYGLYLILTEASWLTCFWFYFLVQISTQGTGAGVHRLWAHRAYKATVPLRLLLTFYQTLTFQKDIYDWVRDHRVHHKYSDTEPDPHNASNGFFYSHMGWLMLKKTQCTIDKGKKLDLSDLEADPIVMFQRKYYWYLAPVIALGMPAFVPWYFWGERFVVSWYVCSMFRYCLTLHGTCLVNSAAH---IYGNRPYDKNILPTQNLLVSYITNGEGFHNYHHAFPWDYKAAELGSYYGNWSTAFIDFMARIGWAYDLKSVPLAMVEKRVKRTGDGTHNVWGWGDKDLHPDDAKMVEITH----
>A0A1Y1L9W8	398	0.571	3.212E-120	42	354	357	23	331	334
------------------------------------------WPMIIIYAYFHIVAVQGLYLAFTSAKIWTSLLVVFLYEVGILGITAGVHRLWSHRAYKATWQLRLLLTAFQTIAFQNSVIDWARDHRVHHKYNETDGDPYNARRGFFFSHIGWMFFRKHPDVIAKGRGIDFSDLYADPILFYQKKYYYYIMPIVCFLLPTYLPMYLWNETFTNAF-TINILRYILTLNSTLAVNSVAH---RWGSKPYDKFLNPSENLSISLLTLGEGWHNYHHAFPWDYRTAELGKFSTNLTSVFIDLMAKIGWAYDLKSASEEMIKKRVMRTGDGSHEIWGWGDKDQPKQEITEAVINHAK--
>UPI001F4F9E02	398	0.515	3.212E-120	31	349	357	31	347	354
-------------------------------KTFVPYQPRIRWLDLIVQLFLHTGFLYGFWLTLTSAKLATTIWALVVVVTSGVGITAGAHRLWSHRAYKAKWPLRLLLVFLFTIAGQRHVYQWALDHRVHHKFSETDADPHDARRGFLFSHVGWLVLTPHPAVTENRAKVDMSDLEADPIVMWQKRLYVPLFALLVVVFPVWVPWYFWDETLWRSFFVLFNFRFVLTLNIAFLINSVAH---MWGNRPYDKHISPVENAVVSVAALGEGWHNYHHVFPWDYKAAELGASPLNPTTAFIDFFARLGWAYDLKTVAPDMVRRRVERSGDGSHALWGWGDRDLPADEwRRLCE-------
>A0A6P3X106	398	0.452	3.212E-120	0	354	357	0	353	355
MSPNEERIPachAALSADPDAHWKDEPAVNAEGERTMVEYEPRIKWLDLGVQIFIHGGCLYGIYLALMQAKLLTTVWAFVTIYTSGFGITAGAHRLWSHRAYKAKWPLRLLLVFLFTITGQRHVYAWALDHRVHHKYSETDADPHNAKRGFLFAHVGWLFTTPHPDVISKRQVVDMSDLEADPIVMWQKTLYIPLFALLTIGLPVAVPWYYWSESLWISFWVNFNLRFCVTLNIAFFVNSVAH---MWGQRPYDKYISPVENVAVSIAALGEGWHNYHHVFPWDYKTGELGDYSFNVTTGFIDAFARIGWAYDRKYVSPAMIRRRACRSGDGSH-VWGYGDVDITKEDLQELKMMEKR--
>UPI00155A80AB	398	0.462	3.212E-120	0	354	357	0	352	360
M-PPNSRAtgTTGVLYEGD-TAPPTSVIQA-LKKggPDPNHKLELAWLNITLFTILHVSSVYGLWLLFTAAKWQTFLLFPAALVLTIVGISGGAHRLWAHRTFKANTPLRLIFMFLNTLAFQDAVYYWARDHRLHHKYSETDADPYNSQRGWFFSHIGWLCCKKHPDVTLKGREIDLSDLRNDKLVMFQKKHYLILMPLICFVLPTVVPMYYWGESLNCAWHCFTLLRWCASLNIVWLVNSSAH---MYGKRPYDKNIAPTNEAFLMWFRVGEGYHNYHHVFPWDYKSAELGKYSRDATTYFIDFFARIGWAYDLKSVSTEVLRQRITRTGDGTHPVWGWGDKDQPQEDVDSTTITHRR--
>B4MKR8	398	0.457	4.398E-120	0	354	357	0	360	363
MPPNAeeqkISQPdmctTGVLFeaDAETIDGGLAKDIKHLKHAEKR-KIELVWFNIIAFAYLYVASTYGIWLLFTAVKWQTSVFTLFAILFSALGISGGAHRLWTHRTFKANLPLQLILLFLNTMAFQDAVYIWARDHRVHHKYSETDADPYNSQRGWFFSHIGWLCCKKHPDVIAKGKGIDLSDLRNDPLIMFQKKYYMILMPICCFLLTTAIPMYCWNESFNNAWHVPTLFRWCLTLNLIWLVNSSAH---MYGKRPYDKTISPTDEHFLVWLRFGEGYHNYHHVFPWDYKSAELGKYSRDFTTYFIQFFASIGWAYDLKSVSTDMVKRRVIRTGDGSHNVWGWGDKDQAKEDMEETTITHQK--
>UPI000C20BDAD	398	0.501	4.398E-120	36	354	357	34	370	371
------------------------------------YVWDIVWFNVAFLSYFYFCGIYGLYLAITSAKFATNLWSILLMVCGALGTTAGSHRLWSHRTYKANLPLRIILAFFATISFQNHIYEWVRDHRVHHKHTDTDADPHNSSRGFFFSHCGWLMVRKHKDVIAKGKKIDLSDLEKDPVVMFQKKYYAILMPLLCFILPSVIPWYFWNETGVVSYYVAGVGKYIWAVNGTWLVNSAAH---LYGTKPYDKNINPSENTFVGYLALGEGWHNYHHTFPWDYKTSEFANYGPNLTTAFIDFFAWLGWAYDLKTASEEMVRRRMLRTGDGTKlppeeigkksslkedlglssdNIWGWGDINMKSVDFQYVKRFNVK--
>K7PD27	398	0.450	6.022E-120	0	353	357	0	346	349
MPPNAH-DSTGVMfEDDSEVSPQQIEDVLKLSKNR---DLPLVWRDVIKFVVLHVIGFYGFYLMFTSASIWTSVLVFVNYHLGILGITAGAHRLWAHKSYKARWPLKLFLAYIETLAFQFDIIFWAKYHRVHHKYSETDADPHNAKRGFFFSHMGWTMCEKNPEFETRCNEVDLSDLYADPIVRYQEKYYYQLLVLIFFVIPTCMPMYLWNESFENAFCI-NLTRYLISLHCTWLVNSAAHF---YGNKPYDRSLYPAENMLVTVLVNGEGWHNYHHTFPWDYKASELGLWATNTTAGFIDIMAKMGLAYDLKSVSPDMVKRRVKRTGDGSHNIWGWGDKDLTEEERQCAVITHK---
>K7PD28	398	0.463	6.022E-120	0	353	357	0	346	349
MAPNA-RDSTGVL--SEEDAEITPEQIEEVHKTSKNRHLPLVWRDVIKFAVLHALGFYGFYLMFTSARIWTSVLVFINYHLGILGITAGAHRLWAHKAYKARWPLKLFLAYIQTLAFQFDIIFWAKYHRVHHKYTETDADPHNAKRGFFYSHMGWTMVKKNPEFETRCNEIDLSDLYSDPIVNFQYKYYYQILFVVFLVVPTFIPMYFWNETFVNAFCL-NLSRYLLSLHCTWLVNSAAH---LYGNKPYDKSLYSSENFWVTILVNGEGWHNYHHAFPWDYKASELGIYSTNMTAFFIDAMAKLGLAYDLKSVAPEVVKRRVERTGDGSHPIWGWGDKDQSEEDKRSALISHK---
>A0A2S2P3Z0	398	0.500	6.022E-120	37	354	357	48	365	368
-------------------------------------KINIIWGIVLFFVVGHLSAIYGLYLAFTSTSLLTTLFGLFSWILSGLGVTAGLHRLWSHKSYKAKWPLRFILMLMSTMAFENHIYEWCMDHRIHHKYTDTNSDPHNAKRGFFFSHVGWLVVRRHPDYYDKCLKIDMSDLKKDSIVMFQKTFYVPLLLLFCFILPTIIPVYFWNETYVNAFFT-TMLRYIFTLNMTWLVNSAAH---IWGKRPYDASINPSENLSVSLGALGEGWHNYHHVFPWDYKAAELGNYRANLTTAFIDFFSLIGWAYDMKTVSNDMILKRANRTGDGSHPngdgIWGWDDSNISIEDRKLTTVINKK--
>UPI001F00BAD6	398	0.496	6.022E-120	35	356	357	57	374	375
-----------------------------------QYVPKIKWLDLSAQIFIHGGCLYGFYLMFTQAKFVTSLWAFIVIYTSGFGITAGAHRLWSHRAYKAKWPLRLILVFLFTITGQKHVYAWALDHRVHHKYSETDADPHNAKRGFFFAHVGWLFTTPHPDVVAKRKVVDMSDLEADPIVMWQKRFYIPLFALLTIGLPVAVPYYLWSETFWTSFWVSFNFRFCVTLNIAFFVNSVAH---MWGQKPYDKNISPVENIAVSIAALGEGWHNYHHVFPWDYKTGELGDYSFNITTGFIDAFARIGWAYDRKYVSPEMIRRRANKSGDGSY-VWGYGDVDIPKEDLQELETMDKKIL
>A0A0L0CGX5	398	0.451	6.022E-120	31	354	357	80	446	449
-------------------------------KP---YKMEIVWHNVLLFIILHSAALYGLYLVFAENAYIDLALsfhsenmilmnvffhclstAYFVVFFGGMGITAGVHRLWSHRAYKARLPLRIFLMLCQSLAFQNSIYEWTRDHRVHHKFTDTDADPHNSRRGFFFAHMGWLMCRKHPDVKEKGKQIDMSDLEADPVVMFQKKYYFIIMPICCFVLPALFPYYYLGSSLKVCFFVGSMFRYCLSLHGTWLVNSAAHF---YGMKPYDKNISSVNNKMVSAIAFGEGWHNYHHVFPWDYKAAELPNY-YNWTTGFLNFMAKIGQAYDLKTVSDEMLLKRIQRTGDGSHPscidlnnnntsgsvitpemlskldhdneetmVWGWDDKDVHIEDRLGTKIIEKK--
>B6CBS5	397	0.548	8.246E-120	37	355	357	38	354	359
-------------------------------------KPEIVPLNLITFGYGHLAAIYGIYLCFTSAKWATIVFAFVLYICAELGITAGAHRLWSHRSYKAKLPLRLILLLFNTLAFQNTAIDWVRDHRMHHKYSDTDADPHNATRGFFFSHVGWLLTRKHPEVKRRGKDIDMMDIYNDSLLKFQKKYAIPFVGLVCFVIPTLMPMYFWNETLNNSWHIATMLRYIVNLNMTFLVNSAAH---IWGYKPYDKSIKPVQNITVSILILGEGFHNYHHVFPWDYRTSELGNDFLNFTTLFINLFAKIGWAYDLKTASDKVVAARRKRTGDGT-NLWGWEDKSLNEEERQAATVLypNKYL-
>D2KCJ1	397	0.470	8.246E-120	0	351	357	0	352	359
MPPQAEADtsTTGVLY--ESDVQTKD-GGLDREVAGMKYagskKYDLVYANIIWFILLHIASLYALYVAFADTMWQTNVFAFVCYLQSGMGITAGVHRLWAHKAFKAKWPLRLTLMLWNTMAFQDSVIDWARDHRVHHKYSDTDADPHNAVRGFFFAHVGWLCCRKSDQVKAKGQLIDMSDLENDPILAFQKKYYMKLMPLVCFILPTVIPVYGWDESWANAFLVPTLLRYAIVLNATWSVNSFAHF---FGHRPYDNALNPRENLGVACVALGEGFHNFHHTFPWDYKSSELPFYTLpNPSSAFIDFMAYIGQASDLKTVSNAVVRRRAKRTGDGTHKIWGWDDTDLTAEFKKDVTIH-----
>UPI001F0E9B18	397	0.498	8.246E-120	14	343	357	20	346	363
--------------EPSVELKGDLNDLLQAQKNQKPYKIQIVWRNVIIMGLLHVAAIYGATLCFGTAKWQTVVAAILLYVYTGLGITAGAHRLWSHRSYKAKFPLRLFLALAQTMAVQNHIYEWSRDHRVHHKYSETDADPHNAKRGFFFAHVGWLLCRKHPEVINKGKTISYDDLLRDPIVVFQRRYYIPLILICCFILPTLLPTLLWGETLWNAYFICAILRYVWTLNMTWLVNSAAHF---WGRHPYDKNIHPAENYLTVYGAIGEGFHNYHHTFPWDYSTSELGW-RFNLTTMFINAMAAIGQAYDLKQVSPEMIIKRKLRTGDiDTHGNYGLYNPPMMKE-------------
>UPI0005F3A7BC	397	0.467	8.246E-120	0	353	357	0	378	381
MTPNLFGSSTTlVLEATKQDVsQNNSVGEKALKQKLltqttlnsqPKYEWKIVWRNVISLAYLHIVALYAWYLLLTmQVSPLTFIWYFALGCFSCIGITAGVHRLWCHRSYKAKWPMRVILMVLHTIAFQNHIYEWVRDHRVHHKFTDTDADPHNSKRGFFFSHVGWLLIRKHPDVISKGATIDMSDLEKDPIVVWQRRYYAVLMPLLCFVLPMLVPIYFWNERPIYAW-YGAVCKYVTALNGTWLVNSAAH---MWGMKPYDSSISPTDgYSILGIGVFGEMWHNYHHVFPWDYKAAELGYYRRNITCAFIDFFAWLGWAYDLKTVGHDLVKKRAARTGDGSiyertgdHKdelhtqekiIWGWEDADMSLENKLAAEILNK---
>UPI00148C8DB6	397	0.424	8.246E-120	0	352	357	24	407	416
MAP--TAAPVPVKQAPAPPAKKMTPVAAAAPSmETKKfsgstpYKADIVWHNVVLFIILHSMAFYGLWLIFAESAYLELITAYFFSVLGGLGITAGVHRLWSHKAYKAKLPLRIFLMLCQSLAFQNSIWEWTRDHRVHHKFTDTHADPHNSRRGFFFAHMGWLMCKKHPDVGIKGKQIDMTDIEQDPVVMFQKKYYFVVMPICCFVVPMMIPYYFMGTSLKVCFFTCSMLRYALSLHGTWLVNSAAHF---YGMKPYDTSISSVNSKVVASITFGEGWHNYHHVFPWDYKAAELGTYSHNWTTGFIDMMAKIGQAYDLKSVSQEMVYKRVLRTGDGSHIaakldannnnsaptnelvmhldhekeenvVWGWDDKDISEEDRKFATIVN----
>A0A1D2NF30	397	0.444	8.246E-120	6	348	357	69	443	452
------SQPEKLLKssADSTMTQRKVASSPQDEKKEGEVDimdipatVDIVWRNVFLFVYLHVFSAYGLYLLFTgQVLWQTVIWTALIHTCGALGITAGAHRYWAHKSYKAKLPLKLLLVFMQTVSFQNSIHEWSRDHRVHHKYSETNADPHNAKRGFFFAHMGWLMCRKHPAVKEKGKQIDMSDLEAEPLIMFQKKYYTPLVLMTSFVMPTFVAWFFLGEKFLTAWCFASQLRYCFNLHCTWLVNSAAH---LWGDHPYDKAINPAENKGVAIFAFGEGWHNYHHVFPWDYKTAELGRYRYNFTAAFIDFFAWIGWAYDLKTVSDKMVRDRVRRTGDGSwrHEkesatltevtdslassmgmshggPWGWGDESIPLADSQMT--------
>A0A026W7K5	397	0.492	1.129E-119	33	353	357	44	360	364
---------------------------------KVEYVPRIKWLDLSAQIFIHVGCLYGLYLVLTQAKWLTVLWVFVTIYTSGFGITAGVHRLWSHKAYKAKWPLRLLLVFLFTITGQRDVYTWALDHRVHHKYSETDADPHNAKRGFFFAHVGWLFTTPHPDVVAKRKVVDMSDLEADPIVMWQKRLYIPLFALLAIGLPVAVPCYFWSESLWISFWISFNLRFCVTLNIAFCVNSVAH---MWGQRPYDKNISPVENVAVSIAALGEGWHNYHHVFPWDYKTGELGEYSLNLTTGFIDSFARIGWVYDRKSVSPRMIHRRAHRCGDGSH-VWGYGDLDILSEDLEELEMMDK---
>A0A0L7RGW3	397	0.459	1.129E-119	0	354	357	0	363	366
MCPDNERVPPTVypeLEeentENETKNDRLAEtedFLAADESyrsSMAEYVPRIAWPDLLAQIFIHAGWLYGLYLILTQAKLLTALWVFVTIYTSGFGITAGVHRLWSHRAYKAKWPLRLVLMFLFTITGQKDVYTWALDHRVHHKYSETDADPHNVKRGFFFAHVGWLFITPHPDVIAKRKAVDMSDLEADPIVMWQKRLFIPLFALLTIGLPVAVPCYFWSESLWISFWVNFNFRFCITLNIAFFVNSVAH---MWGQRPYDKYISPVENVAVSIAALGEGWHNFHHVFPWDYKTGELGNYSYNLTTAFIDAFAYLGWAYDRKYVSSEMVRRRANRSGDGSH-IWGYGDKDIPIEDLKELKLMDKK--
>UPI0006262ADA	397	0.483	1.129E-119	18	354	357	39	369	372
------------------PLQT-DEIKSRRKTET-AYVPRIQWLDLIVQIFIHGGCLYGLYLILTQAKFLSALWAFVTIYTSGFGITAGAHRLWSHRAYKAKWPLRMLLVFLFTITGQRHVYAWALDHRVHHKYSETDADPHNARRGFFFAHIGWLFTTPHPEVTAKRAAVDMSDLEADPIVMWQKRLYIPLFALLAIGFPVAVPYYFWGESLWISFWVNFNFRFCVTLNIAFFVNSVAH---MWGQKPYDKHISPVENMAVSLAALGEGWHNYHHVFPWDYKTGELGSYSSNITTGFIDAFAQLGWAYDRKFVSPVMVKRRADRSGDGSH-IWGYGDRDMPREDLEELENMNDK--
>A0A8D8QZ57	397	0.459	1.129E-119	21	353	357	71	415	418
---------------------MDPAVRPSPWSPPVKgPEVKLSWndyittrRRRIFFLAIHILSLVGLYYCVSgRAMVLTMLWAFGLGFVSSIGVTAGAHRLWSHHSYKAKWPMRLLLAIFQTIGIQYSIWNWVRDHRLHHKYTDTDADPHNSTRGFFFSHIGWSLILPHPEVTEKVKVIDTSDVEKDWVVVWQYRLYAPLAIMLCYVIPTLVPWYFWGENMWVAHCVATQLRHVITLHGTFLINSVAH---MWGNRPYDKNINPTENLFVSVASFGDGWHNYHHVFPWDYKNAELWNYKFNISTGFVDLCALIGWAYDLKTVPSDMIRKRVARTGDGTYAhnhdggVWGWTDKDLPEEDKKMATILNK---
>A0A5E4M8B0	396	0.498	1.546E-119	28	354	357	32	356	359
----------------------------KSEEPV---KVDIIWGIVLFFVISHLCAIYGLYLVFASAKLQTTLFGIYVWILSGIGVTAGLHRLWSHKSYKAKWPLRFILMLMSTIAFENHIYEWCMDHRIHHKYTDTNSDPHNAKRGFFFSHIGWLVVRRHPDYYDKCQKIDMSDLKTDNIVMFQKIFYIPLLLLLCFIIPTILPVYFWNETYCNAFFVSTMLRYIFTLNMTWLVNSAAH---IWGNRPYDASINPSENLSVALGSLGEGWHNYHHVFPWDYKAAELGHYRANLTTAFIDFFALIGWAYDMKTVSNEIILKRAGRTGDGSRFngdqIWGWDDTDLSTEDKQLTRVINKK--
>A0A1L8D6M1	396	0.517	2.117E-119	13	346	357	15	337	340
-------------EEKSAEFEKLIAPQAGPR------KFNIVYFNLLTFGYWHLAGAYGLYLCFTSAKFATVLFAILTYTAAEIGITAGAHRLWSHKAYKAKLPLQIILMTFNTLAFQNSAIEWVRDHRLHHKYSDTDADPHNATRGFFYSHVGWLLVRKHSEVKKRGKTIDMSDMYSNPVLAFQKRYIVPWVILVTFLLPTIIPVYLWNESLWTSWHV-TMLRYVANLNATFLVNSAAH---LWGYKPYDKNIMPAQNISVSLATFGEGFHNYHHVFPWDYKAAELGNNRYNLTTKFIDFFAWIGWAYDLKSVSEELVVNRMRRTGDGS-NLWGWGDKDMTEEDRN----------
>A0A7E5VVD0	396	0.474	2.117E-119	24	350	357	26	347	349
------------------------EPAADAEAS-PRPKLILFWPNIVLFVVFHVALVYAIYLAFTKAMWQTNVFAYVLGLLSNVSVTAGVHRLWSHRAYKAKLPLRLFLLFFFTMIYEGSVLHWVRDHRVHHKHCDTDADPHNSRRGFFYAHVGWAMARKNPEVIAKGRTIDVSDILSDPWLRFQHKYYLRLVIVICYVLPTYIP-TLWGEEAWTAFFVAGVLRHVLSTHAIALINSAAH---MYGTKPYDKNILPVENKLVSLLATGEGFHNYHHTFPWDYKAAELGGYSLNFATFFIDVMAKLGLAYDLKTVSPELIEKRVKKTGDGSHPVWGWNDKDMPEEDRKSAII------
>T1JPP6	396	0.489	2.117E-119	23	331	357	40	358	363
-----------------------SEPKDGVKVPTRKsvtyvepvnqdnhkYRLQIVWRNVVIFALLHIGAIYGFYLCLTQAKWTTVAFAYFLYVYSGLGITAGAHRLWSHRSYKAKWPLRLFLAVANTIAFENDIYEWTRDHRVHHLYSETDSDPHDSRRGFFFAHVGWLLCRKHPSVIEKGKKVDCSDVLKDPIVRFQRRYYLPLVITWCFIIPTIIPYFAWNESLWISYFVCSIFRYCFTLNMTWLVNSAAH---MWGNQPYDKSHNARENIGVSLGAIGEGFHNYHHTFPYDYSASELGW-EFNLTKFFIDSCAVLGLVYDRRKVSKEVLKRRVQRTGDGSHH-------------------------
>UPI001CA9EC84	396	0.493	2.117E-119	31	354	357	45	367	370
-------------------------------KENVEYTPRIKWPDLAAQMFIHFGCVYGFYLCLTQAKALTSLWAFVTIYTSGFGITAGVHRLWSHRAYKAKWPLRLLLAFLFTITGQRDVHTWVLDHRIHHKYSETDADPHNVKRGFFFAHVGWLFTTPHPSVIAKRKIVDMRDLESDPIVMWQKTLYIPLFALLAIALPVWVPYYFWNETLWNSFWVNFNFRFSITLNIAFFVNSVAH---LWGQRPYDKNISPVENIAVSLAALGEGWHNYHHVFPFDYKTGELGNYSFNWTTGFIDFFEKIGWAYDLKSVSPEMVKRRADKCGDGSHEsqIWGFGDRDMPKEDFCELKKMERK--
>H9JF74	396	0.466	2.117E-119	0	352	357	100	439	440
MSPNIaTIVPSQETENEYEKL----EPPQASER-----KYEIIYFNIFTFTFAHLSALYGVYLCFTSAKRESLILGYIIGVLAGFGVTAGAHRLWTHRTYKAKMPLQILLMLFYSFAYQNSAVHWIRDHRLHHKYSDTDADPHNATRGFFYSHMGWLLVKKHPEVKRRGRSLDMSDIYSNRVLMFQKKYAIPITGTICFVIPTLLPMYLWGESFKNAWHI-TILRYIITLHVAFLVNSAAH---IWGYKPYDKRILPTQNLFVSFMAFGEGFHNYHHVFPWDYRTAELGNNYLNLTTMFIDFFAWLGWAYDLKSVPVSLAESRARKTGDGT-GLWGWGDKDMSEDLKRQTVGEN----
>UPI0012675835	396	0.450	2.898E-119	0	353	357	0	351	356
MSTNIV---TSHLETDVT-----PESKEGS-ISKSTYKWKLVWSHVLIMVFIYAGGLYGLYLFLFYCSWKTCLWTYIYGTISFQGVTAGTHRLWSHRSYKAKLPLRIILMICQSMTFQGHIYGWARNHRAHHKFSDTDGDPHNAKRGFFFSHVGWLLVLKHKDFINKRKTICVDDLESDPVVQFQRKYYLPLVILLCYLLPTIVPWYFWNESLSISWYTAAMFRHCVSLNATYCVNSIAH---LFGTKPYDKRIFAVENSLISVVTYGEGWHNYHHVFPWDYKTSEFGNSRLNQTTMFINFFAKIGWAYDLKTVTKELIERRARRSGDGSkfnfenHHnnndVWGWGDFDMKTEDIEEVKKYNK---
>A0A6I8V4C8	396	0.497	2.898E-119	11	354	357	18	357	361
-----------VLCETDAGPKGTASDLSTL-KTTDGRKLELVWINIILFIYVHTASLYGIWLMLTTTKWQTDVFAVILFSLASLGITAGAHRLWAHRTYKANVAVRLILLFFNTLAFQDAVYYWARDHRLHHKCTDTDADPYNSKRGWWFAHIGWLCCKKHPDVTAKGKLIDLSDLQRDPLVMFQKKYYLILMPILCFILPTLVPVYFWGESLSVAWHVPALTRWCLMLNVVWLLNSSGH---MHGKRPYDRSISPTSLVFLIWLRYGEGYHNYHHVFPWDYKGAEMGHYSQDLPTILIRMFARLGWAYDLKSVSMDMVRKRVLRTGDGTHPVWGWGDKEHPQEDIDSTTITYKK--
>A0A8J2R9S8	396	0.493	2.898E-119	40	351	357	60	374	383
----------------------------------------IVWRNVFIFIYLHLAAFYGLYLCFTDAvTWATLVWSYALFIFGGFGITGGAHRLWAHRCYKAKWPLRVIAAVGQTIALQNDIYVWSRDHRVHHKFSETDADPHNARRGFFFAHVGWLLCKKHPEVIRRGKTVDVSDLLQDPIVVYQRKFYIPLVLIFCFVMPTLVPWYCWGESLRTSFFVASILRYVITLNATWLVNSAAH---IWGAHPYDKGINPSENRFVAFITSGEGWHNFHHVFPWDYKASELGNYGTNTTRAIIDFFAWMGLAYDLKSVPDEIVYSRARRTGDGSHSIIALKDNqfrlgEIHVEEEQFCEII-----
>B4NKB3	396	0.460	2.898E-119	31	355	357	62	409	415
-------------------------------KP---YEMEIVWHNVVLFIILHSMALYGGYLIYAESAYLEIVPIYITMFLGGLGITAGVHRLWSHKAYKAKLPLRIFLMLCQSLAFQNSIWEWTRDHRVHHKFVDTHADPHNSRRGFFFAHMGWLMCKKHPDVTSKGKQIDMSDIEQDPVVMFQKKFYFIIMPICCFVLPMLFPYYCMGTSLRVCFFTCSILRYTFSLHGTWLVNSAAHF---YGMKPYDVNISSVNTKLVSTITFGEGWHNYHHVFPWDYKAAELGTYGYNWTTAFIDVMAKIGQAYDLKFVSKDMVHKRVLRTGDGSHiaalidannndtapsnelvahldhdleetAVWGWDDKDISEEDRQGASIVNSEL-
>A0A8J6HVP8	396	0.456	2.898E-119	17	353	357	2	344	701
-----------------PNSTTFDSVSPTVPPPEsKRYKYEIVWIKVIFFAYLHVGAVYGLYLLVTEAKWPTWLWWFALLWISSQGTGAGAHRLWCHRTYKAKLPLRILLAFYQTITFQKDIYDWCRDHRIHHKYSDTDSDPHNASRGFFYSHIGWLLIKKQEEVTSKGKKLDLSDLEADPVVMFQRKYYWYLAPVIAFLMPAAVPWYFWNERFEVSWYVCNMFRYFLTLHATCLVNSAAH---IFGTRPYDKNILPTQNLFVSLISNGEGFHNYHHAFPWDYKAAELGSYFGNWSTAFIDLMAKIGWAYDLKSVSATMVAKRAMRAGDGSWKfdtrnekaVWGWDDKNMDKSDIKMAEVTYR---
>T1JXU0	395	0.514	3.969E-119	0	330	357	0	318	330
MAPRI----------PEgtnnERIESiEPELK---DKNTVEYKVQIVWRNVVLFIALHIAALYGLKLIFTAAAWQTTFFAFLLYICGGLGITAGAHRLWSHRSYKAKWPLRVILSIFNSLAFQNHIYEWSRDHRVHHTYSETDADPHNATRGFFFAHMGWLLCRKHPEVIRKGANIDCSDILADPIVRFQKKNYLKLVFIFCFLLPTIIPRIFWGESLWNAYFICAAFRYCFLLHVTWLINSAAH---LWGQHPYDKHINPAENLSVCLTAIGEGFHNYHHTFPYDYSASELGT-RYNLTTVFIDAMASIGWAYDRKRVSPSVLKQRIERTGDGSH--------------------------
>U5KFQ4	395	0.527	3.969E-119	17	338	357	7	323	336
-----------------TTIFREEEPALTfvVPQEPRKY--QIVYPNLITFGYWHIAGLYGLYLYFTSAKWQTMLFSFMLVVLAELGITAGAHRLWAHKTYKAKLPLQIILMVLNSIAFQNSAIDWVRDHRLHHKYSDTDADPHNANRGFFYSHVGWLLVRKHPEVKRRGKELDMSDIYNNPVLRFQKKYAIPFIGAMCFGLPTFIPVYCWGETWTNAWHI-TMLRYIVNLNITFLVNSAAH---IWGNKPYDSKILPAQNIAVSIVTGGEGFHNYHHVFPWDYRAAELGNNYLNLTTKFIDFFAWIGWAYDLKTVSSDVIKSRAQRTGDGT-NLWGLEDK------------------
>A0A1I8NWE4	395	0.520	3.969E-119	31	354	357	40	361	363
-------------------------------KSAKERKLEPAWLNIIIISYVALGSLYGLYLLLTnSVKLKTFVFATILSYSSGLAITAGAHRLWTHRSYKAKWPVKIFLLILNTVAYQNSVYVWARDHRVHHKYSETDADPHNAMRGFFFSHVGWLLCKKHPDVKAKGKGIDMSDLKSDPLVMFQHRHYFILMPLLSFVIPTLIPMYLWGETFSNSWHVSALLRWFYSVNWVWCINSVCH---LYGNKPYDKRLNPGENNQISWLTLGECFHNYHHVFPWDYKTAELGGSMSNLGALFIETCAKFGLTYDLKTVPQDIIKQRIMRTGDGSHPIWGWGDKDQRPEEIANAVILEKR--
>UPI0004CD874F	395	0.498	3.969E-119	36	346	357	50	361	372
------------------------------------YIPKIKWLDLSVQIFIHAGCLYGIYLIFTQAKLLTSLWAFMTIYMSGFGITAGAHRLWSHRAYKAKWPLRLLLVFLFTIAGQRHVYAWALDHRVHHKYSETDADPHNAKRGFFFAHVGWLFTSPHPDVVAKRQAVDMSDLIADPIVMWQKKLYIPLFALLTIGLPVCVPWYFWNESLWTSFWVNFNFRFCVTLNIAFFVNSVAH---IWGQRPYDKDISPAENLLVSIAALGEGWHNYHHVFPWDYKTGELGSYSYNITTGFIDAFARIGWAYDCKYVSPEMIRRRADRTGDGTHthdkNVWGYGDKDIPYDDLK----------
>A0A067QVK1	395	0.514	3.969E-119	33	349	357	55	368	377
---------------------------------TRDYVATWRWPDLAVQLFIHVGCLYGFYLILTSVRLLTTIWAFVVVYASGIGITAGAHRLWSHRAYKAKWPLRLLLVTLFTVSGQRHVYQWALDHRVHHKYSETDADPHDARRGFLFSHVGWLVLTPHPEVEEKRKFVDMSDLEADPIVMWQKRLYVPLFAIFVIAIPVLVPWYFWDEGLWQSFWVLFNCRFCVTLNIAFFVNSIAH---MWGNRPYDKNISPVENFAVSMAALGEGWHNYHHVFPYDYKTAELGHYSLNLTTAFIDFFAWLGWAYDCKTVSEEMIRRRVHRSGDGSHRLWGWGDKDIPEEDLRDLE-------
>A0A6L5D8K2	395	0.608	5.434E-119	74	354	357	8	285	288
--------------------------------------------------------------------------AFVLYQIGGLGITAGAHRLWAHRTYKAKWPLRLLLAFFNLVSFQNHIYEWARDHRVHHKYSETDADPHNARRGFFFAHCGWLVVRKHPQVFEKGSQISLQDLHEDKIVMWQKKYYLILMPIMCFILPTMAPPMLWGETWSNSFIVATLLRYAVTLNVTWLVNSAAH---MWGNKPYDKTINPAENTPVALMALGEGWHNYHHVFPWDYKTAELGNYRYNLTTAFIDFFKWVGWAYDLKTVPPSVIEKRVKRTGDGSHELWGWGDKDMSTTEREEALHLGKK--
>A0A437BUS7	395	0.462	5.434E-119	0	355	357	0	342	345
MAPNSIQNDEGLgVE-----VQPESLTPPKLTQ--IRHK--ILYVNLTYFLYWHLAAPYGIYLCFTSVKWETIIFGFVVFLAAELGVTAGAHRLWSHKSYKAKRPLEIILMLFNSMAFQNSIIHWARDHRLHHKYCDTDADPYNASRGFFYSHVGWLLTKKNKEVLKRGKTIDASDLFNNPVLQFQKKYAIPVFALCCFILPTAIPMYVWGETLNNSWH-ANLLRYTINLNVTFLVNSAAH---IWGYRPYDKSIYPAQNVYVSLVTLGEGFHNYHHVFPWDYKTAELGNNKLNVTTWFINFFTKLGWAYDLKTVSNEIVRARAMRTGDGK-DLWGWNDKDITDMDKEHTDILYSKT-
>UPI0018C356EB	395	0.459	5.434E-119	3	354	357	7	356	361
---PANSSVTGVLFesDADTADGALSADISQLKKaEKREFK--LVWRNIILLSLVHLVGLYGVYLFFFHAKWPTRLFTIILYWMGTVAATAGAHRLWSHRSYKAKWPLRALLVFFNLTTFHFSCFHWARDHRVHHKYADTDDDPHNSSRGFFFAHVGWLLIEKPSNVVAKGKSLDLSDLYADRILMFEHKYYFKLVTLLGFVLPTIIPMYMWNESFINTFCVAVVLRLAIVLNAQWSINSVAH---MFGTRPYDKNINPTQTVGVSIVCLGEGWHNYHHAFPWDYRAAEWGGSSLNLAAAFIEFFAKIGWAYDLKTVSPEMIERRVKRTGDGTHAIWGWGDKDLSRESKQNAIVLNKR--
>A0A1A9Y8Z7	395	0.462	5.434E-119	30	354	357	61	415	418
------------------------------EKEHLKkpYKVEIVWRNVIAFIILHTGAFYGLYLVFAELAILEFLFGYFLTFLGGIGITGGAHRLWAHRSYKAKLPLRIILMVFDTLAFQDSIYVWARDHRVHHKFTDTNADPYSSRRGFFFSHMGWLMCRKHPDVVEKGKLIDLSDLEADPVIRFQRKYFVMLMPLFCFVLPAIIPYLAWGAPLMRSFFICSVLRYTISLHGTWTVNSIAH---IYGTKPYDKNISPVESKLVSIVALGEGWHNYHHIFPWDYKAAELGRY-PNVTVTILNLLAKIGQAYDMKTVSREMILRRTKRTGDGSYPfvlkdlnnnepettnvpadmlsqldhekekvfIWGWDDKDISEDDRNLVHILDKK--
>A0A2R5L9U9	394	0.487	7.440E-119	15	330	357	6	316	333
---------------PTTTTTAPIKPAPK-DVPEKEFRTQVVWRNVAIFAALHSMAIYGFYVSLVHAMWTTWLVAFVWGQCAGLGVTAGAHRLWSHRAYKARFPLRVVLMIFNCMACQNDLYEWTRDHRVHHKFSETHADPHNVNRGFFFAHMGWLMCKKHPDVMKKGKAVDCSDLLRDPVIRFQKKYYVLLATFFCFYLPTIVPHHLFGESYWNAFFVSTMLRYVFSLNFTWFVNSAAH---LWGQKPYDKHISPVENRFVSMVAMGEGFHNYHHTFPWDYSTSELGW-EINFTTMFIDFMSKIGLAYDLKTVPKDVVEKRKARTGDHSY--------------------------
>UPI000C140634	394	0.448	7.440E-119	16	350	357	9	339	341
----------------EEHAKTDNNEKEKKDEPLLPHprKWDIEWRNLILFIIFHIGAVRGVYLLFTAAKWQTCLFTLLLYIATSIGITVGVHRLWSHKTFQARLPLRLILLFFSTMAFQFSVVAWSRLHRMHHKYLDTDADPYNARRGFIYSHFGWMLIKKHPEY--KLRIVDMSDLLQDPLLRFQNNHYWEVLFIAFFLIPTYIP-TLWGEQASTAFYTCVCLRYICALHAIWLINSAAH---MWGTKPYDKNMTPVETRIVALLAAGEGFHNYHHAFPWDYRIAEFGGYSLNIGKLFIDIMAKIGWAYNLKSVPDELIEKRVKRTGDGTHPIWGWDDPDLPLEDRNMSIV------
>UPI0003DF6399	394	0.492	7.440E-119	35	353	357	50	364	368
-----------------------------------EYVPRISWSNLIGLLFVHIGGLYGFYLIFVEAKLSTTLWMFITIYTTGFGITAGVHRLWSHRAYKAKWPLRLLLIFLFTITGQKDVYRWALDHRVHHKYSETDADPHNVKRGFFFAHVGWLFITPHPDVVSKRKTVDMSDLEADRLVMWQKRYYILLFPLLTIGLPVVVPWYFWSESIWTSFWVNFNCRFCITLNIAFFVNSVAH---IWGQRPYDKYISSVENTMLSIAALGEGWHNFHHVFPWDYKTGELGNYTFNLTTGFIDTFARFGWAYDRKYVSPAMVRRRAKRSGDGSH-IWGYGDADIPAEDLQELKLMDK---
>A0A6P4HYK5	394	0.418	7.440E-119	0	353	357	0	397	405
MTPNIIGSTFILAEtaiadgnnnkmaaTPAATANTVAAPAPKVSKkleksAEKPYEMEIVWRNVGLFVVLHSMALYGLYLIFAESAYLELLPVYFSMFIGGLGITAGVHRLWSHKAYKAKLPLRIFLMLCQSLAFQNSIWEWTRDHRVHHKFTDTHADPHNSRRGFFFAHMGWLMCKKHPDVTSKGKQISMEDIEQDPVVMFQKKMYFVVMPICCFVLPMIFPYYVMGSSLRVCFFTCSMLRFCLSLHFTWLVNSAAHF---YGMKPYDVNVSAMNNKLVSTLTIGEGWHNYHHVFPWDYKAAELGTYSFNWTTAFIDVMAKIGQAYDLKSVSQEMVYKRVLRTGDGSHiaalldannnnaiptselvahldheleehAIWGWDDKDISEEDRKGANVVNK---
>A0A8J6HB38	394	0.433	7.440E-119	25	354	357	575	919	922
-------------------------PRDAKPDSQPQYRWKLIWRNIILYLIMHITGLYGLYLLVLYSQWKTIFWAWFLLVAALQGVTAGTHRLWAHKAYKAKLPLKMLLCIFQTLSLQNHIYDWATYHRVHHKYVDTDADPHNSRRGFFFSHVGWLFIEPRPNVAEKYKSIDFSDLEADPVVMIQKKYYhVFFAPVIGFLLPAVIPWYFWNESFETAFFVSTMLRYAMCTNITFLVNSWAH---IFGSRPYDKNIYPTESPTVAVLTGGEGWHNYHHTFPWDYKTGEFGKYRSNLTTGFLDLMAAIGWAYDLKTASEEMIMKRVNRTGDGSrkfdklfnpsaddHHgddlVWGWGDKDMTQEDFSFVKIRNQK--
>UPI000767077A	394	0.478	1.019E-118	35	354	357	21	336	339
-----------------------------------EYVPGIRWPDLIAQVFIHAGCVYGFYLMFAEAKLFTSLWAFVTIYTSAFGITAGAHRLWSHRSYKAKWPLRLLLVFLFTISGQRHVYAWALDHRVHHKYSETDADPHNAKRGFFFAHVGWLFTTPHPDVVLKRQAVDMSDLEADPIVMWQKRLYIPLFALLTIGLPVFVPCYFWSESLWISFWVNFNFRFCVTLNIAFFVNSVAH---MWGQKPYDKYISPVENVAVSIAALGEGWHNYHHVFPWDYKTGELGNYTYNVTTGFIDAFACIGWAYDRKYVSPTMVQRRANRTGDGSH-VWGYGDTDIPTEDLQELNQMDQK--
>A0A6J1WF32	394	0.473	1.019E-118	32	354	357	22	337	340
--------------------------------EPREYK--IVYHNLLTFGYWHLAGIYGLYLCFTSAKWATIILSIFTYMAAEIGVTAGAHRLWAHKTYKAKLPLQIFLMVLNSIAFQNTALHWARDHRLHHKYTDTDIDPHNAKRGFFYSHVGWLLVKKLPKVKDYGRQIDMIDLNNNPVLRFQKKYAIPFIGLVCFIIPTLIPMYFWGESLNNAWHLC-MLRYISNLNATFLVNSAAH---MWGYKPYDKGILSTQNLPVSLATFGEGFHNYHHVFPWDYRASELGNNKLNLTTKFIDFFAWIGWAYDLKTVPKDMIMRRAKRTGDGT-NLWGWEDNDISEEDKNTTIILYEK--
>UPI000C142C18	394	0.482	1.019E-118	32	350	357	27	338	340
--------------------------------PHPK-KWDIVWREVIIFTIFHITAIRGLYLFITVAKWQTCIFAFVLYIATTTSVTVGAHRLWSHKAFQAKLPLQIILLFFFTMAFQYSAVIWARLHRMHHKYLDTDADPHNAGRGFFFSHIGWMLIKKHPEY--RAHKVDISDLMRDPLLRFQHKHYWEVLFIICFLIPTYIP-TLWGEQASTAFYTCVCLRYICALHAIWLVNSAAH---MWGTKPYDKNIRPVETKVVSLLAAGEGFHNYHHTFPWDYRIAEFGGYSLNTGRLFIDIMAKIGWAYNLKSVPDELIRKRVKRTGDGTHPIWGWDDPDLPLEERRMSII------
>A0A3L8DX70	394	0.483	1.019E-118	33	353	357	44	366	751
---------------------------------KVEYVPRIKWLDLSAQIFIHVGCLYGLYLVLTQAKWLTVLWVFVTIYTSGFGITAGVHRLWSHKAYKAKWPLRLLLVFLFTITGQGvlfaqrDVYTWALDHRVHHKYSETDADPHNAKRGFFFAHVGWLFTTPHPDVVAKRKVVDMSDLEADPIVMWQKRLYIPLFALLAIGLPVAVPCYFWSESLWISFWISFNLRFCVTLNIAFCVNSVAH---MWGQRPYDKNISPVENVAVSIAALGEGWHNYHHVFPWDYKTGELGEYSLNLTTGFIDSFARIGWVYDRKSVSPRMIHRRAHRCGDGSH-VWGYGDLDILSEDLEELEMMDK---
>UPI0018933483	394	0.508	1.395E-118	24	332	357	10	309	317
------------------------ELPA--PKP---YKMEIVWRNVILMGSLHMIALYGFYLIFFAVQWKTVLAAYILYTLSGIGITAGAHRLWSHKSYKAKLPYRIMMMILQTMAFQNDIYEWARDHRMHHKYSETTADPHDATRGFFFSHVGWLLVRKHPDVRAKGKNIDMSDLMTDPVVRFQRKYYLPMMAVICFVLPAVLPWWLWGETLWNAYIVCSLTRYCFTLNMTWLVNSAAH---MWGNRPYDRHISPRQNLVTIVGAHGEGFHNYHHTFPYDYRTSELG-CRINTTTWFIDFFAWLGQVYDRKEVPTSVVERRMERTGDGTRGL------------------------
>UPI00077FD8C3	394	0.467	1.395E-118	0	339	357	0	319	323
MAPNVVS--TSVQEEHHEH---------EPETKPLE-PVQIVWRNVFLFIGLHAAAIYGLYLVIAHATLTSWFYGVFLSFANGLGITAGAHRLWTHRSYKAKLPLRIFLAFCNCLALQNDIYEWSRDHRVHHKFAETNADPHNVNRGFFFAHMGWLMAKKQKDVIEKGKTVDISDIWADPVVRFQHRFYVPLAAICCFVIPSAIPYYCWNEDWYASVFGAGFLRYVLCLHFTWFVNSAAH---LWGNKPYDKYISATESKWVSAFAIGEGFHNYHHTFPWDYATSELG-YKYNFTTFFIDCMAYIGQAYDLKTTNPESIHQRKIRTGDGSYFI----DKD-----------------
>A0A8D8TUI4	394	0.505	1.395E-118	21	354	357	20	354	357
---------------------TPDSIPDYEPKERaKEFqRHHFVWWMIIMLTYLHTASIYGLYLVFTsSAKLATLIFATVLHLSGAIGVTAGAHRLWSHRCYKANLPLRIALMLCNTIAFQMPIFYWTRDHRLHHKYSETNADPYNSKRGFFFCHIGWLLVQKHPEVIEKGRQLDLSDLLEDPVVTFQKKHYWNVLILIYLVFPTVVPMFLWGESFSNAWHIALVLRYICTVNAAALVNSVAH---LWGQRPYDKFIQPSQNLGVAIIALGEGWHNYHHVFPWDYKTSELGTYSTNFTTAFIDFFARIGWAYDCKTVSPAMVATRAQRTGDGSHKdVWGWGDKDMTSEDKKDATVLHEK--
>A0A6J1M606	394	0.449	1.395E-118	20	352	357	56	412	421
--------------------QTDAQKAAAAAKP---FKAQIVWHNIVLFIILHSTALYGLYLIPAESAYLEILPIYLFSFLGGLGITAGVHRLWSHKAYKAKLPLRIFLMLCQSLAFQNSIWEWTRDHRVHHKFTDTHADPHNSRRGFFFAHMGWLLCKKHPDVRGKGKQIDMSDIEADPVVMFQKKYYFVVMPICCFVVPMLLPYYLMGTSLKVCFFSCSMLRYCLSLHGTWLVNSAAHF---YGMKPYDVNISSVNSKLVSNITFGEGWHNYHHVFPWDYKAAELGTYNGNWTTAFIDLMAKIGQAYDLKYVSKEMVYKRVLRTGDGSHiaalldannnnsaaptnelvmhldheqeenAVWGWDDKDISEEDRKSATIAN----
>A0A653CZA7	393	0.587	1.910E-118	74	354	357	6	282	285
--------------------------------------------------------------------------AIVLYQLGGLGVTAGAHRLWAHRSYKAKWPLRLILTFCNTLAFENSVIEWSRDHRVHHKFSETDADPHNAKRGFFFSHVGWLLCRKHPEVRSKGKGIEISDLEADPILAFQHKYYMILMPIVCFVLPTMAPMYLWNETFVNAF-TVNIFRYVLTLNATWLVNSAAH---LYGSKPYDRFINPAENLTVSILALGEGWHNYHHTFPWDYKTSELGKYSVNFSAAFIDFFAKIGWAYDLKTVSEEMIKKRVLRTGDGSHEVWGWGDKDQPKEDYNEAVVLNKR--
>A9YRX6	393	0.518	1.910E-118	25	338	357	9	325	337
-------------------------ILRGKEEPTLTWlvpqasprKYQIVYPNLFTFGYWHIAGLYGLYLCFTSAKWQTMIFSFILFVLAEIGVTAGAHRLWAHKTYKAKLPLQILLMILNSIAFQNSAIDWVRDHRLHHKFSDTDADPHNATRGFFYSHVGWLLVRKHPEVKRRGKELDMSDIYNNPVLRFQKNYAIPFIGAVCFGLPTLIPVYCWGETWSTAWHI-TMFRYVMNLNVTFLVNSAAH---IWGKKPYDKKILPAQNIAVSIATCGEGFHNYHHVFPWDYRAAELGNNSLNVTTKFIDFFAWIGWAYDLKTVSQDMIKHRALRTGDGS-NLWGLEDK------------------
>A0A8J6HVP8	393	0.445	1.910E-118	17	353	357	352	694	701
-----------------PNSTTFDSVSPTVPSPeTKRSKIEIVWKKVIFFAYLHIGAIYGLYLLVTEAKWATWLWWYVIMLVSTQGTGAGVHRLWCHRTYKAKLPLRILLAFYQTITFQKDIYDWCRDHRVHHKYSDTDSDPHNASRGFFYSHMGWLMCKKQEEVTSKGKKLDLSDLEADPVVMFQRKYYWYLAPVIAFLMPATVPWYFWNERFEVSWYVCNMLRYFLTLHGTCLVNSAAH---IFGTRPYDKNILPTQNLWVSYITNGEGFHNYHHAFPWDYKAAELGSYYGNWSTAFIDLMAKIGWAYDLKSVSAKMVAKRALRTGDGSWKfdtandkaVWGWDDKNMDENDIKMAEVTYR---
>A0A1B6BZA0	393	0.605	2.615E-118	74	355	357	6	291	293
--------------------------------------------------------------------------AILLYHFSGLGITAGAHRLWAHRSYKAKLPLRIILVVFNTLAFENHVIEWARDHRVHHKFSETNADPHNAKRGFFFSHVGWLLCRKHPDVLQKGKGIDISDLTSDKLLQFQRKYYLLLMPIICFIIPTFIPVYLWGETWTNSWFVATLFRYTFTLNMTWLVNSAAH---MWGQRPYDQYINPSENLSVAIGALGEGWHNYHHVFPWDYKTAELGNYRANFTTAFIDFFAKIGWAYDLKTVSMAMIKKRVERTGDGSHPdhshegdVWGWGDKDLSQEDKEDALVMHRKT-
>A0A7I8VJL0	393	0.459	2.615E-118	0	339	357	0	330	335
MPPRNLEKCVYVTEADQKD-----ELEAVIEQnqPAKQPPTKIVWRNVIWMIYLHIAALYGVYLM-YYCKWQSWIWFAVTYGMSGLGITAGAHRLWAHRSYKAKLPLRIVLAIWNTMAFQNDVIEWSRDHRVHHKYSETDADPHNANRGFFFSHVGWLLVRKHPEVRAKGKRVNIDDLLADPVLVFQRKVYLPAMIFTCFFFPSLVAWYFWGESWWTAFFTVGILRYTLVLNATWAVNSVAH---MFGNKPYDREISPVETLSVAVAALGEGYHNYHHTFPQDYSASEFGW-GRNCTTAFIDFCAWIGQAYGMKKISPEMIKRRMERTGDGSTG-FGYTNPP-----------------
>B4QPM3	393	0.472	2.615E-118	0	354	357	0	351	355
M-PPNTKDKTVVLYesDAQTVDGGLStEL--SNPKTTDGRKMKLVWFNIVLFLILHISSLYGVWLFFTSATWTTFLLLWPAVVVTILGVSGGAHRLWAHRTFKANTPLKLIFLFLNTLAFQDAVYYWARDHRVHHKYTETDADPYNSQRGWFFAHIGWLCCRKHPDVVEKGKQIDLSDLEADPLIMFQKKYYLLLMPIICFVLPTVVPMYLWGESLNVSWHVMTLLRWCISLNLIWTVNSSAH---MHGMRPYDKNICPVDQSFLIFFHVGEGYHNYHHVFPWDYKSAELGKYSQDVTTKFIEFMAYLGWAYDLKSVSLDSVKQRAQRTGDGSHPVWGWGDKDQLKEDVGVTTISHQR--
>UPI001CF75684	393	0.453	2.615E-118	31	354	357	16	355	358
-------------------------------KP-QQYQWKMVWRNIILYIIMHITGFYGLYLAVFHAQWKTVFYSWFLLIIALQGVTAGSHRLWAHKAYKARLPLRMLLCIFQTLSLQNHIYDWATYHRVHHKYVDTNADPHNSRRGFFFSHMGWLFIEPHRDVEDKYKSIDFSDLEADSVVMIQKKYYhVFFAPVIGFYLPAAIPWYFWGENFWTAFFVASMLRYCACTNITFLVNSWAH---IYGSRPYDKNIYPTESPTVAVLTGGEGWHNYHHTFPWDYKTGEFGKYRSNLTTGFLDFMAAIGWAYDLKTVSEEMIMKRVVRTGDGTrkfdkidkilnadddHHhedmVWGWGDKDMAKEEMNYVKIHNRK--
>UPI0014430A34	393	0.475	2.615E-118	13	352	357	18	364	365
-------------CEPaskETNFKnervPETEDFLTVDKnyrsSKTKYVPRIRWPDLVAQIFIHAGCVYGLYLMLSQAKLLTSLWAFVTIVISAFGITAGAHRLWSHRAYKAKWPLRLLLIFLFTIAGQRHVYAWALDHRVHHKYSETNADPHNAKRGFFFAHIGWLFTTPHPDVVSKRKAVDMSDLEADSIVMWQKRLYIPLFFLFTIALPVSVPCYFWSESLWTSFWVNFNFRFCVTLNVAFCVNSVAH---MWGDKPYDKFISPVENVMISIAALGEGWHNFHHVFPWDYKTGELGNYRYNVTTGFIDAFANIGWAYDRKYVSPAMVRRRANRSGDGTH-VWGYGDADIPIEDLRELKQMN----
>A0A8J5V7E8	393	0.496	2.615E-118	36	346	357	49	359	372
------------------------------------YTPKIKWLDLSAQIFIHTGCLYGLYLLLTEAKLLTGLWVFIMIQLSGFGITAGAHRLWSHRAYKAKWPLRLLLIFLFTIAGQRHVYAWALDHRVHHKYSETDADPHNAKRGFFFAHVGWLFITPHPDAVAKREAVDMSDLIADPIVMWQKKYYIPLFALLCIGLPVIVPWYFWNESLWTSFWVNFNFRFCVTLNIAFLVNSVAH---MWGHRPYDKSISPAENNFVSVLALGEAAHNYHHVFPWDYKTSELGSYTFNLTTGFIDAFARLGWAYDCKYASQQMIRRRANRTGDGSHtdpNVWGYGDEDLTSDDLK----------
>UPI0007383519	393	0.478	2.615E-118	0	344	357	30	366	380
MSPN-SRD--GVTKNDVVNVKN----HCGEDKGMNIYKPAVKWPDLIVQIFVHAGCAYGIYLIFTEAKWLTTLWALITIYTSAFGITAGAHRLWSHRAYKATWPLRLILVLLFTITGQRHVYAWALDHRVHHKYSETDSDPHNAKRGFFFAHVGWLFTTPHPDVEEKRAAVDMSDLEADAIVMWQKKYYIPLFALLAIGFPVWVPCYLWNETLWTSFWINFNFRFCVTLNLAFFVNSVAH---MWGQRPYDKHISPVENIAVSIAALGEGWHNYHHVFPWDYKTGELGDYSFNITTGFIDAFAHIGWAYDRKYVLPEMVRRRAKRSGDGSHvpNVWGYGDTDILQEE------------
>A0A0M3QXP7	393	0.430	2.615E-118	1	352	357	83	458	467
-APPVKATPPA----PAKTAPKPVAVAAEATKtkATLEpFKTEIVWHNILLFIILHSSALYGLYLIFAENAYLEIIPVYATTFLGGLGITAGVHRLWSHKAYKAKLPLRIFLMLCQSLAFQNSIWEWTRDHRVHHKFTDTHADPHNSRRGFFFAHMGWLLCKKHPDVRSKGKQIDMTDIEQDPVVMFQKKYFFVVMPICCFVLPMMFPYFLMGTSLRVCFFTCSMLRYALSLHGTWLVNSAAHF---YGMKPYDVHISSVNTKLISTIAFGEGWHNYHHVFPWDYKAAELGDYKHNWTTAFIDLMAKIGQAYDLKSVSQEMVYKRVRRTGDGSHiaslldannnnseptselvmhldhekeeNVWGWDDKDITEEDRKLATIVN----
>UPI0006B080E3	392	0.508	3.581E-118	30	330	357	13	309	310
------------------------------EKRRSSPKLQIVWKNVFIFAFLHAASLYAIQLVFTSAKLKTIVFAFLLYVASGVGVTAGVHRLWAHRSYKAKWPLRLLLAFFNSVAFQNDIYEWSRDHRVHHKFSETDADPHNAKRGFFFSHIGWLMVRKHPDVIEKGKIVDCSDILADPIVRFQRKYYTPIVFLSCFVIPTVVPVWSWGESYWNAFYVAGILRYCWTLNVTWLVNSAAH---MWGNRPYDRSINPRENKYVIVSAMGEGFHNYHHTFPWDYSTSEFGT-RLNVSTVFIDFMAALGLAYDRKTVSPDVIKRQRERHGDGSY--------------------------
>A0A7U1H0S2	392	0.518	3.581E-118	19	334	357	4	321	322
-------------------VQTTTILR-GEEQQTLTLRPpratprkfQIVYPNLITFGYWHIAGLYGLYLCFTSAKWQTILFSYILLVLGELGITAGAHRLWAHKTYKAKLPLEILLMVLNSIAFQNSAIDWVRDHRLHHKYSDTDADPHNATRGFFYSHVGWLLVRKHPDVKKRGKELDLSDIYNNPVLRFQKKYAIPFIGAICFGLPTLIPVYCWGETWTNAWHI-TMLRYVTNLNVTFLVNSAAH---IWGNKPYDKKILPAQNIAVSIATGGEGFHNYHHVFPWDYRAAELGNNKLNLTTHFIDFFAWLGWAYDLKTVSNDMIKNRSLRTGDGS-DLWG----------------------
>UPI000A1CF68E	392	0.485	3.581E-118	0	334	357	0	343	355
MTPNpkdyAHNEevgdrtkPTGVLFESDmgTDDGALT-IYSGEFKQAQTRKQSLVWRNIIIFTVLHIVSLYGGYLLVTQTKPATILFTFVIYSLGMLGLTAGTHRLWSHRSYKAKWPVRLFLVILNCLTFQDSIFVWVRDHRMHHKYSETDADPHNTSRGFFYSHIGWLLVKKHPDVTIKGKGLDLSDIRADPIVMFQHKYYYYLMPLGCFILPTLIPWLCWNESLSSSYFVAAVLRWCVQLNMTWMINSSAH---AWGNKPYDKAMNPSQNSFVSLMTFGEGWHNFHHVFPWDYRTAEWGGYSLSHATILINLFAKIGWAYDLKEVTPEMIKKRTLRTGDGTHELYG----------------------
>A0A6G1S999	392	0.542	3.581E-118	34	336	357	57	354	359
----------------------------------YQYRVQIVWRNVILMSLLHLGALMGLRQCFVSAQWKTIVAAYLLYVAGGTGITAGAHRLWAHRSYKAKWPLRLLLAAMQSLAFENSIYEWSRDHRVHHKYSETDADPHNAIRGFFFAHMGWLLCRKHPEVKIRGKQIDLSDLVADPIVRFQHRYYLACVAVFCFIVPTLIPYMLWGETLYNSFYICALLRYVITLHATWLVNSAAH---MWGRRPYDKNINPSENRGVSFWALGEGFHNYHHTFPWDYATSELG-YDLNTTKMFIDFFAYIGWAYERKVVSPDMIKQRKLRTGD-T-PVFGpYG--------------------
>A0A6P6YJF9	392	0.472	3.581E-118	14	354	357	20	359	362
--------------EPSVELKGDLNDLLEAQKNQKSEKLQIVWRNVFIMGLLHIGAVYGATLCFGTAKWQTVLAGFIFYVLSGLGITAGAHRLWSHRSYKAKFPLRLFLAFLQTMAVQNHIYEWSRDHRVHHKYSETDADPHNAKRGFFFAHVGWLLCRKHPEVIRKGRTISNDDLLRDPIVVFQRRYYIPLLLFCCFIFPSLVP-LMWGETLWNAFFICAIFRYVWTLNMTWLVNSAAHF---WGRRPYDKTINPAENYLTVFGAVGEGFHNYHHTFPWDYSTSELGW-RLNLTTIFINTMAFIGQAYDLKQVSPEMIIKRKLRTGDiDTHGNYGIYNPPMMKElatSSNGIDVEHKK--
>A0A0A9WGL8	392	0.463	3.581E-118	36	355	357	43	369	372
------------------------------------YKWIPVWRTLLVFAYIHAVFPYGVYLFFTRVKWATHIFVWVSIYIGGLGITAGAHRLWAHKSYRARAPLRIILALFNASAFQRSIYDWVRDHRSHHRFTDTDADPYNSQRGFFFSHMGWLLIKKHPDVQEKGNVIDMSDLESDWVVMLQKKYYGIIMPICMAVLPMAIPVYLWGEDPWNAWIVCCVSRWCYMLHSTWVVNSLAH---IYGNKPYDKSITPAQNVYVAIIAFGEGWHNYHHAFPWDYKTSEFSSWELNWTSAFIDFFAKIGWAYNLKTANVEMIKKRVLSTGDGSHTLhqhlhikgnaWGWDDLELTDEDKSMACILFPKT-
>A0A2P8ZDU1	392	0.476	3.581E-118	37	354	357	38	371	375
-------------------------------------KQGFVWRNIIFFIYLHLGAVYGLYTMMAWSMLPVFVFQVFYNTLGGIGITAGAHRLWAHRSYKAKLPLRIILAFFQTLAFQNHIYEWSRDHRVHHKFTETDADPHNAKRGFFFSHVGWLLMRKHPDVFIKGKTVDMSDLERDSVVVWQRRIYPVAMPILRFVVPTVLPMYIWDIDFWPAW-YQALSGWALSLNFTWLVNSAAH---MWGFRPYDKTLNPAENKIVAALAYGEGWHNYHHTFPYDYKAAELGNYSYNLTTAFIDFFAALGWAYDLKTVPESVVKRRVARTGDGSHPrfgsntegkdnhqhsenmpiIWGWGDKDMKECDMKDVTMISEK--
>A0A653CRG1	392	0.496	3.581E-118	30	346	357	59	372	387
------------------------------QTDTDEFVPQIRWPDTIVQLFLHLGLVYGLFLCLVSAKFYTTLFAFLTIYITGFGITAGAHRLWSHRAYKAKWPLRLILVILFTVTGQRHVYAWALDHRVHHKYSETDADPHNAKRGFFFSHVGWLILTPHPKVVEKRKAVDMSDLEADPIVMWQKKLYPPLFAIFNIILPVGIPVYYWNETLWNSFWINFVARFTITLNIAFFVNSVAH---MWGQKPYDRNISPVENLAVSLAALGEGWHNYHHVFPWDYKTGELGN-AYNPSTAFIDFFARLGWAYDLKSVSKGMIARRAKKCGDGSHPqIWGYGDEDIGKEDQE----------
>A0A8J6HTL2	392	0.482	3.581E-118	30	350	357	53	383	391
------------------------------EDPAANFTvDDILWKKVFYFFYLHVSAFYGLYLLTTTASWKTTIWSYFLLLCCVEGITVGTHRLWSHRAFKAKLPLRILLAFFQTLTFQKDVYDWVRDHRVHHKYADTNADPHNATRGFFFSHMGWMMIKKHKEVIEKGKALDMSDLEADPVVMIQRKYYWkVWAPLVTFLIPSIIPWYFWNEKYSVCWHACNMLRVCISLHGASSVNSAAH---KWGTKPYDKNMRAVETTTVSLISLGEGFHNYHHTFPWDYKAAELGSYDLNWNTAFIDFMAKIGWAYDLKTATKEMVEKRAGRTGDGSrggvegHDygevnVWGWGDKDMDREEMDMAKI------
>A0A834M3J2	392	0.440	3.581E-118	30	353	357	47	389	393
------------------------------QQQNNEYKLQIVWRNVLIFVLLHAICVYGFALVFTGfYNWKTLVFTYIYTVFGGFGITAGAHRLWAHRTYKANLPLRIFLMFAQCAALQNDIHEWVRDHRVHHKFTDTNADPHNASRGFFFSHVGWLLCKKHKDVMVKGKTVDMSDVLADPVVRFQMRHYIPLVIVWNILIPTWIPWYFFGEEFMYSFVIC-MARYTLSLNGTWLVNSAAH---IWGMKPYDSTIKPTESLSVSIIAFGEGWHNYHHIFPWDYKAAELGNYRVNFTTAFLDLMARIGWATELKTASEDMIKKRVLRTGDGTwyglsqlknnaddkgHHhhdhgdmLWGWGDTDMGQNDVKEILKFNR---
>UPI000626385F	392	0.460	3.581E-118	15	353	357	31	364	394
---------------PSTNGQFGASEKEQTTDE-VEYVPAIKWLDLAAQVFIHAGCLYGLYLVLAQAKFLTTLWAFLTIYTSGFGITAGAHRLWSHRAYKAKWPLRLLLVFLFTITGQRHVYAWALDHRVHHKYSETDADPHNAKRGFFFAHVGWLFTTPHPNVVVKRGAVDMSDLEADPIVMWQKRLYIPLFALLAIAFPVVVPWYFWSESLWTSFWVNFNFRFCVTLNIAFFVNSVAH---MWGQRPYDKSISPVENVVVSIAALGEGWHNYHHVFPWDYKTGELGDYSFNITTGFIDAFARIGWAYDRKYVSPEMVRRRANRSGDGSH-VWGYGDSDISMEDRRELEMMDQ---
>A0A1B0CJP4	392	0.586	3.581E-118	44	331	357	1	285	607
--------------------------------------------NIIVFLYLHLAALYGVYLQLTAAKYLTFGIAIILGFCGGMGITAGAHRLWSHKSYKAKLPLRVLLMLFQTLAFQNHIYEWVRDHRVHHKFTDTNADPHNSRRGFFFSHMGWLMTKKHPDVKNKGCTVDMSDIEADPVVMFQKKYYGILMPVFCFFLPALVPYYLLGETFTNSWYIASVLRYVLSLHGTWLVNSAAH---LWGMKPYDKNISPSDNIFVAIYAYGEGWHNYHHVFPWDYKTSELGIYSTNMTAAFIDFFSKLGLAYDLKTVSEDMIKKRILRTGDGSHE-------------------------
>M4PTD0	392	0.504	4.903E-118	17	346	357	2	333	338
-----------------QTIQTTTILEQKEEKtvtllvpQAGKRKFEIVYFNLVSFAYWHIAGLYGLYLCFTSAKWATILFSFFLFVVAEVGVTAGAHRLWSHKTYKAKLPLQILLMVMNSLAFQNTAIDWVRDHRLHHKYSDTDADPHNASRGFFYSHIGWLFVRKHPDVKKRGKEIDISDIYNNPVLRFQKKYAIPFIGAVCFALPTLIPVYGWGETWTNAWHVA-MLRYIMNLNVTFLVNSAAH---IYGKRPYDKKILPSQNIAVSIATFGEGFHNYHHVFPWDYRAAELGNNCLNFTTKFIDFFAWIGWAYDLKTVSKEMIKQRSKRTGDGT-NLWGLEDVDTPEDLKN----------
>UPI000C2027D7	392	0.448	4.903E-118	25	348	357	0	336	344
-------------------------MLSHKTENKSQYKWDIVWLNVIGIAYLHLVAIYGLYATLFHASWKTNLHAFYVALIGSLGITAGCHRYWCHKSYKAKLPLRLILLYFNSSFFQNCIYVWVRDHRVHHKFSETDADPHNSARGLFFSHMGWLMVKKHPDVLEKGKSVPMDDLKNDPIVMFQKKYYFVLMPMFCFILPTLIPWYFWNEDLKTAFYV-TMFRYCYTINLTWCLNSFCH---TIGYRPYDKNMKAVQNNLLGPLTIGEGWHNYHHVFPWDYKASEYMGYGWNLSTGFIDLMAKIGWAYDLKSVSKEMIEKRMLRTGDGSlaingkkqigaetkcYEsyLWGWDDVDMIPEEKKDT--------
>B3NCQ1	392	0.471	4.903E-118	0	354	357	0	351	354
M-PSNSEDITGVLYETDVQTVGGGLSRDlGRLKATDGTKMELVWLNIVLFVILHISSLYGLWLLFTASTWTTFLLFIPAVAVTTLGISAGAHRLWAHRTFKANTPLKLILLFLNTFAFQDAVYYWARDHRVHHKYTETDADPYNSNRGWFFAHMGWLCCRKHPAVVEKGKQIDLSDLEADPLVMFQKKYYLLLMPVICFFLPTVVPMFLWGESFNVSWHVMALLRWCISLHFVWLVNSSAH---MHGMRPYDKNICPVNLSFLIFFRFGEGYHNYHHVFPWDYKSAELGKYSQDVTTKFIEFMAYLGWAYDLKSVSLDLVKQRAQRTGDGSHPVWGWGDKDQLKEDVGVTTRSHQR--
>UPI001CA93302	392	0.490	4.903E-118	29	330	357	72	368	371
-----------------------------CEKEGPKPARRYVWRNIILMSLLHLGALYGLWL-IPAAKPVTLVWGFLCFLLSALGITAGAHRIWSHRSYKASLPLRIFLAIANSMAFQNDIYEWARDHRVHHKFSETDADPHNATRGFFFSHVGWLLVRKHPDVIEKGRKLDLSDLKADKVVMFQRRFYKLSVVVMCFLFPTLVPWCFWGESLRNSFFLSAILRYVLVLNATWLVNSAAH---MFGNRPYDRNINPRENRLVTFGALGEGFHNYHHTFPYDYSTSEFGW-HYNFTTAFIDLMCLLGLASDRKKVSKETILARKTRTGDGSH--------------------------
>A0A6P7G106	392	0.432	4.903E-118	0	352	357	21	407	413
MAPNLLGKSSSYLMadatsaEPVQIIQTKESLQQSYQtyqqqvkqsasRKAPKYKWEIVWRNVLAFVLLHSVGTYGIYcMLLGRVKIFTIAFNILFAVFAGLGVTAGAHRLWAHRTYKAKFPLRLLLAFFHTAALQNDIHEWVRDHRVHHKFTDTDADPHNASRGFFFSHIGWLMLRKHKDVLEKGKTVDMSDVESDPVVMFQKKYYVFLVTMLTFLVPAHIPWYFWKENYLLAWYMC-IFRYALSLNITWLVNSAAH---IWGTKPYDNTIGPTENKYVSALGFGEGWHNYHHTFPWDYKAAELGDYKLNYTTAVLDFMSRIGQAYDLKTASMEMVKKRVARTGDGSwtngkvegesnkdHHhhtheecVWGWGDKDMDEEEIRDVREFN----
>A0A0T6B747	392	0.574	6.713E-118	77	353	357	0	272	275
-----------------------------------------------------------------------------MYQISGLGITAGAHRLWAHKSYKAKWPLSLFLAMCNTIAFQDAAVDWARDHRVHHKYSETDADPHNAKRGFFFAHVGWLLCRKHPDVKAKGKGIDMSDLYADPVLRFQKKYYLIIMPFLAFVIPTMIPMYLWNETFKNAFF-ANMLRYAFTLNATWLVNSAAH---MFGSKPYDRFINPAENKSVAILAMGEGWHNYHHTFPWDYKTAEMGRYSVNFTALFIDIMAKIGLAYDLKTVSEDMIRRRVERTGDGTHELWGWGDEDQPDEEKREAIIINK---
>UPI000C6E7E57	392	0.505	6.713E-118	29	333	357	22	325	326
-----------------------------IEKPqKKEFKAQIVWSNVAFVVIVHSSALYGLYLAFTSAKWLTILYGTYLYVITGLGITAGVHRLWAHKAYKAKWPLRLLLAYWNTIAFQKSVFEWSRDHRVHHKFSETDADPHNVNRGFFFAHVGWLMLRKHPEVRSKGSVIDLSDLENDPIVRFQKKYYPFLVVLCCFYIPTILPNWLWGESYWNAFFVSGMLRYCLVLNGTWLVNSGAH---MWGYRPYNRFINPADNKLIHIGTVGEGYHNYHHTFPWDYSASELG-YTLSLTTKFIDLMAWMGLAYDLKTVPPEIIKHRKETTGDGTvYNrRW-----------------------
>UPI001E660FFD	392	0.489	6.713E-118	0	334	357	0	321	327
MAPNITE--ERCLEPTEGEFEKLIAPQA---APR---KFQIVYRNILTFGYGHIAALYGLYLGLTEAMWKTIFFNYILFVLAAVGVTAGAHRLWTHRAYKATMPLQIILIFMNTLAFQNTAIDWIRDHRMHHRYSDTDADPHNATRGFFYSHVGWLLVKKHEEVKKRGKFIDMSDIYANPVLMFQKKYAIPFIGSVCFLLPTLVPVYYWGESLNTAWHIC-LFRYILNLNTTFLVNSAAH---LWGYKPYEKSIKPVQNTVVTFIVFGEGFHNYHHVYPWDYRTAELGNNRLNFTTLFIDFFAKIGWAYDLKTVPEAMVKVRAKRTGDGS-DLWG----------------------
>A0A835GP00	392	0.492	6.713E-118	19	346	357	4	333	338
-------------------VQTTTILEQKEEKtvtllvpQAGKRKFEFVYQNLITFAYWHIAGLYGLYLCFTSAKWATIVFSFILFVIAEIGITAGAHRLWSHKSYKVKLPLEILLMVMNSIAFQNTVIDWVRDHRLHHKYSDTDADPHNASRGFFYSHIGWLFVRKHPEVKKRGKELDMSDIYNNPVLRFQRKYAVPFIGAVCFGLPTLIPVYCWGESWTNAWHI-TMLRYIMNLNATFLVNSAAH---IYGKRPYDKKILPAQNIGVSIATFGEGFHNYHHVFPWDYRAAELGNNSLNLTTKFIDFFAWIGWAYDLKTVSKEMIKQRSKRTGDGT-NLWGLEDKDTPENLKN----------
>UPI0015DDFB52	392	0.516	6.713E-118	9	346	357	7	334	339
---------TTILEQKeEENITLPLVPQAG------KRKFEIIYPNLITFTYWHVAGLYGLYLCFTSAKWASILFAFFLFVVAEVGITAGAHRLWSHKTYKAKLPLEILLMVMNSIAFQNSAIDWVRNHRLHHKYSDTDADPHNASRGFFYSHVGWLLVRKHPDVKKLGKKLDMSDIYNNPVLRFQKKYAIPFIGAVCFGLPTLIPVYCWGETWTNAWHI-TMLRYIMNLNVTFLVNSAAH---IYGKRPYDKKILPAQNIAVSIATFGEGFHNFHHVFPWDYRTAELGNNSLNFTTKFIDFFAWIGWAYDLKTVSNEMIKQRSKRTGDGT-NLWGLEDVDTPDDLKN----------
>UPI001C205064	392	0.438	6.713E-118	0	354	357	0	353	357
MPPLVDPVPSGVVF--ETDTQTNDLGLAKDVtnlKKASPKKYEYVWFNIFWFLFLHIGSVYGVYLALTSAKWQTNVFAFLVHLMCATGIGAGSHRLWTHRSFKAKTPLRTLLMIWQTMGFQDTIFEWARDHRTHHKYADTDADPHNAERGLFFSHMGWLCCKKNPEVIEGGRRLDLSDLYEDPVVMFQKKYYLIMMPILCFVLPTVIPVYCWNESWLNAFFIPTILRYTCGINVVWSVNSFAH---KYGYRPYDKSLNPRENIGVWLVCV-EGFHNYHHTFPWDYRATEHPlWNMLTPTIMFIDAMAWIGQAYDLKTVSPEIIKQRSQRTGDGTHHLWGWDDPEFTEKmKAQFGVVHSEK--
>UPI0006B0C956	391	0.484	9.191E-118	0	329	357	1	323	324
LASN--RSTATVMEknIPETATVMEKNIP---EKEKGSSKLRIVWRNVYIFAFLHATSLYAIYLVFTSTLLKTVVFAFVLYVISGLGITAGVHRLWAHRSYKAKWPLRLLLAFFNSVAFQNDIYEWSRDHRVHHKFSETDADPHNATRGFFFSHIGWLLVKKHPDVIEKGKTVDCTDILADPVVRYQRKYYIPLIVLCCFVMPTVVPAWFWNETYWNAFYVAVILRYCWTLNITWLVNSAAH---MWGNRPYDRYINPRENKYVIVSTMGEGFHNYHHTFPWDYATSELGF-RWNITTMFINFMAFLGLAYDRKTVCLEVIRKRKERTGDGS---------------------------
>B7PMS4	391	0.488	9.191E-118	22	332	357	10	316	324
----------------------MAEPASATTPATKPFKAQIVWRNVILMGYLHLISLYGFYIIFTAAQWKTILAAYILYTISGIGITAGSHRLWSHRSYKAKLPYRILLMLFQTMAFQNDIYDWARDHRVHHKFSETTADPHDATRGFFFSHVGWLLCRKHPDVISKGKTIDLSDLMADPVVRFQRKYYMPLMVLTCFLLPALGPWYFWGESLWYSFLVCSLTRYCFTLNMTWLVNSAAH---TWGNRPYDKHISPRQNLVTIVGAHGEGFHNYHHTFPHDYRTSELG-CRINTTTWFIDFFAWLGQVYDRKEIPTNVVENRMLRTGDGSRGL------------------------
>A0A1I8NS51	391	0.467	9.191E-118	0	355	357	0	364	366
MAPherPVSSSqyskkeieTTGVLfeEDVETNDGGLAkdiESMKNAEKKKL----EIIWLRVLFFVIVHIGGFYGAYLSVVSAKWQTNIFALILGIFASLGITVGSHRLYSHRAFKVNLPLELLILYMQTMCFHLSVYHWVRDHRVHHKYTETEADPHNAKRGFFFSQIGWLLVKKQQEVKEKAKGIDYSDVLNNPLVMFQHRHYFILTLFACYIIPTIVPIYFWNETFLNAFFVSVMLRHVCTVHGIGTINSVAH---LYGNRPYDKNYNPTENNIVNILAVGEGFHNYHHVFPWDYKASELGHYALNLGATFIDFFAKIGWAYDLKTVSPQMIRNRVERTGDGSHPIWGWGDKDQSSEEIKNATILNKKV-
>A0A226DE17	391	0.435	9.191E-118	21	354	357	0	365	370
---------------------MRVKGKRGEDQPEVgggedEYKMELVWRNIIGMIYLHYGALIGLYLWFSgQVHWQTIIFGFVFAYSSAFGVTAGTHRLWAHKAYKANLPLRIMLAAMQTAACQNSIHEWCRDHRVHHKFSETDGDPHNAKRGFFFAHMGWLLCKKHPHVRSKGKVVDMSDLEQDPVVMFQKKFFVPLTTLTCFVIPTYIPIAYFGETFYTAWNI-TLLRYILTLHATWLVNSAAH---IWGFRPYDSSINPAENKLVSIITPGEGWHNFHHIFPFDYKAAELGDYKHNFSTAFIDFFAWLGWAYELKTVPERVILARIARTGDGTHPsvakkskldknsnitattstgghhshdlstSWGWDDVDTPESVKQVTIIYNAK--
>A0A6P7UY36	391	0.510	9.191E-118	35	330	357	79	370	377
-----------------------------------RFKTEIVWRNVAIFAILHSMALYGMYVALYQAMWKTWIFAYFWGTFAGLGVTAGAHRLWSHRAYRARFPLRMALMVFNCMACQNDLYEWTRDHRVHHKFSETHADPHNVNRGFFFAHMGWLMCKKHPDVMRKGKAVDCSDLLRDPVIRFQKKYYVPLTTFFCFYLPAVLPHYMFGETYWNAFFVSTMLRYVFSLNFTWLVNSAAH---LWGCRPYDKHISPAENRFVSWAAIGEGFHNYHHTFPWDYSTSELGW-KLNFTTMFIDCMAAIGLAYDLKTVPKEVIEKRKTRTGDGSY--------------------------
>A0A6J2T2J5	391	0.440	9.191E-118	27	355	357	60	416	418
---------------------------AQAEKP---YQMEIVWHNVLLFIILHSFALYGLFLIFAESAYMELFVIYFTTFLGGLGITAGVHRLWSHKAYKAKLPLRIFLMLCQSLAFQNCIWEWTRDHRVHHKFTDTHADPHNSRRGFFFAHMGWLMCKKHPDVTSKGKQIDMTDIEQDPVVMFQKKYYFFVMPICCFVLPMLFPYYMMGSSLRVCFFSCSMLRYAISLHGTWLVNSAAHF---YGMKPYDVNVSAVNTKVVSTITFGEGWHNYHHVFPWDYKAAELGTYNYNWTTAFIDMMAKIGQAYDLKSVSQEMVYKRVLRTGDGSHiaalldannnttaaptnelvmhldhdkednAIWGWDDKDISEEDRKGANIVNnvteRKL-
>A0A2G8K4C9	391	0.483	1.258E-117	0	329	357	0	321	325
MPPRNTdTDP---VEDLLTTDEAETSVR-RDEKPIV-VPTQIVWRNFFWLALLHVGSVYALFGVTWKCHWYTLIWALFLYIWGGLGVTAGSHRLWAHRTYQAKFPLRVFLALGQTSAFQNDIYEWCRDHRVHHKFSETDADPHNASRGFFFSHVGWLLVRKHPNVKVKGAGVDVSDLLKDPVVYLQNRYYIPLMFLLCFIVPTAVPVFYWGESAWNAFYVAGLLRYCLILNATWLVNSVAH---IWGMHPYDDQINPSENPLVSTFALGEGWHNYHHAFPSDYRTGEFGW-RINLTTMFIDVMAFVGQAYDRKLVSTDIVLKRAKRTGDGS---------------------------
>A0A5N5T683	391	0.523	1.258E-117	39	331	357	51	341	350
---------------------------------------KVSWRNVTLFVLLHIYSVYGLYLLFTACMWRTIAFTYLLYFLSAMGITMGAHRLWAHRSYKAKLPLRIFLAFCQTLAFQNSIFEWSRDHRVHHKFSETDADPHNAQRGFFFSHMGWLMYRKHPDVIKKGKTLDMSDLLNDPVVRFQMNYYVPLMVLACFVIPTFLPWYLWGETFINSLMVPTFLRYCVTLHVTWMVNSLAHW---IGSKPFDKDIYPSQNKLVATLALGEGWHNYHHVFPFDYRAAELGGViNFNATTDIIDFFAKIGQAYDLKTASKEMQENRAKRTGDGTHE-------------------------
>A0A1I8Q1F3	391	0.492	1.258E-117	31	350	357	37	354	356
-------------------------------KNAKERKVELVWRNIIIISYVTLGSLYGVYLLLTnSVKLKTFVYALLLSYASGFAITVGVHRLWTHRSYKAKWPVKIGLLIFSTIAYQNSVYIWARDHRVHHKYSETDADPHNSMRGFFFSHVGWLLCKKHPEVKAKGKCIDMSDLKSDPLVMFQHRYYFVLMPLLSFVIPTLIPMYLWDETFSNSWHVGALLRWFYSVNWVWCINSVCH---LYGNKPYDKRLNPGENNQISWLTFGESYHNYHHVFPWDYKTGELGGSMNNLGALFIETCAKFGLTYDLKSVSRDIIKQRIMRTGDGSHPVWGWGDKDQKLEEIKNAVI------
>UPI001C9BFFC7	391	0.495	1.258E-117	28	346	357	51	364	376
----------------------------GVDKP-VEYVPALKWPDLLAQIFIHVGFVYGFGLIFTKAKLLTSLWALFLIIMSGFGITAGAHRLWSHRAYKAEWPLRLILVFLFTIAGQRHVYAWALDHRVHHKYSETDADPHNAKRGFFFAHVGWLFTTPHPDVVAKRKAVDMSDLEADPIVMWQKRLYVPLFALLAIGLPVWVPWYFWDESLWTSFWVNFNFRFGFTLNSAFLVNSVAH---MWGQKPYDKYISPAENVMVSVVAMGEGWHNYHHVFPWDYKTGELGDYSLNVTTGFIDAFAKIGWAYDRKHVSRDMIRRRANRSGDGTH-VWGYGDVDVSKEDRE----------
>A0A1B6CS40	391	0.495	1.723E-117	0	318	357	9	328	329
MPPNVsgtTGLFLAGAEVISTPLKKDPVcLRPESKRERPQYHWKIVWRNVIAFLYLHVGALYGLYLCFVSAKLLTSIWALSLGYIGGLGITAGAHRLWAHKAYKAKWPMRLLLAFLQTVAFQNHIYEWVRDHRVHHKFTDTDADPHNSKRGFFFSHIGWLMVRKHPDVFNKGKTVDMSDLEKDWVVVWQKRLYPVILPIFSFVLPTWIPCYFWGEDAWTSWYIAGIYRYTMSLNFTWLVNSAAH---IWGWRPYDRTISSTENLAVAVVAVGEGWHNYHHSFPWDYKAAELGNYRYNLTTGFIDLCAKLGLAYDMKKASEDLI--------------------------------------
>A0A7R8X3H6	391	0.471	1.723E-117	0	334	357	0	331	343
MAPN-TKDtdilPTGRLYEFEPLPQ---ESSVGAPLTDKIYDKDIVWRNVILFIILHSMAPLGIYYIFARTMAATNLFFVALVLCSGFGITAGAHRLWAHRSYKAKWPLRLLLGFFNTIAFQNDIHEWSRDHRVHHKFSETDADPHNARRGFFFSHVGWLCVKKHQEVIARGKSVDCNDLLADPIVYYQRMFYLPLVLLCCFVFPTVTPVYFWGEDAWVAFCTCALARYCLVLNGTWLVNSAAH---IWGPHPYDKNISAVENLSVATLAFGEGWHNYHHTFPWDYKTSELGAYHVNFTALFIDFMAFLGLAYDLKSVPDEVVKQRVLRTGDGSHYRWG----------------------
>UPI001890781D	391	0.473	1.723E-117	0	354	357	0	342	344
MAPNTKVQPSS-MPPGEEEYEKLVAPQAADR------KYEIVYTNIITFTYWHLAGLYGLYLCFTTAKAATIIMSWLIFVSAAIGVTAGAHRLWAHRTYKAKLPLQILLMVFNTFAFQNTAINWVRDHRLHHKFSDTDADPHNATRGFFYSHVGWLLVKKHPEVKRRGKLIDMSDIYSNKVLVFQKNYAIPFIGMVCFILPTLIPVYCWGESLYTAWHI-TMLRYVANLNITFLVNSAAH---LWGNKPYDKNILAAQNLSVSFAAFGEGFHNYHHVFPWDYRTAELGNNYLNLSTKFIDFFAWLGWAYDLKAVPVGMAKSRAERTGDGT-NLWGWGDKDMADDERGGAEILHEK--
>UPI0018A7060A	391	0.446	1.723E-117	0	330	357	0	337	346
MAPQApeqTKAP-DLLEEeqPH-HHHNLEEreihiDLRKIYADLRNLDWsKVVWRNVTLFALLHIYSVYGLYLALFSVQWKTLVFSVVLYFMAALGITMGAHRLWSHRSFKASLPLRIVLAIFQTIAFQNDIYEWARDHRVHHKYSETDADPHNARRGFFFSHMGWLMYRKHPSVIARGKGLDLSDLQNDKVVMFQRKFYLPLVVTACFVLPTVIPWWYWDEHLANALMVAGFLRYTIVLHITWFVNSLAHW---VGTKPYDKSIYPSQNPMVAYLALGEGWHNYHHVFPWDYRTAELGGlVNYNITSLVIDFCYKIGLASDLRTVTPAMIERRIQRTGDGSY--------------------------
>A0A6P4IVF7	391	0.471	1.723E-117	37	354	357	33	347	354
-------------------------------------KLQLVWRNIVLFALVHLFSLYGVWLLFTEATWTTFLAFPVSVAFSIVGISGGAHRLYAHRTFKAKVPLQLILLFLDTFAFQDAVYYWARDHRVHHKYTETDADPYNSERGWFFSHIGWLCVRKHPDVVAKGKEIDLSDLKQDRLVMFQKKYFLVLMPLICFVMPTVLPMYCWGESLKVSWHVLALLRWCLNLNIIWLVNSSAH---MFGMRPYDKKISPTDERFLMFLRMGEGYHNYHHVFPWDYKSAELGPYSRDFTTRFINFFAWLGWAYDLKSVSPDMVRRRVLRTGDGSHPVWGWGDKDLQKEDVVDSTITHQR--
>A0A1A9WAU5	391	0.496	1.723E-117	35	354	357	59	374	377
-----------------------------------ERKHEVVWRNVIIFIVMHASALYGVY-HIFHAKLFTIFFSIFLYSINMIAITAGCHRLWSHRSYKAKDPLRALLIFFNLTMYQLSAFHWARDHRIHHKFTDTDADPHNSTRGFFFCHIGWVLSVKFPEVVAKGKSLDLSDLYEDRILMFEDKYYFKLMPFLAFLLPTIIPMYMWNENFINSWCLAIALRMIFVWHSEWSINSVSH---MYGMRPYDKNINPTQNVGVSIFAFGEGWHNYHHAFPWDYKAAEWGDYSLNFATAFIDLCAKIGWAYDLKSVSPAMIEKRVKRTGDGTHAIWGWDDKNLSPECKQNAIVLNKK--
>UPI0006768080	390	0.476	2.359E-117	0	338	357	0	324	332
MAPDVSS--VEVIErEPE--FEKLVAPQA---APR---KYQIVYRNIVTFGYAHLTALYGLYLACTEATWATIIFSYVLFALAAIGVTAGAHRLWTHRAYKAKLPLQIILIVINSLAFQNTAIDWVRDHRLHHRYSDTDADPHNATRGFFYSHMGWLLVRKHEEVKRRGKFIDMSDIYANPVLQFQRKYAIPFIGTICFVLPTVIPMYFFGESLKTAWCIA-ILRYVLNLHIAFLVNSAAH---LWGNKPYDRTIKPVQSLPVSFVAFGEGFHNYHHVFPWDYRTAELGNNYLNLTTIFIDFFAKIGWAYDMKSVTDDMIKSRADRTGDGT-NMWGFGDK------------------
>A0A7E5VWY6	390	0.487	2.359E-117	29	350	357	18	331	333
-----------------------------VPSPKLK----IFWPNIIFFVVVHIGSFYAIRLVFTKAMWQTNLFAYLLFVFSSVGVTAGVHRLWSHRAYKAKLPLRIFLLFFYTMAYEGSVLHWVRDHRVHHKYCDTDADPHNSKRGFFFAQIGWMLARKHPDVIAKGHTIDVSDILSDPWLRLQNKYYFRLVFVICYMVPTYIP-TLWGEEAWTAFLVAGVLRHLVSAHTISLINSAAH---IYGTKPYDKNIRPVENMTVSLLATGEGFHNYHHTFPWDYKAAELGGYSLNFATFFIDVMAKIGLAYDLKTVSTDLIEKRVKKTGDGSHPVWGWNDKDMPEEDKKSAII------
>UPI001A9DE6E4	390	0.461	2.359E-117	0	337	357	0	333	335
MAPR-TE--TTTITTTETRSKVDGDD-AGVPAvDPIRGKPeplEIIWINVFKILVIHLMALYGAYVAVTAAQWKTLLFTLFYVGCSGLSVTAGAHRLWSHRSYKAKLPLRTLLMLFNCMAGQNDIYDWVRDHRVHHKYSETDADPHNVNRGFFFAHVGWLMCRKHPEVTKKGKAIDCADVYNDPVVRFQMRYHIPMTILFCFIMPTMIPHRYWGEAKWNSFFVAAILRWVFQLNSTWLVNSAAH---IWGQKPYDKAISPSENWLVSVLAIGEGFHNYHHTFPWDYSTSELGW-RLNPSTMFIEAMEKIGWAYDLKKPTQEMIQQRVQRTGDGSHHSLHAHD-------------------
>UPI000718CF6F	390	0.463	2.359E-117	36	353	357	12	339	342
------------------------------------YKWDISWFMVIFLSYFHICCLYGIYLSFTTLRLYTTIFAIINVPITLLGVTAGTHRLWAHKSYKAKWPLRVFLMILQSTSFQRPIYLWVRNHRIHHKYTDTDADPHNSKRGFFFSHIGWLMLKKHPDVIKKGATIDMSDLDKDPVVMWQLKHATIVLTLACFVIPTLIPVFFWGEGLMNAW-YATTSKFIFTINITSLVNSYAH---MWGTKPYDNTISPTEVPAISFLTGGEGWHNYHHVFPWDYKTSELGNYKLNLTTAFIDGFAKLGWXYDLKTVSXEMIEKRACRTGDGTsyqhvddqHEhkyknsVWGWDDPDITTEDILDTRILNK---
>UPI0018A1636D	390	0.461	2.359E-117	0	354	357	0	349	353
M-PPNSNDtSTGVLFE--------SDVDVGLTKdlPKLRTtdgsKLELVWLNIVLFVILHASSVYGVWLLFTEATWTTVLLFAPAVVMTILGVSGGAHRLWAHRTFKANTPLKLIFLFLNTLAFQDAVYYWARDHRVHHKYTETDADPYNSQRGWFFAHIGWLCCRKHPEVVEKGKQIDLSDLEADPLVMFQKKYYLWLMPVICFVLPTALPMYLWGESLNTSWHVMALLRWCVSLNLIWMVNSSAH---MFGMKPYDKNICPVDQGFLISFHVGEGYHNYHHVFPWDYKSAELGPCSQDATTKFIDFFAYLGWAYDLKSVSLDMVRQRALRTGDGSHPVWGWGDKDQKSEDIGDTTITHQR--
>A0A7J7VCB6	390	0.479	2.359E-117	3	330	357	34	360	364
---NGESNPEKNLLHPEEDIR--PEMKDDIfdpsykDKEGPRPKLEYVWRNIILMSLLHLGALYGIIL-IPTCKVYTWLWGFAYYIISALGITAGAHRLWSHRSYKARLPLRIFLIIANTMAFQNDAYEWARDHRVHHKFSETDADPHNARRGFFFSHVGWLLVRKHPAVKEKGGLLDLSDLKAEKLLMFQRRHYKPAVLLMCFILPTLVPWYFWGETFKHSLYVATFLRYAIVLNATWLVNSAAH---LYGYRPYDKNINPRENILVSLGAVGEGFHNYHHSFPYDYSTSEYRW-HINLTTFFIDCMAALGLAYDRKKVSKAAVLAKIKRTGDGSY--------------------------
>A0A7M7KJ62	390	0.522	2.359E-117	35	329	357	66	356	400
-----------------------------------EFKAQIVWQNVFVFVLLHGAMLYGIYVALVHAMWRTWFFAFLIGQLAGLGVTAGAHRLWSHRAYKARLPLRIVLMLFNCLACQNDLYEWTRDHRVHHKYSETDADPHNVNRGFFFAHVGWLMCKKHPEVFRKGKAVDCSDLLQDPVIRFQRRWYVPLTTFMCFYMPTVVPYYLFGETYWNAFFVSTMTRYVFSLNFTWLVNSAAH---LWGNKPYDRHISPAENAFVSLVAIGEGFHNYHHTFPWDYRTSELGW-KINLTSMFIEAMAYIGQAYDLKTVPPAVVEKRKLRTGDGT---------------------------
>A0A1B0FDB4	390	0.471	2.359E-117	0	346	357	4	352	402
MSPRensVSNSsGTGVLFesDADTADGDLSADRSQLKKvEERKFK--LVWRNIILLFLMHVLALYGVYLFIFHAKWPTRFFTLILYWMAMLSITAGSHRLWSHRSYKAKWPLRALFVFFNLTSLQHSCLHWARDHRVHHKFSDTDADPHNSSRGFFFSHVGWILIEKSPLVVAKGKSLDLSDLYADRILMFEHKYYFKLMPIIALVLPAIIPMYMWNESFINAFCVPVMLRLVILLNGQWSINSVTH---MFGWRPYDKNINPTQSVGVSIVCLGEGWHNYHHAFPWDYRAAEWGGSSVNLAAAFIELCAKIGWAYDLKTVSPEMIEKRVKRTGDGTHAIWGWDDDNDDDDDNN----------
>U4UEC1	390	0.468	2.359E-117	16	346	357	67	388	404
----------------DEETKENSKLRREIEQ----FRPSIKWPDLIVQLFIHLGCLYGLFLCVWSAKLFTLLFAFLTVIASGFGITAGAHRLWSHRAYKAKWPLRMLLVFLFTIAGQRHIYVWALDHRVHHKYSETDADPHNAKRGFFFSHVGWLVLTPHPLVVEKRKMVDMSDLENDSIVMWQKKLYPMLFLLFAIMLPVGIPVYFWNETLWNSFWINFNARFCITLNIAFFVNSVAH---MWGQKPYDKFISPVENLAVSIAALGEGWHNYHHVFPWDYKTGELGNC-WNPSTHFIDFFAKLGWAYDLKSVSSKMIARRAQRSGDGSH-IWGYGDADIELEDLK----------
>A0A482V9J3	390	0.524	3.230E-117	40	326	357	2	286	288
----------------------------------------IVWRNVVIFLLYHLIALQGVYYVVSlTVIWKTLLWSLLLTACAGQGITAGVHRLWAHRSYKARLPLRLLLCFFQTISFQNSIYEWARDHRAHHKFTDTDADPHNSTRGFFFSHMGWLMVRKHPAVITKGRMVDMSDLEADPVVRFQKKYYPILAPLLCFVMPTMVPWYFWNEELYVAFCVAGMLRYLISLHFTWLVNSAAH---LWGYKPYDRYIKPSENGLVSTLTFGEGWHNYHHVFPWDYKAAELDNYNGNLTTGFIDFMNKIGWAYELKTAPPEMILKRMQRTG------------------------------
>A0A670I5L6	390	0.504	3.230E-117	30	330	357	57	353	357
------------------------------EKEGPKPQKRYVWRNIILMSLLHLSALYAAIWLTPTAKFATLVWVFVLFVLSGLGITAGAHRLWSHRSYKASLPLRIFLAIINSMAFQNDIYEWARDHRVHHKYSETDADPHNAKRGFFFSHIGWLLVRKHPDVKEKGKKLDLSDLKADKVVMFQRRHYKTSVVIMCFIFPTVVPWYFWGETYHTSFFMAAILRYALILNATWLVNSAAH---MYGNRPYDKNINPRENHFVVLGALGEGFHNYHHTFPYDYSTSEFGL-NWNITTAFIDLMCYLGLATDCKRVSKETIMARKIRTGDGSH--------------------------
>A0A6J2LMT9	390	0.472	3.230E-117	11	330	357	38	355	359
-----------LLY-AEEDIR--PEMKDDIHDPSYKdpegPKPKLVyvWRNIILMGLLHLGALYGI-TLVPTCKVYTWLWGVFYYMISALGITAGAHRLWSHRSYKARLPLRLFLIIANTMAFQNDAYEWARDHRAHHKFSETDADPHNARRGFFFSHVGWLLVRKHPAVKEKGGSLDLSDLKAEKLVMFQRRYYKPAVLVMCFIMPTLVPWYFWGETFQHSLCVATLLRYAIVLNATWLVNSAAH---LYGYRPYDKTINPRENLLVSLGAVGEGFHNYHHTFPYDYSASEYRW-HINFTTFFIDCMAALGLAYDRKKVSKEAVLARVKRTGDGSY--------------------------
>UPI000E6D5B4A	390	0.469	3.230E-117	31	352	357	37	355	363
-------------------------------KATPR-KHQLVWGNIIWFLYLHIASLYGIYLVFTSAKWQTNVFAFLVHLMCAIGIGAGSHRLWTHRSYKARTPLRTLLMIWQTMGFQDCIFEWARDHRTHHKYADTDADPHNAERGLFFSHMGWLCCKKSPEVIEGGKRIDLRDLYNDPVVMFQRKHYMKMMPILCFVIPTVIPVYFWNETWLNAFMIPTILRYTIGINVVWSINSFAH---TFGYRPYDKSLNPRDNIATWMICV-EGFHNYHHTFPWDYRATEYPlWNMLTPTIVFIDMMAKIGQAYDLKSVTPDIIKQRAQRTGDGTHYLWGWDDPEFTEKLKaQLGVVTN----
>UPI000771BE27	390	0.426	3.230E-117	0	334	357	9	356	365
MAPNISGEnrcvdskfevqPNELVELPEKILETEkTEgvLPVKETKGEGWfsFKTELIWLNIIAISLVHLIAFYGILTFPvFECK-LTLLWGTLLGQLAGFGVTGGVHRLWTHRSYKAKLPLRIILLVCYAMAGQNTIYDWVRDHRVHHKFSETDADPHNSNRGFFFAHVGWLMMRKHPEVIRRGRQVDMSDILADPVVVFGEKYFLPLKLFFCFIFPTLLPIYCWNETWYRSIMAQVFVRYILTLNFTWCVNSAAH---LWGTKPYDNKIQPAENLGVALVALGEGWHNYHHVFPWDYKAAELGNYRVNTTTMLIDMFAKIGWAYDLKQPSKDLVKRIVEKKGDGSHPLWG----------------------
>A0A1B0CEX9	390	0.476	3.230E-117	24	345	357	38	366	374
------------------------EIK-GEESSTNytDFKPEIRWPDLIVQIFIHAGALYGFYLMF-SIKFYSFLWFIALIYGSGFGITAGAHRLWSHKAYKAKLPLRLLLVFLFTIAGQRDAYTWAHDHRVHHKYSETDSDPHNAKRGFFFAHVGWLFLTPHPNVVEKRKTIDMSDLEADPLVMWHKRLYVPLFALFTIILPVAVPWYFWGEDLWLCFWTMFNLRFCTTLNIAFFVNSAAH---MWGQRPYDKNINPAENIGVAVAALGEGWHNYHHVFPWDYKTGELGNYTLNPTTGFIDFFAKVGWAFERKSVSPDMIARRAARCGDGTHFlnseeahkdaVWGYGDKDIPSDDE-----------
>A0A443SD68	390	0.505	3.230E-117	6	319	357	295	606	608
------RAPKSLVETSQAITEDIAELKKSKElkNSSGDYQLQIVWRNVALFAYLHIAALYGLYLCFGSAKLLTIIFAGFLYVISGLGITAGAHRLWAHRSYKAKWPLRLMLAFFNSIAFENDIYEWARDHRVHHKFSETDADPHNALRGFFFAHIGWLLCKKHPDVLNKGKTVDCSDIIADPIVRFQRRYYIPLMVSCCFLMPTFVPHLCWGETKWNAFFICALLRYCFTLNMTWLVNSAAH---MWGRQPYDKHINPRENVGVALGAIGEGYHNYHHTFPWDYSTSELGW-KINLTTIFIDTFAKIGWAYDLKKVSPEMIR-------------------------------------
>A0A076FRH6	389	0.498	4.423E-117	29	345	357	12	322	324
-----------------------------VPRAAPR-KYQIVYPNLITFGYWHLAGLYGLYLCFTSAKWTTILFSFILCVIAEIGVTAGAHRLWAHKTYKANLPLQILLMVMNSIAFQNSAIDWVRDHRLHHKYSDTDADPHNASRGFFYSHVGWLLVKKHPEVKKRGKELDMSDIYSNPVLRFQKQYAIPFIGAVCFILPTVIPVYCWGETWTNAWHI-TMLRYITNLNVTFLVNSAAH---IWGYKPYDENILPAQNIAVSIATCGEGFHNYHHVFPWDYRAAELGNNNLNLTTKFIDFFAWLGWAYDLKTVSSDMIKLRAKRTGDGT-NLWGEHNDELKEGKE-----------
>A0A6M2CYB7	389	0.482	4.423E-117	17	331	357	21	330	341
-----------------EPATTNDE-QITEQLPSKQPPMEIIWMNVFKILVIHVMALYGLYVALFHAKWMTLHFTIFYIVCSGLSVTAGAHRLWSHRSYKAKLPLRVILMLFNCMAGQNDIYDWVRDHRVHHKYSETDADPHNVNRGFFFAHVGWLMCRKHPEVTRKGKAIDCSDVANDPVVKFQTRYHIPMTILFCFIVPTVLPHRLWGESRWNAFFVAAILRWVFQLNSTWLVNSAAH---MWGQKPYDKNISPAENFIVSFLAIGEGFHNYHHTFPWDYSTSELGW-KLNISTMFIDLMAKIGWAYDLRKPTREMIDQRVARTGDGSHP-------------------------
>A0A291P0P3	389	0.460	4.423E-117	13	352	357	5	338	344
-------------EDPP---TMGSEVKtEEVHKPnvPSDHKWEIVWGRAVFAVLVHLAGFYGAFLFFTAAKWQTCLFTIFLHVAMAISVTAGAHRLWAHRAYKAKLPLRILLLTFFTMAFQNTLIVWARDHRAHHKYVDTDADPHNSNRGFFFSHIGWLLVRRHPEV--RAHKVDLSDLFADPLLKFQNNYYVWMLPFLVVLTPIYIP-TLWGEKKMVALFVCLFLRYLLTIHVFFVVNSVAH---MFGTRPYDKNIQPGESKLVSFFASGEGFHNYHHAFPWDYRTAELGGYLFNTSRLFIDLMAKIGWAYDLKSVPTDMIERRVKRTGDGSHPVWGWDDPDMSAEDRKLATIIN----
>UPI001D092EC8	389	0.482	4.423E-117	0	353	357	0	353	389
MPPNITTE----TCTPkpsdnvlnSEDIvvdKSSDKIKDDFPTP---WNRRFLWRNIAVFGPLHVLSFYGLYLVFTSARIYTTIFALVLHQLGIFSVTAGAHRLWSHRAYKAKWPLRCLLIFIHWCTFQDAVYIWAYHHRIHHKFSDTDADPHNAKRGFFFSHMGWLFCEGHPDFETKKKVIDLTDLHQDKILMFQYRHYLKVMPFLSFILPTLLPMVLWDETLWNSFFV-NIWRYAITFHVTVCINSFAH---TYGSRPYDKEIMPTESYSLAWVTLGEGWHNYHHVFPWDYKAAEFGGSRVNPTTVLLNFFAKIGWAYDLKTVTDEGIKKRVMRTGDGTHPVWGWGDPEQTKENANAATILHK---
>Q9NB26	389	0.482	6.055E-117	6	339	357	5	334	338
------QSTTVLSEEKELTLQHLV-PQA---SPR---KYQIVYPNLITFGYWHIAGLYGLYLCFTSAKWATILFSYILFVLAEIGITAGAHRLWAHKTYKAKLPLEILLMVFNSIAFQNSAIDWVRDHRLHHKYSDTDADPHNASRGFFYSHVGWLLVRKHPEVKKRGKELNMSDIYNNPVLRFQKKYAIPFIGAVCFALPTMIPVYFWGETWSNAWHI-TMLRYIMNLNVTFLVNSAAH---IWGNKPYDAKILPAQNVAVSVATGGEGFHNYHHVFPWDYRAAELGNNSLNLTTKFIDLFAAIGWAYDLKTVSEDMIKQRIKRTGDGT-DLWGheqncdevWDVKD-----------------
>A0A8D2CS45	389	0.483	6.055E-117	12	330	357	37	353	357
------------LY-TEEDIR--PEMKDDIFDPSyqdaegPRPKLEYVWRNIILMGLLHLGALYGVILVPTS-KFYTMLWAYVYYLISGLGITAGAHRLWSHRTYKARLPLRLFLIIANTMAFQNDVYEWARDHRAHHKFSETDADPHNSRRGFFFSHVGWLLVRKHPAVKEKGRTLNLSDLRAEKLVMFQRRYYKPAVLLMCFILPTLVPWFCWGETFLHSLCVATFLRYAIVLNATWLVNSAAH---LYGYRPYDKNINSRENILVSLGAVGEGFHNYHHTFPYDYSASEYRW-HINFTTFFIDCMAALGLAYDRKKVSKAAVLARIKRTGDGSH--------------------------
>A0A1L8D6B0	389	0.442	6.055E-117	0	342	357	0	340	362
MPPQV--DPTisGVLFetDTQTEDLGLDQDVSKLKKAGPK-QYEYIWGNIAWFLFLHVGSLYGIYLGLTSAKWQTNVFAFLVHLMCAIGIGAGSHRLWTHRSFKAKTPLRVLLMIWQTMGFQDSIFEWARDHRTHHKYADTDADPHNAERGLFFSHMGWLCCKKNPEVIEGGKRLDLKDLYEDPVVMFQRKHYMKMMPLLCFVLPTVLPVYCWGESWTNAFFIPTILRYTIGINVVWSVNSFAHH---FGYRPYDKSLNPRENIGVWMICV-EGFHNFHHTFPWDYRATELPFYnMLTPTIGFIELMAKIGQAYDLKAVTPDIVKRRSQRTGDGTHHLWGWDDPEFTE--------------
>F6WAL7	389	0.450	6.055E-117	2	330	357	28	362	366
--PRAMQNGGALVEkvPPHrqEEIctgrgMRDDDVFDGTYREKAGPKPKViyVWRNIILMSLLHLGALYGI-ALIPSAHLYTLLWVIAFYSVSALGITAGAHRLWSHRTYKARLPLRIFLTFANTMAFQNDIYEWARDHRVHHKFSETDADPHNARRGFFFSHVGWLLVRKHPDVIEKGRLLDMSDLKADKLVMFQRRYYKPAVLFMCFIMPTLVPWYFWDESLKHSFFVASLLRYACVLNATWLVNSAAH---LYGSRPYDKNINPRENILVSLGAIGEGFHNYHHTFPYDYSTSEYRW-HINITTFFIDFMCFLGLAYDRKKVSKEVILARCSRTGDGSH--------------------------
>UPI00073D529E	389	0.510	8.291E-117	35	329	357	9	299	307
-----------------------------------EYKWNIIWTNVIFLLYIHICCIYGLFLSVTALNFYTIIFIIIAMYISGFGTTAGAHRLWSHKAYKAKWPMRLILMICQTMAFQNSIYDWVRNHRNHHKFTDTDADPHNAKRGFFFSHVGWLMLKKHPDVKIKGATIDMSDLKKDWLVVWQRRHYRILMPLFCFIIPTLIPIYFWGEGLRNAW-YANATRYVLSLNFTWLVNSAAH---IWGTKPYDSVISSTEIPVVSFFAIGEGWHNYHHVFPWDYKAAELGNYKLNLTTAVIDGFAKIGWAYDLKKTSQEMIEKRACRTGDGT---------------------------
>A0A3Q1GXL0	389	0.481	8.291E-117	18	330	357	4	314	318
------------------DLQTSSDdsfDHAYKEKEGPKPPMVIVWRNVILMSLLHLGALYGIFL-IPSASPLTLVFSVLCFVISGLGITAGVHRLWSHRSYKASLPLRLFLAIANSMAFQNDIFEWARDHRVHHKYSETDADPHNACRGFFFAHIGWLLVRKHPDVIEKGRKLDLADLYADKVVMFQRKYYKPSVLLMCFFVPTIVPWLLWGESLWVSYFIPGLLRYTMVLNASWLVNSAAH---MWGNRPYDKNISPRENAFVTFSAIGEGFHNYHHTFPFDYATSEFGW-KLNITTCFIDLMCFLGLARDRKKVSREMVLSRIQRTGDGSH--------------------------
>A0A4Y2NE15	389	0.477	8.291E-117	0	330	357	0	314	324
MAPNVVSSTV-----PEEH----HEPQQ--ETKPLE-PVQIVWRNVLLFIALHTAALYGLYLVILNAALTSWFFGVFLCFLSGLGVTAGAHRLWTHKAYKAKLPLRIFLAFCNCMALQNDLYEWARDHRVHHKFAETNADPHNVNRGFFFAHMGWLMAKKQKDVIEKGKTVDISDVWADPVVRFQHRFYVPLCALVCFIIPAAIPYYCWGEKLWVSFFGAGFTRYVVCLHFTWFVNSAAH---MWGNKPYDKNISAVENKWVSALAIGEGFHNYHHTFPWDYSTSELG-YKYNFTTLFIDCMAYIGQAYDLKTASKESVQQRKSRTGDGSY--------------------------
>UPI001E1B1277	389	0.460	8.291E-117	5	329	357	9	327	329
-----TASRSEATEDARAGLRAPADGVP--EKPGARGqRLSIVWRNVVLMSLLHLAAAYSL-LLIPKAQPLTLLWAYFCFLLTALGVTAGAHRLWSHRSYKAKLPLRIFLATANSMAFQNDIFEWARDHRAHHKYSETDADPHNARRGFFFSHIGWLLVRKHPDVIEKGKKLDVSDLLADPVVRFQRKYYKTSVVLMCFVLPTLVPWYIWGESLWNSYFLASILRYTISLNGTWLVNSAAH---MYGNRPYDKHISPRQNPLVALGAIGEGFHNYHHTFPFDYSASEFGL-NFNPTTWFIDAMCLLGLATDRKQATKTMIEARKAKTGDGS---------------------------
>C7BBA9	389	0.490	8.291E-117	37	354	357	38	352	356
-------------------------------------RLQLVWLNIVLFVIIHTASLYGVWLLLAEATWTTFLLFFPAVVMTILGVSGGAHRLWAHRTFKANTPLKLIFLFLNTLAFQDAVYYWARDHRVHHKYTETDGDPYNSQRGWFFSHIGWLCCRKHPEVVEKGKQIDLSDLEQDPLVMFQKKYYLLLMPLICFVLPTVVPMYLWGESLNVSFHVMALLRWCLSLNLIWLVNSSAH---MFGMKPYDKNICPVDQGFLIFCRVGEGYHNYHHVFPWDYKSAELGKYSQDITTKFIDFFAYLGWAYDLKSVSQDLVRRRAERTGDGSHPVWGWGDRDQRMEDIGDTTITHQR--
>A0A2Y9D8R5	389	0.501	8.291E-117	30	330	357	60	355	359
------------------------------DKEGPRPKTEYVWRNIILMFLLHLGALYGIILFPTG-QFYTWLWVFFYYMMSALGITAGAHRLWSHRTYKARLPLRVFLIICNTMAFQNDVYEWARDHRAHHKFSETDADPHNSRRGFFFSHVGWLLVRKHPAVKEKGSLLDLSDLKAEKVVMFQRKYYKPAILLMCFIVPTLVPWYFWGETFQHSLFLATLLRYTMVLNVTWLVNSAAH---LYGYRPYDKNISPRENILVSLGAVGEGFHNYHHSFPYDYSTSEYRW-HVNFTTFFIDCMAALGLAYDRKKVSKAAIQARIKRTGDGSY--------------------------
>A0A194PN07	389	0.450	8.291E-117	0	342	357	59	399	418
MPPNVDPIPSGVVFetDTQTADLGLDKDVSLLKKATPK-KHEYVWFNIFWFLFLHISSVYGLYLAFTSAKWQTNVFAFAIHQMCAIGIGAGSHRLWTHRCFKAKTPLRTVLMIWQTMGFQDSIFEWARDHRTHHKYADTDGDPHNAERGLFFSHMGWLCCKKSPEVIEGGKRIDLSDLYEDPVVMFQKKHYLKMMPILCFVLPTVLPVYLWGETWINAFFIPTILRYTFGINVVWSVNSFAH---KFGYRPYDKSLNPRENIAVWMFCV-EGFHNYHHTFPWDYRASEHPLiNMLTPTIVFIEAMAKIGQAYDLKAVSPEIIKQRTLRTGDGTHQLWGWDDPEFTE--------------
>A0A2R5LBV7	388	0.513	1.135E-116	39	332	357	21	310	317
---------------------------------------KIVWRNVILMGYLHLASIYGFYLIFTAAMWQTILAAYILYTLSGLGITAGSHRLWAHRSYKAKLPYRIMVMIFQSMAFQNDIFDWARDHRVHHKFSETPADPHDATRGFFFSHIGWLLVRKHPDVLAKGKSIDLSDLLADPVVRFQRKYYLPLMISICFILPTIGPWYFWGETLWNSFFVCALTRYCFTLNMTWLVNSAAH---MWGTRPYDDTINPRQNLFTIVGAHGEGFHNYHHTFPWDYRTSELGM-KINTTTAFINFFAWLGQVYDRKTVSHNVVTQRMQRTGDGSRGI------------------------
>UPI0018653CCC	388	0.501	1.135E-116	30	330	357	35	330	334
------------------------------EKEGPKPPLKIVWKNVILMSGLHIAALYG-FIIIPSASILTLVWSVFCFLVSALGVTAGAHRLWSHRSYKASLPLRIFLAIANSMAFQNDIFEWARDHRVHHKYSETDADPHNAVRGFFFSHIGWLLVRKHPDVIEKGRKLELSDLKADKVVMFQRKYYKPSVLVMCFFIPMWVPWYFWGESLWVGYFIPALLRYTLVLNATWLVNSAAH---MWGNRPYDQNINPRENKFVTFSAIGEGFHNYHHTFPYDYATSEFGW-KLNLTTCFIDFMCFLGLARDCKRVSRELVLARAQRTGDGSH--------------------------
>A0A8C4T1Q4	388	0.504	1.135E-116	30	330	357	38	333	337
------------------------------EKEGPKPARRIVWRNVILMSLLHLGSLYGL-TLLFSASAATLAWAFLCYWISALGVTAGAHRLWSHRSYKAAFPLRVFLAVANSMAFQNDIYEWARDHRAHHKYSETDADPHNASRGFFFSHIGWLLVRKHPDVIEKGSKLELSDLKADKVVMFQRRYYKLSVILMCFTIPTIIPWYFWGESLWISYFVPGLLRYTLVLNATWLVNSAAH---MWGNRPYDKNISPRENRFVTFSAIGEGFHNYHHTFPYDYSASEFGW-KVNLTTCFIDFMCFLGLANDPKKVPKELVQARVQRTGDGSH--------------------------
>UPI001CF55318	388	0.471	1.135E-116	30	330	357	39	334	338
------------------------------EKKGPKPPRKIVWRNVILMALLHFGALYGL-SFLPATKPATIIWALVCFMLSALGVTAGAHRLWSHRSFKAKLPLRIFLAVVNTMAFQNDIYEWARDHRAHHKYSETDADPHNAKRGFFFAHIGWLLMKKHPDVIEKGSKLDLSDLYADEVVMFQRRHYKKLILVMCFIFPTVVPWYFWNESLYTAFYVPGLLRYTLVLNATWLVNSAAH---MYGNRPYDKNINPRENKFVAIGAFGEGFHNYHHTFPYDYTSSEFGI-RYNLTTCFINLMCFLGLASDCKKASKETVIARQQRTGDGSH--------------------------
>A0A142EGX4	388	0.515	1.135E-116	39	330	357	48	337	346
---------------------------------------KVVWRNLIMFALLHIYSVYGLYLALFHAKWRTIFFSVVLYFMAALGITMGAHRLWSHRSFKARTPLRVVLALFQTIAFQNDIYEWARDHRVHHKYSETDADPHNARRGFFFSHMGWLMYRKHPDVIAKGKGLDLSDLENDPVVMLQRKYYLPAVVTACFVLPTAIPCIYWGEHVVTALMVAGFLRYTIVLHITWFVNSLAHW---VGNKPYDKSIYPSQNSVVAYLALGEGWHNYHHVFPWDYRTAELGGlVNYNITCLVIDFCAKIGQAYDLRTVTPEMIGRRVTRTGDGTY--------------------------
>UPI00103F6D82	388	0.444	1.135E-116	0	342	357	0	340	359
MPPQV--DPvvSGVLF--ETDTQTPDLGLDKdvsVLKKAAPKKYEYVWGNIAWFLFLHITSLYGLYLVFTSAKWQTNVFAFAVHLMCAIGIGAGSHRLWTHRCFKARTPLRILLMIWQTMGFQDCIFEWARDHRTHHKYADTDADPHNAERGLFFSHMGWLCCKKSPEVIEGGKRIDVSDLYADPVVMFQKKHYMKMMPILCFVLPTIIPVYFWGETWLNSFCVPTILRYTCGINVVWSINSFAH---TFGYRPYDKSLNPRDNIGTWMICV-EGFHNYHHTFPWDYRATEYPLYnMLTPTIVFIDLMAKIGQAYDLKSVSPDIIKQRAHRTGDGTHYLWGWDDPEFTE--------------
>UPI00048E0C37	388	0.467	1.135E-116	3	330	357	44	374	378
---RLLQSGEGKLEkTPlpaEEDIR--PEMKDDIYDPSyqdeegPRPKLEFVWRNIILMALLHVGALYGI-TLVPTCKFRTWLWAFSYYVISVVGITAGAHRLWSHRSYKARLPLRFFLIIANTMAFQNDVFEWARDHRAHHKFSETDADPHNSRRGFFFSHVGWLLVRKHPAVKQKGALLDLSDLKAEKLVMFQRRYYKPAVLLMCFILPTLVPWYFWGETFRHSLYVATLLRYAVVLNATWLINSVAH---MYGYRPYDKNIDPRENVLVSLGAVGEGFHNYHHSFPYDYSASEYRW-HVNFTTFFIDCMAALGLAYDRKRASKATILARMKRTGDGSH--------------------------
>A0A8J6HB38	388	0.451	1.135E-116	31	354	357	12	349	922
-------------------------------QETTKYEWKLIWRNIILYTIMHVTGFYGLYLAVVSAQWKTILWTWIMLACALLGVTAGSHRLWCHKSYKAKLPLKIMLAIFHTLSLQNHIYDWARDHRVHHKYVDTDSDPHNSRRGFIFSHMGWLFIEQLPTVKEKLRGIDMSDLEADPVVMIQKKYYhLVWAPLIGFILPALVPWYYWNESFESSFYIASMLRYTLCTNISFLINSVAH---VYGTRPYDKNIRPTDGLVMALLTGGEGWHNYHHTFPWDYKTGEFGKYRTNSTSAFLDFMAGIGWAYELKSVSEEMIMKRVSRTGDGTrkfdkivdhgdHHhgdnlTWGWGDKDMKSEEYSFVDIKNPK--
>A0A7R9RSP2	388	0.510	1.554E-116	34	336	357	16	315	321
----------------------------------PNYKPQYVWKNVVFMTFLHLGALYGLYLILTTARLITFGWTMFYATLSGLGITAGAHRLWTHRAYKAKLPLRIFLGFCNTVAVQNSIYEWTRDHRVHHKFSETDADPHNACRGFFFAHVGWLLQKKHPYVKKFGKSVEIDDLKQDSVVMFQKEHYLPLVAVFSLILPALVPWYFLSETFMTSWFVATMFRYVLSLHFTWLVNSAAH---LWGNKPYDKFINPSENRLVAFLAFGEGWHNYHHTFPWDYKTSELGGYSLNLTTAFIDTCAYFGLAYDLKTCPDSLVKSKVLNAGDGSHPVYHRG--------------------
>A0A1V9XZX0	388	0.523	1.554E-116	25	326	357	19	316	333
-------------------------IQGAKFASAADYRVKLVWRNVVLMLYLHVASAYGLYLMATQAMWYTVIWAYMMYFCSCLGITAGAHRLWAHRTYKAKTPLKIILAFLQSMAFQNHILEWARDHRVHHKYSETDADPHNAKRGFFFSHVGWLLCRKHPDVIEKGRKIDLSDLYADPVVMFQKRHYLKSVVFCCFIFPAAVPMLFWGETFFNAFVVCSLTRYCASLNVTWLVNSAAH---MWGEKPYDKNINPVENWGVSVGAIGEGWHNYHHTFPHDYKAAEL-PYTLNPTTLIIDLFALIGWAYDRRTVSPETIKARKMRTG------------------------------
>UPI00061508C7	388	0.552	1.554E-116	0	320	357	29	343	347
MAPNSTSSPTGVLFEGE-TLENTPVV---VEPDKQKYVRRIVWRNVIIFIYLHLAAVYGLYLVFTSAKFATTLFTLALYVVNAFGITAGAHRLWAHKSYKAKWPLQLFLMINNTMAFQDAAIDWARDHRLHHKYSETNADPHNAKRGFFFAHVGWLLCRKHPDISEKGKGIDLSDLKNNRILAFQKKYYKYLMPLLCFVVPTVIPVVGWNETWSNAYFIPAVLRFVVGWNTAWLVNSAAH---LYGFKPYDKYINPAENKGVSIVTLGEGWHNYHHVFPWDYKAAEFGNYRYSPTTAFIDLCAKLGLAYDLKFVPDDvMVLK------------------------------------
>A0A7I0Z8U5	388	0.440	1.554E-116	0	342	357	0	340	357
MPPQADPTPSGVLF--ETDTQTPDLGLDKdvsILKKARPRKYEYVWFNIMWFLFLHVASAYGIYLVFTSAKWQTNVFAFLVHLCCAIGIGAGSHRLWTHRSFKAKTPLRILLMIWQTMGFQDCIFEWARDHRTHHKYADTDADPHNAERGLFYSHMGWLCVKKSPEVLEGGRRIELKDLYDDPVVMFQKRHYLKMMPILCFVFPTIIPVYFWNETWLNAFLIPTILRYTCGINIVWSVNSFAH---VFGYRPYDKSLNPRENIAVWMFCV-EGFHNYHHTFPWDYRATEHPIlNMLTPTIMFIDLMAKLGQAYDLKTVTPEIIKQRAQRTGDGTHHLWGWDDPEFTE--------------
>UPI001E2734F6	388	0.445	1.554E-116	0	355	357	0	356	358
MPPNVDPTPSGVLF--ETDTQTED---LGLEKdvsvlkKAKPRKYEYVYFNIFWFIFLHTGSLYGIYLALTQAKWQTLVFAFAVHLMCAIGIGAGAHRLWTHRSYKARTPLRTVLMLWQTMGFQDDIFEWARDHRTHHKYADTDADPHNAERGLFYSHMGWLCCKKLPEVVEGGHRLELTDLYADPVVMFQRKHYLKLMPLLCFVLPTVIPVYFWNETWTSAFFIPTILRYTCGLNIVWSVNSFAH---TFGYRPYDKSLNPRENIGVWMICV-EGFHNYHHTFPWDYRASEHPFfNMLTPTIVFIDIMAKIGQAYDLKTVSPEIIKQRAQRTGDGTHKLWGWDDPEFTEKLKsRYSVIHNeeKKT-
>UPI00187A7250	388	0.504	1.554E-116	22	330	357	48	357	361
----------------------RPEMRDDILDPSYKdqegPKPKLVyvWRNIILMSLLHLGALYGIIL-VPTCKVYTWLWAFSCYIFSALGITAGAHRLWSHRSYKARLPLRIFLIIANTMAFQNDVYEWARDHRVHHKFSETDADPHNARRGFFFSHVGWLLVRKHPAVKEKGGSLDLSDLKAEKMLMFQRRYYKPAILLMCFILPTFVPCYFWGETFLHSLCVATFLRYTIVLNATWLVNSAAH---LYGYRPYDKNINPRENILVSMGAAGEGFHNYHHSFPYDYSTSEYRW-HINLTTFFIDCMAALGLAYDRKKVSKETVLARVKRTGDGSH--------------------------
>A0A8C4CCQ7	388	0.495	1.554E-116	30	330	357	70	365	369
------------------------------EKDGPKPPMRIVWRNVVLMSLLHVGALYGL-VVVPYASLSTWIWTAVCFFISALGVTAGAHRLWSHRSYKASVPLRIFLAVANSMAFQNDIYEWARDHRVHHKYSETDADPHNASRGFFFAHIGWLLVRKHPDVIEKGRKLDLSDLKADPVVMFQRRHYKLSIVLMCFVLPTFVPWFLWGESLWVSYFIPGLLRYTIVLNATWLVNSAAH---MWGMRPYDKSINPRENKFVVFSAVGEGFHNYHHTFPYDYAASEFG-CSLNLTTLFIDLMSCLGLAKDCKRVSAEMVAARVKRTGDGSH--------------------------
>UPI00189A3135	388	0.470	1.554E-116	4	330	357	46	375	386
----VSLSKTELL--DHEIITSHSttvqqhqEVQKESEQaAKPAFKTEVVWRNVAVFALLHSMAFYGLYLAVTHkVKWQTAIFAFVWGICAGLGVTAGAHRLWSHRSYKARFPLRVVLMVFNCMACQNDLYEWTRDHRVHHKFSESDADPHNVNRGFFFAHVGWLMCKKHPDVMRKGKAVDCSDLLKDPVIRFQKAYYVPLTTFFCFYLSTVLPHHLFGESYLVGFFVATMLRYVISLNFTWLVNSAAH---LWGNRPYDKNISPAENRFVSWAAIGEGFHNYHHTFPWDYSTSELGW-KLNFTTFFIDTMAKLGLAYDLKTVPKDVVEKRKARTGDHSY--------------------------
>UPI0005F45C4E	387	0.528	2.128E-116	31	331	357	23	320	322
-------------------------------KESYKtgYEWKIVWRNVMIFAYIHLAALFGLYVLFFRAKYQTAIWFIVVAIPGGLGITAGAHRLWAHRSYKAKWPLRFILMIFQTIAFQDDIYQWVRDHRVHHKFTDTDADPYNVRRGFFFSHVGWLLVHKHPDVTAKGATVDCSDLKQDPIVIFQKKWYRYLMPLCCFIIPTLVPCWAWNESLLYSWH-CVVCRYCLNLNSTWLVNSAAH---MWGMKPYDKSISSANNAGVAFAALGEGWHNYHHVFPWDYKAAELGNYRLNFTTAFIDFCAYLGLAYDLKTVPADIIRKRAARSGE-TYE-------------------------
>A0A2T7PYW6	387	0.464	2.128E-116	0	329	357	0	321	323
MAPKTpvvdVASPEG-LEDEVEPVIT------EETQTQKRPPRVIVWRNVILFMFLHLGALYGIY-VIPQAHPLTWLWTCVMYVMSGLGITAGAHRLWSHRSYKAKLPMRMILAIFNSMAFQNDVFEWARDHRAHHKYSETDADPHNAKRGFFFAHMGWLLLRKHPDVREKGRSLDLSDLYADPVVMFQRKYYKTSVLLCCFILPTFVPVYFWGESLSVAFYLPAVLRYALVLNATWLVNSAAH---MWGNKPYDKNINPAQNLMVAFSAVGEGFHNYHHVFPHDYSTSEYGW-HFNITTMFIDFMSLFGQAYDRRRIPTKVVVQRKARTGDGT---------------------------
>UPI001864F212	387	0.473	2.128E-116	14	329	357	18	327	329
--------------EPVrAEMHSAPEPPNGDAKDKRS--KQIVWRNVILMSLLHVGAVYALFL-IPKAHPLTWIWSYLCFVMTALGVTAGAHRLWSHRSYKATLPLRLFLAAANSMAFQNDIFEWSRDHRVHHKYSETDADPHNAKRGFFFAHVGWLFVRKHWDVIEKGKKLDVSDLLADPVVVFQRKYYKTSVVLMCFVLPTLVPWYFWSETLWNSYFLSSILRYTISLNVTWLVNSAAH---MYGNRPYDKNISPRENRFVTFGAIGEGFHNYHHTFPFDYSASEFGF-RFNPTTCFIDLMCWLGLASNRKRVSPEMIQARKLRTGDGS---------------------------
>A0A8D2DNN4	387	0.461	2.128E-116	13	329	357	13	328	330
-------------CDAKEEVRAELEGLAygdRQERPGaREQRLNIVWRNVVLMSLLHLGAVYSL-VLIPKAKPLTLLWAYFCFLLTALGVTAGAHRLWSHRSYKAKLPLRIFLAAANSMAFQNDIFEWARDHRAHHKYSETDADPHNARRGFFFSHIGWLLVRKHPDVIEKGRKLDVTDLLADPVVQFQRKYYKITVVLMCFLFPTVVPWYIWGESLWNSYFLAAILRYTISLNGTWLVNSAAH---MYGNRPYDKHVSPRQNPLVTLGAIGEGFHNYHHTFPFDYSASEFGL-NFNPTTWFIDFMCLLGLATDRKRATKAMIEARKAKTGDGS---------------------------
>A0A814UWA6	387	0.500	2.128E-116	13	333	357	31	344	345
-------------EEDENAIQNHSALKQWVSTE----KTIIVWRNVFIFILLHLGALYGFYLCF-SAKIMTIICAFILYIMGGLGITAGSHRLWAHRSYKARFPLRILLAIFQTMAFQNCVYEWSRDHRVHHKYSETHADPHNANRGFFFAHVGWLLCRKHPDVIRKGKDLKMDDLRADPVVRFQEKFYLPLVGLICFILPTILPYFLWSESLWNSYFICGLFRYVFTLHCTWLVNSVAH---SWGMKPYDRRINPSENLFVSIGAIGEGFHNYHHTFPFDYSTSEYGFKYFNLTTGFINVMAKIGWAYDLKKVSPEMIKQRRLRTGDLKMEhQW-----------------------
>UPI001F13F5F2	387	0.440	2.128E-116	0	352	357	0	351	358
MPPHVDPTPSGVVF--ETDTQTSDLGLDKdvsvLKKATPR-KYEYVWFNIFWFLFLHIGSVYGIYLGLTSAKWQTNVFAFAVHLMCATGIGAGSHRLWTHRSFKARTPLRILLMIWQTMGFQDSIFEWARDHRTHHKYADTDADPHNAERGLFYSHMGWLCVKKLPEVVEGGRRLDLSDLYADPVVMFQRKHYLKMMPILCFVLPTVIPVYFWNETWLNAFFIPTILRYTCGINVVWSVNSFAH---KFGYRPYDKSLNPRENLAVWMICV-EGFHNYHHTFPWDYRATEHPIlNMLTPTIMFIEFMAKIGQAYDLKAVTPEIIKQRAQRTGDGTHHLWGWDDPEFTEKLKsRYSVVYN----
>A0A8B7QTP2	387	0.492	2.128E-116	12	330	357	41	355	359
------------LEDDI-----RPEIKDDIYDPTYKdkegpkPKNEYVWRNIILMSLLHLGALYGIILVPTS-QVYTWLWALFYYVVSALGITAGAHRLWSHRTYKARLPLRFFLIVANTMAFQNDVFEWSRDHRVHHKFSETDADPHNARRGFFFSHVGWLLVRKHPAVKEKGALLDLSDLKAEKLVMFQRRYYKPAVLFMCFILPTLVPWYFWGETFRHSLYVATFLRYAIVLNATWLVNSAAH---LYGHRPYDKTINPRENVLVSLGAIGEGFHNYHHSFPFDYSASEYRW-HINLTTFFIDCMAALGLAYDRKKVSKEAVLARAKRTGDGSY--------------------------
>A0A667GZD8	387	0.480	2.128E-116	12	330	357	34	355	359
------------LEKPspylEEDIR--PEIKDDIYDPSYKdpegprPKLQYVWRNIILMSLLHLGALYGIIL-VPTCKVYTWIWGFFYYVISALGITAGAHRLWSHRTYKARLPLRFFLIIANTMAFQNDVFEWARDHRAHHKFSETDADPHNSRRGFFFSHVGWLLVRKHPAVKEKGGLLDLSDLKAEKLVMFQRRYYKPGILLMCFILPTLVPWYFWGETFIHSLCVATFLRYAIVLNATWLVNSAAH---LYGYRPYDTTISPRENILVSLGAVGEGFHNYHHSFPYDYSASEYRW-HINFTTFFIDCMAFLGLAYDRKKVSKAAILARVKRTGDGSY--------------------------
>A0A6P4HVZ8	387	0.453	2.128E-116	0	354	357	0	351	360
M-PPNGNDVTGVLFetDAETRDLGLAKDLSKL-KTTDGRRLKLVWLNIILFVVAHTLSVYGLWLLFVESTWTTFLXFPAAFLLTGVGISGGAHRLFAHRTFKANTRLKLIFLFLDTLAFQDAVYYWVRDHRLHHKYTETDADPYNSERGWWFAHIGWLCCRKHPEVKAKGQQIDLSDLESDPLVMFQKKYYLILMPLICFVLPTVLPMWLWGETLRTSFYTVCMLRWVLSLNLVWLLNSSAH---MFGNRCYDKNINPTNEPVLIWLKCGEGYHNYHHVFPWDYKSAEGGHFANDFTTKFIXFFAKIGWAYDLKSVPADLVQRRVERTGDGTHPIWGWGDKDQTEQDIANTKIMHKR--
>A0A1Y1MPN0	387	0.482	2.128E-116	35	346	357	40	350	362
-----------------------------------EFVPNIKWPDLIAQLFIHGGCIYGVVLMFSSAKLLTSLFVFVTIYTSGFGITAGVHRLWSHKAYKAKWPLRLILVFLFTITGQKHIYAWALDHRVHHKYSETTSDPHNAKRGFFFSHVGWLVLTPHPDVVKKRKIIDMSDLEADPIVMWQKRYYPILFLLLTVGLPVAIPVYFWEETIWNSFWICFNTRFCITLNIAFCVNSLAH---MWGYKPYDKDINPVENMIVSIAALGEGWHNYHHVFPWDYKTGEFGS-RLNLSTQFIDFFAKLGWAYDLKYASPEMISRRARKSGDGTHietHLWGYGDEDIEIEDKK----------
>A0A6P8Z904	387	0.488	2.128E-116	31	351	357	32	371	385
-------------------------------KP---YEWKIVWTKVFVFIYLHYAITRAAYLFLTgqiyPHFYTTWLWVALINALTVFGVTAGSHRLWSHRAYKAKWQLRTLLMLCQTLSFQNHIYDWVRDHRVHHKFTDTDADPHNSKRGFFFAHMGWLLIRKHPEVGIKGATIDFSDLERDPIVMFQKKYYLILVPVVAFAIPTLVPTLLWGESIYFGWYVTTITRYVLALHATWLVNSAAH---IYGTRPIDKSLSPTENAFVAYITFGEGWHNYHHVFPWDYKAAELGNYKRNLTTAFIDFFSRVGWAYDLKTVSKEMVEKRVRRTGDGSHPyshpddghhhdghhdhqhgdgVWGWGDEAMSREDILDATTI-----
>A0A834VCQ6	387	0.483	2.914E-116	0	336	357	0	327	341
MPPFLKNDTNEFADDD----LSESKPSLTEEKESIEerqpYRVQIVWRNVILMSIIHLYALYGLYLCFTAAKWQTLVAAFILYILSGLGITAGSHRLWSHRAYKARLPLRIFLAFLQTMAFQNHIYEWARDHRVHHKYSETDADPHNSNRGFFFAHVGWLLCRKHPDVIKKGSLINLDDLLRDPIVALQRKYYLPLVVLICFIIPTLLP-TLWGETLWNAFFICAAFRYVWTLNMTWLVNSAAHF---WGRHPYDNTIKPAENLFTVYGAVGEGFHNYHHVFPWDYRASELGF-RFNLTTIFIDLMAALGQAYDLKQVSTEMVISRKHRTGD----IYQYG--------------------
>A0A7M4FQ11	387	0.524	2.914E-116	30	330	357	59	354	358
------------------------------EKEGPKPAKRYVWRNIILMSMLHIGSLYGIYL-IPSAKLMTLGWGIICFVVSALGVTAGAHRLWSHRSYKATWPLRIFLAVANSMAFQNDVYEWARDHRVHHKFSETDADPHNASRGFFFAHIGWLLVRKHPDVIEKGKKIDLSDLKADKVVMLQRRYYKPSVVIMCFLVPTIVPWYFWGESLAISYFIPAILRYAVVLNAAWLVNSAAH---MFGNRPYDRNINPRENRLVVLGALGEGFHNYHHTFPFDYSTSEFGW-HYNFTTAFIDLMCFLGLASDRKTVSKEVILARKIRTGDGSH--------------------------
>A0A0K8TPL9	387	0.422	2.914E-116	3	345	357	25	377	386
---NIHSSNQDCLIVKRKDTGASNDLKdqttPAVDIDETEFKPQIRWLDLIVQVYIHLGCLYGFLLLFT-AKFYTILWFFGLIITSGFGITAGAHRLWSHKSYKARVPLRILLIFLFTIAGQRDAYTWALDHRVHHKYSESDADPHNAKRGFFFSHVGWLFLTPHPKVVQKRLIIDMSDLEQDKIVMWQKKYYVPLFALLVIGLPVSVPWYFWNESIWYSFWINFNCRFCITLNIAFFVNSVAH---MWGNKPYDRDISPVENLAVAMAALGEGWHNYHHVFPWDYKTGEFGSYMYNVTTGFIDFFAKLGWAYDRKTVSPQMVARRAAKCGDGTHFLseenahkdafWGYGDKDIPKEDE-----------
>A0A336KSV0	387	0.426	2.914E-116	31	353	357	51	403	408
-------------------------------KTSSEYKMHIRWFNVFIFLYLHISAIYGLYLLYTDAKWSTYAFTHVLMTFSGFGVTAGAHRLWAHKAYKARLPLRILLMIAHTTAHQNSLYAWVRDHRIHHKFTDTDADPYNAKRGFFFSHIGWLMVHKHHLVIEKGNVIDMDDMKQDPVVMFQKKYFIPLMILFCFFLPTFIPMYFFNESFIVAFHTATLFRYVWMLNSTWSVNSAAH---IWGMKPFNKISSSAENGYVAFFALGEGWHNYHHAFPWDYKTGELGKYGLNWSTAFIDFFAKIGWAYDLKTVSEEVIRNRALKTGDGSHEfckqekkldnckqnmdynhninsnnndksidnlIWGWDDPSISIQDKLSAVILKK---
>A0A6P7FHV3	387	0.485	2.914E-116	30	345	357	541	852	870
------------------------------EKEE-EFVPQIRWPDTIVQLYLHLGCLYGLYLCIVSAKFYTTLFALLTVYTSGFGITAGAHRLWSHRSYKAKWPLRLLLVLLFTITGQRHVYAWALDHRVHHKYSETDADPHNAKKGFFFAHVGWLVVTPHPKVVEKRNAVDMSDLETDAIVMWQKKYYPPLFLLFNIILPVSIPIYFWNETIWNSFWINFNTRFTLTLNIAFFVNSAAH---MWGQKPYDKYISSVENLAVSLAALGEGWHNYHHVFPWDYKTGELGN-LYNPSTNFINFFARLGWAYDLKSVSKDMILRRAQKTGDGTHPeVWGYGDEDIDKADM-----------
>UPI000C6D0DFC	387	0.480	3.989E-116	0	326	357	0	313	318
MAPR-----------PSTTLSTVTETVSQEKKSiKSEYPPlQIVWRNVAIFAFLHIGAVYGVYLSLVFVKWQTWLFCCFIGFLSGLGITAGAHRLWCHRSYKAKLPLRIFLCICNCIATENDIYEWSRDHRVHHKYSETTADPHNVERGFFFSHIGWLLVRKHPDVIAKGKTIDLSDLRDDPVVKFQRRYYPQLVLLFNLLIPTFVPYWFWGESAYYSFWFTFVARYIVALHMTWLVNSAAH---MWGNKPYDKYISARENNFVAIGALGEGFHNYHHTFPWDYSTSELGW-RFNLSTMFIDTMAWLGLAYDLKTVPPEMIKQRVERTG------------------------------
>UPI0005F5043C	387	0.543	3.989E-116	36	331	357	30	320	322
------------------------------------YEWKIVWRNVIIFAYIHLAALFGLYVLFFRAKYQSAIWFTVVGVAGGLGITAGAHRLWAHRSYKAKWPLRFILMIFQTIAFQDDIYQWVRDHRVHHKFTDTDADPYNVRRGFFFSHIGWLLVRKHPDVADKGAIVDCSDLKQDPIVIFQKKWYLNLMWLCCFIIPTLVPWLAWNESLSYSWH-CAVCRYCINLNITWLVNSAAH---MWGMKPYEKSFSSTNNATVSLLTFGEGWHNYHHVFPWDYKAAELGNYRLNFTTAFIDFCAYLGLAYDLKTVPADTIKKRASRSGE-TYE-------------------------
>UPI0002658F70	387	0.504	3.989E-116	35	339	357	24	324	328
-----------------------------------EYQLKFVWRNIALMAYLHIISIYGLYLFATKVMWLTVAWAYVLYFGSCLGITAGAHRLWAHRTYKAKLPLRIFLAFLQSLAFQNHIYEWARDHRVHHKYSETDADPHNAKRGFFFSHVGWLLVRKHPDVIEKGRKIDLSDLNADPVVMFQKKHYLKTVLFACFVFPTVVPWFLWGESLFHAFVVCALTRYCVALNVTWLVNSAAH---MWGDKPYDKNINPVENWGVSIGAIGEGWHNYHHTFPQDYKAAEV-PYTLNPTTFVIDVFAYFGLAYDRKSVSPETIRARKMRTGCEStnHEV--YADKD-----------------
>A0A7L3RRQ3	387	0.462	3.989E-116	3	330	357	19	350	354
---RVTRNGDAVMEKDlinHEDLagdrGMMDDIFDEtyREKEGPKPPMRYVWRNIILMSLLHLGAIFGL-TLIPSAKIQTLAWAGLCFLVSALGITAGSHRLWSHRSYKATLPLRIFLAIANSMAFQNDIYEWARDHRVHHKFSETDADPHNAMRGFFFSHIGWLLVRKHPDVIEKGQKLDLSDLKADKVVMFQRRYYKPSVVLLCFTLPTVVPWYFWDESLVISFFIPAILRYTVGLNATWLVNSAAH---MFGNRPYDQHINPRENPLVSLGAIGEGFHNYHHTFPYDYSTSEFGW-RFNLTTAFIDFMCLLGLASDRKKVSKEVILARKMRTGDGSH--------------------------
>A0A1I8PLR0	387	0.467	3.989E-116	9	355	357	20	364	366
---------TGVLfeEDVETIDGGLDKDIESIKNAEKK-KLEIIWLRVLFFVVIHSGGFYGAYLAVVSAKWQTNMFALISGIFATLGITVGSHRLYSHRAFKVKLPLELLILYMQTMCFQLSVYHWLRDHRVHHKYTETEADPHNAKRGFFFSHIGWLLVKKQEEVKEKAKGIDYSDILNNPLVMFQHRHYFILTLLACYVIPPIFPIYFWNETFLNAFFVSVMLRHICSFHGIGTINSVAH---LYGNRPYDKNYNPTENNIVNILAVGEGCHNYHHVFPWDYKASELGHYALNLGATFIDFFAKIGWAYDLKTVSPQIIKNRVERTGDGSHPIWGWGDKDQSIEEINNTTILNKKV-
>UPI00062367EA	387	0.434	3.989E-116	0	346	357	0	356	367
MSPNenrISSATTTEMNNTlkSNRIVNGGSISAKEQQTvrkdestevKVEYVPRIKWLDLGAQIFIHAGGLYGLYLVFTQAKLLTTLWVFITIYISGFGITAGVHRLWSHKSYKAKWPLRLLLIFLFTITGQKDVYTWALDHRVHHKYSETDADPHDVRRGFFFAHVGWLFTTPHPDVVAKRNAVDMSDLEADPIVMWQKRLYIPLFALLTIGLPVFVPWYYWSESLWVSFWVNFNLRFGINLNIAFCVNSVAH---SWGQKPYDKNISPVENFAVSIAALGEGYHNYHHVFPWDYKTSELGDYSFNLSTAFIDAFARIGWVYDRKYVSPMMIRRRALRYGDGSH-IWGYGDVDISKEDKE----------
>A0A6P7FU30	387	0.446	3.989E-116	13	353	357	35	389	392
-------------YQPTQTTQAKP---AKKEKSDGS---EIVWLNVMVFILLHSAALYGLWLMLSlQTSWKTFVFSAIYLSFASTGVTGGAHRLWAHRAYKAKLPFRIWLMLGQTAALQNDIYEWVRDHRVHHKFTDTNADPHNSTRGFFFCHVGWLMMKKHEDVKVKGKTIDMSDVAADPVVRWQRKYYIPLVTLLTFLLPTYVPYYFWKEDFMMSFFVC-IFRFVLQLNGTWCVNSAAH---LWGYKPYDGSINPVENRFVSAIGFGEGWHNYHHTFPWDYKAAELGNYKMNYTTALLDFMAHIGQAYDLKTVSAEMIRKRAHRTGDGTWKdgkidinagveknldknqfyddcVWGWDDKDMTEDVRKDANIKNK---
>A0A2H1WYV5	387	0.462	3.989E-116	26	347	357	18	335	453
--------------------------QDGKENSLPAHpqKWDIVWRELIIFTIFHITAVRGLYLLITVAKWQTCIFAFLLYIATTTSVTVGAHRLWSHKAFQATLPLKVILLFFFTMAFQYSAVIWARLHRMHHKYLDTDADPHNAGRGFFFSHIGWMLIKKHPEY--RAHKVDISDLMQDPLLRFQHKHYWEVLFIAFFLIPTYVP-TIWGEQLSTAFYTCVCLRYVCGLHSIWLVNSAAH---MWGTKPYDKNIRAVETKIVSMLAAGEGFHNYHHTFPWDYRIAEFGDYSLNLGKLFIDIMAKIGWAYNLKSVPDELIEKRVKRTGDGTHPVWGWDDPDLPLEDKRM---------
>A0A1J1HJL8	387	0.433	3.989E-116	32	346	357	58	400	1330
--------------------------------PGPEYKMELVWRNIIIFILLHIGAVYGYY--TPKRSWNTIIFTLLYGFSGGFGITAGSHRLFAHKAYKANKALKVLLLYFQTIAFQNSVYEWARDHRVHHKFTDTNADPHNSRRGFFFSHIGWLLCKKHPDVKKFGAKVDMSDLEADPLIMFQHKHFLRLMVVISIIIPTLIPWLCFGETFRASFFLGSVYRYIVSLHITWLINSAAH---MYGMKPFDKNISPADSRLVGFLAFGEGFHNFHHVFPWDYKTSELGTYYFNFTTGFLDFFARIGWATELKTVSDELIRKRILRTGDGSHKyskiksnqermmayikdrttdengnhvhheedaIWGWDDQALPEEDKK----------
>A0A8J7T6D6	386	0.452	5.462E-116	5	329	357	9	322	324
-----MRNGEGMSCKPVE-AKGQEAAEAASQRP-----QQIVWRNVILMSLLHIGAIYSV-TLIPKAHPLTWMWAYLCFLVTALGVTAGAHRLWSHRSYKAKLPLRIFLAVANSMAFQNDIFEWSRDHRVHHKYSETDADPHNATRGFFFSHVGWLFVRKHKDVIENGKKLDISDLLADPVVVFQRKYYKTSVVLMCFVVPMLVPWYFWGETLWNAYFLASILRYTVSLNVTWLVNSAAH---MYGNRPYDKNISPRENRFVTFGAIGEGFHNYHHTFPFDYSTSEFGL-RFNPTTCFIDLMCWLGLASDRKTASPQMIQARKKRTGDGS---------------------------
>A0A6I9KNY7	386	0.456	5.462E-116	0	329	357	0	328	330
MrGPNTdgTKVPF---CNAKEEISARvetSEDDSGQERPdARRQRQNIVWRNVVLMCLLHLGAVYAL-VLIPKAKPLTLLWAYFCFLLTALGVTAGAHRLWSHRSYQAKLPLRIFLAAANSMAFQNDIFEWSRDHRVHHKYSETDADPHNARRGFFFSHIGWLFVRKHRDVIEKGRKLDVTDLLADPVVQFQRKYYKISVVLMCFVIPTLVPWYIWGETLWNSYFLASILRYTISLNVTWLVNSAAH---MYGNRPYDKHISPRQNPLVTLGAIGEGFHNYHHTFPYDYSASEFGL-NFNPTTWFIDIMCWLGLATDRKRATQSIIKARKARTGDGS---------------------------
>A0A7D5UMJ6	386	0.485	5.462E-116	0	345	357	0	331	338
MAPN-TEKNNAVLQE-VNGLEKLVAPQA---APR---KFDIVYQNLITFGYWHVAAIYGIFLCFTSAKWATILFAFFLFVVATIGLTAGAHRLWSHKSYKAKLPLQIILMVMNSIAFQNTATNWVRDHRLHHKFSDTDADPHNATRGLFYSHVGWLLVKKHPEVKKRGKLIDMSDIYDNPVLRFQAKYAVPFIGAVCFVLPTLIPMYFWGESLNNAWHI-NMLRYVCNLNVTFLVASAAH---SWGYKPYDKNILPTDKVATFIVTLGEGFHNYHHVFPWDYRSAELGNT-FNPTTKFIDFFARIGWAYDLKTVSDELIRSRVKLTGDGT-NLWGWDDEDMAEVLK-----------
>A0A6S4L246	386	0.453	5.462E-116	0	331	357	0	338	346
MAPqapdqNVKG---ELLEEedqPHSPLLEKRELKINVRKiihdlRHLDW-SKVVWRNAILFMLLHFYSVYGIYLAIFVAQWKTIGFSVMLYFMAALGITMGAHRLWSHRSFKATLPLRVILAVFQTLSFQNDIFEWARDHRVHHKYSETDADPHNARRGFFFSHMGWLMYRKHPDVITKGRTLDVSDLQEDKIVMWQRKHYVPLVVTACFVLPTVIPWVLWEEHPVTALMVAGFLRYNIVLHVTWFVNSLAHW---VGSKPFDKNIYPSQNPIVAYLALGEGWHNYHHVFPWDYRTAEFGGLGaYNITSLTIDFCSKIGLAYDLKTVSPEMIEQRAHRTGDGSRH-------------------------
>T1GWE7	386	0.462	5.462E-116	25	351	357	13	355	356
-------------------------IKKGNTpkKPNKWFQTDIVWRNVIIFILLHSLSLYAAHYLNTlGLKgLMIYLFGHVFGTFCGMGVTAGAHRLWSHRAYKARFPMRVALMILQTIAFQNCIYEWCRDHRTHHKFADTDADPHNSKRGFFFSHMGWLMLKKHPDVKAKGKLVDLSDLEKDPVVMFQKKYYLIMMPLLAFVFPTVLSHHLFGMTYWYSFVTVGILRYVMSLHYTWLINSAAH---MVGNRPFDENVSATDSLTISVIACGEGWHNYHHVFPWDYKAAELGGFGTNFTSWLIDQCAKVGLAYDLKTASEEIIKKRIQRTGDGSHPkvcrkekdessedvmVWGWDDKDMDESEKKLATKI-----
>UPI0003290523	386	0.518	5.462E-116	30	330	357	58	353	357
------------------------------DKEGPRPKLQYVWRNIILMSLLHVGALYGL-MLLPSCQIYTCLWAFVHYFLSALGITAGAHRLWSHRTYKARLPLRVFLVIANTMAFQNDIYEWARDHRVHHKFSETDADPHNSRRGFFFSHVGWLLVRKHPAVKEKGGLLDLSDLKAEKMVMFQRRYYKVGIMLMCFILPTLVPYYFWGESFQHSLFVATLLRYAVVLNATWLVNSAAH---LYGYRPYDKNIGPRENILVSLGAVGEGFHNYHHTFPYDYSTSEYRW-HFNITTLFIDCMAAIGLAYDRKKVSKSTILARIKRTGDGSY--------------------------
>G3TJK2	386	0.485	5.462E-116	16	330	357	48	361	365
----------------EEDIR--PEMKDDIYDPTYKdkegPRPKTVyvWRNIILMSLLHLGALYGI-TLVPTCKLYTWLWGVFYYFMSALGITAGAHRLWSHRTYKARLPLRVFLVIANTMAFQNDIFEWARDHRVHHKFSETDADPHNSRRGFFFSHVGWLLVRKHPAVKEKGGLLDLSDLKAEKMLMFQRKYYKPAILLMCFILPTLVPWYFWGETFKHSLFVATFLRYTIVLNATWLVNSAAH---LYGYRPYDKNIGPRENILVSLGAAGEGFHNYHHSFPYDYATSEYRW-HINFTTFFIDCMAALGLAYDRKKVSKAAILARVKRTGDGSY--------------------------
>UPI00099583C9	386	0.487	5.462E-116	33	344	357	56	363	376
---------------------------------KIEYVPRIKWPDLAAQIFIHAGCIYGLYLVFTQAKLLTTLWVFVTIYTSGFGITAGVHRLWSHKAYKAKWPLRLLLVFLFTITGQRDVYTWALDHRVHHKYCETDADPHDVRRGFFYAHVGWLFITPHPDVVAKRNAIDMSDLEADPIIMWQKRLYVPLFALLAIGLPVSIPCYIWSESLWVSFWVNFNLRFCVNLNIAFCVNSVSH---LWGQKPYDKNISPVENVAVSVAALGEGWHNYHHVFPWDYKTSELGDYSFNLTTGFIDFFARIGWAYDRKYVTSAMVRRRAIRSGDGTH-VWGYGDTDIVKED------------
>A0A146KPE5	386	0.422	5.462E-116	21	350	357	58	396	403
---------------------TLTNGKSQLSQNKPSYKLEIVWFNATFFFIVNALSFYGIYeYFFLRLPWTTFFYMWFLITFTGLGITAGAHRLWAHKCYKAKAPMRILLAICNLAAFQNSIYDWVRDHRVHHRFVDTDTDPHNSTRGFFFSHIGWLMVKKHPDVKRKGKLVDMSDLRSDPIVMFQHKYYPYLMPIFAFILPAAIPIYFCGTDPWYAFRLYSLTRWSIVLHGTWCVNSVAH---MFGYKPYDRSISSTQNIWVSFFVLGEGWHNYHHAFPWDYKASEF-PYYVNFTTAFIDVCARIGWAYDLKTVKQEVINRRAQLTGNRSHAsvtlrgssenndIWGWDDDALTQEQREMASI------
>A0A154PF36	386	0.588	7.478E-116	71	352	357	0	278	286
-----------------------------------------------------------------------WFAAFFLYIGSFLGITAGAHRLWSHRSYKATWPLQLLLMILNTIAYEDAAMDWARDHRVHHKYSETNADPHNAKRGFFFSHIGWLLCRKHPDLIEKGKGIDISDLKNNSILTFQKRYYRILMPLLCFIMPTVVPVAYWGESWTNAFFVSGLLRYIITVNCTWLINSVAH---LIGNRPYDRNINPSENKMVSMLAAGEGWHNYHHVFPWDYKAAELGDYKYNITTGFIDLCAMLGLAYDLKVVPKHSVQKRVQRTGDGSHDVWGWGDKDQTQEDRDQTVVMH----
>A0A3B3S036	386	0.491	7.478E-116	30	330	357	26	321	325
------------------------------EKDGPKPPMQIVWRNVILMTLLHFGALYGLYL-LPSTSVLTLAWSILCFLISALGVTAGAHRLWSHRSYKASLPLRIFLAIANSMAFQNDIYEWARDHRVHHKYSETDADPHNAVRGFFFAHIGWLLVRKHPDVIEKGQRLELSDLKQDQVVMFQRKHYKPSILLMCFIFPTVVPWYLWGESLWLAYFVPGLLRYALVLNATWLVNSAAH---MWGNRPYDQHINPRENKFVAFSAIGEGFHNYHHTFPYDYATSEFG-CRLNLTTCFIDMMCRLGLATDCKKVSREQVLARKQRTGDGSH--------------------------
>UPI001C099CB4	386	0.498	7.478E-116	30	330	357	29	324	328
------------------------------EKEGPKPPRRIVWRNVILMTLLHSGALYGL-MIVPSASILTLLWAVVCFFISALGVTAGAHRLWSHKSYKASLPLRIFLAFGNSMAFQNDIFEWARDHRVHHKFSETDADPHNAVRGFFFAHIGWLLVRKHPDVIEKGRKLDVHDLKADPVVMFQKEHYKVSVALACFAIPMFVPWYLWGESLWVGYFVPGLLRYATVLNATWLVNSAAH---MWGMRPYDHHINPRENRFVALSAIGEGFHNYHHTFPYDYATSEFGS-KLNFTTAFINLMCSLGLASDCKQASPEVVKARVQRTGDGSH--------------------------
>A0A6P7KDV1	386	0.495	7.478E-116	30	330	357	36	331	335
------------------------------EKDGPKPPRIIVWRNVILMTLLHIGALYGVYL-IPSASAATLLWSVVCFVISGLGITAGAHRLWSHRSYKASLPLRIFLSVANSMAFQNDIFEWARDHRVHHKYSETDADPHNAVRGFFFAHIGWLLVRKHPDVIEKGRKLELKDLLNDKVVMFQRKYYKLSVLIMCFFIPTIVPWYLWGESLWVAYFLPGLLRYTLVLNASWLVNSAAH---MWGNRPYDKHINPRENKFVTFSAIGEGFHNYHHTFPYDYATSEYGW-KLNLTTCFIDLMCFLGLAKDCKRVPHELVLARIQRTGDGSH--------------------------
>UPI001B346396	386	0.444	7.478E-116	0	329	357	0	335	337
MpGPaaDVEQTPF---CDAEEELpvRASGDgngngDNHGLEKPQARGQrrqqQDIVWRNVFLMSLLHLGALYSL-LLIPKAKPLTLLWTYFCFLMTALGVTAGAHRLWSHRSYKAKLPLRIFLAAANSMAFQNDIFEWSRDHRAHHKYSETDADPHNSRRGFFFSHIGWLLVRKHPDVIEKGSKIDLTDLLADPVVLFQRKYYKLTVVLMCFVVPTLVPWFIWGESLWNSYFLASILRYTISLNGTWLVNSAAH---MYGNRPYDKHISPRQNPLVTLGAMGEGFHNYHHTFPFDYSASELGL-NFNPTTWFIDFMCLLGLATDRKRATKPMIEARKARTGDGS---------------------------
>UPI00189B8600	386	0.459	7.478E-116	0	330	357	0	329	343
MAPR-TETATIV--ATEARSKVDLEPASTNEEEImtqMSPKPevmQIIWINVFKILVIHLMALYGLYVAVFEAKWMTLHFTVFYVVCSGLSVTAGAHRLWSHRAYKAKLPLRIILMLFNCMAGQNDIYDWVRDHRVHHKYSETDADPHNVNRGFFFAHVGWLMCHKHPEVTRKGKAIDCSDVANDPVVKFQTRYHIPMTILFCFIVPTVVPYRFWGESRWNAFFVAAILRWVFQLNSTWLVNSAAH---IWGQKPYDKNISPAENLFVSFLAIGEGFHNYHHTFPWDYSTSELGW-KLNISTMFIDLMAKIGWAYDLRQPTREMIDQRIARTGDGSH--------------------------
>UPI001304098A	386	0.477	7.478E-116	35	352	357	55	368	369
-----------------------------------EYVPRLMWPDLIAQTFIHGGGIYGLWLMFTEAKLLTSLWAFVTIYTSAFGITAGAHRLWAHKAYKAKWPLRLLLVFLFTISGQRHVYAWALDHRVHHKYSETNADPHNAKRGFFFAHVGWLFTTPHPDVIAKRKSIDMSDLEADPIIMWQKRLYIPLFFLLTIALPVSVPCYFWSESLSTSFWVNFNFRFCVTLNVAFCVNSVAH---MWGHKPYDKHISPVENTVVSIAALGEGWHNFHHVFPWDYKTGELGNYSYNLTTGFIDTFANIGWAFDRKYVSPGMIRRRANRTGDGSH-IWGYGDVDIPVEDLQELKQMN----
>A0A6B2E7R7	386	0.474	7.478E-116	24	345	357	38	366	374
------------------------EIKDEESSTDYtDFKPEIRWPDLLVQIFLHSGALYGLYLLF-SIKLYSFIWFVALIYGSGFGITAGAHRLWSHKAYKAKWTLRVLLVFLFTIAGQRDAYTWAHDHRVHHKYSETDSDPHNAKRGFFFAHVGWLFLTPHPKVVEKRKLIDMSDLEADPIVMWQKQYYVPLFALLAIAMPVFVPWYFWQEDLWISFWTMFNLRFCTTLNIAFFVNSAAH---MWGQRPYDKSINPAENITVAVAALGEGWHNYHHVFPWDYKTGELGDYKFNPTTGFIDFFAKIGWAFERKFVSRDMIARRAARCGDGTHyldseeahkdPVWGYGDKDIPSDDE-----------
>A0A6J2YWE3	386	0.452	7.478E-116	30	353	357	48	389	393
------------------------------ENRTNDWNIQIVWRNVVIFIILHTLALYsiGLVLFGFYN-WKTLLFTYIYTVFSGFGITAGAHRLWAHRTYKANLPLRIFLMLAQSAALQNDIHEWSRDHRVHHKFTDTNADPHNASRGFFFSHIGWLMCKKHKDVFEKGKTVDMSDVLGDPVVQFQIKYYILLIIIMTLCIPTFIPWYFFGETLWMSFVIC-MGRYVVSLNGTWLVNSAAH---IWGNKPYERDIKPTENKSVSIIAFGEGWHNYHHIFPWDYKAAELGNYRLNFTTAFLDLMEKIGWATELKTASKSMIRRRATRTGDGSwsvtekieetnminakdnHHldsIWGWGDKDMKQTEANEIRKFNR---
>A0A7R8X8E6	386	0.508	7.478E-116	36	330	357	300	591	1242
------------------------------------YEKQYVWRNIYIFSMFHIGAVYGLYLAFTRASWTTFVFGIIVGISSALGITAGAHRLWCHRAYKAKFPFRLLLAFLDTMDIQNSIYVWSRDHRVHHKFSETDADPHNAKRGFFFAHMGWLLVRKHPEVMRKGKTIDFSDLLEDPIVYYQRKFYVPLAILCCFVIPAATPWYFWGEDLWVAFWYCSIGRYILFLHGTFLVNSAAH---LWGQKPYDKNIGPVEQPIVGGLAFGEGWHNYHHVFPWDYKTSELPWYHVNLTTMLIDAAAYLGQAYDLKTVDPEVVEKRVKRTGDGSH--------------------------
>A0A7I8W789	385	0.448	1.024E-115	0	339	357	0	331	335
MPPRNLNKYNVVTEDDDKD-----ELEAvtTDQKKSQEAPPmQIVWRNVIWMIYLHLAAVYGAY-AMFYVKWQTWIWFAATYAMSGLGITAGAHRLWSHRSYKAKLPLRIILVIWNTMAFQNDIIEWSRDHRAHHKYSETNADPHNAKRGFFFSHVGWLLVRKHPEVKEKGKKINMDDLLADPLLRLQRKFYVPAMIFLCFFFPALVAWYFWGENWWTAFFTVGILKYTCVVNATWAVNSVAH---LFGNKPYDKDINPVETLGVVVAAMGEGYHNYHHTFPQDYSASEYGW-GRNITTAFIDFCALIGQAYGMKKISPEMIKRRKERTGDGSSG-FGYLDPP-----------------
>UPI001ED8BF94	385	0.504	1.024E-115	36	344	357	15	322	339
------------------------------------FRASFKWPDLCAQVLIHGGCLYGFYLIFASARVYTTIWAFFVLYASGFGITAGAHRLWSHRAYKAKWPLRLLLVFLFTITGQRHVHAWALDHRVHHKYSETDADPHNAKRGFMFAHVGWLVLSPHPDVVEKRSSIDMKDLDDDPILVWQKRLYIPLFALLAIGLPVWVPCALWNEKLVESLMVNFFFRFCVTLNIAFFVNSAAH---MWGNKPYDRSISPVENIAVSIAALGEGWHNYHHVFPWDYRTAELGNYSLNITTAFIDFFAWIGWAYDLKTVSSDMVQRRAKRTGDGsySHALWGWGDSDIPAED------------
>A0A3P8WGX9	385	0.491	1.024E-115	30	330	357	40	335	339
------------------------------EKEGPKPPRDIVWKNVFLMTLLHVGAAYGVYL-IPSASFLTLLWSVLCFVISGLGVTAGAHRLWSHRSYKASLPLRIFLAFANSMAFQNDIFEWARDHRVHHKYSETDADPHNAVRGFFFSHIGWLMVRKHPDVIEKGRKLELTDLLSDQVVMFQRKYYKPSVLLMCFFIPTFVPWYLWGESLWLAYFVPALLRYTLVLNASWLVNSAAH---MWGTRPYDKSINPRENKFVTFGAIGEGFHNYHHTFPYDYASSEFG-CKMNLTTCFIDFMCFLGLARDCKRVPRELVLARIQRTGNGSH--------------------------
>A0A8I5ZQY8	385	0.498	1.024E-115	16	330	357	38	351	355
----------------EEDIR--PEMREDIHDPSYQdeegppPKLEYVWRNIILMALLHVGALYGI-TLIPSSKVYTLLWAFIYYAISIEGIGAGVHRLWSHRTYKARLPLRIFLIIANTMAFQNDVYEWARDHRAHHKFTETHADPHNSRRGFFFSHVGWLLVRKHPAVKEKGGKLDMSDLKAEKLVMFQRRYYKPGILLLCFILPTLVPWYFWGETFLHSFYVATLLRYAVVLNVTWLVNSAAH---LYGYRPYDKNIDPRENALVSLGTLGEGFHNYHHAFPYDYSASEYPW-HINFTTFFIDCMAFLGLAYDRKRVSKATVLARIKRTGDGSH--------------------------
>UPI001B34EB34	385	0.482	1.024E-115	16	330	357	42	355	359
----------------EEDIR--PEFKDDIYDPSyqdeegPRPKLQYVWRNIILMALLHIGALYGI-TLVPSCKFHTWLWGIFYYLVSALGITAGAHRLWSHRTYKARLPLRLFLIVANTMAFQNDVFEWARDHRAHHKFSETDADPHNSRRGFFFSHVGWLLVRKHPAVKEKGGLLDLSDLKAEKLVMFQRRYYKPAVLLMCFILPTFVPWYFWGETFRHSLYVATFLRYALVLNATWLVNSAAH---MYGYRPYDKNIQSRENILVSLGAVGEGFHNYHHSFPYDYSTSEYRW-HLNFTTFFIDCMAALGLAYDRKKVSKAAVLARIKRTGDGSH--------------------------
>UPI001873A3A5	385	0.495	1.024E-115	16	330	357	42	355	359
----------------EEDIR--PELKDDIYDPSYKdvegPRPKIVyvWRNIILMSLLHLGALYGI-AMIPTCKIYTCVWGFAYYLVSALGITAGAHRLWSHRSYKARLPLRFFLIIANTMAFQNDVYEWARDHRAHHKFSETDADPHNSRRGFFFSHVGWLLVRKHPAVKEKGGLLDLSDLKAEKLVMFQRRYYKPAVLLMCFILPTLVPWYVWGETFLHSLYIATFLRYAVVLNATWLVNSAAH---LYGYRPYDRTINPRENILVSLGAVGEGFHNYHHSFPYDYSTSEYRW-HVNLTTFFIDCMALLGLAYDRKKVSKTAILARVKRTGDGSY--------------------------
>UPI00067BDD5B	385	0.436	1.024E-115	0	346	357	0	344	359
MPPQV--DPvvSGVLFESDT--QTPDLGLAKdvsVLKNARPRKYEYVWFNILWFLYLHVASLYGVYLALTSAKWQTNVFAFAVHVMCAIGIGAGSHRLWTHRCFKAKTPLRILLMIWQTMGFQDCIFEWARDHRTHHKYADTDADPHNAERGLFYSHMGWLCCKKTPEVIEGGRRIDLTDLYADPVVMFQKKHYMKMMPILCFVVPTIIPVYFWGESWINAFFIPTILRYTIGINVVWSINSFAH---TFGYRPYDKSLNPRDNIGTWMICV-EGFHNYHHTFPWDYRATEYPLYnMLTPTIVFIEAMAKIGQAYDLKSVSPEIIRQRSYRTGDGTHHLWGWDDPEFTEKLKE----------
>A0A1B0AII8	385	0.489	1.024E-115	0	341	357	0	343	373
MSPreNAlsNSSGTGVLFesDADTVDGTLSADISQLKKvEERKFK--LVWRNIIVLSLTHVLAVYGVYLFFFHAKWPTRFFTIILYWMAMLAITAGAHRLWAHRSYKAKWPLRALFIIFHLTSFQLSCFHWARDHRVHHKFSDTDADPHNSSRGFFFSHMGWLLTEKSPLVVAKGKSLDLSDLYADRMLMFEHKHYFKLVPIFAFVLPAIIPMYMWNESFINTVCVPVMLRLVVLLNAQSCINSVAH---MFGWRSYDKNINPTQNFGLSILCLGEGWHNYHHAFPWDYKAAEWGGSSSNVAAAFIELCAKMGWAYDLKTVSAEMIEKRVKRTGDGTHAIWGWGDKDLT---------------
>UPI000873F40A	385	0.507	1.024E-115	35	346	357	49	357	374
-----------------------------------EFVPRIRWPDTIAQLFLHLGCLYGFILCLVSAKFYTTVFAFLSIYITGFGITAGAHRLWSHRAYKAKWPLRLLLITLFTITGQRHVYVWALDHRVHHKYSETDADPHNAKRGFFFSHVGWLILTPHPSVVEKRKAVDMSDLEADPIVMWQKKIYPLLFLIFNIFLPVAIPVYYWNETLWNSFWINFNMRFTVTLNIAFFVNSVAH---MWGQKPYDKNISPVENLAVSLATLGEGWHNYHHVFPWDYKTGELGNV-YNPSTTFINFFAKLGWAYDLKSVSKSMIARRAKKCGDGSHPqIWGYGDSDIEKEDLE----------
>UPI0009A2B899	385	0.481	1.024E-115	31	329	357	118	411	413
-------------------------------QQKAEAKREIVWRNVALMSLLHLGAVYSLSL-LPQAQPLTWLWAYFCFIVTALGVTAGAHRLWSHRSYKAKLPLRMFLAAANSMAFQNDIYEWCRDHRVHHKYSESNADPHNATRGFFFSHIGWLFLRKHPDVAEKGKKLDVSDLLADPVVVFQRKYYKTSVLIMCFFMPTFIPWYFWGENLWNSYFLASILRYTISLNVTWLVNSAAH---MYGNRPYDKYISPRENRFVTFGAIGEGFHNYHHTFPFDYSTSEFGL-RLNPTTCFIDFMCWLGLASDRKRASKQMIEARKLRTGDGS---------------------------
>UPI000596A99C	385	0.448	1.024E-115	27	344	357	109	432	441
---------------------------ASAPSDEIEYNPQIRWPDLIAQAFLHGGALYGIYLLF-QAQFYTLLWVVALIWCSGIGITAGAHRLWSHKSYTASMPLRILLVFLFTIAGQRDAYTWALDHRIHHKFSETDADPHNAQRGFFFSHVGWLFLTPHPKVIEKRKVIDMSDLQNDSVVMFQHKFYIPLFAIISIAMPVLVPWYYWNESLWISFWVNFNMRFTSTLNAAFFVNSVAH---MWGKKPYDKSISPVESPLVSFLALGEGWHNYHHVFPWDYKTGEFGSYKLNVTTAFIDFCAKIGWATGRKSVSPDMIKRRAAKCGDGTrfltdeyaHKdqVWGYGDRDIQKED------------
>UPI0015A88C7E	385	0.465	1.402E-115	0	330	357	0	314	323
MAPNVVS--GTVQEDPHDH-------RKSQQKPLKPLK--IVWRNVFLFLGLHIAAVVGIYYC-VQAKLISWLYAVILTHVSGLGVTAGAHRLWTHRAYKAKLPLRIFLAFCNCMALQNDLYEWSRDHRVHHKFSETDADPHNINRGFFFAHMGWLMVRKHEDVKEKGKTVDVSDVWADPVVRFQHRFYVPLAVLCCFVIPAAIPYYCWKENWYVCVFSIGFFRFMVSLHFTWFVNSAAH---LWGNKPYDKYSSATESKWVSALAIGEGFHNYHHTFPWDYATSELG-YKYNFTTFFIDCMSYIGQAYDLKTANPEIVHQRKLKTGDGSY--------------------------
>F1QG70	385	0.488	1.402E-115	30	330	357	27	322	326
------------------------------EKPGPKPPMKIVWRNVILMSLLHIAAVYGLFL-IPSAHPLTLLWAFACFVYGGLGITAGVHRLWSHRSYKATLPLRIFLAIGNSMAFQNDIYEWSRDHRVHHKYSETDADPHNSNRGFFFSHVGWLLVRKHPEVIERGRKLELTDLKADKVVMFQRRFYKLSVVLMCFVVPTVVPCYMWGESLWIAYFIPTLLRYALGLNSTWLVNSAAH---MWGNRPYDGNIGPRENRFVTFSAIGEGYHNYHHTFPYDYSTSEYGW-KLNLTTIFVDTMCFLGLASNRKRVSKELILARVKRTGDGSY--------------------------
>A0A8D9EH52	385	0.521	1.402E-115	29	355	357	7	330	333
-----------------------------VTAPTDKvYQLKIVWFRVLRVVYFHLAGLYGLYLVFTSAYLVTTVFAFLLHMVGMLGVTAGVHRLWSHQSYKANLPLRVILILFFSLASQSSVLSWARNHRIHHKYSETDADPHNAKRGFFFSHCGWIMVHTHPEFKKKISQIDVSDLLADPLVMFQDRYFRWSVLFVSV-VPPLLAMYCWDETLSNAWHVVFGLRFMTTYNCTFLINSVAH---LWGNRPYDKFINPSQNLGVAIFALGEGWHNYHHVFPWDYKTAELGNYSTNITIMFIDFFAWIGWAYNLKTVSPDLVAARVKRTGDGSHDVWGWNDKDLTQEEKLKATIINRKT-
>UPI00186B0799	385	0.491	1.402E-115	37	329	357	44	331	333
-------------------------------------RQGIVWRNVILMTLLHFGALYSL-TLIPKAQLLTLLWAYLCFLLTALGVTAGAHRLWSHRSYKAKLPLRIFLAAANSMAFQNDIFEWSRDHRVHHKYSETDADPHNAQRGFFFSHIGWLFVRKHRDVIEKGRKLDLTDLLADPVVRLQRKYYKTTVLLMCFAVPTLVPWYIWGESLWNSYFLAFILRYTISLNVTWLVNSAAH---MYGNRPYDKHISPRENPFVTLGAIGEGFHNYHHTFPFDYSASEFGL-KFNPTTWFIDFMSWLGLATDLKRVPKQMIQARKERTGDGS---------------------------
>A0A2A4JEX0	385	0.490	1.402E-115	35	350	357	28	337	339
-----------------------------------KWQWEIVWERVAFAIIMHIGGFYGAYLFFTEAKWQTCLFTIFLHVAMATSVTAGAHRLWSHRAYKAKLPLKILLLTFFTMAYQNTVMVWARDHRAHHKYCDTDADPHNSNRGFFFSHIGWLLVRRHPAV--RANKIDLSDLFEDPLLRFQNKYYLWVVPFLTVLTPIYVP-TLWGEKKMVALFVCLFLRYIMTVHVFFIVNSVAH---KWGTKPYDKSIKPVETKLVSFFAAGEGFHNYHHAFPWDYKTAELGGYLFNTSRLFIDLMAKIGWAYDLKSVPSDMIERRVKRTGDGSHPVWGWDDPDLSAEDRKSAIV------
>A0A1Y1L7K6	385	0.442	1.402E-115	0	353	357	0	351	356
MSTNIV---TSHLETDVT-----AEGKEG-PISKSTYKWKLVWSHVFIMVFIYAGGLYGLYLFLFYCSWKTCLWTYIYGTISLQGVTAGTHRLWSHRSYKAKLPLRIILMICQSIAFQGHIYSWARNHRAHHKFSDTDADPHNAKRGFFFSHVGWLLVVKHEDFINKRKTIFVDDLESDAVVQFQRKHYFFLVILLCYIIPTIVPWYFWNESLSISWYTAAMFRHCVSLNAIYCVNSIAH---LFGTKPYDKKIGAVENSLISVVTNGEGWHNYHHVFPWDYKTSEFGNSRLNQTTMFINFFAKIGWAYDLKTVAKELIERKAIRSGDGSkfnfenqHNskaVWGWGDSEMKTEDIEEVKKYNK---
>A0A7J8GF33	385	0.510	1.402E-115	30	330	357	60	355	359
------------------------------DKEGPRPKLEYVWKNIILMSLLHLAGLYGI-TLVPTCHVYTCLWGIFYYLMSALGITAGAHRLWSHRTYKARLPLRVFLIIANTMAFQNDVYEWARDHRVHHKFSETDADPHNARRGFFFSHVGWLLVRKHPAVKEKGALLDLSDLKAEKLVMFQRRYYKPAILLMCFILPTIVPCYFWGETLLHSFHVAVALRYVIVLNATWLVNSAAH---LYGYRPYDKTINPRENILVSLGAAGEGFHNYHHTFPYDYSTSEYRW-HVNFTTFFIDCMAALGLAYDRKTVSKAAILARVKRTGDGSY--------------------------
>L5JRP8	385	0.510	1.402E-115	30	330	357	60	355	359
------------------------------DKEGPRPKLEYVWRNIILMFLVHLGGLYGI-LLIPTCRVYTWLWGVFCYGFSALGITAGAHRLWSHRSYKARLPLRLFLIIGNTMAFQNDVYEWSRDHRVHHKFSETDADPHNARRGFFFSHVGWLLVRKHPDVKEKGGLLDLSDLKAEKLLMFQRRYYKPAILLLCFILPTLVPWYFWGETFQHSLYVATFLRYILVLNATWLVNSAAH---LYGYRPYDKTINPRENILVSLGAVGEGFHNYHHTFPYDYSTSEYRW-HLNLTTLFIDCMAAIGLAYDRKKVSKAAVLARVKRTGDGSY--------------------------
>E2AX07	385	0.520	1.919E-115	25	324	357	9	303	310
-------------------------VPAKKQRTI-DYKWEIVWRNVIIFIYIHLSCLYGLYLTLFYAKLWTFIWHFAIGIISGIGVTAGAHRLWCHRSYKAKWPMRFILMIFQTTAFQNHIYEWVRDHRVHHKFTDTDADPYNACRGFFFSHIGWLMVRKHSDVIRKGATIDMSDLDQDPLVVFQKKWYLYLMSFCCFIVPTVIPWWTWGENLWFAWHIA-VARYCINLNITWSVNSAAH---IWGVKPYDKSITSTDNASVSFITFGEGWHNYHHVFPCDYKAAEFGNYKLNFTTALIDFCAYLGLAYDLKTASADMVKKRILR--------------------------------
>C3ZRD7	385	0.464	1.919E-115	0	333	357	0	316	325
MAPRNDFGPPvhmEVTKDlPSPTAQ---DGKA--------PPTQIVWRNVVIMSLLHMGAIFGLFL-LPSAHPYTLMWAVICYSLSALGVTAGAHRLWAHRSYKARLPLRIFLAIINCMSLQNDIYDWSRDHRVHHKYSETPADPHNAKRGFFFAHIGWLLVRKHPDVITKGKQIDLTDVLNDPVVKVQRKLYAPAAVLMCFIIPTLVP-SLWGESLVTAFFI-SVLRYVLALNATWLVNSAAH---MWGNKPYDKFINPSQNFPVAVLAMGEGWHNYHHTFPYDYATSELGW-KVNPTTVFIDFMARLGLAYDRKKVSPNVIRARVSRTGDGT---W-----------------------
>A0A7M7JD27	385	0.488	1.919E-115	16	326	357	8	314	331
----------------QEELHKQQRVKGAKFATADDYRIKLVWRNVILMGYLHIISIYGLYLIATQAMWKTVGWAYIMYFASCLGITAGAHRLWAHRTYKAKLPLKIFLAFCQSMAFQNHIMEWARDHRVHHKYSETNADPHNAKRGFFFSHVGWLLCRKHPDVIEKGRKIDLSDLQADPVVAFQKRHYLKTVLICCFIFPAVIPMFLWGETFLNAFVICSLTRYCISLNVTWLVNSAAH---MWGHKPYDTNINPVENWGVSVGAIGEGWHNYHHTFPHDYKAAEL-PYTLNPTTLIIDFFALIGWAYDRRSVSAETIKARKMRTG------------------------------
>A0A1B6DKD3	385	0.509	1.919E-115	39	353	357	30	344	347
---------------------------------------KICWRNLFILAYFHTASLYAIYLIFTEAKWQTIAFVTILYIMARLGVTAGLHRLWAHRSYKANTPLKTILMFFTILAFEGRAFVWVRDHRVHHKYQETDADPHNAARGFWFSHIGWSIQRKHPMVAEKGKGIDVSDLYKDKLIMFQKKYFWQLMSLFGFFLPTIVPNYFWGESLSIAWHIAVCLRIILSFHATFLINSAAH---LYGNRPYDVNLYARENRMVSVVALGEGWHNYHHAFPWDYKAAELGNYRLNLTTAFIDFFAKIGWAYELKTVPPALIRKRALKMGDGTYqepPAWGWNDKDLSNEEKEAALILNR---
>A0A7L1GQK4	385	0.498	1.919E-115	30	330	357	56	351	355
------------------------------EKEGPKPPLRYVWRNIILMSLLHIGAIIGL-TLIPSAKIQTLAWAVLCFLVSALGITAGAHRLWSHRTYKATLPLRIFLAIANSVAFENDIYEWVRDHRVHHKFSETDADPHNAKRGFFFSHIGWLLVRKHPDVIEKGQKLDLSDIKADKVVMFQRRFYKPSVVLLCFVAPTVVPWYFWNESIIISFFIPAILRYALGLNATWLVNSAAH---MYGYRPYDKNINPRENPLVSLGALGEGFHNYHHTFPYDYSTSEFGW-RFNLTTAFIDLMCLLGLASDRKKVSKEAIMARKLRTGDGSH--------------------------
>A0A1I8MPF5	385	0.423	1.919E-115	4	344	357	85	432	441
----NTSSSLGYSEENA--VYKEIQKSAKDSKDAIateEYKPKIRWPDLGAQLFLHSGAVYGLYLLF-SAKLYTFAWLIITIWISGIGITAGAHRLWSHKSYNASLPLRIVLMFLFTIAGQRDAYTWALDHRIHHKFSETEADPHNAKRGFWFSHVGWLFLTPHPKVAEKRKVIDMSDLENDKVVMFQKKWYIPLFAVISIGMPVLTPWYFWGETLWKSFWICFTLRFTLTLNAAFFVNSVAH---MFGSKPYDKNISPTESPFVAFVALGEGWHNYHHVFPWDYKTGEFGSYRLNITTGFIDLCAKYGLASGRKSVSPDMVKRRAQKCGDGSrfltdefaHKdaVWGFGDKDIPKDD------------
>A0A1I8PJQ5	385	0.431	1.919E-115	24	352	357	113	449	450
------------------------EIQEAIENevQAKEFKPEIKWLDLVAQLYLHLGAVYGFYLLF-SAKSQTWMWLVLAVWVSGIGITAGAHRLWSHKSYNASLPLRILLIFLFTIAGQRDAYTWALDHRIHHKFSETEADPHNAKRGFWFAHVGWLFLTPHPKVAEKRKVIDMSDLENDAVVMFQRKWFIPMFSIISIGLPVLVPWHFWGESLWRSFWICFNLRFTATLNAAFFVNSVAH---MWGSKPYDKNISPVESRLVSFMALGEGWHNYHHVFPWDYKTGEFGSYKLNITTAFIDFCAKLGLAKGLKSVSPDMVKRRAMKCGDGSrfltdeyaHKdaVWGYGDRDIPKDDLQELKGMN----
>UPI001D076877	384	0.466	2.628E-115	0	352	357	0	353	354
MSPNPTN-VESVLYenEYEELLHR--KLLKEKTKtnpPLRKRKYEYNWLFILFLTVFHIQASYGIYLSFTSAKLLTNVFAIVLHLAAFFGATAGTHRLWSHRSYKATWQLKLIFMILQTLAFQNSIYIWCLDHRMHHKYSDTDADPHDTRRGFFFAHIGWLMVKPHPELVAKRKLIDMSDLKNDPFVRFQIRYYLQLVFLLFAFLPTIIPWYFWDESLTNAWFVAVCLRYMVTVHLFLLINSWAH---RWGTQPYDTGNSGYETLTVALLTMGEGWHNYHHAFPWDYRAGELSSGLANSTAFLLKLFAKIGWAYDLKTVSDDMIKKRTNRTGDGSHStsIWGWGDREQSDENKRFVTIEN----
>A0A5A9PSF5	384	0.508	2.628E-115	30	330	357	61	356	360
------------------------------EKAGPKPPMSIVWRNVILMTLLHTAALYGIFL-IPSAQPLTLLWALLCFVLSALGITAGAHRLWSHRSYKASLPLRLFLVTCNSMAFQNDIYEWARDHRVHHKFSETDADPHNALRGFFFSHIGWLLVRKHPDVIEKGRKLELGDLKTDEVVMFQRRYYKPLVLLMCFVVPMAVPCCLWGETLWVAYFVPAILRYMLALNATWLVNSAAH---MWGNRPYDSTINPRENRFVTFSAIGEGFHNYHHTFPYDYATSEYGW-KINLTTCFIDLMCFLGLASQRKRVSKEVVMARVQRTGDKSH--------------------------
>UPI001954679D	384	0.478	2.628E-115	0	354	357	0	351	363
M-PPNGKDTTGVLYesDVETLDGGLSSDLNTL-KTTDGRKLELVWFNIVLFVILHISSLYGVWLLLTAATWTTCLLFVPIVVVTILGISGGAHRLWAHRTFKANTRLKLIFLFLNTFAFQDAVYYWARDHRVHHKYTETDADPYNSQRGWFFAHMGWLCCRKHPEVVAKGKLIDLSDLEADPLIMFQKKYYLLLMPIIAFLLPTVVPMYLWGESLNVSWHVMALLRWCVSLNFIWAVNSSAH---MHGMRPYDKNICPVDQSFLIFFHVGEGYHNYHHVFPWDYKSAELGKYSQDVTTKLIDFMAYLGWAYDLKSVSLDLVKQRAQRTGDGSHPVWGWGDKDQREGDVDVTTISHQR--
>A0A437B5E2	384	0.432	2.628E-115	0	355	357	7	363	365
MPPQVDPIPSGVVFETET--QTPDLGLASDVsklKQAAQKKYEYVYFNIVWFLFLHTVSLYGLYLAFTSAKWQTNLFACAMHLACAIGVGAGSHRLWTHRGYKARTPLRILLMIWQTAAFQDCIFEWARDHRTHHKYADTDADPHNSVRGLFFSHCGWLCCKKSPEVIEGGKRIDVTDLYEDPVVMFQKKHYMKMMPILCFVLPTVIPVYFWGETWMNAFCIPTILRYTFGINVVWSINSFAHH---YGFRPYDKSLNPRDNVAIWLFCL-EGFHNYHHAFPWDYRATEHSFYnMLTPTVVFIDLMAKIGQAYDLKSVSPNIIKQRAHRTGDGTHNLWGWDDPEFTEKLKTQYSIISnaeKKL-
>UPI0005F51E87	384	0.444	2.628E-115	0	353	357	0	377	382
MTSNLTSSSTmSLLEASQQDV---SQKKLVEERTLtqtlltqttlnsqPKYEWKIIWKNVIALAYLHIVALYTWYLVLTmEIQIRTFIYYYAVGYLSGIGITAGVHRLWCHRSYKAKWPMRVILMVLQTIAFQKHIYDWVREHRVHHKFTDTDADPHNSKRGFFFSHVGWLMVRKHPDVISKGATIDMSDLEKDPIVVFQRRYYAVLMPLLCFVLPMLVPIYFWNEKPIYAW-YGAVCKYVTVLNGTWLVNSAAH---MWGTKPYDTSISATDYSFFGFSAFGEMSHNYHHVFPWDYKAAELGFNSRNITCGFIDFFAWLGWAYDLKTARHDLVKKRAARTGDGSiYErtgdyndelhtqekmTWGWNDADMSFEDKQAAEILNK---
>UPI0005F4ED19	384	0.444	2.628E-115	3	352	357	19	376	382
---NVSQ--TKLVE-KETMTQKLLTQKAQNSQTNNKYEWKIVWKNVISIAYLHIGALYGVYLLFTVAKLYTFLWSVAWSIISVLGVTGGAHRLWAHRTYKAKVPLRVILMILQTAAFQNHIYEWVRDHRVHHKFMDTDADPHNSKRGFFFSHVGWLLIRKHPDVISKGATVDLSDLEKDPVVVWQRKYYAIIMPLFCFVMPMCIPVYFWNEKPVYAWYVA-LLSYIIQVNGTWCVNSAAH---LWGMKPYEKTISATDSSHGGFV--GEFWHNYHHVFPWDYKAAELGRYRVNFTCAVIDFFAWLGWAYDLKTVRHDLIKKRAARTGDNSiyelqsdlndecHHtqekiVWGWDDADMSLEDKQGAEILN----
>UPI00177B5B1C	384	0.429	2.628E-115	13	344	357	106	442	451
-------------EIPHATDSNQS-IQTQACSSESEYNPQIRWLDLIAQIFLHGGALYGIYLLF-QANFYTFLWVVVCVWCSGIGITAGAHRLWSHKSYTASLPLRIILIFLFTIAGQRDAYTWALDHRIHHKFSETDADPHNANRGFFFAHVGWLFLTPHPKVIEKRKVIDMSDLENDKVVMFQHKYYIPLFALISIGLPVLVPCYFWNENLWLSFWINFNLRFTCTLNAAFFVNSVAH---MWGNKPYDKNISPVESPFVAFVALGEGWHNYHHVFPWDYKTGEFGSFKLNITTAFIDFCAKIGWASGRKSVSSGMIERRAAKCGDGSRFlndefvhrdqVWGYGDEDIQNED------------
>A0A1J1HJL8	384	0.449	2.628E-115	30	354	357	981	1326	1330
------------------------------EKP---YKLEIVWRNVIAFIYLHGAAAYAVYALPLRAStWWT---AFFFAIIGSFGISSGAHRLWAHKCYKANLPMKIMLLYFQTIAFQNCVIEWVRDHRVHHKYSDTNADPHNASRGFFFSHMGWLMCKKHPDVKKYGAKVDMTDLESDPMLRFQQKYYLILMPICSFVIPMMVMHYCFGEEWRLTYYW-NLFRYVVTLHITWSINSVSH---IWGSKPFEKDIAPTDTYIIGFLAFGEGWHNYHHVYPWDYKVSELPRYWCNFSIGFLDFFAWLGWATDLKTVSDEMIRKRVLRTGDGSHRyaieaktakelvetynnnnnnndphehvdtLWGWGDDDMDSDEKKDVKILHPK--
>UPI000C6CACBE	384	0.470	3.598E-115	0	326	357	0	308	313
MAPNAQS---TVTE----TVTP---PKRATPKQEL----NIVWRNVILFAFLHIGALYGFTLIFTSAKWQTILFVIIFGYASVLGVTGGAHRLWSHRSYKAKWPVRALLMILQTMAIQNHIYEWCRDHRLHHKYSETDADPHNATRGFFFSHMGWLMVKKHPEVKQKGKAIDLSDLLKDPLVVFQRKHYFPLVILVSIVIPTMIPVLLWGENYWNSLFTVFFTRYVLSLHGTWLVNSAAH---MWGNRPYDVTINPRESPIVIFTGSGEGFHNFHHVFPWDYCTGEFGW-KFNMTAAFIDCMAWLGLVYDRKKVSPEMLKQRIERTG------------------------------
>A0A6I9W6Y0	384	0.489	3.598E-115	0	326	357	0	320	324
MTPNT---FGTC-----PTIGSKSIKESTNDKilttELYKtdYQWKIVWRNVIIFIYVHLAAIYGLYLIFFKIKHRSLIWFTAIAVAAGLGITAGAHRLWSHRSYKAKWPLRFILMIFQTAAFQDDIYTWVRDHRVHHKFTDTDADPYNARRGFFFSHIGWLLVRKHPDVASKGATIDCSDLNQDPFVVFQKKWYIYLMLFCTFIIPTLVPWLVWGEYFWYSWNV-TVCRYCLNLNFTWSVNSAAH---IWGVKPYDKSISPTNNGGVSFISFGEGWHNYHHVFPYDYKAAELGNYRLNLTTAFIDFFAYLGLAYDLKTAPTNAIKKRALRTG------------------------------
>UPI001F4FC18E	384	0.455	3.598E-115	0	337	357	0	329	345
MAPR-PQSPE---IKPEEDACARVDETPGRE-PSKPYVRQIYWTNVVGIAALHLAALWGITWTPFYAKVLTILWAIFLGGAGGFGVTAGAHRLWTHRAYKATWPARVILMVCYCIAGQNPLYDWVRDHRVHHKFSETDADPHNARRGFFFAHVGWLMMRKHPEVVRRGKQIDMSDILADPVVRFHQKYFRPLKFMLCFYLPVMIPVWLWAEDWYLSLVVNAIIRYACSLNFTWLVNSAAH---IWGNKPYDRRISPVENRLVAFLAMGEGWHNYHHAFPWDYKAAELGAYGFNVTTLFLDLFARLGMVYDRRVPSEDLVRRTALMNGDGSHPVYRQND-------------------
>UPI001C5449FF	384	0.464	3.598E-115	3	330	357	28	354	358
---NGKQNFEKTLRDLGEDIR--PEMKEDIHDPTYQdeagppPKLEYVWRNIILMALLHLGALYGI-TLVPGCKAYTWLWAYLCYVYSALGITAGAHRLWSHRTYKARLPLRLFLIIANTMAFQNDVYEWARDHRAHHKFSETHADPHNSRRGFFFSHVGWLLVRKHPAVKEKGGLLDMSDLKAEKLVMFQRRYYKPGLLLMCFILPTLVPWCCWGETFKHSLFVGTFLRYAIVLNATWLVNSAAH---LYGYRPYDKNIESRENILVSLGAVGEGFHNYHHTFPYDYSASEYRW-HINLTTFFIDCMAALGLAYDRKKVSKAAVLARIKRTGDGSH--------------------------
>A0A8C9SZ73	384	0.450	3.598E-115	13	329	357	91	405	407
-------------EEEEERVGSSGSPRS--PRSAQNYEgpkrsREVVWRNVFLMSLLHLGALYSLFL-IPQAHPLTWIWSYVCFMINALGVTAGAHRLWSHRSYKAKLPLRIFLAAANSMAFQNDIFEWSRDHRVHHKYSETDADPHNAKRGFFFAHVGWLFVRKHQDVIEKGKRLDLSDLLADPVVVFQRKYYKISVVLMCFVVPTLVPWYFWGESLWNGYFLSSILRYTISLNVSWLVNSAAH---MYGNRPYDKTISPRENCFVTFGAIGEGFHNYHHTFPFDYSTSEFGL-HLNPTTCFIDLMCWLGLASNRKKASPEMIQARKLRTGDGS---------------------------
>W8FT41	383	0.477	4.926E-115	25	330	357	18	320	324
-------------------------VFDHTYKEKEGPKPPIVvvWRNVILMTLLHTGALYGL-LLIPSASVLTLIWTFACFVYSALGITAGAHRLWSHRSYKASLPLRIFLAFANSMAFQNDIYEWSRDHRVHHKYSETDADPHNAVRGFFFAHIGWLLVRKHPDVIEKGRKLEISDLKADKVVMFQRRHYKPSVLLMCFFVPMFVPWFFWGESLWVAYFVPTVLRYTLVLNATWLVNSAAH---MWGNRPYDSTINPRENRFVTFSAIGEGFHNYHHTFPFDYSTSEYGW-KLNLTTCFIDLMCFLGLASDPKRVSREAVLARVQRTGDGSH--------------------------
>A0A821NKS6	383	0.480	4.926E-115	0	334	357	0	321	327
MAPNTTE--ERCLEPTEANFEKLIAPQA---APR---KFQIVYWNLLTFGYGHIAALYGLYLAFTQAMWTSIFFYCTLFVLASIGVTAGAHRLWTHRAYKAKMPLQIILMFMNTLAFQNSAIDWVRDHRMHHRYSDTDADPHNATRGFFYSHVGWLLVKKHEEVKKRGKFIDMSDIYANPVLIFQKKYAIPFIGSVCFLLPTLVPVFCWGESLKVAWHMC-LLRYITNLNTTFLVNSAAH---LWGTKPYDQSIKAVQNKIVSVFAFGEGFHNYHHVFPWDYRTAELGNNRLNLTTLFIDFFAKIGWAYDLKTVPEEAIESRANKTGDGT-DLWG----------------------
>R7TL57	383	0.440	4.926E-115	0	344	357	0	332	333
MPPRNveylpTSEETELNE-VEAVVQAPPEAK----RPPMV----IVWTNVAWMSYIHLAGLYGLYL-FFYCEYKTWAFTFLWYFLNAFGITAGAHRLWSHRSYKAKLPFRTFLMLCNSIAFQNDIIEWSRDHRVHHKYSETEADPHNAKRGFFFAHCGWLLCRKHPDVKAKGKQIDMSDLHADPVCAFQRKYYFPLVITCSFILPTVLPWYFWGESLWNAFFVCGWFRLVFALNITWFVNSAAH---MWGNKPYDRHINPAENFFVTFGAIGEGFHNYHHTFPMDYNTSEFGW-HVNATSLVIDFMALIGQVYDRKTMSHEAVFGRKKRTGDGS---SGFGVMEPPKSD------------
>Q4V9Y3	383	0.413	4.926E-115	0	330	357	0	334	338
MTFRGSQTVSTVMESPS-IIQdeigadrvMTDDIFDTTYIKKVDFKPPIklVWRNVILMALLHFGAFYGLF-MIPAAKPITLAWAILCFMLSALGVTAGAHRLWSHRSYKAKLPLRIFLAVVNSMAFQNDIYEWARDHRVHHKYSETDADPHNAVRGFFFSHIGWLLMRKHPDVIEKGKKLDLSDLKADKVVMFQRRNYKLSILVMCFILPTVIPWYFWDESFSVAFYVPCLLRYALVLNATWLVNSAAH---MYGNRPYDQTINPRENPLVAIGAIGEGFHNYHHTFPFDYSTSEFGL-KFNITTGFIDLMCLLGLANDCKRVSKETIMARKKRTGDGSH--------------------------
>UPI000C1FE6E6	383	0.479	4.926E-115	28	353	357	6	343	344
----------------------------KSETELNKkiYKWEIVWINIVILTYWHICGIYGIY-VLPTAKFETILWAILLGVVGIIGHTAGSHRLWSHRSYRANLPLRIILAILSMTCYQHRIYVWARDHRVHHKYVDTDADPHNSTRGFFFSHIGWFMVKKQKEVIEKGNQIDLSDLKNDGVVMFQKKYFTILMPIFTFVIPSVIPWYFWGESGEVSYYFAGVARYLWSLHSIFLINSAAH---AYGTKPYDKNIRPTENKYVGYLAMGEGWHNYHHTFPWDYKASEYGDYAPNLTIAFIDFFAWLGWARDLKTVSSDMVKRRILRTGDGTKlvmeknlddlvmsdNIWGWGDENMKKIDFDSIKRLNQ---
>A0A3P4M3S6	383	0.495	4.926E-115	12	330	357	48	350	354
------------IYDPS---YKDPEG----PKPKVEY----VWRNIILMFLLHVGALYGI-MLVPTCKTYTWLWGFLYYLLSALGITAGAHRLWSHRTYKARLPLRLFLIIANTMAFQNDVYEWARDHRAHHKFSETHADPHNSRRGFFFSHVGWLLVRKHPAVKEKGGLLDLSDLKAEKLLMFQRRYYKPGILLMCFILPTFVPYYCWGETFQHSLFVATLLRYAIVLNATWLVNSAAH---LYGYRPYDKNISPRENILVSLGAVGEGFHNYHHSFPYDYSASEYRW-HINFTTFFIDCMAALGLAYDRKTVSKAAILARIKRTGDGSY--------------------------
>UPI001E662991	383	0.434	4.926E-115	0	346	357	0	344	358
MPPQAEPTPSGVVFesDTQTPDLGLAKDVSVLKKAAPK-KYEYVWFNIFWFLFLHIGSAYGIYLGVTSAKWQTNVFAFLVHLMCAIGIGAGSHRLWTHRCYKAKTPLRVLLMIWQTMGFQDCIFEWARDHRTHHKYADTDADPHNAERGLFFSHMGWLCCKKSPEVIEGGRRIDVTDLYEDPVVMFQKKHYMKMMPILCFLLPTIIPVYFWGETWLNAFFIPTILRYTCGINVVWSVNSFSH---TFGYRPYDKSLNPRDNIGVWMICV-EGFHNYHHTFPWDYRATELPLYnMLTPTIVFIEAMAKIGQAYDLKSVSPEIVQKRTYRTGDGTHFLWGWDDPEFTEKLKE----------
>UPI00118380F0	383	0.483	4.926E-115	31	339	357	33	337	358
-------------------------------KATPK-KHELVWFNIFWFLFLHVSSVYGLYLVFTSAKWQTNVFAFAVHLMCAIGIGAGSHRLWTHRCFKAKTPLRVLLMLWQTMGFQDCIFEWARDHRTHHKYADTDADPHNAERGLFFSHMGWLCCKKSPEVLEGGRRIDLSDLYDDPVVMFQKKHYMKMMPILCFVLPTVIPVYFWNETWLNAFLIPTILRYTCGINVVWSVNSFAH---TFGYRPYDKSLNPRENIGV-WLICVEGFHNYHHTFPWDYRATEHPLYnMLTPTIMFIDAMAMIGQAYDLKTVSPEIIKQRTHRTGDGTHHLWGWDDPE-----------------
>A0A8C3X5B3	383	0.501	4.926E-115	30	330	357	60	355	359
------------------------------DKEGPRPKLEYVWRNIILMSLLHLGALYGIIL-IPTCKIYTLLWAFSYYLFSAVGITAGAHRLWSHRTYKARLPLRLFLIIANTMAFQNDVYEWARDHRAHHKFSETDADPHNSRRGFFFSHVGWLLVRKHPAVKEKGSLLNMSDLKAEKLVMFQRRYYKPGILLMCFILPTLVPWYFWGEAFPQSLFVATFLRYAIVLNATWLVNSAAH---MYGYRPYDKTISPRENILVSLGAVGEGFHNYHHTFPYDYSASEYRW-HINLTTFFIDCMAALGLAYDRKKVSKAAILARIKRTGDESY--------------------------
>UPI0010FB351B	383	0.448	4.926E-115	3	352	357	27	359	364
---NNIQKDDEVLKDDESTA-------------KVAYVPKIKWLDLGAQIFIHGGFLYGLYLVFAQAKLLTSIWAFVTIYTSGFGITAGVHRLWSHKAYKAKWPLRLLLVFLFTITGQKDVYTWALDHRVHHKYSETDGDPHDVRRGFFFAHVGWLFTTPHPDVVAKRKAIDMSDLEADSIVMWQKRLYIPLFALLTIGLPVFIPCYFWSESLWISFWVNFNFRFCINLNIAFCVNSVAH---MWGQKPYDKNISPVENFAVSIASLGEGYHNYHHVFPWDYKTSELGDYPFNLTTGFIDAFARIGWAYDRKYVLPEMIYRRAHRCGDGSH-VWGYGDIDISKDDQAELDMMN----
>UPI00143D6216	383	0.449	4.926E-115	18	353	357	18	367	370
------------------DSTMKSEtDLEKPKNETKEYKMQVVWNRIAILIYLHLAGFYGMYLMCTKSHILSPFLMYGFVILTGLGTGAGCHRLWSHRAYKAKLPMRIIMMCLQTIGYQGHIYGWVRDHRVHHKFVDTDADPHNSKRGFFFSHMGWLMVKKHPEVRRKGATVDLSDLKKDPVVMFQKKYYAPMVALFCFGIPAATVHYLFGEPWFDAYHLA-CAKFLWSTHLTWLINSGAH---MWGARPYDKTMTARNNLALAVAVVGEGWHNYHHVFPWDYKSSELGNYKTNTPTAFIDFFAWLGLAYDLKTVPTAMINKRAARTGDGTrvsaffdndhqrkeHEadnVWGWDDKDMAEEDKKEALILNK---
>A0A5F7Z782	383	0.473	4.926E-115	12	330	357	124	438	442
------------LEEDV-----RPDIKDDIYDPTYKdkegpsPKVEYVWRNIILMSLLHLGALYGI-TLIPTCKLYTCLWGLFYYVVSALGITAGAHRLWSHRSYKARLPLRLFLIIANTMAFQNDVYEWARDHRAHHKFSETHADPHNSRRGFFFSHVGWLLVRKHPAVKEKGATLDLSDLEAEKLVMFQRRYYKPGLLLMCFILPTLVPWCFWGETFQHSVFVATFLRYAIVLNVTWLVNSAAH---LFGYRPYDKNISPRENILVSLGAVGEGFHNYHHSFPYDYSASEYRW-HINFTTFFIDCMAALGLAYDRKKVSKAAVLARIKRTGDGSY--------------------------
>UPI001C4AD7A9	383	0.521	6.744E-115	30	330	357	57	352	356
------------------------------EKEGPKPVTRYVWRNIILMALLHLSGLYSICL-IPSAKPLTLLWALLCFVLSGLGITAGAHRLWSHRSYKATLPLRIFLAIINSMAFQNDIYEWARDHRAHHKFSETDADPHNASRGFFFSHIGWLLVRKHPDVIEKGKKLDLSDLKSDKVVMFQRRYYKASVVIMCFLIPSFVPWYYWGESFYNSFLIAAILRYTVILNATWLVNSAAH---MYGNRPYDKHINPRENHFVVFGALGEGFHNYHHTFPFDYSTSEFGA-RWNFTTGFIDFMRYLGLASDCKKVSKEIILSRKIRTGDGSH--------------------------
>A0A6I9IUN9	383	0.510	6.744E-115	30	330	357	60	355	359
------------------------------DKEGPRPKTVYVWRNIILMSLLHVGALYGI-TLIPSCQFYTLLWGCFYYLMSALGITAGAHRLWSHRTYKARLPLRVFLIIANTMAFQNDVFEWARDHRVHHKFSETDADPHNSRRGFFFSHVGWLLVRKHPAVKEKGGLLDLSDLKAEKLVMFQRKYYKPAILLMCFILPTLVPWYFWGETLHHSLYVATFLRYAIVLNATWLVNSAAH---LYGYRPYDKNIGPRENILVSLGAVGEGFHNYHHTFPYDYSTSEYRW-HINLTTFFIDCMAALGLAYDLKKVSKATVLARIKRTGDGSY--------------------------
>A0A834M566	383	0.501	6.744E-115	31	351	357	71	386	394
-------------------------------KEIEEFVPRIKWPDLLVQIYIHLGCLYGLFLCVWSARFYTTVFAFFTIIFSGFGITAGAHRLWSHRAYKATWPLRLLLVTLFTVTGQRHVYAWALDHRVHHKYSETDADPHNANRGFFFSHVGWLVLTPHPLVVEKRKMVDMSDLESDPILMWQKKLYPPLFLIFVILIPVSIPVYFWNETIWNSLWISFNARFSITLNIAFFVNSIAH---MWGQKPYDKYISPVENIAVSIAALGEGWHNYHHVFPWDYKTGELGN-AYNPSTTFIDFFAKIGWAYDLKSVSRKMIKRRAERSGDGSY-IWGYGDSDIEPEDLEELEKM-----
>UPI0003C91B0F	383	0.444	9.233E-115	0	329	357	0	326	328
M-PGLAADAGKVpFCDAKEEIRAgleGSEGGGGPERPDARGRRQnIIW--VVLMSLLHLGAVYSL-VLIPKAKPLTLLWAYFCFLLTALGVTAGAHRLWSHRSYKAKLPMRIFLAAANSMAFQNDIFEWCRDHRVHHKYSETDADPHNARRGFFFSHIGWLFVRKHRDVIEKGRKLDFTDLLADPVVRFQRKYYKITVVLMCFAVPTLVPWYIWGESLWNSYFLASILRYTISLNVTWLVNSAAH---MYGNRPYNKHISPRQNPLVTLGAIGEGFHNYHHTFPFDYSASEFGL-NFNPTTWFIDFMCWLGLATDRKRAPKPMIEAQKARTGDGS---------------------------
>UPI0018D0158B	383	0.495	9.233E-115	12	346	357	2	333	336
------------MIEDSEDLFDFSHDHDHsHDKTEVKPrKYEVVYTNLLTFGYGHIGALYGLYLACTVAKWTTILFALGLYYAGILGITAGAHRLWSHRTYKAKMPLQIILMILNTIAFQNTAYTWIRDHRLHHKYSDTDADPHNATRGFFFSHVGWLLVRKHEDVKKYGKLIDMSDIENNPVLRFQKKYALPWCGMVCFVLPTLIPMYCWGESLNCAWHIAVVLRYVANLNVTFLVNSAAH---IWGYKPYDKNMLPGENISVAIASFGEGFHNYHHTFPWDYRAAELGNNRLNLTTAFIDFFASIGWAYDLKSVTKTHIEARKKRTGDGSN--FSWLDKETVTEDQK----------
>A0A8D2CSF8	383	0.489	9.233E-115	12	330	357	53	355	359
------------IYDPS---YQDAEG----PRPKLEY----VWRNIILMGLLHLGALHGL-TLVPTCKFYTWLWAYFCYWTSIEGIGAGAHRLWSHRTYKARLPLRLFLIIANTMAFQNDVYEWARDHRAHHKFSETDADPHNSRRGFFFSHVGWLLVRKHPAVKEKGRTLDLSDLRAEKLVMFQRRYYKPAVLLMCFILPTLVPCFCWGETFLHSLYVATFLRYAVVLNITWLVNSAAH---LYGYRPYDKNIEPRESPLVSLGTMGEGFHNYHHAFPYDYSTSEYRW-HINFTTFFIDCMAVLGLAYDRKKVSKAAILARVKRTGDGSH--------------------------
>UPI001CF75D82	383	0.483	9.233E-115	35	346	357	40	346	359
-----------------------------------EFRPKLRWPDLTVQIFIHVGCLYGLYLCLVSAKLYTTLFAFLTIYLSGFGITAGAHRLWSHRAYKAKWPLKILLLVLFTITGQRHVYVWALDHRVHHKYSETDADPHNAKRGFFFSHVGWLVLTPHPDVVEKRKAVDMSDLEADPLIMWHKKLYPVLFFLFVIFLPVFIPVYFWNETIWNSFWVNFNARFCITLNIAFFVNSVAH---MWGQKPYDRYISPVENLAVSLAALGEGWHNYHHVFPWDYRTGELGNS-YNPSTTFIDFFAKIGWAYDLKFASNSMIARRAQKSGDGSH-VWGYGDADIEKEDLE----------
>UPI0018E2A5D5	383	0.486	9.233E-115	12	330	357	40	357	361
------------LEEDIRDIR--PEMKEDIFDPTYQdeegppPKMELVWRNIILMALLHLGALYGI-TLIPSCKVYTCLFAILGYYVSGLGITAGAHRLWSHRTYKARLPLRLFLILANTMAFQNDVYEWSRDHRAHHKFTETHADPHNSRRGFFFSHVGWLLVRKHPAVKEKGSKLDMSDLKAEKLVMFQRRYYIPGLLLMCFILPTLVPWYYWGETFVNSLYVCAFLRYAVVLNATWLVNSAAH---LYGYRPYDKNIEPRENILVSLGAVGEGFHNYHHTFPYDYSTSEYSWF-FNITTFFIDCMAALGLAYDRKKVSKAAVLARIKRTGDGSH--------------------------
>UPI0005EE784C	383	0.466	9.233E-115	28	344	357	45	357	370
----------------------------KNDESAIDYVPRIKWLDLGAQIFIHGGSLYGLYLVLTQAKLLTALWVFVTIYTSGFGITAGVHRLWSHKAYKAKWPLRLLLVFLFTITGQRDVYTWALDHRVHHKYSETDADPHDARRGFFFAHVGWLFTTPHPDVVAKRKAVDMSDLEADSIVMWQKRWYIPLFLLLTIVLPVGIPCYFWSESLWISFWVNFNLRFCINLNIAFCVNSVAH---MWGQKPYDKSISPVENIAVSIASLGEGYHNYHHVFPWDYKTGELGENPFNWTTSFIDAFARIGWAYERKYVSPDMIHRRAYRCGDGSH-VWGYGDVDISKED------------
>UPI001F057C59	383	0.449	9.233E-115	26	344	357	112	436	446
--------------------------QKQVEEPEKEFKAKIRWPDLGAQLFLHVGGLYGFYLLF-SAKFYTFLWVVFTIWASGIGITAGAHRLWSHKSYNASLPLRILLIFLFTIAGQRDAYTWALDHRIHHKFSETEADPHNAKRGFFFAHVGWLFLTAHPKVEEKRKVIDMSDLENDGVVMFQRKWFIPLFAICSIALPVLVPWYFWNECLWSSFWINFNMRFTSTLNVAFFVNSVAH---MWGKKPYDKNISPVESPIVSFLALGEGWHNYHHVFPWDYKTGEFGNYKLNVTTGFIDLCARLGLATGRKFVSPDMIKRRALKCGDGTrflsddyaHKdqVWGYGDKDLPQED------------
>A0A1V9XWP6	382	0.501	1.264E-114	36	331	357	16	310	320
------------------------------------YKLQIVWRNVALMGYLHVAAVYGFYLMLTQAMWSTCITAVVLYFLSGLGITAGCHRLWSHKSYRARLPLRVFLGVMQTMALQNSIFEWSRDHRVHHKFTETDADPHNALRGFFFAHVGWLLCKKHPEVISKGSKVNMDDLLQDPVVTFQKKYYKPLAILACFVIPTLIPMVFFGETFLNSFFVCALWRYCFTLNMTWLVNSAAH---MWGQKPYDTHINPAENWVVSIGAQGEGWHNYHHTFPYDYKTSEV-PYTLNVTTMFIDAMRLIGQAYDCRVVPPETVKARMMRTGalaDLHHH-------------------------
>UPI001B7DEBAC	382	0.452	1.264E-114	5	329	357	15	327	329
-----MSSSNGVVADKQA---APAESRDGKDRRS----QDIVWRNVVLMALDHVGAVYALSL-IPKAHPLTWIWAYLCFLLTALGVTAGAHRLWSHRSYKAKLPLRIFLAAANSMAFQNDIFEWSRDHRVHHKYSETDADPHNATRGFFFSHVGWLFIRKHRDVIDKGKKLDFSDLMADPVVVFQRKYYKSSVLLMCFILPTLVPWYFWGESLWNSFFLASILRYTMCLNVTWLVNSAAH---MYGNRPYDKSISPRENRFVTFGAIGEGFHNYHHTFPFDYSTSEFGL-RLNPTTCFIDLMCWLGLASDRKRASKEIIEARKKRTGDGS---------------------------
>UPI001AACF0BB	382	0.476	1.264E-114	30	329	357	38	332	337
------------------------------EQKGPRPPMKIVWRNVILMTLLHGAALYGIFL-IPAAKPATLVWAVLCFMMSALGVTAGAHRLWSHRSYKAKLPLKMFLAVSNTMAFQNDIYEWARDHRAHHKYSETNADPHNAMRGFFFAHIGWLLMRKHPDVIEKGKKLDLSDLHADKVVMFQRRHYKKLILLMCFIFPTVVPWYFWGESLYNAIYVPCLLRYALVLNATWLVNSAAH---MFGNRPYDKNINPRENRFVAIGAIGEGFHNYHHTFPYDYSSSEFGI-KYNFTTLFIDLMCYLGLASDCKKVSTDIIKARRQRTGDGS---------------------------
>UPI001BD21D9E	382	0.504	1.264E-114	30	330	357	38	333	337
------------------------------EKKGPRPPRMLVWRNIIMMTLLHIGALYGL-LLLPSASFLTLVWTVVCYLFSGLGVTAGVHRLWSHRSYKASFPLRVFLALGNSMAFQNDIYDWARDHRVHHKFSETDADPHNATRGFFFAHIGWLLIRKHPDVIEKGKKLDLSDLKADKVVMFQRRHYKLSVVILCFLVPTLVPWYFWGESLAVGYFVPGLLRYAVILNATWLVNSAAH---IWGNRPYDKNINPRENSLVAFSAIGEGFHNYHHTFPFDYATSEFG-CRLNLTTAFIDLMCFLGLASDCKRVSKEMIAARVQRTGDGSY--------------------------
>T1I0V7	382	0.458	1.264E-114	19	344	357	14	339	347
-------------------LRPLSEeIKELSPEQKVPYVSRIRWPDLFAQIFIHAGAFYGLFLVFTSAQWATTLWTFFMIYSSGLGITAGAHRLWSHKSYKAKWPLRLLLAFLFTISGQRHIYVWALDHRVHHKYSETDADPHDARRGFWFSHVGWLFLTPHPEVVIKRAAVDMSDLDRDPIVVWQRRLYIPLFALLCVALPVWVPYYFWNETLVNSYFLAFHVRFATTLNIAYSVNSFAH---MYGNKPYDKNIMPTESIGVAIGALGEGWHNYHHVFPWDYKTSEFGSYKMNLTTGFIDLCARYKLATERKSASKEMVKRRALRTGDGSwHPgLWGYGDTDQPQEE------------
>A0A0A7HRT0	382	0.472	1.264E-114	14	330	357	33	352	356
--------------DPAPQ-YAEADVRPEIDDthdPSYQdeegppPKLEYVWRNIILMTLLHTGALYGI-TLVPTCKFYTVLWAYLYYVVSALGITAGAHRLWSHRTYKARLPLRIFLIMANTMAFQNDVYEWARDHRAHHKFSETHADPHNSRRGFFFSHVGWLLVRKHPAVKEKGGLLDMSDLKAEKLVMFQRRYYKPGLLLMCFILPTLVPWYCWGETFLHSLYVATFLRYAVVLNATWLVNSAAH---LFGYRPYDKNIESRENILVSLGAVGEGFHNYHHAFPYDYSASEYRW-HINLTTFFIDCMAALGLAYDRKKVSKAAVLARIKRTGDGSY--------------------------
>A0A6I9M677	382	0.489	1.264E-114	16	330	357	41	354	358
----------------EEDIR--PEMKEDIHDPSYEdeegppPKLEYVWRNIILMALLHLGALYGI-TLVPSCKVYTCLFGFIYYVISALGITAGAHRLWSHRTYKARLPLRLFLIIANTMAFQNDVYEWARDHRVHHKFTETHADPHNSRRGFFFSHIGWLLVRKHPAVKEKGGKLDMSDLKAEKLVMFQRRYYKPSLLLLCFILPTLVPWYYWGETFVNSLCVSTLLRYAVVLNATWLVNSAAH---LYGYRPYDKNIESRENILVSLGAVGEGFHNYHHAFPYDYSASEYRW-HINFTTFFIDCMAALGLAYDRKKVSKAAVLARIKRTGDGSH--------------------------
>UPI001EF79849	382	0.401	1.264E-114	0	339	357	8	357	361
MAPNIVSDSpalgvefqkvEGCKQDniviPkeVPTI---SKKPKKSSEGRFWFETTLIWPNIISITVLHLTGIYMAYTIPFQCRIPTLFWGLFIGISSGFGVTGGVHRLWSHRSYKAKWPLRVILAICYSIAGQNTIFDWVRDHRVHHKYTETDADPHNSNRGFFFAHVGWLMMRKHPEVIRRGRQVDMTDILSDPVVQFHQRYFWQMKLLLCFIIPIVVPVYFWNETWYISVMSQVFIRYIAGLNFTWLVNSAAH---MWGSKPYDTGISPTENLGVAIVAMGEGWHNYHHVFPWDYKAAELGNYSVNVTTFLIDMFAKIGWAYDLKQPSAALVRKVAEKHGDGSHHEWHEADEP-----------------
>A0A7J6B624	382	0.481	1.264E-114	30	330	357	92	387	391
------------------------------EKEGVAPPLKIVWRNVALMTLLHIGAVYGL-TLIPSAKASTLFWAWVCFIISAMGVTAGAHRLWSHRSYKAKLPLRIYLAFANSMAFQNDIYEWARDHRVHHKYSETHADPHNATRGFFFSHVGWLLVRKHPDVIEKGSKLDVSDLKADPVVMFQRRYYKSSVVVICFIIPTLVPWYFWGESLWVAYFIPGLLRYAMVLNATWLVNSAAH---MWGMRPFDRNINPRENMFVAFSAVGEGFHNYHHTFPYDYATSEHGGF-LNFTKVFIDLMCYIGLAQDCKKPSHDTIMARVKRTGDGSH--------------------------
>A0A0L7L9K4	382	0.490	1.264E-114	0	353	357	63	392	402
M-PPQEQQQTWALY--ETDVVNDSDVTNRVP-PTAEKRvWDIVWRNVLLMGFAHLGGVY----------------AVFLYLCSGLGITAGAHRLWAHKSYKARVPLRLLLTLFNTIAFQDAVIDWARDHRMHHKYSETDADPHNATRGFFFSHVGWLLVRKHPQIKAKGHTIDLSDLKSDPILRFQKKYYLTLMPLCCFAMPTLIP-TLWGETAWNAFYVCAVFRFVYVLNVTWLVNSAAH---LWGAKPYDKNINPVEIKTVSLVVLGEGFHNYHHTFPWDYKTAELGNYSLNFSKIFIDFMAAIGWAYDLKTVSHEVIEKRVKRTGDGSHPVWGPND-DIIEDNKEIIETADK---
>UPI00193D26A4	382	0.510	1.731E-114	26	326	357	19	315	320
--------------------------KASTELDKTDYEQKIVWKNVIIFMYIHIAGIYGLYLCIFRVKYWTFIWFTIVGVASGFGITVGAHRLWAHRSYKAKWPLRLILMIFNTIAFQDDIYQWVRDHRVHHKFTDTDADPYNVRRGFFFSHMGWLLVRKHPDVKNKGATVDCSDVAQDPIVAFQRKWYLYLMPFCCFIVPALIPWLVWNESLWYSSHVA-VFRYCLGLHCTWTVNSIAH---IWGMKPYNKSLTAAENIVVSIVAVGEGWHNYHHVFPWDYKAGEFGNYKINLSTAVIDFFAYLGLAYDLKTAPADMIKKRVLRNG------------------------------
>A0A3B4CHE7	382	0.470	1.731E-114	13	329	357	16	325	327
-------------CEPEGAESREAEAECGATKE--QRGRTIVWRNVVLMALLHTGALYAV-LLVPKAHPFTWIWSYVCFIITALGVTAGAHRLWSHRSYKAKLPLRIFLAAANSMAFQNDIFEWSRDHRAHHKYSETDGDPHNAKRGFFFAHIGWLFLRKHNDVIEKGKRLDLSDLLADPVVVFQRRHYKTSVVVMCFLLPTLVPWYFWGECIWNSYFLAAILRYTISLNVAWLVNSAAH---MYGNRPYDRNINPRENCFVSFGAIGEGYHNYHHTFPFDYAASELGL-RFNPTTCFIDLMCWFGLASDRKKATPEMIKARKLRTGDGS---------------------------
>A0A6P4Z129	382	0.445	1.731E-114	0	333	357	0	319	328
MAPRN--DF----EHPvHEEVTT---DLPTVPSPTVQdgkaPPLQIVWRNVVIMSLLHLGAIYGLVLLPW-AHVYTLLWAVFCYCLSALGVTAGAHRLWAHRSYKARLPLRIFLAIVNCMSLQNDIYDWSRDHRVHHKYSETPADPHNAKRGFFFAHIGWLLVRKHPDVIAKGKQIDLSDVLNDPVVKVQRKLYAPTALLMCFVVPTLVPR-LWGESLVSAFFSA-VLRYVLALNATWFVNSAAH---MWGNKPYDKFINPSQNFPVAFLAMGEGWHNYHHTFPYDYATSELGW-KVNSTTVFIDVMAWLGLAYDRKKVSPNTVRARVSRTGDGT---W-----------------------
>UPI000441E51D	382	0.467	1.731E-114	25	330	357	27	327	328
-------------------------PKEETNNQKVQQKQNIVWRNVILMSLLHGGAVYSLFL-IPKAHLFTLIWAYICFVVTALGVTAGAHRLWSHRSYKARLPLRIFLAAANSMAFQNDIFEWCRDHRVHHKYSETDADPHNAQRGFFFSHIGWLFVRKHRDVIEKGRKLDFSDLLEDPVVSFQRKYYKISVVLMCFVIPTLVPWYFWGESFWNSYFLASVLRYTISLNVAWLVNSVAH---MYGNRPYDKNINPRQNTLVTFGAIGEGFHNYHHTFPFDYSASELGL-KFNPTTWFIDFMFWLGLVTERKQAPKEMIQARKERTGDGTY--------------------------
>UPI000718FA31	382	0.480	1.731E-114	37	353	357	0	326	329
-------------------------------------KWNIDWFNVIFLIYFHIACLYGIYFNLTSLKLYTAILAIITIPASILGITAGAHRLWAHKAYKAKWPMRIILMILESLAFERPIYIWVRYHRIHHKYTDTDADPHNSKRGFFFSHFGWLMLKKHPEVIKKGATIDMSDLEKDPLVMWQLKYANIFMSLVCFVIPTLIPVFFWGESLMNAW-YATTIRYIISLNAILLVNSAAH---MWGTKPYDNSISPTNSLSIGIAALGEGWHNYHHVFPWDYKASELGNYKVNLTTAFIDGFTKLGWAYDLKTVSHEMIEKRACRTGDGTsyqhvddqHEhkynnsIWGLDDPDIITEDLQDATILDK---
>A0A140GBL3	382	0.485	1.731E-114	30	330	357	32	327	330
------------------------------EKEGPKPPLNIVWKNVFLMGLLHLGALYGAFL-VPHASAKTLVWSVLCYMVSALGITAGAHRLWSHRSYKASLPLKIFLGFANSMAFQNDIFEWARDHRVHHKYSESDADPHNAKRGFFFSHIGWLLVRKHPDVIEKGGKLELKDLTSDPVVRFQRKYYKMSVVLMCFLLPTMVPWYFWGESLLVSYFVPALLRYAVVLNATWLVNSAAH---MWGNRPYDKHINPRENRFVAFSAIGEGFHNYHHTFPYDYATSEFG-CKVNLTTCFIDLMCWLGLAYDAKRVSRELIHTRIQRTGDGSH--------------------------
>UPI000F5111C1	382	0.488	1.731E-114	30	330	357	34	329	333
------------------------------EKDGSVPPAKIVWRNVVLMTILHVGAVYGL-TIVPTAKPFTLLWACLCFLISALGVTAGVHRLWSHRSYKAKLPLRIFLATANSMAFQNDIYEWCRDHRVHHKYSETNADPHNARRGFFFSHIGWLLVRKHPEVIEKGSKLDLSDLKADGVVMFQRRYYKLSILVMCFLVPTLVPWYFWGESLWVAYFIPGLLRYAMVLNASWLVNSAAH---MWGMRPFDRNINPRENTFVALTAIGEGFHNYHHTFPYDYATSEYGS-MLNITKMFIDFMFYIGLAQDLKKPSHETITARVQRTGDGSH--------------------------
>UPI001E27C61B	382	0.477	1.731E-114	0	334	357	0	329	338
MAPDVTEQPVGDTQVTENGIVSEDslEKLVAPQAEPRKY--DIVYKNLVTFGYGHFCMFYAIYLGFTTALWPTIFFNYVIYILAAVGVTAGTHRLWTHRAYKAKMPLQIILMLMNTLAFQNTAMDWVRDHRMHHRYTDTDADPHNAVRGFFYSHMGWLLVRKHREVKTRGKYIDMSDIHANPVLRFQKKYAIPFIGTFTFLLPTLIPWYFWNEDLYTAWYIA-VGRYVLNLHGTFLVNSAAH---MWGNKPYDKYIKPTQNLPVSFITFGEGFHNYHHVYPWDYRTAELGNNNLNMTTLFIDFFAWIGWAYDLKTVPDEVIRSRAARTGDGS-DLWG----------------------
>UPI001BB2C830	382	0.482	1.731E-114	16	330	357	33	346	350
----------------EEDIR--PEMKEDIYDPSYQdeegplPKLEYVWRNIILMSLLHLGALYGL-VLVPSSKFYTLLWAYIYYVVSITGIGAGAHRLWSHRTYKARLPLRVFLIIANTMAFQNDVYEWARDHRAHHKFTETHADPHNSRRGFFFSHVGWLLVRKHPAVKEKGGKLDLSDLKAEKLVMFQRRYYKPSVLLLCFILPTLVPWYCWGETFLHSLYVATFLRYALTLNATWLVNSAAH---LYGYRPYDKNIDPRENPLVSVGSLGEGFHNYHHAFPYDYSASEYRWY-INFSTFFIDCMALLGLAYDRKKVSQAAVLARIKRTGDGSH--------------------------
>UPI001D08CEE3	382	0.476	1.731E-114	0	354	357	0	354	357
MSPNSTQ-VEYVLNENEyEKIFRSNLSKEETDIELPEeRKYKYRWGFIVYLSLFHIQAVYGIYLSFTSAKLLTTIFGTALHFVALFAITAGAHRLWSHRAYKATWQLKLILVICQTLSFQGSVYRWCRDHRIHHKYTDTDADPHNSRRGVFYSHIGWILVERHPQYVEKIKLIDFSDLKNDPLLKFQIRYYYQLLFLLCFLLPTIVPWFFWNETFKNSWFICVCSRYILTLNAVWLVNSWAH---IWGTQPYDTRSSGRESFFSSLMTVGEGWHNFHHTFPWDYRASELCGYLVNPTMILLQLFAKIGWAYDLKTVSDDMIRKRINRTGDGSHStgIWGWGDHEQSDDNKSFVKIEYKK--
>A0A6P3ETS6	382	0.482	1.731E-114	16	330	357	41	354	358
----------------EEDIR--PEMKDDIRDPNYEdeegpaPKLEYVWRNIILMALLHVGALYGV-TLLPTCKFYTWLWVIACYLVSGLGITAGAHRLWSHRTYKARLPLRIFLIIANTMAFQNDVYEWARDHRAHHKFSETHADPHNSRRGFFFSHVGWLLVRKHPAVIEKGRLLDMSDLKAEKLVMFQRRYYIPGLLLLCFTLPTLVPWYYWGETFVHSVCVATLLRYALVLNATWLVNSAAH---LYGYRPYDKNINSRENILVSLGAVGEGFHNYHHSFPYDYSASEYRW-HINFTTFFIDCMAALGLAYDRKKVSKAAILARVKRTGDGTY--------------------------
>UPI001E688A6C	382	0.446	1.731E-114	0	352	357	0	350	358
MPPLVDPTPSGVLFesDTQTADLGLAKDVSVLKNATPR-KYEYVWFNIFWFLFLHIASLYGIYLALTSAKWQTNVFAFALHLMCAIGIGAGSHRLWTHRSYKAKTPLRTLLMLWQTMGFQDSIFEWARDHRTHHKYADTDADPHNAERGLFYSHMGWLCVKKLPEVIEGGRRLDLTDLYEDPVVMFQKKHYMKMMPVLCFLLPTVIPVYYWNETWLNAFLIPTILRYTIGINVVWSVNSFAH---VFGYRPYDKSLNPRENIAVWMICV-EGFHNYHHTFPWDYRATEHPLlNMLTPTIVFIDAMAKIGQAYDLKMVTPDIIKQRSQRTGDGTHYLWGWDDPEFTEKLKARLSTIN----
>A0A8C7G7G5	381	0.491	2.370E-114	26	328	357	8	305	320
--------------------------RAGDEKADRWRSLGIVWRNVILMALLHIGAVYSI-LVIPRAKPLTWVWSYVCFIVTALGVTAGAHRLWSHRSYRAKLPLRVFLAAANSMAFQNDIYEWARDHRVHHKYSETDADPHNATRGFFFAHIGWLFVRKHSDVIEKGRKLDVTDLLADPVVQFQRRYYKTSVLIMCFLVPTVVPWYFWGETLWNSYFLASILRYTVSLNVTWLVNSAAH---MYGNRPYDQNISPRENRWVTFGAIGEGFHNFHHTFPFDYSTSEFGL-RFNPTTCFIDLMCWMGLASNRKKASVETIQSRKLRTGDG----------------------------
>A0A6J2VAH4	381	0.481	2.370E-114	15	330	357	23	329	333
---------------PVEDAFGDS----QKEKEGPTLPGQIVWRNVVLMLLLHIGALYGL-VTIPAASALTLVWTGVCFMISALGITAGAHRLWSHRSYKASMPLRIFLAVANSMAFQNDIFEWARDHRVHHKYSETDADPHNATRGFFFSHIGWLLVRKHPDVIAKGRKLDLSDLKTDRVVMFQRRYYKLSVVVMCFLIPTVVPWYFWGESLLVGFYLAGLLRYTVVLNATWLVNSAAH---MWGMRPYDQNINPRENKFVAFSAIGEGFHNYHHTFPYDYATSEFGS-RLNLTKAFIDFMCYLGQASDCKRVSHETVMARVRRTGDGSH--------------------------
>L9JFI9	381	0.508	2.370E-114	30	330	357	60	355	359
------------------------------DKEGPAPKLEYVWRNIILMSLLHLGALYGI-VLFPTSKFYTWLWVLFYYLVSALGITAGAHRLWSHRTYKARLPLRLFLIIANTMAFQNDVYEWARDHRVHHKFSETHADPHNARRGFFFSHVGWLLVRKHPAVKEKGALLDLSDLRAEKLVMFQRRYYVPGVLLMCFILPTLVPWCLWGETFMHSLYVATLLRYATVLNATWLVNSAAH---LYGYRPYDKTINPRENILVSLGAVGEGFHNYHHTFPYDYSASEYRW-HINLTTFFIDCMAALGLAYDRKKVSKAAVLARIKRTGDGTY--------------------------
>E0VE44	381	0.455	2.370E-114	32	344	357	73	383	392
--------------------------------EKIKFEPQVKWLDLSGLLFVHLGCIYGLYLLVLSRSFKNYIWLFFSIYASGFGITAGVHRLWSHRAYKANYPLQLLLLILFTISGQRDVYAWVLDHRVHHKYTETDADPHNAKRGFMFSHVGWIFLTPHPDVVEKRIQADMRDLESDPLIMWHKKYYIPLFLALAVALPVIVPIYLWNEPLWTSFWINFNVRYAITLNIAFFVNSVAH---IWGQRPYDKYINSADNVSVSIAALGEGWHNYHHVFPYDYKAGELGNYTFNPTTGFIDFFAKIGWAWDRKFVSTEMVSRRKKRTGDGSKtPVWGWGDKDMPKED------------
>A0A023ERD9	381	0.447	2.370E-114	35	349	357	67	389	394
-----------------------------------EFRSQIRWPDFFAQLFLHLGGLIGLWYLVTlQTKLYTALWTLALVWASGLGITAGAHRLWSHKSYKAKWPLRLLLMFLFTICGQRDAYTWAHDHRVHHKYSETDADPHNAKRGFFFAHVGWVFLTPHPEVVAKRKIIDMSDLEADPIVMWQKRYYIPLFALLAIGIPVFIPYYYWSENFWIAFWVCFTLRFITTLNIAFFVNSVAH---MFGNRPYDKNISPVENLSVAIAAMGEGWHNYHHVFPWDYKTGELGSYMFNVTTGFIDAFARLGLAYDRKSVSPQIIERRAAKYGDGTrfltdeyaHkdPVWGFGDEDISKDDLEDIE-------
>A0A6P3FNF6	381	0.480	3.244E-114	20	329	357	0	306	308
--------------------MPGAEERGGPEGPRARGqqRLTVVWRNVVLMGLLHAGALYAL-LLVPRAQPLTLLWAYFCFLVTALGVTAGAHRLWSHRSYKAKLPLRIFLAAANSMAFQNDIFEWARDHRAHHKYSETDADPHNARRGFFFSHIGWLLVRKHPDVIEKGRKLDVADLLADPVVQFQRKYYKISVVLLCFVVPTLVPWYTWGESLWNSYFLAAILRYAVALNSTWLVNSVAH---MYGNRPYDKHISPRQNPLVALGAIGEGFHNYHHTFPFDYSASELGL-NFNPTTWFIDFMCFLGLATDRKRATKPMIEARKVKTGDGS---------------------------
>C3ZZN6	381	0.525	3.244E-114	27	333	357	18	316	323
---------------------------AGIPQPRAQ-PLQIVWRNVVFMTLLHIGAVYGL-VLIPHAHTYTTVWAiFLHYFSGVLGITAGAHRLWTHRSYKARLPLRVVMAAANSVAFQNHIHEWSRDHRCHHKYSETDADPHNASRGFFFSHCGWLLLRKHPDVKAKGKLIDMTDLAADPVVRFQKRYYLASVLLLCFALPTAVPILAWQESLRNAFFIAVVSRYVLTLNVTWLVNSAAH---LWGNRPYDRSIHPAENGFVSAMAGGEGWHNYHHTFPFDYATGELGW-RINMTTVFIDAMAWTGLAYDLRTASPNVVRARALRTGDGT---W-----------------------
>UPI00073FF206	381	0.488	3.244E-114	30	330	357	27	322	326
------------------------------EKEGPKPPRKIVWRNVILMSLLHAGALYGL-TLVSSASVLTLMWAVLCFLLSALGVTAGAHRLWSHRSYKAKLPLRIFLAFANSMAFQNDIYEWARDHRAHHKYSETDADPHNSGRGFFFAHIGWLLVRKHPDVIEKGSKLELTDLKADPVVMFQRKNYKMSVVLMCFVFPTVVPWYLWGESLWVGYFIPGILRYTLVLNATWLVNSAAH---LWGNRPYDVHISPRENRFVTFSAIGEGFHNYHHTFPYDYATSEFG-CKLNLTTCFIDFMCFVGLATDCKKVPQELVMARAQRTGDGSH--------------------------
>UPI0015B1C1CC	381	0.467	3.244E-114	0	339	357	0	318	326
MAPNVVS--TTVQEHHET----------EPEQKPLE-PVQIVWRNVFLFIGLHIAALYGMYLVILNATLTSWFYGVFLCFVNGLGVTAGAHRLWTHRAYKAKLPLRIFLAFCNCMALQNDLYEWARDHRVHHKFAETNADPHNVNRGFFFAHMGWLMAKKQKDVIEKGKTVDVSDVWADPVVRFQHRFYVPLAAICCFVIPPAIPYYCWGEEFYTCLFGAGFFRYVVCLHFTWFVNSAAH---LWGNKPYDQYISATELKWVSALAIGEGFHNYHHTFPWDYSTSELG-YKYNFTTLFIDFMSYIGQAYDLKTANPENVHQRKLRTGDGSY----FEDKD-----------------
>A0A5E4PP85	381	0.471	3.244E-114	0	334	357	0	321	328
MAPK--QSSEETVEETSEDL---VKPVPGQWTPR---KYHIVYRNLLTFGYGHITACYGLYLAVTEATWSTLFFNWVIYVTASIGVTAGAHRLWTHRAYKAKLPLQILLMVMNTLAFQNTVTDWVRDHRLHHRYSDTDADPHNASRGFFYSHVGWLLVRKHDEVKKRGRQTDMSDIRANPVLRFQKKYAVPFIGTVCFLLPTVIPVYFWGETLKVAWHLA-ILRYIMNLHGTFLVNSAAH---IWGMKPYEKNIKPAQNLAVSFITFGEGFHNYHHTYPWDYRTAELGNNMLNMTTLFIDFFGWIGWAYDMKTVDDEIIRSRAKRTGDGTNS-WG----------------------
>A0A6J0UDY5	381	0.470	3.244E-114	28	329	357	32	326	328
----------------------------GEEK--VGRNQEIVWRNVILMALLHIGAVYALFL-IPKAHLFTLIWAYLCFLMSALGVTAGAHRLWSHRSYKAKLPLRIFLAAVNSMAFQNDIFEWARDHRVHHKYSETDADPHNAQRGFFFSHIGWLFVRKHRDVIEKGRKLDYSDLLEDPVVMFQRKHYKISVVLMCFVVPTLVPWYFWRESLWNSYFLASILRYTISLNVAWLVNSAAH---MYGNRPYDKTINPRQNPFVTFGAIGEGFHNYHHTFPFDYSASELGL-KFNPTTWFIDFMFWLGLVTDRKKTPKEMVEARKERTGDGS---------------------------
>UPI001B3B0C55	381	0.501	3.244E-114	30	330	357	34	329	333
------------------------------EKEGPKPPMIIVWRNVILMTLLHLSAVYSVFL-IPSASHLTLLWAVFCFLVSALGVTAGAHRLWSHRSYKASLPLRIFLGIANSMAFQNDIFEWARDHRVHHKYSETDADPHNAVRGFFFAHIGWLLVRKHPDVIEKGRKLELSDLLADRVVMFQRRYYKPSVLLMCFFIPTFVPWYLWGESLWVAYFIPALLRYALVLNASWLVNSAAH---MWGNRPYDKNINPRENKFVTFSAIGEGFHNYHHTFPYDYATSEFG-CKLNLTTCFIDFMCFLGLAKDRKRVSHELVLARIQRTGDGSH--------------------------
>UPI001D099472	381	0.476	3.244E-114	32	352	357	18	338	340
--------------------------------PDRQYKRKYRWDYIIFFIIFHIQAIYGIYLMITSAKLLTTAFAFVLYLVALFSATAGSHRLWSHRAYKAKWQLKLLLVIFQTIAFQETLYRWILYHRLHHKYTDTNADPHNSKRGFFFSQIGWLMIEAHPDQIEKRKTIDMSDIKSDPFVRFQIRYYYrMLFLFFAF-LPTVIPWYFWNETLTNSWFVAVPLRYLFSLHITFFVNSWAHF---WGNQPYDIGTTGRETLFLSIITLGEGWHNYHHTFPWDYRASEFGGGRINVTTFVLKnIFGKIGWAYDFKTVSDDMIQKRIERTGDGSYSpsIWGWGDRDQTEENKSFATIEN----
>A0A835CPV1	381	0.527	3.244E-114	36	344	357	28	335	345
------------------------------------YKPTIKWLDLTAQIFIHAGAIYGLYLMFIQAKLLTSFWAFFVVYASGFGITAGAHRLWSHRAYKAKWPLRLILIILFTISGQKDVHAWALDHRVHHKYSETDSDPHNVKRGFFFAHVGWLILTPHPDVVEKRKNVDLKDLDADQIVMWQKRLYIPLFGLLTIGLPVFLPVYYWNEDIWTSFWVNFNFRFCVTLNMAFFVNSAAH---MWGGRPYDKNITPTENLTVSIATLGEGWHNYHHVFPWDYKTSELGDYSLNITTGFIDAFANIGWAYDRKYVSSKMIKHRATKNGDGSYNknIWGYGDKDITTED------------
>A0A1B6DQL3	381	0.471	3.244E-114	30	354	357	23	348	350
------------------------------ETAAPSHVTRYYLGNVVLFAVLHISGLYGLYlLGFTEVKWQTTAFVAALYWMGVIGVTGGNHRLWSHRTYKANLPLRSLLMFFSITSFQGEVFQWARDHRVHHKYQDTDADPYNIRRGFWFAHVGWLLQKKHPLVIEKGKTIDLSDLTKDEVVMFQRKYFWYLLLFFSLFLPTIIPMYFWGESLKTAWYVATSLRIVLCFNTAAIVNSVAH---TFGNRPYDSNFLATQSPICNLITLGEGWHNYHHAFPWDYKAAELGKYGFNFITAFINFFAMIGWAYDLKTVSPGLVRKRVLRTGDGTHPqqvYWGWNDKDILREEKEEAYIFNRK--
>UPI00053FB3F3	381	0.473	3.244E-114	16	330	357	36	349	353
----------------EEDIR--PEMKDDFRDPNYEdeegpvPKLEFVWRNVILMALLHVSALYGL-TLVPTCKFYTWLWAALYYIVSGLGITAGAHRLWSHRTYKARLPLKIFLIIANTMAFQNDVYEWARDHRAHHKFSETHADPHNSRRGFFFSHVGWLLVRKHPAVKEKGKLLDMSDLKAEKLVMFQRRYYIPGLLLLCFILPTVVPWYFWGESFLHSLYVATLLRYTLVLNATWLVNSAAH---LYGYRPYDKNINSRENLLVSVGAVGEGFHNYHHSFPYDYSASEYRW-HINLTTFFIDCMAALGLAYDRKRASKAAVLAKIKRTGDGSY--------------------------
>UPI0003F0E013	381	0.477	3.244E-114	1	330	357	23	354	358
-APRILQNGGGKLEKTlhhwDEDIR--PELKDDIYDPSYKdegPRPKTVyvWRNIILMALLHLGALYGI-TLIPSCRFYTCLWAFCYYVISALGITAGAHRLWSHRSYKARLPLRFFLIIANTMAFQNDVFEWARDHRVHHKFSETDADPHNSQRGFFFSHVGWLLVRKHPAVKEKGALLDLSDLKAEKLVMFQRKYYKPAILLICFILPTLVPWYFWGETFENSLFVATFLRYAVVLNATWLVNSAAH---LYGFRPYDKTIGPRENVLVSLGAVGEGFHNYHHTFPYDYSASEYRW-HINFTTFFIDCMAALGLAYDRKKVSKSVVTARAKRTGDGNY--------------------------
>A0A2Y9J3N7	381	0.492	3.244E-114	12	330	357	53	355	359
------------IYDPS---YKDPEG----PKPKVEY----VWRNIILMFLLHVGALYGI-TLVPTCKTYTWIWGLLYYLISALGITAGAHRLWSHRSYKARLPLRLFLIIANTMAFQNDVYEWARDHRAHHKFSETHADPHNSRRGFFFSHVGWLLVRKHPAVKEKGGLLDLSDLKAEKLVMFQRRYYKSGILLMCFILPTFVPCYCWGETFQHSFFIATLLRYTMVLNATWLVNSAAH---LYGYRPYDKNINPRENILVSMGAVGEGFHNYHHSFPYDYSASEYRW-HINVTTFFIDCMAALGLAYDRKRVSKAAVLARIKRTGDGSY--------------------------
>A0A1I8P7Q5	381	0.471	3.244E-114	4	350	357	15	358	360
----NTIESTGVLFEDeaETPDGGLDKnIEA--FKSANK-KLELVWQRVVFFVVTHVAGIYGAYLAVVLAKWQTNIFAFILTILSSLGITVGAHRLYAHRAFRAKLPLEVLILFFQTMAFQFSAYHWARDHRVHHKFSETDADPHNAKRGFLYAQIGWLLYRKQPEVTIKAKSIDFSDLKSNPLVMFQHRHYFILTLIICYIMPTMAAIYFWNETFSNALFVTAMLRWICVFHGINTINSFAH---LYGNKPYDKNYNPSENIIASILTVGEGWHNYHHVFPWDYKASELGHYALNWGTVFIDFFAKTGWAYDLKSVSPQMIKNRVHRTGDGSHPIWGWGDKDQGIEEIKSAII------
>U4U7B1	381	0.444	3.244E-114	39	355	357	73	416	919
---------------------------------------EIVWKNVAIFVVLHSVTVYGLYLLFTfQLKIATVLFAYFYTMYAAFGITAGAHRLWAHRSYTAKLPLRIFLMLAQSAALQNDIHEWARDHRVHHKFTDSDADPHNAKRGFFFSHVGWLMCKKHPDVFTKGKTVDMSDVLNDPVVRFQRKYYLPLILLMNLTVPTYVT-YCWiGEDFWTSVIV-TFGRYVLSLNGTWLVNSAAH---IWGMKPYDQNIKPTENKFVAAVAFGEGWHNYHHVFPWDYKAAELGNYKWNFTTCFLDFMAKIGWATDLKTTSEEIIRKRMLRTGDNSlrltlqnqeskplserdirahsehqHPddgdlIWGWGDKDMDQEEINAGLRKNNDL-
>A0A7R9PCF9	381	0.382	3.244E-114	0	352	357	496	892	936
MAPDVTSChgdnlmmngsmsqrcdtPNHSLLDPinnnHPPKSAPSAGAVSPELQYPEWKPEIIWVNTISITILHLLAVYAILTAPFQVLLPTYVWGdtpcfahpdeldnklemydtcpfpkgFFLGGVGGFGVTAGVHRLWTHRAYKAKAPLRVILAICFSVAGQNTIFDWVRDHRGHHKFSETDADPHNSNRGFFFAHVGWLMTRKHPEVIRRGQLLDMSDVVNDPVVAFHHKYFSFLKLLFCFFLPIIIPPLVWGESWYNSIMAVGVVRYVLSLNFTWLVNSAAH---LWGNKPYDKRINPAENRVVALVAMGEGWHNYHHVFPWDYKAAELGDYSLNVTTFFLDLFAKIGWAYDLKCPSQQLVRRVIERSGDGSHPEWGCHPQEVQEEEDEQMVVKN----
>A0A3Q3MLD6	381	0.501	4.442E-114	30	330	357	21	316	320
------------------------------EKEGPKPPVVIVWRNVILMSLLHISALYGIFL-IPSASSLTLLWSTLCFFISALGITAGAHRLWSHRSYKASLPLRVFLGIANTMAFQNDIYEWARDHRVHHKYSETDADPHNAVRGFFFAHIGWLLVRKHPDVIEKGRKLELNDLLSDKVVMFQRKYYKPSVLLMCFFIPTIVPWYMWGESLLVSYFVPALLRYTLVLNATWLVNSAAH---MWGNKPYDKNINPRENKFVTFSAIGEGFHNYHHTFPYDYATSEFG-CKLNLTTCFIDFMCFLGLAKDCKRVSHELVLARVQRTGDGSH--------------------------
>UPI001C4D5014	381	0.478	4.442E-114	27	329	357	29	326	328
---------------------------AGRGEQKVGQRQEIVWRNVILMALLHVGAVYSLFL-IPKAHLLTLIWAYLCFVMTALGVTAGAHRLWSHRSYKAKLPLRIFLAFANSMAFQNDIFEWARDHRVHHKYSETNADPHNAQRGFFFSHIGWLFVRKHRDVIEKGRKLDFSDLLDDPVVMFQRKHYVVSVILMCFVVPTLVPWYFWKESLWNSYFLASILRYTVSLNVAWLVNSAAH---MYGNRPYDKNINPRENALVSIGAIGEGFHNYHHTFPFDYSASELGL-KFNPTTWFIDFMFWLGLVTERKQAPREMVQARKERTGDGS---------------------------
>UPI0015A83E41	381	0.466	4.442E-114	0	329	357	0	312	329
MAPN---SSAALAEE---------SVESKVEQ-KPQYKTKIVWFNVILFVYLHLSFFYGVYLGLTSAYLKTCLFGYIYGNIGGLGITAGSHRLWSHRSYKARWPLRVLLCIFASIAAQNDIYEWCRDHRVHHKFTETDADPHNIKRGFFFAHMGWLMCRKHPAVASKGKTVYLDDLWADPIVRFHRRFYIPMVLLFSFYVPTMIPVWFWGETLWNSFFIAGLARYCFSLNVTWLVNSVAH---KYGDQPYDRYIEARENSIVALLGHGEGWHNYHHVFPWDYSTSELG-YTFNLTKIFIDFMALIGLAYDRKIVHPELVKNRKLKTGDGT---------------------------
>UPI00188FF464	381	0.453	4.442E-114	0	354	357	0	342	345
MAPNFGNEvsAPIVAEESYEKL-----IPP--QAAPRKYK--YLYANMIYFTYWHIAGLYGIYLAITTAKWATIILAYLLFLAGDMGATAGAHRLWAHKTYKAKLPLQILLMLFNTIAFQNTVITWVKDHRMHHKYSDTDADPHNATRGFFYCHVGWLMVKRHPEAIKRGKSLDMSDIYNNSVLKFQKKYAIPLVTTVTFVLPTIIPMYIWDESFNVAWHM-TMLRYIIGLNTTFLVNSVAH---MWGYKPYDKNIAPTQSYIATLATLGEGFHNYHHVFPWDYRASELGNNYLNFTTKFIDFFAWIGWAYDLKSVPEDLVQKRIERTGDGT-NLWGWSDKNMKEDHVKSTDVLHTK--
>A0A8C8VQP2	381	0.478	4.442E-114	30	330	357	54	349	353
------------------------------EKEGPKPVKIYVWRNIIFMSLLHLGGLYGLWL-IPVAKPLTLMWAVLCFLVSALGITAGAHRLWSHRTYKASLPLRIFLTIANSMAFQNDIYEWARDHRVHHKFSETNADPHNAKRGFFFAHIGWLLVRKHPEVIQKGQKLDLADLKADKVVMFQRRFYKLSVVVMCFLFPTLVPWYFWGESFSNSFFVPAILRYVLVLNASWFVNSAAH---MFGSRPYDRNINPRENPLVTFGALGEGFHNYHHTFPYDYAASEFSW-HYNFTTAFIDLMCFLGLASDRKQVSKEVILARKIRTGDGNH--------------------------
>UPI001F4FE926	381	0.483	4.442E-114	0	331	357	0	325	356
MPPNVTspdRSP----CD-VGVHHSPP-PQKEDADKQPEYEWRIVWRNVVVFIYLHVATVYGLYLALTAAKWATVYWTVLVGWMATTGVQAGAHRLWAHRSYKAKLPLRLVLAVWNTIAFQNHIYEWVRDHRVHHKFTDTDADPHNSRRGFFFSHIGWLMVRKHPLVREKGRQLDMSDLRQDPVVMWQMRLYPVIMPLFCFVLPAWIPVALWGESGWVSWHLASVLRYTVSLNITWCINSVAH---VFGHRPFDKSISATDSLAMGAFGLGEGWHNFHHTFPGDYKAAELGGGAVNATAAFIRLMAALGQAYDLQTVPAEALRARAARTGDGSHP-------------------------
>UPI0018E2C660	381	0.492	4.442E-114	22	330	357	46	355	359
----------------------RPEMKEDIYDPSYQdeegplPKMEFVWRNIILMTLLHLGALYGL-VLIPSSKFYTLLWVFVYYVVSITGIGAGAHRLWSHRTYKARLPLRVFLIIANTMAFQNDVYEWARDHRAHHKFTETHADPHNSRRGFFFSHVGWLLVRKHPAVKEKGGKLDMSDLKAEKLVMFQRRYYKLGILLLCFILPTLVPWYCWGETFPHSLYVATFLRYALTLNVTWLVNSAAH---LYGFRPYDKNIDPRENPLVSVGTLGEGFHNYHHAFPYDYSASEYRW-HINCTTFFIDCMAALGLAYDRKRVSKAAVLARIKRTGDGSH--------------------------
>A0A6A4JLC4	381	0.411	4.442E-114	7	350	357	15	362	369
-------SPIPETEEAKKTYTADSKSQNKSD-----YKLEIVWVNAIFFLIVNAISLRGTYdLVFFRLPWTSTAYMWSLFYINGISITAGAHRLWAHKCYKAKLPLKIFLLVCNLTAFQNSIYDWVRDHRVHHRFVDTNADPHNSTRGFFFSHMGWLMVKKHPEVKQKGQIVDMSDLRSDPLVMFQHKYYFYLMPIFTFLLPALIPVYFFGTDFWYAFRLYSLTRWTLVLHGTWCVNSVAH---MFGYKPYDKFISSTQSIWVSFFVLGEGWHNYHHAFPWDYKASEF-PYYVNFTTAFIDLCAKIGLAYDLKTVKQDVINLRAQRTGNGSHAsvppsgtsesngIWGWDDEALTKEDREMASI------
>UPI00038EC458	381	0.470	4.442E-114	16	330	357	64	377	381
----------------EEDIR--PEMKDDIRDPNYEdeegpaPKLEYVWRNIILMGLLHVGALYGI-TLVPTCKVYTWLWVYFYYTVSILGITAGAHRLWSHRTYKARLPLKIFLIIANTMAFQNDVYEWARDHRAHHKFSETHADPHNSRRGFFFSHVGWLLVRKHPAVKEKGRLLDMSDLKAEKLVMFQRRYYKPALLLLCFILPTLIPWYCWGETFLHSFYVATLLRYVLVLNVTWLVNSVAH---LYGYRPYDKNINPRESPLVSLGTMGEGFHNYHHSFPYDYSASEYRW-HINFTTFFIDCMAALSLAYDRKKVSKAAILAKMKRSGDGSY--------------------------
>UPI0005F45689	380	0.570	6.081E-114	74	355	357	6	284	288
--------------------------------------------------------------------------AIMLYQLGMLGITAGAHRLWSHRSYKATWPLQLLLMIMNTLAFQGPVIVWARDHRVHHKYTETDADPYNATRGLFFSHVGWLLCRKHPEVKEKGKGLDISDLESNPILAFQKKHRFILVPLLCFILPTVIPVVCWNETWTNAYFISTVLRYIFTLNMTWLVNSVAH---SFGNKPYDKDIKAVSNKGVTILVLGEGWHNYHHVFPWDYKTAELGNYTFNFTTAFIDFFAKIGWAYDLKSVSEDMIRKRVKKTGDGSHVLWGRGNKDQTQEERDEAVVMHRQT-
>A0A5N5LNI6	380	0.481	6.081E-114	37	329	357	30	317	319
-------------------------------------RQRVVWRNVILMGLLHTGALYSL-LLIPKAHPFTWIWSYICFMITALGVTAGAHRLWSHRSYKAKLPLRIFLAAANSMAFQNDIFEWSRDHRAHHKYSETDADPHNAKRGFFFAHIGWLFVHKHKDVIEKGKRLDLSDLLSDPVVVFQRKHYKISVLVMCFLLPTLVPWYFWGESMWNSYFLASILRYTIALNITWLVNSAAH---MYGNRPYNKNINPRENRFVTFGTIGEGFHNFHHTFPFDYAASEFGF-RFNPTTCFIDLMCWLGLASNRKRATPEMIMARKLRTGDGS---------------------------
>A0A498LPE9	380	0.488	6.081E-114	30	330	357	27	322	326
------------------------------EKEGPKPPTIIVWRNVILMSLLHIGALYGLYL-FPSARVLTWVWFFTCFVFSALGITAGVHRLWSHRSYKASLPLRIFLAFGNSMAFQNDIYEWARDHRVHHKYSETDADPHNAVRGFFFSHVGWLLVRKHPDVIEKGRKLELDDLKADKVVMFQRRYYKPSVLLMCFFVPTFVPWYVWGESLWVAYFVPCLLRYALVLNATWLVNSAAH---MWGNRPYDSSINPRENRFVAFSAIGEGFHNYHHTFPFDYATSEFG-CKINLTTCFIDLMCFLGLAREPKRVSREVVLARAQRTGDSSH--------------------------
>A0A6J2JXU5	380	0.537	6.081E-114	37	339	357	29	326	339
-------------------------------------KHEIISANLITFAYGHISALYGLYLCFSSAKWATIIMAYVILIAAEVGVTAGAHRLWTHRAYKAKRPLQIILMVMNSFAFQNSAITWIRDHRMHHRYSDTDADPHNATRGFFYSHIGWLLVRKHPEVKRRGKTIDMSDIYSNPVLVFQKKYAIPFIGAVCFVIPTLVPIYFWGETLTNAWHI-TLLRYIISLHVTFLVNSAAH---LWGTRAYDKRIFPAQNLIVSLLAVGEGFHNYHHVFPWDYRTAELGNNYLNLTTKFIDFFAWLGWAYDLKSVPDSAVQSRAARTGDGTNS-WGWPEED-----------------
>UPI000DC156E2	380	0.550	6.081E-114	29	326	357	25	317	350
-----------------------------VEKQS--YQLVIVWRNVILCSLVHLGALYGVYLAFVSAKLTTTIFAICLYQITAIGVTAGSHRLWSHRAFKATWQLRLIIIILNTIAFQNSVYEWARDHRLHHKYTDTNADPHNSNRGLFFSHVGWLLCRKHPDVIEKGRTIDVSDLLADPFVAFQKKYFWFLITWACFIIPTLIPVYFWGETWRNSWYVAVLLRYVLTLNGIWLINSAAH---AWGGKPYDRSIKPTQNLGVAIMSVGEGWHNYHHVFPQDYKAAELGNYKFNFTTAFIDLFAKIRWAYDLKTVSTELVHQRVLRTG------------------------------
>UPI000F0A5976	380	0.490	6.081E-114	15	330	357	39	353	357
---------------PEEIAETSldDDIFDESykEKDGPQPPRQIVWRNVVLMTFLHIGAVYGL-IIITSASALTVLWTCVCYVISALGVTAGAHRLWSHRSYKAKLPLRIFLAIANSMAFQNDIFEWSRDHRVHHKYSETSADPHNATRGFFFAHIGWLLVRKHPEVIEKGTKLDLSDLKADEVVMFQRRYYKLSVVVMCFLVPMLVPWYLWGESLWVGYFIPGLLRYTVVLNATWLVNSAAH---MWGMRPYDCNINPRENTFVAFSAVGEGFHNYHHTFPYDYATSEYGS-RLNITKAFIDLMCYFGLAKDCKRVPHDTVMARVRRTGDSSH--------------------------
>UPI0018A0742C	380	0.493	6.081E-114	30	329	357	60	354	359
------------------------------DKEGPKPKFEYVWRNIILMSLLHLGALYGI-VLFPTCQIYTYLWVIFYYCVSALGITAGAHRLWSHRTYKARLPLRVFLIIANTMAFQNDIYEWARDHRAHHKFSETDADPHNARRGFFFSHVGWLLVRKHPAVKEKGGLLDLSDLKAEKMVMFQRRHYKVGILLMCFILPTLVPYYFWGETFQHSLFVATLLRYAIVLNVTWLVNSAAH---LYGYRPYDKNINPRENILVSLGAVGEGFHNYHHTFPYDYSASEYRW-HLNLTTFFIDCMAALGLAYDRKKVSKATILARIKRTGDGS---------------------------
>A0A158NYS4	380	0.504	8.325E-114	31	329	357	1	297	304
-------------------------------KESYKtdYKWEIVWKNVIIFTYIHLAAIYGMYMACWHVKYWSILWFVALGIAAMIGVTAGSHRLWSHRSYKAKWPMRLILMIFQTIAFQDNIYQWARDHRVHHKFTDTDADPYNARRGFFFSHIGWLLIHKHPDIVIKGATIDCSDLMQDPLVMFQKKWYRYLMPLCAFIIPTLVPWWAWNENLWYSWHF-TICRYCIILNITWSVNSVAH---IWGMKPYDKSLSSTENIGVSLLTCGEGWHNYHHAFPWDYKMAEIENYKFNLAKTFIDFFAYIGLAYDLKTVSVDVIKKRVLRCGEST---------------------------
>UPI0018643A17	380	0.481	8.325E-114	30	330	357	20	315	319
------------------------------EKKGPKPPMVIVWRNVVLMSLLHLGAVYALFL-IPSASPLTLLWALLCFVFSALGITAGAHRLWSHRSYKASLPLRVFLTFANSMAFQNDIYEWARDHRVHHKYSETDADPHNAVRGFFFSHIGWLLVRKHPDVIEKGSKLELSDLKADKVVMFQRRFYKPSVLLMCFVVPTVVPWLLWNESLWVGFFIPTLMRYALGLNATWLVNSAAH---MWGNRPYDVNINPRENRFVTFSAIGEGYHNYHHTFPYDYSTSEYGW-KLNLTTCFIDLMCFVGLARERKRAAREVVRARVQRTGDGSH--------------------------
>A0A3B4AZT8	380	0.485	8.325E-114	30	330	357	25	320	323
------------------------------EKEGPKPPLNIVWKNVILMGLLHLGALYGVFL-IPSASLNTLLWTLLCYIISALGITAGAHRLWSHRSYKASLPLRIFLGVANSMAFQNDIFEWARDHRVHHKYSESDADPHNAKRGFFFAHIGWLLVRKHPDVIEKGGKLQLQDLTSDPVVRFQRKNYKLSVVLMCFLVPTLVPWYFWGESLWVSYFVPSLLRYTVVLNATWLVNSAAH---MWGNRPYDKNINPRENKFVAFSAIGEGFHNYHHTFPYDYASSEFG-CKVNLTTCFIDTMCWLGLASDRKRVTRDLIHSRIQRTGDGTH--------------------------
>UPI0018E7C7A3	380	0.470	8.325E-114	21	329	357	20	324	326
---------------------GREESPLGSKSEGsARYSQQIVWRNVVLMTLLHIGAVYSLCL-IPKAQLLTLIWAYLCFLMTALGVTAGAHRLWSHRSYKAKLPLRMFLAAANSMAFQNDIFEWCRDHRVHHKYSETDADPHNACRGFFFSHIGWLFVRKHRDVIEKGRKLDFTDLLDDPVVRFQRKYYKSSVALMCFVIPTLVPWYIWGESLWNSYFLASILRYTVSLNVTWLVNSAAH---MYGNRPYDKYISPRQNAFVTLGAIGEGFHNYHHTFPFDYSASELGL-KFNPTTWFIDFMFWLGLVTDRKQAPKEMILARRERTGDGS---------------------------
>A0A6J2VBZ6	380	0.503	8.325E-114	31	330	357	34	328	332
-------------------------------KEGPRPPTIIVWRNVMLMTLLHLGALYGLYL-IPSACALTLAWALFCFVVSALGVTAGAHRLWSHRSYKATLPLRIFLAFANSMAFQNDIYEWARDHRVHHKYSETDADPHNAQRGFFFAHIGWLLVRKHPDVIEKGNKLELSDLKADKVVMFQRRHYKVSVLVICFLVPMLVPWYLWGESLWVAYFIPALLRYTLVLNATWLVNSAAH---MWGNRPYDANINPRENKFVTFSAIGEGFHNYHHTFPYDYATSEFGW-KLNLTTCFIDLMCYLGLAKERKKVSRELVLARVQRTGDGSH--------------------------
>UPI001E689AFE	380	0.475	8.325E-114	0	342	357	0	332	333
MAPSSTH--------TETTTITESEeeyPKLIAPQAAPR-KYDIIYFNLLTFSYAHLATLYGVYLACTVATWKTLMFHYIIFILAAVGVTAGAHRLWTHRAYKAKTPLQIILMVMNTLAFQNSVIHWVREHRMHHRYSDTDADPHNATRGFFYSHIGWLLVRKHPEVKRRGKFVDMSDIYANPVLSFQKKYAVPFIGTICFILPTIIPMYFFGETLNTAWNL-TIMRYVFNLHITFFVNSAAH---LWGNKPYDKNIKPVQNLSVSFMSFGEGFHNYHHAFPWDYRTAELGNNWLNFTTKFIDFFAWLGWAYDLKTVPDEVIRSRASRTGDGS-DMWGFGaDRDKTE--------------
>UPI00112DAB55	380	0.491	8.325E-114	30	330	357	39	334	338
------------------------------EKEGPKPPMKIVWRNVIAMSLLHVGALYGT-LLLPSVTFLTWVWLLYCFLFSALGVTAGAHRLWSHRSYKAKLPLRIFLVIANSMAFQNDVYEWARDHRVHHKYSETDADPHNASRGFFFSHIGWLLVRKHPDVIEKGSKLDLSDLKADKAVMFQRRFYKTSVVLMCFILPTVVPWYYWGESLKNAFYVSAILRYALVLNFTWLVNSAAH---IYGYRPYDQFINPRENLLVAFGAIGEGFHNYHHTFPYDYSTSEFSW-HFNFTTFFIDFMCFLGLATSCKKVSKEAVLARRLRTGDGSH--------------------------
>UPI001AEF659E	380	0.473	8.325E-114	22	330	357	35	344	348
----------------------RPEMKEDIYDPSYQdeegppPKLEYVWRNIILMVLLHLGALYGI-TLVPSCKVYTWLFACVSYVFTGMGITAGAHRLWSHRTYKARLPLRLFLIIANTMAFQNDVYEWARDHRAHHKFTETHADPHDSRRGFFFSHVGWLLVRKHPAVKEKGRKLDMSDLKAEKLVMFQRRYYKPGILLMCFILPTLVPWYCWGETFPHSLCVATLLRYALALNATWMVNSAAH---LYGYRPYDKNIRARENMLTSMGALGEGFHNYHHAFPYDYSASEYRW-HINFTTFFIDCMAALGLAYDRKRVSKAAVLARIKRTGDGSH--------------------------
>A0A8D0B341	380	0.495	8.325E-114	30	330	357	54	349	353
------------------------------EKEGPKPAVRYVWRNIILMALLHLSALYSLXL-LPEAKFLTLIWGVFCFTASGLGITAGAHRLWSHRSYKASLPLRILLAIMNSMAFQNDIYEWARDHRVHHKFSETDADPHNASRGFFFSHIGWLLVRKHPDVMEKGQTVDLSDLKADKVVMFQRRFYKISVVTLCFLVPTFVPWYCWGESLYLSFLIPAILRYALILNATWLVNSAAH---MFGNRPYDQYINPRENRFVIFGALGEGYHNYHHTFPYDYSASEFGW-QKNFTTAFIDVMCYFGLASDRKKVAKETILARKTRTGDGSH--------------------------
>A0A7R8URC1	380	0.428	8.325E-114	28	353	357	30	361	362
----------------------------KIDTASSDYHPRIRWLDLLAQAFIHVGCIYGFYLLF-YAKLLTVVWVFATILATGIGVTAGAHRLWSHKSYKAATPLRILLMFFFTIAGQRDAYTWALDHRVHHKYSETDADPHNAKRGFFFAHIGWLFITPHPEVVRKRKAIDMSDLEADPIVMWQKRYFVLLFALITIAFPVLVPYYLWDENIFYSFWINFNARFCIVLNIAFFVNSVAH---MWGRKPYDKSISPVESIPVAIAALGEGWHNYHHVFPWDYKTGELGDYKMNVTTAFIDACAKIGWAFERKVVSPEMIARRAARCGDGTHFlseaychkdqVWGYGDNDIPIEDRLELEAMQK---
>A0A1Q3FPV1	380	0.451	8.325E-114	35	344	357	65	382	392
-----------------------------------EFRPEIRWPDFIAQVFLHVGFLIGVWQVVTlQAKLYTVLWTLILVWGSGIGITAGAHRLWSHKSYKAKWPLRVLLMFLFTICGQRDAYTWAHDHRVHHKYSETKADPHNAKRGFFFAHVGWVFLTPHPEVVAKRKIIDMSDLEADPIVMWQKKYYLPLFALLVIGFPVFVPYYYWSESFWVAFWVCFTVRFTTTLNIAFFVNSVAH---MFGNRPYDKNISPVENLPVAIAAMGEGWHNYHHVFPWDYKTGELGSYMFNVTTGVIDAFAKLGWAYERKSVSPEIIERRAAKYGDGTrflsdecvHqdPVWGFGDRDIAKED------------
>A0A8C3ENT5	380	0.493	8.325E-114	40	329	357	108	392	394
----------------------------------------IVWRNVVLMGLLHLGAVYALSL-VPRAHILTLLWAYFCFLLTALGVTAGAHRLWSHRSYKAKLPLRIFLAAANSMAFQNDIYEWSRDHRVHHKYSETDADPHNARRGFFFSHIGWLFVRKHRDVIEKGRKLDFTDLLDDPVVRFQRKYYKSSVVLMCFVIPTFVPWYLWGESLWNAYFLASILRYTISLNVTWLVNSAAH---MYGNRPYDKNINPRQNTLVTLGAIGEGFHNYHHTFPFDYSASELGL-KFNPTTWFIDFMFWLGLVTDRKQAPKEMIQARKERTGDGS---------------------------
>A0A6P8XMZ1	380	0.440	8.325E-114	26	344	357	123	446	456
--------------------------QQKEEVEE-EYHPQIRWPDLGAQTFLHVGALYGAYLLF-YAKFYTFLWAAVLIFVSGIGITAGAHRLWSHKSYNASLPLRIVLAFMFSIAGQRDAYTWALDHRIHHKFSETDADPHNVNRGFFFAHVGWLFLTPHPKVIAKRKVIDMSDLEADAVVMFQRKYYIPLFALCSIILPVVVPWYFWQEDLWMSFWINFTMRFTWTLNVAFFVNSVAH---MYGNKPYDKNISSVEVPVVSFLAMGEGWHNYHHVFPWDYKTGEFGNYTLNITTGFIDLCARLGLASGRKSVSPDMVKRRAAKCGDGSrflsdeyaHKnqVWGFGDRDLPCED------------
>UPI00193D4630	380	0.518	8.325E-114	36	326	357	380	666	672
------------------------------------YELKIVWRNVIIFTFIHLAAIYGLYLYLFRAKCLSFIWFTLVGFAGGFGITVGAHRLWAHRSYKAKWPMRLILMIFNTVAFEDDIYQWVRDHRVHHKFVDTDADPYNVRRGFFFSHMGWLLVRKHPDVIKKGATIDCSDVIQDPIVAFQRKWYMYLMPLCCFIIPALIPWLAWNENLWYSWYIA-VFRYCTSLHLTWMVNSVAH---MWGMKPYDKSLTATNNVGVGIFAFGEGWHNYHHVFPWDYKASEFGNYRCNFSTAFIDFFAYLGLAYDLKTVPADMIKKRILRNG------------------------------
>A0A1J1I4U0	380	0.424	8.325E-114	18	352	357	45	388	982
------------------NLTTTEESQSKVES--IEFQPQIRWPDLFAQLFIHVGSLYGLYYLVAlKPKFYTYIWFVALIYASGIGITAGAHRLWSHKSFKAKWPLRVILVFLFTIAGQRDAYTWAHDHRIHHKYSETNSDPHNAKRGFFFAHIGWLFLTPHPDVVEKRKNIDMSDLQADKIVMWQKKYYIPLFAFIAIGFPVIVPYYYWNECLWISFWTCFVCRFCTTLNIAFFVNSVAH---MYGDRPYDKNISPVENIFVSIAAMGEGFHNYHHVFPWDYKTGEFGGWkgyQTNITTAFIDFFAKYGWAYERKYATDDMIARRAAKTGDGTYFlthdeahktsIWGLDDKDIEDEDLKILRKMN----
>UPI00074FD6FA	379	0.474	1.140E-113	35	329	357	27	316	318
-----------------------------------EPPQEIVWRNVILMALLHVGAVYSL-VLIPKSHLFTLIWAYLCFLVTALGVTAGAHRLWSHRSYKAKLPLRIFLAVANSMAFQNDIFEWCRDHRVHHKYSETDADPHNAKRGFFFSHIGWLFVRKHRDVIEKGRKLDFSDLLDDPVVRFQRKHYKISVALMCFVVPTLVPWYFWGETLWNSYFVASILRYTISLNVSWLVNSVAH---MYGNRPYDKNINPRENALVTVGAIGEGFHNYHHTFPFDYSASEFGL-KFNPTTWFIDFMFWLGLVTERKQAPRELIQARKERTGDGS---------------------------
>A0A6P3WBD0	379	0.491	1.140E-113	30	330	357	29	324	328
------------------------------EKEGPKPPRQIVWRNVVLMALLHTGALYGL-TITPSASILTLLWTVVCFLISALGVTAGAHRLWSHRSYKASLPLRIFLAFGNSMAFQNDIFEWARDHRVHHKFSETDADPHNALRGFFFSHIGWLLVRKHPDVIEKGRKLDVSDLKADPVVMFQKKHYKMSVLLVCFGVPMFVPWYLWGESLWVGYFVPGLLRYCAVLNATWLVNSAAH---MWGMRPYDLTINPRENRFVALSAIGEGFHNYHHTFPYDYSTSEFG-HKLNFTTFFIDGMHSLGLARECKQASKEVVMARIQRTGKGSH--------------------------
>UPI001F08108F	379	0.454	1.140E-113	4	329	357	8	330	332
----VYQDGETITGEPSGPEETNAETQARCRDdyPKDDRSRSIVWRNVILMVLLHTGAVYSL-IVIPQAQHLTWIWSYVCFIVTALGVTAGAHRLWSHRSYKAKLPLRVFLAAANSMAFQNDILEWARDHRVHHKCSETDGDPHNATRGFFFAHIGWLFVRKHPAVIEKGKKLDLTDLLADPVVQFQRRYYKTSVLIMCFALPTLVPWYFWGESLWNSYFLACILRYTLSLNVTWLVNSAAH---LYGNQPYDKTINPRENWFVTFGALGEGFHNFHHTFPFDYSTSEFGL-RFNPTTCFIDLMCFLGLADSRKKATPQIIQARKLRTGDGS---------------------------
>A0A6P8RCX1	379	0.491	1.140E-113	30	330	357	39	334	338
------------------------------EKEGPKPPMKIVWRNVIAMSLLHIGALYGLIL-IPSASFSTWVWSMFCSYFSALGVTAGAHRLWSHRAYKAKLPLRILLVLANSMSFQNDVYEWARDHRVHHKYSETDADPHNASRGFFFSHIGWLLVRKHPDVIEKGRKLDLSDLKADKIVMFQRRFYKPSVLLMCFIMPTVVPWYFWGESLKNAFYISSILRYASTLNLTWLVNSAAH---MYGNRPYDKSINPRENLLVAFGACGEGFHNYHHTFPYDYSTSEFGW-QINLTTFFIDSMCFLGLATSCRKVSKEVILARRLRTGDGSH--------------------------
>A0A096MG95	379	0.495	1.140E-113	30	330	357	40	335	339
------------------------------EKEGKKPPRILVWRNIILMGFLHVGALYGL-VLIPSASWLTLGWTAVCYLISALGVTAGAHRLWSHRSYKASVPLRVFLALGNSMAFQNDIYEWARDHRVHHKYSETDADPHNAKRGFFFSHIGWLLVRKHPDVLEKGRKLELGDLRADRVVMFQRRHYKLSVVLLCFLFPTLVPWYFWGESLAVAYFVPGLLRYTVVLNATWLVNSAAH---MWGNRPYDKTINPRENPFVALSAIGEGFHNYHHTFPFDYATSEFG-CKINITTAFINLMCFLGLARDRKRVSGDMIAARIQRTGDGSH--------------------------
>UPI001C41ED7C	379	0.476	1.140E-113	29	328	357	41	335	341
-----------------------------VEKEGPKPPRTPVWRNIILMSLLHVGALYGL-VVLPSASVPTLAWSVVCYLISALGVTAGAHRLWSHRSYKASLPLQIFLALANSMAFQNDIYEWARDHRVHHKYSETDADPHNAKRGFFFSHIGWLMLRKHPDVIEKGRKLELSDLRADKVVMFQRRHYKLSVVVLCFLVPTLIPWYFWGESLAVAYFVPGLLRYTLVLNATWLVNSAAH---MWGNRPYDKTINPRENPLVAFSAMGEGFHNYHHTFPFDYATGEFGW-KLNVTTAFIDLMCSLGLARERKRVSKEMIVARVKRTGEG----------------------------
>A0A059TBF6	379	0.464	1.140E-113	21	351	357	0	330	346
---------------------MPPEsknvpIQQNFRKPLefLPRKYDVVYENVFLHIAGHISAAYGLYLCFTVAKWQTIALAFVWYHLGKIGIICGAHRLWSHRCYKAKMPLHIILMICNCIGFENTAINWVRNHRMHHKHSDTDGDPHNSNRGAFFSHIGWLCVRKHPET--RNCKVDMSDIYSNPVLVFQKRYKYPLVGFLCYGLPTFIPMYFWGETLVTAWHV-NILRYFLSMNAVFLVNSLAH---LYGNKPYDISICPRQSPFVSLLTIGEGFHNYHHTFPWDYRAAELGNNYLNVGKWVIDFFAMIGWAYDLKTVPDETIKRRMKRTGDGT-NCWGWGDKDMTREDRDIAKII-----
>A0A8J5K201	379	0.443	1.140E-113	0	330	357	0	337	346
MAP---QAPdqevkGELLEDDTAPHHHDMEVR-EVDISLRRiiHDlrhldwSKVVWRNAILFALLHMYSVYGLYLAIFAVKWKTIGFSVLLYFMAALGITMGAHRLWSHRSYKATLPLRVILAAFQTLSFQNDIFEWARDHRVHHKYSETDADPHNARRGFFFSHMGWLMYRKHPKVIEKGRNLDLSDLKEDAIVMWQRKHYVPVVLLTCFVMPTFLPWFFWEENAVNALMVAGFLRYTTVLHVTWLVNSLAHW---VGNKPFDKSIYPSQNPVVAYLALGEGWHNYHHVFPWDYRTAELGGlVDYNITSLVIGFCSKIGLAYDLKTVTPEMIEKRANRTGDGSY--------------------------
>M1FXD6	379	0.442	1.140E-113	0	333	357	0	340	347
MAP---QAPEQELKDDlregeEEHhdvLEVR-EINIDIKKIISDLRnldySKVVWRNVILFSLLHVYSVYGAYLAVFATQWATLGFTLILYFMAALGITMGAHRLWSHRSFKARLPLRVALAVCQTIAFQNDIYEWARDHRVHHKYSETDADPHNARRGFFFSHMGWLMYRKHPHVIEKGKRLDLTDLEQDGVVMFQRKYYVPLVVGTCFVMPAVVPWLGWGEHPITALMVAGFLRYTVVLHVTWFVNSLAHW---VGSKPFDKNIYPSQNSVVAYLTMGEGWHNYHHVFPWDYRAAELGGLiNYNMTGLAIKACSKLGLAYDLRTVSPEMIEKRINRTGDTSYvPLY-----------------------
>A0A1J1HJL8	379	0.448	1.140E-113	25	351	357	461	806	1330
-------------------------ILGGTEnKVSSEYKIEPAWFNIFGFIYLHFTLCTAPFHM---GLNKTFLFALIIGLGSGFGITAGAHRLWAHGAYKANKKLKVFLLILQTLAFQNSVIEWVRDHRVHHKFTDTNADPHNASRGFFFSHMGWLMCKKHPDVKKFGAKVNMTDLTSDPMLRFQHKYFLILMPLICFVLPATIPWYFWGENFYSAYVVAGVLRYVVVLHITWLINSAAH---MFGDKPYDRYIRPVDTYWVSFVAFGEGFHNYHHVFPWDYKTSEFGLYWCNFTNGFLDFFALLGWATDLKTVSQEMIYKRALRTGDGSHHeanehavllesnvnskecdrdvehFWGWNDELLTEEDKNVRCCH-----
>A0A672YK42	379	0.501	1.561E-113	30	330	357	21	316	320
------------------------------EKEGPKPPRIIVWRNVFLMLLLHIGAAYGIFL-IPTASPLTLLWSLFCFVLSALGITAGAHRLWSHRSYKASLPLRIFLCIANSMAFQNDIFEWARDHRVHHKYSETDADPHNAVRGFFFAHIGWLLVRKHPDVITKGRKLELKDLMADKVVMFQRKYYKLSVLLMCFFIPMSVPWYLWGESLWVGYFIPAVLRYTLVLNATWLVNSAAH---MWGNRPYDKNISPRENRFVTFSAIGEGFHNYHHTFPYDYATSEFG-CKLNLTTAFIDFMCFLGLAKDRKRVSREQVLARKQRTGDGSH--------------------------
>A0A8B8CXW5	379	0.477	1.561E-113	0	329	357	4	324	326
MAPRN------VVEEPMpTPSHAdTAEI---VDDPTPRSKrptQKVVWRNVLLMSALHLASLYALFL-IPKSHPLTWLWVGVYYIFSALGITAGAHRLWAHRSYKARAPLRCLLALMNTSALQNDILDWSRDHRVHHKYSETDADPHNAKRGFFFAHVGWLLVKKHPDVMEKGRGLDFSDLYADKIVMFQRRFYRPLVILMCFIVPTVVPWYFWGESLWNSYFLAALLRYCLLLNATWSVNSFAH---LWGTKPYDKRINPAENLSVALSAVGEGFHNFHHTFPSDYATSEYGW-HLNITTVFINCMYYLGQAYDMKKTPLSVVQRRKERTGDGS---------------------------
>A0A8B9LB16	379	0.481	1.561E-113	30	330	357	36	329	333
------------------------------EKEGPATK--IVWRNVILMALLHLGAVYGLF-IITSASKLTLLWSAVCFMVSALGVTAGAHRLWSHRSYKAKLPLRIFLAVANSMAFQNDIFEWARDHRAHHKFSETNADPHNATRGFFFAHIGWLLVRKHPDVIEKGAKLDLSDLKADGVVMFQRRHYKLSILVMCFLFPTLVPWYLWGEDFWVAYFVPGLLRYTVVLNATWLVNSAAH---MWGMRPYDSSINPRENRFVAFSAVGEGFHNYHHTFPYDYAASEFGS-RLNITKGFIDLMCFFGLAKDCKKVSPDTVMARVQRTGDGSH--------------------------
>UPI001E676348	379	0.442	1.561E-113	0	330	357	0	337	338
MAPQApDQDVKGELLEGEENSQNLPlekrEIsisLVKIFHDLRNLDWsKVVWRNAILFFLLHIYSVYGLYVAVFHAQWKTIGFSLVLYFMAALGITMGAHRLWSHRSFKATPLLRFILAAFQTLSFQNDIFEWARDHRVHHKYSETDADPHNARRGFFFSHMGWLMYRKHPEVIAKGRTLDLSDLQQDAIVMWQRKHYIPLVITACFVLPTVIPWLGWGENAVTALLVAGFLRYSIVLHVTWCVNSLAHW---VGSKPFDRNIYPSQNSVVAYMALGEGWHNYHHVFPWDYRTAEFGGlNHYNITSLMIDFCSMIGLAYDRKTVTPAMIKKRAERTGDGSY--------------------------
>A0A8C6S3G4	379	0.482	1.561E-113	22	330	357	45	354	358
----------------------RPEMKEDIYDPTYQdaegppPKLEYVWRNIILMSLLHVGALYGI-TLIPSCKFYTCLFACVCYVISMEGIGAGAHRLWSHRTYKARLPLRLFLIFGNTMAFQNDVYEWARDHRAHHKFTETHADPHNSRRGFFFSHVGWLLVRKHPAVKEKGGKLDMSDLEAEKLVMFQRKYYKPGILLICFILPTLVPWYFWGETLKHGLYVATFLRYALTLNITWLVNSAAH---LYGYRPYDKNIDPRENALVSVGTMGEGFHNYHHTFPFDYSASEYRW-HINFTTFFIDCMAALGLAYDQKEVSKAAVLARIKRTGDGSH--------------------------
>A0A340YDA7	379	0.485	1.561E-113	16	330	357	42	355	359
----------------EEDIR--PEIRDDIYDPSYQdkegpnPKLEYVWRNIILMSLLHLGALYGI-TWIPTCKMYTLLWAFFYYLISALGVTAGAHRLWSHRSYKARLPLRLFLIIANTMAFQNDVYEWARDHRAHHKFSETHADPHNSRRGFFFSHVGWLLVRKHPEVKEKGGLLNLSDLKAEKLLVFQRRYYKPAVLLMCFILPTLVPWYCWGETFPHSLFVATFLRYAVVLNATWLVNSAAH---LYGYRPYDKTINPRENLLVSLGAVGEGFHNYHHSFPYDYSASEYRW-HINFTTFFIDCMAAIGLAYDRKKVSKAAVLARIKRTGDESY--------------------------
>UPI0003318C22	379	0.471	1.561E-113	1	329	357	23	354	359
-APRVLQNGGGKLEkLPlylEEDIR--PEMKDDIYDPSYQDKegprpqLEYVWRNIILMSLLHLGALYGI-VLIPSCRLYTCLWAFLYYIISALGITAGAHRLWSHRTYKARLPLRVFLIIANTMAFQNDVFEWARDHRVHHKFSETDADPHNSRRGFFFSHVGWLLVRKHPAVKEKGALLDLSDLKAEKLVMFQRRYYKAGILLMCFILPTLVPWYFWEESFMNSLYVATLLRYAWVLNATWLVNSAAH---LYGYRPYDKNINPRENILVSLGAVGEGFHNYHHTFPYDYSASEY-RYHINLTTFFIDCMAAVGLAYDRKKVSPATILARIKRTGDGS---------------------------
>UPI001C548CDA	379	0.507	1.561E-113	22	330	357	46	355	359
----------------------RPEMKEDIYDPSYQdevgppPKHEYVWRNIIIMALLHLGALYGI-TLVPGCKAYTWLWVLLCYVFSGLGITAGAHRLWSHRTYKARLPLRLFLIIANTMAFQTYVYEWARDHRVHHKFTETHADPHNSRRGFFFCHVGWLLVRKHPAVKEKGGSLDLSDLKAEKLLMFQKRYYKPSVLLMCFILPTLVPWYCWGETFQHSLCVATFLRSVLTHNMTWLVNSAAH---LYGYRPYDKNIDARENALVSLGTLGEGFHNYHHTFPYDYSTSEYRW-NLNFTTFFIDCMAAIGLAYDLKKVPKASILARIKRTGDGSY--------------------------
>A0A4Y2UXN8	379	0.435	1.561E-113	0	344	357	31	376	377
MSGPVIQEP----EDiPDECDKVSDKelPPAEKTTEELAEEgplMPVVWRNVILFAYLHIASLYGVYLIFTSAMWQTNVFAVFLYLFSGIGVTAGAHRLWSHRSYKARFPLRVFLAFIFTIAFENDIFEWARDHRVHHKYSETDADPHNAKRGFFFAHIGWLLCRKHPEVIKKGKKINLDDLMADPVVRFHRKFYLPLVVLCCFVLPTIAPMYLWGETFMNSLFVATLFRFCFTLNQTWLVNSAAH---MWGNKPYDIHISPRENTLVALGAVGEGFHNYHHTFPYDYATSEYGI-KFNLTTLFIDTMAWLRLAYDRKTVSKGMVEARKLRTGENCKQaTGGCGSgvESSTKED------------
>A0A6P7L8C1	379	0.480	1.561E-113	31	330	357	79	373	377
-------------------------------KEGPKPPMVIVWRNVILMSLLHLGSLYGVFL-IPSASPLTLLWSGVCFLISALGITAGVHRLWSHRSYKASLPLRIFLAIGNSMAFQNDIFEWARDHRVHHKYSETDADPHNASRGFFFAHIGWLLVRKHPDVIEKGRKLELSDLLADKVVMFQRKYYKPSVLLMCFFVPTFVPWYLWDESPWVAYFVPALLRYTLVLNASWLVNSAAH---MWGNRPYDKSINPRENKFVTFSAIGEGFHNYHHTFPYDYATSEFG-CKLNLTTCFIDLMCLLGLARDRKRVSHEIVQARRQRTGDGSH--------------------------
>UPI00192F5AD6	379	0.463	1.561E-113	26	329	357	157	455	457
--------------------------REEENKQKVEHKQIIVWRNVILMALLHIGAVYSL-LLIPKAHLYTLIWTYICFLMCALGVTAGAHRLWSHRSYKAKLPLRIFLAAANSMAFQNDIFEWARDHRVHHKYSETDADPHNAKRGFFFSHIGWLFVRKHRDVIEKGRKLDFSDLLEDPVVSFQRKYYKSSVVLMCFVIPTILPWYLWGESLWNSYFLASILRYTVSLNVAWLVNSVAH---MYGNRPYDKDINPRQNTFVTFGAIGEGYHNYHHTFPFDYSASEFGL-KFNPTTWFIDFMFWLGLVTERKQAPNEMIQARKQRTGDGT---------------------------
>A0A151X2V6	379	0.498	1.561E-113	30	330	357	22	320	599
------------------------------PKKSYKtdYKWKIVWKNVFIFSYIHLAAIYGIYMACLHAKYWSVLWFVALGIAANIGVTAGSHRLWSHRSYKAKWPMRFILIIFQTIAFQDDIYQWVRDHRMHHKFTDTDADPYNSRRGFFFSHIGWLLVRKHPDLITKGTTIDCSDLMQDPLVAFQKKWYMYLMPFCAFIVPTLVPWWAWNESLWYSWHFAVC-RYCVNLNITWSVNSVAH---IWGAKPYDKLVSSTDNIGVALLACGEGWHNYHHAFPWDYKTAELGNYKFNLTKTFIDFFAYIGLAYDLKTVSADVIKNRVLRCSESTH--------------------------
>D2A4M6	379	0.534	2.136E-113	36	326	357	1	288	290
------------------------------------FQTPIVWPNVILFILYHAIALQGWYYFITfQTNLRTIFWAFLILVLAGQGITSGVHRLWSHRSYKAKLPLRIFLCLCQTISFQNSIYEWARDHRAHHKFSDTDADPHNIKRGFFFAHMGWLLVRKHPQVKMKGQLIDLSDLENDPVVRFQKKYYHVLAPLCCFVVPTMVPWYFWKENFYVSFCVC-MLRYLISLHFTWLVNSAAH---LWGFKPYDRFIKPSENQIVAKLTMGEGWHNYHHTFPWDYKAAELDSYNGNLSTAFIDLMAKIGWAYDLKTVPLDVIRKRVLRTG------------------------------
>A0A6P4Z0X6	379	0.525	2.136E-113	28	334	357	18	317	321
----------------------------GEQKQPHGQPVQIVWRNVVFMSLLHLGAVYGL-VLLPQAHIYTAVWAILLhYFSGVLGITAGAHRLWAHRTYKARLPLRVVMAMANSVAFQNHIHEWSRDHRCHHKYSETNGDPHNASRGFFFSHCGWLLVRKHPDVIAKGKQIDLSDLAADPVVRFQKRYYLPSVLLLCFTLPTVVPILAWRESLTNAFCIAVLSRYVLTLNATWLVNSAAH---LWGTRPYDRSIRPAENRFVSSVAGGEGWHNYHHTFPFDYATGELGW-RLNMTTVFIDLMAWAGLAYDLRTAPPSVVRARALRTGDGT---WG----------------------
>A0A0F7R6V4	379	0.534	2.136E-113	30	334	357	13	314	323
------------------------------EKniPKNKGGTKIIYQYVISFTYLHLAALYGLYLCFTSVKWLTIGFGLLLYHLTLTGITAGAHRLWSHKSYKAKFPLQVILMVLNSMAFQNTIITWARDHRVHHKCSDTDGDPHNANRGFFFSHIGWLMTKKSEEVIKKGKTIDMFDLYNNPVLRFQRKYALPVIGTLCFILPTLIPMYFWGETLNNAWHM-NILRYVTVLHVTLCVNSVVH---KWGYKPYDKNILPSQNVLMSTFALGEGFHNYHHVFPWDYQTAELGNKKFNPTTWFIDFFAWVGWAYDLKTASEEVVRKRAERTGDGT-DLWG----------------------
>A0A6P7Y3F5	379	0.485	2.136E-113	30	330	357	39	334	338
------------------------------EKEGPKPPMKIVWRNVIAMSLLHIGALYGM-TLIPSARFYTWMWSLFCFVCSALGITAGAHRLWSHRSYKAKLPLRIFLVMASSMSFQNDVYEWARDHRVHHKYSETDADPHNASRGFFFSHIGWLLVRKHPDVIEKGSKLDLSDLKADKIVMFQRRFYKTSVLLMCFITPTVVPWYFWGESLKNAFYISAIWRYALTLNFTWLVNSAAH---MYGNRPYDKFINPRENLLVALGACGEGFHNYHHTFPYDYSTSEFGW-HFNFTTFFIDCMCFLGLATSCRKVSKETVLARRLRTGDGSH--------------------------
>A0A7L1C106	379	0.483	2.136E-113	21	330	357	44	350	354
---------------------MMDDIFDGTyqQKEGPRPPLRYVWRNIILMSLLHLGALLALP-MIPYAKIQTLAWAVLCFTLSALGITAGAHRLWSHRTYKATLPLRIFLTIVNSMAFQNDIYEWARDHRVHHKFSETDADPHNAMRGFFFSHIGWLLVRKHPDVIEKGQKLDLSDLKADKVVMFQRRYYKPSVVLLCFTMPAVVPWYFWDESIIISFFIPVILRYATGLNTTWLVNSAAH---MFGNRPYDQNINPRENPLVSLGALGEGFHNYHHTFPYDYSTSEFGW-RFNVTTAFIDLMCLLGLASDRKKVSKEVILARKMRTGDGSH--------------------------
>A0A8C5K9B8	379	0.489	2.136E-113	14	330	357	40	355	359
--------------DSEQDIR--PEMKEDIHDPSYQdakgppPKLEYVWRNIILMVLLHLGALYGT-TLLLSCKLYTLLWGIVYFSISILGITAGAHRLWSHRTYKARLPLKIFLIIANTMAFQNDVYEWARDHRTHHKFSDTHADPHNSHRGFFFSHVGWLLVRKHPAVKEKGSLVNMSDLKAEKLVMFQRRYYKPAVLMMCFILPTLVPCHFWGETFQHSLYIATLLRYAVVLNATWLVNSAAH---LYGYRPYDKNINPREQVLVSLATLGEGFHNYHHAFPYDYSASEYRW-HINFTTFFIDCMAAIGLAYDRKKVSKASILARIKRTGDGSY--------------------------
>UPI000B4FA1D0	379	0.476	2.136E-113	16	330	357	43	356	360
----------------EEDIR--PEMKEDIHDPSYQdeegppPKLEYVWRNIILMALLHVGALYGV-TLLPSCKLYTWLWVCVSYLFSGLGITAGAHRLWSHRTYKARLPLRLFLIIANTMAFQNDVYEWARDHRAHHKFTETHADPHDSRRGFFFSHVGWLLVRKHPAVKEKGGKLDMSDLKAEKLVMFQRRYYIPGVLLLCFLLPTLVPWYFWGETFRHSLYIATLLRYAVVLNATWLVNSAAH---LYGYRPYDKKVGARENLLTSVGAIGEGFHNYHHAFPYDYSASEYRW-HVNFTTFFIDCMAALGLAYDRKRVSRAAVLARIKRTGDGSH--------------------------
>UPI000C6E4484	378	0.461	2.925E-113	0	326	357	0	303	307
MAP--SQTFTTVTE-TEEN--------AKSKKPPM----EIVWKNVIAFIILHIGALYGIYL----ANWRTFTTASLWAYLSILGVTGGSHRLWSHRSYKAKWPVRVFLMFFQTMAIQNDIYEWSRDHRVHHKYSETDADPHNAKRGFFFSHMGWLMVKKHPEVKEKGKSIDMSDLLKDPVVVFQRKYYYILVFLISVVIPTMVPILYWGESFWSSLFTQFFSRYVVSLHGTWLVNSAAH---MWGTRPYDRFINPRESPIVHMFSIGEGFHNYHHTFPWDYCTSEFGW-KLNSTALFIDCMAWLGLVYDRKRASPEIIQQRKERTG------------------------------
>A0A3Q3W9W8	378	0.488	2.925E-113	26	330	357	29	323	327
--------------------------RAG-PKPPMR----LVWRNIILMSLLHIGALYGL-VLLPSASWLTVAWAAVCYFLSALGVTAGAHRLWSHRSYKASFPLRVFLALSNSMAFQNDIFEWARDHRVHHKYSETDADPHNATRGFFFAHIGWLLVRKHPDVIEKGKKLELTDLKADEVVMFQRRHYKLSVVIFCFLVPMLVPWYFWGESLAVGYFVPGLLRYALILNATWLVNSAAH---MWGNRPYDKTINPRENPMVAFSAIGEGYHNYHHTFPFDYASSEFG-YKLNLTTAFIDFMCFLGLATDRKKVSKEAIFARMQRTGDSSY--------------------------
>A0A6J1WKS1	378	0.498	2.925E-113	0	330	357	0	322	334
MAPRGERKGSYVLFENE-----QSEkDLEKVIQPSAEdRKLDIVWPNVFIFLIAHIAGLYGCYLFLGQVKLLTCVFAVVVYIIAGLGITAGVHRLWSHRAYKARFPLRVILAIFNSMAFQHPVLIWARDHRVHHKYSDTDADPYNATRGFFFSHIGWLLVRKHPEVKAKGQQIDLSDLYADPVLRYQEKYYMPLMLATCFVLPTYIP-TLWGETAWNAFFVCAVFRFIVGMNVTWLINSAAH---KWGYRPYNKNINPGDGKTLALMVLGEGYHNYHHTFPWDYRTAELGA-PLNLTTRFINLMAKIGWAYDMKSVSKEVIEKRKMRTGDNNH--------------------------
>A0A7T7WS63	378	0.488	2.925E-113	9	330	357	3	333	337
---------TEVLERKQQQQHKPSNGhdipteanRDDVFDPTYKekagPKPPIVivWRNVILMSLLHLGALYGL-TLIPSASPLTLLWGLLCFVVSALGVTAGAHRLWSHRSYKASLPLRIFLCLANSMAFQNDIFEWARDHRVHHKYSETDADPHNAMRGFFFSHVGWLLVRKHPDVIEKGRKLELTDLRADKVIMLQKRYYKLSVVVMCFLLPMWVPWYLWGETLWVSYFVPAVLRYAMLLNATWLVNSAAH---MWGNRPYDKNISPTENMFVTFSAIGEGFHNYHHCFPYDYATSEFG-CKLNITTCFIDFMCFLGLASDRKKVPREVVMGRIQRTGDGSH--------------------------
>A0A8D2J1V6	378	0.501	2.925E-113	30	330	357	57	352	356
------------------------------EKEGPKPAKIYVWRNIILMSLLHLSAVYAVFT-IPSAKVLTLLWVLLCFTLSGLGITAGAHRLWSHRSYKASLPLRIFLAIINSMAFQNDIYEWARDHRVHHKFSETDADPHNASRGFFFSHIGWLLVRKHPDVIEKGQLLDLSDLKADKVVMFQRRHYKASVVIMCFLVPPLVPWYFWGESYFNSFLLAAILRYTLILNATWLVNSAAH---MYGYRPYDKTINPRENPFVVFGALGEGFHNFHHTFPFDYSASEFGL-RWNFTTGFINLMCYLGLASDCKKVSKEVVLARRIRTGDGSH--------------------------
>A0A8C5XY19	378	0.470	2.925E-113	12	327	357	34	351	358
------------LEKPlylEEDIR--PDMKDDIFDPTyqdeegPRPKLEYVWRNIILMFLLHLGALYGI-VLIPTCKLYTWLWGIFYYFISALGITAGAHRLWSHRTYKARLPLRLFLIIANTMAFQNDVYEWARDHRAHHKFSETDADPHNSRRGFFFSHVGWLLVRKHPAVMKKGGTLDLSDLKAEKLVMFQRRYYKPAVVFMCFILPTWVPWYFWGETFLHSTFVATFLRYAAVLNATWLVNSAAH---LYGYRPYDKNINPRENILVSLGAVGEGFHNYHHTFPYDYSASEYRW-HINITTFFIDCMAALGLAYDRKKVSKAAVLARIKRTGD-----------------------------
>UPI0003346395	378	0.514	2.925E-113	12	328	357	53	353	359
------------IYDPS------YKDQDG-PKPKLEY----VWRNIILMGLLHLGALIGI-TMIPSCKLYTCLWAFLYYLISALGITAGAHRLWSHRTYKARLPLRLFLIVANTMAFQNDVFEWARDHRVHHKFSETDADPHNSRRGFFFSHVGWLLVRKHPAVKEKGGLLDLSDLKAEKLVMFQRRYYKSAVLLMCFILPTLVPCYFWNETFLNSLYVATFLRYAVVLNATWLVNSAAH---MYGYRPYDKNINPRENILVSLGAVGEGFHNYHHTFPYDYSASEYRW-HINFTTFFIDCMAAIGLAYDRKKVSKAAVLARIKRTGDG----------------------------
>W5PZ56	378	0.485	2.925E-113	16	330	357	49	362	366
----------------EEDIR--PEMRDDIydptyqDKEGPKPKLEYVWRNIILMGLLHLGALYGI-TLIPTCKIYTFLWVLFYYVISALGITAGVHRLWSHRTYKARLPLRVFLIIANTMAFQNDVFEWSRDHRAHHKFSETDADPHNSRRGFFFSHVGWLLVRKHPAVREKGATLDLSDLRAEKLVMFQRRYYKPGVLLLCFILPTLVPWYLWGETFQNSLFFATFLRYAVVLNATWLVNSAAH---MYGYRPYDKTINPRENILVSLGAVGEGFHNYHHTFPYDYSASEYRW-HINFTTFFIDCMAAIGLAYDRKKVSKAAVLARMKRTGEESY--------------------------
>UPI001E1B0DA6	378	0.501	2.925E-113	22	330	357	57	366	370
----------------------RPEMKDDIRDPTYQdeegppPKLEYVWKNIILMALLHVGALYGI-TLVPSCKYHTWIWTFFLLFFCGLGITAGAHRLWSHRTYKARLPLRVFLIIANTMAFQNDVYEWTRDHRTHHKFSDTHADPHNSHRGFFFSHVGWLLVRKHPAVKEKGSLVNMSDLKAEKLVMFQRRYYIPAVLVTSFILPTVVPCYCWGETFLHSLFIATILRYAMALNITWLVNSAAH---LYGYRPYDKNISSRENILVSMGAMGEGFHNYHHAFPYDYSTSEYRW-HINVTTFFIDCMAAIGLAYDRKKVSAASVLARTKRTGDGSY--------------------------
>U5EQQ1	378	0.460	2.925E-113	26	354	357	17	368	371
--------------------------FSKDEEPaTYTW-DQVVWRNVIIFAFLHSGLLYGLYLMFAEAKLATSIWTIVIAVVAHFGITGGAHRLWSHKAYKANVQMRILLMLLNSMTFQNSIWEWSRDHRLHHKFTDTNADPHNSKRGFFFSHIGWLLVRKHPDVKEKGKLIDMSDLEADPVVMFQKKYIAIFALLGTLVLPTLAPMYLFGETFKNAFYVGAIVKYVLALNLTWAINSWAH---MWGTRPYDKNVTAVNHLQLATMTIGEGWHNYHHVFPWDYKVSEHDTYGSNLTLGFINLFSKIGWTYDLRTVSEEMIRKRVERTGDGTHPwskeklneklfefvtdyngnigesgnIWGWDDENMSTIDKVDAKIICKK--
>UPI0014041006	378	0.486	2.925E-113	38	329	357	86	372	377
--------------------------------------RRVVWRNVILMSLLHLGALYGL-LLLPVAHPITWVWTWFCFTVSALGITAGAHRLWSHRSYKASLPLRALLAVANSMAFQNDIFEWSRDHRVHHKFSETHADPHNAKRGFFFSHVGWLLLRKHPEVITKGKRLDLSDLEKDPIVQFQRKYYKPSVVLMCFIVPTVVPWYFWGETIHTAFYLAGLLRYTLALNATWLVNSAAH---MYGMRPYDKNINPRENRFVTISAIGEGFHNYHHTFPYDYATSEYGW-RLNLTTMFIDFMCWVGLASEPKKVSREMVMARKMRTGDGS---------------------------
>A0A8C2MQR4	378	0.487	2.925E-113	22	329	357	67	375	380
----------------------RPEMKEDIYDPSYQdeegppPKLEYVWRNIFFMALLHLGALYGI-TLVPSSKIYTCLFACVLYVFTGLGITAGAHRLWSHRTYKARLPLRFFLIVANTMAFQNDVYEWARDHRAHHKFSETHADPHNSRRGFFFSHVGWLLVRKHPAVKEKGGKLDMSDLKDDKLVMFQRRYYKPCLLLMCFILPTLVPWYCWDETFLHSLYVATLLRHVFMLNATWLVNSAAH---LYGFRPYDKNIGARENMLISVGALGEGFHNYHHAFPYDYSTSEYRW-HINFTTFFIDCMAALGLAYDRKRVSKAAVLARMKRTGDGS---------------------------
>A0A6J2T0X3	378	0.440	2.925E-113	23	344	357	76	407	417
-----------------------SEVLAHQQKqqeeAEEEYIPQIRWPDLGAQSFLHAGALYGIYLLF-YAKLYTFLWVAVTILVSGIGITAGAHRLWSHKSYTASLPLRVLLAFAFSIAGQRDAYTWALDHRIHHKFSETDADPHNAKRGFFFAHVGWLFLTPHPKVIAKRKVIDMSDLEADPVVMFQRKYYIPLFALCSIVLPVMVPWYFWQESLWMSFWINFNMRFCWTLNVAFFVNSVAH---MWGRKPYDKNIMPVEAPLVSLVALGEGWHNYHHVFPWDYKTGEFGSYTLNITTGFIDFCARIGLASGRKFVSPDMIKRRAAKCGDGSrflsddyaHKdqVWGFGDRDLPRED------------
>A0A151JSF3	378	0.517	2.925E-113	36	329	357	42	331	612
------------------------------------YKWEIVWKNVVIFTYIHFAAIYGLYIACLHAKYWSILWFVALVIAALIGIGAGVHRLWSHRSYKAKWPMRLILMIFQTIAFQDDIYQWARDHRVHHKFTDTDADPYNALRGFFFSHIGWLLTRKHPDVVIKGATIDCSDLMQDPIVVFQKKWYRYLMPLCAFIIPTLVPWWAWNESLWYSWHLAVC-RYCINLNITWSVNSVAH---IWGTKPYDQSVTATENIGVALLACGEGWHNYHHAFPWDYKTAEFGNYKFNLNKTFIDFFAYIGLAYDLKTVSADVIKKRVLRCGELT---------------------------
>A0A1J1HM95	378	0.470	2.925E-113	35	334	357	75	371	745
-----------------------------------KFKSPIKWLNTISIVLIHLIFIYGFITYPLKSQLKTTLWGFLVGGISGFGVTAGAHRFWCHRAYKAKLPLRIMLMLAYCVAGQNTLYDWVRDHRVHHKYSETDADPHNSNRGFFFAHVGWLMLQKHPEVIKKGRAIDMSDVLADPVIQFHQKYFIPLKILLCFIVPTVVPVYFWGETWYLAFLSQAVLRYLFGLNFTWLVNSAAH---MWGYRPYDKKINPVENIAVAVVAMGEGWHNYHHVFPWDYKAAELGNYKLNITTFWIDLFAKMGLAYDLKEPSKELVRKTIEKHGDGSHLVYG----------------------
>A0A836EK25	378	0.516	2.925E-113	31	329	357	1	298	1088
-------------------------------KESYKktdYKWEIVWKNVIIFTYIHLATIYGIYMACLYAKYWSILWFVALGIAAIIGTTAGSHRLWSHRSYKAKWPMRLILMIFQTIAFQDDIYQWARDHRVHHKFTDTDADPYNARRGFFFSHIGWLLIRKHPDIVIKGATIDCSDLMQDPLVVFQKKWYKYLMPLCAFIIPTLVPWWAWNESLWYSWHFA-ICRYCINLNITWSVNSVAH---IWGTRPYDKSVSSTENIGVSLLAFGEGWHNYHHAFPWDYKTAELGNYKFNLTKTFIDSFAYIGLAYDLKTVSADVVKKRVLRCSEPT---------------------------
>UPI0019B3CC88	378	0.481	4.004E-113	37	329	357	24	311	313
-------------------------------------RQHIVWRNVLLMGLLHAGALYSVFL-VPSAHPFTWMWSYICFMITGLGVTAGAHRLWSHRSYKAKLPLRIFLAAANSMAFQNDIFEWSRDHRAHHKYSETDADPHNARRGFFFSHVGWLFVPKHKDVIEKGKRLDMSDLLADPVVAFQRKYYKISVVMMCFFLPTLVPWYFWGESLWNSYFLSTILRYTIALNLTWLVNSAAH---MYGNRPYNKNINPRENRFVTFGAIGEGFHNFHHTFPFDYAASEFGF-RYNPTTCFIDLMCWFGLASNRKRATPEMIMARKLRTGDGS---------------------------
>A0A3Q0TA02	378	0.488	4.004E-113	30	330	357	20	315	319
------------------------------EKEGPKPPRIIVWRNVISMSLLHAGAVYGLF-VIPSASRLTLLWTALCFFISALGVTAGAHRLWSHRSYKATLPLRIFLGVANSMAFQNDIFEWARDHRVHHKYSETDADPHNAVRGFFFAHIGWLLVRKHPDVIEKGRKLELTDLLADKVVMFQRKYYKLSVLLMCFFVPSFVPWYLWGESLWVAYFVPTLLRYTLVLNAAWLVNSAAH---MWGNRPYDTNINPRENKFVTFSAIGEGFHNYHHTFPYDYAASEFGS-KLNFTTCFIDFMCFLGLAKDRKRVSHEMVQARVQRTGDGSH--------------------------
>UPI00063F141A	378	0.518	4.004E-113	36	330	357	30	319	322
------------------------------------YEWKIVWRNVIVFIYIHLAGLYGLYTIFVYAKFITFIWFTIVGIAGGLGITVGAHRLWSHRSYKAKWPMRLVLMIFQTIAFQDDIYQWVRDHRVHHKFTDTDADPYNVRRGFFFSHMGWLLVRKHPDVIIKGATVDCRDVAQDPIVIFQKKWYLYLMALFGFIIPTLVPWLGWNENLWYSWHVA-VTRYFLNLHFTWTVNSVAH---IWGMKPYDKSLSSTNNIGVSMVAFGEGWHNYHHVFPWDYKANEFGNYTFNLSTAFIDFCAYLDLAYDLKTAPADIIKKRILRSGE-TY--------------------------
>A0A8B8CVS1	378	0.470	4.004E-113	0	329	357	0	321	323
MAPrNIIQADE---EPPRET----TEIFeSGLPpaEPIQQRPWKIVWRNVIIMALLHAGAIYAL-TLIPKSHPMTWIWVAVYYLFSGLGITAGAHRLWAHRSYKARAPLRCLLALMNTSALQNDILDWSRDHRVHHKYSETDADPHNAMRGFFFAHVGWLLVKKHPDVMEKGRGLDYSDLYADKVVMFQRRFYRPLVIVMCLIVPIAVPWYFWGETLWNSFFLSAVLRYCLLLNATWSVNSFAH---LWGTKPYDKRINPAENLGVALSAVGEGFHNFHHTFPSDYATSEYGW-HLNITTVFINCMYYLGQAYDMKKTPLSVVQRRKERTGDGS---------------------------
>A0A2C9K535	378	0.460	4.004E-113	0	329	357	0	323	326
MAPRNASENADYEGDRLGLDQVEALVAETNPSPK-RPPRVIVMRNVILFIILHLSAVYSLFL-LPKAMYATLLWTALMYYFAAMGITAGAHRLWSHRSYKGKLPLRIFLAICNCISFQNSIFEWARDHRAHHKFSETDADPHNAKRGFFFAHIGWLLVKKHPDVKEKGKMIDLSDLTNDPVVVFQDRHYKKLILLFCFILPTFVPVYFWGESFHIAFYIAAILRYTLVLNATWLVNSAAH---MWGQRPYDERINPAENLGVAFCATGEGFHNYHHVFPHDYSTSEYGW-HFNLTTMFIDTMYFLGQAYDRRKIPMDVIMKRKLRTGDGS---------------------------
>UPI001863CFE3	378	0.485	4.004E-113	30	330	357	32	327	331
------------------------------EKEGPKPPRKIVWRNIVLMTLLHIGALYGV-IILPSASVLTLGWSVVCFLISALGVTAGAHRLWSHRSYKASLPLRVFLAVGNSMAFQNDILEWARDHRVHHKYSETDADPHNAVRGFFFAHIGWLLVRKHPDVIEKGRRLELNDLKADKVVMFQRKYYKLSVLVMCFLVPMLVPWYLWGESLWVGYFVPGLLRYTIVLNATWLVNSAAH---MWGNRPYDQSINPRENKFVTFSAIGEGFHNYHHTFPYDYSTSEFG-CKLNLTTCFIDLMCFLGLAWDRKKASRELVLARAQRTGDGSH--------------------------
>A0A8J6FE78	378	0.437	4.004E-113	13	330	357	20	334	338
-------------EDDGQDREMMDDIFDTTYtaKEGPEPPRKIVWRNVILMSMLHIGALYGCF-FISSAKPATLLWAVLCFMLSALGVTAGAHRLWSHRSFKAKLPLRIFLAVSNTMAFQNDIYEWARDHRAHHKYSETNADPHNAMRGFFFAHIGWLLMRKHPDVIEKGKKLDLSDLHADKVVMFQRRHYKKLILVMCFIVPTMVPWYFWDESLYTAFYVPCLLRYALVLNATWLVNSAAH---MFGNRPYDKSINPRENRFVAIGAIGEGFHNYHHTFPYDYTASEFGI-RYNLTTCFINVMRYFNLASDCKTVSKETITARRLRTGDGSY--------------------------
>UPI0015B11DD6	378	0.473	4.004E-113	30	329	357	47	341	343
------------------------------EDAKGKRAQNIVWRNVILMTLLHIGAVYSL-LLIPKAHPLTWIWSYLCFLITALGVTAGAHRLWSHRSYKAKLPLRIFLAAANSMAFQNDIYEWSRDHRVHHKYSETDGDPHNAKRGFFFAHVGWLFVRKHRDVLEKGKKLDFSDLLADPVVVFQRKYYNTSVLVMCFLVPTVVPWYFWGETLWNSYFLSSILRYTISLNVTWLVNSAAH---MYGNRPYDKDISPRENRFVTFGAIGEGFHNYHHTFPFDYSTSEFGL-RFNPTTCFIDLMCWLGLASNRKRASSEMIQARKLRTGDKS---------------------------
>A0A8C9QIC1	378	0.479	4.004E-113	12	330	357	54	356	360
------------IYDPS---YQDAEG----PRPKLEY----VWRNIILMSLLHLGALYGI-TLVPTCKFYTLLFAYMYYLISVLGITAGAHRLWSHRTYKARLPLRLFLIFADTMAFQNDVYEWARDHRTHHKFSETHADPHNSRRGFFFSHVGWLLVRKHPAVKEKGATLDLSDLKAEKLVMFQRRYYKPAVLLMCFILPTLVPWFFWGETFLHSLCVATFLRYAIVLNVTWLVNSAAH---LYGYRPYDKNIDSRENILVSLGAGGEGFHNYHHTFPYDYSASEYRW-HINFTTFFIDCMAVLGLAYDRKKVSKAAVLARIKRTGDGSH--------------------------
>UPI000B4E9266	378	0.479	4.004E-113	16	330	357	43	356	360
----------------EEDIR--PEMKEDIHDPSYQdeegppPKLEYVWRNIILMALLHLGALYGI-TLIPSCRLYTLLWAHVYYMTSILGIGAGAHRLWSHRTYKARLPLRLFLIIANTMAFQNDVYEWARDHRAHHKFTETHADPHNSRRGFFFSHVGWLLVRKHPAVKEKGGKLDMSDLKAEKLVMFQRRYYKPGVLLLCFLLPTLVPWYCWGETFRHSLYVATLLRYAVVLNATWLVNSAAH---LYGYRPYDKSIDPRENVLVSFGSLGEGFHNYHHTFPYDYSTSEYRW-HVNFSTFFIDCMAALGLAYDRKKVSKAAVLARIKRTGDGSY--------------------------
>A0A7F5RDH3	378	0.456	4.004E-113	0	334	357	0	330	368
MAPN--SKPGELksIKDDHkysdTYLKLPSEI--GTD---YTFKRKVVWFNAIGFLFLHLAAVYGYYLcAFRRPHPLTILWMSVLTFGSGIGVTMGAHRLYSHKSFKAKWPLKVALILLQTVAGQNCMYIWVRDHRQHHKYSDTDADPHNANRGFFFSHIGWLMSKKHPAVISKGKTIDMSDLEADPLVMFQQTFYNPLYIIFALALPIAIPVYFWGETYWNSLFISYFGRYMLLLNITWLVNSAAH---LYGTRPFDKNLKPVESSLVAFLSIGEGWHNYHHAFPWDYRAAELGS-KYSVTTFLINCLAAVGLAYDLKTTPYNMIQYKALRVGDGTHHIFG----------------------
>A0A7M7RCU7	378	0.445	4.004E-113	0	330	357	50	378	381
MAPknpvmNVVASP----EDAgtlDTDLENTP-YPAGYQQEQKRPPPQIVWRNVMLMCLLHLVSVYALLFTVWKCKMYTLVWTVFLYFLTGLGITAGAHRLWAHRSYKAKLPLRTFLGMCQTMAFQNDIYDWARDHRVHHKFSETDADPHNALRGFFFAHVGWLLVKKHPDVCESGKKLDFSDLMEDPIVRIQRKFYLPFVLLFCFIIPSYVPTY-WGESAMNAYLVCGLLRYCLNLNATWLVNSAAH---MWGQHPYDYTIQPAENPFVTTLALGEGWHNYHHVFPNDYRTGEFGW-RINPTSIFIDVMAWFGQVTDRKLIAPNVILARKQRTGENNH--------------------------
>N6UAX5	378	0.514	4.004E-113	34	334	357	52	348	386
----------------------------------YSFKRKIVWKNAIGFFALHLAAVYGLWLMVADCYWKTDIWALLVGFSSGLGVTTGAHRLFSHKAYKAPFITRLVLILFHTLAGQNCLYIWVRDHRQHHKYSDTDADPHNAHRGFFFSHVGWLMSRKHPAVIAKGKTIDMSDMQADWLVMFQKQHYKVLYAIFAIFLPAVVPVYSWGESWWNSFFVAYMFRSVLVLNMTWLVNSAAH---IWGNKPFDKYMEPVESSFVAFVSVGEGWHNYHHAFPWDYRAAELGS-KYSITTFVIDALAYFGLAYDLKSTPYHMVKRRVERTGDGSHPIFG----------------------
>A0A8J5AUD9	378	0.462	4.004E-113	35	344	357	96	411	421
-----------------------------------EFKPTIRWPDLIVQTFLHTGAVYGLFLLF-YIKIFTFLWIMLLIMGSGFGITAGAHRLWSHKAYKANWQLRVILIFLFTIAGQRDAYTWAHDHRVHHKYSETDADPHDARRGFFFAHVGWLFLTPHPEVVAKRKLIDLSDLQNDAIVMWQKKYYVPLFALIAIGMPVLVPWYFWNESLWISFWVNFNLRFCITLNIAFFVNSVAH---MYGKRPYDKTISPVENLSVAIAALGEGWHNYHHVFPWDYKTGELGDYTYNLTTAFIDTFAKLGWAYDRKSVSPEMIARRAAKCGDGTHfldseeshknPVWGLGDNDISQED------------
>A0A665X4B3	377	0.501	5.482E-113	30	330	357	21	316	320
------------------------------EKEGPKPPVVIVWKNVVLMTLLHLGALYGVFL-LPSASPLTLLWSLLCFVMSALGVTAGAHRLWSHRSYKASLPLRIFLGVANSMAFQNDIFEWARDHRVHHKYSETDADPHNAVRGFFFSHIGWLLVRKHPDVIEKGRKLELNDLRADKVVMFQRKYYKPSVLLMCFFVPMFVPWYLWGETLWVAYYVPALLRYTLVLNATWLVNSAAH---MWGNRPYDKTINPRENKFVTFSAIGEGFHNYHHTFPYDYATSEFG-CKLNLTTCFIDFMCFLGLAKDRKKVSHELVLSRIQRTGDGSH--------------------------
>A0A3Q3IQ55	377	0.491	5.482E-113	30	330	357	23	318	322
------------------------------ENEGPKPPVIIVWKNVIMMGLLHIGALYGV-LLIPSASFLTLLWSTLCFFISGLGITAGAHRLWSHRSYKASLPLRIFLSVANSMAFQNDIFEWARDHRVHHKYSETDADPHNAVRGFFFAHIGWLLVRKHPDVIEKGRKLELTDLLSDKVVMFQRKYYKLSVLLMCFFIPMFVPWYMWGESLWVAYFVPALLRYTLVLNAAWLVNSAAH---MWGNRPYDKTINPRENLFVTLSAIGEGFHNYHHTFPYDYATGEFGW-KFNFTTCFIDVMCFLGLAKDCKKVPHELVLARIQRTGDGSH--------------------------
>A0A8C9VYH0	377	0.478	5.482E-113	30	330	357	25	320	324
------------------------------EKEGPKPPMQIVWRNVILMSLLHVGAAYGFF-VIPSATAMTLAWSLLCFFLSALGVTAGAHRLWSHRSYKASLPLRIFLAIANSMAFQNDIFEWARDHRVHHKYSETDADPHNASRGFFFAHIGWLLVRKHPDVIEKGQKLEFSDLKEDKVVMFQRKYYKPSVLLMCFCMPMMVPWCLWGESLWVGYFVPGLLRYALVLNATWLVNSAAH---MWGNRPYDKNINPRENKFVTFSAIGEGFHNYHHTFPYDYATSEFG-CKLNLTTCFIDLMCFLGLAKECKTVSREAIVARVQRTGDGSH--------------------------
>UPI000C1FDF19	377	0.477	5.482E-113	35	352	357	25	337	343
-----------------------------------EFVSRIRWPDLLVQIFIHVGCLYGLYLCIVAARFYTVMFAICTIYTSGFGITAGVHRLWSHRAYKAKWPLRLLLVLLFTITGQRHVYIWALDHRVHHKYSETDADPHNAKRGFLFSHVGWLVLTPHPDVVAKRKVVDMSDLEEDSIVMWQKKYYPILFFIFTIALPVGLPIYCWNETLWNSFWINFNLRFCITLNIAFFVNSVAH---MWGQKPYDKNISPVENLAVSIAALGEGWHNYHHVFPWDYKTGELGV-KYNPSTYFINFFARLGWAYDLKSVSPEMIYRRATKSGDGS-FIWGYGDGDIAKEDLEELEMMN----
>UPI0018E5300E	377	0.452	5.482E-113	0	353	357	0	341	348
MASDVTEQ-VEITQEtkeglvPEDTLEKLVAPQA---EPR---KYEIVYKNLLTFGYGHFCLFYSIYLAFTAACWRTIMFNYVIYVLAALGVTAGAHRLWTHRAYKAKMPLQIILMLMNTLAFQNTATDWVRDHRMHHRYSDTDADPHNATRGFFYSHMGWLLVRKHREVKRRGKYVDMSDIYANPVLKFQRKYAIPFIGTITFLLPTVIPWYFWGEDLYTAWYIA-VGRYMFNLHGTFLVNSAAH---LWGNKPYDRYINPSQNLSVSFIAFGEGFHNYHHVYPWDYRTAELGNDYMNLTTHFINFFAWLGWAYDLKTVPDDVIKRRAARTGDGS-DLWG------RKGDQKVLKIWNK---
>A0A059TBF7	377	0.490	5.482E-113	32	351	357	21	332	348
--------------------------------PPRKY--EIIYLNLFLHIAGHISAVYGLYLCFTAAQWKTIFFAYLWLLMGELGVVCGAHRLWSHRSFKVKPPLEIMLMLFNCIGFQNTATDWVRNHRLHHKHSDTDADPHNSNRGMLFSHIGWLCVRKHPDVKERGKTTDMSDIYSNPVLRFQKKHKVPLFGAMCFGLPTLIP-TLWGEDIVTAWHV-NLLRFVLNLNSILLVNSIAH---KYGTRPYDRTICPRQNTTCNMMTLGEGFHNYHHTFPWDYRSAELGKNYLNFTKWFIDFFALIGWAYDLKTVPDDMIQRRMKRTGDGSNS-WGWGDKDMTKEERDSATII-----
>UPI000661D8A7	377	0.460	5.482E-113	11	330	357	33	350	354
-----------FLY-SEEDIR--PELKDDIRDPNYEdeegpmPKLEYVWRNIILMGLLHVGALYGI-ALVPSCKFYTWLWGYFCFFVSILGVTAGAHRLWSHRTYKARLPLKVFLIISNTMAFQNDVYEWARDHRVHHKFSDTHADPHNSRRGFFFCHVGWLLVRKNPAVKEKGSLLDMSDLKAEKLVMFQRRYYTHAVLLLCFILPTLIPWYFWGETFLHSLFVATFLRYAFVLNITWLVNSAAH---MYGYRPYDKNIKPRESLLVSVGSMGEGFHNYHHSFPYDYSASEYRW-HINFTTFFIDCMAALGLAYDRKKASKAAILAKVKRSGDGSY--------------------------
>UPI00077FB06B	377	0.513	5.482E-113	30	329	357	52	344	355
------------------------------QKPVP---TQIVWRNVILFAYLHMAAVYGFYLMFTSAMWQTNLFAFILYLFSGVGVTAGAHRLWAHRSYKARFPLRVFLAFIYTIAFENDIYEWARDHRVHHKYSETDADPHNATRGFFFAHVGWLLCRKHPEVIKKGKNIDLSDLMADPIVRFHRKYYLKLVLLCCFILPTIVPMYFWGETFKNALFVATIFRLCFTLNQTWLVNSAAH---MWGTRPFDVNINPRENPLVVLGAVGEGFHNYHHTFPYDYATSEYGI-KYNVTTAFIDAMACLGLAYDRKSASRSVVSARKLRTGQPS---------------------------
>UPI001ED87B18	377	0.501	5.482E-113	36	330	357	67	357	372
------------------------------------HPHRIIWGNVIGITFFHLLAVYALWILFWNFRIQTFIWGLALGVASGLGVTAGAHRLWAHRSYKARRPLQALLLLFYTMAGQNSVYEWVRDHRVHHKFSETDADPHNAQRGFFFAHVGWLMQRKHPSVIAKGKQVDMSDIVDDPLLAFHTKYFIPLKILFCFVIPVAVPSLFWNEPWFHSFVLIGCLRYIIALNITWCVNSAAH---LWGFKPYDQSIFPSQNKLVSFLAMGEGWHNYHHVFPWDYKTSEFGES-LNATRGFIDLCASIGLAYDLKTAPPRLVEQRARRTGDGSH--------------------------
>A0A7J6CGN8	377	0.491	5.482E-113	30	330	357	75	370	374
------------------------------EKEGPKPPTVIVWRNVILMSFLHIGALYGLFLA-PSASALTWIWFCACFLFSALGITAGVHRLWSHRSYKASLPLRIFLALGNSMAFQNDIYEWSRDHRVHHKYSETDADPHNAVRGFFFSHIGWLLVRKHPDVIEKGRKLDLSDLKADNVVMFQRRHYKLSVLLMCFFVPTFVPWYMWGESLWVAYFVPSLLRYATVLNATWLVNSAAH---MWGNRPYDGNINPRENRFVTFSAIGEGFHNYHHTFPFDYATSEFG-CKFNLTTCFIDSMCFLGLAREPKRVSKEAVLARAQRTGDGSH--------------------------
>UPI00148D31EB	377	0.495	5.482E-113	30	330	357	84	379	383
------------------------------EKEGPKPPRSIVWRNVLLMTVLHLAAAYGL-LLIPSASPLTLLWSVLCFVISALGVTAGAHRLWSHRSYKATVPLKIFLSLANSMAFQNDIYEWARDHRVHHKYSETDADPHNAVRGFFFSHIGWLMLRKHPDVIEKGRKLELSDLQADKVVMFQRNYYKLSVVLMCFFIPMFVPWYLWGESLWVAYFVPALLRYTLVLNATWLVNSAAH---MWGNRPYDKNINPRENKFVTFSAIGEGYHNYHHTFPYDYATSEFG-CKLNLTTCFIDLMCFFGLANNRKRVSSELVLARMQRTGDGIH--------------------------
>UPI001E275138	377	0.521	5.482E-113	34	334	357	54	350	383
----------------------------------PNFKRKIVWKNVLGFIVLHSGALYGSYLCFTDAKWLTVAFYWILTFFTGVGITGGAHRLFSHKTYKAKLPLKLLMLILQTMAGQNCMYIWVRDHRLHHKFSDTDADPHNAMRGFFFSHMGWLMSRKHPLVIQKGKTIDLSDLEADELVMFQKKYYKTLYFIFALIIPVYIPVILWGETEWNSLFISYFLRYVTLLHITWTVNSIAHF---YGTKPFDKNMVSVESRLVALWAGGEGWHNYHHAFPWDYKASEFGA-GLNATGFFIDVMAHFGLAYDLKEASPDMVKKRILRTGDGTHKYFG----------------------
>A0A336M2V1	377	0.427	5.482E-113	28	353	357	35	389	393
----------------------------KSEQNKqLPYTKRFIWRNIIILSYLHAVALYSVF-NITDCKWQVSLFDTLIGFCAALGITAGAHRLWTHKSYKAKLPLRIILLIFQTLSFQQSIYDWARDHRVHHKFTDTPADPHNSRRGFFFSHVGWLLVNKHPEVTEKGKTIDMSDLLEDPVVVWQKKHFKWFLPIVGFLLPFWLSAMIFDEQWFHAWN-AQCLRYVIGLNLTWLLNSGAH---MWGAKPYDKNISPTDTLTMGIACFGEGWHNYHHVFPWDYKTSELSRYGYNFTIAFIDFFAKIGWAYDLKTVSEEMIRKRMLRTGDGSNKysnikdldlklkeivedynnnnnsningmrnecLWGWDDKDMTEDERSFVTIYNK---
>A0A151X3D3	377	0.450	5.482E-113	26	351	357	44	361	636
--------------------------QKNDESTEIKYVPRIKWLDLSAQLFIHGGCLYGLYLVLTQAKLLTSLWAFVTIYTSGFGITAGVHRLWSHKAYKAKWPLRLFLVFLFTITGQKDVYTWALDHRVHHKYSETDADPHDARRGFFFAHVGWLFTTPHPDVVAKRKAVDVSDLEADPIVM----LYIPLFALLTIALPVGIPCYFWSESLWISFWVNFNFRFCINLNIAFSVNSVAH---MWGQKPYDKNISPVENIAVSIAALGEGYHNYHHVFPWDYKTGELGEYPFNLSTAFIDAFAWIGWAYDRKYVSPSMIRRRAHRCGDGSH-VWGYGDVDILKEDLEELDVM-----
>UPI001471B9F8	377	0.488	7.506E-113	30	330	357	24	319	323
------------------------------EKEGPKPPRKIVWKNVILMGLLHTGAVYSL-LLIPSASAHTLSWSVFCFMFSALGITAGAHRLWSHRSYKASLPLRIFLGLGNSMAFQNDIFEWARDHRVHHKYSETDADPHNASRGFFFAHIGWLLVRKHPDVIERGRKLDLSDLMADKVVKLQRKYYKLSVVLMCFLVPTVVPWYVWGESLWVAYFLATVLRYTLVLNATWLVNSAAH---MWGNRPYDRTINPRENVFVAFSAIGEGFHNYHHTFPYDYATGEFGW-KLNFTTCFIDLMCFLGLARDCKRVSHDVLVARVQRTGNGSH--------------------------
>A0A8B9JSS5	377	0.460	7.506E-113	13	329	357	16	326	328
-------------CEPEGAESRETEAECGDAKEEKRG-QTIVWRNVVLMALLHLAAVYAL-QLIPRAHPFTWIWSYVCFLITGLGITAGAHRLWSHRSYKAKFPLRMFLAAANSMAFQNDIFEWSRDHRGHHKYSETDADPHNASRGFFFSHVGWLCVHKHKDVIEKGKRLDVSDLLADPVVMFQRKYYKLSVVMMCFVVPTLVPWYFWDESIWNSYFLPGILRYTICLNCTWLVNSAAH---IYGNRPYDKYINPRENCLVTFGAMGEGFHNFHHTFPFDYSASEFGL-RLNPTTCFIDFMCLLGLASNRKKATPEMIKSRKLRTGDGS---------------------------
>A0A6J1NDD4	377	0.483	7.506E-113	0	338	357	0	325	328
MAPSATE--TTTITETEETLPKLVAPQA---APR---KYDIIYFNLLTFGYAHLATLYGMYLACTIATWKTLMFHHVMFILAAVGITAGTHRLWSHRAYKAKMPLQIILMVLNSFAFQNSAIQWVRDHRMHHRYSDTDADPHNATRGFFYSHMGWLLVRKHPEMLRRGKFIDMSDIYANPVLRFQKKYAIPVFGTLCFALPTLIPMYFFGETLNTAWHL-TIMRYVFNLHMTFLVNSAAH---LWGNKPYDKNMLPAQNLPVSFIAFGEGFHNYHHAFPWDYKTAELGNNWLNFSTKFIDFFAWIGWAYDLKEVPLEVARARAERTGDGS-NLWGFRDK------------------
>UPI001E68A687	377	0.476	7.506E-113	0	335	357	0	322	329
MAPFSHTEPT-ITETEDE----FPKLVA--PQAAPR-KYDLIYPNLVTFFYAHVAALYGLYLACTIATWKTLIFSHILFMLAAVGVTAGAHRLWTHRAYKAKMPLQIILMVMNSLAFQNTAIHWVREHRMHHRYSDTDADPHNATRGFFYSHMGWLLVKKHPEVKRRGKFLDMSDIHANPVLRFQKKYAIPVIGTICFALPTLIPMYFFGETLNTAWNIA-IMRYVLNLHITFFVNSAAH---LWGNKPYDKYMKPAQNLFVSWVAFGEGFHNYHHAFPWDYRTAELGNNWLNFSTKFIDFFAWIGWAYDLKTVPDAVVQARAKRTGDGS-NMWGF---------------------
>A0A3Q1GJM7	377	0.505	7.506E-113	31	330	357	35	325	329
-------------------------------KPPMMF----VWRNIILMSLLHIAALYGL-LLLPSASPLTLAWTAVCYFISALGVTAGAHRLWSHRSYKASLPLRVFLALANSMAFQNDIYEWARDHRVHHKYSETDADPHNAKRGFFFAHIGWLLVRKHPDVIEKGRKLELSDLKADQVVMFQRRHYKLSVVTLCFLLPMLVPWYFWGESLTVGYFVPGFLRYAVVLNATWLVNSAAH---IWGNRPYDKTINPRENPMVAFSAIGEGFHNYHHTFPFDYATSEFG-CKLNLTTAFIDLMCFMGLATDCKRVSKEMIIARVQRTGDGSY--------------------------
>UPI001C044DA6	377	0.504	7.506E-113	30	330	357	34	329	333
------------------------------DKEGPKPPMIIVWRNVILMSLLHIAALYGIFL-IPSASPLTLLWSVFCFLISALGITAGVHRLWSHRTYKASLPLKIFLAFANSMAFQNDIFEWARDHRVHHKYSETDADPHNATRGFFFAHIGWLLVRKHPDVIEKGQKLELSDLLADKVVMFQRRHYKLSVLLMCFFIPTFVPWYLWGESLVVAYFIPALLRYTVVLNASWLVNSAAH---MWGNRPYDKNINPRENKFVTFSAIGEGFHNYHHTFPYDYATSEFG-CKLNLTTCFIDFMCFLGLAKDRKRVSREVVLSRIQRTGDGSH--------------------------
>UPI001EE60D22	377	0.456	7.506E-113	0	329	357	8	332	334
MAPKNV-----IMEtTPSEDmLTGSSEVEPVITAEThaqKRPPMKIVWRNVVLFALLHLAAVYSL-LLVPQAHSYTLLWCAFMYLFAALGITAGAHRLWAHRSYKAKMPLRILLAIMDSAAFQNSVFEWSRDHRCHHKYSETDADPHNAKRGFFFSHMGWLMVKKHPDVIAKGKQLEMADLKADPVVRVQEKFYVPSVLLFCFIVPSVVPWYFWGEGLFVSFYLAAILRYCLGLNATWLVNSAAH---MWGMRPYDKRINPAENMMVALSAVGEGFHNYHHTFPQDYATSEFGW-KINLTTFFIDTMAYLGLAYDRRKIPDDVIRARKLRTGEGS---------------------------
>UPI001F0721BC	377	0.485	7.506E-113	15	329	357	18	329	334
---------------PSENLKTRDDAFDDTykEKEGPKPPTTIVWKNVILMTLLHVGALYGGFL-IPSASPLTLVWSFFCFIVSALGVTAGAHRLWSHRSYKASLPLKIFLATANSMSFQNDIYEWARDHRVHHKYSETDADPHNAIRGFFFSHIGWLLVRKHPDVIEKGRKLELSDLKADKVVMFQRKYYKLSVLLMCFFIPMFVPWYLWGETLWVGYFIPALLRYTLVLNATWLVNSAAH---LWGNRPYDHNINPRENKFVTFSAIGEGFHNYHHTFPYDYATSEFG-CKLNLTTCFIDFMCFLGLAKECKKVSKEVVSARVQRTGDGS---------------------------
>UPI0018E1EA8B	377	0.491	7.506E-113	30	330	357	37	332	336
------------------------------EKEGPKPPRVMVWRNVILMTLLHIGAAYGLFL-IPTASPSTLLWSLVCFLLSALGVTAGAHRLWSHRAYKASLPLRIFLALSNSMAFQNDIFEWARDHRVHHKYSETDADPHNAGRGFFFSHIGWLLVRKHPDVIEKGRKLELSDLLADKVVMFQRRHYKLSVLLMCFFIPMFVPWYFWGESLWVAYFIPALLRYTLVLNATWLVNSAAH---MWGNRPYDRDINPRENRFVTFSAIGEGFHNYHHTFPYDYATSEYG-CKLNLTTCFIDFMCFLGLAKDRKRMSREVVLSRIQRTGDGSH--------------------------
>A0A8B7YJI2	377	0.476	7.506E-113	14	326	357	54	366	376
--------------DPDmpSTAEGPPRTATGTAKPGdpSENQTRIVWRNVILMAALHVVSVYSFFFLTWKCRPYTLLWAVGMYVCSGLGITAGAHRLWAHRCYKAKLPLRILLAIFNCMAFQNDIFEWARDHRVHHKYSETDADPHNATRGFFFSHVGWLLVRKHPKVIEKGSKINLRDLIDDPVVRFQRKYYQSLMFFFCFVGPTIVPIYLWGETFWNTLCVATLLRYCFLLNCTWMVNSVAH---LWGSRPYDRFINPAENRLVSSLAIGEGWHNYHHTFPWDYKTGELGW-RINFTTMFIDLMAALGQVSDRKVVPKATIVARKKRTG------------------------------
>UPI00096B3965	377	0.456	7.506E-113	1	346	357	20	369	380
-GSNVThRSQNRVAED-SKTIKNDVTVNGGAESkdnadSDDNFVPSIRWPDLIAQLFIHLGCLYGFFLCLVSAKIYTTIFAFLTVYISGFGITAGAHRLWSHRAYKAKWPLRLLLVILFTVTGQRHVYVWALDHRVHHKYSESDADPHNAKRGFFFSHVGWLVVTPHPKVVEKRKAVDMSDLEADPIVMWQKKFYPPLFFIFNIFLPVATPVYYWDETLWNSFWINFNMRFCITLNIAFFVNSIAH---MWGQKPYDKYISPVENLAVSLAALGEGWHNYHHVFPWDYKTGELGNV-YNPSTTFINFFAKLGWAYELKSVSQKMIARRANKSGDGSYQeknVWGYGDSDIDKEDQE----------
>A0A8J2W9Y2	377	0.453	7.506E-113	34	354	357	38	349	394
----------------------------------YSYKHQIVWKNAIGFFILHILGIWGHFIVFTgGIYWQTFIWGALLLVTSAEGVTIGAHRLWSHRTFKATPLLKTILLILQTLAGQNSIFTWCRDHRLHHRYSDTDADPHNSKRGFFFSHIGWLLCKKHPYVKELGRRIDMSDLQNDWMIMTQKKYYPYLYLIIAVIIPISVPYYYFGESLKNSILVCYFARYVFLLNGTWLVNSAAH---LYGTRPYDKKLQPVESWFVSFLTLGEGWHNYHHAFPWDYKAAEL-SMHFNQSATFIRMFEKLGLAYDLKTASPDMVQRRIIQTGDGTHYALG-ND-----EDRNAVTCIGIK--
>UPI000E6E4E43	377	0.465	7.506E-113	35	354	357	130	455	461
-----------------------------------EFVPKIRWPDTIVQLFIHLGFVYGFYLVLTKAQYKTILWAFSTVILSGFGITAGAHRLWSHRSYKATWQLRTILMFLFTITGQRDAYTWALDHRVHHKYSETDSDPHNAKRGFFFAHVGWLVLTPHPNVVLKRKQVDMSDLEADAVVMWQKRFYIPLFALLAIGLPVLAPWYFWQEDLWVSFWVNFNFRFCLTLNIAFFVNSVAH---MWGQKPYDKNISPVENLGVAIAALGEGWHNYHHVFPYDYKTGELGGYTFNPTTGLIDFFARIGWAYDRKSVSRRMIVRRALRSGDGSfildpHAeetqIWGYGDVDMDEQDIKDLILPDQK--
>A0A7R9M1J7	377	0.452	7.506E-113	32	329	357	43	342	898
--------------------------------ETYSYKsHEIVWRNVILLSILHILAFYGwlLFVFIDELKWQTAVATFLFGLFSSsLGITAGAHRLWSHRSYKAKWPLRLLLAFANTMALQNDIYEWSRDHRVHHKFSETNADPHNANRGFFFSHMGWLLLKKHKDVREKGASVDMSDIWDDPIIRFQRRFYVPLIILIWGVIPTLVPYYVWNERLWYAFLGCVCFRYVYVLHCTWLVNSLAH---LEGNRPYDRHIGPRENNSVIYFAFGEGYHNYHHTFPWDYSASEFGWkSNFNLTTLLIKFFEWCGLAYDLKKPSHNLVRGRQERTGDGS---------------------------
>A0A2K6GG46	377	0.482	1.028E-112	38	329	357	17	303	305
--------------------------------------QRIVWRNVVLMSLLHLGAVYSL-ALIPDAQPLTLLWAYICFLLTVLSVTAGAHRLWSHRSYKAKLPLRIFLAVTNSMAFQNDIFEWSRDHRVHHKYSETDADPHNAGRGFFFSHVGWLFVRKHRDVIEKGRKLDVTDLLADPVVRFQRKYYKVSVVLMCFVVPTLVPWYTWGESLWNSYFLASILRYAVSLNVTWLVNSAAH---MYGNRPYDRNISPRQNPLVTLGAIGEGFHNYHHTFPFDYSASEFGL-NFNPTTWFIDFMCWLGLATDRKQVTKPMIEARKARTGDGS---------------------------
>UPI0015E254FD	377	0.501	1.028E-112	30	330	357	34	329	333
------------------------------EKEGPKPATIIVWKNVLLMTLLHLAALYAMFL-VPSASILTLLWSTLCFLISALGITAGAHRLWSHRSYKASVPLRIFLGFANSMAFQNDIFEWARDHRVHHKYSETDADPHNAVRGFFFAHIGWLLVRKHPDVIEKGRKLELNDLLADKVVMFQRKYYKPSVLLMCFFVPMFVPWYMWGESLWVAYFIPAVLRYTMVLNATWLVNSAAH---MWGNRPYDKNINPRENKFVAFSAIGEGFHNYHHSFPYDYATSEFG-CKLNLTTCFIDFMCFLGLAKDRKRVSSELITARIQRTGDGSH--------------------------
>A0A2L2XZJ1	377	0.484	1.028E-112	0	329	357	1	316	333
MAPNNTASIEESVSPKNET----------EQKTEPKFKTEIVYTNVLLFIYLHLSFVYGVYLGLTTADSKTGIFSYIYGNIAGLGITAGAHRLWSHRSYKAKLPLRIFLVILNSIAAQNDVYEWCRDHRVHHKFTETDADPHNIKRGFFFAHMGWLMCRKHPAVKAKGKAVFLDDILADPVVRFQRKFYIPLVLLFSFYLPTMIPVWLWNETIWNSFFVSSMARYCFSLNVTWLVNSAAH---MFGDRPYDKFIWASENPIVAFFAHGEGWHNYHHVFPWDYSTSELG-YSLNLTKIFIDFMALIGQAYDLKTAHPQLVKNRKLKTGDGT---------------------------
>A0A3Q0E5G1	377	0.504	1.028E-112	30	330	357	50	345	349
------------------------------DKEGPKAKVEYVWRNIILMALLHLGALCGL-TMVSSCKVYTWLWGFFYYFISALGITAGAHRLWSHRTYKARLPLRVFLIIANTMAFQNDVFEWARDHRAHHKFSETNADPHNSRRGFFFSHVGWLLVRKHPAVKEKGGTLDLSDLRAEKLVMFQRRYYKPAVLFMCFIMPTLVPWLCWGETFVHSLFVSTFLRYAVVLNATWLVNSAAH---LYGYRPYDKNISPRENILVSLGAVGEGFHNYHHSFPYDYSASEYRW-HINFTTFFIDCMAALGLAYDRKKVSRAAVLARIKRTGDGSY--------------------------
>A0A336MAE4	377	0.402	1.028E-112	0	353	357	0	396	402
MAPNITD----CILKPE-LITSEPLIPKKsislHRKSRNEkdlnnnkinvgekdaqgnnkvFQQDLVWRNVIILVYSYFCLVYGIYLLQYTT-WPSFVFLWSSGFASAFGITAGAHRLWAHKAYKAKLPLRIFLMILQTLAFQNCIHEWARDHRVHHKYTDTNADPHNSKRGFFFSHVGWLMMKKHPDVKEKGKTIDMSDLEADPVVMWQKRNFGWFMPVVAFFGPMALLYFGFGEPFYIAWYT-TITRWALAVNITWLLNSAAH---MWGWRPYDKNISPTNTTILGFLCFGEGWHNYHHVFPWDYKTSELVNYTVNFTNGFIDFFAKIGQAYDLKTVSEEMIRKRVLRTGDGSHPiskqmekqelqakliefvnkyheestdlVWGWDDKDMKPEEKIYVTIYNK---
>UPI001C54A5E7	377	0.498	1.028E-112	22	330	357	111	420	424
----------------------RPEMKEDIYDPTYQdevgppPKLEYVWRNVILMALLHLRALYGI-TLVPGCKAYTWLWAFLCYVVSILGITAGAHRLWSHRTYKARLPLRLFLIIANSMAFQNDVYEWTRDHRVHHKFTETHADPHNSRRGFFFCHVGWLLVRKHPAVREKGSLLDLSDLKAEKLVMFQRRYYKPSVLLMCFILPTLVPWYCWGETFQHSLYVAAFLRYAAVLNMIWLVNSVAH---LYGYRPYDKNIEARETVLISLATLGEGFHNYHHTFPYDYSASEYRWS-LNFTTFFIDCMAAIGLAYDLKKVPKASILARIKRTGDGSY--------------------------
>UPI001BB0EBDB	377	0.434	1.028E-112	13	344	357	80	418	428
-------------ENPEKGQKMQEQQQQQLQDKEEEvYKPQIRWPDLGAQTFLHVGALYGVYLLF-YAKFYTFLWVVGTIWVSGIGITAGAHRLWSHKSYTASWVLRVLLAFAFSIAGQRDAYTWALDHRIHHKFTETDADPHNAKRGFFFAHVGWLFLTPHPKVVAKRKVIDMSDLEADAVCMFQRKYYIPLFALCSIILPVCVPWYFWGESLWMSFWINFNMRFTWTLNVAFFVNSVAH---MYGNRPYDKNIMSVETPIVSLLAMGEGWHNYHHVFPWDYKTGEFGNYSLNVTTGFIDFCARLGLASGRKVVSPDMVKRRAAKCGDGTrfldddfaHKdqVWGFGDKDLPRED------------
>UPI001E8EEEDD	377	0.508	1.028E-112	30	330	357	562	857	861
------------------------------EKEGPKPPKMMVWRNIILMALLHFAALYGLIL-LPSASASTLAWSVVCYLISALGVTAGAHRLWSHRSYKASNPLRVFLALANSMAFQNDIFEWARDHRVHHKYSETDADPHNATRGFFFAHIGWLLVRKHPDVIEKGKKLDMSDLKADKVVMFQRRHYKLSVLILCFLVPTLVPWYFWGESLIVAYFIPGLLRYAVVLNATWLVNSAAH---IWGNRPYDKTINPRENPLVAFSAIGEGFHNYHHTFPFDYATSEFG-CKLNITTAFIDLMCFLGLANDPKKVSKELIIARIQRTGDGSH--------------------------
>A0A667WQT4	376	0.493	1.407E-112	38	329	357	14	300	302
--------------------------------------QGIVWRNVVFMALLHLGAVYSL-VLVPGAQPLTWIWSYACFIITALGVTAGAHRLWSHRSYKAKLPLRVFLAAANSMAFQNDIFEWARDHRVHHKYSETDADPHNAMRGFFFSHVGWLFVRKHRDVIEKGKKLDVSDLLADPVVRLQRRYYKTSVLVMCFLIPTLVPWYFWGESLWNAYFLASILRYTISLNLTWLVNSAAH---MYGNRPYDKNISPRENRFVTFGAIGEGFHNFHHTFPFDYSTSEFGL-RLNPTTCFIDLMCWFGLASNRKKASVEMIQARKQRTGDGS---------------------------
>UPI0013867948	376	0.484	1.407E-112	37	329	357	21	308	310
-------------------------------------RRRIVWRNVVLLGLLHAAALYAL-ALVPAARPLTLLWAYFCFLLNALGVTAGAHRLWSHRSYKAKLPLRIFLAAANSMAFQNDIFEWARDHRVHHKYSETDADPHNARRGFFFSHIGWLFVHKHQDVIEKGRELDLTDLLADPVVRFQRKYYKITVALMCFLIPTMVPWCFWGESLWNSYFLASILRYTISLNVTWLVNSAAH---MYGNRPYDKHISPRQNLLVTLGAIGEGFHNYHHTFPFDYSASEFGL-NFNPTTWFIDLMCWLGLATDRRRATKPMIEARKARTGDGS---------------------------
>UPI0014254BC6	376	0.466	1.407E-112	0	327	357	0	314	317
MAPHNECNRAELL------STSGDQVIEGVAR--KRHHSDIVWRNVLIMGFIHLSAVYSFLFVTWKCHWLTLVWAVILYLLNGLGITAGAHRLWAHRSYKAKLPLRIFLAACNCIAFQNSIFEWARDHRVHHKYSETDADPHNAKRGFFFSHVGWLLVRKHPDVTNKGSRLKMDDLLADPVVRIQKKYYFILMPLMCFVLPTIIP-TLWNESLWNAYFVAAVLRYCIALNCTWMVNSFAHF---WGNRPYDKHINPAQNSFVAGLSLGEGWHNYHHTFPNDYRTGEFGW-KLNPTTMLIDCMYVLGQAYDCNEIKHEVIDARRRRTGD-----------------------------
>A0A6J1MJ45	376	0.497	1.407E-112	0	331	357	0	322	325
MAP--SQEmETSLIYE---------SILNKNEKlkPPRaseKREWDIVWRNVIIFVFLHLGAIYGFFLFLTQAKCATGIFAFVIGVASGLGITAGAHRLWCHKAYKAKLPLRIILVVFNTIAFQDSVIHWARDHRVHHKFSDTDADPHNAERGFFFSHAGWLLMRKHPDIKAKGQSIDMSDLWADPLLRFQKKYYMILMPLACFILPTYIP-TLWGESLKNAFFISAVCRYVYVLNVTWLINSAAH---KWGTKPYNKSIYPVESKLVAFLVLGEGFHNFHHMFPWDSKTSELGNYAFNFTNIFLDVMAKIGWGYDFRTASRDLVLKTVKNLGDGSHP-------------------------
>A0A8B8HUV6	376	0.467	1.407E-112	0	335	357	0	327	328
MSP-FSSNIREVTEqtkkDDEEQFEKLVAPQA---APR---KYDVVYRNLVTFGYGHLTALYGIYLACTVATWNTLIFHFTIFVIASIGVTAGAHRLWTHRAYKAKMPLQILLMVMNTFAFQNTVIDWVRDHRMHHRYSDTDADPHNATRGFFYSHIGWLLVRKHAEVKRRGKTVDMSDIYANPVLRFQRKYAIPFIGSVCFLLPTIIPMYFFGETLATAWHLA-VLRYVANLHTTFLVNSAAH---LWGNKPYDINIKPVQNLAVSFVAFGEGFHNYHHVFPWDYKTAELGNNALNLTTYFIDFFAWLGWAYDLKMASDDMIRSRSMRTGDGSNA-WGF---------------------
>UPI001ED7EDC1	376	0.508	1.407E-112	30	330	357	35	330	334
------------------------------EKEGPKPPRRLVWRNIILMSVLHVGALYGL-TILPSASGLTLAWTAVCYLVSALGVTAGAHRLWSHRSYKASLPLRVFLALANSMAFQNDIYEWARDHRVHHKYSETDADPHNAKRGFFFSHIGWLLVRKHPDVIEKGRKLELSDLKADKVVMFQRRHYKLSVVILCFLVPTLVPWYFWGESLGVGYFIPGLLRYAVILNATWLVNSAAH---MWGNRPYDKTINPRENRLVAFSAIGEGFHNYHHTFPFDYATSEFG-CKLNLTTAFIDFMCFLGLAKDRKRVMKETITARVQRTGDGSY--------------------------
>A0A7J7KDB5	376	0.466	1.407E-112	0	326	357	0	320	343
MAPKDKFDGGSPLYhqDHEPQI----EwVPEEVEVKADPVQTQIVWRNVFIFGFLHLASVYALFL-VPSAQPLTWLFSYFLFMIGALGITAGAHRLWSHRSYKARLPLRILLMIFNLTAAENHIIEWCRDHRVHHKYSETSADPHNAKRGFFFAHVGWLLCRKHPDVIAKGKQLDFSDLYADPVLRFQRRFYMPLVILMCFIMPTIVPWLCWGESLWNAYFISAILRYCVILNCTWLVNSAAH---MWGNRPYDKHINPAENILVTIGAIGEGFHNYHHTFPQDYSTSEFGI-ALNPTTIFINLMSKIGWAYGLKTIPKEIIEARKRRTG------------------------------
>A8QVZ1	376	0.482	1.407E-112	0	338	357	0	326	347
MAPN-TRE-NETIYDEVEHkLEKLVPPQAGP------WNYKIVYLNLLTFSYWLIAGAYGLYLCFTSAKWATIIFEFILFFFAEMGITAGAHRLWTHKSYKAKLPLEIFLMVLNSVAFQNTATDWVRDHRLHHKYSDTDADPHNAARGLFFSHVGWLLVRKHDEVKKRGKFTDMSDIYNNPVLKFQKKYAIPFIGAVCFILPTVIPMYFWGESLNNAWHIC-ILRYAMNLNVTFSVNSLAH---IWGNKPYDKDIKPAQNFGVTLATFGEGFHNYHHVFPWDYRTSELGDNKFNFTTKFINFFERIGLAYDLKTVSDDVIAQRAKRTGDGTH-LWDCADK------------------
>UPI0014866FCA	376	0.479	1.407E-112	16	330	357	33	346	350
----------------EEDIR--PEMKEDIHDPTYQdeegppPKLEYVWRNIILMALLHVGALYGI-TLVPFCKVYTLLWTFLCFMISIEGIGAGAHRLWSHRTYKARLPLRVFLIIANTMAFQNDVYEWARDHRAHHKFSDTHADPHNSRRGFFFSHVGWLLVRKHPAVKEKGGKLDMSDLKAEKLVMFQRRYYKPGLLLICFILPTLMPWYYWGETFLHSLFVSTFLRYAVVLNATWLVNSAAH---LYGYRPYDKNIDPRENALVSFGSLGEGFHNYHHAFPYDYSASEYRW-HINFTTFFIDCMAALGLAYDRKKVSKAAVLARIKRTGDGNH--------------------------
>G3VF96	376	0.503	1.407E-112	30	333	357	64	359	363
------------------------------EKDGPKPKFIYVWRNIILMGLLHLGAVYGIFL-LPSSHVYTLLWAFGYYLVSALGITAGAHRLWSHRTYKARLPLRIILMIANTMAFQNDIFEWSRDHRVHHKFSETDADPHNARRGFFFSHVGWLLVRKHPDVIEKGRLLDLSDLKSEKLVMFQRRYYKPGILLMCFIFPTFVPCYFWGESFTHSLFVATLLRYAVVLNATWLVNSAAH---MYGTRPYDKNINPRENILVALGAVGEGFHNYHHTFPYDYSASEYRW-HINFTTFFIDCMCLLGLAYDRKKVSKAAIEARCARTGEGS---W-----------------------
>A0A7R8ZM77	376	0.472	1.407E-112	36	344	357	78	382	388
------------------------------------YKGKIVWRNVILMTILHGYFPYACYLFFFAIQWKTFFYTWGLLYLSGFGITAGAHRLWAHKSYKARLPLRLFLTFCQTLAFQNDIYEWCRDHRVHHKFSETDADPHNAKRGFFFSHIGWLLVKKHPDVKEKGKTIDMSDLMEDPIIYYQRKYYVPIVLTVSLILPSYLPVWVWNENPWYAFVVCSLGRYCFSLNCTWLVNSAAH---MWGNKPYDREISAVENYKVSQWVLGEGWHNYHHTFPWDYKTSELGLYQFNLTAMFIDFMARIGQAYDLKTVDHETIMQRVNRTGDGS-ETFMRHSDDIEPSD------------
>A0A6J2YWG4	376	0.477	1.407E-112	23	354	357	72	395	401
-----------------------SKLRREIE----EYVPCIKWPDLIVQTYIHLGCLYGLFLCIWSAKIYTTLFAFFTVFVTGFGITAGAHRLWSHRAYKAKWPLRLLLVILFTVTGQRHVYAWALDHRVHHKYSETDADPHNAMRGFFFSHVGWLVLTPHPLVVEKRRLIDMSDLEKDSIVMWQKRLYPLLFFIFVIFVPVSIPIYFWEESLWNSLWINFNTRFSITLNIAFFVNSVAH---MWGQKPYDRFISPVENLAVSIAALGEGWHNYHHVFPWDYKTGELGNS-WNPSTTFIDFFAKVGWAYDLKSVSKKMISRRAHRSGDGSY-IWGYGDSDLDPEDlEELENMVTKK--
>A0A6P4JS25	376	0.419	1.407E-112	13	344	357	70	408	418
-------------ETPALDTQQDQKLKETEQAeEEEEYHPQIRWPDLGAQTFLHVGALYGLYQLF-YANFYTFLWVVVTVWVSGIGITAGAHRLWSHKSYTASLPLRILLAFAFSIAGQRDAYTWALDHRIHHKFSETDADPHNAKRGFFFAHVGWLFLTPHPKVIAKRKVIDMSDLEADAVCMFQRKYYIPLFALCSIILPVAVPWYFWNEDLWMSFWINFNMRFTWTLNVAFFVNSVAH---MYGNKPYDKNIMSVEAPIVSLLAMGEGWHNYHHVFPWDYKTGEFGNYSLNITTGFIDFCAWLGLAKGRKSVSPDMVIRRAAKCGDGTrfldddHAhkdqVWGFGDKDIPRED------------
>UPI00163E72B6	376	0.459	1.407E-112	36	344	357	111	427	437
------------------------------------FRAQIRWPDFLAQLFVHVGFVIGLVLLVTlQVKLYTFLWTLLLVWASGIGITAGAHRLWSHKSYKARWPLRLLLMFLFTICGQRDAYTWAHDHRVHHKYSETDADPHNAKRGFFFAHVGWVFLTPHPEVVAKRKIIDMSDLEADPIVMAQRRYYIPLFALLVIGMPVLVPCYFWGERPIVAFWVCFTLRFTTTLNIAFFVNSVAH---MFGNRPYDKSISPVENLAVAIAAMGEGWHNYHHVFPWDYKTSELGSYVFNITTAFIDCFARLGWAYDRKSVPAEVIARRAAKCGDGTrfltdeyaHQdaVWGYGDRDLPPED------------
>UPI00084F12D2	376	0.508	1.407E-112	31	337	357	22	328	598
-------------------------------KESYKtdYKWEVVWKNVIMFTYIHLAAIYGMYMACLYAKYWSILWFVALGIAAMIGVTAGTHRLWAHRSYKAKWPMRLILMIFQTIAFQDSIYQWARDHRVHHKFTDTDADPYNVRRGFFFSHIGWLLIRKHPDVVIKGATIDCNDLMQDPLVVFQKKWYGYLMPLCAFIIPTLVPWWAWNESLWYSWHLA-ICRYCININSTWSVNSVAH---IWGMKPYDKSASSTENIGVTLLTCGEGWHNYHHAFPWDYKTAELGNYKFNLAKTFIDFFAYIGLAYDLKTVSDDMVKKRVLRCDEPTDNptITGEGD-------------------
>UPI00063F64A0	376	0.523	1.926E-112	36	327	357	19	306	316
------------------------------------YEWKIVWKNVIIFLYIHLAAIYGFYVLCFRVKFWSIIWTLIFFAAAIIGMTAGAHRLWSHRSFKAKWPMKFILMIFQTIAFQDDIYQWARDHRVHHKFTDTNADPYNVKRGFFFSHIGWLLIRKHPDVMIKGATIDCSDLDRDPIVAFQKKWYMYLMPLCCFVIPTLVPWLAWDESLWYSWHLA-VYRYCMSLNSTWTINSIAH---MWGMKPYDKSLSSAQNASVSLFTLGEGWHNYHHAFPWDYKAEELGSYGLNLTTAFIDFFASLGLAYDLKTTSDDVIKKRVLRSGD-----------------------------
>A0A8D2ZFB2	376	0.480	1.926E-112	30	329	357	23	317	322
------------------------------EREGPKPASVIVWKNVLLMSVLHAGAAYGVFL-VPSASPLTLLWSVLCFLISALGVTAGAHRLWSHRSYKASLPLRIFLGAANSMAFQNDIFEWARDHRVHHKYSETDADPHNAVRGFFFAHIGWLMVRKHPDVIEKGRKLELSDLLSDKVVMFQRKYYKPSVLLMCFFIPMSVPWYLWGESLWVAYFVPALLRYTLVLNATWLVNSAAH---MWGNRPYDKTINPRENKFVTFSAIGEGYHNYHHTFPYDYATSEFG-CKLNLTTCFIDSMCFLGLARDPKRVSKELVQARMQRTGDGS---------------------------
>UPI0019D2DD8A	376	0.505	1.926E-112	37	342	357	31	331	332
-------------------------------------KYDIVYFNLLTFGYAHLITLYGMYLAWTTATWKTLIFNHIIFMLAAVGVTAGAHRLWTHRAYKAKMPLQIILMVMNTLAFQNTAIHWVREHRMHHRYSDTDADPHNATRGFFYSHMGWLLVRKHPEVKKRGKFVDMSDIYANPVLRFQKKYAIPFIGTVCFALPTLIPMYFFGETFNTAWSIA-IMRYVFNLHITFLVNSAAH---LWGGKPYDKNMMPAQNLSVSFVAFGEGFHNYHHAFPWDYRTAELGNNWLNVSTKFIDFFAWIGWAYDLKTVPNDVVRSRAARTGDGS-NMWGYTPRDKTE--------------
>A0A3Q1HII3	376	0.486	1.926E-112	30	329	357	35	329	334
------------------------------EKDGPKPPMRLVWRNIILMALLHVGAVYGL-VLLPSASALTLAWTAMYYIISALGVTAGAHRLWSHRSYKASLPLRVFLAIANSTAFQNDIYEWARDHRVHHKFSETDADPHNATRGFFFSHIGWLLVRKHPDVIEKGQKLELSDLKADKVVMFQRRHYKLSVVVLCFMVPTLVPWYFWGESFAVAYFIPGLMRYALVLNATWLVNSAAH---MWGNRPYDKTINPRENPLVALSAAGEGFHNYHHTFPFDYATSEFGW-KLNVTTAFIDLMCFLGLAQDRKKVSKETIIARVQRTGDGS---------------------------
>UPI00189C4CE1	376	0.501	1.926E-112	30	330	357	35	330	334
------------------------------EKEGPKPPMIIVWRNVIMMSLLHIGALYGAFL-IPSASHLTLLWSLLCFLISALGITAGAHRLWSHRTYKASLPLRIFLAVANSMAFENDIFEWARDHRVHHKYSETDADPHNARRGFFFAHIGWLLVRKHPDVIEKGGKLELSDLLSDKVVMFQRRYYKLSVLLMCFLVPMFVPWHFWGESLWVAYFIPGLLRYAMVLNASWLVNSAAH---MWGNRPYDKNINPRENRFVAFSAIGEGFHNYHHTFPFDYATSEFG-CKFNLTTCFIDFMCVLGLAKDRKRVSREVVVSRVQRTGDGSH--------------------------
>A0A1S3JRP9	376	0.468	1.926E-112	0	329	357	10	331	334
MAPRNLVDaspvPVGELYED---------TAAVEEEPKVQVPIRIVWRNVFLFSLLHISAVYGIFL-IPQAKLLTIAFAILLYIGSAMGITAGAHRLWSHRSYKARLPLRTFLACLQSLAFQNDIIEWVRDHRVHHKYSETDADPHNALRGFFFAHIGWLLVRKHPDVKTKGKQIDLSDLYADPVCVYQRKFYYPSVLLFCFILPTLVPWYFWGESIWVAYVICALLRYCAALNATWLVNSAAH---LYGNRPYDKNINPRENRMVAFGAIGEGFHNFHHTFPHDYSTSEFGWRNcLNLTTAFLDLMAVFGQVYDRRKISPEVVMRRKLRTGEVT---------------------------
>UPI0015B1960C	376	0.486	1.926E-112	30	329	357	38	332	337
------------------------------EREGPKPPMQIVWRNVILMGFLHIGALYG-FTVLPSASVLTLAWSAVCFLISALGVTAGAHRLWSHRSYKASLPLRVFLAFANSMAFQNDVYEWARDHRVHHKYSETDADPHNAVRGFFFSHIGWLLVRKHPDVIEKGKKLELADLRADKVVMFQRKHYKLSVLLICFGVPMLVPWYMWGESLWVAYFVPGLLRYTVVLNSTWLVNSAAH---MWGNRPYDKTINPRENKFVSFSAIGEGFHNYHHTFPFDYSTSEFG-YKVNLTTCFIDLMCFLGLASDRKKASREVVHARIQRTGDGS---------------------------
>H3BG82	376	0.510	1.926E-112	30	330	357	43	338	342
------------------------------EKEGPKPPMKIVWRNVVMMSFLHVGALYAVFL-LPAASPLTWGWAVLCFIYSALGVTAGAHRLWSHRSYKASLPLRIFLAVGNSMAFQNDIYEWARDHRVHHKYSETDADPHNAKRGFFFSHIGWLLVRKHPDVIEKGRKLDLHDLKQDQVVLFQRKFYKVSVILLCFLFPSFVPWYYWGESLWNSYFIASLLRYTLVLNATWLVNSAAH---MYGNRPYDKFINPRENRFVAVGALGEGFHNYHHTFPYDYSTSEFG-CRFNITTCFINTMYSLGLASDCKKVSKETILARRMRTGDGSY--------------------------
>UPI001E1D516B	376	0.500	1.926E-112	30	334	357	37	338	343
------------------------------EDPEPETNRpplQIVWRNVILMTTLHIAAIYGLY-IVPQAKLATLVWTMILYWLSGIGITAGAHRLWSHRSYKAKLPMRVILALLNSMAFQNDIIEWARDHRVHHKYSETDADPHNAKRGFFFSHVGWLLVRKHPDVKRKGKQLDISDLLADPVLRVQRKFYLPSVVLLCFAIPSIVPVYFWGENLITAFMLCGLLKYCAILNATWFVNSIAH---LWGMRPYDVRINPAENRLVATVAMGEGFHNYHHTFPQDYSTAEFKWF-LNCSTLFIDIFAFFGLAYDRKSMPKPFIEKRRQRTGDNS-ALAG----------------------
>H9GGV4	376	0.501	1.926E-112	30	330	357	57	352	356
------------------------------EKEGPKPVTVYVWRNIILMSLLHFFALYAL-LLIPSTKPLTLLWAFLCFILSGLGITAGAHRLWSHRSYKATLPLRIFLAVVNSMAFQNDIYEWARDHRAHHKFSETDADPHNASRGFFFSHIGWLLVRKHPDVIEKGQKLTLADLKADKVVMFQRKFYKPAVVIMCFLIPSLVPWYYWGESYHNSFLIAAILRYTVILNATWLVNSAAH---MYGNRPYDRHINPRQNHFVAFGALGEGFHNYHHTFPYDYATSEFGT-RWNFTTVFIDCMCYLGLASDCKKVSKELILARKIRTGDGSH--------------------------
>A0A1S3A709	376	0.487	1.926E-112	16	327	357	42	352	359
----------------EEDIR--PELKDDIYDPTytdfegPQPKVQFVWRNIILMSLLHLGAVYGIFL-IPSCQFYTLLWVLFYYVVSALGITAGAHRLWSHRSYKARLPLRFFLILANTMAFQNDVFEWARDHRVHHKFSETHADPHNSRRGFFFSHVGWLLVRKHPAVKEKGGLLDLSDLKADKLVMFQRRYYKTGILLMCFILPTLVPYYFWGETFMNSLYVATLFRYAIVLNATWLVNSAAH---LYGYRPYDKNINPRENILVSLGAVGEGFHNYHHTFPYDYSASEYRW-HINFTTFFIDCMAALGLAYDRKKVSKATVLARIKRTGD-----------------------------
>A0A2P8ZGG8	376	0.440	1.926E-112	19	346	357	37	355	367
-------------------VQTPVKSKETTEKdtrvdgEKVNYVPRWRWPDLIVQLFIHIGCLY----------------AFCMIYTSGFGITAGAHRLWSHRAYKAKWPLRLLLVILFTIAgqvlFQRHVYQWALDHRVHHKYSETDADPHDVRRGFLFAHVGWLVLTPHPAVEEKRKAVDMSDLEADPIVMWHKRLYIPLFAIFVIILPVWVPWYFWNETLWNSFWVLFNSRFCVTLNIAFFVNSLAH---MWGNKPYDRNITSVESLAVSVAALGEGWHNYHHVFPYDYKTAELGHYTFNLTTAFIDFFAWLGWAYDCKTVSEDMIRRKVQRCGDGSHNLWGWGDADIPEEDIR----------
>A0A8C5PV32	376	0.435	1.926E-112	0	330	357	34	368	372
MTYRGSRSSGTCVETttikPEeigEDLVSRDDVFDTtyREKAGPKPPRKLVWRNVILMLLLHVGALYGFFL-IPAAKFHTLAFSIICFMFSALGVTAGAHRLWSHRSYKASLPLRIFLAVSNSMAFQNDIYEWVRDHRGHHKYSETDADPHNALRGFFFAHIGWLLQRKHPDVLEKGRKLDLRDIEADGVVMFQRSHYKKSILVMCFIMPTLVPWYFWGESLYVAFYVPCLLRYALVLNATWLVNSAAH---MFGNRPYDKTINPRENSLVALGAIGEGFHNYHHTFPYDYAASEFG-ERYNLTTCFIDLMCLLGLASDCKSVSKETIMARRMRTGDGSH--------------------------
>UPI00062506C7	376	0.427	1.926E-112	0	334	357	0	356	376
MAPNIVSDLLTVSKEfPEnavpntaeadivvpaklpTTATTartttkPIEDTLGSNEGLLKFKTTLIWPNVISITLLHVVSAYMFITLPFWVSKGSFLWALLLGQAGGFGVTGGVHRLWCHRSYKAKWPLRVILIICYSIAGQNTVYDWVRDHRIHHKYTETDADPHNSNRGFFFAHVGWLMMKKHPDVIRRGRQIDMSDVLADPIVSFNHKFFVPMKLLFCFIIPIVVPVYLWNETWYTTIMAQVFVRYVMGLNFTWFVNSAAH---MWGNRPYNKKISPSENLAVAIVAMGEGWHNYHHVFPWDYKAAELGDYAFNTTTFLIDMFAKIGWAYDLKEPSMNLVKKYAERHGDGSHHRHG----------------------
>T1KDQ1	376	0.467	1.926E-112	2	326	357	52	365	383
--PTVSSTPTKWSTSPET----SPE---STKHPPIEPTQVIVWRNVFAFVILHSSLVYGLFKLFTNPPWLTMAYAFVFGSFSGLGITAGAHRLWSHRAYKAKLPLRIFLAILQTVCGQNNIYEWCRDHRVHHTYSETDADPHNANRGFFFAHMGWLCVKKHPDVINKGRLVDCSDLLEDPVVRFQKNYFLPLAILCCIIIPSAIPIVCWNESFWNAFMLAGLARYCISLHFTWLVNSVAH---LWGNRPYDVTIGARENKYVIIGALGEGFHNYHHTFPWDYSTSELGW-RWNLTTCFINTMAKIGQAYDLKTAPVKMIDARIRRTG------------------------------
>UPI0015A901D7	376	0.484	1.926E-112	39	353	357	75	385	397
---------------------------------------KIVWRNVILFAYLHLAALYGLYLMFVSAKWQTNVFAFFLYITSGLGVTAGAHRLWSHRSYKARLPLRILLAFVYTIAFENDIYEWARDHRVHHKYSETDADPHNAKRGFFFAHIGWLLCRKHPDVIKRGKAIDLSDLMADPVVRFHRKHYLKLVVPCCFVIPTLIPMYCWRETFLNSFLIATLFRLCFTLNQTWLVNSAAH---MWGTQPYDITINPRQNALTVLGAVGEGFHNYHHTFPYDYATSEYGI-KYNLTTAFINTMAFLGLAYDLKTASKGAIEGRKARTGVNS-ELYKKRQQEAKAVKENLnSLILNK---
>UPI0009A3DBF5	376	0.480	1.926E-112	30	329	357	118	412	417
------------------------------EKQGAKPAMKLVWRNIILMGALHLAALY-SFVLVPFAKPLTWLWAASCFLFSALGVTAGAHRLWSHRSYTATTPLRAFLAVANSMAFQNHIYEWARDHRVHHKFSETDADPHNATRGFFFSHVGWLMVRKHPDVIEKGSKLDLSDLKADPVVMFQKKYYKPSVVLMCFFIPTVVPWYFWGESLWNAYFVAAILRYTLVLNATWLVNSAAH---MFGNRPYDRWINPRENRFVAFGAIGEGFHNYHHTFPYDYSTSEYGWRG-NITTCFIDAVCWLGLASNCKKVSKEAILARRRRTGDGS---------------------------
>A0A182Y4E6	376	0.457	1.926E-112	36	345	357	71	388	737
------------------------------------FRAQIRWPDFFAQLFVHVGFLIGLYYLVTfRAKFYTYLWTLGLVWATGLGITAGAHRLWSHKSYKARWPLRVLLMFLFTICGQRDAYTWAHDHRVHHKYSETDADPHNAKRGFFFAHVGWVFLTPHPEVVAKRKIIDMSDLEADPIVMLQRRFYIPLFALLVIGLPVLVPWYCWGEQLAVAFWVCFTFRFTTTLNIAFFVNSVAH---MFGNKPYDKSISPVENLAVAIAAMGEGWHNYHHVFPWDYKTSELGSYLFNVTTGFIDCFARVGWAYDRKSVPAEVVARRAAKCGDGTrfltdeyaHQdaVWGYGDQDIPKEDM-----------
>A0A7J6YXA8	376	0.553	2.637E-112	0	333	357	0	320	321
MAPNKFYS-AEVLQEDNDQL---AEL-----KPTKNEKTQYRWILILFHVYLHMVAVYALYVMFTSAKIWTVVSVLIFAILGMLGVTAGGHRLWSHRSYKATWQLRLILVTLQTLAFQDPAIDWARDHRVHHKHSETDADPYNSKRGFFFSHMGWLYVNKHPEVIAKGKGIDHSDLFQDRFLVFQKKYYFYVMPIMCFLIPIFLPMYLWEESFSNAYAI-NTLRYLITLHSTMAINSVAH---RWGNKPYEKNISPAENFSTTLLTLGEGWHNYHHAFPQDYKTAELGKHHTNLTTLFIDLMEKIGWAYDLKTTSEEVIKKRVLRTGDGSHAIW-----------------------
>A0A8C9XNR1	376	0.461	2.637E-112	11	330	357	1	318	322
-----------WDYDLTKQAFLSTEdMFDHTYKEKEGHKPPmvIVWRNVFLMTLLHIGAVYSLFL-IPTASHLTLLWSALCFLISALGITAGAHRLWSHRSYKATLPLRIFLGAANSMAFQNDIFEWARDHRVHHKYSETDADPHNARRGFFFAHIGWLLVRKHPDVIEKGRKLEISDLKADKVVMFQRKYYKPSVLLMCFFIPMFVPWYLWGESLWVAYFIPALLRYTLVLNAAWLVNSAAH---MWGNRPYDKNINPRENKFVTFSAIGEGFHNYHHTFPFDYATSEFG-CKLNITTCFIDAMCFLGLATDCKRGSRELVQARVQRTGDGSH--------------------------
>A0A099ZK45	376	0.496	2.637E-112	29	328	357	22	316	322
-----------------------------HEKEGPKPPLQYVWRNIILMSLLHLGGIFGLIL-VPYAKIQTLAWAVVVFVVNALGITAGAHRLWSHRTYKATLPLRIFLTIANSVAFQNDIYEWVRDHRVHHKFSETDADPHNAKRGFFFSHVGWLLVRKHPDVIEKGQKIDLSDVRADKVVMFQRRYYKPSVVLLCFMMPAVVPWYFWDESITISFFIPSILRYVIGLNAAWLVNSAAH---MFGNRPYDKNINPRENSLVSLGALGEGFHNYHHTFPYDYSASEFGW-HFNLTTVFIDLMCFLGLASDRKRVSKEVILARKMRTGEG----------------------------
>A0A4W3HQM1	376	0.489	2.637E-112	40	329	357	39	323	325
----------------------------------------IVWRNVLLMALLHLAALYALWL-IPKAQPLTWLWAYLCFIVTALGVTAGAHRLWSHRSYTAKLPLRVFLAAANSMAFQNDIYEWSRDHRVHHKYSETDADPHNATRGFFFSHIGWLFVRKHPDVTEKGKCLDVTDLLDDPVVVYQRRYYKTSVLIMCFLMPTFIPWYFWGETLWNSYFLASILRYTLSLNVTWLVNSAAH---MYGNRPYDRHISPRENRLVTFGAIGEGFHNYHHTFPFDYSTSEFGL-RLNPTTCFIDFMCWLGLASNRKRASRQMIQARKLRTGDKS---------------------------
>UPI001C204C80	376	0.483	2.637E-112	19	339	357	9	326	330
-------------------VQAESED--ALEKlvaPQAAPRKfQVVYRNLVTFGLAHLSALYGLYLAVTVAKWYSVFFCIFLAIVAGIGVTAGAHRLWTHRAYKAKMPLQIILIVMNSLAFQNSALDWIRDHRLHHRYSDTDADPHNATRGFFYSHIGWLLVRKHPEVKRRGKFVDLSDVYANPVLTFQKKYAIPFIGTICFLLPTVIPWYYWGESLYVAWYL-TMLRYVYSLHVTFLVNSAAH---LWGNKPYDKYIKPVQNLYVSFFAYGEGFHNYHHVFPWDYRTAELGNNWLNLSTLFIDFFAWVGWAYDLKTVPDDVISARAERTGDGANK-WGFGPEE-----------------
>A0A8D0GLY7	376	0.481	2.637E-112	30	330	357	33	328	332
------------------------------EKEGPKPARSYVWRNILLMSLLHLGGLYAFCL-IPSAKFVTLAWVCLCFLISALGVTAGAHRLWSHRSYKASLPLRIFLAFANSMAFQNDIYEWARDHRVHHKFSETDADPHNAKRGFFFSHIGWLLVRKHPDVIEKGRKLDLADLKADKVVMFQRRYYKLSVVLMCFFFPTFVPWYFWGESLHNSFFLPAILRYAVVLNASWLVNSAAH---MFGNRPYDQSINPRENRFVTLGALGEGFHNYHHTFPYDYSTSEFGW-KCNATTFFIDLMCLLGLASDCKKVSKETIMARKIRTGDGSH--------------------------
>A0A3Q2Z2B8	376	0.457	2.637E-112	12	330	357	13	328	332
------------LCDsPmEAPCREDAFDHTYEEKQGPKPPRIVVWRNVILMTLLHIGALYGV-LLVPSASLATLLWSALCFLISALGVTAGAHRLWSHRSYKATLPLRIFLAVANSMSFQNDIYEWARDHRVHHKYSETDADPHNAVRGFFFAHIGWLLVRKHPDVIEKGRKLELHDLLADKVVMFQRKHYKLSVVLMCFFVPMFVPWYFWGESLRVAYFVPALLRYTLVLNATWLVNSAAH---MWGNRPYDQGINPRENKFVTFSAIGEGFHNYHHTFPYDYATSEFG-CKFNLTTCFIDLMCFLGLAKDRKRVSHEMVLARVQRTGDGSY--------------------------
>A0A4U5VC40	376	0.501	2.637E-112	30	330	357	36	331	335
------------------------------EKEGPKPPRMLVWRNIILMTLLHSAALYGL-VLLPSASVLTLAWTVVCYLISALGVTAGAHRLWSHRSYKASYPLRIFLALANSMAFQNDIYEWARDHRVHHKYSETDADPHNATRGFFFAHIGWLLVRKHPDVIEKGKKLELSDLRADKVVMFQRRHYKLSVVLLCFLVPTLVPWYFWGESLAVGYFVPGLLRYTVTLNATWLVNSAAH---IWGNRPYDKSINPRENPLVAFSAIGEGFHNYHHTFPFDYSTSEFG-CKLNLTTAFIDTMCFLGLATDRKRVLKETIRARIQRTGDGSY--------------------------
>A0A2P8ZFC0	376	0.471	2.637E-112	31	345	357	12	322	345
-------------------------------KGGLKVSQPIIWGNVIGIGIFHLVALYGLLTLPYrQIKWQTFLWGYFLYLAGGFGVTGGAHRLYSHRTYKAKWPLRIILLICYSISGQNSVFDWVRDHRVHHKFSETDADPHNASRGFFFSHVGWLMQKKHPEVIARGSQIDMSDVMNDPIARIHTKYFSLFKLLFCFVIPVIVPPLLWGEGWYISALGIGILRYVLLLNAAWSVNSLAH---IWGSKPYDKEISPSENFLVTWLTAGEGWHNYHHAIPWDYKAAELGPSGVNWTTFLIEMFSKIGWAYDLKSPSEDLVRRLVERRGDGTHPIWGSGKEG--KEDK-----------
>A0A0M3L9L8	376	0.476	2.637E-112	0	354	357	0	349	352
MAPEAT-DANGVLFESD-TATPDLGLKKTSVQIADDTPWAYDWQHVIQVPFLYVFGLYGGYLFLVAAKWQTGLFTCLLHLMGSLGVTAGAHRLWAHKAYKANLPLKLILLLFQTLSMQYSVINWVRDHRMHHKYVDTDADPHNATRGLFFSHVGWLMVQKHPEYERKSKLLAMNDIEGDPMLRFQQKYYITLLLLVNFVLPTLIPVYMWNESSINAFFVAAVFRLLVTYNMTALVNSAAH---KWGHKPYDKNMLASENSLLSLAFVGEGFHNYHHTFPWDYKAAELGSSIYNLSTMFIDFFAKIGWAYDMKTVSDELIQKRVERTGDGSHNLWGWGDKDQSKEEVDAAIRIHPK--
>A0A6J1S8M8	376	0.448	2.637E-112	0	350	357	0	352	354
MPPNVKEAPaqSGVLYEDEaEPDYRTA-IAKHDERtSGKSYRelQPILWDRVAGHLLFNALSVYAIKLIFTDVKLLTTAWAFLLFLACNLGVTSGVHRLWSHKAYKAKLPLRILLAAFNTMSWQGSIYQWAIDHRAHHKFTETDADHVNARRGFFFSHVGWLLCKKHPDVIRFGKTIDSSDLLADPVVYYQKKYYYVFMPFLWYLIPVAVPMLLWDETHANAFLVAVALRFTLCLHAIFLVNSAAH---MVGSRPYDKSIAARENFLVALGIGGEGYHNYHHVFPWDYKSGEFSYYASNYGAVFIELMAKIGQATHLKSVNRDLVMARCLRTGDGTHPVWGWGDKDMSEEDKRVTIV------
>A0A7R9FP62	376	0.452	2.637E-112	23	345	357	25	346	372
-----------------------PEPQEHVNVgtgPTNKvYKKQYFWYTITAFSILHVGAVYGIYIVATRGYWTTIIFGILLGLASGLGITAGAHRLWCHRSYNAKFPLRLLLAFLNTVAVQNNIYTWSRDHRTHHRFSETDADPYNAKRGFFFSHIGWLVTSKHPEVTRKGQTIDCSDLLEDPLVYYQRKYYFWLAAFCSFIFPAITPWKLWGEDLWVAFWFCSVTRCTFVLNGTFLVNSAAH---LWGTKPYDKNTVGMEQPIVGALALGEGWHNYHHVFPWDYKTSELPWYRLNLTTMFIDAAAYLGQAYDLKTVDPKVVEQRVKRTGDGSHFKWG--DEPERLEKE-----------
>UPI001D05D03A	376	0.449	2.637E-112	31	344	357	160	469	479
-------------------------------QKHVDFVPKYRWPDLFGLVILHIAFVIAFILMFTTAKFYTTLWTFFLIYASGFGITAGAHRLWSHRAYKAKWPLKLILTFLFTISGQRDAYTWALDHRIHHKYSETTSDPHDATRGFWFAHIGWLVLTPHPNVVQKRLEVDMSDLEADPIVMWQRKLYLPLFMVIAVLMPVLVPFYYWNEQLWVSFLLSFAFRYAFTLNLAFFVNSAAH---MWGNKPYDKFINPVENIYVSIAALGEGWHNYHHVFPWDYKTSELGTYTYNISTGFIDLFAKIGWAYDRKKVSREMIARRKARTGDGSH-VWGYGDKDIAKED------------
>A0A7K4KDD2	375	0.486	3.610E-112	40	329	357	13	297	299
----------------------------------------VVWRNVVLMSLLHLGAVYAL-SIVPRARLLTLLWMYLYFLMTILGVTAGAHRLWSHRSYKAKLPLRIFLAMANSMAFQNDIYEWSRDHRVHHKYSETNADPHNALRGFFFSHIGWLLVRKHPDVIEKGKKVDVSDLLDDPVVRFQRKYYKLSVVLMCFVVPALVPWYVWGESLWNAYFLASILRYAVSLNAIWLVNSVAH---MYGKRPYDKTINPRENAFIAVGTIGEGYHNYHHTFPFDYSASELGL-KFNLTTWFIDCMFWLGLVTDRKRVPKEVVQARKEKTGDGS---------------------------
>UPI00112B0E8B	375	0.478	3.610E-112	21	329	357	16	318	320
---------------------GRSEAEVG-ERGEGGYRQEIVWRNVILMTLLHLGAVYAL-LLIPKAQLLTLLWAYLCFLVTALGVTAGAHRLWSHRSYKAKLPLRIFLAAANSMAFQNDIFEWARDHRVHHKYSETDADPHNARRGFFFSHIGWLFVRKHRDVIEKGSKLDFYDLMEDPVVRFQRKYYKTSVVIMCFMIPTLVPWYFWGESLWNSYFLASILRYAISLNVSWLVNSVAH---LYGNRPYDKYINPRENTFVTLGAIGEGFHNFHHTFPFDYSASEFGL-KFNPTTCFIDFMCLLGLASDCRRASRQTILARKERTGDGS---------------------------
>A0A7D5YVC1	375	0.521	3.610E-112	30	351	357	5	321	327
------------------------------DKPAP-YKYKLVKHNVIKFAYMHLAALYGLYLCFTSAKWATIIWSLFLLEAAKIGITAGAHRLWCHKAYKAKLPLQIILLIFNSIAFMNTATYWVRDHRLHHKYSDTDADPHNSKRGFFFSQIGWLFVRKHPEVLEKGKTIYMEDIYKDPLLRFQKKYAFFVIGLWAYVIPTVVPMYFWGESFSNSWHIATMLRHVLTINLIFLVNSIGH---KWGNRPFDKNIKAVENLSVSLLTTGECFHNYHHVFPYDYKASELGNTKFNAATLFINFFAWIGWAYDLKVIPDNVIIARSQRTGDG-RNLWGWGDKDQTEEEIKNVELI-----
>A0A6G1QPB7	375	0.491	3.610E-112	30	330	357	34	329	333
------------------------------EKEGPKPPMIIVWRNVVLMTLLHIGALYGISL-IPSAAPLTLLWFGLCFVISALGITAGAHRLWSHRSYKASLPLRIFLAIANSMAFQNDIFEWSRDHRVHHKYSETDADPHNAVRGFFFAHIGWLLVRKHPDVIEKGGKLELHDLLSDKVVMFQRKYYKPSVLLMCFFVPMFVPWYMWGESLWVGYFVPAVLRYTLVLNASWLVNSAAH---MWGNRPYDKNINPRENKFVTLSAIGEGFHNYHHTFPYDYASSEFGS-KLNLTTCFIDFMCFLGLAKDRKIVSREMILARTQRTGDGSH--------------------------
>A0A3P8V2W7	375	0.495	3.610E-112	30	329	357	39	329	334
------------------------------PKP-----PRIpVWRNIILMSLLHVAALYGLTLA-PSASAPTLVWSTVCYLISALGVTAGAHRLWSHRTYKASVPLSIFLASANSMAFQNDIYEWARDHRVHHKYSETDADPHNATRGFFFSHIGWLLVRKHPDVIEKGRKLDLSDLKADKVVMFQRRHYKMSVLIFCFLVPTLVPWYFWGESLLVAYFVPGLLRYAVVLNATWLVNSAAH---MWGMRPYDKTINPRENPLVAISAMGEGFHNYHHTFPFDYATGEFGW-KLNLTTAFIDLMCFLGLATDRKMVSKATVHARVQRTGDGS---------------------------
>UPI00143DCEF2	375	0.440	3.610E-112	23	334	357	19	327	341
-----------------------SEAPAEVEDlPPEDAKQPLIWLNIFGLSVLHILAFYALITRASEAKLWTWIFSSLYGTIAGYGVTAGAHRLWAHRSYSAKLPLRIFLAYLYCMAGQTHLYKWIRDHRTHHRFTETPADPHDASRGFFFSHVGWLMMKRHPAVIRNGKKVDMSDIKADPVIRFFDKYYEPIMVSLCFILPTLIPVYCWNETWFISIH-SVIVRYVWLLNATFLVNSFAH---MWGNRPYNRKVKPTENPTVAFFTLGEGWHNYHHSFPWDYKAAELGAYGLNPTTAFIEAMSWIGLAYDLKTPSKELVEKLTLSKGDGTSSLWG----------------------
>A0A5B7DN04	375	0.444	3.610E-112	0	330	357	0	336	347
MAP---QAPDQVLKDDllegeEEHhdvLEVR-EINIDIRKILSDLRnvdwSKVVWKNVILFFLLHIYSVYGLYEAIFVAQWKTLAFSVVLYFMAALGITMGAHRLWSHRSFKATLPLRIILGVCQTIAFQNDIYEWARDHRVHHKYSETDADPHNARRGFFFSHMGWLMYRKHPSVIEKGRRLDLSDLEKDIVVILQRKYYLPLVVTMCFVLPTVIPWMMWEERFITALMVAGFLRYTLVLHVTWFVNSLAHW---VGSKPFDKNIYPSQNSVVAYLSLGEGWHNYHHVFPWDYRTAEFGGLiNYNITSLAIDLCSKVGLAYDLRTVTPEMIDRRINRTGDPSY--------------------------
>UPI000A1D36C5	375	0.439	3.610E-112	0	353	357	0	350	356
M-PPNGDDVTGVLF--ETDGQTGDLGLAKDltkLKTTDGRKLELVWLNIILFVIAHTLSAYGLWLLLVESTWTTFFIFPATFVLSVVGISGGAHRLFAHRTFKVNKKLKLIFLFLNTLAFQDAVYYWARDHRLHHKYTETDADPYNSERGWWFAHIGWLCCRKHPEVTEKGRQIDLSDLKSDPMVMFQKKYYLILMPLICFVMPTVLPMWLWGETFRTSFCVMSLLRWVLCLNIVWLLNSSAH---MFGTRFYDRNINPTNESLLIWFNLGEAYHNYHHVFPWDYKSAEVGHFANDFTTKFIEFFAKIGWAYDLKSVPIDLVKRRALRTGDGTHPIWGWGDKDQTKQDILETEINHQ---
>A0A1Y1LKR9	375	0.458	3.610E-112	31	351	357	30	362	368
-------------------------------QPTPRYKWVLVPRALFWMLYLHVGGLYGLYLLLFVASPKTLIWTYLCGYLGQMGTWCGVHRLWSHRSYKAKLPLRIMLMIFFAMSDQGVILNWARDHRGHHKFVDTDADTHNSKRGFFFSHMGWLFIRKHPEVSAKGKLIDMSDIEADTVAVFQRQYYIPLLLFFAFWLPAFVPYYFWNESGWVAWHTATLCRLLCTIHATFFINSAAH---MWGTRPYDKTIRPTETLFVSILTNGEGWHNYHHVFPWDYRAAELGNHVFNHSKMWIDFFSRIGLAYELKTASDAMIRKRVLRTGDGSktaHEctitdfssetdhCWGWDDPDMRVEDIEGVNVI-----
>A0A834IXV3	375	0.489	3.610E-112	34	354	357	54	374	387
----------------------------------YSFKREIVWTNAMGFLLLHLVALYGLWVMVFHCMWLTDIWAGIVAFGSGLGVTTGAHRLFSHKAYKAPFITRLVLILFHTLAGQNCLYIWVRDHRQHHKYSDTDADPHNANRGFFFSHVGWLMSRKHPAVIAKGKTIDMSDMEADWLVMFQKEHYKVLYTIFAILLPTLVPVLCWQESFYNSFFAAYMFRNVLVLNMTWLVNSAAH---LYGNKPFDKYMKPVESSFVAFVSVGEGWHNYHHAFPWDYRAAEFGS-KYSITTMVIDFLAWAGLAYDLKTTPYHMVQKRAERTGDGSHPIYGEHAKKLetvgKLDDKDIAEIIKSK--
>A0A3Q1AVD8	375	0.510	3.610E-112	30	330	357	101	396	400
------------------------------EKEGPKPPRIVVWKNVVLMTLLHIGALYGMFL-IPSAAPLTLLWSVFCFLISALGITAGAHRLWSHRSYKATLPLRIFLGLANSMAFQNDIFEWARDHRVHHKYSETDADPHNAVRGFFFAHVGWLLVRKHPDVIEKGRKLELNDLLADKVVMFQRKYYKLSVLLFCFFIPMSVPWYLWGESLWVAYFVPALLRYTLVLNATWLVNSAAH---MWGNRPYDKNINPRENKFVTFSAIGEGFHNYHHTFPFDYATSEFG-CKLNLTTCFIDFMCFLGLAKDRKRVSHELVMARIQRTGDGSH--------------------------
>UPI001884DF50	375	0.503	4.942E-112	35	330	357	0	291	295
-----------------------------------RPPSPLVWRSVLFFVALHLLSVLGLIRALTAAHWLTSLFGIACYAIGGMGVTAGAHRLWSHRSYSARLPLRVLLMLMYTMAGQNHIYEWARDHRLHHRHSETDADPHNASRGFFFAHCGWLVLRKHPEVRRQGAKTDLSDLLADPVVMFQKRYYLPLAVLVCFAVPTVVPWYFWGESLTNAFLI-SVLKYVMTLHCTWLVNSAAH---MWGMHPYDRHISPAENAAVALSAFGEGWHNYHHSFPWDYKTAELPGYGANLTTAFIDLCSRLGLAHSLKTVPADVVERRAARNGDGSY--------------------------
>A0A8C5HUT6	375	0.501	4.942E-112	30	330	357	23	318	322
------------------------------EKEGLKPPRVIVWKNVILMILLHVGAVYGIFL-IPSASSLTLLWSVFCFLVSALGITAGAHRLWSHRSYKASLPLRIFLCVANSMAFQNDIFEWARDHRVHHKYSETDADPHNAVRGFFFAHIGWLLVRKHPDVIEKGRNLELKDLLADKVVMFQRKYYKPSVLLMCFFIPMFVPWYLWGESLWVAYFLPALLRYTLVLNATWLVNSAAH---MWGNRPYDKSINPRENKFVTFSAIGEGYHNYHHTFPYDYATSEFG-CKLNITTCFIDFMCFLGLAKDPKKVSRELILARIQRTGDSNH--------------------------
>A0A6P8SVJ5	375	0.473	4.942E-112	15	329	357	20	320	322
---------------PVTKIGGEGEGRK---------RQDIVWRNVILMALLHLGAVYSL-VLIPTAQLLTLLWAYLCFLLTALGVTAGAHRLWSHRSYKAKLPLRIFLAAANSMAFQNDIFEWVRDHRAHHKFSETDADPHNARRGFFFAHIGWLFVRKHRDVIEKGGQLDFQDLVQDPVVRFQRKYYKTSVLIMCFLIPTLMPWYFWGESLWNSYFLATILRYTISLNVTWLVNSAAH---LYGNRPYDKNINPRENTFVTFGAIGEGFHNFHHTFPFDYSASEFGL-RLNPTTCFIDFMCLLGLASDCKQAPKHIILSRKERTGDGS---------------------------
>UPI0007B851A7	375	0.461	4.942E-112	7	330	357	7	322	326
-------SPIW---HPEpETVE---DVFDHTYKEKAGPKPPsvIVWRNVFLMSFLHVGALYGLFL-FPSASVLTWIWFFACLLFSALGITAGAHRLWSHRSYKASLPLRIFLAFANSMAFQNDIYEWSRDHRVHHKYSETDADPHNAVRGFFFSHIGWLLVRKHPDVIEKGRKLELSDLKADKVVMFQRRFYKSSVLLMCFSVPTLVPWLVWGESLWVAYFVPALLRYALVLNATWLVNSAAH---MWGNRPYDGSINPRENRFVAFSAIGEGFHNYHHTFPFDYATSEFG-CKLNLTTCFIDFMCFLGLAREPKLVSREAVLARAQRTGDGSH--------------------------
>A0A6P7JSY3	375	0.508	4.942E-112	30	330	357	35	329	333
------------------------------EKES-KPPRTLVWRNIILMSLLHIAALYGL-VLLPSASSLTLAWTVVCYLYSALGVTAGAHRLWSHRSYKASFPLRVFLALANSMAFQNDIFEWARDHRVHHKYSETDADPHNATRGFFFSHVGWLLVRKHPDVIEKGQKLELSDLKADKVVMFQRRHYKLSVVTLCFLVPTLVPWYFWGESLVVAYFIPGLLRYTVVLNATWLVNSAAH---MWGNRPYDKTINPRENRMVALSAIGEGYHNYHHTFPFDYAASEFG-YRLNITTAFIDLMCYMGLAKDPKKVSDEMIIARMQRTGDGSH--------------------------
>A0A1A8F1S0	375	0.491	4.942E-112	30	330	357	35	330	334
------------------------------EKEGPKPPRIIVWRNVIMMSLLHLGAVYAIFL-IPSAAPLTLLWSVLCFLISALGITAGAHRLWSHRTYKASLPLRIFLAFANSMAFENDIFEWARDHRVHHKYSETDADPHNARRGFFFAHIGWLLVRKHPDVIEKGRKLELTDLLSDKVVMFQRRYYKLSVLLMCFLIPTFVPWYLWRESLWVAYFVPALLRYTLVLNASWLVNSAAH---MWGNRPYDKSINPRENRFVTFSAIGEGFHNYHHTFPYDYATSEYG-CKLNLTTCFIDFMCFLGLARDCKRVSREAVLSRIQRTGDGSH--------------------------
>UPI00187CC179	375	0.485	4.942E-112	30	330	357	36	331	335
------------------------------EKEGPKPGTIIVWKNVILMTALHIGALYAISL-IPSASPLTLLWSVLCFLISALGVTAGAHRLWSHRSYKASLPLRIFLGVANSMAFQNDIFEWARDHRVHHKYSETDADPHNAVRGFFFAHIGWLLVRKHPDVIEKGRKLELTDLLSDKVVMFQRKYYKPSVLLMCFFVPTSVPWYLWGESLWVAYFIPALLRYTLVLNASWLVNSAAH---MWGNRPYDKNINPRENKFVTFSAIGEGFHNYHHSFPYDYATSEFG-CKMNLTTCFIDLMCYLGLAKDRKRVSHEMVLARIQRTGDGSH--------------------------
>UPI001590E239	375	0.433	4.942E-112	0	329	357	15	334	336
MPPSSSSSSSG-----EGRDGSSADSAPGRSPGKVGHKQEIVWRNVILMALLHVGAAYSL-VLIPRAHLFTLMWAYLCFFVTALGVTAGAHRLWSHRSYKAKLPLRIFLAVANSMAFQNDIFEWARDHRVHHKYSETDADPHNAKRGFFFAHVGWLFVRKHRDVIEKGRKLDFSDLLDDPVVMFQRKHYKVSVVLMCFVVPTIVPWYFWGESLWNSYFLASILRYTISLNVSWLVNSAAH---MYGNRPYNKNINPRQNSFVTIGAIGEGFHNYHHTFPFDYSASELGL-NFNPTTWFIDFMFWLGLVTDRKQAPREMIQACKERAGDGS---------------------------
>B7SB74	375	0.463	4.942E-112	0	351	357	0	341	345
MPPNT--ETFKKLKISEENLEQFPKLVA--PQAAPR-KYEIIYINVLTFSYWHLAAFYGIYLCFTSAKWTSVFFVFLYCTMGEVGVTAGSHRLWSHKSYKAKLPLQIILMTLSSIAFQNSVIDWVRNHRTHHKYSDTDADPHNATRGFFFSHIGWLLVRKHSQTKLRGKTIDMSDIYNNSVLRFQKKYAIPFIGTICFVLPVLIPMYCWNESFINAWHL-NMLRYCLSLNFTFLVNSAAH---LYGNKPYDKNILPAENKAVSFLTLGEGFHNYHHTFPWDYRAAELGNNKLNLTTKFIDFFAWVGWAYDMKTVSDDMIRSRAKRTGDGS-IIWDDGKETIEMGDVSDAIVI-----
>E3TMU8	375	0.455	4.942E-112	0	346	357	0	333	346
MAP--------CTEKEDELITCEGSI----EKliapQANKRKHQIVYMNLFTFGYWYIAGLYGLYLFFTSTKWSTIILNIFLIIASGLGITVGAHRLWAHKCFKAKLPLQIILMILNTLAFQNTAITWVRDHRMHHKFTDTDADPHNATRGFFFSHVGWLLVKKHPELMKRSKHIDMSDIYGNPVLTFQKKYAFPLVATFTFILPTVVPIYFWDESLNNAWH-ATVFRYAYNLNITFLVNSAAH---MWGYRPYDKNIQPTQNIFTTLCTFGEGFHNYHHTFPWDYRAAELGNNYLNLSTKVIDFFAWIGWAYDLKTVPADIVNSRAKRTGDGT-DLWGGNHKHTLDEKEN----------
>UPI001D05DB8B	375	0.547	4.942E-112	39	332	357	25	315	347
---------------------------------------KLLWMPIILFSSLHIAAIYATYLIFTSAKIWTTIFALFLYQVGTFGITGGAHRLWSHRAYKAKWPLQVILIICQTIAFQAPVIVWVRDHRIHHKFSDTSADPHNANRGFFFSHVGWMMCEKHPDVIEEGKLIDISDLKKDPIIQFQKRYYAILMVLLCIVLPTLIPWYFWNETLLNGFLIAGLWKYAVTLNATWLINSAGH---IWGTRPYDKMKKPTEHLITSIIASGEGWHNYHHTFPWDYKASELGHGRINTTTFLIDCFAKIGWAYDLKSVSNDIIKNRVLKYGDGTHPI------------------------
>A0A6J0TIJ8	375	0.504	4.942E-112	30	330	357	57	352	356
------------------------------EKKGPKPATVYVWRNIILMFLLHVSAVYALWL-IPATHILTLVWAMLCFILSGLGITAGAHRLWSHRSYKATLPLRIFLAVINSMAFQNDIYEWARDHRGHHKFSETDADPHNASRGFFFSHIGWLLVRKHPDVIEKGKKLDLSDLEADKVVMFQRRYYKLSLLIMCFFVPSIVPWYFWGESLYNSFFIAAILRYALILNATWLVNSAAH---MYGNRPYDRNINPRENHFVVFGALGEGFHNYHHTFPFDYSTSEFGL-KWNFTTAFIDLMCYLGLASDPKRVAKETILARKMRTGDGSH--------------------------
>UPI001EE366E2	375	0.492	4.942E-112	12	330	357	53	355	359
------------LYDPS-----------YRDKEGPKPKFQYVWRNIILMSLLHVGALYGI-LLFPSCKIYTYLWVAFYYFASALGITAGAHRLWSHRTYKARLPLRLFLIIANTMAFQNDVFEWARDHRVHHKFSETDADPHNARRGFFFSHVGWLLVRKHPAVKEKGALLELSDLKAEKLVMFQRRYYKPGIVLLCFILPTLVPWYFWGETFPHSLFVATLLRYALVLNVTWLVNSAAH---LYGYRPYDKTINPRENILVSLGAVGEGFHNYHHSFPYDYSASEYRW-HINFTTFFIDCMAVLGLAYDRKKVSKAAILAKIKRTGDETY--------------------------
>UPI0018A01C01	375	0.481	4.942E-112	30	330	357	90	385	389
------------------------------EKEGPKPPSIIVWKNVFMMTLLHIGALYSVFL-IPSASPLTLLWSVLCFLISALGVTAGAHRLWSHRSYKASLPLKIFLGFANSMAFQNDIFEWARDHRVHHKYSETDADPHNAVRGFFFAHIGWLMLRKHPDVLEKGRKLELKDLMADKVVMFQRKYYKPSVLLMCFFVPMFVPWYLWGESLWVAYFVPALLRYTLVLNATWLVNSAAH---MWGNRPYDKNINPRENKFVTFSAIGEGFHNYHHTFPFDYATSEFG-CKLNITTCFIDVMCYFGLATDRKRVSHELVQARLQRTGDGSH--------------------------
>UPI0018D085B7	375	0.458	4.942E-112	34	335	357	42	340	403
----------------------------------YSYKHEIVWKNAIGFLILHILCLWGVFIAVTgNVQFITLLWAYVVLFISAEGITVGAHRYYTHRTFKARPLLQAILLTAQTMAGQNSMFIWCRDHRLHHRYSDTDADPHNAKRGFFFSHVGWLMTKKHPLVMELGRRLDMSDLQDDWMVQFQKKYYYPLYVLFAILIPVWVPVHFFGESWFHSLMVVYFARYVIMLNGTWLVNSAAH---IYGTRPYDQNLQPVESWIVSLIAFGEGWHNYHHAFPWDYKAAELGGF-INPSTHVIHFFEKLGLAYDLKSASPEMVKNRIIKTGDGTHYVLGY---------------------
>A0A6P6YI66	375	0.473	4.942E-112	14	329	357	59	370	1272
--------------DDETNTINEIE-----QKlSTVQW-NDIVWRNVIALTILHLLAIYGWFLFVTDikIKWQTSFITFILGLFSSsFGITAGAHRLWSHRSYKAKWPLRLILAFANTIALQNDIYEWCRDHRVHHKYSETNADPHNSRRGFFFAHMGWLLVKKQNDVKIKGKNIDLSDIWADPIVRFQRRFYIPLVIVCWGIIPTLIPYYCFNETLWHSFLGCVCFRYVYVLHCTWLVNSAAH---LWGHRPYDKNIQPKENDSVVYLTFGEGYHNYHHTFPWDYSASEYGcYYNFNLTTLIIDLFERCGWAYDLKKPSNEMIIARKFRTGDGT---------------------------
>A0A3B4CMU1	374	0.467	6.766E-112	25	330	357	13	315	319
-------------------------VFDESYREKKGPKPPIVvvWRNVVLMSLLHLGAIYGLFL-IPSASSLTLLWAVLCFLYAGLGITAGVHRLWSHRSYKASLPLRIFLAFANSMAFQNDIFEWARDHRVHHKYSETDADPHNANRGFFFSHIGWLLVRKHPDVIEKGSKLELSDLKADKVVMFQRRVYKQSVLLMCFVVPTVVPWLLWNESLWIGFFIPALLRYSVGLNATWLVNSAAH---MWGNRPYDININPRENRFVTFSAMGEGFHNYHHTFPYDYSTSEYGW-KLNVTTCFIDLMCLLGLAWECKLAARDLVKARAQRTGDGSH--------------------------
>A0A0F7R6V7	374	0.524	6.766E-112	32	338	357	17	318	324
--------------------------------PNNKRESNIIYKYVISFTFLHLAAFYGLYLCLTSVKWLTIGFSLLTYQLSILGITAAAHRLWSHRSYKAKFPLQVILMVLNCMSFQNSALNWCRDHRVHHKCSDTDGDPHNASRGFFFSHIGWLMTKKSEEVKRQGKSIDMSDLYNNPVLRFQKKYAVPLIGTICFILPTFIPMYFWGETLNNAWHM-NILRYVLALHATLCVNSVAH---KWGYKPYDKNILPSQNILLSTAMLGEGFHNYHHVFPWDYQAAELGNKKFNHTTYFIDFFAWVGWAYDLKSSSEEVVRNRAERTGDGT-DLWGKRDK------------------
>A0A8C4AAP0	374	0.457	6.766E-112	16	330	357	8	323	327
----------------HGAATPESQIRDDdfdvtyEEKAGPKPPVRLVWRNLILMGLLHAGAAYGVSL-LPSASRYTLVWSAFCFIVSALGVTAGAHRLWSHRSYKASLPLRIFLAIANSMAFQNDIYEWARDHRVHHKFSETDADPHNASRGFFFAHIGWLLVRKHPDVIEKGSKLDLADLKADKVVMLQRRFYKPSVLLMCFFTPMFVPWYFWGESVWVSYFVPALLRYTLALNATWLVNSAAH---IWGNRPYDSNINPRENKFVTFSAIGEGFHNYHHTFPYDYSTSEFGW-KMNLTTCFIDFMHFVGLATDCRKASREVVMARAKRTGDGSH--------------------------
>UPI001C20509D	374	0.455	6.766E-112	0	338	357	0	325	328
MAP--------CIK-PQQEAQDLQDPFEKLVAPqAAPRKHEIVHRAVIGLAYVHLAAIYGLYLAITAARWYTILFSATTAVAAGIGVTAGTHRLWSHRAYKAKLPLQIILMVMNSLAFQHSAISWIRDHRMHHRYSDTDADPHNATRGLFFSHIGWLLVKKHPEVLRRGKYIDMSDIYANPVLRFQKKYLIPFNWTICIILPTLIPMYFWGESFNVAWHM-VMLRYVYSLNVVFLVNSFAH---MWGNRPYDKSIRPTQNSLLSFLAYGEGFHNYHHVFPWDYRTAELGNNWLNLSTLFIDFFAWVGWAYDLKTVPDDVISARADRTGDGTNS-WGFNTK------------------
>A0A6J1MJ49	374	0.464	6.766E-112	0	331	357	0	326	329
MGP-LQKTDASVIYErslnDNEELTPQII---NSTKTERR-ELDIVWRNVIIYTLLHLGGIYGGFLFVTQAKWATRIFAFMLYVASGLGITAGVHRLWSHKAYKAKLPLRILLVAFNTIAYQDSIIHWARDHRVHHKHTETDADPHNATRGFFFSHVGWLLVKKHPEIKAKGQAIDVSDLWADPLLRFQKNYYLFLMPLACFILPTYIP-TVWGESLKNAFFVSAIFRYVYVLNVTWLINSAAH---MFGTKPYDKDIYAVETRPVALVTLGEGFHNFHHTFPWDSKTSELGNYALSFTNIFLEAMAKIGWAYDFRTVPRDVVLKTAKKSGDGSHP-------------------------
>Q5XQ38	374	0.504	6.766E-112	30	330	357	34	329	333
------------------------------EKDGPKPPRRLVWRNIILMTLLHAGALYGL-VLLPSASGLTLVWSAVCYLVSALGVTAGAHRLWSHRSYKASFPLRVFLAVANSMSFQNDIFEWARDHRVHHKFSETDADPHNAKRGFFFAHIGWLLVRKHPDVIEKGKKLDLSDLKADAVVMFQRRHYKLSVVVLCFLLPMLVPWYFWGESLAVGYFVPGLLRYSLILNATWLVNSAAH---IWGNRPYDKTINPRENFMVALSAIGEGFHNYHHTFPFDYATSEFG-CKLNLTTAFIDFMCFLGLARDRKSVSKDTILTRVQRTGDGSY--------------------------
>UPI001B3ADB22	374	0.490	6.766E-112	30	329	357	35	329	334
------------------------------EKEGPKPPRTLVWRNIILMSLLHIGALYGL-IIIPSASSFTLAWAAACYLISALGVTAGAHRLWSHRSYKASLPLRVFLAIANSMAFQNDIYEWARDHRVHHKYSETDADPHNASRGFFFAHIGWLLVRKHPDVIEKGQKLELSDLKADKVVMFQRRHYKLSVVVLCFLVPTLVPWFFWGESLLVAYFIPGLLRYAVVLNATWLVNSAAH---MWGNRPYDKTINPRENPLVALSTIGEGFHNYHHTFPFDYASSEFGF-KLNITTAFIDLMCFLGLAKDCKMVSKEMIIARANRTGDGS---------------------------
>A0A1B6DCJ1	374	0.438	6.766E-112	0	331	357	0	326	334
MAPNNTETP--LMESPQ-TLHPRVIIKSnKSTINNLEYEPTIIWSNVFFISLFHIIAFFGFFYAIAHCKIMSIVTANFVGMAGGFGVTGGVHRLWSHRSYKAKLPLQIILLICYSIAGQNTIYDWVRDHRVHHKFSETDADPHNAKRGFFFAHVGWLMQKKHPEVLRKGQTVDMTDITSDPLLMFHTKYFTTFKLLLCFILPILFEVYVIGENFFVAVLIMAFVRYICGLNFTWLVNSASH---IWGNKPYDKRISPAENLSVAILAMGEGWHNYHHVFPWDYKAAELGNYRFNVTTALIDMFAKIGWAYDLKYPSKELIIKTAERNGDGTHH-------------------------
>A0A8D3DDY0	374	0.485	6.766E-112	30	330	357	45	340	344
------------------------------EKEGPKPPTTLVWRNIVLMSLLHAGALYGL-VVLPRASGFTLAWTVVCYLISALGVTAGAHRLWSHRSYKASFPLRVFLALANSMAFQNDVYEWARDHRVHHKYSETDADPHNAVRGFFFAHIGWLLVRKHPDVIEKGRKLEMLDLKADEVVMFQRRHYKMSVVIFCFVVPTLVPWYFWGESFVVGYFVPGLLRYALVLNATWLVNSAAH---IWGNRPYDKTINPRENRLVAVSAMGEGFHNYHHTFPFDYATSEFG-CRLNLTTAFINLMCSLGLAKDCKSVSKEMIAARVQRTGDGSH--------------------------
>UPI001BB27359	374	0.459	6.766E-112	0	326	357	23	345	353
MAPknPVMN--VAVSpEDtPLDDLEHTP-YPSGYQQEQKRPPSKIVWRNVVLMCLLHLVSVYALLFTIWKCKMYTIAWTVFLYFLTGLGITAGAHRLWAHRSYKAKLPLRTFLGMCQTMAFQNDIFDWARDHRVHHKFSETDADPHNALRGFFFAHVGWLLVKKHPDVFEYGKKIDFSDLLADPVVKFQRRFYLPLVILFCFIIPTYVPTY-WGESALNAYLVCGLLRYCLNLNATWLVNSAAH---MWGQHPYDYTIHPAENPLVTTLALGEGWHNYHHVFPNDYRTGEFGW-RINPTSIFIDVMAWCGQVTDRKLIAPNIIEARKQRTG------------------------------
>UPI000333CE71	374	0.491	6.766E-112	30	330	357	59	354	358
------------------------------DKEGPRPKTVYVWRNIILMFMLHLGAVYGV-TLLPTCKFYTWLWVLFYYVVSALGITAGAHRLWSHRTYKARLPLKVFLIIANTMAFQNDVFEWARDHRVHHKFSETDADPHNSRRGFFFSHVGWLLVRKHPAVREKGALLDLSDLKAEKLVMFQRRYYKPSILFMCFIFPTFVPWYFWGETYLHSLFVATLMRYTLVLNATWLVNSAAH---LYGYRPYDKNIGPRENLLVSLGAVGEGFHNYHHSFPYDYSTSEYRW-HVNFTTFFIDCMAALGLAYDRKKVSKATVLAKIKRTGDGSY--------------------------
>A0A1A6HQZ2	374	0.476	6.766E-112	22	330	357	47	356	360
----------------------RPEMKEDIHDPSYQdeegppPKLEYVWRNIILMALLHLGALYGI-TLVPSCKVYTWLLGIFYNIVAALGITAGAHRLWSHRTYKARLPLRLFLIMANTMAFQNDVYEWARDHRVHHKFTETHADPHNSRRGFFFSHVGWLLVRKHPAVKEKGGKLDMSDLKAEKLVMFQRRYYKPAVLLIGIILPTLVPWYFWGETFQHSLYIATFLRYTIVLNFTWLVNSAAH---LYGYRPYDRNIGARENALVSMATLGEGFHNYHHAFPYDYSVSEYRW-HINFTTFFIDCMAALGLAYDRKRVSKAAVLARIKRTGDGSH--------------------------
>UPI000FFFB4A0	374	0.482	6.766E-112	22	330	357	48	357	361
----------------------RPEIKDDIYDPSyqdaegPRPKTEFVWRNIILMGLLHLGALCGIIL-VPTCKFYTWLWAYFCYWASIEGITAGAHRLWSHRSYKARLPLRLFLIIANTMAFQNDVYEWARDHRVHHKFSETHADPHNSRRGFFFSHVGWLLVRKHPAVKEKGATLDLSDLKAEKLVMFQRRYYKIAVLVMCFIVPTLVPWFCWSETFVHSLYVATFLRYAVALNATWLVNSAAH---LYGYRPYDKNIEPRESLLASLGTMGDGFHNYHHSFPYDYSASEYRWY-INFSTFFIDCMAALGLAYDRKKVSKAAILARVKRTGDGSY--------------------------
>A0A834HN42	374	0.446	6.766E-112	28	352	357	26	364	370
----------------------------KIEK---KYENQIVWKNVILLSILHGLVVYGFYLLFAgYGKWKVVLFNAVYWPFISIGITAGAHRLWAHRTYKANLPLRIYLMLAHTAAAQNHIYDWVRDHRVHHKYTDTDADPHNATRGFFFSHMGWLLYKKHKDVIEKGKTIDMSDILADPVLRFQIKYYYPLVFVMYF-IPVVIPWYFFDSPLWHSFLTST-GRYVFTLHGTWCINSVAH---KFGTKPYDKSIRAVDNSVMGPLGLGEGWHNYHHVFPWDYKTGELSGCKSNFTAAFIEFMAKFDWATDLKKASDEMIRKRVYRTGDGTWSkmdilkkcdfsnsefidngesYWGWGDKDMKQEEIQAINKYN----
>UPI001C53BE73	374	0.498	6.766E-112	22	330	357	123	429	433
----------------------RPEMK---DDPTYQdevgppPKHEYVWRNIIIIPLLHLGALYGI-TLVPGCKVYTWLWVLLCYVVSGLGITAGAHRLWSHRTYKARLPLRLFLIIANTMAFQNDVYEWARDHRVHHKFTETHADPHNSRRGFFFSHVGWLFVRKHPAVREKGGLLDLSDLKAEKLLMFQRRYYKPSVLLMCFILPTLVPWYCWGETFRHSLYVAAFLRCVVALNMTWMVNSVAH---LYGYRPYDKNIEARENVLLSLGALGEGFHNYHHTFPYDYSTSEYHWS-LNFTTFFIDCMAAIGLAYHLKKVPKASILARIKRTGDGSY--------------------------
>UPI001CF7284D	374	0.534	9.263E-112	36	326	357	1	288	290
------------------------------------FQTPIVWPNVVLFTLYHIIALQGLYYIATlKTNLRTLIWAFLVLVLAGQGITSGVHRLWAHKSYKAKLPLRLFLCLCQTISFQNSIYEWARDHRAHHKFSDTDADPHNINRGFFFAHMGWLLVRKHPQVKIKGQLIDLSDLESDSVVQFQRKYYHVLAPICCFVVPTIVPWYLWEENFYTSFCVC-MLRYLMSLHFTWLVNSAAH---MWGYKPYDRSIKPSENRVVAKLTMGEGWHNYHHTFPWDYKAAELDTYNGNLSTAFIDLMAQLGWAYDLKTVPLDVVRKRALRTG------------------------------
>UPI00148AD7A7	374	0.466	9.263E-112	0	329	357	0	317	319
MAPRNA------MEAEEQPSRGTEEVLDSVE-PIKQPTLRIVWRNVILMALLHFGAIYAL-TLIPKSHPLTWLWSLVYYLFAALGITAGAHRLWAHKSYKARAPLRCLLALMNAAAFQNDIFDWSRDHRVHHKYSETDADPHNAKRGFFFAHVGWLLVKKHPDVREKGKGLDFSDLYADKIVMLQKRFYLPLMVTFCFVVPTVVPCVFWGESLWNAYFVAAILRYCVGLNATWSVNSFAH---LWGMKPYDKRINPAENLSVVLSAVGEGFHNFHHTFPSDYATSEYGW-HLNITTVFINCMYYLGQAYDMKKTPDRVVQMRKQRTGDGS---------------------------
>A0A3B3QWW1	374	0.482	9.263E-112	38	329	357	41	327	329
--------------------------------------QNIVWRNVVWMSLLHAGAVYSLFL-IPKAHPFTWIWSYVCFLVTALGVTAGVHRLWSHRAYKAKLPLRIFLAAANSMAFQNDIYEWSRDHRVHHKYSETDADPHNAKRGFFFAHVGWLFMRKHHDVIEKGKRLDFSDLLADPVVVFQRKYYKISVVLMCFIIPTLVPWYFWGETLWNSYFLSSILRYTVSLNVAWLVNSAAH---MYGNRPYDRTISPRENRFVAFGAIGEGFHNFHHTFPFDYSTSEFGL-RLNPTTCFIDLMCWLGLASGCKKTSPEMIQARKLRTGDSS---------------------------
>UPI001CE14EB9	374	0.503	9.263E-112	30	329	357	35	329	334
------------------------------EKEGPKPPRMLVWRNIIMMTLLHVGGLYGLIL-LPSASVPTLAWTAVCYLISALGVTAGAHRLWSHRSYKASYPLRVFLALANSMAFQNDIYEWARDHRVHHKYSETDADPHNATRGFFFAHIGWLLVRKHPDVIEKGRKLELSDLRADKVVMFQRRHYKLSVVIFCFLVPMLVPWYFWGESLTVGYFVPGLLRYAVMLNATWLVNSAAH---IWGNRPYDKTINPRENPLVAFTAIGEGFHNYHHTFPYDYATSEFG-CKLNLTTAFIDFMCFLGLAKDLKRVSKEMIVARMQRTGDNS---------------------------
>K7PBR7	374	0.431	9.263E-112	0	354	357	0	351	354
MPPNtecNIQDVTGVLEETDREVEERD-IK-EVHKTNKFPELPIIWFNVFLHAVSHSIGLYGLYVLFTSAKWWSVALFLVNYEFATLGTTAGIHRLWSHRSYKARWPLTLFLTYCQTLAFQYSIIYWATYHRVHHKYTETDADPHNAKRGFFHSHMGWTIRQRSPEFITRAKEADMSDLYNNTIVRIQDEYYYsILMVVF-FIMPTVMPMYLWNETFVNAFSL-NILRYLVNLHCFFFVNSAAH---KMGYKPYRKDIYASDFMLASILMQGDAWHNYHHTFPWDYKTSEHGTYGTNVTTGFIDLMAKIGWAYDLKTASPEMIKRRVLKSGDGSHHLWGWGDKDQSKQERSEAIILNKK--
>UPI000623289D	374	0.477	9.263E-112	23	334	357	39	346	357
-----------------------SEIRTKIE-GWFNFKAELKWLNIISIFIIHVIMLYSCFTFKIAENWKTAIWMFAMGFIQGIGITAGIHRLWSHRAYKAKWPLRVILLICYCASGQNNPYDWVRDHRVHHKYTDTDADPHNSNRGFFFAHVGWLMMKKHPDVIQKGRQIDMSDTMTDSVFVFGCKYFLILKHIFAFLLPIMLPVYAWNETWSRAFVSQIFIRYVISLNFTWMINSAAH---TWGSKPYNANINPTDSKITALLTYGEGWHNYHHAFPWDYKTAELGGNNLNVTMLFINFFARIGWAYDLKQPSEELVRTIVMKKGDGSHPLWG----------------------
>UPI00051E5F6D	374	0.485	9.263E-112	30	330	357	62	355	359
------------------------------EKEGPKPPLQYVWRNIILMSLLHLGGIFGL-VLIPYAKIQTLAWGVLCLA--GLCITASSHNLWSHRSYKATLPLRIFLTIANSLAFQNDIYEWVRDHRVHHKFSETDADPHNAMRGFFFSHIGWLLVRKHPDVIEKGQKLDLSDVKADKVVMFQRRYYKPSVVLLCFTLPTVVPWYFWEESLIISFFIPAILRYVIGLNATWLVNSAAH---MFGNRPYDRYISPRENPLVSLGALGEGFHNYHHTFPYDYSTSEFGW-RFNLTTAFIDLMCFLGLASDRKKVSKEVILARKMRTGDGSH--------------------------
>UPI001A9B0BDB	374	0.489	9.263E-112	16	330	357	42	355	359
----------------EEDIR--PEMRDDIYDPTyqdkggPKPKFEYVWRNIILMGLLHLGALYGIIL-TPTCKIYTILWVLFYYMMSALGITAGAHRLWSHRTYKARLPLRVFLIIANTMAFQNDVFEWARDHRAHHKFSETDADPHNSRRGFFFSHVGWLLVRKHPAVKEKGAMLNLSDLRAEKLVMFQRRYYKPGILLLCFILPTLVPWYLWGETFQNSLFFATFFRYATTLNATWLVNSAAH---MYGYRPYDKTISPRENILVSLGAVGEGFHNYHHTFPYDYSASEYRW-HINFTTFFIDCMAAIGLAYDRKKVSKAAILARMKRTGEESY--------------------------
>UPI001EE6A307	374	0.389	9.263E-112	0	344	357	8	360	361
MPPNIVNDSTalgvefqrvaGCKQDNIVIAKKNPAIN-KNPKKSSEgpfgFETTLIWPNIVSIALLHLIGMYMAYTIPFQCRKLTLFWGLLIGMSSGFGVTGGVHRLWSHRSYKAKWPLRVILIICYSIAGQNTIYDWVRDHRVHHKYTETDADPHNSNRGFFFAHVGWLMMRKHPEVIRRGRQVDMTDVLSDPIVQFHQRYFWQMKLLFCFVIPIVVPVYFWNETWYISIMSQIFIRYIAGLNFTWLVNSAAH---MWGTKPYDSGISPVENLSVAIVAMGEGWHNYHHVFPWDYKAAELGNYTFNVTTFLIDMFAKIGWAYDLKQPSAALVRKVAEKHGDGSHH--AWREAPEPEEQ------------
>A0A7R9BRN4	374	0.493	9.263E-112	34	331	357	41	335	363
----------------------------------PRYQVEIVWRNVLIFFVLHVLAVVGAYMAVARAMGLTLLFTLVLLFWGGFGVTAGAHRLWAHRTYKARLPLRLFLTFCQTLALQNSLYEWCRDHRLHHKFSETDADPHNARRGFFFAHMGWLMCKKHPEVKEKGKVLDMKDLLEDPCVYYQRKFYIPLILLIWGVFPTAVPVYFWGEDVAVAMLFSVFFRYVFSLHCTWLVNSAAH---LYGNKPFDKFINAAENVRVAYAALGEGWHNYHHVFPWDYKTSELGDYSVNLTKMFIDSMAFIGQAYDLKTVSREVILARAARTGDGTHP-------------------------
>A0A7I0Z6A9	374	0.444	9.263E-112	34	354	357	38	349	385
----------------------------------YSYKHQVVWKNAIGFFILHLLGIWGHLIVFTgGIYWQTFMWTSLLLFTSTEGITIGAHRLWSHRTFKATPLLKTILMIFQTLAGQNSIFTWCRDHRLHHRYSDTDADPHNAKRGFFFSHIGWLLCKKHPYVKELGKRIDMSDLQNDWMIMAQKKYYYYLYLIFAVIIPVSVPYYYFGESLKNSLLVCYFARYVFQLNGTWLVNSAAH---LYGTRPYDKKLQPVESWFVSFISFGEGWHNYHHAFPWDYKAAEL-SMHFNQSAKFIRIFEKLGLAYDLKTASPEMVQRRIIQTGDGTH--YALGNDD----DRNAVTCIGYK--
>B4NGT4	374	0.433	9.263E-112	30	344	357	98	418	428
[truncated: 5,350,788 more chars]
