# Supplementary material for: Evolution of Linoleic Acid Biosynthesis Paved the Way for Ecological Success of Termites
Source: Mol Biol Evol. 2023 Apr 12;40(4):msad087. doi: 10.1093/molbev/msad087 (PMC10139705; doi:10.1093/molbev/msad087)
Supplement: msad087_Supplementary_Data [file msad087_supplementary_data.zip › SUPPLEMENTARY ARCHIVE/Embiratermes/EneoFAD-A1b_rank1_model5.pdb]

MODEL     1                                                                     
ATOM      1  N   MET A   1       9.213  -8.355 -11.833  1.00 37.17           N  
ATOM      2  CA  MET A   1       9.385  -8.202 -13.275  1.00 37.17           C  
ATOM      3  C   MET A   1       9.998  -6.846 -13.609  1.00 37.17           C  
ATOM      4  CB  MET A   1       8.046  -8.362 -13.996  1.00 37.17           C  
ATOM      5  O   MET A   1       9.476  -5.806 -13.201  1.00 37.17           O  
ATOM      6  CG  MET A   1       7.467  -9.765 -13.911  1.00 37.17           C  
ATOM      7  SD  MET A   1       7.124 -10.486 -15.563  1.00 37.17           S  
ATOM      8  CE  MET A   1       5.487  -9.774 -15.889  1.00 37.17           C  
ATOM      9  N   ALA A   2      11.317  -6.644 -13.773  1.00 28.36           N  
ATOM     10  CA  ALA A   2      11.995  -5.445 -14.261  1.00 28.36           C  
ATOM     11  C   ALA A   2      11.697  -5.209 -15.738  1.00 28.36           C  
ATOM     12  CB  ALA A   2      13.501  -5.557 -14.036  1.00 28.36           C  
ATOM     13  O   ALA A   2      11.554  -6.161 -16.509  1.00 28.36           O  
ATOM     14  N   PRO A   3      11.097  -4.086 -16.166  1.00 28.82           N  
ATOM     15  CA  PRO A   3      11.010  -3.963 -17.623  1.00 28.82           C  
ATOM     16  C   PRO A   3      12.340  -4.243 -18.319  1.00 28.82           C  
ATOM     17  CB  PRO A   3      10.581  -2.508 -17.829  1.00 28.82           C  
ATOM     18  O   PRO A   3      13.404  -3.972 -17.757  1.00 28.82           O  
ATOM     19  CG  PRO A   3      10.723  -1.874 -16.483  1.00 28.82           C  
ATOM     20  CD  PRO A   3      11.003  -2.951 -15.475  1.00 28.82           C  
ATOM     21  N   ASN A   4      12.580  -5.498 -18.826  1.00 26.93           N  
ATOM     22  CA  ASN A   4      13.621  -5.795 -19.803  1.00 26.93           C  
ATOM     23  C   ASN A   4      14.027  -4.550 -20.586  1.00 26.93           C  
ATOM     24  CB  ASN A   4      13.161  -6.897 -20.759  1.00 26.93           C  
ATOM     25  O   ASN A   4      13.252  -4.043 -21.399  1.00 26.93           O  
ATOM     26  CG  ASN A   4      14.219  -7.962 -20.976  1.00 26.93           C  
ATOM     27  ND2 ASN A   4      13.869  -9.003 -21.722  1.00 26.93           N  
ATOM     28  OD1 ASN A   4      15.341  -7.850 -20.475  1.00 26.93           O  
ATOM     29  N   VAL A   5      14.615  -3.518 -20.025  1.00 35.92           N  
ATOM     30  CA  VAL A   5      15.057  -2.396 -20.847  1.00 35.92           C  
ATOM     31  C   VAL A   5      16.403  -2.726 -21.490  1.00 35.92           C  
ATOM     32  CB  VAL A   5      15.166  -1.095 -20.021  1.00 35.92           C  
ATOM     33  O   VAL A   5      17.432  -2.755 -20.811  1.00 35.92           O  
ATOM     34  CG1 VAL A   5      14.993   0.130 -20.917  1.00 35.92           C  
ATOM     35  CG2 VAL A   5      14.132  -1.089 -18.897  1.00 35.92           C  
ATOM     36  N   THR A   6      16.676  -3.972 -21.870  1.00 30.97           N  
ATOM     37  CA  THR A   6      17.925  -4.115 -22.610  1.00 30.97           C  
ATOM     38  C   THR A   6      17.659  -4.182 -24.111  1.00 30.97           C  
ATOM     39  CB  THR A   6      18.695  -5.372 -22.166  1.00 30.97           C  
ATOM     40  O   THR A   6      18.523  -3.826 -24.915  1.00 30.97           O  
ATOM     41  CG2 THR A   6      19.242  -5.211 -20.751  1.00 30.97           C  
ATOM     42  OG1 THR A   6      17.815  -6.503 -22.200  1.00 30.97           O  
ATOM     43  N   SER A   7      16.845  -3.262 -24.744  1.00 29.10           N  
ATOM     44  CA  SER A   7      17.202  -2.978 -26.130  1.00 29.10           C  
ATOM     45  C   SER A   7      16.040  -2.337 -26.881  1.00 29.10           C  
ATOM     46  CB  SER A   7      17.637  -4.258 -26.845  1.00 29.10           C  
ATOM     47  O   SER A   7      14.943  -2.898 -26.934  1.00 29.10           O  
ATOM     48  OG  SER A   7      16.566  -5.185 -26.913  1.00 29.10           O  
ATOM     49  N   SER A   8      15.521  -1.126 -26.482  1.00 26.91           N  
ATOM     50  CA  SER A   8      14.936  -0.149 -27.395  1.00 26.91           C  
ATOM     51  C   SER A   8      13.821   0.641 -26.719  1.00 26.91           C  
ATOM     52  CB  SER A   8      14.396  -0.842 -28.647  1.00 26.91           C  
ATOM     53  O   SER A   8      13.026   0.080 -25.963  1.00 26.91           O  
ATOM     54  OG  SER A   8      13.238  -1.600 -28.342  1.00 26.91           O  
ATOM     55  N   ALA A   9      14.094   1.838 -26.148  1.00 25.73           N  
ATOM     56  CA  ALA A   9      13.296   2.959 -25.660  1.00 25.73           C  
ATOM     57  C   ALA A   9      11.869   2.891 -26.195  1.00 25.73           C  
ATOM     58  CB  ALA A   9      13.945   4.285 -26.051  1.00 25.73           C  
ATOM     59  O   ALA A   9      11.658   2.715 -27.398  1.00 25.73           O  
ATOM     60  N   THR A  10      10.977   2.035 -25.734  1.00 30.71           N  
ATOM     61  CA  THR A  10       9.551   2.278 -25.916  1.00 30.71           C  
ATOM     62  C   THR A  10       9.273   3.769 -26.081  1.00 30.71           C  
ATOM     63  CB  THR A  10       8.734   1.728 -24.732  1.00 30.71           C  
ATOM     64  O   THR A  10       9.970   4.604 -25.500  1.00 30.71           O  
ATOM     65  CG2 THR A  10       8.627   0.208 -24.796  1.00 30.71           C  
ATOM     66  OG1 THR A  10       9.374   2.100 -23.505  1.00 30.71           O  
ATOM     67  N   GLU A  11       9.169   4.298 -27.343  1.00 28.95           N  
ATOM     68  CA  GLU A  11       8.722   5.560 -27.924  1.00 28.95           C  
ATOM     69  C   GLU A  11       7.712   6.258 -27.017  1.00 28.95           C  
ATOM     70  CB  GLU A  11       8.113   5.329 -29.309  1.00 28.95           C  
ATOM     71  O   GLU A  11       7.233   7.348 -27.336  1.00 28.95           O  
ATOM     72  CG  GLU A  11       9.141   5.269 -30.430  1.00 28.95           C  
ATOM     73  CD  GLU A  11       8.517   5.116 -31.808  1.00 28.95           C  
ATOM     74  OE1 GLU A  11       9.266   5.053 -32.810  1.00 28.95           O  
ATOM     75  OE2 GLU A  11       7.270   5.059 -31.887  1.00 28.95           O  
ATOM     76  N   VAL A  12       7.557   5.915 -25.667  1.00 35.43           N  
ATOM     77  CA  VAL A  12       6.731   6.877 -24.944  1.00 35.43           C  
ATOM     78  C   VAL A  12       7.601   7.689 -23.986  1.00 35.43           C  
ATOM     79  CB  VAL A  12       5.593   6.178 -24.168  1.00 35.43           C  
ATOM     80  O   VAL A  12       8.149   7.146 -23.024  1.00 35.43           O  
ATOM     81  CG1 VAL A  12       4.711   7.206 -23.460  1.00 35.43           C  
ATOM     82  CG2 VAL A  12       4.758   5.313 -25.110  1.00 35.43           C  
ATOM     83  N   LEU A  13       8.560   8.417 -24.459  1.00 38.18           N  
ATOM     84  CA  LEU A  13       9.397   9.347 -23.710  1.00 38.18           C  
ATOM     85  C   LEU A  13       8.545  10.396 -23.002  1.00 38.18           C  
ATOM     86  CB  LEU A  13      10.402  10.033 -24.639  1.00 38.18           C  
ATOM     87  O   LEU A  13       7.504  10.808 -23.518  1.00 38.18           O  
ATOM     88  CG  LEU A  13      11.556   9.166 -25.147  1.00 38.18           C  
ATOM     89  CD1 LEU A  13      12.175   9.787 -26.395  1.00 38.18           C  
ATOM     90  CD2 LEU A  13      12.607   8.982 -24.058  1.00 38.18           C  
ATOM     91  N   CYS A  14       8.566  10.431 -21.667  1.00 44.49           N  
ATOM     92  CA  CYS A  14       7.895  11.483 -20.911  1.00 44.49           C  
ATOM     93  C   CYS A  14       8.520  12.843 -21.198  1.00 44.49           C  
ATOM     94  CB  CYS A  14       7.956  11.189 -19.413  1.00 44.49           C  
ATOM     95  O   CYS A  14       9.044  13.494 -20.292  1.00 44.49           O  
ATOM     96  SG  CYS A  14       6.549  10.237 -18.800  1.00 44.49           S  
ATOM     97  N   THR A  15       9.096  13.048 -22.391  1.00 35.71           N  
ATOM     98  CA  THR A  15       9.503  14.412 -22.705  1.00 35.71           C  
ATOM     99  C   THR A  15       8.372  15.169 -23.396  1.00 35.71           C  
ATOM    100  CB  THR A  15      10.757  14.429 -23.599  1.00 35.71           C  
ATOM    101  O   THR A  15       7.591  14.579 -24.145  1.00 35.71           O  
ATOM    102  CG2 THR A  15      11.986  13.953 -22.832  1.00 35.71           C  
ATOM    103  OG1 THR A  15      10.546  13.568 -24.725  1.00 35.71           O  
ATOM    104  N   PRO A  16       7.961  16.353 -22.843  1.00 34.55           N  
ATOM    105  CA  PRO A  16       7.025  17.154 -23.635  1.00 34.55           C  
ATOM    106  C   PRO A  16       7.508  17.385 -25.065  1.00 34.55           C  
ATOM    107  CB  PRO A  16       6.951  18.475 -22.864  1.00 34.55           C  
ATOM    108  O   PRO A  16       8.715  17.387 -25.320  1.00 34.55           O  
ATOM    109  CG  PRO A  16       7.998  18.357 -21.803  1.00 34.55           C  
ATOM    110  CD  PRO A  16       8.669  17.020 -21.942  1.00 34.55           C  
ATOM    111  N   GLU A  17       6.888  16.668 -26.076  1.00 32.81           N  
ATOM    112  CA  GLU A  17       6.990  16.831 -27.523  1.00 32.81           C  
ATOM    113  C   GLU A  17       7.585  18.189 -27.885  1.00 32.81           C  
ATOM    114  CB  GLU A  17       5.617  16.666 -28.181  1.00 32.81           C  
ATOM    115  O   GLU A  17       7.570  18.588 -29.051  1.00 32.81           O  
ATOM    116  CG  GLU A  17       5.227  15.217 -28.434  1.00 32.81           C  
ATOM    117  CD  GLU A  17       3.866  15.068 -29.094  1.00 32.81           C  
ATOM    118  OE1 GLU A  17       3.438  13.920 -29.351  1.00 32.81           O  
ATOM    119  OE2 GLU A  17       3.222  16.109 -29.357  1.00 32.81           O  
ATOM    120  N   THR A  18       8.563  18.767 -27.129  1.00 31.50           N  
ATOM    121  CA  THR A  18       9.018  19.919 -27.900  1.00 31.50           C  
ATOM    122  C   THR A  18      10.469  19.740 -28.335  1.00 31.50           C  
ATOM    123  CB  THR A  18       8.877  21.222 -27.092  1.00 31.50           C  
ATOM    124  O   THR A  18      10.960  20.474 -29.196  1.00 31.50           O  
ATOM    125  CG2 THR A  18       7.434  21.716 -27.090  1.00 31.50           C  
ATOM    126  OG1 THR A  18       9.292  20.987 -25.741  1.00 31.50           O  
ATOM    127  N   THR A  19      10.922  18.561 -28.859  1.00 31.68           N  
ATOM    128  CA  THR A  19      12.137  18.716 -29.651  1.00 31.68           C  
ATOM    129  C   THR A  19      12.399  17.469 -30.491  1.00 31.68           C  
ATOM    130  CB  THR A  19      13.357  18.999 -28.754  1.00 31.68           C  
ATOM    131  O   THR A  19      12.789  16.427 -29.960  1.00 31.68           O  
ATOM    132  CG2 THR A  19      13.571  20.499 -28.575  1.00 31.68           C  
ATOM    133  OG1 THR A  19      13.146  18.401 -27.469  1.00 31.68           O  
ATOM    134  N   LEU A  20      11.387  16.902 -31.162  1.00 33.17           N  
ATOM    135  CA  LEU A  20      11.793  15.870 -32.110  1.00 33.17           C  
ATOM    136  C   LEU A  20      12.043  16.467 -33.490  1.00 33.17           C  
ATOM    137  CB  LEU A  20      10.725  14.776 -32.199  1.00 33.17           C  
ATOM    138  O   LEU A  20      11.191  17.179 -34.027  1.00 33.17           O  
ATOM    139  CG  LEU A  20      10.672  13.784 -31.036  1.00 33.17           C  
ATOM    140  CD1 LEU A  20       9.296  13.130 -30.960  1.00 33.17           C  
ATOM    141  CD2 LEU A  20      11.763  12.729 -31.182  1.00 33.17           C  
ATOM    142  N   HIS A  21      13.160  17.149 -33.695  1.00 30.64           N  
ATOM    143  CA  HIS A  21      13.883  17.235 -34.958  1.00 30.64           C  
ATOM    144  C   HIS A  21      13.520  16.076 -35.881  1.00 30.64           C  
ATOM    145  CB  HIS A  21      15.393  17.256 -34.711  1.00 30.64           C  
ATOM    146  O   HIS A  21      13.471  14.923 -35.446  1.00 30.64           O  
ATOM    147  CG  HIS A  21      15.921  18.606 -34.342  1.00 30.64           C  
ATOM    148  CD2 HIS A  21      16.447  19.068 -33.183  1.00 30.64           C  
ATOM    149  ND1 HIS A  21      15.941  19.664 -35.224  1.00 30.64           N  
ATOM    150  CE1 HIS A  21      16.458  20.722 -34.622  1.00 30.64           C  
ATOM    151  NE2 HIS A  21      16.773  20.387 -33.382  1.00 30.64           N  
ATOM    152  N   SER A  22      12.482  16.303 -36.692  1.00 28.88           N  
ATOM    153  CA  SER A  22      12.079  15.824 -38.010  1.00 28.88           C  
ATOM    154  C   SER A  22      13.189  15.010 -38.666  1.00 28.88           C  
ATOM    155  CB  SER A  22      11.694  16.998 -38.913  1.00 28.88           C  
ATOM    156  O   SER A  22      14.264  15.539 -38.958  1.00 28.88           O  
ATOM    157  OG  SER A  22      12.716  17.260 -39.859  1.00 28.88           O  
ATOM    158  N   SER A  23      13.573  13.864 -38.179  1.00 30.88           N  
ATOM    159  CA  SER A  23      14.312  13.001 -39.094  1.00 30.88           C  
ATOM    160  C   SER A  23      13.411  11.922 -39.685  1.00 30.88           C  
ATOM    161  CB  SER A  23      15.498  12.351 -38.379  1.00 30.88           C  
ATOM    162  O   SER A  23      12.614  11.311 -38.970  1.00 30.88           O  
ATOM    163  OG  SER A  23      15.054  11.538 -37.306  1.00 30.88           O  
ATOM    164  N   SER A  24      12.620  12.248 -40.692  1.00 26.64           N  
ATOM    165  CA  SER A  24      12.149  11.670 -41.947  1.00 26.64           C  
ATOM    166  C   SER A  24      12.779  10.304 -42.198  1.00 26.64           C  
ATOM    167  CB  SER A  24      12.457  12.606 -43.117  1.00 26.64           C  
ATOM    168  O   SER A  24      14.004  10.182 -42.264  1.00 26.64           O  
ATOM    169  OG  SER A  24      13.831  12.545 -43.461  1.00 26.64           O  
ATOM    170  N   GLU A  25      12.477   9.260 -41.346  1.00 28.83           N  
ATOM    171  CA  GLU A  25      12.502   7.971 -42.030  1.00 28.83           C  
ATOM    172  C   GLU A  25      11.817   6.891 -41.198  1.00 28.83           C  
ATOM    173  CB  GLU A  25      13.942   7.558 -42.347  1.00 28.83           C  
ATOM    174  O   GLU A  25      12.358   6.446 -40.183  1.00 28.83           O  
ATOM    175  CG  GLU A  25      14.494   8.179 -43.622  1.00 28.83           C  
ATOM    176  CD  GLU A  25      15.939   7.796 -43.899  1.00 28.83           C  
ATOM    177  OE1 GLU A  25      16.488   8.213 -44.944  1.00 28.83           O  
ATOM    178  OE2 GLU A  25      16.526   7.071 -43.065  1.00 28.83           O  
ATOM    179  N   ILE A  26      10.571   7.037 -40.786  1.00 33.24           N  
ATOM    180  CA  ILE A  26       9.881   5.912 -40.165  1.00 33.24           C  
ATOM    181  C   ILE A  26       9.086   5.148 -41.221  1.00 33.24           C  
ATOM    182  CB  ILE A  26       8.947   6.380 -39.026  1.00 33.24           C  
ATOM    183  O   ILE A  26       8.313   5.742 -41.976  1.00 33.24           O  
ATOM    184  CG1 ILE A  26       9.751   7.102 -37.939  1.00 33.24           C  
ATOM    185  CG2 ILE A  26       8.174   5.195 -38.440  1.00 33.24           C  
ATOM    186  CD1 ILE A  26       8.941   7.448 -36.697  1.00 33.24           C  
ATOM    187  N   ARG A  27       9.692   4.179 -41.927  1.00 34.27           N  
ATOM    188  CA  ARG A  27       9.335   2.840 -42.383  1.00 34.27           C  
ATOM    189  C   ARG A  27       7.894   2.503 -42.017  1.00 34.27           C  
ATOM    190  CB  ARG A  27      10.285   1.798 -41.788  1.00 34.27           C  
ATOM    191  O   ARG A  27       7.498   2.626 -40.856  1.00 34.27           O  
ATOM    192  CG  ARG A  27      11.570   1.612 -42.578  1.00 34.27           C  
ATOM    193  CD  ARG A  27      12.413   0.472 -42.024  1.00 34.27           C  
ATOM    194  NE  ARG A  27      13.636   0.280 -42.799  1.00 34.27           N  
ATOM    195  NH1 ARG A  27      14.336  -1.580 -41.621  1.00 34.27           N  
ATOM    196  NH2 ARG A  27      15.600  -0.772 -43.354  1.00 34.27           N  
ATOM    197  CZ  ARG A  27      14.522  -0.690 -42.590  1.00 34.27           C  
ATOM    198  N   ALA A  28       6.930   2.887 -42.857  1.00 31.63           N  
ATOM    199  CA  ALA A  28       5.573   2.570 -43.294  1.00 31.63           C  
ATOM    200  C   ALA A  28       5.197   1.139 -42.922  1.00 31.63           C  
ATOM    201  CB  ALA A  28       5.436   2.778 -44.800  1.00 31.63           C  
ATOM    202  O   ALA A  28       5.601   0.189 -43.597  1.00 31.63           O  
ATOM    203  N   GLY A  29       5.436   0.684 -41.628  1.00 35.66           N  
ATOM    204  CA  GLY A  29       4.843  -0.579 -41.220  1.00 35.66           C  
ATOM    205  C   GLY A  29       3.486  -0.417 -40.561  1.00 35.66           C  
ATOM    206  O   GLY A  29       3.257   0.550 -39.831  1.00 35.66           O  
ATOM    207  N   VAL A  30       2.361  -0.394 -41.278  1.00 37.18           N  
ATOM    208  CA  VAL A  30       0.978  -0.855 -41.213  1.00 37.18           C  
ATOM    209  C   VAL A  30       0.414  -0.601 -39.817  1.00 37.18           C  
ATOM    210  CB  VAL A  30       0.862  -2.354 -41.570  1.00 37.18           C  
ATOM    211  O   VAL A  30       0.938  -1.115 -38.826  1.00 37.18           O  
ATOM    212  CG1 VAL A  30      -0.594  -2.812 -41.511  1.00 37.18           C  
ATOM    213  CG2 VAL A  30       1.454  -2.620 -42.953  1.00 37.18           C  
ATOM    214  N   GLU A  31       0.220   0.641 -39.388  1.00 36.70           N  
ATOM    215  CA  GLU A  31      -0.527   1.204 -38.267  1.00 36.70           C  
ATOM    216  C   GLU A  31      -1.847   0.466 -38.057  1.00 36.70           C  
ATOM    217  CB  GLU A  31      -0.789   2.696 -38.488  1.00 36.70           C  
ATOM    218  O   GLU A  31      -2.660   0.364 -38.978  1.00 36.70           O  
ATOM    219  CG  GLU A  31      -0.191   3.591 -37.413  1.00 36.70           C  
ATOM    220  CD  GLU A  31      -0.412   5.072 -37.674  1.00 36.70           C  
ATOM    221  OE1 GLU A  31       0.042   5.907 -36.859  1.00 36.70           O  
ATOM    222  OE2 GLU A  31      -1.045   5.401 -38.702  1.00 36.70           O  
ATOM    223  N   LYS A  32      -1.837  -0.706 -37.430  1.00 40.20           N  
ATOM    224  CA  LYS A  32      -3.042  -1.310 -36.870  1.00 40.20           C  
ATOM    225  C   LYS A  32      -4.033  -0.241 -36.417  1.00 40.20           C  
ATOM    226  CB  LYS A  32      -2.688  -2.226 -35.698  1.00 40.20           C  
ATOM    227  O   LYS A  32      -3.641   0.760 -35.812  1.00 40.20           O  
ATOM    228  CG  LYS A  32      -2.149  -3.587 -36.117  1.00 40.20           C  
ATOM    229  CD  LYS A  32      -2.000  -4.520 -34.923  1.00 40.20           C  
ATOM    230  CE  LYS A  32      -1.381  -5.852 -35.327  1.00 40.20           C  
ATOM    231  NZ  LYS A  32      -1.235  -6.772 -34.160  1.00 40.20           N  
ATOM    232  N   PRO A  33      -5.212  -0.049 -37.072  1.00 43.31           N  
ATOM    233  CA  PRO A  33      -6.271   0.905 -36.736  1.00 43.31           C  
ATOM    234  C   PRO A  33      -6.527   0.998 -35.234  1.00 43.31           C  
ATOM    235  CB  PRO A  33      -7.495   0.344 -37.464  1.00 43.31           C  
ATOM    236  O   PRO A  33      -6.477  -0.015 -34.531  1.00 43.31           O  
ATOM    237  CG  PRO A  33      -7.067  -1.004 -37.949  1.00 43.31           C  
ATOM    238  CD  PRO A  33      -5.637  -1.224 -37.544  1.00 43.31           C  
ATOM    239  N   THR A  34      -5.871   1.903 -34.486  1.00 50.86           N  
ATOM    240  CA  THR A  34      -6.102   2.396 -33.133  1.00 50.86           C  
ATOM    241  C   THR A  34      -7.521   2.074 -32.674  1.00 50.86           C  
ATOM    242  CB  THR A  34      -5.863   3.915 -33.043  1.00 50.86           C  
ATOM    243  O   THR A  34      -8.484   2.311 -33.407  1.00 50.86           O  
ATOM    244  CG2 THR A  34      -4.373   4.239 -33.052  1.00 50.86           C  
ATOM    245  OG1 THR A  34      -6.487   4.557 -34.162  1.00 50.86           O  
ATOM    246  N   LEU A  35      -7.967   0.823 -32.497  1.00 53.43           N  
ATOM    247  CA  LEU A  35      -9.225   0.518 -31.824  1.00 53.43           C  
ATOM    248  C   LEU A  35      -9.810   1.767 -31.174  1.00 53.43           C  
ATOM    249  CB  LEU A  35      -9.018  -0.571 -30.769  1.00 53.43           C  
ATOM    250  O   LEU A  35      -9.099   2.509 -30.493  1.00 53.43           O  
ATOM    251  CG  LEU A  35      -8.935  -2.009 -31.285  1.00 53.43           C  
ATOM    252  CD1 LEU A  35      -8.197  -2.890 -30.283  1.00 53.43           C  
ATOM    253  CD2 LEU A  35     -10.330  -2.559 -31.563  1.00 53.43           C  
ATOM    254  N   LYS A  36     -10.496   2.597 -31.883  1.00 55.72           N  
ATOM    255  CA  LYS A  36     -11.277   3.690 -31.309  1.00 55.72           C  
ATOM    256  C   LYS A  36     -11.799   3.323 -29.923  1.00 55.72           C  
ATOM    257  CB  LYS A  36     -12.443   4.057 -32.229  1.00 55.72           C  
ATOM    258  O   LYS A  36     -12.478   2.307 -29.758  1.00 55.72           O  
ATOM    259  CG  LYS A  36     -12.852   5.521 -32.154  1.00 55.72           C  
ATOM    260  CD  LYS A  36     -13.945   5.847 -33.164  1.00 55.72           C  
ATOM    261  CE  LYS A  36     -14.391   7.299 -33.057  1.00 55.72           C  
ATOM    262  NZ  LYS A  36     -15.461   7.625 -34.046  1.00 55.72           N  
ATOM    263  N   TYR A  37     -11.024   3.321 -28.913  1.00 70.89           N  
ATOM    264  CA  TYR A  37     -11.423   3.095 -27.528  1.00 70.89           C  
ATOM    265  C   TYR A  37     -12.570   4.017 -27.134  1.00 70.89           C  
ATOM    266  CB  TYR A  37     -10.235   3.308 -26.584  1.00 70.89           C  
ATOM    267  O   TYR A  37     -12.472   5.238 -27.279  1.00 70.89           O  
ATOM    268  CG  TYR A  37     -10.610   3.287 -25.123  1.00 70.89           C  
ATOM    269  CD1 TYR A  37     -10.505   4.434 -24.340  1.00 70.89           C  
ATOM    270  CD2 TYR A  37     -11.069   2.120 -24.521  1.00 70.89           C  
ATOM    271  CE1 TYR A  37     -10.848   4.419 -22.992  1.00 70.89           C  
ATOM    272  CE2 TYR A  37     -11.414   2.093 -23.174  1.00 70.89           C  
ATOM    273  OH  TYR A  37     -11.641   3.225 -21.085  1.00 70.89           O  
ATOM    274  CZ  TYR A  37     -11.301   3.246 -22.419  1.00 70.89           C  
ATOM    275  N   ARG A  38     -13.729   3.405 -26.885  1.00 78.18           N  
ATOM    276  CA  ARG A  38     -14.853   4.126 -26.297  1.00 78.18           C  
ATOM    277  C   ARG A  38     -14.964   3.842 -24.803  1.00 78.18           C  
ATOM    278  CB  ARG A  38     -16.159   3.750 -27.000  1.00 78.18           C  
ATOM    279  O   ARG A  38     -15.011   2.683 -24.387  1.00 78.18           O  
ATOM    280  CG  ARG A  38     -17.332   4.650 -26.643  1.00 78.18           C  
ATOM    281  CD  ARG A  38     -18.600   4.243 -27.380  1.00 78.18           C  
ATOM    282  NE  ARG A  38     -19.620   5.285 -27.313  1.00 78.18           N  
ATOM    283  NH1 ARG A  38     -21.320   3.867 -26.650  1.00 78.18           N  
ATOM    284  NH2 ARG A  38     -21.734   6.103 -26.940  1.00 78.18           N  
ATOM    285  CZ  ARG A  38     -20.889   5.083 -26.968  1.00 78.18           C  
ATOM    286  N   ARG A  39     -14.944   4.921 -24.074  1.00 85.36           N  
ATOM    287  CA  ARG A  39     -15.055   4.834 -22.622  1.00 85.36           C  
ATOM    288  C   ARG A  39     -16.442   4.357 -22.206  1.00 85.36           C  
ATOM    289  CB  ARG A  39     -14.752   6.189 -21.977  1.00 85.36           C  
ATOM    290  O   ARG A  39     -17.451   4.948 -22.596  1.00 85.36           O  
ATOM    291  CG  ARG A  39     -13.292   6.603 -22.072  1.00 85.36           C  
ATOM    292  CD  ARG A  39     -13.061   7.990 -21.489  1.00 85.36           C  
ATOM    293  NE  ARG A  39     -11.685   8.437 -21.691  1.00 85.36           N  
ATOM    294  NH1 ARG A  39     -12.215  10.682 -21.818  1.00 85.36           N  
ATOM    295  NH2 ARG A  39     -10.036  10.001 -22.020  1.00 85.36           N  
ATOM    296  CZ  ARG A  39     -11.315   9.706 -21.842  1.00 85.36           C  
ATOM    297  N   GLU A  40     -16.390   3.252 -21.585  1.00 93.66           N  
ATOM    298  CA  GLU A  40     -17.628   2.734 -21.011  1.00 93.66           C  
ATOM    299  C   GLU A  40     -17.636   2.883 -19.492  1.00 93.66           C  
ATOM    300  CB  GLU A  40     -17.827   1.266 -21.397  1.00 93.66           C  
ATOM    301  O   GLU A  40     -16.817   2.274 -18.799  1.00 93.66           O  
ATOM    302  CG  GLU A  40     -17.973   1.039 -22.894  1.00 93.66           C  
ATOM    303  CD  GLU A  40     -18.068  -0.431 -23.272  1.00 93.66           C  
ATOM    304  OE1 GLU A  40     -18.039  -0.750 -24.482  1.00 93.66           O  
ATOM    305  OE2 GLU A  40     -18.174  -1.270 -22.349  1.00 93.66           O  
ATOM    306  N   ILE A  41     -18.640   3.570 -19.073  1.00 96.72           N  
ATOM    307  CA  ILE A  41     -18.733   3.850 -17.644  1.00 96.72           C  
ATOM    308  C   ILE A  41     -19.376   2.666 -16.927  1.00 96.72           C  
ATOM    309  CB  ILE A  41     -19.536   5.142 -17.373  1.00 96.72           C  
ATOM    310  O   ILE A  41     -20.351   2.090 -17.417  1.00 96.72           O  
ATOM    311  CG1 ILE A  41     -18.837   6.349 -18.008  1.00 96.72           C  
ATOM    312  CG2 ILE A  41     -19.730   5.351 -15.868  1.00 96.72           C  
ATOM    313  CD1 ILE A  41     -19.646   7.637 -17.944  1.00 96.72           C  
ATOM    314  N   VAL A  42     -18.818   2.345 -15.807  1.00 97.26           N  
ATOM    315  CA  VAL A  42     -19.379   1.317 -14.937  1.00 97.26           C  
ATOM    316  C   VAL A  42     -20.177   1.972 -13.811  1.00 97.26           C  
ATOM    317  CB  VAL A  42     -18.278   0.406 -14.350  1.00 97.26           C  
ATOM    318  O   VAL A  42     -19.614   2.346 -12.780  1.00 97.26           O  
ATOM    319  CG1 VAL A  42     -18.895  -0.751 -13.567  1.00 97.26           C  
ATOM    320  CG2 VAL A  42     -17.372  -0.119 -15.462  1.00 97.26           C  
ATOM    321  N   TRP A  43     -21.430   2.152 -13.938  1.00 97.11           N  
ATOM    322  CA  TRP A  43     -22.268   3.026 -13.124  1.00 97.11           C  
ATOM    323  C   TRP A  43     -22.411   2.479 -11.707  1.00 97.11           C  
ATOM    324  CB  TRP A  43     -23.650   3.192 -13.761  1.00 97.11           C  
ATOM    325  O   TRP A  43     -22.444   3.243 -10.740  1.00 97.11           O  
ATOM    326  CG  TRP A  43     -23.679   4.156 -14.910  1.00 97.11           C  
ATOM    327  CD1 TRP A  43     -23.765   3.851 -16.240  1.00 97.11           C  
ATOM    328  CD2 TRP A  43     -23.616   5.583 -14.829  1.00 97.11           C  
ATOM    329  CE2 TRP A  43     -23.670   6.080 -16.150  1.00 97.11           C  
ATOM    330  CE3 TRP A  43     -23.520   6.492 -13.766  1.00 97.11           C  
ATOM    331  NE1 TRP A  43     -23.760   5.003 -16.991  1.00 97.11           N  
ATOM    332  CH2 TRP A  43     -23.536   8.313 -15.378  1.00 97.11           C  
ATOM    333  CZ2 TRP A  43     -23.631   7.446 -16.436  1.00 97.11           C  
ATOM    334  CZ3 TRP A  43     -23.481   7.851 -14.053  1.00 97.11           C  
ATOM    335  N   PRO A  44     -22.436   1.171 -11.551  1.00 97.01           N  
ATOM    336  CA  PRO A  44     -22.469   0.689 -10.169  1.00 97.01           C  
ATOM    337  C   PRO A  44     -21.249   1.127  -9.362  1.00 97.01           C  
ATOM    338  CB  PRO A  44     -22.500  -0.834 -10.327  1.00 97.01           C  
ATOM    339  O   PRO A  44     -21.372   1.452  -8.178  1.00 97.01           O  
ATOM    340  CG  PRO A  44     -23.196  -1.068 -11.629  1.00 97.01           C  
ATOM    341  CD  PRO A  44     -22.756  -0.013 -12.602  1.00 97.01           C  
ATOM    342  N   ASN A  45     -20.112   1.101 -10.020  1.00 96.29           N  
ATOM    343  CA  ASN A  45     -18.903   1.590  -9.365  1.00 96.29           C  
ATOM    344  C   ASN A  45     -19.011   3.074  -9.026  1.00 96.29           C  
ATOM    345  CB  ASN A  45     -17.676   1.334 -10.243  1.00 96.29           C  
ATOM    346  O   ASN A  45     -18.612   3.497  -7.940  1.00 96.29           O  
ATOM    347  CG  ASN A  45     -17.283  -0.129 -10.285  1.00 96.29           C  
ATOM    348  ND2 ASN A  45     -16.060  -0.402 -10.724  1.00 96.29           N  
ATOM    349  OD1 ASN A  45     -18.072  -1.007  -9.926  1.00 96.29           O  
ATOM    350  N   VAL A  46     -19.598   3.749  -9.956  1.00 97.59           N  
ATOM    351  CA  VAL A  46     -19.744   5.189  -9.770  1.00 97.59           C  
ATOM    352  C   VAL A  46     -20.626   5.466  -8.554  1.00 97.59           C  
ATOM    353  CB  VAL A  46     -20.339   5.866 -11.025  1.00 97.59           C  
ATOM    354  O   VAL A  46     -20.255   6.247  -7.676  1.00 97.59           O  
ATOM    355  CG1 VAL A  46     -20.657   7.334 -10.747  1.00 97.59           C  
ATOM    356  CG2 VAL A  46     -19.378   5.738 -12.206  1.00 97.59           C  
ATOM    357  N   VAL A  47     -21.732   4.861  -8.487  1.00 97.95           N  
ATOM    358  CA  VAL A  47     -22.700   5.055  -7.413  1.00 97.95           C  
ATOM    359  C   VAL A  47     -22.074   4.666  -6.075  1.00 97.95           C  
ATOM    360  CB  VAL A  47     -23.989   4.238  -7.656  1.00 97.95           C  
ATOM    361  O   VAL A  47     -22.199   5.395  -5.089  1.00 97.95           O  
ATOM    362  CG1 VAL A  47     -24.888   4.267  -6.421  1.00 97.95           C  
ATOM    363  CG2 VAL A  47     -24.735   4.771  -8.877  1.00 97.95           C  
ATOM    364  N   MET A  48     -21.422   3.575  -6.049  1.00 95.81           N  
ATOM    365  CA  MET A  48     -20.779   3.091  -4.831  1.00 95.81           C  
ATOM    366  C   MET A  48     -19.730   4.082  -4.338  1.00 95.81           C  
ATOM    367  CB  MET A  48     -20.136   1.724  -5.068  1.00 95.81           C  
ATOM    368  O   MET A  48     -19.705   4.430  -3.156  1.00 95.81           O  
ATOM    369  CG  MET A  48     -19.476   1.134  -3.833  1.00 95.81           C  
ATOM    370  SD  MET A  48     -18.532  -0.396  -4.203  1.00 95.81           S  
ATOM    371  CE  MET A  48     -17.017   0.322  -4.896  1.00 95.81           C  
ATOM    372  N   HIS A  49     -18.931   4.569  -5.199  1.00 97.02           N  
ATOM    373  CA  HIS A  49     -17.859   5.483  -4.819  1.00 97.02           C  
ATOM    374  C   HIS A  49     -18.417   6.833  -4.380  1.00 97.02           C  
ATOM    375  CB  HIS A  49     -16.879   5.671  -5.978  1.00 97.02           C  
ATOM    376  O   HIS A  49     -17.882   7.462  -3.464  1.00 97.02           O  
ATOM    377  CG  HIS A  49     -15.910   4.542  -6.134  1.00 97.02           C  
ATOM    378  CD2 HIS A  49     -15.830   3.562  -7.064  1.00 97.02           C  
ATOM    379  ND1 HIS A  49     -14.868   4.330  -5.258  1.00 97.02           N  
ATOM    380  CE1 HIS A  49     -14.186   3.265  -5.645  1.00 97.02           C  
ATOM    381  NE2 HIS A  49     -14.749   2.781  -6.738  1.00 97.02           N  
ATOM    382  N   ILE A  50     -19.488   7.243  -5.033  1.00 98.08           N  
ATOM    383  CA  ILE A  50     -20.143   8.473  -4.600  1.00 98.08           C  
ATOM    384  C   ILE A  50     -20.667   8.305  -3.175  1.00 98.08           C  
ATOM    385  CB  ILE A  50     -21.295   8.865  -5.552  1.00 98.08           C  
ATOM    386  O   ILE A  50     -20.463   9.175  -2.326  1.00 98.08           O  
ATOM    387  CG1 ILE A  50     -20.737   9.386  -6.881  1.00 98.08           C  
ATOM    388  CG2 ILE A  50     -22.207   9.906  -4.896  1.00 98.08           C  
ATOM    389  CD1 ILE A  50     -21.802   9.672  -7.930  1.00 98.08           C  
ATOM    390  N   TYR A  51     -21.263   7.220  -2.938  1.00 97.88           N  
ATOM    391  CA  TYR A  51     -21.769   6.942  -1.598  1.00 97.88           C  
ATOM    392  C   TYR A  51     -20.639   6.948  -0.576  1.00 97.88           C  
ATOM    393  CB  TYR A  51     -22.494   5.593  -1.567  1.00 97.88           C  
ATOM    394  O   TYR A  51     -20.731   7.616   0.456  1.00 97.88           O  
ATOM    395  CG  TYR A  51     -22.717   5.055  -0.174  1.00 97.88           C  
ATOM    396  CD1 TYR A  51     -21.900   4.054   0.346  1.00 97.88           C  
ATOM    397  CD2 TYR A  51     -23.745   5.546   0.623  1.00 97.88           C  
ATOM    398  CE1 TYR A  51     -22.103   3.554   1.628  1.00 97.88           C  
ATOM    399  CE2 TYR A  51     -23.957   5.054   1.907  1.00 97.88           C  
ATOM    400  OH  TYR A  51     -23.338   3.569   3.670  1.00 97.88           O  
ATOM    401  CZ  TYR A  51     -23.132   4.060   2.400  1.00 97.88           C  
ATOM    402  N   LEU A  52     -19.588   6.228  -0.822  1.00 98.08           N  
ATOM    403  CA  LEU A  52     -18.491   6.092   0.130  1.00 98.08           C  
ATOM    404  C   LEU A  52     -17.858   7.448   0.426  1.00 98.08           C  
ATOM    405  CB  LEU A  52     -17.431   5.127  -0.407  1.00 98.08           C  
ATOM    406  O   LEU A  52     -17.564   7.762   1.582  1.00 98.08           O  
ATOM    407  CG  LEU A  52     -17.813   3.646  -0.431  1.00 98.08           C  
ATOM    408  CD1 LEU A  52     -16.727   2.830  -1.124  1.00 98.08           C  
ATOM    409  CD2 LEU A  52     -18.054   3.132   0.984  1.00 98.08           C  
ATOM    410  N   ASN A  53     -17.747   8.263  -0.589  1.00 98.45           N  
ATOM    411  CA  ASN A  53     -17.109   9.561  -0.403  1.00 98.45           C  
ATOM    412  C   ASN A  53     -18.006  10.520   0.375  1.00 98.45           C  
ATOM    413  CB  ASN A  53     -16.726  10.170  -1.753  1.00 98.45           C  
ATOM    414  O   ASN A  53     -17.531  11.255   1.243  1.00 98.45           O  
ATOM    415  CG  ASN A  53     -15.442   9.588  -2.312  1.00 98.45           C  
ATOM    416  ND2 ASN A  53     -15.571   8.596  -3.186  1.00 98.45           N  
ATOM    417  OD1 ASN A  53     -14.343  10.026  -1.961  1.00 98.45           O  
ATOM    418  N   VAL A  54     -19.257  10.478   0.049  1.00 98.68           N  
ATOM    419  CA  VAL A  54     -20.198  11.316   0.785  1.00 98.68           C  
ATOM    420  C   VAL A  54     -20.268  10.859   2.241  1.00 98.68           C  
ATOM    421  CB  VAL A  54     -21.606  11.283   0.149  1.00 98.68           C  
ATOM    422  O   VAL A  54     -20.214  11.680   3.159  1.00 98.68           O  
ATOM    423  CG1 VAL A  54     -22.629  11.951   1.065  1.00 98.68           C  
ATOM    424  CG2 VAL A  54     -21.588  11.959  -1.221  1.00 98.68           C  
ATOM    425  N   ALA A  55     -20.331   9.579   2.474  1.00 98.63           N  
ATOM    426  CA  ALA A  55     -20.350   9.014   3.820  1.00 98.63           C  
ATOM    427  C   ALA A  55     -19.064   9.342   4.572  1.00 98.63           C  
ATOM    428  CB  ALA A  55     -20.556   7.502   3.759  1.00 98.63           C  
ATOM    429  O   ALA A  55     -19.089   9.589   5.780  1.00 98.63           O  
ATOM    430  N   ALA A  56     -17.985   9.328   3.873  1.00 98.78           N  
ATOM    431  CA  ALA A  56     -16.700   9.667   4.478  1.00 98.78           C  
ATOM    432  C   ALA A  56     -16.673  11.126   4.927  1.00 98.78           C  
ATOM    433  CB  ALA A  56     -15.562   9.394   3.498  1.00 98.78           C  
ATOM    434  O   ALA A  56     -16.138  11.444   5.992  1.00 98.78           O  
ATOM    435  N   LEU A  57     -17.266  12.001   4.082  1.00 98.70           N  
ATOM    436  CA  LEU A  57     -17.351  13.406   4.464  1.00 98.70           C  
ATOM    437  C   LEU A  57     -18.173  13.575   5.738  1.00 98.70           C  
ATOM    438  CB  LEU A  57     -17.968  14.232   3.332  1.00 98.70           C  
ATOM    439  O   LEU A  57     -17.811  14.362   6.615  1.00 98.70           O  
ATOM    440  CG  LEU A  57     -17.100  14.434   2.089  1.00 98.70           C  
ATOM    441  CD1 LEU A  57     -17.891  15.150   1.000  1.00 98.70           C  
ATOM    442  CD2 LEU A  57     -15.837  15.213   2.439  1.00 98.70           C  
ATOM    443  N   TYR A  58     -19.214  12.873   5.813  1.00 98.72           N  
ATOM    444  CA  TYR A  58     -20.014  12.853   7.032  1.00 98.72           C  
ATOM    445  C   TYR A  58     -19.205  12.313   8.206  1.00 98.72           C  
ATOM    446  CB  TYR A  58     -21.275  12.006   6.834  1.00 98.72           C  
ATOM    447  O   TYR A  58     -19.285  12.840   9.318  1.00 98.72           O  
ATOM    448  CG  TYR A  58     -22.221  12.042   8.010  1.00 98.72           C  
ATOM    449  CD1 TYR A  58     -22.669  10.865   8.605  1.00 98.72           C  
ATOM    450  CD2 TYR A  58     -22.669  13.253   8.528  1.00 98.72           C  
ATOM    451  CE1 TYR A  58     -23.542  10.893   9.687  1.00 98.72           C  
ATOM    452  CE2 TYR A  58     -23.542  13.293   9.611  1.00 98.72           C  
ATOM    453  OH  TYR A  58     -24.836  12.143  11.254  1.00 98.72           O  
ATOM    454  CZ  TYR A  58     -23.972  12.109  10.183  1.00 98.72           C  
ATOM    455  N   GLY A  59     -18.473  11.222   7.956  1.00 98.75           N  
ATOM    456  CA  GLY A  59     -17.578  10.693   8.973  1.00 98.75           C  
ATOM    457  C   GLY A  59     -16.577  11.715   9.478  1.00 98.75           C  
ATOM    458  O   GLY A  59     -16.289  11.771  10.675  1.00 98.75           O  
ATOM    459  N   THR A  60     -16.067  12.540   8.578  1.00 98.59           N  
ATOM    460  CA  THR A  60     -15.150  13.607   8.963  1.00 98.59           C  
ATOM    461  C   THR A  60     -15.840  14.607   9.886  1.00 98.59           C  
ATOM    462  CB  THR A  60     -14.598  14.342   7.727  1.00 98.59           C  
ATOM    463  O   THR A  60     -15.275  15.015  10.902  1.00 98.59           O  
ATOM    464  CG2 THR A  60     -13.638  15.456   8.132  1.00 98.59           C  
ATOM    465  OG1 THR A  60     -13.902  13.406   6.893  1.00 98.59           O  
ATOM    466  N   TYR A  61     -17.010  14.961   9.508  1.00 98.59           N  
ATOM    467  CA  TYR A  61     -17.812  15.841  10.350  1.00 98.59           C  
ATOM    468  C   TYR A  61     -18.009  15.240  11.736  1.00 98.59           C  
ATOM    469  CB  TYR A  61     -19.172  16.114   9.701  1.00 98.59           C  
ATOM    470  O   TYR A  61     -17.790  15.911  12.748  1.00 98.59           O  
ATOM    471  CG  TYR A  61     -20.195  16.684  10.653  1.00 98.59           C  
ATOM    472  CD1 TYR A  61     -21.252  15.905  11.119  1.00 98.59           C  
ATOM    473  CD2 TYR A  61     -20.109  18.003  11.087  1.00 98.59           C  
ATOM    474  CE1 TYR A  61     -22.198  16.427  11.995  1.00 98.59           C  
ATOM    475  CE2 TYR A  61     -21.049  18.535  11.963  1.00 98.59           C  
ATOM    476  OH  TYR A  61     -23.023  18.262  13.278  1.00 98.59           O  
ATOM    477  CZ  TYR A  61     -22.089  17.740  12.411  1.00 98.59           C  
ATOM    478  N   LEU A  62     -18.340  13.987  11.836  1.00 98.64           N  
ATOM    479  CA  LEU A  62     -18.584  13.310  13.104  1.00 98.64           C  
ATOM    480  C   LEU A  62     -17.303  13.220  13.928  1.00 98.64           C  
ATOM    481  CB  LEU A  62     -19.149  11.908  12.864  1.00 98.64           C  
ATOM    482  O   LEU A  62     -17.339  13.343  15.154  1.00 98.64           O  
ATOM    483  CG  LEU A  62     -20.558  11.837  12.273  1.00 98.64           C  
ATOM    484  CD1 LEU A  62     -20.953  10.386  12.018  1.00 98.64           C  
ATOM    485  CD2 LEU A  62     -21.561  12.515  13.201  1.00 98.64           C  
ATOM    486  N   MET A  63     -16.221  12.960  13.247  1.00 97.99           N  
ATOM    487  CA  MET A  63     -14.931  12.852  13.922  1.00 97.99           C  
ATOM    488  C   MET A  63     -14.583  14.151  14.643  1.00 97.99           C  
ATOM    489  CB  MET A  63     -13.829  12.497  12.923  1.00 97.99           C  
ATOM    490  O   MET A  63     -14.013  14.126  15.735  1.00 97.99           O  
ATOM    491  CG  MET A  63     -12.499  12.153  13.574  1.00 97.99           C  
ATOM    492  SD  MET A  63     -11.278  11.493  12.373  1.00 97.99           S  
ATOM    493  CE  MET A  63      -9.755  12.229  13.028  1.00 97.99           C  
ATOM    494  N   LEU A  64     -15.065  15.281  14.102  1.00 97.36           N  
ATOM    495  CA  LEU A  64     -14.721  16.598  14.628  1.00 97.36           C  
ATOM    496  C   LEU A  64     -15.768  17.072  15.631  1.00 97.36           C  
ATOM    497  CB  LEU A  64     -14.591  17.613  13.490  1.00 97.36           C  
ATOM    498  O   LEU A  64     -15.513  17.991  16.413  1.00 97.36           O  
ATOM    499  CG  LEU A  64     -13.481  17.351  12.471  1.00 97.36           C  
ATOM    500  CD1 LEU A  64     -13.557  18.361  11.331  1.00 97.36           C  
ATOM    501  CD2 LEU A  64     -12.114  17.400  13.145  1.00 97.36           C  
ATOM    502  N   THR A  65     -16.854  16.419  15.775  1.00 98.01           N  
ATOM    503  CA  THR A  65     -17.941  16.965  16.581  1.00 98.01           C  
ATOM    504  C   THR A  65     -18.330  15.995  17.692  1.00 98.01           C  
ATOM    505  CB  THR A  65     -19.174  17.279  15.714  1.00 98.01           C  
ATOM    506  O   THR A  65     -18.371  16.371  18.866  1.00 98.01           O  
ATOM    507  CG2 THR A  65     -18.870  18.378  14.701  1.00 98.01           C  
ATOM    508  OG1 THR A  65     -19.572  16.095  15.013  1.00 98.01           O  
ATOM    509  N   SER A  66     -18.494  14.703  17.384  1.00 97.67           N  
ATOM    510  CA  SER A  66     -19.228  13.894  18.352  1.00 97.67           C  
ATOM    511  C   SER A  66     -18.461  12.624  18.705  1.00 97.67           C  
ATOM    512  CB  SER A  66     -20.610  13.530  17.808  1.00 97.67           C  
ATOM    513  O   SER A  66     -18.755  11.975  19.711  1.00 97.67           O  
ATOM    514  OG  SER A  66     -20.498  12.771  16.617  1.00 97.67           O  
ATOM    515  N   ALA A  67     -17.373  12.281  17.865  1.00 98.11           N  
ATOM    516  CA  ALA A  67     -16.715  10.990  18.048  1.00 98.11           C  
ATOM    517  C   ALA A  67     -15.733  11.036  19.216  1.00 98.11           C  
ATOM    518  CB  ALA A  67     -15.995  10.574  16.768  1.00 98.11           C  
ATOM    519  O   ALA A  67     -15.133  12.078  19.490  1.00 98.11           O  
ATOM    520  N   LYS A  68     -15.690   9.952  19.910  1.00 98.39           N  
ATOM    521  CA  LYS A  68     -14.656   9.801  20.930  1.00 98.39           C  
ATOM    522  C   LYS A  68     -13.266   9.763  20.301  1.00 98.39           C  
ATOM    523  CB  LYS A  68     -14.894   8.534  21.753  1.00 98.39           C  
ATOM    524  O   LYS A  68     -13.091   9.237  19.200  1.00 98.39           O  
ATOM    525  CG  LYS A  68     -16.204   8.536  22.527  1.00 98.39           C  
ATOM    526  CD  LYS A  68     -16.374   7.260  23.340  1.00 98.39           C  
ATOM    527  CE  LYS A  68     -17.647   7.293  24.175  1.00 98.39           C  
ATOM    528  NZ  LYS A  68     -17.898   5.987  24.855  1.00 98.39           N  
ATOM    529  N   ILE A  69     -12.316  10.215  20.984  1.00 98.22           N  
ATOM    530  CA  ILE A  69     -10.947  10.297  20.486  1.00 98.22           C  
ATOM    531  C   ILE A  69     -10.425   8.895  20.178  1.00 98.22           C  
ATOM    532  CB  ILE A  69     -10.019  11.004  21.498  1.00 98.22           C  
ATOM    533  O   ILE A  69      -9.709   8.695  19.194  1.00 98.22           O  
ATOM    534  CG1 ILE A  69     -10.365  12.494  21.590  1.00 98.22           C  
ATOM    535  CG2 ILE A  69      -8.550  10.805  21.114  1.00 98.22           C  
ATOM    536  CD1 ILE A  69      -9.628  13.234  22.698  1.00 98.22           C  
ATOM    537  N   LEU A  70     -10.836   7.886  20.982  1.00 98.54           N  
ATOM    538  CA  LEU A  70     -10.393   6.506  20.814  1.00 98.54           C  
ATOM    539  C   LEU A  70     -10.811   5.962  19.453  1.00 98.54           C  
ATOM    540  CB  LEU A  70     -10.961   5.622  21.927  1.00 98.54           C  
ATOM    541  O   LEU A  70     -10.107   5.138  18.866  1.00 98.54           O  
ATOM    542  CG  LEU A  70     -10.370   5.825  23.323  1.00 98.54           C  
ATOM    543  CD1 LEU A  70     -11.024   4.873  24.319  1.00 98.54           C  
ATOM    544  CD2 LEU A  70      -8.859   5.626  23.299  1.00 98.54           C  
ATOM    545  N   THR A  71     -11.957   6.404  18.934  1.00 98.68           N  
ATOM    546  CA  THR A  71     -12.424   5.976  17.621  1.00 98.68           C  
ATOM    547  C   THR A  71     -11.502   6.496  16.522  1.00 98.68           C  
ATOM    548  CB  THR A  71     -13.863   6.456  17.356  1.00 98.68           C  
ATOM    549  O   THR A  71     -11.201   5.779  15.566  1.00 98.68           O  
ATOM    550  CG2 THR A  71     -14.382   5.930  16.022  1.00 98.68           C  
ATOM    551  OG1 THR A  71     -14.718   5.987  18.406  1.00 98.68           O  
ATOM    552  N   GLY A  72     -11.120   7.724  16.706  1.00 98.39           N  
ATOM    553  CA  GLY A  72     -10.152   8.283  15.776  1.00 98.39           C  
ATOM    554  C   GLY A  72      -8.828   7.542  15.776  1.00 98.39           C  
ATOM    555  O   GLY A  72      -8.261   7.274  14.715  1.00 98.39           O  
ATOM    556  N   ILE A  73      -8.308   7.222  16.950  1.00 98.62           N  
ATOM    557  CA  ILE A  73      -7.061   6.477  17.085  1.00 98.62           C  
ATOM    558  C   ILE A  73      -7.208   5.102  16.436  1.00 98.62           C  
ATOM    559  CB  ILE A  73      -6.647   6.329  18.566  1.00 98.62           C  
ATOM    560  O   ILE A  73      -6.314   4.649  15.718  1.00 98.62           O  
ATOM    561  CG1 ILE A  73      -6.260   7.692  19.151  1.00 98.62           C  
ATOM    562  CG2 ILE A  73      -5.499   5.326  18.709  1.00 98.62           C  
ATOM    563  CD1 ILE A  73      -5.992   7.669  20.650  1.00 98.62           C  
ATOM    564  N   TRP A  74      -8.350   4.501  16.674  1.00 98.75           N  
ATOM    565  CA  TRP A  74      -8.658   3.201  16.086  1.00 98.75           C  
ATOM    566  C   TRP A  74      -8.661   3.281  14.563  1.00 98.75           C  
ATOM    567  CB  TRP A  74     -10.012   2.691  16.586  1.00 98.75           C  
ATOM    568  O   TRP A  74      -8.089   2.420  13.889  1.00 98.75           O  
ATOM    569  CG  TRP A  74     -10.498   1.461  15.880  1.00 98.75           C  
ATOM    570  CD1 TRP A  74     -11.704   1.288  15.260  1.00 98.75           C  
ATOM    571  CD2 TRP A  74      -9.787   0.228  15.727  1.00 98.75           C  
ATOM    572  CE2 TRP A  74     -10.624  -0.649  15.002  1.00 98.75           C  
ATOM    573  CE3 TRP A  74      -8.523  -0.220  16.132  1.00 98.75           C  
ATOM    574  NE1 TRP A  74     -11.786   0.021  14.730  1.00 98.75           N  
ATOM    575  CH2 TRP A  74      -8.994  -2.363  15.081  1.00 98.75           C  
ATOM    576  CZ2 TRP A  74     -10.236  -1.950  14.673  1.00 98.75           C  
ATOM    577  CZ3 TRP A  74      -8.138  -1.515  15.804  1.00 98.75           C  
ATOM    578  N   ALA A  75      -9.249   4.276  14.000  1.00 98.70           N  
ATOM    579  CA  ALA A  75      -9.271   4.489  12.555  1.00 98.70           C  
ATOM    580  C   ALA A  75      -7.859   4.664  12.004  1.00 98.70           C  
ATOM    581  CB  ALA A  75     -10.128   5.705  12.209  1.00 98.70           C  
ATOM    582  O   ALA A  75      -7.527   4.125  10.946  1.00 98.70           O  
ATOM    583  N   PHE A  76      -7.125   5.386  12.731  1.00 98.49           N  
ATOM    584  CA  PHE A  76      -5.747   5.630  12.322  1.00 98.49           C  
ATOM    585  C   PHE A  76      -4.949   4.332  12.305  1.00 98.49           C  
ATOM    586  CB  PHE A  76      -5.079   6.644  13.256  1.00 98.49           C  
ATOM    587  O   PHE A  76      -4.191   4.076  11.367  1.00 98.49           O  
ATOM    588  CG  PHE A  76      -3.647   6.942  12.904  1.00 98.49           C  
ATOM    589  CD1 PHE A  76      -2.606   6.429  13.669  1.00 98.49           C  
ATOM    590  CD2 PHE A  76      -3.340   7.737  11.807  1.00 98.49           C  
ATOM    591  CE1 PHE A  76      -1.280   6.703  13.345  1.00 98.49           C  
ATOM    592  CE2 PHE A  76      -2.017   8.015  11.477  1.00 98.49           C  
ATOM    593  CZ  PHE A  76      -0.988   7.498  12.248  1.00 98.49           C  
ATOM    594  N   ILE A  77      -5.084   3.490  13.287  1.00 98.69           N  
ATOM    595  CA  ILE A  77      -4.403   2.203  13.373  1.00 98.69           C  
ATOM    596  C   ILE A  77      -4.816   1.320  12.198  1.00 98.69           C  
ATOM    597  CB  ILE A  77      -4.707   1.491  14.710  1.00 98.69           C  
ATOM    598  O   ILE A  77      -3.969   0.693  11.556  1.00 98.69           O  
ATOM    599  CG1 ILE A  77      -4.024   2.223  15.872  1.00 98.69           C  
ATOM    600  CG2 ILE A  77      -4.269   0.025  14.654  1.00 98.69           C  
ATOM    601  CD1 ILE A  77      -4.441   1.724  17.248  1.00 98.69           C  
ATOM    602  N   LEU A  78      -6.060   1.315  11.932  1.00 98.78           N  
ATOM    603  CA  LEU A  78      -6.580   0.533  10.816  1.00 98.78           C  
ATOM    604  C   LEU A  78      -6.024   1.041   9.490  1.00 98.78           C  
ATOM    605  CB  LEU A  78      -8.110   0.581  10.794  1.00 98.78           C  
ATOM    606  O   LEU A  78      -5.687   0.248   8.608  1.00 98.78           O  
ATOM    607  CG  LEU A  78      -8.828  -0.153  11.927  1.00 98.78           C  
ATOM    608  CD1 LEU A  78     -10.309   0.208  11.938  1.00 98.78           C  
ATOM    609  CD2 LEU A  78      -8.641  -1.661  11.790  1.00 98.78           C  
ATOM    610  N   TYR A  79      -6.001   2.338   9.376  1.00 98.67           N  
ATOM    611  CA  TYR A  79      -5.402   2.961   8.201  1.00 98.67           C  
ATOM    612  C   TYR A  79      -3.981   2.457   7.980  1.00 98.67           C  
ATOM    613  CB  TYR A  79      -5.398   4.486   8.344  1.00 98.67           C  
ATOM    614  O   TYR A  79      -3.632   2.028   6.878  1.00 98.67           O  
ATOM    615  CG  TYR A  79      -4.449   5.182   7.399  1.00 98.67           C  
ATOM    616  CD1 TYR A  79      -3.216   5.655   7.841  1.00 98.67           C  
ATOM    617  CD2 TYR A  79      -4.784   5.369   6.062  1.00 98.67           C  
ATOM    618  CE1 TYR A  79      -2.340   6.299   6.974  1.00 98.67           C  
ATOM    619  CE2 TYR A  79      -3.916   6.011   5.186  1.00 98.67           C  
ATOM    620  OH  TYR A  79      -1.834   7.109   4.788  1.00 98.67           O  
ATOM    621  CZ  TYR A  79      -2.697   6.472   5.650  1.00 98.67           C  
ATOM    622  N   GLU A  80      -3.175   2.537   9.025  1.00 98.15           N  
ATOM    623  CA  GLU A  80      -1.789   2.090   8.918  1.00 98.15           C  
ATOM    624  C   GLU A  80      -1.713   0.612   8.548  1.00 98.15           C  
ATOM    625  CB  GLU A  80      -1.040   2.344  10.229  1.00 98.15           C  
ATOM    626  O   GLU A  80      -0.893   0.216   7.717  1.00 98.15           O  
ATOM    627  CG  GLU A  80      -0.907   3.817  10.586  1.00 98.15           C  
ATOM    628  CD  GLU A  80       0.005   4.584   9.642  1.00 98.15           C  
ATOM    629  OE1 GLU A  80       0.060   5.831   9.731  1.00 98.15           O  
ATOM    630  OE2 GLU A  80       0.670   3.932   8.806  1.00 98.15           O  
ATOM    631  N   GLY A  81      -2.617  -0.154   9.194  1.00 98.58           N  
ATOM    632  CA  GLY A  81      -2.674  -1.573   8.881  1.00 98.58           C  
ATOM    633  C   GLY A  81      -3.028  -1.850   7.432  1.00 98.58           C  
ATOM    634  O   GLY A  81      -2.397  -2.687   6.782  1.00 98.58           O  
ATOM    635  N   GLY A  82      -4.002  -1.123   6.935  1.00 98.59           N  
ATOM    636  CA  GLY A  82      -4.385  -1.273   5.540  1.00 98.59           C  
ATOM    637  C   GLY A  82      -3.274  -0.909   4.573  1.00 98.59           C  
ATOM    638  O   GLY A  82      -3.005  -1.645   3.622  1.00 98.59           O  
ATOM    639  N   ILE A  83      -2.610   0.248   4.837  1.00 98.45           N  
ATOM    640  CA  ILE A  83      -1.519   0.695   3.978  1.00 98.45           C  
ATOM    641  C   ILE A  83      -0.379  -0.320   4.023  1.00 98.45           C  
ATOM    642  CB  ILE A  83      -1.009   2.093   4.393  1.00 98.45           C  
ATOM    643  O   ILE A  83       0.219  -0.637   2.992  1.00 98.45           O  
ATOM    644  CG1 ILE A  83      -2.103   3.145   4.179  1.00 98.45           C  
ATOM    645  CG2 ILE A  83       0.260   2.457   3.618  1.00 98.45           C  
ATOM    646  CD1 ILE A  83      -2.518   3.320   2.725  1.00 98.45           C  
ATOM    647  N   LEU A  84      -0.144  -0.913   5.155  1.00 98.40           N  
ATOM    648  CA  LEU A  84       0.884  -1.938   5.299  1.00 98.40           C  
ATOM    649  C   LEU A  84       0.523  -3.186   4.499  1.00 98.40           C  
ATOM    650  CB  LEU A  84       1.078  -2.301   6.773  1.00 98.40           C  
ATOM    651  O   LEU A  84       1.390  -3.798   3.872  1.00 98.40           O  
ATOM    652  CG  LEU A  84       2.310  -3.143   7.108  1.00 98.40           C  
ATOM    653  CD1 LEU A  84       3.584  -2.370   6.785  1.00 98.40           C  
ATOM    654  CD2 LEU A  84       2.290  -3.561   8.575  1.00 98.40           C  
ATOM    655  N   GLY A  85      -0.764  -3.604   4.593  1.00 98.73           N  
ATOM    656  CA  GLY A  85      -1.217  -4.726   3.786  1.00 98.73           C  
ATOM    657  C   GLY A  85      -0.964  -4.534   2.303  1.00 98.73           C  
ATOM    658  O   GLY A  85      -0.625  -5.487   1.598  1.00 98.73           O  
ATOM    659  N   ILE A  86      -1.052  -3.254   1.862  1.00 98.76           N  
ATOM    660  CA  ILE A  86      -0.841  -2.937   0.453  1.00 98.76           C  
ATOM    661  C   ILE A  86       0.655  -2.900   0.152  1.00 98.76           C  
ATOM    662  CB  ILE A  86      -1.498  -1.591   0.073  1.00 98.76           C  
ATOM    663  O   ILE A  86       1.128  -3.581  -0.761  1.00 98.76           O  
ATOM    664  CG1 ILE A  86      -3.023  -1.687   0.199  1.00 98.76           C  
ATOM    665  CG2 ILE A  86      -1.091  -1.173  -1.343  1.00 98.76           C  
ATOM    666  CD1 ILE A  86      -3.729  -0.338   0.209  1.00 98.76           C  
ATOM    667  N   THR A  87       1.355  -2.176   0.951  1.00 98.43           N  
ATOM    668  CA  THR A  87       2.745  -1.874   0.627  1.00 98.43           C  
ATOM    669  C   THR A  87       3.642  -3.071   0.927  1.00 98.43           C  
ATOM    670  CB  THR A  87       3.247  -0.645   1.407  1.00 98.43           C  
ATOM    671  O   THR A  87       4.420  -3.500   0.072  1.00 98.43           O  
ATOM    672  CG2 THR A  87       2.492   0.614   0.994  1.00 98.43           C  
ATOM    673  OG1 THR A  87       3.054  -0.865   2.810  1.00 98.43           O  
ATOM    674  N   ALA A  88       3.573  -3.649   2.129  1.00 98.64           N  
ATOM    675  CA  ALA A  88       4.450  -4.747   2.526  1.00 98.64           C  
ATOM    676  C   ALA A  88       3.948  -6.078   1.972  1.00 98.64           C  
ATOM    677  CB  ALA A  88       4.564  -4.816   4.047  1.00 98.64           C  
ATOM    678  O   ALA A  88       4.717  -7.034   1.845  1.00 98.64           O  
ATOM    679  N   GLY A  89       2.621  -6.127   1.738  1.00 98.67           N  
ATOM    680  CA  GLY A  89       2.011  -7.362   1.273  1.00 98.67           C  
ATOM    681  C   GLY A  89       1.879  -7.430  -0.237  1.00 98.67           C  
ATOM    682  O   GLY A  89       2.853  -7.710  -0.938  1.00 98.67           O  
ATOM    683  N   ALA A  90       0.741  -6.902  -0.735  1.00 98.78           N  
ATOM    684  CA  ALA A  90       0.371  -7.021  -2.143  1.00 98.78           C  
ATOM    685  C   ALA A  90       1.483  -6.497  -3.048  1.00 98.78           C  
ATOM    686  CB  ALA A  90      -0.931  -6.273  -2.416  1.00 98.78           C  
ATOM    687  O   ALA A  90       1.813  -7.119  -4.060  1.00 98.78           O  
ATOM    688  N   HIS A  91       2.112  -5.399  -2.682  1.00 98.65           N  
ATOM    689  CA  HIS A  91       3.060  -4.696  -3.539  1.00 98.65           C  
ATOM    690  C   HIS A  91       4.427  -5.371  -3.518  1.00 98.65           C  
ATOM    691  CB  HIS A  91       3.190  -3.234  -3.107  1.00 98.65           C  
ATOM    692  O   HIS A  91       4.879  -5.899  -4.537  1.00 98.65           O  
ATOM    693  CG  HIS A  91       4.121  -2.436  -3.963  1.00 98.65           C  
ATOM    694  CD2 HIS A  91       4.581  -2.652  -5.218  1.00 98.65           C  
ATOM    695  ND1 HIS A  91       4.695  -1.257  -3.539  1.00 98.65           N  
ATOM    696  CE1 HIS A  91       5.468  -0.781  -4.500  1.00 98.65           C  
ATOM    697  NE2 HIS A  91       5.417  -1.608  -5.530  1.00 98.65           N  
ATOM    698  N   ARG A  92       5.146  -5.530  -2.374  1.00 98.38           N  
ATOM    699  CA  ARG A  92       6.537  -5.958  -2.265  1.00 98.38           C  
ATOM    700  C   ARG A  92       6.637  -7.477  -2.171  1.00 98.38           C  
ATOM    701  CB  ARG A  92       7.204  -5.313  -1.047  1.00 98.38           C  
ATOM    702  O   ARG A  92       7.491  -8.089  -2.815  1.00 98.38           O  
ATOM    703  CG  ARG A  92       7.285  -3.797  -1.121  1.00 98.38           C  
ATOM    704  CD  ARG A  92       8.020  -3.213   0.078  1.00 98.38           C  
ATOM    705  NE  ARG A  92       7.810  -1.772   0.189  1.00 98.38           N  
ATOM    706  NH1 ARG A  92       9.477  -1.441   1.753  1.00 98.38           N  
ATOM    707  NH2 ARG A  92       8.233   0.333   1.006  1.00 98.38           N  
ATOM    708  CZ  ARG A  92       8.507  -0.964   0.982  1.00 98.38           C  
ATOM    709  N   LEU A  93       5.683  -8.098  -1.419  1.00 98.71           N  
ATOM    710  CA  LEU A  93       5.752  -9.534  -1.167  1.00 98.71           C  
ATOM    711  C   LEU A  93       5.249 -10.322  -2.372  1.00 98.71           C  
ATOM    712  CB  LEU A  93       4.936  -9.901   0.075  1.00 98.71           C  
ATOM    713  O   LEU A  93       5.977 -11.150  -2.925  1.00 98.71           O  
ATOM    714  CG  LEU A  93       4.792 -11.393   0.375  1.00 98.71           C  
ATOM    715  CD1 LEU A  93       6.163 -12.026   0.588  1.00 98.71           C  
ATOM    716  CD2 LEU A  93       3.902 -11.611   1.593  1.00 98.71           C  
ATOM    717  N   TRP A  94       4.070 -10.028  -2.888  1.00 98.66           N  
ATOM    718  CA  TRP A  94       3.433 -10.883  -3.885  1.00 98.66           C  
ATOM    719  C   TRP A  94       3.685 -10.357  -5.294  1.00 98.66           C  
ATOM    720  CB  TRP A  94       1.927 -10.983  -3.625  1.00 98.66           C  
ATOM    721  O   TRP A  94       3.976 -11.131  -6.209  1.00 98.66           O  
ATOM    722  CG  TRP A  94       1.571 -11.795  -2.416  1.00 98.66           C  
ATOM    723  CD1 TRP A  94       1.710 -13.146  -2.260  1.00 98.66           C  
ATOM    724  CD2 TRP A  94       1.010 -11.305  -1.194  1.00 98.66           C  
ATOM    725  CE2 TRP A  94       0.835 -12.417  -0.340  1.00 98.66           C  
ATOM    726  CE3 TRP A  94       0.638 -10.034  -0.738  1.00 98.66           C  
ATOM    727  NE1 TRP A  94       1.270 -13.526  -1.014  1.00 98.66           N  
ATOM    728  CH2 TRP A  94      -0.051 -11.039   1.368  1.00 98.66           C  
ATOM    729  CZ2 TRP A  94       0.304 -12.294   0.946  1.00 98.66           C  
ATOM    730  CZ3 TRP A  94       0.109  -9.914   0.543  1.00 98.66           C  
ATOM    731  N   SER A  95       3.664  -8.977  -5.493  1.00 98.43           N  
ATOM    732  CA  SER A  95       3.826  -8.429  -6.836  1.00 98.43           C  
ATOM    733  C   SER A  95       5.280  -8.501  -7.290  1.00 98.43           C  
ATOM    734  CB  SER A  95       3.339  -6.981  -6.887  1.00 98.43           C  
ATOM    735  O   SER A  95       5.567  -8.949  -8.402  1.00 98.43           O  
ATOM    736  OG  SER A  95       1.945  -6.910  -6.639  1.00 98.43           O  
ATOM    737  N   HIS A  96       6.180  -8.133  -6.364  1.00 97.60           N  
ATOM    738  CA  HIS A  96       7.570  -7.984  -6.779  1.00 97.60           C  
ATOM    739  C   HIS A  96       8.442  -9.090  -6.193  1.00 97.60           C  
ATOM    740  CB  HIS A  96       8.110  -6.615  -6.362  1.00 97.60           C  
ATOM    741  O   HIS A  96       9.655  -9.111  -6.411  1.00 97.60           O  
ATOM    742  CG  HIS A  96       7.517  -5.477  -7.131  1.00 97.60           C  
ATOM    743  CD2 HIS A  96       6.780  -4.417  -6.724  1.00 97.60           C  
ATOM    744  ND1 HIS A  96       7.657  -5.349  -8.496  1.00 97.60           N  
ATOM    745  CE1 HIS A  96       7.031  -4.255  -8.896  1.00 97.60           C  
ATOM    746  NE2 HIS A  96       6.490  -3.671  -7.841  1.00 97.60           N  
ATOM    747  N   ARG A  97       7.862  -9.849  -5.367  1.00 96.89           N  
ATOM    748  CA  ARG A  97       8.614 -10.929  -4.736  1.00 96.89           C  
ATOM    749  C   ARG A  97       9.934 -10.419  -4.168  1.00 96.89           C  
ATOM    750  CB  ARG A  97       8.875 -12.058  -5.735  1.00 96.89           C  
ATOM    751  O   ARG A  97      10.983 -11.031  -4.375  1.00 96.89           O  
ATOM    752  CG  ARG A  97       7.612 -12.667  -6.321  1.00 96.89           C  
ATOM    753  CD  ARG A  97       7.928 -13.713  -7.381  1.00 96.89           C  
ATOM    754  NE  ARG A  97       8.090 -13.112  -8.701  1.00 96.89           N  
ATOM    755  NH1 ARG A  97       8.189 -15.123  -9.833  1.00 96.89           N  
ATOM    756  NH2 ARG A  97       8.353 -13.147 -10.982  1.00 96.89           N  
ATOM    757  CZ  ARG A  97       8.211 -13.795  -9.836  1.00 96.89           C  
ATOM    758  N   ALA A  98       9.833  -9.355  -3.564  1.00 96.21           N  
ATOM    759  CA  ALA A  98      11.001  -8.659  -3.031  1.00 96.21           C  
ATOM    760  C   ALA A  98      11.566  -9.387  -1.815  1.00 96.21           C  
ATOM    761  CB  ALA A  98      10.642  -7.220  -2.666  1.00 96.21           C  
ATOM    762  O   ALA A  98      12.739  -9.219  -1.472  1.00 96.21           O  
ATOM    763  N   TYR A  99      10.767 -10.141  -1.154  1.00 98.17           N  
ATOM    764  CA  TYR A  99      11.145 -11.010  -0.046  1.00 98.17           C  
ATOM    765  C   TYR A  99      10.147 -12.151   0.117  1.00 98.17           C  
ATOM    766  CB  TYR A  99      11.240 -10.210   1.257  1.00 98.17           C  
ATOM    767  O   TYR A  99       9.111 -12.179  -0.552  1.00 98.17           O  
ATOM    768  CG  TYR A  99       9.907  -9.721   1.768  1.00 98.17           C  
ATOM    769  CD1 TYR A  99       9.303  -8.590   1.223  1.00 98.17           C  
ATOM    770  CD2 TYR A  99       9.249 -10.387   2.796  1.00 98.17           C  
ATOM    771  CE1 TYR A  99       8.075  -8.134   1.692  1.00 98.17           C  
ATOM    772  CE2 TYR A  99       8.021  -9.940   3.273  1.00 98.17           C  
ATOM    773  OH  TYR A  99       6.228  -8.368   3.183  1.00 98.17           O  
ATOM    774  CZ  TYR A  99       7.443  -8.815   2.715  1.00 98.17           C  
ATOM    775  N   LYS A 100      10.564 -13.076   0.880  1.00 97.84           N  
ATOM    776  CA  LYS A 100       9.684 -14.185   1.238  1.00 97.84           C  
ATOM    777  C   LYS A 100       9.237 -14.085   2.694  1.00 97.84           C  
ATOM    778  CB  LYS A 100      10.383 -15.524   0.995  1.00 97.84           C  
ATOM    779  O   LYS A 100       9.867 -13.393   3.496  1.00 97.84           O  
ATOM    780  CG  LYS A 100      10.795 -15.754  -0.451  1.00 97.84           C  
ATOM    781  CD  LYS A 100      11.439 -17.121  -0.639  1.00 97.84           C  
ATOM    782  CE  LYS A 100      11.847 -17.354  -2.087  1.00 97.84           C  
ATOM    783  NZ  LYS A 100      12.513 -18.679  -2.269  1.00 97.84           N  
ATOM    784  N   ALA A 101       8.053 -14.710   2.973  1.00 98.49           N  
ATOM    785  CA  ALA A 101       7.498 -14.589   4.319  1.00 98.49           C  
ATOM    786  C   ALA A 101       6.995 -15.936   4.828  1.00 98.49           C  
ATOM    787  CB  ALA A 101       6.370 -13.561   4.339  1.00 98.49           C  
ATOM    788  O   ALA A 101       6.644 -16.815   4.036  1.00 98.49           O  
ATOM    789  N   THR A 102       7.031 -16.119   6.079  1.00 98.65           N  
ATOM    790  CA  THR A 102       6.412 -17.289   6.692  1.00 98.65           C  
ATOM    791  C   THR A 102       4.904 -17.288   6.460  1.00 98.65           C  
ATOM    792  CB  THR A 102       6.702 -17.347   8.204  1.00 98.65           C  
ATOM    793  O   THR A 102       4.327 -16.260   6.096  1.00 98.65           O  
ATOM    794  CG2 THR A 102       8.202 -17.404   8.474  1.00 98.65           C  
ATOM    795  OG1 THR A 102       6.158 -16.180   8.833  1.00 98.65           O  
ATOM    796  N   TRP A 103       4.314 -18.355   6.710  1.00 98.57           N  
ATOM    797  CA  TRP A 103       2.871 -18.474   6.524  1.00 98.57           C  
ATOM    798  C   TRP A 103       2.127 -17.447   7.372  1.00 98.57           C  
ATOM    799  CB  TRP A 103       2.397 -19.886   6.878  1.00 98.57           C  
ATOM    800  O   TRP A 103       1.173 -16.821   6.905  1.00 98.57           O  
ATOM    801  CG  TRP A 103       0.908 -20.057   6.838  1.00 98.57           C  
ATOM    802  CD1 TRP A 103       0.055 -20.099   7.906  1.00 98.57           C  
ATOM    803  CD2 TRP A 103       0.098 -20.214   5.670  1.00 98.57           C  
ATOM    804  CE2 TRP A 103      -1.240 -20.345   6.103  1.00 98.57           C  
ATOM    805  CE3 TRP A 103       0.373 -20.255   4.296  1.00 98.57           C  
ATOM    806  NE1 TRP A 103      -1.239 -20.272   7.470  1.00 98.57           N  
ATOM    807  CH2 TRP A 103      -2.004 -20.552   3.873  1.00 98.57           C  
ATOM    808  CZ2 TRP A 103      -2.301 -20.515   5.211  1.00 98.57           C  
ATOM    809  CZ3 TRP A 103      -0.684 -20.424   3.410  1.00 98.57           C  
ATOM    810  N   GLN A 104       2.528 -17.213   8.633  1.00 98.51           N  
ATOM    811  CA  GLN A 104       1.890 -16.296   9.571  1.00 98.51           C  
ATOM    812  C   GLN A 104       1.893 -14.868   9.034  1.00 98.51           C  
ATOM    813  CB  GLN A 104       2.588 -16.347  10.931  1.00 98.51           C  
ATOM    814  O   GLN A 104       0.868 -14.184   9.068  1.00 98.51           O  
ATOM    815  CG  GLN A 104       2.471 -17.694  11.633  1.00 98.51           C  
ATOM    816  CD  GLN A 104       3.464 -18.715  11.113  1.00 98.51           C  
ATOM    817  NE2 GLN A 104       3.307 -19.965  11.537  1.00 98.51           N  
ATOM    818  OE1 GLN A 104       4.366 -18.385  10.336  1.00 98.51           O  
ATOM    819  N   LEU A 105       3.067 -14.460   8.617  1.00 98.78           N  
ATOM    820  CA  LEU A 105       3.176 -13.100   8.101  1.00 98.78           C  
ATOM    821  C   LEU A 105       2.348 -12.932   6.832  1.00 98.78           C  
ATOM    822  CB  LEU A 105       4.640 -12.750   7.820  1.00 98.78           C  
ATOM    823  O   LEU A 105       1.698 -11.901   6.642  1.00 98.78           O  
ATOM    824  CG  LEU A 105       4.911 -11.337   7.301  1.00 98.78           C  
ATOM    825  CD1 LEU A 105       4.299 -10.301   8.238  1.00 98.78           C  
ATOM    826  CD2 LEU A 105       6.410 -11.103   7.143  1.00 98.78           C  
ATOM    827  N   ARG A 106       2.363 -13.965   6.000  1.00 98.81           N  
ATOM    828  CA  ARG A 106       1.551 -13.933   4.788  1.00 98.81           C  
ATOM    829  C   ARG A 106       0.070 -13.790   5.124  1.00 98.81           C  
ATOM    830  CB  ARG A 106       1.779 -15.196   3.954  1.00 98.81           C  
ATOM    831  O   ARG A 106      -0.642 -13.008   4.492  1.00 98.81           O  
ATOM    832  CG  ARG A 106       3.185 -15.314   3.388  1.00 98.81           C  
ATOM    833  CD  ARG A 106       3.375 -16.613   2.617  1.00 98.81           C  
ATOM    834  NE  ARG A 106       2.594 -16.628   1.384  1.00 98.81           N  
ATOM    835  NH1 ARG A 106       2.599 -18.927   1.164  1.00 98.81           N  
ATOM    836  NH2 ARG A 106       1.531 -17.625  -0.391  1.00 98.81           N  
ATOM    837  CZ  ARG A 106       2.243 -17.727   0.722  1.00 98.81           C  
ATOM    838  N   LEU A 107      -0.346 -14.491   6.047  1.00 98.86           N  
ATOM    839  CA  LEU A 107      -1.740 -14.443   6.476  1.00 98.86           C  
ATOM    840  C   LEU A 107      -2.096 -13.060   7.011  1.00 98.86           C  
ATOM    841  CB  LEU A 107      -2.007 -15.502   7.548  1.00 98.86           C  
ATOM    842  O   LEU A 107      -3.119 -12.486   6.629  1.00 98.86           O  
ATOM    843  CG  LEU A 107      -3.411 -15.514   8.154  1.00 98.86           C  
ATOM    844  CD1 LEU A 107      -4.451 -15.802   7.077  1.00 98.86           C  
ATOM    845  CD2 LEU A 107      -3.500 -16.541   9.278  1.00 98.86           C  
ATOM    846  N   ILE A 108      -1.270 -12.512   7.817  1.00 98.85           N  
ATOM    847  CA  ILE A 108      -1.506 -11.208   8.425  1.00 98.85           C  
ATOM    848  C   ILE A 108      -1.576 -10.137   7.339  1.00 98.85           C  
ATOM    849  CB  ILE A 108      -0.408 -10.856   9.454  1.00 98.85           C  
ATOM    850  O   ILE A 108      -2.493  -9.312   7.329  1.00 98.85           O  
ATOM    851  CG1 ILE A 108      -0.539 -11.742  10.699  1.00 98.85           C  
ATOM    852  CG2 ILE A 108      -0.474  -9.373   9.829  1.00 98.85           C  
ATOM    853  CD1 ILE A 108       0.643 -11.648  11.653  1.00 98.85           C  
ATOM    854  N   LEU A 109      -0.656 -10.170   6.449  1.00 98.88           N  
ATOM    855  CA  LEU A 109      -0.597  -9.163   5.396  1.00 98.88           C  
ATOM    856  C   LEU A 109      -1.779  -9.303   4.443  1.00 98.88           C  
ATOM    857  CB  LEU A 109       0.717  -9.276   4.619  1.00 98.88           C  
ATOM    858  O   LEU A 109      -2.303  -8.303   3.945  1.00 98.88           O  
ATOM    859  CG  LEU A 109       1.982  -8.837   5.358  1.00 98.88           C  
ATOM    860  CD1 LEU A 109       3.215  -9.105   4.502  1.00 98.88           C  
ATOM    861  CD2 LEU A 109       1.897  -7.363   5.736  1.00 98.88           C  
ATOM    862  N   MET A 110      -2.194 -10.564   4.197  1.00 98.83           N  
ATOM    863  CA  MET A 110      -3.377 -10.787   3.370  1.00 98.83           C  
ATOM    864  C   MET A 110      -4.623 -10.215   4.038  1.00 98.83           C  
ATOM    865  CB  MET A 110      -3.569 -12.279   3.096  1.00 98.83           C  
ATOM    866  O   MET A 110      -5.453  -9.587   3.379  1.00 98.83           O  
ATOM    867  CG  MET A 110      -4.767 -12.592   2.214  1.00 98.83           C  
ATOM    868  SD  MET A 110      -6.336 -12.674   3.162  1.00 98.83           S  
ATOM    869  CE  MET A 110      -6.073 -14.215   4.082  1.00 98.83           C  
ATOM    870  N   LEU A 111      -4.755 -10.391   5.335  1.00 98.86           N  
ATOM    871  CA  LEU A 111      -5.895  -9.864   6.078  1.00 98.86           C  
ATOM    872  C   LEU A 111      -5.882  -8.339   6.085  1.00 98.86           C  
ATOM    873  CB  LEU A 111      -5.888 -10.392   7.515  1.00 98.86           C  
ATOM    874  O   LEU A 111      -6.925  -7.704   5.914  1.00 98.86           O  
ATOM    875  CG  LEU A 111      -6.133 -11.892   7.687  1.00 98.86           C  
ATOM    876  CD1 LEU A 111      -5.950 -12.295   9.147  1.00 98.86           C  
ATOM    877  CD2 LEU A 111      -7.526 -12.267   7.194  1.00 98.86           C  
ATOM    878  N   LEU A 112      -4.700  -7.794   6.304  1.00 98.83           N  
ATOM    879  CA  LEU A 112      -4.569  -6.342   6.301  1.00 98.83           C  
ATOM    880  C   LEU A 112      -4.881  -5.770   4.921  1.00 98.83           C  
ATOM    881  CB  LEU A 112      -3.158  -5.930   6.729  1.00 98.83           C  
ATOM    882  O   LEU A 112      -5.450  -4.682   4.810  1.00 98.83           O  
ATOM    883  CG  LEU A 112      -2.804  -6.151   8.200  1.00 98.83           C  
ATOM    884  CD1 LEU A 112      -1.364  -5.725   8.469  1.00 98.83           C  
ATOM    885  CD2 LEU A 112      -3.769  -5.389   9.102  1.00 98.83           C  
ATOM    886  N   HIS A 113      -4.438  -6.532   3.875  1.00 98.84           N  
ATOM    887  CA  HIS A 113      -4.792  -6.098   2.528  1.00 98.84           C  
ATOM    888  C   HIS A 113      -6.302  -6.141   2.315  1.00 98.84           C  
ATOM    889  CB  HIS A 113      -4.090  -6.968   1.484  1.00 98.84           C  
ATOM    890  O   HIS A 113      -6.867  -5.255   1.669  1.00 98.84           O  
ATOM    891  CG  HIS A 113      -4.381  -6.564   0.073  1.00 98.84           C  
ATOM    892  CD2 HIS A 113      -3.752  -5.692  -0.750  1.00 98.84           C  
ATOM    893  ND1 HIS A 113      -5.439  -7.078  -0.645  1.00 98.84           N  
ATOM    894  CE1 HIS A 113      -5.447  -6.539  -1.852  1.00 98.84           C  
ATOM    895  NE2 HIS A 113      -4.434  -5.695  -1.942  1.00 98.84           N  
ATOM    896  N   THR A 114      -6.953  -7.169   2.797  1.00 98.82           N  
ATOM    897  CA  THR A 114      -8.405  -7.270   2.695  1.00 98.82           C  
ATOM    898  C   THR A 114      -9.080  -6.099   3.405  1.00 98.82           C  
ATOM    899  CB  THR A 114      -8.916  -8.596   3.288  1.00 98.82           C  
ATOM    900  O   THR A 114     -10.098  -5.586   2.936  1.00 98.82           O  
ATOM    901  CG2 THR A 114     -10.419  -8.748   3.082  1.00 98.82           C  
ATOM    902  OG1 THR A 114      -8.244  -9.689   2.648  1.00 98.82           O  
ATOM    903  N   LEU A 115      -8.485  -5.660   4.500  1.00 98.75           N  
ATOM    904  CA  LEU A 115      -8.938  -4.491   5.245  1.00 98.75           C  
ATOM    905  C   LEU A 115      -8.932  -3.248   4.362  1.00 98.75           C  
ATOM    906  CB  LEU A 115      -8.054  -4.262   6.474  1.00 98.75           C  
ATOM    907  O   LEU A 115      -9.800  -2.382   4.496  1.00 98.75           O  
ATOM    908  CG  LEU A 115      -8.313  -2.980   7.266  1.00 98.75           C  
ATOM    909  CD1 LEU A 115      -9.684  -3.036   7.932  1.00 98.75           C  
ATOM    910  CD2 LEU A 115      -7.218  -2.762   8.305  1.00 98.75           C  
ATOM    911  N   ALA A 116      -8.058  -3.216   3.372  1.00 98.37           N  
ATOM    912  CA  ALA A 116      -7.840  -2.038   2.536  1.00 98.37           C  
ATOM    913  C   ALA A 116      -8.918  -1.920   1.463  1.00 98.37           C  
ATOM    914  CB  ALA A 116      -6.456  -2.091   1.892  1.00 98.37           C  
ATOM    915  O   ALA A 116      -9.126  -0.843   0.899  1.00 98.37           O  
ATOM    916  N   PHE A 117      -9.567  -3.005   1.117  1.00 97.75           N  
ATOM    917  CA  PHE A 117     -10.664  -3.069   0.158  1.00 97.75           C  
ATOM    918  C   PHE A 117     -10.208  -2.599  -1.218  1.00 97.75           C  
ATOM    919  CB  PHE A 117     -11.848  -2.223   0.637  1.00 97.75           C  
ATOM    920  O   PHE A 117     -10.794  -1.677  -1.790  1.00 97.75           O  
ATOM    921  CG  PHE A 117     -13.078  -2.361  -0.219  1.00 97.75           C  
ATOM    922  CD1 PHE A 117     -14.162  -1.510  -0.046  1.00 97.75           C  
ATOM    923  CD2 PHE A 117     -13.150  -3.344  -1.198  1.00 97.75           C  
ATOM    924  CE1 PHE A 117     -15.302  -1.636  -0.837  1.00 97.75           C  
ATOM    925  CE2 PHE A 117     -14.286  -3.476  -1.992  1.00 97.75           C  
ATOM    926  CZ  PHE A 117     -15.361  -2.622  -1.809  1.00 97.75           C  
ATOM    927  N   GLN A 118      -9.110  -3.187  -1.803  1.00 96.05           N  
ATOM    928  CA  GLN A 118      -8.612  -2.867  -3.137  1.00 96.05           C  
ATOM    929  C   GLN A 118      -8.569  -4.110  -4.021  1.00 96.05           C  
ATOM    930  CB  GLN A 118      -7.222  -2.233  -3.054  1.00 96.05           C  
ATOM    931  O   GLN A 118      -7.561  -4.374  -4.681  1.00 96.05           O  
ATOM    932  CG  GLN A 118      -7.207  -0.872  -2.372  1.00 96.05           C  
ATOM    933  CD  GLN A 118      -5.930  -0.097  -2.636  1.00 96.05           C  
ATOM    934  NE2 GLN A 118      -5.812   1.077  -2.027  1.00 96.05           N  
ATOM    935  OE1 GLN A 118      -5.056  -0.551  -3.381  1.00 96.05           O  
ATOM    936  N   THR A 119      -9.659  -4.934  -3.879  1.00 96.57           N  
ATOM    937  CA  THR A 119      -9.845  -6.210  -4.561  1.00 96.57           C  
ATOM    938  C   THR A 119      -8.971  -7.291  -3.933  1.00 96.57           C  
ATOM    939  CB  THR A 119      -9.522  -6.093  -6.062  1.00 96.57           C  
ATOM    940  O   THR A 119      -8.238  -7.027  -2.978  1.00 96.57           O  
ATOM    941  CG2 THR A 119     -10.312  -4.958  -6.708  1.00 96.57           C  
ATOM    942  OG1 THR A 119      -8.122  -5.839  -6.225  1.00 96.57           O  
ATOM    943  N   SER A 120      -9.111  -8.479  -4.434  1.00 98.51           N  
ATOM    944  CA  SER A 120      -8.287  -9.557  -3.898  1.00 98.51           C  
ATOM    945  C   SER A 120      -6.813  -9.344  -4.228  1.00 98.51           C  
ATOM    946  CB  SER A 120      -8.750 -10.908  -4.445  1.00 98.51           C  
ATOM    947  O   SER A 120      -6.482  -8.649  -5.191  1.00 98.51           O  
ATOM    948  OG  SER A 120      -8.452 -11.021  -5.826  1.00 98.51           O  
ATOM    949  N   VAL A 121      -5.929  -9.875  -3.456  1.00 98.73           N  
ATOM    950  CA  VAL A 121      -4.493  -9.771  -3.698  1.00 98.73           C  
ATOM    951  C   VAL A 121      -4.164 -10.299  -5.092  1.00 98.73           C  
ATOM    952  CB  VAL A 121      -3.681 -10.539  -2.631  1.00 98.73           C  
ATOM    953  O   VAL A 121      -3.359  -9.706  -5.813  1.00 98.73           O  
ATOM    954  CG1 VAL A 121      -2.206 -10.609  -3.022  1.00 98.73           C  
ATOM    955  CG2 VAL A 121      -3.844  -9.883  -1.262  1.00 98.73           C  
ATOM    956  N   HIS A 122      -4.857 -11.326  -5.381  1.00 98.13           N  
ATOM    957  CA  HIS A 122      -4.651 -11.932  -6.691  1.00 98.13           C  
ATOM    958  C   HIS A 122      -4.880 -10.919  -7.808  1.00 98.13           C  
ATOM    959  CB  HIS A 122      -5.575 -13.136  -6.876  1.00 98.13           C  
ATOM    960  O   HIS A 122      -4.026 -10.746  -8.681  1.00 98.13           O  
ATOM    961  CG  HIS A 122      -5.217 -13.993  -8.049  1.00 98.13           C  
ATOM    962  CD2 HIS A 122      -4.592 -15.192  -8.116  1.00 98.13           C  
ATOM    963  ND1 HIS A 122      -5.505 -13.634  -9.348  1.00 98.13           N  
ATOM    964  CE1 HIS A 122      -5.072 -14.579 -10.165  1.00 98.13           C  
ATOM    965  NE2 HIS A 122      -4.513 -15.535  -9.443  1.00 98.13           N  
ATOM    966  N   GLU A 123      -6.014 -10.281  -7.829  1.00 97.19           N  
ATOM    967  CA  GLU A 123      -6.367  -9.288  -8.839  1.00 97.19           C  
ATOM    968  C   GLU A 123      -5.460  -8.064  -8.752  1.00 97.19           C  
ATOM    969  CB  GLU A 123      -7.832  -8.868  -8.691  1.00 97.19           C  
ATOM    970  O   GLU A 123      -4.998  -7.553  -9.774  1.00 97.19           O  
ATOM    971  CG  GLU A 123      -8.323  -7.947  -9.799  1.00 97.19           C  
ATOM    972  CD  GLU A 123      -9.821  -7.692  -9.747  1.00 97.19           C  
ATOM    973  OE1 GLU A 123     -10.320  -6.848 -10.526  1.00 97.19           O  
ATOM    974  OE2 GLU A 123     -10.500  -8.340  -8.920  1.00 97.19           O  
ATOM    975  N   TRP A 124      -5.203  -7.628  -7.618  1.00 98.48           N  
ATOM    976  CA  TRP A 124      -4.350  -6.464  -7.398  1.00 98.48           C  
ATOM    977  C   TRP A 124      -2.961  -6.688  -7.985  1.00 98.48           C  
ATOM    978  CB  TRP A 124      -4.243  -6.152  -5.903  1.00 98.48           C  
ATOM    979  O   TRP A 124      -2.443  -5.838  -8.713  1.00 98.48           O  
ATOM    980  CG  TRP A 124      -3.615  -4.824  -5.601  1.00 98.48           C  
ATOM    981  CD1 TRP A 124      -4.261  -3.653  -5.318  1.00 98.48           C  
ATOM    982  CD2 TRP A 124      -2.216  -4.531  -5.558  1.00 98.48           C  
ATOM    983  CE2 TRP A 124      -2.085  -3.160  -5.242  1.00 98.48           C  
ATOM    984  CE3 TRP A 124      -1.058  -5.295  -5.756  1.00 98.48           C  
ATOM    985  NE1 TRP A 124      -3.347  -2.648  -5.101  1.00 98.48           N  
ATOM    986  CH2 TRP A 124       0.276  -3.308  -5.317  1.00 98.48           C  
ATOM    987  CZ2 TRP A 124      -0.841  -2.538  -5.119  1.00 98.48           C  
ATOM    988  CZ3 TRP A 124       0.180  -4.673  -5.633  1.00 98.48           C  
ATOM    989  N   VAL A 125      -2.378  -7.857  -7.661  1.00 98.62           N  
ATOM    990  CA  VAL A 125      -1.022  -8.192  -8.084  1.00 98.62           C  
ATOM    991  C   VAL A 125      -0.967  -8.296  -9.607  1.00 98.62           C  
ATOM    992  CB  VAL A 125      -0.535  -9.510  -7.442  1.00 98.62           C  
ATOM    993  O   VAL A 125      -0.041  -7.781 -10.238  1.00 98.62           O  
ATOM    994  CG1 VAL A 125       0.751  -9.993  -8.109  1.00 98.62           C  
ATOM    995  CG2 VAL A 125      -0.325  -9.325  -5.940  1.00 98.62           C  
ATOM    996  N   ARG A 126      -1.921  -8.918 -10.128  1.00 97.07           N  
ATOM    997  CA  ARG A 126      -1.970  -9.025 -11.583  1.00 97.07           C  
ATOM    998  C   ARG A 126      -1.977  -7.646 -12.233  1.00 97.07           C  
ATOM    999  CB  ARG A 126      -3.202  -9.819 -12.023  1.00 97.07           C  
ATOM   1000  O   ARG A 126      -1.212  -7.389 -13.165  1.00 97.07           O  
ATOM   1001  CG  ARG A 126      -3.340  -9.956 -13.531  1.00 97.07           C  
ATOM   1002  CD  ARG A 126      -4.641 -10.645 -13.917  1.00 97.07           C  
ATOM   1003  NE  ARG A 126      -4.860 -10.612 -15.361  1.00 97.07           N  
ATOM   1004  NH1 ARG A 126      -6.973 -11.543 -15.269  1.00 97.07           N  
ATOM   1005  NH2 ARG A 126      -6.057 -10.962 -17.289  1.00 97.07           N  
ATOM   1006  CZ  ARG A 126      -5.963 -11.039 -15.970  1.00 97.07           C  
ATOM   1007  N   ASN A 127      -2.820  -6.802 -11.798  1.00 97.01           N  
ATOM   1008  CA  ASN A 127      -2.931  -5.456 -12.349  1.00 97.01           C  
ATOM   1009  C   ASN A 127      -1.646  -4.658 -12.143  1.00 97.01           C  
ATOM   1010  CB  ASN A 127      -4.120  -4.718 -11.730  1.00 97.01           C  
ATOM   1011  O   ASN A 127      -1.236  -3.897 -13.020  1.00 97.01           O  
ATOM   1012  CG  ASN A 127      -5.449  -5.171 -12.300  1.00 97.01           C  
ATOM   1013  ND2 ASN A 127      -6.511  -5.027 -11.515  1.00 97.01           N  
ATOM   1014  OD1 ASN A 127      -5.522  -5.647 -13.436  1.00 97.01           O  
ATOM   1015  N   HIS A 128      -1.108  -4.859 -11.056  1.00 98.06           N  
ATOM   1016  CA  HIS A 128       0.119  -4.133 -10.747  1.00 98.06           C  
ATOM   1017  C   HIS A 128       1.263  -4.572 -11.653  1.00 98.06           C  
ATOM   1018  CB  HIS A 128       0.504  -4.332  -9.280  1.00 98.06           C  
ATOM   1019  O   HIS A 128       2.042  -3.741 -12.125  1.00 98.06           O  
ATOM   1020  CG  HIS A 128       1.724  -3.569  -8.871  1.00 98.06           C  
ATOM   1021  CD2 HIS A 128       2.956  -3.993  -8.502  1.00 98.06           C  
ATOM   1022  ND1 HIS A 128       1.754  -2.193  -8.808  1.00 98.06           N  
ATOM   1023  CE1 HIS A 128       2.956  -1.803  -8.418  1.00 98.06           C  
ATOM   1024  NE2 HIS A 128       3.704  -2.876  -8.225  1.00 98.06           N  
ATOM   1025  N   ARG A 129       1.365  -5.862 -11.897  1.00 98.00           N  
ATOM   1026  CA  ARG A 129       2.386  -6.370 -12.808  1.00 98.00           C  
ATOM   1027  C   ARG A 129       2.193  -5.811 -14.213  1.00 98.00           C  
ATOM   1028  CB  ARG A 129       2.361  -7.900 -12.844  1.00 98.00           C  
ATOM   1029  O   ARG A 129       3.164  -5.456 -14.885  1.00 98.00           O  
ATOM   1030  CG  ARG A 129       2.849  -8.554 -11.562  1.00 98.00           C  
ATOM   1031  CD  ARG A 129       2.781 -10.073 -11.643  1.00 98.00           C  
ATOM   1032  NE  ARG A 129       3.244 -10.700 -10.408  1.00 98.00           N  
ATOM   1033  NH1 ARG A 129       2.935 -12.866 -11.148  1.00 98.00           N  
ATOM   1034  NH2 ARG A 129       3.744 -12.475  -9.039  1.00 98.00           N  
ATOM   1035  CZ  ARG A 129       3.307 -12.012 -10.201  1.00 98.00           C  
ATOM   1036  N   VAL A 130       0.974  -5.722 -14.594  1.00 97.15           N  
ATOM   1037  CA  VAL A 130       0.672  -5.115 -15.886  1.00 97.15           C  
ATOM   1038  C   VAL A 130       1.118  -3.654 -15.889  1.00 97.15           C  
ATOM   1039  CB  VAL A 130      -0.833  -5.213 -16.221  1.00 97.15           C  
ATOM   1040  O   VAL A 130       1.715  -3.183 -16.859  1.00 97.15           O  
ATOM   1041  CG1 VAL A 130      -1.158  -4.419 -17.485  1.00 97.15           C  
ATOM   1042  CG2 VAL A 130      -1.249  -6.674 -16.382  1.00 97.15           C  
ATOM   1043  N   HIS A 131       0.939  -2.983 -14.838  1.00 97.07           N  
ATOM   1044  CA  HIS A 131       1.323  -1.583 -14.701  1.00 97.07           C  
ATOM   1045  C   HIS A 131       2.830  -1.407 -14.851  1.00 97.07           C  
ATOM   1046  CB  HIS A 131       0.862  -1.031 -13.350  1.00 97.07           C  
ATOM   1047  O   HIS A 131       3.287  -0.513 -15.567  1.00 97.07           O  
ATOM   1048  CG  HIS A 131       1.481   0.284 -12.997  1.00 97.07           C  
ATOM   1049  CD2 HIS A 131       2.386   0.613 -12.045  1.00 97.07           C  
ATOM   1050  ND1 HIS A 131       1.178   1.452 -13.661  1.00 97.07           N  
ATOM   1051  CE1 HIS A 131       1.872   2.446 -13.132  1.00 97.07           C  
ATOM   1052  NE2 HIS A 131       2.613   1.963 -12.149  1.00 97.07           N  
ATOM   1053  N   HIS A 132       3.539  -2.226 -14.235  1.00 96.28           N  
ATOM   1054  CA  HIS A 132       4.991  -2.099 -14.288  1.00 96.28           C  
ATOM   1055  C   HIS A 132       5.524  -2.444 -15.674  1.00 96.28           C  
ATOM   1056  CB  HIS A 132       5.645  -2.997 -13.236  1.00 96.28           C  
ATOM   1057  O   HIS A 132       6.447  -1.792 -16.169  1.00 96.28           O  
ATOM   1058  CG  HIS A 132       5.815  -2.335 -11.905  1.00 96.28           C  
ATOM   1059  CD2 HIS A 132       5.008  -2.302 -10.819  1.00 96.28           C  
ATOM   1060  ND1 HIS A 132       6.931  -1.594 -11.580  1.00 96.28           N  
ATOM   1061  CE1 HIS A 132       6.801  -1.134 -10.347  1.00 96.28           C  
ATOM   1062  NE2 HIS A 132       5.643  -1.549  -9.863  1.00 96.28           N  
ATOM   1063  N   LYS A 133       4.866  -3.433 -16.290  1.00 95.19           N  
ATOM   1064  CA  LYS A 133       5.340  -3.855 -17.605  1.00 95.19           C  
ATOM   1065  C   LYS A 133       4.968  -2.835 -18.677  1.00 95.19           C  
ATOM   1066  CB  LYS A 133       4.769  -5.227 -17.966  1.00 95.19           C  
ATOM   1067  O   LYS A 133       5.694  -2.666 -19.659  1.00 95.19           O  
ATOM   1068  CG  LYS A 133       5.360  -5.829 -19.233  1.00 95.19           C  
ATOM   1069  CD  LYS A 133       6.761  -6.375 -18.991  1.00 95.19           C  
ATOM   1070  CE  LYS A 133       7.303  -7.090 -20.221  1.00 95.19           C  
ATOM   1071  NZ  LYS A 133       8.656  -7.673 -19.972  1.00 95.19           N  
ATOM   1072  N   ASN A 134       3.911  -2.163 -18.456  1.00 95.73           N  
ATOM   1073  CA  ASN A 134       3.393  -1.265 -19.483  1.00 95.73           C  
ATOM   1074  C   ASN A 134       3.128   0.130 -18.925  1.00 95.73           C  
ATOM   1075  CB  ASN A 134       2.119  -1.839 -20.106  1.00 95.73           C  
ATOM   1076  O   ASN A 134       2.152   0.780 -19.304  1.00 95.73           O  
ATOM   1077  CG  ASN A 134       2.344  -3.190 -20.757  1.00 95.73           C  
ATOM   1078  ND2 ASN A 134       1.781  -4.235 -20.163  1.00 95.73           N  
ATOM   1079  OD1 ASN A 134       3.019  -3.292 -21.784  1.00 95.73           O  
ATOM   1080  N   SER A 135       3.926   0.530 -18.061  1.00 95.29           N  
ATOM   1081  CA  SER A 135       3.725   1.758 -17.301  1.00 95.29           C  
ATOM   1082  C   SER A 135       3.513   2.953 -18.225  1.00 95.29           C  
ATOM   1083  CB  SER A 135       4.918   2.021 -16.380  1.00 95.29           C  
ATOM   1084  O   SER A 135       4.268   3.146 -19.180  1.00 95.29           O  
ATOM   1085  OG  SER A 135       4.671   3.138 -15.544  1.00 95.29           O  
ATOM   1086  N   ASP A 136       2.489   3.670 -17.971  1.00 94.27           N  
ATOM   1087  CA  ASP A 136       2.148   4.969 -18.543  1.00 94.27           C  
ATOM   1088  C   ASP A 136       1.866   4.853 -20.039  1.00 94.27           C  
ATOM   1089  CB  ASP A 136       3.273   5.976 -18.296  1.00 94.27           C  
ATOM   1090  O   ASP A 136       2.107   5.795 -20.796  1.00 94.27           O  
ATOM   1091  CG  ASP A 136       3.593   6.159 -16.823  1.00 94.27           C  
ATOM   1092  OD1 ASP A 136       2.666   6.414 -16.025  1.00 94.27           O  
ATOM   1093  OD2 ASP A 136       4.784   6.048 -16.458  1.00 94.27           O  
ATOM   1094  N   THR A 137       1.519   3.696 -20.607  1.00 95.18           N  
ATOM   1095  CA  THR A 137       1.009   3.440 -21.949  1.00 95.18           C  
ATOM   1096  C   THR A 137      -0.479   3.104 -21.908  1.00 95.18           C  
ATOM   1097  CB  THR A 137       1.779   2.294 -22.630  1.00 95.18           C  
ATOM   1098  O   THR A 137      -1.083   3.067 -20.834  1.00 95.18           O  
ATOM   1099  CG2 THR A 137       3.286   2.486 -22.494  1.00 95.18           C  
ATOM   1100  OG1 THR A 137       1.411   1.050 -22.020  1.00 95.18           O  
ATOM   1101  N   ASP A 138      -1.068   2.857 -23.096  1.00 95.09           N  
ATOM   1102  CA  ASP A 138      -2.484   2.508 -23.171  1.00 95.09           C  
ATOM   1103  C   ASP A 138      -2.752   1.159 -22.509  1.00 95.09           C  
ATOM   1104  CB  ASP A 138      -2.954   2.483 -24.627  1.00 95.09           C  
ATOM   1105  O   ASP A 138      -3.891   0.855 -22.146  1.00 95.09           O  
ATOM   1106  CG  ASP A 138      -3.232   3.868 -25.185  1.00 95.09           C  
ATOM   1107  OD1 ASP A 138      -3.374   4.826 -24.395  1.00 95.09           O  
ATOM   1108  OD2 ASP A 138      -3.311   4.001 -26.425  1.00 95.09           O  
ATOM   1109  N   ALA A 139      -1.706   0.386 -22.303  1.00 95.88           N  
ATOM   1110  CA  ALA A 139      -1.848  -0.931 -21.687  1.00 95.88           C  
ATOM   1111  C   ALA A 139      -1.705  -0.846 -20.170  1.00 95.88           C  
ATOM   1112  CB  ALA A 139      -0.819  -1.901 -22.262  1.00 95.88           C  
ATOM   1113  O   ALA A 139      -1.750  -1.865 -19.478  1.00 95.88           O  
ATOM   1114  N   ASP A 140      -1.455   0.359 -19.628  1.00 96.69           N  
ATOM   1115  CA  ASP A 140      -1.444   0.619 -18.191  1.00 96.69           C  
ATOM   1116  C   ASP A 140      -2.845   0.950 -17.683  1.00 96.69           C  
ATOM   1117  CB  ASP A 140      -0.481   1.760 -17.859  1.00 96.69           C  
ATOM   1118  O   ASP A 140      -3.482   1.888 -18.168  1.00 96.69           O  
ATOM   1119  CG  ASP A 140      -0.297   1.965 -16.366  1.00 96.69           C  
ATOM   1120  OD1 ASP A 140      -1.100   1.429 -15.573  1.00 96.69           O  
ATOM   1121  OD2 ASP A 140       0.659   2.672 -15.979  1.00 96.69           O  
ATOM   1122  N   PRO A 141      -3.355   0.230 -16.663  1.00 95.43           N  
ATOM   1123  CA  PRO A 141      -4.731   0.424 -16.201  1.00 95.43           C  
ATOM   1124  C   PRO A 141      -4.991   1.842 -15.698  1.00 95.43           C  
ATOM   1125  CB  PRO A 141      -4.867  -0.592 -15.064  1.00 95.43           C  
ATOM   1126  O   PRO A 141      -6.142   2.282 -15.648  1.00 95.43           O  
ATOM   1127  CG  PRO A 141      -3.763  -1.573 -15.294  1.00 95.43           C  
ATOM   1128  CD  PRO A 141      -2.658  -0.881 -16.040  1.00 95.43           C  
ATOM   1129  N   HIS A 142      -4.013   2.451 -15.248  1.00 95.49           N  
ATOM   1130  CA  HIS A 142      -4.212   3.802 -14.736  1.00 95.49           C  
ATOM   1131  C   HIS A 142      -3.242   4.785 -15.383  1.00 95.49           C  
ATOM   1132  CB  HIS A 142      -4.050   3.829 -13.215  1.00 95.49           C  
ATOM   1133  O   HIS A 142      -2.677   5.645 -14.704  1.00 95.49           O  
ATOM   1134  CG  HIS A 142      -2.880   3.037 -12.723  1.00 95.49           C  
ATOM   1135  CD2 HIS A 142      -2.811   1.802 -12.173  1.00 95.49           C  
ATOM   1136  ND1 HIS A 142      -1.588   3.513 -12.768  1.00 95.49           N  
ATOM   1137  CE1 HIS A 142      -0.772   2.601 -12.265  1.00 95.49           C  
ATOM   1138  NE2 HIS A 142      -1.490   1.553 -11.897  1.00 95.49           N  
ATOM   1139  N   ASN A 143      -3.212   4.823 -16.601  1.00 95.16           N  
ATOM   1140  CA  ASN A 143      -2.364   5.623 -17.478  1.00 95.16           C  
ATOM   1141  C   ASN A 143      -2.474   7.112 -17.159  1.00 95.16           C  
ATOM   1142  CB  ASN A 143      -2.716   5.368 -18.945  1.00 95.16           C  
ATOM   1143  O   ASN A 143      -3.530   7.717 -17.354  1.00 95.16           O  
ATOM   1144  CG  ASN A 143      -1.825   6.134 -19.902  1.00 95.16           C  
ATOM   1145  ND2 ASN A 143      -2.102   6.017 -21.195  1.00 95.16           N  
ATOM   1146  OD1 ASN A 143      -0.893   6.826 -19.483  1.00 95.16           O  
ATOM   1147  N   VAL A 144      -1.327   7.686 -16.851  1.00 95.00           N  
ATOM   1148  CA  VAL A 144      -1.304   9.074 -16.401  1.00 95.00           C  
ATOM   1149  C   VAL A 144      -1.568  10.004 -17.583  1.00 95.00           C  
ATOM   1150  CB  VAL A 144       0.041   9.432 -15.731  1.00 95.00           C  
ATOM   1151  O   VAL A 144      -1.981  11.152 -17.398  1.00 95.00           O  
ATOM   1152  CG1 VAL A 144       1.175   9.417 -16.755  1.00 95.00           C  
ATOM   1153  CG2 VAL A 144      -0.049  10.796 -15.049  1.00 95.00           C  
ATOM   1154  N   HIS A 145      -1.371   9.599 -18.782  1.00 94.09           N  
ATOM   1155  CA  HIS A 145      -1.503  10.457 -19.954  1.00 94.09           C  
ATOM   1156  C   HIS A 145      -2.969  10.677 -20.313  1.00 94.09           C  
ATOM   1157  CB  HIS A 145      -0.756   9.855 -21.145  1.00 94.09           C  
ATOM   1158  O   HIS A 145      -3.281  11.457 -21.215  1.00 94.09           O  
ATOM   1159  CG  HIS A 145       0.720   9.739 -20.932  1.00 94.09           C  
ATOM   1160  CD2 HIS A 145       1.538   8.660 -20.947  1.00 94.09           C  
ATOM   1161  ND1 HIS A 145       1.520  10.827 -20.660  1.00 94.09           N  
ATOM   1162  CE1 HIS A 145       2.771  10.421 -20.518  1.00 94.09           C  
ATOM   1163  NE2 HIS A 145       2.809   9.111 -20.687  1.00 94.09           N  
ATOM   1164  N   ARG A 146      -3.845  10.080 -19.596  1.00 93.47           N  
ATOM   1165  CA  ARG A 146      -5.275  10.258 -19.827  1.00 93.47           C  
ATOM   1166  C   ARG A 146      -5.854  11.314 -18.891  1.00 93.47           C  
ATOM   1167  CB  ARG A 146      -6.018   8.933 -19.646  1.00 93.47           C  
ATOM   1168  O   ARG A 146      -7.070  11.508 -18.843  1.00 93.47           O  
ATOM   1169  CG  ARG A 146      -5.654   7.876 -20.678  1.00 93.47           C  
ATOM   1170  CD  ARG A 146      -6.511   6.627 -20.531  1.00 93.47           C  
ATOM   1171  NE  ARG A 146      -5.967   5.508 -21.295  1.00 93.47           N  
ATOM   1172  NH1 ARG A 146      -7.801   4.137 -20.988  1.00 93.47           N  
ATOM   1173  NH2 ARG A 146      -6.005   3.400 -22.206  1.00 93.47           N  
ATOM   1174  CZ  ARG A 146      -6.592   4.351 -21.495  1.00 93.47           C  
ATOM   1175  N   GLY A 147      -4.976  11.841 -18.135  1.00 94.62           N  
ATOM   1176  CA  GLY A 147      -5.377  12.946 -17.279  1.00 94.62           C  
ATOM   1177  C   GLY A 147      -5.281  12.620 -15.800  1.00 94.62           C  
ATOM   1178  O   GLY A 147      -5.334  11.451 -15.412  1.00 94.62           O  
ATOM   1179  N   PHE A 148      -5.234  13.673 -15.023  1.00 95.34           N  
ATOM   1180  CA  PHE A 148      -5.032  13.531 -13.586  1.00 95.34           C  
ATOM   1181  C   PHE A 148      -6.203  12.796 -12.945  1.00 95.34           C  
ATOM   1182  CB  PHE A 148      -4.851  14.903 -12.928  1.00 95.34           C  
ATOM   1183  O   PHE A 148      -6.004  11.878 -12.146  1.00 95.34           O  
ATOM   1184  CG  PHE A 148      -4.567  14.836 -11.452  1.00 95.34           C  
ATOM   1185  CD1 PHE A 148      -5.596  14.951 -10.526  1.00 95.34           C  
ATOM   1186  CD2 PHE A 148      -3.269  14.659 -10.990  1.00 95.34           C  
ATOM   1187  CE1 PHE A 148      -5.336  14.889  -9.159  1.00 95.34           C  
ATOM   1188  CE2 PHE A 148      -3.001  14.597  -9.626  1.00 95.34           C  
ATOM   1189  CZ  PHE A 148      -4.036  14.713  -8.712  1.00 95.34           C  
ATOM   1190  N   PHE A 149      -7.419  13.227 -13.336  1.00 96.13           N  
ATOM   1191  CA  PHE A 149      -8.579  12.582 -12.733  1.00 96.13           C  
ATOM   1192  C   PHE A 149      -8.601  11.093 -13.058  1.00 96.13           C  
ATOM   1193  CB  PHE A 149      -9.874  13.243 -13.215  1.00 96.13           C  
ATOM   1194  O   PHE A 149      -8.862  10.265 -12.183  1.00 96.13           O  
ATOM   1195  CG  PHE A 149     -11.123  12.570 -12.713  1.00 96.13           C  
ATOM   1196  CD1 PHE A 149     -11.886  11.772 -13.556  1.00 96.13           C  
ATOM   1197  CD2 PHE A 149     -11.534  12.736 -11.396  1.00 96.13           C  
ATOM   1198  CE1 PHE A 149     -13.043  11.148 -13.093  1.00 96.13           C  
ATOM   1199  CE2 PHE A 149     -12.688  12.115 -10.927  1.00 96.13           C  
ATOM   1200  CZ  PHE A 149     -13.441  11.323 -11.778  1.00 96.13           C  
ATOM   1201  N   PHE A 150      -8.324  10.802 -14.256  1.00 96.37           N  
ATOM   1202  CA  PHE A 150      -8.348   9.402 -14.663  1.00 96.37           C  
ATOM   1203  C   PHE A 150      -7.343   8.586 -13.858  1.00 96.37           C  
ATOM   1204  CB  PHE A 150      -8.051   9.270 -16.160  1.00 96.37           C  
ATOM   1205  O   PHE A 150      -7.680   7.526 -13.327  1.00 96.37           O  
ATOM   1206  CG  PHE A 150      -8.109   7.855 -16.668  1.00 96.37           C  
ATOM   1207  CD1 PHE A 150      -6.952   7.094 -16.777  1.00 96.37           C  
ATOM   1208  CD2 PHE A 150      -9.321   7.286 -17.037  1.00 96.37           C  
ATOM   1209  CE1 PHE A 150      -7.002   5.783 -17.248  1.00 96.37           C  
ATOM   1210  CE2 PHE A 150      -9.379   5.977 -17.508  1.00 96.37           C  
ATOM   1211  CZ  PHE A 150      -8.218   5.228 -17.613  1.00 96.37           C  
ATOM   1212  N   THR A 151      -6.074   8.978 -13.787  1.00 96.43           N  
ATOM   1213  CA  THR A 151      -5.028   8.228 -13.100  1.00 96.43           C  
ATOM   1214  C   THR A 151      -5.286   8.194 -11.596  1.00 96.43           C  
ATOM   1215  CB  THR A 151      -3.638   8.831 -13.371  1.00 96.43           C  
ATOM   1216  O   THR A 151      -4.886   7.249 -10.913  1.00 96.43           O  
ATOM   1217  CG2 THR A 151      -3.508  10.217 -12.748  1.00 96.43           C  
ATOM   1218  OG1 THR A 151      -2.634   7.973 -12.814  1.00 96.43           O  
ATOM   1219  N   HIS A 152      -5.907   9.163 -11.050  1.00 97.47           N  
ATOM   1220  CA  HIS A 152      -6.172   9.223  -9.617  1.00 97.47           C  
ATOM   1221  C   HIS A 152      -7.392   8.388  -9.246  1.00 97.47           C  
ATOM   1222  CB  HIS A 152      -6.371  10.672  -9.169  1.00 97.47           C  
ATOM   1223  O   HIS A 152      -7.358   7.626  -8.277  1.00 97.47           O  
ATOM   1224  CG  HIS A 152      -6.496  10.830  -7.687  1.00 97.47           C  
ATOM   1225  CD2 HIS A 152      -7.588  10.948  -6.894  1.00 97.47           C  
ATOM   1226  ND1 HIS A 152      -5.403  10.885  -6.850  1.00 97.47           N  
ATOM   1227  CE1 HIS A 152      -5.818  11.029  -5.602  1.00 97.47           C  
ATOM   1228  NE2 HIS A 152      -7.140  11.070  -5.602  1.00 97.47           N  
ATOM   1229  N   TYR A 153      -8.450   8.525 -10.017  1.00 96.34           N  
ATOM   1230  CA  TYR A 153      -9.713   7.963  -9.553  1.00 96.34           C  
ATOM   1231  C   TYR A 153     -10.500   7.360 -10.711  1.00 96.34           C  
ATOM   1232  CB  TYR A 153     -10.554   9.036  -8.854  1.00 96.34           C  
ATOM   1233  O   TYR A 153     -11.129   6.310 -10.561  1.00 96.34           O  
ATOM   1234  CG  TYR A 153     -11.476   8.488  -7.792  1.00 96.34           C  
ATOM   1235  CD1 TYR A 153     -12.822   8.254  -8.062  1.00 96.34           C  
ATOM   1236  CD2 TYR A 153     -11.002   8.204  -6.515  1.00 96.34           C  
ATOM   1237  CE1 TYR A 153     -13.675   7.751  -7.086  1.00 96.34           C  
ATOM   1238  CE2 TYR A 153     -11.846   7.700  -5.531  1.00 96.34           C  
ATOM   1239  OH  TYR A 153     -14.019   6.979  -4.854  1.00 96.34           O  
ATOM   1240  CZ  TYR A 153     -13.179   7.477  -5.825  1.00 96.34           C  
ATOM   1241  N   GLY A 154     -10.423   7.887 -11.815  1.00 96.59           N  
ATOM   1242  CA  GLY A 154     -11.264   7.636 -12.975  1.00 96.59           C  
ATOM   1243  C   GLY A 154     -11.118   6.229 -13.524  1.00 96.59           C  
ATOM   1244  O   GLY A 154     -12.099   5.622 -13.959  1.00 96.59           O  
ATOM   1245  N   TRP A 155     -10.013   5.664 -13.450  1.00 96.40           N  
ATOM   1246  CA  TRP A 155      -9.767   4.366 -14.069  1.00 96.40           C  
ATOM   1247  C   TRP A 155     -10.603   3.278 -13.405  1.00 96.40           C  
ATOM   1248  CB  TRP A 155      -8.281   4.005 -13.990  1.00 96.40           C  
ATOM   1249  O   TRP A 155     -10.870   2.236 -14.008  1.00 96.40           O  
ATOM   1250  CG  TRP A 155      -7.786   3.766 -12.595  1.00 96.40           C  
ATOM   1251  CD1 TRP A 155      -7.321   4.703 -11.714  1.00 96.40           C  
ATOM   1252  CD2 TRP A 155      -7.704   2.506 -11.922  1.00 96.40           C  
ATOM   1253  CE2 TRP A 155      -7.179   2.753 -10.634  1.00 96.40           C  
ATOM   1254  CE3 TRP A 155      -8.024   1.191 -12.283  1.00 96.40           C  
ATOM   1255  NE1 TRP A 155      -6.954   4.100 -10.533  1.00 96.40           N  
ATOM   1256  CH2 TRP A 155      -7.288   0.454 -10.084  1.00 96.40           C  
ATOM   1257  CZ2 TRP A 155      -6.967   1.732  -9.705  1.00 96.40           C  
ATOM   1258  CZ3 TRP A 155      -7.812   0.175 -11.358  1.00 96.40           C  
ATOM   1259  N   MET A 156     -11.057   3.540 -12.254  1.00 95.78           N  
ATOM   1260  CA  MET A 156     -11.858   2.562 -11.523  1.00 95.78           C  
ATOM   1261  C   MET A 156     -13.328   2.659 -11.917  1.00 95.78           C  
ATOM   1262  CB  MET A 156     -11.707   2.763 -10.014  1.00 95.78           C  
ATOM   1263  O   MET A 156     -14.137   1.816 -11.525  1.00 95.78           O  
ATOM   1264  CG  MET A 156     -10.324   2.418  -9.485  1.00 95.78           C  
ATOM   1265  SD  MET A 156     -10.200   2.608  -7.664  1.00 95.78           S  
ATOM   1266  CE  MET A 156     -10.348   4.410  -7.520  1.00 95.78           C  
ATOM   1267  N   LEU A 157     -13.667   3.671 -12.693  1.00 97.14           N  
ATOM   1268  CA  LEU A 157     -15.066   3.964 -12.985  1.00 97.14           C  
ATOM   1269  C   LEU A 157     -15.424   3.544 -14.406  1.00 97.14           C  
ATOM   1270  CB  LEU A 157     -15.353   5.455 -12.793  1.00 97.14           C  
ATOM   1271  O   LEU A 157     -16.575   3.682 -14.827  1.00 97.14           O  
ATOM   1272  CG  LEU A 157     -14.943   6.057 -11.448  1.00 97.14           C  
ATOM   1273  CD1 LEU A 157     -15.297   7.540 -11.401  1.00 97.14           C  
ATOM   1274  CD2 LEU A 157     -15.610   5.307 -10.301  1.00 97.14           C  
ATOM   1275  N   VAL A 158     -14.422   3.076 -15.072  1.00 96.20           N  
ATOM   1276  CA  VAL A 158     -14.663   2.722 -16.467  1.00 96.20           C  
ATOM   1277  C   VAL A 158     -14.097   1.333 -16.753  1.00 96.20           C  
ATOM   1278  CB  VAL A 158     -14.044   3.759 -17.430  1.00 96.20           C  
ATOM   1279  O   VAL A 158     -13.262   0.829 -15.999  1.00 96.20           O  
ATOM   1280  CG1 VAL A 158     -14.681   5.133 -17.227  1.00 96.20           C  
ATOM   1281  CG2 VAL A 158     -12.531   3.834 -17.233  1.00 96.20           C  
ATOM   1282  N   ARG A 159     -14.573   0.779 -17.798  1.00 95.13           N  
ATOM   1283  CA  ARG A 159     -14.004  -0.492 -18.235  1.00 95.13           C  
ATOM   1284  C   ARG A 159     -12.576  -0.308 -18.737  1.00 95.13           C  
ATOM   1285  CB  ARG A 159     -14.868  -1.119 -19.331  1.00 95.13           C  
ATOM   1286  O   ARG A 159     -12.229   0.751 -19.265  1.00 95.13           O  
ATOM   1287  CG  ARG A 159     -16.287  -1.441 -18.889  1.00 95.13           C  
ATOM   1288  CD  ARG A 159     -16.333  -2.669 -17.991  1.00 95.13           C  
ATOM   1289  NE  ARG A 159     -17.706  -3.057 -17.678  1.00 95.13           N  
ATOM   1290  NH1 ARG A 159     -17.115  -4.744 -16.215  1.00 95.13           N  
ATOM   1291  NH2 ARG A 159     -19.326  -4.301 -16.629  1.00 95.13           N  
ATOM   1292  CZ  ARG A 159     -18.046  -4.033 -16.841  1.00 95.13           C  
ATOM   1293  N   LYS A 160     -11.787  -1.409 -18.530  1.00 93.90           N  
ATOM   1294  CA  LYS A 160     -10.371  -1.347 -18.881  1.00 93.90           C  
ATOM   1295  C   LYS A 160     -10.185  -1.152 -20.383  1.00 93.90           C  
ATOM   1296  CB  LYS A 160      -9.649  -2.615 -18.423  1.00 93.90           C  
ATOM   1297  O   LYS A 160     -10.957  -1.683 -21.184  1.00 93.90           O  
ATOM   1298  CG  LYS A 160      -9.570  -2.771 -16.912  1.00 93.90           C  
ATOM   1299  CD  LYS A 160      -8.854  -4.058 -16.520  1.00 93.90           C  
ATOM   1300  CE  LYS A 160      -8.789  -4.223 -15.007  1.00 93.90           C  
ATOM   1301  NZ  LYS A 160      -8.225  -5.551 -14.619  1.00 93.90           N  
ATOM   1302  N   HIS A 161      -9.221  -0.434 -20.711  1.00 94.64           N  
ATOM   1303  CA  HIS A 161      -8.798  -0.312 -22.102  1.00 94.64           C  
ATOM   1304  C   HIS A 161      -8.482  -1.677 -22.703  1.00 94.64           C  
ATOM   1305  CB  HIS A 161      -7.579   0.606 -22.213  1.00 94.64           C  
ATOM   1306  O   HIS A 161      -7.887  -2.530 -22.040  1.00 94.64           O  
ATOM   1307  CG  HIS A 161      -7.294   1.058 -23.610  1.00 94.64           C  
ATOM   1308  CD2 HIS A 161      -7.488   2.254 -24.214  1.00 94.64           C  
ATOM   1309  ND1 HIS A 161      -6.743   0.229 -24.562  1.00 94.64           N  
ATOM   1310  CE1 HIS A 161      -6.608   0.898 -25.695  1.00 94.64           C  
ATOM   1311  NE2 HIS A 161      -7.053   2.129 -25.511  1.00 94.64           N  
ATOM   1312  N   PRO A 162      -8.878  -1.899 -23.974  1.00 94.72           N  
ATOM   1313  CA  PRO A 162      -8.602  -3.193 -24.604  1.00 94.72           C  
ATOM   1314  C   PRO A 162      -7.123  -3.568 -24.559  1.00 94.72           C  
ATOM   1315  CB  PRO A 162      -9.070  -2.988 -26.047  1.00 94.72           C  
ATOM   1316  O   PRO A 162      -6.784  -4.749 -24.452  1.00 94.72           O  
ATOM   1317  CG  PRO A 162     -10.124  -1.932 -25.961  1.00 94.72           C  
ATOM   1318  CD  PRO A 162      -9.765  -0.989 -24.850  1.00 94.72           C  
ATOM   1319  N   ALA A 163      -6.271  -2.587 -24.631  1.00 95.65           N  
ATOM   1320  CA  ALA A 163      -4.836  -2.854 -24.585  1.00 95.65           C  
ATOM   1321  C   ALA A 163      -4.429  -3.438 -23.235  1.00 95.65           C  
ATOM   1322  CB  ALA A 163      -4.048  -1.577 -24.869  1.00 95.65           C  
ATOM   1323  O   ALA A 163      -3.498  -4.243 -23.155  1.00 95.65           O  
ATOM   1324  N   VAL A 164      -5.103  -3.005 -22.173  1.00 95.72           N  
ATOM   1325  CA  VAL A 164      -4.830  -3.535 -20.841  1.00 95.72           C  
ATOM   1326  C   VAL A 164      -5.164  -5.024 -20.798  1.00 95.72           C  
ATOM   1327  CB  VAL A 164      -5.627  -2.778 -19.755  1.00 95.72           C  
ATOM   1328  O   VAL A 164      -4.384  -5.827 -20.281  1.00 95.72           O  
ATOM   1329  CG1 VAL A 164      -5.450  -3.444 -18.392  1.00 95.72           C  
ATOM   1330  CG2 VAL A 164      -5.194  -1.314 -19.699  1.00 95.72           C  
ATOM   1331  N   LYS A 165      -6.265  -5.376 -21.442  1.00 94.12           N  
ATOM   1332  CA  LYS A 165      -6.708  -6.767 -21.466  1.00 94.12           C  
ATOM   1333  C   LYS A 165      -5.766  -7.629 -22.303  1.00 94.12           C  
ATOM   1334  CB  LYS A 165      -8.133  -6.868 -22.011  1.00 94.12           C  
ATOM   1335  O   LYS A 165      -5.385  -8.725 -21.887  1.00 94.12           O  
ATOM   1336  CG  LYS A 165      -9.190  -6.271 -21.093  1.00 94.12           C  
ATOM   1337  CD  LYS A 165     -10.591  -6.444 -21.667  1.00 94.12           C  
ATOM   1338  CE  LYS A 165     -11.641  -5.771 -20.793  1.00 94.12           C  
ATOM   1339  NZ  LYS A 165     -13.013  -5.921 -21.361  1.00 94.12           N  
ATOM   1340  N   GLU A 166      -5.380  -7.091 -23.391  1.00 94.99           N  
ATOM   1341  CA  GLU A 166      -4.527  -7.828 -24.319  1.00 94.99           C  
ATOM   1342  C   GLU A 166      -3.150  -8.087 -23.717  1.00 94.99           C  
ATOM   1343  CB  GLU A 166      -4.389  -7.069 -25.641  1.00 94.99           C  
ATOM   1344  O   GLU A 166      -2.673  -9.224 -23.710  1.00 94.99           O  
ATOM   1345  CG  GLU A 166      -3.634  -7.838 -26.716  1.00 94.99           C  
ATOM   1346  CD  GLU A 166      -3.399  -7.027 -27.981  1.00 94.99           C  
ATOM   1347  OE1 GLU A 166      -2.688  -7.512 -28.890  1.00 94.99           O  
ATOM   1348  OE2 GLU A 166      -3.930  -5.897 -28.063  1.00 94.99           O  
ATOM   1349  N   LYS A 167      -2.585  -7.063 -23.141  1.00 93.95           N  
ATOM   1350  CA  LYS A 167      -1.242  -7.196 -22.584  1.00 93.95           C  
ATOM   1351  C   LYS A 167      -1.275  -7.909 -21.235  1.00 93.95           C  
ATOM   1352  CB  LYS A 167      -0.584  -5.823 -22.435  1.00 93.95           C  
ATOM   1353  O   LYS A 167      -0.274  -8.490 -20.809  1.00 93.95           O  
ATOM   1354  CG  LYS A 167      -0.268  -5.142 -23.758  1.00 93.95           C  
ATOM   1355  CD  LYS A 167       0.840  -5.868 -24.510  1.00 93.95           C  
ATOM   1356  CE  LYS A 167       1.231  -5.127 -25.782  1.00 93.95           C  
ATOM   1357  NZ  LYS A 167       2.292  -5.854 -26.541  1.00 93.95           N  
ATOM   1358  N   GLY A 168      -2.391  -7.780 -20.629  1.00 94.05           N  
ATOM   1359  CA  GLY A 168      -2.568  -8.475 -19.364  1.00 94.05           C  
ATOM   1360  C   GLY A 168      -2.505  -9.984 -19.499  1.00 94.05           C  
ATOM   1361  O   GLY A 168      -2.097 -10.680 -18.567  1.00 94.05           O  
ATOM   1362  N   LYS A 169      -2.863 -10.540 -20.668  1.00 94.65           N  
ATOM   1363  CA  LYS A 169      -2.834 -11.977 -20.925  1.00 94.65           C  
ATOM   1364  C   LYS A 169      -1.401 -12.499 -20.972  1.00 94.65           C  
ATOM   1365  CB  LYS A 169      -3.554 -12.302 -22.235  1.00 94.65           C  
ATOM   1366  O   LYS A 169      -1.162 -13.692 -20.774  1.00 94.65           O  
ATOM   1367  CG  LYS A 169      -5.053 -12.042 -22.199  1.00 94.65           C  
ATOM   1368  CD  LYS A 169      -5.701 -12.322 -23.549  1.00 94.65           C  
ATOM   1369  CE  LYS A 169      -7.175 -11.938 -23.552  1.00 94.65           C  
ATOM   1370  NZ  LYS A 169      -7.799 -12.149 -24.893  1.00 94.65           N  
ATOM   1371  N   LEU A 170      -0.516 -11.583 -21.108  1.00 94.27           N  
ATOM   1372  CA  LEU A 170       0.876 -11.975 -21.300  1.00 94.27           C  
ATOM   1373  C   LEU A 170       1.618 -12.014 -19.968  1.00 94.27           C  
ATOM   1374  CB  LEU A 170       1.577 -11.009 -22.260  1.00 94.27           C  
ATOM   1375  O   LEU A 170       2.770 -12.450 -19.907  1.00 94.27           O  
ATOM   1376  CG  LEU A 170       0.961 -10.872 -23.653  1.00 94.27           C  
ATOM   1377  CD1 LEU A 170       1.705  -9.812 -24.459  1.00 94.27           C  
ATOM   1378  CD2 LEU A 170       0.978 -12.212 -24.380  1.00 94.27           C  
ATOM   1379  N   ILE A 171       0.927 -11.575 -18.953  1.00 93.30           N  
ATOM   1380  CA  ILE A 171       1.578 -11.491 -17.650  1.00 93.30           C  
ATOM   1381  C   ILE A 171       1.575 -12.864 -16.982  1.00 93.30           C  
ATOM   1382  CB  ILE A 171       0.887 -10.451 -16.740  1.00 93.30           C  
ATOM   1383  O   ILE A 171       0.557 -13.561 -16.984  1.00 93.30           O  
ATOM   1384  CG1 ILE A 171       1.024  -9.045 -17.336  1.00 93.30           C  
ATOM   1385  CG2 ILE A 171       1.467 -10.504 -15.323  1.00 93.30           C  
ATOM   1386  CD1 ILE A 171       2.463  -8.572 -17.481  1.00 93.30           C  
ATOM   1387  N   ASP A 172       2.705 -13.278 -16.472  1.00 92.11           N  
ATOM   1388  CA  ASP A 172       2.805 -14.522 -15.715  1.00 92.11           C  
ATOM   1389  C   ASP A 172       2.292 -14.341 -14.289  1.00 92.11           C  
ATOM   1390  CB  ASP A 172       4.250 -15.024 -15.695  1.00 92.11           C  
ATOM   1391  O   ASP A 172       2.790 -13.490 -13.548  1.00 92.11           O  
ATOM   1392  CG  ASP A 172       4.418 -16.318 -14.919  1.00 92.11           C  
ATOM   1393  OD1 ASP A 172       3.473 -17.136 -14.885  1.00 92.11           O  
ATOM   1394  OD2 ASP A 172       5.504 -16.521 -14.334  1.00 92.11           O  
ATOM   1395  N   TRP A 173       1.354 -15.162 -13.924  1.00 94.30           N  
ATOM   1396  CA  TRP A 173       0.869 -15.102 -12.549  1.00 94.30           C  
ATOM   1397  C   TRP A 173       0.664 -16.503 -11.983  1.00 94.30           C  
ATOM   1398  CB  TRP A 173      -0.440 -14.311 -12.474  1.00 94.30           C  
ATOM   1399  O   TRP A 173      -0.245 -16.729 -11.181  1.00 94.30           O  
ATOM   1400  CG  TRP A 173      -1.482 -14.763 -13.453  1.00 94.30           C  
ATOM   1401  CD1 TRP A 173      -2.260 -15.884 -13.369  1.00 94.30           C  
ATOM   1402  CD2 TRP A 173      -1.856 -14.105 -14.667  1.00 94.30           C  
ATOM   1403  CE2 TRP A 173      -2.868 -14.884 -15.269  1.00 94.30           C  
ATOM   1404  CE3 TRP A 173      -1.433 -12.931 -15.304  1.00 94.30           C  
ATOM   1405  NE1 TRP A 173      -3.096 -15.963 -14.458  1.00 94.30           N  
ATOM   1406  CH2 TRP A 173      -3.033 -13.372 -17.083  1.00 94.30           C  
ATOM   1407  CZ2 TRP A 173      -3.465 -14.525 -16.480  1.00 94.30           C  
ATOM   1408  CZ3 TRP A 173      -2.028 -12.576 -16.509  1.00 94.30           C  
ATOM   1409  N   SER A 174       1.466 -17.406 -12.547  1.00 96.31           N  
ATOM   1410  CA  SER A 174       1.365 -18.805 -12.147  1.00 96.31           C  
ATOM   1411  C   SER A 174       1.640 -18.976 -10.657  1.00 96.31           C  
ATOM   1412  CB  SER A 174       2.337 -19.666 -12.955  1.00 96.31           C  
ATOM   1413  O   SER A 174       1.053 -19.844 -10.007  1.00 96.31           O  
ATOM   1414  OG  SER A 174       3.671 -19.222 -12.775  1.00 96.31           O  
ATOM   1415  N   ASP A 175       2.456 -18.124 -10.147  1.00 96.78           N  
ATOM   1416  CA  ASP A 175       2.760 -18.195  -8.721  1.00 96.78           C  
ATOM   1417  C   ASP A 175       1.518 -17.911  -7.879  1.00 96.78           C  
ATOM   1418  CB  ASP A 175       3.876 -17.211  -8.361  1.00 96.78           C  
ATOM   1419  O   ASP A 175       1.315 -18.533  -6.834  1.00 96.78           O  
ATOM   1420  CG  ASP A 175       3.551 -15.779  -8.748  1.00 96.78           C  
ATOM   1421  OD1 ASP A 175       3.033 -15.551  -9.863  1.00 96.78           O  
ATOM   1422  OD2 ASP A 175       3.817 -14.870  -7.932  1.00 96.78           O  
ATOM   1423  N   LEU A 176       0.685 -17.007  -8.277  1.00 96.67           N  
ATOM   1424  CA  LEU A 176      -0.534 -16.658  -7.556  1.00 96.67           C  
ATOM   1425  C   LEU A 176      -1.531 -17.812  -7.583  1.00 96.67           C  
ATOM   1426  CB  LEU A 176      -1.172 -15.403  -8.156  1.00 96.67           C  
ATOM   1427  O   LEU A 176      -2.188 -18.095  -6.579  1.00 96.67           O  
ATOM   1428  CG  LEU A 176      -0.293 -14.152  -8.204  1.00 96.67           C  
ATOM   1429  CD1 LEU A 176      -1.058 -12.990  -8.829  1.00 96.67           C  
ATOM   1430  CD2 LEU A 176       0.195 -13.787  -6.806  1.00 96.67           C  
ATOM   1431  N   ASP A 177      -1.505 -18.543  -8.738  1.00 97.21           N  
ATOM   1432  CA  ASP A 177      -2.431 -19.658  -8.909  1.00 97.21           C  
ATOM   1433  C   ASP A 177      -2.001 -20.863  -8.077  1.00 97.21           C  
ATOM   1434  CB  ASP A 177      -2.535 -20.048 -10.385  1.00 97.21           C  
ATOM   1435  O   ASP A 177      -2.808 -21.751  -7.797  1.00 97.21           O  
ATOM   1436  CG  ASP A 177      -3.371 -19.075 -11.198  1.00 97.21           C  
ATOM   1437  OD1 ASP A 177      -4.170 -18.316 -10.609  1.00 97.21           O  
ATOM   1438  OD2 ASP A 177      -3.231 -19.069 -12.441  1.00 97.21           O  
ATOM   1439  N   ALA A 178      -0.788 -20.775  -7.741  1.00 97.93           N  
ATOM   1440  CA  ALA A 178      -0.248 -21.891  -6.968  1.00 97.93           C  
ATOM   1441  C   ALA A 178      -0.333 -21.613  -5.470  1.00 97.93           C  
ATOM   1442  CB  ALA A 178       1.198 -22.168  -7.374  1.00 97.93           C  
ATOM   1443  O   ALA A 178      -0.093 -22.505  -4.653  1.00 97.93           O  
ATOM   1444  N   ASP A 179      -0.699 -20.427  -5.117  1.00 98.14           N  
ATOM   1445  CA  ASP A 179      -0.741 -20.013  -3.718  1.00 98.14           C  
ATOM   1446  C   ASP A 179      -2.124 -20.250  -3.116  1.00 98.14           C  
ATOM   1447  CB  ASP A 179      -0.354 -18.539  -3.583  1.00 98.14           C  
ATOM   1448  O   ASP A 179      -3.066 -19.506  -3.399  1.00 98.14           O  
ATOM   1449  CG  ASP A 179      -0.094 -18.124  -2.145  1.00 98.14           C  
ATOM   1450  OD1 ASP A 179      -0.830 -18.571  -1.239  1.00 98.14           O  
ATOM   1451  OD2 ASP A 179       0.853 -17.340  -1.917  1.00 98.14           O  
ATOM   1452  N   GLN A 180      -2.246 -21.189  -2.188  1.00 98.42           N  
ATOM   1453  CA  GLN A 180      -3.536 -21.630  -1.670  1.00 98.42           C  
ATOM   1454  C   GLN A 180      -4.163 -20.565  -0.775  1.00 98.42           C  
ATOM   1455  CB  GLN A 180      -3.384 -22.942  -0.898  1.00 98.42           C  
ATOM   1456  O   GLN A 180      -5.388 -20.441  -0.714  1.00 98.42           O  
ATOM   1457  CG  GLN A 180      -2.944 -24.116  -1.761  1.00 98.42           C  
ATOM   1458  CD  GLN A 180      -3.931 -24.434  -2.868  1.00 98.42           C  
ATOM   1459  NE2 GLN A 180      -3.434 -24.999  -3.963  1.00 98.42           N  
ATOM   1460  OE1 GLN A 180      -5.132 -24.174  -2.740  1.00 98.42           O  
ATOM   1461  N   LEU A 181      -3.321 -19.863  -0.123  1.00 98.67           N  
ATOM   1462  CA  LEU A 181      -3.811 -18.787   0.732  1.00 98.67           C  
ATOM   1463  C   LEU A 181      -4.498 -17.706  -0.095  1.00 98.67           C  
ATOM   1464  CB  LEU A 181      -2.661 -18.176   1.538  1.00 98.67           C  
ATOM   1465  O   LEU A 181      -5.602 -17.270   0.239  1.00 98.67           O  
ATOM   1466  CG  LEU A 181      -3.023 -17.011   2.460  1.00 98.67           C  
ATOM   1467  CD1 LEU A 181      -4.051 -17.454   3.496  1.00 98.67           C  
ATOM   1468  CD2 LEU A 181      -1.775 -16.459   3.139  1.00 98.67           C  
ATOM   1469  N   LEU A 182      -3.908 -17.328  -1.180  1.00 98.59           N  
ATOM   1470  CA  LEU A 182      -4.453 -16.271  -2.025  1.00 98.59           C  
ATOM   1471  C   LEU A 182      -5.703 -16.750  -2.756  1.00 98.59           C  
ATOM   1472  CB  LEU A 182      -3.405 -15.800  -3.037  1.00 98.59           C  
ATOM   1473  O   LEU A 182      -6.627 -15.967  -2.994  1.00 98.59           O  
ATOM   1474  CG  LEU A 182      -2.143 -15.160  -2.458  1.00 98.59           C  
ATOM   1475  CD1 LEU A 182      -1.259 -14.622  -3.578  1.00 98.59           C  
ATOM   1476  CD2 LEU A 182      -2.508 -14.050  -1.478  1.00 98.59           C  
ATOM   1477  N   LEU A 183      -5.682 -18.027  -3.081  1.00 98.57           N  
ATOM   1478  CA  LEU A 183      -6.866 -18.579  -3.730  1.00 98.57           C  
ATOM   1479  C   LEU A 183      -8.048 -18.614  -2.766  1.00 98.57           C  
ATOM   1480  CB  LEU A 183      -6.581 -19.987  -4.257  1.00 98.57           C  
ATOM   1481  O   LEU A 183      -9.195 -18.424  -3.176  1.00 98.57           O  
ATOM   1482  CG  LEU A 183      -5.599 -20.088  -5.426  1.00 98.57           C  
ATOM   1483  CD1 LEU A 183      -5.407 -21.545  -5.832  1.00 98.57           C  
ATOM   1484  CD2 LEU A 183      -6.088 -19.258  -6.608  1.00 98.57           C  
ATOM   1485  N   PHE A 184      -7.702 -18.881  -1.519  1.00 98.68           N  
ATOM   1486  CA  PHE A 184      -8.720 -18.812  -0.477  1.00 98.68           C  
ATOM   1487  C   PHE A 184      -9.302 -17.407  -0.380  1.00 98.68           C  
ATOM   1488  CB  PHE A 184      -8.135 -19.232   0.875  1.00 98.68           C  
ATOM   1489  O   PHE A 184     -10.523 -17.235  -0.366  1.00 98.68           O  
ATOM   1490  CG  PHE A 184      -9.026 -18.917   2.046  1.00 98.68           C  
ATOM   1491  CD1 PHE A 184      -8.805 -17.785   2.821  1.00 98.68           C  
ATOM   1492  CD2 PHE A 184     -10.086 -19.754   2.372  1.00 98.68           C  
ATOM   1493  CE1 PHE A 184      -9.629 -17.491   3.906  1.00 98.68           C  
ATOM   1494  CE2 PHE A 184     -10.913 -19.467   3.454  1.00 98.68           C  
ATOM   1495  CZ  PHE A 184     -10.682 -18.336   4.220  1.00 98.68           C  
ATOM   1496  N   GLN A 185      -8.448 -16.458  -0.239  1.00 98.66           N  
ATOM   1497  CA  GLN A 185      -8.908 -15.076  -0.162  1.00 98.66           C  
ATOM   1498  C   GLN A 185      -9.762 -14.712  -1.373  1.00 98.66           C  
ATOM   1499  CB  GLN A 185      -7.720 -14.119  -0.051  1.00 98.66           C  
ATOM   1500  O   GLN A 185     -10.822 -14.098  -1.229  1.00 98.66           O  
ATOM   1501  CG  GLN A 185      -8.119 -12.664   0.153  1.00 98.66           C  
ATOM   1502  CD  GLN A 185      -7.049 -11.692  -0.309  1.00 98.66           C  
ATOM   1503  NE2 GLN A 185      -6.978 -10.536   0.342  1.00 98.66           N  
ATOM   1504  OE1 GLN A 185      -6.292 -11.978  -1.242  1.00 98.66           O  
ATOM   1505  N   LYS A 186      -9.261 -15.023  -2.519  1.00 98.56           N  
ATOM   1506  CA  LYS A 186      -9.969 -14.700  -3.755  1.00 98.56           C  
ATOM   1507  C   LYS A 186     -11.358 -15.332  -3.774  1.00 98.56           C  
ATOM   1508  CB  LYS A 186      -9.165 -15.165  -4.971  1.00 98.56           C  
ATOM   1509  O   LYS A 186     -12.335 -14.682  -4.151  1.00 98.56           O  
ATOM   1510  CG  LYS A 186      -9.802 -14.811  -6.306  1.00 98.56           C  
ATOM   1511  CD  LYS A 186      -8.920 -15.230  -7.475  1.00 98.56           C  
ATOM   1512  CE  LYS A 186      -9.561 -14.885  -8.812  1.00 98.56           C  
ATOM   1513  NZ  LYS A 186      -8.689 -15.272  -9.961  1.00 98.56           N  
ATOM   1514  N   ARG A 187     -11.483 -16.539  -3.414  1.00 98.55           N  
ATOM   1515  CA  ARG A 187     -12.732 -17.293  -3.444  1.00 98.55           C  
ATOM   1516  C   ARG A 187     -13.748 -16.709  -2.468  1.00 98.55           C  
ATOM   1517  CB  ARG A 187     -12.479 -18.766  -3.119  1.00 98.55           C  
ATOM   1518  O   ARG A 187     -14.941 -16.645  -2.770  1.00 98.55           O  
ATOM   1519  CG  ARG A 187     -13.739 -19.617  -3.096  1.00 98.55           C  
ATOM   1520  CD  ARG A 187     -13.416 -21.100  -2.971  1.00 98.55           C  
ATOM   1521  NE  ARG A 187     -14.625 -21.918  -2.983  1.00 98.55           N  
ATOM   1522  NH1 ARG A 187     -13.507 -23.937  -3.084  1.00 98.55           N  
ATOM   1523  NH2 ARG A 187     -15.798 -23.891  -3.042  1.00 98.55           N  
ATOM   1524  CZ  ARG A 187     -14.641 -23.247  -3.036  1.00 98.55           C  
ATOM   1525  N   TYR A 188     -13.251 -16.224  -1.317  1.00 98.62           N  
ATOM   1526  CA  TYR A 188     -14.155 -15.784  -0.260  1.00 98.62           C  
ATOM   1527  C   TYR A 188     -14.061 -14.277  -0.055  1.00 98.62           C  
ATOM   1528  CB  TYR A 188     -13.843 -16.510   1.052  1.00 98.62           C  
ATOM   1529  O   TYR A 188     -14.516 -13.754   0.965  1.00 98.62           O  
ATOM   1530  CG  TYR A 188     -14.150 -17.988   1.016  1.00 98.62           C  
ATOM   1531  CD1 TYR A 188     -15.464 -18.448   1.084  1.00 98.62           C  
ATOM   1532  CD2 TYR A 188     -13.129 -18.926   0.915  1.00 98.62           C  
ATOM   1533  CE1 TYR A 188     -15.752 -19.808   1.053  1.00 98.62           C  
ATOM   1534  CE2 TYR A 188     -13.405 -20.289   0.884  1.00 98.62           C  
ATOM   1535  OH  TYR A 188     -14.997 -22.068   0.922  1.00 98.62           O  
ATOM   1536  CZ  TYR A 188     -14.717 -20.720   0.952  1.00 98.62           C  
ATOM   1537  N   TYR A 189     -13.499 -13.645  -0.964  1.00 98.56           N  
ATOM   1538  CA  TYR A 189     -13.212 -12.222  -0.825  1.00 98.56           C  
ATOM   1539  C   TYR A 189     -14.480 -11.438  -0.511  1.00 98.56           C  
ATOM   1540  CB  TYR A 189     -12.563 -11.676  -2.101  1.00 98.56           C  
ATOM   1541  O   TYR A 189     -14.488 -10.589   0.384  1.00 98.56           O  
ATOM   1542  CG  TYR A 189     -12.214 -10.210  -2.025  1.00 98.56           C  
ATOM   1543  CD1 TYR A 189     -13.051  -9.244  -2.580  1.00 98.56           C  
ATOM   1544  CD2 TYR A 189     -11.046  -9.787  -1.399  1.00 98.56           C  
ATOM   1545  CE1 TYR A 189     -12.732  -7.892  -2.514  1.00 98.56           C  
ATOM   1546  CE2 TYR A 189     -10.717  -8.437  -1.327  1.00 98.56           C  
ATOM   1547  OH  TYR A 189     -11.244  -6.161  -1.818  1.00 98.56           O  
ATOM   1548  CZ  TYR A 189     -11.565  -7.499  -1.886  1.00 98.56           C  
ATOM   1549  N   LEU A 190     -15.566 -11.728  -1.194  1.00 97.54           N  
ATOM   1550  CA  LEU A 190     -16.791 -10.945  -1.069  1.00 97.54           C  
ATOM   1551  C   LEU A 190     -17.461 -11.196   0.277  1.00 97.54           C  
ATOM   1552  CB  LEU A 190     -17.760 -11.281  -2.205  1.00 97.54           C  
ATOM   1553  O   LEU A 190     -18.329 -10.427   0.696  1.00 97.54           O  
ATOM   1554  CG  LEU A 190     -17.338 -10.842  -3.609  1.00 97.54           C  
ATOM   1555  CD1 LEU A 190     -18.406 -11.225  -4.627  1.00 97.54           C  
ATOM   1556  CD2 LEU A 190     -17.073  -9.341  -3.643  1.00 97.54           C  
ATOM   1557  N   ILE A 191     -16.983 -12.182   0.971  1.00 98.42           N  
ATOM   1558  CA  ILE A 191     -17.447 -12.450   2.328  1.00 98.42           C  
ATOM   1559  C   ILE A 191     -16.482 -11.830   3.336  1.00 98.42           C  
ATOM   1560  CB  ILE A 191     -17.591 -13.967   2.587  1.00 98.42           C  
ATOM   1561  O   ILE A 191     -16.904 -11.124   4.255  1.00 98.42           O  
ATOM   1562  CG1 ILE A 191     -18.644 -14.571   1.651  1.00 98.42           C  
ATOM   1563  CG2 ILE A 191     -17.944 -14.233   4.053  1.00 98.42           C  
ATOM   1564  CD1 ILE A 191     -18.694 -16.092   1.675  1.00 98.42           C  
ATOM   1565  N   LEU A 192     -15.189 -12.044   3.155  1.00 98.55           N  
ATOM   1566  CA  LEU A 192     -14.144 -11.592   4.067  1.00 98.55           C  
ATOM   1567  C   LEU A 192     -14.079 -10.068   4.106  1.00 98.55           C  
ATOM   1568  CB  LEU A 192     -12.786 -12.161   3.650  1.00 98.55           C  
ATOM   1569  O   LEU A 192     -13.976  -9.475   5.182  1.00 98.55           O  
ATOM   1570  CG  LEU A 192     -12.607 -13.672   3.806  1.00 98.55           C  
ATOM   1571  CD1 LEU A 192     -11.284 -14.116   3.191  1.00 98.55           C  
ATOM   1572  CD2 LEU A 192     -12.679 -14.070   5.276  1.00 98.55           C  
ATOM   1573  N   MET A 193     -14.273  -9.474   2.971  1.00 98.34           N  
ATOM   1574  CA  MET A 193     -14.058  -8.035   2.853  1.00 98.34           C  
ATOM   1575  C   MET A 193     -15.069  -7.263   3.695  1.00 98.34           C  
ATOM   1576  CB  MET A 193     -14.149  -7.595   1.391  1.00 98.34           C  
ATOM   1577  O   MET A 193     -14.689  -6.427   4.516  1.00 98.34           O  
ATOM   1578  CG  MET A 193     -13.928  -6.105   1.185  1.00 98.34           C  
ATOM   1579  SD  MET A 193     -15.436  -5.117   1.524  1.00 98.34           S  
ATOM   1580  CE  MET A 193     -16.500  -5.679   0.165  1.00 98.34           C  
ATOM   1581  N   PRO A 194     -16.349  -7.425   3.510  1.00 98.39           N  
ATOM   1582  CA  PRO A 194     -17.264  -6.610   4.313  1.00 98.39           C  
ATOM   1583  C   PRO A 194     -17.082  -6.825   5.814  1.00 98.39           C  
ATOM   1584  CB  PRO A 194     -18.648  -7.080   3.858  1.00 98.39           C  
ATOM   1585  O   PRO A 194     -17.312  -5.907   6.605  1.00 98.39           O  
ATOM   1586  CG  PRO A 194     -18.405  -8.399   3.199  1.00 98.39           C  
ATOM   1587  CD  PRO A 194     -17.020  -8.395   2.618  1.00 98.39           C  
ATOM   1588  N   ILE A 195     -16.607  -7.995   6.215  1.00 98.76           N  
ATOM   1589  CA  ILE A 195     -16.400  -8.317   7.623  1.00 98.76           C  
ATOM   1590  C   ILE A 195     -15.162  -7.589   8.142  1.00 98.76           C  
ATOM   1591  CB  ILE A 195     -16.256  -9.840   7.838  1.00 98.76           C  
ATOM   1592  O   ILE A 195     -15.223  -6.897   9.161  1.00 98.76           O  
ATOM   1593  CG1 ILE A 195     -17.585 -10.548   7.552  1.00 98.76           C  
ATOM   1594  CG2 ILE A 195     -15.770 -10.141   9.259  1.00 98.76           C  
ATOM   1595  CD1 ILE A 195     -17.488 -12.067   7.541  1.00 98.76           C  
ATOM   1596  N   LEU A 196     -14.107  -7.672   7.401  1.00 98.74           N  
ATOM   1597  CA  LEU A 196     -12.823  -7.165   7.872  1.00 98.74           C  
ATOM   1598  C   LEU A 196     -12.723  -5.658   7.663  1.00 98.74           C  
ATOM   1599  CB  LEU A 196     -11.671  -7.869   7.149  1.00 98.74           C  
ATOM   1600  O   LEU A 196     -12.064  -4.962   8.439  1.00 98.74           O  
ATOM   1601  CG  LEU A 196     -11.437  -9.336   7.515  1.00 98.74           C  
ATOM   1602  CD1 LEU A 196     -10.381  -9.948   6.601  1.00 98.74           C  
ATOM   1603  CD2 LEU A 196     -11.024  -9.463   8.978  1.00 98.74           C  
ATOM   1604  N   CYS A 197     -13.369  -5.162   6.657  1.00 98.58           N  
ATOM   1605  CA  CYS A 197     -13.201  -3.756   6.310  1.00 98.58           C  
ATOM   1606  C   CYS A 197     -14.292  -2.903   6.947  1.00 98.58           C  
ATOM   1607  CB  CYS A 197     -13.217  -3.572   4.793  1.00 98.58           C  
ATOM   1608  O   CYS A 197     -14.050  -1.752   7.316  1.00 98.58           O  
ATOM   1609  SG  CYS A 197     -12.965  -1.864   4.264  1.00 98.58           S  
ATOM   1610  N   PHE A 198     -15.515  -3.472   7.214  1.00 98.56           N  
ATOM   1611  CA  PHE A 198     -16.626  -2.622   7.627  1.00 98.56           C  
ATOM   1612  C   PHE A 198     -17.220  -3.110   8.944  1.00 98.56           C  
ATOM   1613  CB  PHE A 198     -17.709  -2.585   6.545  1.00 98.56           C  
ATOM   1614  O   PHE A 198     -17.340  -2.341   9.899  1.00 98.56           O  
ATOM   1615  CG  PHE A 198     -17.249  -1.980   5.246  1.00 98.56           C  
ATOM   1616  CD1 PHE A 198     -17.075  -0.607   5.126  1.00 98.56           C  
ATOM   1617  CD2 PHE A 198     -16.989  -2.786   4.144  1.00 98.56           C  
ATOM   1618  CE1 PHE A 198     -16.649  -0.044   3.925  1.00 98.56           C  
ATOM   1619  CE2 PHE A 198     -16.563  -2.230   2.941  1.00 98.56           C  
ATOM   1620  CZ  PHE A 198     -16.395  -0.859   2.833  1.00 98.56           C  
ATOM   1621  N   LEU A 199     -17.475  -4.325   9.092  1.00 98.64           N  
ATOM   1622  CA  LEU A 199     -18.214  -4.821  10.248  1.00 98.64           C  
ATOM   1623  C   LEU A 199     -17.342  -4.803  11.499  1.00 98.64           C  
ATOM   1624  CB  LEU A 199     -18.725  -6.240   9.988  1.00 98.64           C  
ATOM   1625  O   LEU A 199     -17.739  -4.255  12.530  1.00 98.64           O  
ATOM   1626  CG  LEU A 199     -19.795  -6.388   8.905  1.00 98.64           C  
ATOM   1627  CD1 LEU A 199     -20.242  -7.842   8.797  1.00 98.64           C  
ATOM   1628  CD2 LEU A 199     -20.983  -5.478   9.198  1.00 98.64           C  
ATOM   1629  N   ILE A 200     -16.143  -5.429  11.443  1.00 98.70           N  
ATOM   1630  CA  ILE A 200     -15.277  -5.543  12.611  1.00 98.70           C  
ATOM   1631  C   ILE A 200     -14.786  -4.158  13.027  1.00 98.70           C  
ATOM   1632  CB  ILE A 200     -14.078  -6.477  12.337  1.00 98.70           C  
ATOM   1633  O   ILE A 200     -14.889  -3.781  14.196  1.00 98.70           O  
ATOM   1634  CG1 ILE A 200     -14.537  -7.939  12.300  1.00 98.70           C  
ATOM   1635  CG2 ILE A 200     -12.983  -6.273  13.388  1.00 98.70           C  
ATOM   1636  CD1 ILE A 200     -13.425  -8.929  11.978  1.00 98.70           C  
ATOM   1637  N   PRO A 201     -14.330  -3.422  12.056  1.00 98.71           N  
ATOM   1638  CA  PRO A 201     -13.866  -2.089  12.447  1.00 98.71           C  
ATOM   1639  C   PRO A 201     -14.960  -1.253  13.106  1.00 98.71           C  
ATOM   1640  CB  PRO A 201     -13.427  -1.465  11.119  1.00 98.71           C  
ATOM   1641  O   PRO A 201     -14.678  -0.465  14.013  1.00 98.71           O  
ATOM   1642  CG  PRO A 201     -12.947  -2.617  10.296  1.00 98.71           C  
ATOM   1643  CD  PRO A 201     -13.851  -3.790  10.545  1.00 98.71           C  
ATOM   1644  N   SER A 202     -16.206  -1.403  12.729  1.00 98.75           N  
ATOM   1645  CA  SER A 202     -17.332  -0.657  13.281  1.00 98.75           C  
ATOM   1646  C   SER A 202     -17.738  -1.201  14.647  1.00 98.75           C  
ATOM   1647  CB  SER A 202     -18.527  -0.706  12.328  1.00 98.75           C  
ATOM   1648  O   SER A 202     -18.038  -0.432  15.563  1.00 98.75           O  
ATOM   1649  OG  SER A 202     -18.210  -0.088  11.093  1.00 98.75           O  
ATOM   1650  N   ALA A 203     -17.679  -2.449  14.862  1.00 98.82           N  
ATOM   1651  CA  ALA A 203     -18.139  -3.117  16.076  1.00 98.82           C  
ATOM   1652  C   ALA A 203     -17.190  -2.852  17.241  1.00 98.82           C  
ATOM   1653  CB  ALA A 203     -18.276  -4.619  15.837  1.00 98.82           C  
ATOM   1654  O   ALA A 203     -17.630  -2.673  18.380  1.00 98.82           O  
ATOM   1655  N   VAL A 204     -15.958  -2.749  17.044  1.00 98.76           N  
ATOM   1656  CA  VAL A 204     -14.932  -2.664  18.077  1.00 98.76           C  
ATOM   1657  C   VAL A 204     -15.152  -1.411  18.922  1.00 98.76           C  
ATOM   1658  CB  VAL A 204     -13.512  -2.653  17.468  1.00 98.76           C  
ATOM   1659  O   VAL A 204     -15.250  -1.491  20.149  1.00 98.76           O  
ATOM   1660  CG1 VAL A 204     -12.479  -2.239  18.515  1.00 98.76           C  
ATOM   1661  CG2 VAL A 204     -13.171  -4.025  16.889  1.00 98.76           C  
ATOM   1662  N   PRO A 205     -15.297  -0.233  18.345  1.00 98.75           N  
ATOM   1663  CA  PRO A 205     -15.499   0.956  19.177  1.00 98.75           C  
ATOM   1664  C   PRO A 205     -16.818   0.922  19.945  1.00 98.75           C  
ATOM   1665  CB  PRO A 205     -15.486   2.102  18.163  1.00 98.75           C  
ATOM   1666  O   PRO A 205     -16.893   1.417  21.072  1.00 98.75           O  
ATOM   1667  CG  PRO A 205     -14.684   1.586  17.012  1.00 98.75           C  
ATOM   1668  CD  PRO A 205     -14.958   0.117  16.861  1.00 98.75           C  
ATOM   1669  N   VAL A 206     -17.775   0.276  19.348  1.00 98.72           N  
ATOM   1670  CA  VAL A 206     -19.096   0.211  19.963  1.00 98.72           C  
ATOM   1671  C   VAL A 206     -19.041  -0.661  21.216  1.00 98.72           C  
ATOM   1672  CB  VAL A 206     -20.154  -0.336  18.979  1.00 98.72           C  
ATOM   1673  O   VAL A 206     -19.526  -0.264  22.278  1.00 98.72           O  
ATOM   1674  CG1 VAL A 206     -21.480  -0.586  19.696  1.00 98.72           C  
ATOM   1675  CG2 VAL A 206     -20.348   0.631  17.812  1.00 98.72           C  
ATOM   1676  N   TYR A 207     -18.344  -1.689  21.125  1.00 98.67           N  
ATOM   1677  CA  TYR A 207     -18.383  -2.675  22.199  1.00 98.67           C  
ATOM   1678  C   TYR A 207     -17.248  -2.449  23.190  1.00 98.67           C  
ATOM   1679  CB  TYR A 207     -18.303  -4.095  21.629  1.00 98.67           C  
ATOM   1680  O   TYR A 207     -17.359  -2.810  24.364  1.00 98.67           O  
ATOM   1681  CG  TYR A 207     -19.569  -4.545  20.941  1.00 98.67           C  
ATOM   1682  CD1 TYR A 207     -20.721  -4.825  21.673  1.00 98.67           C  
ATOM   1683  CD2 TYR A 207     -19.616  -4.694  19.559  1.00 98.67           C  
ATOM   1684  CE1 TYR A 207     -21.889  -5.242  21.044  1.00 98.67           C  
ATOM   1685  CE2 TYR A 207     -20.779  -5.110  18.920  1.00 98.67           C  
ATOM   1686  OH  TYR A 207     -23.063  -5.794  19.042  1.00 98.67           O  
ATOM   1687  CZ  TYR A 207     -21.909  -5.381  19.669  1.00 98.67           C  
ATOM   1688  N   LEU A 208     -16.181  -1.858  22.765  1.00 98.61           N  
ATOM   1689  CA  LEU A 208     -15.027  -1.760  23.652  1.00 98.61           C  
ATOM   1690  C   LEU A 208     -15.033  -0.436  24.407  1.00 98.61           C  
ATOM   1691  CB  LEU A 208     -13.727  -1.903  22.857  1.00 98.61           C  
ATOM   1692  O   LEU A 208     -14.668  -0.386  25.584  1.00 98.61           O  
ATOM   1693  CG  LEU A 208     -13.441  -3.284  22.266  1.00 98.61           C  
ATOM   1694  CD1 LEU A 208     -11.995  -3.368  21.788  1.00 98.61           C  
ATOM   1695  CD2 LEU A 208     -13.735  -4.375  23.290  1.00 98.61           C  
ATOM   1696  N   TRP A 209     -15.426   0.640  23.686  1.00 98.51           N  
ATOM   1697  CA  TRP A 209     -15.384   1.865  24.477  1.00 98.51           C  
ATOM   1698  C   TRP A 209     -16.691   2.640  24.350  1.00 98.51           C  
ATOM   1699  CB  TRP A 209     -14.209   2.746  24.042  1.00 98.51           C  
ATOM   1700  O   TRP A 209     -16.733   3.846  24.606  1.00 98.51           O  
ATOM   1701  CG  TRP A 209     -14.180   3.041  22.573  1.00 98.51           C  
ATOM   1702  CD1 TRP A 209     -14.800   4.074  21.927  1.00 98.51           C  
ATOM   1703  CD2 TRP A 209     -13.498   2.289  21.564  1.00 98.51           C  
ATOM   1704  CE2 TRP A 209     -13.748   2.925  20.328  1.00 98.51           C  
ATOM   1705  CE3 TRP A 209     -12.699   1.138  21.586  1.00 98.51           C  
ATOM   1706  NE1 TRP A 209     -14.544   4.010  20.577  1.00 98.51           N  
ATOM   1707  CH2 TRP A 209     -12.447   1.321  19.173  1.00 98.51           C  
ATOM   1708  CZ2 TRP A 209     -13.226   2.448  19.124  1.00 98.51           C  
ATOM   1709  CZ3 TRP A 209     -12.180   0.665  20.386  1.00 98.51           C  
ATOM   1710  N   GLY A 210     -17.807   1.953  23.936  1.00 98.28           N  
ATOM   1711  CA  GLY A 210     -19.175   2.447  23.979  1.00 98.28           C  
ATOM   1712  C   GLY A 210     -19.438   3.560  22.982  1.00 98.28           C  
ATOM   1713  O   GLY A 210     -20.173   4.504  23.279  1.00 98.28           O  
ATOM   1714  N   GLU A 211     -18.874   3.563  21.811  1.00 98.64           N  
ATOM   1715  CA  GLU A 211     -19.140   4.503  20.726  1.00 98.64           C  
ATOM   1716  C   GLU A 211     -20.485   4.217  20.065  1.00 98.64           C  
ATOM   1717  CB  GLU A 211     -18.020   4.452  19.684  1.00 98.64           C  
ATOM   1718  O   GLU A 211     -20.981   3.089  20.116  1.00 98.64           O  
ATOM   1719  CG  GLU A 211     -18.116   5.541  18.625  1.00 98.64           C  
ATOM   1720  CD  GLU A 211     -18.097   6.946  19.206  1.00 98.64           C  
ATOM   1721  OE1 GLU A 211     -19.167   7.447  19.618  1.00 98.64           O  
ATOM   1722  OE2 GLU A 211     -17.002   7.551  19.248  1.00 98.64           O  
ATOM   1723  N   THR A 212     -21.107   5.229  19.463  1.00 98.63           N  
ATOM   1724  CA  THR A 212     -22.331   4.977  18.710  1.00 98.63           C  
ATOM   1725  C   THR A 212     -22.022   4.259  17.399  1.00 98.63           C  
ATOM   1726  CB  THR A 212     -23.086   6.286  18.416  1.00 98.63           C  
ATOM   1727  O   THR A 212     -20.930   4.408  16.847  1.00 98.63           O  
ATOM   1728  CG2 THR A 212     -23.377   7.054  19.701  1.00 98.63           C  
ATOM   1729  OG1 THR A 212     -22.288   7.107  17.553  1.00 98.63           O  
ATOM   1730  N   TRP A 213     -23.024   3.577  16.882  1.00 98.54           N  
ATOM   1731  CA  TRP A 213     -22.849   2.881  15.612  1.00 98.54           C  
ATOM   1732  C   TRP A 213     -22.593   3.871  14.480  1.00 98.54           C  
ATOM   1733  CB  TRP A 213     -24.080   2.028  15.291  1.00 98.54           C  
ATOM   1734  O   TRP A 213     -21.780   3.609  13.590  1.00 98.54           O  
ATOM   1735  CG  TRP A 213     -24.132   0.730  16.040  1.00 98.54           C  
ATOM   1736  CD1 TRP A 213     -24.957   0.413  17.083  1.00 98.54           C  
ATOM   1737  CD2 TRP A 213     -23.321  -0.425  15.805  1.00 98.54           C  
ATOM   1738  CE2 TRP A 213     -23.709  -1.407  16.743  1.00 98.54           C  
ATOM   1739  CE3 TRP A 213     -22.303  -0.726  14.889  1.00 98.54           C  
ATOM   1740  NE1 TRP A 213     -24.707  -0.871  17.511  1.00 98.54           N  
ATOM   1741  CH2 TRP A 213     -22.120  -2.938  15.886  1.00 98.54           C  
ATOM   1742  CZ2 TRP A 213     -23.113  -2.670  16.792  1.00 98.54           C  
ATOM   1743  CZ3 TRP A 213     -21.712  -1.983  14.940  1.00 98.54           C  
ATOM   1744  N   THR A 214     -23.218   4.949  14.549  1.00 98.48           N  
ATOM   1745  CA  THR A 214     -23.071   5.936  13.485  1.00 98.48           C  
ATOM   1746  C   THR A 214     -21.646   6.479  13.445  1.00 98.48           C  
ATOM   1747  CB  THR A 214     -24.063   7.101  13.662  1.00 98.48           C  
ATOM   1748  O   THR A 214     -21.036   6.557  12.376  1.00 98.48           O  
ATOM   1749  CG2 THR A 214     -23.736   7.917  14.908  1.00 98.48           C  
ATOM   1750  OG1 THR A 214     -23.997   7.955  12.513  1.00 98.48           O  
ATOM   1751  N   ASN A 215     -21.074   6.926  14.588  1.00 98.73           N  
ATOM   1752  CA  ASN A 215     -19.700   7.414  14.636  1.00 98.73           C  
ATOM   1753  C   ASN A 215     -18.706   6.330  14.231  1.00 98.73           C  
ATOM   1754  CB  ASN A 215     -19.368   7.944  16.033  1.00 98.73           C  
ATOM   1755  O   ASN A 215     -17.814   6.574  13.416  1.00 98.73           O  
ATOM   1756  CG  ASN A 215     -19.955   9.318  16.291  1.00 98.73           C  
ATOM   1757  ND2 ASN A 215     -19.796   9.810  17.514  1.00 98.73           N  
ATOM   1758  OD1 ASN A 215     -20.548   9.931  15.399  1.00 98.73           O  
ATOM   1759  N   SER A 216     -18.947   5.174  14.760  1.00 98.68           N  
ATOM   1760  CA  SER A 216     -18.013   4.076  14.533  1.00 98.68           C  
ATOM   1761  C   SER A 216     -17.998   3.656  13.067  1.00 98.68           C  
ATOM   1762  CB  SER A 216     -18.372   2.877  15.412  1.00 98.68           C  
ATOM   1763  O   SER A 216     -16.930   3.514  12.468  1.00 98.68           O  
ATOM   1764  OG  SER A 216     -17.409   1.846  15.274  1.00 98.68           O  
ATOM   1765  N   TYR A 217     -19.097   3.456  12.489  1.00 98.77           N  
ATOM   1766  CA  TYR A 217     -19.196   3.005  11.105  1.00 98.77           C  
ATOM   1767  C   TYR A 217     -18.630   4.049  10.150  1.00 98.77           C  
ATOM   1768  CB  TYR A 217     -20.652   2.700  10.742  1.00 98.77           C  
ATOM   1769  O   TYR A 217     -17.815   3.729   9.282  1.00 98.77           O  
ATOM   1770  CG  TYR A 217     -20.871   2.447   9.270  1.00 98.77           C  
ATOM   1771  CD1 TYR A 217     -21.482   3.403   8.462  1.00 98.77           C  
ATOM   1772  CD2 TYR A 217     -20.467   1.252   8.684  1.00 98.77           C  
ATOM   1773  CE1 TYR A 217     -21.687   3.174   7.105  1.00 98.77           C  
ATOM   1774  CE2 TYR A 217     -20.667   1.012   7.329  1.00 98.77           C  
ATOM   1775  OH  TYR A 217     -21.477   1.745   5.206  1.00 98.77           O  
ATOM   1776  CZ  TYR A 217     -21.276   1.977   6.549  1.00 98.77           C  
ATOM   1777  N   HIS A 218     -19.054   5.324  10.237  1.00 98.81           N  
ATOM   1778  CA  HIS A 218     -18.671   6.358   9.283  1.00 98.81           C  
ATOM   1779  C   HIS A 218     -17.203   6.739   9.443  1.00 98.81           C  
ATOM   1780  CB  HIS A 218     -19.555   7.596   9.449  1.00 98.81           C  
ATOM   1781  O   HIS A 218     -16.564   7.182   8.486  1.00 98.81           O  
ATOM   1782  CG  HIS A 218     -20.944   7.416   8.924  1.00 98.81           C  
ATOM   1783  CD2 HIS A 218     -22.002   8.260   8.904  1.00 98.81           C  
ATOM   1784  ND1 HIS A 218     -21.371   6.246   8.335  1.00 98.81           N  
ATOM   1785  CE1 HIS A 218     -22.636   6.379   7.973  1.00 98.81           C  
ATOM   1786  NE2 HIS A 218     -23.043   7.592   8.307  1.00 98.81           N  
ATOM   1787  N   ILE A 219     -16.631   6.501  10.654  1.00 98.83           N  
ATOM   1788  CA  ILE A 219     -15.251   6.917  10.881  1.00 98.83           C  
ATOM   1789  C   ILE A 219     -14.318   5.719  10.721  1.00 98.83           C  
ATOM   1790  CB  ILE A 219     -15.074   7.551  12.279  1.00 98.83           C  
ATOM   1791  O   ILE A 219     -13.441   5.718   9.855  1.00 98.83           O  
ATOM   1792  CG1 ILE A 219     -15.909   8.832  12.393  1.00 98.83           C  
ATOM   1793  CG2 ILE A 219     -13.596   7.834  12.560  1.00 98.83           C  
ATOM   1794  CD1 ILE A 219     -15.977   9.403  13.803  1.00 98.83           C  
ATOM   1795  N   ALA A 220     -14.492   4.682  11.491  1.00 98.62           N  
ATOM   1796  CA  ALA A 220     -13.558   3.560  11.546  1.00 98.62           C  
ATOM   1797  C   ALA A 220     -13.680   2.683  10.303  1.00 98.62           C  
ATOM   1798  CB  ALA A 220     -13.798   2.730  12.805  1.00 98.62           C  
ATOM   1799  O   ALA A 220     -12.743   1.963   9.950  1.00 98.62           O  
ATOM   1800  N   ALA A 221     -14.786   2.739   9.624  1.00 98.59           N  
ATOM   1801  CA  ALA A 221     -14.999   1.891   8.455  1.00 98.59           C  
ATOM   1802  C   ALA A 221     -14.926   2.705   7.166  1.00 98.59           C  
ATOM   1803  CB  ALA A 221     -16.345   1.177   8.554  1.00 98.59           C  
ATOM   1804  O   ALA A 221     -13.998   2.539   6.371  1.00 98.59           O  
ATOM   1805  N   VAL A 222     -15.754   3.721   6.981  1.00 98.74           N  
ATOM   1806  CA  VAL A 222     -15.933   4.365   5.684  1.00 98.74           C  
ATOM   1807  C   VAL A 222     -14.853   5.426   5.481  1.00 98.74           C  
ATOM   1808  CB  VAL A 222     -17.335   5.000   5.554  1.00 98.74           C  
ATOM   1809  O   VAL A 222     -14.110   5.384   4.498  1.00 98.74           O  
ATOM   1810  CG1 VAL A 222     -17.479   5.722   4.215  1.00 98.74           C  
ATOM   1811  CG2 VAL A 222     -18.419   3.934   5.708  1.00 98.74           C  
ATOM   1812  N   LEU A 223     -14.797   6.457   6.428  1.00 98.84           N  
ATOM   1813  CA  LEU A 223     -13.800   7.514   6.290  1.00 98.84           C  
ATOM   1814  C   LEU A 223     -12.399   6.927   6.164  1.00 98.84           C  
ATOM   1815  CB  LEU A 223     -13.862   8.468   7.486  1.00 98.84           C  
ATOM   1816  O   LEU A 223     -11.644   7.298   5.263  1.00 98.84           O  
ATOM   1817  CG  LEU A 223     -12.747   9.511   7.578  1.00 98.84           C  
ATOM   1818  CD1 LEU A 223     -12.732  10.383   6.327  1.00 98.84           C  
ATOM   1819  CD2 LEU A 223     -12.917  10.366   8.830  1.00 98.84           C  
ATOM   1820  N   ARG A 224     -12.059   5.982   7.021  1.00 98.58           N  
ATOM   1821  CA  ARG A 224     -10.755   5.327   7.007  1.00 98.58           C  
ATOM   1822  C   ARG A 224     -10.488   4.667   5.659  1.00 98.58           C  
ATOM   1823  CB  ARG A 224     -10.663   4.288   8.127  1.00 98.58           C  
ATOM   1824  O   ARG A 224      -9.397   4.801   5.102  1.00 98.58           O  
ATOM   1825  CG  ARG A 224      -9.379   3.474   8.107  1.00 98.58           C  
ATOM   1826  CD  ARG A 224      -9.521   2.219   7.257  1.00 98.58           C  
ATOM   1827  NE  ARG A 224     -10.640   1.392   7.698  1.00 98.58           N  
ATOM   1828  NH1 ARG A 224      -9.321  -0.250   8.647  1.00 98.58           N  
ATOM   1829  NH2 ARG A 224     -11.605  -0.434   8.703  1.00 98.58           N  
ATOM   1830  CZ  ARG A 224     -10.520   0.238   8.348  1.00 98.58           C  
ATOM   1831  N   GLN A 225     -11.402   3.935   5.250  1.00 98.41           N  
ATOM   1832  CA  GLN A 225     -11.247   3.237   3.978  1.00 98.41           C  
ATOM   1833  C   GLN A 225     -11.043   4.223   2.831  1.00 98.41           C  
ATOM   1834  CB  GLN A 225     -12.462   2.351   3.699  1.00 98.41           C  
ATOM   1835  O   GLN A 225     -10.182   4.016   1.973  1.00 98.41           O  
ATOM   1836  CG  GLN A 225     -12.301   1.452   2.481  1.00 98.41           C  
ATOM   1837  CD  GLN A 225     -12.605   2.169   1.179  1.00 98.41           C  
ATOM   1838  NE2 GLN A 225     -12.325   1.510   0.060  1.00 98.41           N  
ATOM   1839  OE1 GLN A 225     -13.090   3.305   1.178  1.00 98.41           O  
ATOM   1840  N   VAL A 226     -11.820   5.265   2.743  1.00 98.72           N  
ATOM   1841  CA  VAL A 226     -11.744   6.260   1.678  1.00 98.72           C  
ATOM   1842  C   VAL A 226     -10.382   6.949   1.710  1.00 98.72           C  
ATOM   1843  CB  VAL A 226     -12.874   7.307   1.799  1.00 98.72           C  
ATOM   1844  O   VAL A 226      -9.754   7.146   0.667  1.00 98.72           O  
ATOM   1845  CG1 VAL A 226     -12.589   8.514   0.907  1.00 98.72           C  
ATOM   1846  CG2 VAL A 226     -14.221   6.681   1.441  1.00 98.72           C  
ATOM   1847  N   VAL A 227      -9.981   7.287   2.895  1.00 98.60           N  
ATOM   1848  CA  VAL A 227      -8.672   7.918   3.029  1.00 98.60           C  
ATOM   1849  C   VAL A 227      -7.582   6.948   2.580  1.00 98.60           C  
ATOM   1850  CB  VAL A 227      -8.410   8.380   4.480  1.00 98.60           C  
ATOM   1851  O   VAL A 227      -6.655   7.334   1.864  1.00 98.60           O  
ATOM   1852  CG1 VAL A 227      -6.949   8.786   4.662  1.00 98.60           C  
ATOM   1853  CG2 VAL A 227      -9.339   9.536   4.848  1.00 98.60           C  
ATOM   1854  N   THR A 228      -7.659   5.694   3.031  1.00 98.46           N  
ATOM   1855  CA  THR A 228      -6.720   4.668   2.594  1.00 98.46           C  
ATOM   1856  C   THR A 228      -6.662   4.601   1.071  1.00 98.46           C  
ATOM   1857  CB  THR A 228      -7.100   3.286   3.157  1.00 98.46           C  
ATOM   1858  O   THR A 228      -5.577   4.564   0.486  1.00 98.46           O  
ATOM   1859  CG2 THR A 228      -6.146   2.207   2.656  1.00 98.46           C  
ATOM   1860  OG1 THR A 228      -7.046   3.329   4.589  1.00 98.46           O  
ATOM   1861  N   LEU A 229      -7.809   4.637   0.439  1.00 98.27           N  
ATOM   1862  CA  LEU A 229      -7.899   4.546  -1.014  1.00 98.27           C  
ATOM   1863  C   LEU A 229      -7.227   5.744  -1.677  1.00 98.27           C  
ATOM   1864  CB  LEU A 229      -9.363   4.458  -1.456  1.00 98.27           C  
ATOM   1865  O   LEU A 229      -6.416   5.579  -2.591  1.00 98.27           O  
ATOM   1866  CG  LEU A 229      -9.612   4.382  -2.963  1.00 98.27           C  
ATOM   1867  CD1 LEU A 229      -8.934   3.149  -3.551  1.00 98.27           C  
ATOM   1868  CD2 LEU A 229     -11.109   4.367  -3.257  1.00 98.27           C  
ATOM   1869  N   HIS A 230      -7.500   6.963  -1.253  1.00 98.32           N  
ATOM   1870  CA  HIS A 230      -6.927   8.159  -1.858  1.00 98.32           C  
ATOM   1871  C   HIS A 230      -5.414   8.199  -1.674  1.00 98.32           C  
ATOM   1872  CB  HIS A 230      -7.562   9.418  -1.263  1.00 98.32           C  
ATOM   1873  O   HIS A 230      -4.686   8.627  -2.572  1.00 98.32           O  
ATOM   1874  CG  HIS A 230      -8.901   9.746  -1.842  1.00 98.32           C  
ATOM   1875  CD2 HIS A 230     -10.151   9.462  -1.408  1.00 98.32           C  
ATOM   1876  ND1 HIS A 230      -9.051  10.450  -3.017  1.00 98.32           N  
ATOM   1877  CE1 HIS A 230     -10.340  10.587  -3.280  1.00 98.32           C  
ATOM   1878  NE2 HIS A 230     -11.029   9.996  -2.319  1.00 98.32           N  
ATOM   1879  N   MET A 231      -4.997   7.748  -0.535  1.00 97.02           N  
ATOM   1880  CA  MET A 231      -3.555   7.745  -0.306  1.00 97.02           C  
ATOM   1881  C   MET A 231      -2.858   6.761  -1.240  1.00 97.02           C  
ATOM   1882  CB  MET A 231      -3.242   7.395   1.150  1.00 97.02           C  
ATOM   1883  O   MET A 231      -1.776   7.047  -1.755  1.00 97.02           O  
ATOM   1884  CG  MET A 231      -3.774   8.407   2.151  1.00 97.02           C  
ATOM   1885  SD  MET A 231      -3.207  10.115   1.793  1.00 97.02           S  
ATOM   1886  CE  MET A 231      -4.799  10.986   1.789  1.00 97.02           C  
ATOM   1887  N   THR A 232      -3.441   5.655  -1.500  1.00 96.59           N  
ATOM   1888  CA  THR A 232      -2.887   4.705  -2.457  1.00 96.59           C  
ATOM   1889  C   THR A 232      -2.917   5.280  -3.870  1.00 96.59           C  
ATOM   1890  CB  THR A 232      -3.654   3.370  -2.427  1.00 96.59           C  
ATOM   1891  O   THR A 232      -1.961   5.121  -4.632  1.00 96.59           O  
ATOM   1892  CG2 THR A 232      -3.033   2.357  -3.383  1.00 96.59           C  
ATOM   1893  OG1 THR A 232      -3.621   2.837  -1.097  1.00 96.59           O  
ATOM   1894  N   LEU A 233      -3.945   6.017  -4.153  1.00 97.19           N  
ATOM   1895  CA  LEU A 233      -4.159   6.535  -5.500  1.00 97.19           C  
ATOM   1896  C   LEU A 233      -3.166   7.649  -5.817  1.00 97.19           C  
ATOM   1897  CB  LEU A 233      -5.591   7.053  -5.654  1.00 97.19           C  
ATOM   1898  O   LEU A 233      -2.759   7.814  -6.969  1.00 97.19           O  
ATOM   1899  CG  LEU A 233      -6.701   6.002  -5.598  1.00 97.19           C  
ATOM   1900  CD1 LEU A 233      -8.067   6.667  -5.736  1.00 97.19           C  
ATOM   1901  CD2 LEU A 233      -6.499   4.952  -6.685  1.00 97.19           C  
ATOM   1902  N   ILE A 234      -2.749   8.356  -4.873  1.00 96.59           N  
ATOM   1903  CA  ILE A 234      -1.860   9.485  -5.125  1.00 96.59           C  
ATOM   1904  C   ILE A 234      -0.509   8.977  -5.622  1.00 96.59           C  
ATOM   1905  CB  ILE A 234      -1.675  10.352  -3.860  1.00 96.59           C  
ATOM   1906  O   ILE A 234       0.217   9.698  -6.312  1.00 96.59           O  
ATOM   1907  CG1 ILE A 234      -0.981   9.545  -2.757  1.00 96.59           C  
ATOM   1908  CG2 ILE A 234      -3.023  10.895  -3.375  1.00 96.59           C  
ATOM   1909  CD1 ILE A 234      -0.622  10.364  -1.524  1.00 96.59           C  
ATOM   1910  N   THR A 235      -0.142   7.734  -5.235  1.00 94.31           N  
ATOM   1911  CA  THR A 235       1.095   7.173  -5.766  1.00 94.31           C  
ATOM   1912  C   THR A 235       1.049   7.108  -7.290  1.00 94.31           C  
ATOM   1913  CB  THR A 235       1.361   5.767  -5.198  1.00 94.31           C  
ATOM   1914  O   THR A 235       2.029   7.439  -7.961  1.00 94.31           O  
ATOM   1915  CG2 THR A 235       2.675   5.200  -5.724  1.00 94.31           C  
ATOM   1916  OG1 THR A 235       1.423   5.840  -3.768  1.00 94.31           O  
ATOM   1917  N   ASN A 236      -0.127   6.755  -7.712  1.00 92.38           N  
ATOM   1918  CA  ASN A 236      -0.297   6.702  -9.160  1.00 92.38           C  
ATOM   1919  C   ASN A 236      -0.378   8.100  -9.766  1.00 92.38           C  
ATOM   1920  CB  ASN A 236      -1.542   5.892  -9.526  1.00 92.38           C  
ATOM   1921  O   ASN A 236       0.295   8.392 -10.757  1.00 92.38           O  
ATOM   1922  CG  ASN A 236      -1.430   4.435  -9.124  1.00 92.38           C  
ATOM   1923  ND2 ASN A 236      -2.568   3.800  -8.869  1.00 92.38           N  
ATOM   1924  OD1 ASN A 236      -0.329   3.884  -9.044  1.00 92.38           O  
ATOM   1925  N   SER A 237      -1.106   8.905  -9.217  1.00 94.92           N  
ATOM   1926  CA  SER A 237      -1.445  10.188  -9.824  1.00 94.92           C  
ATOM   1927  C   SER A 237      -0.322  11.202  -9.635  1.00 94.92           C  
ATOM   1928  CB  SER A 237      -2.743  10.736  -9.230  1.00 94.92           C  
ATOM   1929  O   SER A 237       0.064  11.893 -10.581  1.00 94.92           O  
ATOM   1930  OG  SER A 237      -2.656  10.816  -7.818  1.00 94.92           O  
ATOM   1931  N   ILE A 238       0.249  11.256  -8.442  1.00 95.07           N  
ATOM   1932  CA  ILE A 238       1.242  12.282  -8.142  1.00 95.07           C  
ATOM   1933  C   ILE A 238       2.626  11.804  -8.577  1.00 95.07           C  
ATOM   1934  CB  ILE A 238       1.248  12.642  -6.640  1.00 95.07           C  
ATOM   1935  O   ILE A 238       3.362  12.537  -9.242  1.00 95.07           O  
ATOM   1936  CG1 ILE A 238      -0.060  13.342  -6.253  1.00 95.07           C  
ATOM   1937  CG2 ILE A 238       2.458  13.517  -6.298  1.00 95.07           C  
ATOM   1938  CD1 ILE A 238      -0.155  13.707  -4.778  1.00 95.07           C  
ATOM   1939  N   THR A 239       3.017  10.550  -8.300  1.00 94.52           N  
ATOM   1940  CA  THR A 239       4.373  10.073  -8.553  1.00 94.52           C  
ATOM   1941  C   THR A 239       4.568   9.763 -10.035  1.00 94.52           C  
ATOM   1942  CB  THR A 239       4.690   8.820  -7.717  1.00 94.52           C  
ATOM   1943  O   THR A 239       5.700   9.727 -10.523  1.00 94.52           O  
ATOM   1944  CG2 THR A 239       4.615   9.121  -6.224  1.00 94.52           C  
ATOM   1945  OG1 THR A 239       3.745   7.790  -8.033  1.00 94.52           O  
ATOM   1946  N   HIS A 240       3.580   9.606 -10.798  1.00 95.43           N  
ATOM   1947  CA  HIS A 240       3.687   9.345 -12.229  1.00 95.43           C  
ATOM   1948  C   HIS A 240       3.409  10.605 -13.042  1.00 95.43           C  
ATOM   1949  CB  HIS A 240       2.726   8.229 -12.644  1.00 95.43           C  
ATOM   1950  O   HIS A 240       3.536  10.598 -14.268  1.00 95.43           O  
ATOM   1951  CG  HIS A 240       3.218   6.857 -12.309  1.00 95.43           C  
ATOM   1952  CD2 HIS A 240       3.142   6.140 -11.163  1.00 95.43           C  
ATOM   1953  ND1 HIS A 240       3.886   6.065 -13.217  1.00 95.43           N  
ATOM   1954  CE1 HIS A 240       4.199   4.915 -12.642  1.00 95.43           C  
ATOM   1955  NE2 HIS A 240       3.759   4.936 -11.396  1.00 95.43           N  
ATOM   1956  N   TRP A 241       3.043  11.566 -12.439  1.00 94.67           N  
ATOM   1957  CA  TRP A 241       2.686  12.773 -13.177  1.00 94.67           C  
ATOM   1958  C   TRP A 241       3.860  13.265 -14.018  1.00 94.67           C  
ATOM   1959  CB  TRP A 241       2.232  13.876 -12.218  1.00 94.67           C  
ATOM   1960  O   TRP A 241       4.973  13.419 -13.510  1.00 94.67           O  
ATOM   1961  CG  TRP A 241       1.683  15.092 -12.903  1.00 94.67           C  
ATOM   1962  CD1 TRP A 241       2.252  16.334 -12.958  1.00 94.67           C  
ATOM   1963  CD2 TRP A 241       0.453  15.181 -13.628  1.00 94.67           C  
ATOM   1964  CE2 TRP A 241       0.340  16.509 -14.096  1.00 94.67           C  
ATOM   1965  CE3 TRP A 241      -0.565  14.266 -13.928  1.00 94.67           C  
ATOM   1966  NE1 TRP A 241       1.449  17.191 -13.674  1.00 94.67           N  
ATOM   1967  CH2 TRP A 241      -1.735  16.029 -15.129  1.00 94.67           C  
ATOM   1968  CZ2 TRP A 241      -0.753  16.944 -14.850  1.00 94.67           C  
ATOM   1969  CZ3 TRP A 241      -1.652  14.702 -14.678  1.00 94.67           C  
ATOM   1970  N   PRO A 242       3.715  13.585 -15.436  1.00 84.09           N  
ATOM   1971  CA  PRO A 242       4.787  13.797 -16.412  1.00 84.09           C  
ATOM   1972  C   PRO A 242       5.403  15.191 -16.318  1.00 84.09           C  
ATOM   1973  CB  PRO A 242       4.083  13.601 -17.757  1.00 84.09           C  
ATOM   1974  O   PRO A 242       6.381  15.485 -17.011  1.00 84.09           O  
ATOM   1975  CG  PRO A 242       2.631  13.796 -17.460  1.00 84.09           C  
ATOM   1976  CD  PRO A 242       2.406  13.552 -15.996  1.00 84.09           C  
ATOM   1977  N   ASP A 243       5.152  15.918 -15.363  1.00 81.98           N  
ATOM   1978  CA  ASP A 243       5.659  17.287 -15.317  1.00 81.98           C  
ATOM   1979  C   ASP A 243       7.186  17.307 -15.317  1.00 81.98           C  
ATOM   1980  CB  ASP A 243       5.123  18.017 -14.084  1.00 81.98           C  
ATOM   1981  O   ASP A 243       7.824  16.437 -14.719  1.00 81.98           O  
ATOM   1982  CG  ASP A 243       3.652  18.373 -14.199  1.00 81.98           C  
ATOM   1983  OD1 ASP A 243       3.122  18.420 -15.330  1.00 81.98           O  
ATOM   1984  OD2 ASP A 243       3.017  18.613 -13.149  1.00 81.98           O  
ATOM   1985  N   THR A 244       7.811  18.348 -15.903  1.00 71.64           N  
ATOM   1986  CA  THR A 244       9.240  18.476 -16.166  1.00 71.64           C  
ATOM   1987  C   THR A 244       9.998  18.814 -14.886  1.00 71.64           C  
ATOM   1988  CB  THR A 244       9.517  19.555 -17.230  1.00 71.64           C  
ATOM   1989  O   THR A 244      11.201  18.567 -14.787  1.00 71.64           O  
ATOM   1990  CG2 THR A 244       9.019  19.115 -18.603  1.00 71.64           C  
ATOM   1991  OG1 THR A 244       8.850  20.767 -16.858  1.00 71.64           O  
ATOM   1992  N   TRP A 245       9.342  19.292 -13.805  1.00 75.04           N  
ATOM   1993  CA  TRP A 245      10.095  19.752 -12.643  1.00 75.04           C  
ATOM   1994  C   TRP A 245      10.227  18.642 -11.605  1.00 75.04           C  
ATOM   1995  CB  TRP A 245       9.422  20.976 -12.016  1.00 75.04           C  
ATOM   1996  O   TRP A 245      10.865  18.828 -10.566  1.00 75.04           O  
ATOM   1997  CG  TRP A 245       7.935  20.849 -11.875  1.00 75.04           C  
ATOM   1998  CD1 TRP A 245       6.988  21.186 -12.802  1.00 75.04           C  
ATOM   1999  CD2 TRP A 245       7.224  20.353 -10.737  1.00 75.04           C  
ATOM   2000  CE2 TRP A 245       5.847  20.417 -11.044  1.00 75.04           C  
ATOM   2001  CE3 TRP A 245       7.619  19.860  -9.486  1.00 75.04           C  
ATOM   2002  NE1 TRP A 245       5.730  20.928 -12.308  1.00 75.04           N  
ATOM   2003  CH2 TRP A 245       5.274  19.527  -8.927  1.00 75.04           C  
ATOM   2004  CZ2 TRP A 245       4.861  20.006 -10.143  1.00 75.04           C  
ATOM   2005  CZ3 TRP A 245       6.636  19.451  -8.592  1.00 75.04           C  
ATOM   2006  N   ARG A 246       9.772  17.543 -11.877  1.00 85.50           N  
ATOM   2007  CA  ARG A 246       9.853  16.441 -10.924  1.00 85.50           C  
ATOM   2008  C   ARG A 246      11.205  15.741 -11.010  1.00 85.50           C  
ATOM   2009  CB  ARG A 246       8.726  15.435 -11.167  1.00 85.50           C  
ATOM   2010  O   ARG A 246      11.832  15.718 -12.071  1.00 85.50           O  
ATOM   2011  CG  ARG A 246       7.347  15.952 -10.790  1.00 85.50           C  
ATOM   2012  CD  ARG A 246       6.288  14.864 -10.897  1.00 85.50           C  
ATOM   2013  NE  ARG A 246       4.957  15.375 -10.581  1.00 85.50           N  
ATOM   2014  NH1 ARG A 246       5.033  14.783  -8.349  1.00 85.50           N  
ATOM   2015  NH2 ARG A 246       3.175  15.819  -9.202  1.00 85.50           N  
ATOM   2016  CZ  ARG A 246       4.391  15.324  -9.378  1.00 85.50           C  
ATOM   2017  N   LYS A 247      11.597  15.242  -9.853  1.00 87.93           N  
ATOM   2018  CA  LYS A 247      12.923  14.646  -9.715  1.00 87.93           C  
ATOM   2019  C   LYS A 247      12.907  13.171 -10.105  1.00 87.93           C  
ATOM   2020  CB  LYS A 247      13.435  14.804  -8.282  1.00 87.93           C  
ATOM   2021  O   LYS A 247      12.140  12.384  -9.546  1.00 87.93           O  
ATOM   2022  CG  LYS A 247      13.666  16.248  -7.862  1.00 87.93           C  
ATOM   2023  CD  LYS A 247      14.163  16.339  -6.425  1.00 87.93           C  
ATOM   2024  CE  LYS A 247      14.334  17.786  -5.983  1.00 87.93           C  
ATOM   2025  NZ  LYS A 247      14.755  17.883  -4.553  1.00 87.93           N  
ATOM   2026  N   ARG A 248      13.755  12.836 -11.038  1.00 92.36           N  
ATOM   2027  CA  ARG A 248      13.955  11.465 -11.498  1.00 92.36           C  
ATOM   2028  C   ARG A 248      15.434  11.093 -11.482  1.00 92.36           C  
ATOM   2029  CB  ARG A 248      13.383  11.281 -12.905  1.00 92.36           C  
ATOM   2030  O   ARG A 248      16.083  11.062 -12.530  1.00 92.36           O  
ATOM   2031  CG  ARG A 248      11.887  11.535 -13.000  1.00 92.36           C  
ATOM   2032  CD  ARG A 248      11.384  11.412 -14.431  1.00 92.36           C  
ATOM   2033  NE  ARG A 248       9.943  11.631 -14.516  1.00 92.36           N  
ATOM   2034  NH1 ARG A 248      10.079  13.935 -14.420  1.00 92.36           N  
ATOM   2035  NH2 ARG A 248       8.037  12.910 -14.592  1.00 92.36           N  
ATOM   2036  CZ  ARG A 248       9.356  12.825 -14.509  1.00 92.36           C  
ATOM   2037  N   PRO A 249      15.901  10.902 -10.388  1.00 91.21           N  
ATOM   2038  CA  PRO A 249      17.344  10.749 -10.187  1.00 91.21           C  
ATOM   2039  C   PRO A 249      17.887   9.453 -10.784  1.00 91.21           C  
ATOM   2040  CB  PRO A 249      17.491  10.753  -8.664  1.00 91.21           C  
ATOM   2041  O   PRO A 249      19.089   9.343 -11.039  1.00 91.21           O  
ATOM   2042  CG  PRO A 249      16.148  10.344  -8.149  1.00 91.21           C  
ATOM   2043  CD  PRO A 249      15.101  10.832  -9.109  1.00 91.21           C  
ATOM   2044  N   TYR A 250      17.009   8.480 -11.107  1.00 92.84           N  
ATOM   2045  CA  TYR A 250      17.502   7.165 -11.500  1.00 92.84           C  
ATOM   2046  C   TYR A 250      17.239   6.903 -12.978  1.00 92.84           C  
ATOM   2047  CB  TYR A 250      16.849   6.070 -10.651  1.00 92.84           C  
ATOM   2048  O   TYR A 250      18.051   6.268 -13.656  1.00 92.84           O  
ATOM   2049  CG  TYR A 250      17.091   6.225  -9.169  1.00 92.84           C  
ATOM   2050  CD1 TYR A 250      18.225   5.683  -8.568  1.00 92.84           C  
ATOM   2051  CD2 TYR A 250      16.187   6.913  -8.367  1.00 92.84           C  
ATOM   2052  CE1 TYR A 250      18.452   5.821  -7.203  1.00 92.84           C  
ATOM   2053  CE2 TYR A 250      16.404   7.057  -7.000  1.00 92.84           C  
ATOM   2054  OH  TYR A 250      17.756   6.650  -5.076  1.00 92.84           O  
ATOM   2055  CZ  TYR A 250      17.537   6.510  -6.428  1.00 92.84           C  
ATOM   2056  N   ASP A 251      16.094   7.351 -13.462  1.00 94.49           N  
ATOM   2057  CA  ASP A 251      15.802   7.220 -14.886  1.00 94.49           C  
ATOM   2058  C   ASP A 251      14.888   8.346 -15.364  1.00 94.49           C  
ATOM   2059  CB  ASP A 251      15.161   5.862 -15.180  1.00 94.49           C  
ATOM   2060  O   ASP A 251      13.690   8.348 -15.071  1.00 94.49           O  
ATOM   2061  CG  ASP A 251      15.092   5.548 -16.664  1.00 94.49           C  
ATOM   2062  OD1 ASP A 251      15.210   6.477 -17.490  1.00 94.49           O  
ATOM   2063  OD2 ASP A 251      14.915   4.359 -17.009  1.00 94.49           O  
ATOM   2064  N   LYS A 252      15.368   9.258 -16.175  1.00 93.45           N  
ATOM   2065  CA  LYS A 252      14.666  10.452 -16.636  1.00 93.45           C  
ATOM   2066  C   LYS A 252      13.702  10.120 -17.772  1.00 93.45           C  
ATOM   2067  CB  LYS A 252      15.663  11.520 -17.089  1.00 93.45           C  
ATOM   2068  O   LYS A 252      12.846  10.934 -18.125  1.00 93.45           O  
ATOM   2069  CG  LYS A 252      16.526  11.099 -18.269  1.00 93.45           C  
ATOM   2070  CD  LYS A 252      17.535  12.179 -18.638  1.00 93.45           C  
ATOM   2071  CE  LYS A 252      18.453  11.727 -19.765  1.00 93.45           C  
ATOM   2072  NZ  LYS A 252      19.510  12.741 -20.059  1.00 93.45           N  
ATOM   2073  N   ASN A 253      13.800   8.883 -18.291  1.00 93.37           N  
ATOM   2074  CA  ASN A 253      13.031   8.520 -19.477  1.00 93.37           C  
ATOM   2075  C   ASN A 253      11.694   7.885 -19.104  1.00 93.37           C  
ATOM   2076  CB  ASN A 253      13.836   7.576 -20.372  1.00 93.37           C  
ATOM   2077  O   ASN A 253      10.903   7.534 -19.982  1.00 93.37           O  
ATOM   2078  CG  ASN A 253      15.109   8.212 -20.895  1.00 93.37           C  
ATOM   2079  ND2 ASN A 253      16.213   7.479 -20.817  1.00 93.37           N  
ATOM   2080  OD1 ASN A 253      15.100   9.352 -21.365  1.00 93.37           O  
ATOM   2081  N   ILE A 254      11.372   7.739 -17.835  1.00 94.19           N  
ATOM   2082  CA  ILE A 254      10.090   7.208 -17.385  1.00 94.19           C  
ATOM   2083  C   ILE A 254       9.362   8.258 -16.549  1.00 94.19           C  
ATOM   2084  CB  ILE A 254      10.271   5.907 -16.571  1.00 94.19           C  
ATOM   2085  O   ILE A 254       9.974   9.220 -16.078  1.00 94.19           O  
ATOM   2086  CG1 ILE A 254      11.161   6.160 -15.349  1.00 94.19           C  
ATOM   2087  CG2 ILE A 254      10.853   4.796 -17.451  1.00 94.19           C  
ATOM   2088  CD1 ILE A 254      11.336   4.945 -14.448  1.00 94.19           C  
ATOM   2089  N   CYS A 255       8.023   8.003 -16.265  1.00 94.78           N  
ATOM   2090  CA  CYS A 255       7.213   9.027 -15.614  1.00 94.78           C  
ATOM   2091  C   CYS A 255       7.397   8.988 -14.102  1.00 94.78           C  
ATOM   2092  CB  CYS A 255       5.737   8.844 -15.963  1.00 94.78           C  
ATOM   2093  O   CYS A 255       7.365  10.028 -13.442  1.00 94.78           O  
ATOM   2094  SG  CYS A 255       5.319   9.345 -17.647  1.00 94.78           S  
ATOM   2095  N   PRO A 256       7.549   7.806 -13.552  1.00 95.55           N  
ATOM   2096  CA  PRO A 256       7.656   7.757 -12.092  1.00 95.55           C  
ATOM   2097  C   PRO A 256       8.712   8.715 -11.545  1.00 95.55           C  
ATOM   2098  CB  PRO A 256       8.044   6.302 -11.815  1.00 95.55           C  
ATOM   2099  O   PRO A 256       9.811   8.809 -12.098  1.00 95.55           O  
ATOM   2100  CG  PRO A 256       7.505   5.535 -12.979  1.00 95.55           C  
ATOM   2101  CD  PRO A 256       7.661   6.373 -14.216  1.00 95.55           C  
ATOM   2102  N   SER A 257       8.324   9.415 -10.501  1.00 94.02           N  
ATOM   2103  CA  SER A 257       9.198  10.401  -9.875  1.00 94.02           C  
ATOM   2104  C   SER A 257       9.149  10.297  -8.354  1.00 94.02           C  
ATOM   2105  CB  SER A 257       8.809  11.815 -10.309  1.00 94.02           C  
ATOM   2106  O   SER A 257       8.218   9.712  -7.796  1.00 94.02           O  
ATOM   2107  OG  SER A 257       7.476  12.110  -9.927  1.00 94.02           O  
ATOM   2108  N   GLU A 258      10.197  10.887  -7.691  1.00 91.52           N  
ATOM   2109  CA  GLU A 258      10.222  10.888  -6.232  1.00 91.52           C  
ATOM   2110  C   GLU A 258       9.316  11.978  -5.665  1.00 91.52           C  
ATOM   2111  CB  GLU A 258      11.652  11.074  -5.718  1.00 91.52           C  
ATOM   2112  O   GLU A 258       9.206  13.063  -6.241  1.00 91.52           O  
ATOM   2113  CG  GLU A 258      12.647  10.078  -6.296  1.00 91.52           C  
ATOM   2114  CD  GLU A 258      12.336   8.636  -5.927  1.00 91.52           C  
ATOM   2115  OE1 GLU A 258      12.789   7.715  -6.645  1.00 91.52           O  
ATOM   2116  OE2 GLU A 258      11.634   8.426  -4.914  1.00 91.52           O  
ATOM   2117  N   ASN A 259       8.640  11.650  -4.555  1.00 90.98           N  
ATOM   2118  CA  ASN A 259       7.797  12.599  -3.835  1.00 90.98           C  
ATOM   2119  C   ASN A 259       7.743  12.281  -2.344  1.00 90.98           C  
ATOM   2120  CB  ASN A 259       6.386  12.620  -4.425  1.00 90.98           C  
ATOM   2121  O   ASN A 259       7.163  11.272  -1.940  1.00 90.98           O  
ATOM   2122  CG  ASN A 259       5.538  13.748  -3.873  1.00 90.98           C  
ATOM   2123  ND2 ASN A 259       5.184  14.699  -4.730  1.00 90.98           N  
ATOM   2124  OD1 ASN A 259       5.205  13.767  -2.685  1.00 90.98           O  
ATOM   2125  N   PHE A 260       8.306  13.153  -1.570  1.00 89.45           N  
ATOM   2126  CA  PHE A 260       8.469  12.943  -0.136  1.00 89.45           C  
ATOM   2127  C   PHE A 260       7.115  12.852   0.555  1.00 89.45           C  
ATOM   2128  CB  PHE A 260       9.300  14.072   0.482  1.00 89.45           C  
ATOM   2129  O   PHE A 260       6.909  11.997   1.420  1.00 89.45           O  
ATOM   2130  CG  PHE A 260       9.427  13.982   1.979  1.00 89.45           C  
ATOM   2131  CD1 PHE A 260       8.742  14.867   2.803  1.00 89.45           C  
ATOM   2132  CD2 PHE A 260      10.232  13.012   2.562  1.00 89.45           C  
ATOM   2133  CE1 PHE A 260       8.858  14.785   4.189  1.00 89.45           C  
ATOM   2134  CE2 PHE A 260      10.353  12.925   3.946  1.00 89.45           C  
ATOM   2135  CZ  PHE A 260       9.666  13.813   4.758  1.00 89.45           C  
ATOM   2136  N   MET A 261       6.193  13.728   0.217  1.00 90.91           N  
ATOM   2137  CA  MET A 261       4.869  13.738   0.833  1.00 90.91           C  
ATOM   2138  C   MET A 261       4.156  12.409   0.609  1.00 90.91           C  
ATOM   2139  CB  MET A 261       4.025  14.885   0.275  1.00 90.91           C  
ATOM   2140  O   MET A 261       3.533  11.872   1.527  1.00 90.91           O  
ATOM   2141  CG  MET A 261       4.476  16.261   0.739  1.00 90.91           C  
ATOM   2142  SD  MET A 261       4.300  16.484   2.552  1.00 90.91           S  
ATOM   2143  CE  MET A 261       5.532  17.786   2.835  1.00 90.91           C  
ATOM   2144  N   VAL A 262       4.270  11.929  -0.584  1.00 92.58           N  
ATOM   2145  CA  VAL A 262       3.665  10.637  -0.888  1.00 92.58           C  
ATOM   2146  C   VAL A 262       4.306   9.550  -0.028  1.00 92.58           C  
ATOM   2147  CB  VAL A 262       3.805  10.283  -2.386  1.00 92.58           C  
ATOM   2148  O   VAL A 262       3.614   8.667   0.485  1.00 92.58           O  
ATOM   2149  CG1 VAL A 262       3.379   8.839  -2.642  1.00 92.58           C  
ATOM   2150  CG2 VAL A 262       2.983  11.246  -3.241  1.00 92.58           C  
ATOM   2151  N   SER A 263       5.584   9.624   0.155  1.00 91.25           N  
ATOM   2152  CA  SER A 263       6.271   8.656   1.003  1.00 91.25           C  
ATOM   2153  C   SER A 263       5.728   8.684   2.427  1.00 91.25           C  
ATOM   2154  CB  SER A 263       7.776   8.928   1.017  1.00 91.25           C  
ATOM   2155  O   SER A 263       5.506   7.634   3.034  1.00 91.25           O  
ATOM   2156  OG  SER A 263       8.457   7.950   1.783  1.00 91.25           O  
ATOM   2157  N   LEU A 264       5.421   9.858   2.963  1.00 90.75           N  
ATOM   2158  CA  LEU A 264       4.909  10.035   4.317  1.00 90.75           C  
ATOM   2159  C   LEU A 264       3.500   9.466   4.444  1.00 90.75           C  
ATOM   2160  CB  LEU A 264       4.910  11.517   4.701  1.00 90.75           C  
ATOM   2161  O   LEU A 264       3.198   8.751   5.402  1.00 90.75           O  
ATOM   2162  CG  LEU A 264       4.404  11.854   6.104  1.00 90.75           C  
ATOM   2163  CD1 LEU A 264       5.311  11.228   7.159  1.00 90.75           C  
ATOM   2164  CD2 LEU A 264       4.319  13.365   6.294  1.00 90.75           C  
ATOM   2165  N   LEU A 265       2.656   9.595   3.482  1.00 92.82           N  
ATOM   2166  CA  LEU A 265       1.237   9.262   3.550  1.00 92.82           C  
ATOM   2167  C   LEU A 265       1.005   7.798   3.194  1.00 92.82           C  
ATOM   2168  CB  LEU A 265       0.429  10.162   2.612  1.00 92.82           C  
ATOM   2169  O   LEU A 265      -0.024   7.222   3.556  1.00 92.82           O  
ATOM   2170  CG  LEU A 265       0.343  11.640   2.998  1.00 92.82           C  
ATOM   2171  CD1 LEU A 265      -0.305  12.444   1.876  1.00 92.82           C  
ATOM   2172  CD2 LEU A 265      -0.431  11.809   4.300  1.00 92.82           C  
ATOM   2173  N   THR A 266       2.048   7.172   2.500  1.00 93.59           N  
ATOM   2174  CA  THR A 266       1.854   5.807   2.025  1.00 93.59           C  
ATOM   2175  C   THR A 266       2.886   4.867   2.643  1.00 93.59           C  
ATOM   2176  CB  THR A 266       1.943   5.732   0.489  1.00 93.59           C  
ATOM   2177  O   THR A 266       3.181   3.808   2.086  1.00 93.59           O  
ATOM   2178  CG2 THR A 266       0.823   6.533  -0.166  1.00 93.59           C  
ATOM   2179  OG1 THR A 266       3.205   6.261   0.063  1.00 93.59           O  
ATOM   2180  N   LEU A 267       3.534   5.328   3.656  1.00 92.98           N  
ATOM   2181  CA  LEU A 267       4.474   4.568   4.472  1.00 92.98           C  
ATOM   2182  C   LEU A 267       5.687   4.143   3.652  1.00 92.98           C  
ATOM   2183  CB  LEU A 267       3.790   3.336   5.070  1.00 92.98           C  
ATOM   2184  O   LEU A 267       6.165   3.013   3.782  1.00 92.98           O  
ATOM   2185  CG  LEU A 267       2.579   3.600   5.966  1.00 92.98           C  
ATOM   2186  CD1 LEU A 267       2.067   2.295   6.565  1.00 92.98           C  
ATOM   2187  CD2 LEU A 267       2.934   4.596   7.065  1.00 92.98           C  
ATOM   2188  N   GLY A 268       6.093   4.992   2.584  1.00 90.76           N  
ATOM   2189  CA  GLY A 268       7.381   4.723   1.965  1.00 90.76           C  
ATOM   2190  C   GLY A 268       7.288   4.504   0.467  1.00 90.76           C  
ATOM   2191  O   GLY A 268       8.257   4.077  -0.164  1.00 90.76           O  
ATOM   2192  N   GLU A 269       6.160   4.866  -0.185  1.00 92.08           N  
ATOM   2193  CA  GLU A 269       5.958   4.569  -1.600  1.00 92.08           C  
ATOM   2194  C   GLU A 269       6.347   5.757  -2.475  1.00 92.08           C  
ATOM   2195  CB  GLU A 269       4.503   4.175  -1.865  1.00 92.08           C  
ATOM   2196  O   GLU A 269       6.102   5.752  -3.683  1.00 92.08           O  
ATOM   2197  CG  GLU A 269       4.126   2.807  -1.315  1.00 92.08           C  
ATOM   2198  CD  GLU A 269       4.893   1.667  -1.966  1.00 92.08           C  
ATOM   2199  OE1 GLU A 269       5.610   0.931  -1.251  1.00 92.08           O  
ATOM   2200  OE2 GLU A 269       4.776   1.508  -3.202  1.00 92.08           O  
ATOM   2201  N   GLY A 270       6.960   6.779  -1.873  1.00 90.89           N  
ATOM   2202  CA  GLY A 270       7.219   8.020  -2.585  1.00 90.89           C  
ATOM   2203  C   GLY A 270       8.527   8.006  -3.353  1.00 90.89           C  
ATOM   2204  O   GLY A 270       8.787   8.899  -4.162  1.00 90.89           O  
ATOM   2205  N   TRP A 271       9.330   7.025  -3.130  1.00 91.53           N  
ATOM   2206  CA  TRP A 271      10.544   6.851  -3.920  1.00 91.53           C  
ATOM   2207  C   TRP A 271      10.267   6.022  -5.170  1.00 91.53           C  
ATOM   2208  CB  TRP A 271      11.639   6.184  -3.083  1.00 91.53           C  
ATOM   2209  O   TRP A 271      10.776   4.907  -5.309  1.00 91.53           O  
ATOM   2210  CG  TRP A 271      11.859   6.825  -1.745  1.00 91.53           C  
ATOM   2211  CD1 TRP A 271      11.581   6.289  -0.519  1.00 91.53           C  
ATOM   2212  CD2 TRP A 271      12.399   8.128  -1.501  1.00 91.53           C  
ATOM   2213  CE2 TRP A 271      12.421   8.315  -0.102  1.00 91.53           C  
ATOM   2214  CE3 TRP A 271      12.869   9.154  -2.331  1.00 91.53           C  
ATOM   2215  NE1 TRP A 271      11.917   7.181   0.474  1.00 91.53           N  
ATOM   2216  CH2 TRP A 271      13.347  10.479  -0.348  1.00 91.53           C  
ATOM   2217  CZ2 TRP A 271      12.894   9.491   0.487  1.00 91.53           C  
ATOM   2218  CZ3 TRP A 271      13.339  10.323  -1.744  1.00 91.53           C  
ATOM   2219  N   HIS A 272       9.461   6.566  -6.018  1.00 94.31           N  
ATOM   2220  CA  HIS A 272       8.755   5.813  -7.049  1.00 94.31           C  
ATOM   2221  C   HIS A 272       9.605   5.670  -8.307  1.00 94.31           C  
ATOM   2222  CB  HIS A 272       7.425   6.488  -7.388  1.00 94.31           C  
ATOM   2223  O   HIS A 272       9.520   4.659  -9.007  1.00 94.31           O  
ATOM   2224  CG  HIS A 272       6.422   5.563  -8.001  1.00 94.31           C  
ATOM   2225  CD2 HIS A 272       5.803   5.594  -9.205  1.00 94.31           C  
ATOM   2226  ND1 HIS A 272       5.946   4.445  -7.351  1.00 94.31           N  
ATOM   2227  CE1 HIS A 272       5.077   3.826  -8.132  1.00 94.31           C  
ATOM   2228  NE2 HIS A 272       4.972   4.503  -9.262  1.00 94.31           N  
ATOM   2229  N   ASN A 273      10.511   6.709  -8.682  1.00 95.13           N  
ATOM   2230  CA  ASN A 273      11.478   6.535  -9.760  1.00 95.13           C  
ATOM   2231  C   ASN A 273      12.417   5.363  -9.488  1.00 95.13           C  
ATOM   2232  CB  ASN A 273      12.282   7.820  -9.973  1.00 95.13           C  
ATOM   2233  O   ASN A 273      12.620   4.511 -10.355  1.00 95.13           O  
ATOM   2234  CG  ASN A 273      13.168   7.757 -11.202  1.00 95.13           C  
ATOM   2235  ND2 ASN A 273      12.556   7.576 -12.366  1.00 95.13           N  
ATOM   2236  OD1 ASN A 273      14.393   7.871 -11.105  1.00 95.13           O  
ATOM   2237  N   PHE A 274      12.895   5.316  -8.199  1.00 94.42           N  
ATOM   2238  CA  PHE A 274      13.731   4.200  -7.773  1.00 94.42           C  
ATOM   2239  C   PHE A 274      12.973   2.882  -7.889  1.00 94.42           C  
ATOM   2240  CB  PHE A 274      14.211   4.404  -6.333  1.00 94.42           C  
ATOM   2241  O   PHE A 274      13.479   1.918  -8.467  1.00 94.42           O  
ATOM   2242  CG  PHE A 274      15.087   3.292  -5.822  1.00 94.42           C  
ATOM   2243  CD1 PHE A 274      14.529   2.163  -5.234  1.00 94.42           C  
ATOM   2244  CD2 PHE A 274      16.469   3.376  -5.929  1.00 94.42           C  
ATOM   2245  CE1 PHE A 274      15.338   1.133  -4.760  1.00 94.42           C  
ATOM   2246  CE2 PHE A 274      17.284   2.350  -5.458  1.00 94.42           C  
ATOM   2247  CZ  PHE A 274      16.716   1.230  -4.873  1.00 94.42           C  
ATOM   2248  N   HIS A 275      11.796   2.866  -7.449  1.00 95.94           N  
ATOM   2249  CA  HIS A 275      11.006   1.641  -7.395  1.00 95.94           C  
ATOM   2250  C   HIS A 275      10.749   1.089  -8.793  1.00 95.94           C  
ATOM   2251  CB  HIS A 275       9.678   1.892  -6.677  1.00 95.94           C  
ATOM   2252  O   HIS A 275      10.821  -0.123  -9.009  1.00 95.94           O  
ATOM   2253  CG  HIS A 275       8.717   0.751  -6.780  1.00 95.94           C  
ATOM   2254  CD2 HIS A 275       7.488   0.671  -7.343  1.00 95.94           C  
ATOM   2255  ND1 HIS A 275       8.983  -0.496  -6.257  1.00 95.94           N  
ATOM   2256  CE1 HIS A 275       7.957  -1.296  -6.496  1.00 95.94           C  
ATOM   2257  NE2 HIS A 275       7.037  -0.612  -7.154  1.00 95.94           N  
ATOM   2258  N   HIS A 276      10.480   1.917  -9.715  1.00 96.54           N  
ATOM   2259  CA  HIS A 276      10.227   1.447 -11.073  1.00 96.54           C  
ATOM   2260  C   HIS A 276      11.514   0.978 -11.742  1.00 96.54           C  
ATOM   2261  CB  HIS A 276       9.572   2.548 -11.908  1.00 96.54           C  
ATOM   2262  O   HIS A 276      11.485   0.100 -12.607  1.00 96.54           O  
ATOM   2263  CG  HIS A 276       8.080   2.576 -11.801  1.00 96.54           C  
ATOM   2264  CD2 HIS A 276       7.267   3.057 -10.832  1.00 96.54           C  
ATOM   2265  ND1 HIS A 276       7.255   2.058 -12.776  1.00 96.54           N  
ATOM   2266  CE1 HIS A 276       5.995   2.221 -12.410  1.00 96.54           C  
ATOM   2267  NE2 HIS A 276       5.975   2.825 -11.234  1.00 96.54           N  
ATOM   2268  N   VAL A 277      12.613   1.543 -11.317  1.00 96.17           N  
ATOM   2269  CA  VAL A 277      13.902   1.135 -11.865  1.00 96.17           C  
ATOM   2270  C   VAL A 277      14.338  -0.186 -11.236  1.00 96.17           C  
ATOM   2271  CB  VAL A 277      14.983   2.216 -11.638  1.00 96.17           C  
ATOM   2272  O   VAL A 277      14.815  -1.085 -11.932  1.00 96.17           O  
ATOM   2273  CG1 VAL A 277      16.357   1.705 -12.070  1.00 96.17           C  
ATOM   2274  CG2 VAL A 277      14.624   3.496 -12.390  1.00 96.17           C  
ATOM   2275  N   PHE A 278      14.139  -0.353  -9.956  1.00 96.37           N  
ATOM   2276  CA  PHE A 278      14.511  -1.559  -9.226  1.00 96.37           C  
ATOM   2277  C   PHE A 278      13.318  -2.119  -8.462  1.00 96.37           C  
ATOM   2278  CB  PHE A 278      15.664  -1.270  -8.260  1.00 96.37           C  
ATOM   2279  O   PHE A 278      13.293  -2.088  -7.230  1.00 96.37           O  
ATOM   2280  CG  PHE A 278      16.827  -0.560  -8.899  1.00 96.37           C  
ATOM   2281  CD1 PHE A 278      17.655  -1.222  -9.797  1.00 96.37           C  
ATOM   2282  CD2 PHE A 278      17.093   0.770  -8.601  1.00 96.37           C  
ATOM   2283  CE1 PHE A 278      18.733  -0.567 -10.390  1.00 96.37           C  
ATOM   2284  CE2 PHE A 278      18.167   1.431  -9.189  1.00 96.37           C  
ATOM   2285  CZ  PHE A 278      18.987   0.760 -10.082  1.00 96.37           C  
ATOM   2286  N   PRO A 279      12.319  -2.668  -9.168  1.00 95.92           N  
ATOM   2287  CA  PRO A 279      11.070  -3.073  -8.519  1.00 95.92           C  
ATOM   2288  C   PRO A 279      11.270  -4.196  -7.504  1.00 95.92           C  
ATOM   2289  CB  PRO A 279      10.201  -3.542  -9.689  1.00 95.92           C  
ATOM   2290  O   PRO A 279      10.487  -4.327  -6.560  1.00 95.92           O  
ATOM   2291  CG  PRO A 279      11.167  -3.827 -10.793  1.00 95.92           C  
ATOM   2292  CD  PRO A 279      12.336  -2.893 -10.656  1.00 95.92           C  
ATOM   2293  N   TRP A 280      12.329  -4.990  -7.663  1.00 95.02           N  
ATOM   2294  CA  TRP A 280      12.530  -6.165  -6.822  1.00 95.02           C  
ATOM   2295  C   TRP A 280      13.248  -5.793  -5.529  1.00 95.02           C  
ATOM   2296  CB  TRP A 280      13.327  -7.234  -7.574  1.00 95.02           C  
ATOM   2297  O   TRP A 280      13.486  -6.651  -4.675  1.00 95.02           O  
ATOM   2298  CG  TRP A 280      14.533  -6.704  -8.290  1.00 95.02           C  
ATOM   2299  CD1 TRP A 280      14.624  -6.366  -9.612  1.00 95.02           C  
ATOM   2300  CD2 TRP A 280      15.823  -6.456  -7.723  1.00 95.02           C  
ATOM   2301  CE2 TRP A 280      16.648  -5.966  -8.759  1.00 95.02           C  
ATOM   2302  CE3 TRP A 280      16.361  -6.599  -6.437  1.00 95.02           C  
ATOM   2303  NE1 TRP A 280      15.894  -5.921  -9.900  1.00 95.02           N  
ATOM   2304  CH2 TRP A 280      18.486  -5.769  -7.281  1.00 95.02           C  
ATOM   2305  CZ2 TRP A 280      17.985  -5.619  -8.548  1.00 95.02           C  
ATOM   2306  CZ3 TRP A 280      17.691  -6.252  -6.229  1.00 95.02           C  
ATOM   2307  N   ASP A 281      13.645  -4.567  -5.323  1.00 94.62           N  
ATOM   2308  CA  ASP A 281      14.223  -4.095  -4.068  1.00 94.62           C  
ATOM   2309  C   ASP A 281      13.158  -3.990  -2.978  1.00 94.62           C  
ATOM   2310  CB  ASP A 281      14.906  -2.741  -4.268  1.00 94.62           C  
ATOM   2311  O   ASP A 281      12.167  -3.275  -3.139  1.00 94.62           O  
ATOM   2312  CG  ASP A 281      15.714  -2.300  -3.060  1.00 94.62           C  
ATOM   2313  OD1 ASP A 281      15.120  -2.034  -1.993  1.00 94.62           O  
ATOM   2314  OD2 ASP A 281      16.956  -2.215  -3.177  1.00 94.62           O  
ATOM   2315  N   TYR A 282      13.406  -4.615  -1.869  1.00 94.99           N  
ATOM   2316  CA  TYR A 282      12.367  -4.705  -0.850  1.00 94.99           C  
ATOM   2317  C   TYR A 282      12.145  -3.356  -0.175  1.00 94.99           C  
ATOM   2318  CB  TYR A 282      12.732  -5.759   0.199  1.00 94.99           C  
ATOM   2319  O   TYR A 282      11.082  -3.109   0.399  1.00 94.99           O  
ATOM   2320  CG  TYR A 282      13.714  -5.270   1.236  1.00 94.99           C  
ATOM   2321  CD1 TYR A 282      15.084  -5.271   0.981  1.00 94.99           C  
ATOM   2322  CD2 TYR A 282      13.275  -4.806   2.471  1.00 94.99           C  
ATOM   2323  CE1 TYR A 282      15.993  -4.822   1.934  1.00 94.99           C  
ATOM   2324  CE2 TYR A 282      14.175  -4.355   3.431  1.00 94.99           C  
ATOM   2325  OH  TYR A 282      16.425  -3.921   4.101  1.00 94.99           O  
ATOM   2326  CZ  TYR A 282      15.529  -4.366   3.154  1.00 94.99           C  
ATOM   2327  N   LYS A 283      13.052  -2.424  -0.241  1.00 91.56           N  
ATOM   2328  CA  LYS A 283      12.965  -1.124   0.419  1.00 91.56           C  
ATOM   2329  C   LYS A 283      12.169  -0.132  -0.424  1.00 91.56           C  
ATOM   2330  CB  LYS A 283      14.363  -0.570   0.700  1.00 91.56           C  
ATOM   2331  O   LYS A 283      11.606   0.829   0.105  1.00 91.56           O  
ATOM   2332  CG  LYS A 283      15.175  -1.406   1.678  1.00 91.56           C  
ATOM   2333  CD  LYS A 283      16.554  -0.804   1.917  1.00 91.56           C  
ATOM   2334  CE  LYS A 283      17.447  -0.947   0.692  1.00 91.56           C  
ATOM   2335  NZ  LYS A 283      18.693  -1.711   1.001  1.00 91.56           N  
ATOM   2336  N   THR A 284      12.170  -0.360  -1.767  1.00 89.61           N  
ATOM   2337  CA  THR A 284      11.569   0.542  -2.744  1.00 89.61           C  
ATOM   2338  C   THR A 284      12.225   1.919  -2.685  1.00 89.61           C  
ATOM   2339  CB  THR A 284      10.052   0.683  -2.514  1.00 89.61           C  
ATOM   2340  O   THR A 284      11.634   2.912  -3.113  1.00 89.61           O  
ATOM   2341  CG2 THR A 284       9.347  -0.662  -2.659  1.00 89.61           C  
ATOM   2342  OG1 THR A 284       9.820   1.192  -1.195  1.00 89.61           O  
ATOM   2343  N   ALA A 285      13.259   2.059  -2.037  1.00 84.45           N  
ATOM   2344  CA  ALA A 285      14.040   3.286  -1.903  1.00 84.45           C  
ATOM   2345  C   ALA A 285      15.495   2.975  -1.563  1.00 84.45           C  
ATOM   2346  CB  ALA A 285      13.430   4.192  -0.837  1.00 84.45           C  
ATOM   2347  O   ALA A 285      15.826   1.842  -1.203  1.00 84.45           O  
ATOM   2348  N   GLU A 286      16.376   3.998  -1.783  1.00 74.62           N  
ATOM   2349  CA  GLU A 286      17.725   3.963  -1.226  1.00 74.62           C  
ATOM   2350  C   GLU A 286      17.723   4.354   0.249  1.00 74.62           C  
ATOM   2351  CB  GLU A 286      18.657   4.887  -2.014  1.00 74.62           C  
ATOM   2352  O   GLU A 286      17.273   5.444   0.607  1.00 74.62           O  
ATOM   2353  CG  GLU A 286      18.909   4.432  -3.444  1.00 74.62           C  
ATOM   2354  CD  GLU A 286      19.825   5.367  -4.218  1.00 74.62           C  
ATOM   2355  OE1 GLU A 286      19.883   5.265  -5.465  1.00 74.62           O  
ATOM   2356  OE2 GLU A 286      20.490   6.208  -3.573  1.00 74.62           O  
ATOM   2357  N   ILE A 287      17.785   3.443   1.184  1.00 61.63           N  
ATOM   2358  CA  ILE A 287      17.663   3.860   2.577  1.00 61.63           C  
ATOM   2359  C   ILE A 287      18.971   4.498   3.041  1.00 61.63           C  
ATOM   2360  CB  ILE A 287      17.291   2.673   3.492  1.00 61.63           C  
ATOM   2361  O   ILE A 287      20.012   3.837   3.078  1.00 61.63           O  
ATOM   2362  CG1 ILE A 287      15.973   2.038   3.035  1.00 61.63           C  
ATOM   2363  CG2 ILE A 287      17.203   3.124   4.953  1.00 61.63           C  
ATOM   2364  CD1 ILE A 287      15.577   0.797   3.822  1.00 61.63           C  
ATOM   2365  N   GLY A 288      19.597   5.606   2.552  1.00 52.82           N  
ATOM   2366  CA  GLY A 288      20.524   6.550   3.155  1.00 52.82           C  
ATOM   2367  C   GLY A 288      19.910   7.916   3.399  1.00 52.82           C  
ATOM   2368  O   GLY A 288      18.775   8.174   2.992  1.00 52.82           O  
ATOM   2369  N   GLY A 289      20.123   8.568   4.762  1.00 52.45           N  
ATOM   2370  CA  GLY A 289      19.840   9.983   4.945  1.00 52.45           C  
ATOM   2371  C   GLY A 289      18.470  10.245   5.541  1.00 52.45           C  
ATOM   2372  O   GLY A 289      17.932  11.347   5.413  1.00 52.45           O  
ATOM   2373  N   ASN A 290      17.894   9.570   6.504  1.00 48.14           N  
ATOM   2374  CA  ASN A 290      16.692   9.898   7.263  1.00 48.14           C  
ATOM   2375  C   ASN A 290      15.440   9.807   6.396  1.00 48.14           C  
ATOM   2376  CB  ASN A 290      16.810  11.293   7.880  1.00 48.14           C  
ATOM   2377  O   ASN A 290      14.463  10.521   6.631  1.00 48.14           O  
ATOM   2378  CG  ASN A 290      17.477  11.275   9.241  1.00 48.14           C  
ATOM   2379  ND2 ASN A 290      17.883  12.445   9.719  1.00 48.14           N  
ATOM   2380  OD1 ASN A 290      17.628  10.217   9.858  1.00 48.14           O  
ATOM   2381  N   ARG A 291      15.316   8.910   5.410  1.00 68.88           N  
ATOM   2382  CA  ARG A 291      14.118   8.747   4.592  1.00 68.88           C  
ATOM   2383  C   ARG A 291      13.079   7.890   5.306  1.00 68.88           C  
ATOM   2384  CB  ARG A 291      14.472   8.125   3.239  1.00 68.88           C  
ATOM   2385  O   ARG A 291      13.428   6.932   6.001  1.00 68.88           O  
ATOM   2386  CG  ARG A 291      15.401   8.979   2.392  1.00 68.88           C  
ATOM   2387  CD  ARG A 291      15.647   8.358   1.024  1.00 68.88           C  
ATOM   2388  NE  ARG A 291      16.574   9.157   0.228  1.00 68.88           N  
ATOM   2389  NH1 ARG A 291      16.452   7.811  -1.645  1.00 68.88           N  
ATOM   2390  NH2 ARG A 291      17.787   9.674  -1.652  1.00 68.88           N  
ATOM   2391  CZ  ARG A 291      16.935   8.879  -1.021  1.00 68.88           C  
ATOM   2392  N   ILE A 292      11.887   8.557   5.662  1.00 74.90           N  
ATOM   2393  CA  ILE A 292      10.732   7.909   6.273  1.00 74.90           C  
ATOM   2394  C   ILE A 292      10.206   6.813   5.349  1.00 74.90           C  
ATOM   2395  CB  ILE A 292       9.613   8.927   6.588  1.00 74.90           C  
ATOM   2396  O   ILE A 292       9.675   7.100   4.274  1.00 74.90           O  
ATOM   2397  CG1 ILE A 292      10.112   9.978   7.586  1.00 74.90           C  
ATOM   2398  CG2 ILE A 292       8.368   8.213   7.122  1.00 74.90           C  
ATOM   2399  CD1 ILE A 292       9.108  11.086   7.872  1.00 74.90           C  
ATOM   2400  N   ASN A 293      10.480   5.626   5.728  1.00 89.20           N  
ATOM   2401  CA  ASN A 293       9.950   4.435   5.073  1.00 89.20           C  
ATOM   2402  C   ASN A 293       9.496   3.392   6.089  1.00 89.20           C  
ATOM   2403  CB  ASN A 293      10.991   3.836   4.126  1.00 89.20           C  
ATOM   2404  O   ASN A 293      10.205   2.417   6.344  1.00 89.20           O  
ATOM   2405  CG  ASN A 293      10.393   2.829   3.162  1.00 89.20           C  
ATOM   2406  ND2 ASN A 293      11.041   2.646   2.018  1.00 89.20           N  
ATOM   2407  OD1 ASN A 293       9.357   2.222   3.444  1.00 89.20           O  
ATOM   2408  N   PRO A 294       8.424   3.613   6.692  1.00 92.49           N  
ATOM   2409  CA  PRO A 294       7.912   2.741   7.752  1.00 92.49           C  
ATOM   2410  C   PRO A 294       7.702   1.303   7.283  1.00 92.49           C  
ATOM   2411  CB  PRO A 294       6.580   3.392   8.130  1.00 92.49           C  
ATOM   2412  O   PRO A 294       7.840   0.366   8.074  1.00 92.49           O  
ATOM   2413  CG  PRO A 294       6.758   4.841   7.810  1.00 92.49           C  
ATOM   2414  CD  PRO A 294       7.601   4.956   6.573  1.00 92.49           C  
ATOM   2415  N   THR A 295       7.346   1.149   6.000  1.00 95.59           N  
ATOM   2416  CA  THR A 295       7.151  -0.205   5.494  1.00 95.59           C  
ATOM   2417  C   THR A 295       8.458  -0.991   5.535  1.00 95.59           C  
ATOM   2418  CB  THR A 295       6.603  -0.190   4.055  1.00 95.59           C  
ATOM   2419  O   THR A 295       8.474  -2.160   5.927  1.00 95.59           O  
ATOM   2420  CG2 THR A 295       6.478  -1.605   3.499  1.00 95.59           C  
ATOM   2421  OG1 THR A 295       5.312   0.431   4.048  1.00 95.59           O  
ATOM   2422  N   THR A 296       9.522  -0.352   5.147  1.00 94.16           N  
ATOM   2423  CA  THR A 296      10.826  -1.002   5.213  1.00 94.16           C  
ATOM   2424  C   THR A 296      11.162  -1.395   6.649  1.00 94.16           C  
ATOM   2425  CB  THR A 296      11.934  -0.091   4.655  1.00 94.16           C  
ATOM   2426  O   THR A 296      11.647  -2.500   6.899  1.00 94.16           O  
ATOM   2427  CG2 THR A 296      13.306  -0.742   4.797  1.00 94.16           C  
ATOM   2428  OG1 THR A 296      11.681   0.164   3.267  1.00 94.16           O  
ATOM   2429  N   HIS A 297      10.948  -0.517   7.570  1.00 93.61           N  
ATOM   2430  CA  HIS A 297      11.222  -0.816   8.971  1.00 93.61           C  
ATOM   2431  C   HIS A 297      10.388  -1.996   9.456  1.00 93.61           C  
ATOM   2432  CB  HIS A 297      10.953   0.412   9.843  1.00 93.61           C  
ATOM   2433  O   HIS A 297      10.874  -2.833  10.220  1.00 93.61           O  
ATOM   2434  CG  HIS A 297      11.904   1.540   9.602  1.00 93.61           C  
ATOM   2435  CD2 HIS A 297      11.682   2.847   9.331  1.00 93.61           C  
ATOM   2436  ND1 HIS A 297      13.272   1.377   9.625  1.00 93.61           N  
ATOM   2437  CE1 HIS A 297      13.852   2.540   9.377  1.00 93.61           C  
ATOM   2438  NE2 HIS A 297      12.909   3.448   9.195  1.00 93.61           N  
ATOM   2439  N   PHE A 298       9.182  -2.029   9.061  1.00 96.85           N  
ATOM   2440  CA  PHE A 298       8.316  -3.152   9.399  1.00 96.85           C  
ATOM   2441  C   PHE A 298       8.891  -4.459   8.866  1.00 96.85           C  
ATOM   2442  CB  PHE A 298       6.906  -2.933   8.841  1.00 96.85           C  
ATOM   2443  O   PHE A 298       8.994  -5.444   9.601  1.00 96.85           O  
ATOM   2444  CG  PHE A 298       6.015  -4.140   8.951  1.00 96.85           C  
ATOM   2445  CD1 PHE A 298       5.800  -4.966   7.854  1.00 96.85           C  
ATOM   2446  CD2 PHE A 298       5.391  -4.450  10.153  1.00 96.85           C  
ATOM   2447  CE1 PHE A 298       4.976  -6.084   7.953  1.00 96.85           C  
ATOM   2448  CE2 PHE A 298       4.566  -5.565  10.260  1.00 96.85           C  
ATOM   2449  CZ  PHE A 298       4.358  -6.381   9.159  1.00 96.85           C  
ATOM   2450  N   ILE A 299       9.296  -4.458   7.659  1.00 97.53           N  
ATOM   2451  CA  ILE A 299       9.838  -5.663   7.042  1.00 97.53           C  
ATOM   2452  C   ILE A 299      11.147  -6.049   7.726  1.00 97.53           C  
ATOM   2453  CB  ILE A 299      10.063  -5.469   5.525  1.00 97.53           C  
ATOM   2454  O   ILE A 299      11.395  -7.230   7.985  1.00 97.53           O  
ATOM   2455  CG1 ILE A 299       8.722  -5.281   4.806  1.00 97.53           C  
ATOM   2456  CG2 ILE A 299      10.838  -6.652   4.939  1.00 97.53           C  
ATOM   2457  CD1 ILE A 299       8.854  -4.835   3.357  1.00 97.53           C  
ATOM   2458  N   ASP A 300      11.988  -5.050   8.040  1.00 95.24           N  
ATOM   2459  CA  ASP A 300      13.228  -5.300   8.767  1.00 95.24           C  
ATOM   2460  C   ASP A 300      12.954  -5.995  10.099  1.00 95.24           C  
ATOM   2461  CB  ASP A 300      13.985  -3.991   9.003  1.00 95.24           C  
ATOM   2462  O   ASP A 300      13.666  -6.927  10.477  1.00 95.24           O  
ATOM   2463  CG  ASP A 300      14.641  -3.450   7.745  1.00 95.24           C  
ATOM   2464  OD1 ASP A 300      14.822  -4.217   6.774  1.00 95.24           O  
ATOM   2465  OD2 ASP A 300      14.983  -2.248   7.725  1.00 95.24           O  
ATOM   2466  N   PHE A 301      11.988  -5.455  10.761  1.00 96.66           N  
ATOM   2467  CA  PHE A 301      11.606  -6.050  12.035  1.00 96.66           C  
ATOM   2468  C   PHE A 301      11.181  -7.502  11.849  1.00 96.66           C  
ATOM   2469  CB  PHE A 301      10.471  -5.251  12.685  1.00 96.66           C  
ATOM   2470  O   PHE A 301      11.622  -8.384  12.589  1.00 96.66           O  
ATOM   2471  CG  PHE A 301       9.858  -5.930  13.880  1.00 96.66           C  
ATOM   2472  CD1 PHE A 301       8.606  -6.525  13.792  1.00 96.66           C  
ATOM   2473  CD2 PHE A 301      10.535  -5.972  15.092  1.00 96.66           C  
ATOM   2474  CE1 PHE A 301       8.035  -7.153  14.897  1.00 96.66           C  
ATOM   2475  CE2 PHE A 301       9.971  -6.598  16.200  1.00 96.66           C  
ATOM   2476  CZ  PHE A 301       8.721  -7.188  16.101  1.00 96.66           C  
ATOM   2477  N   CYS A 302      10.384  -7.776  10.901  1.00 98.24           N  
ATOM   2478  CA  CYS A 302       9.911  -9.128  10.624  1.00 98.24           C  
ATOM   2479  C   CYS A 302      11.067 -10.041  10.236  1.00 98.24           C  
ATOM   2480  CB  CYS A 302       8.865  -9.112   9.511  1.00 98.24           C  
ATOM   2481  O   CYS A 302      11.055 -11.233  10.549  1.00 98.24           O  
ATOM   2482  SG  CYS A 302       7.309  -8.327   9.984  1.00 98.24           S  
ATOM   2483  N   ALA A 303      11.993  -9.513   9.523  1.00 96.16           N  
ATOM   2484  CA  ALA A 303      13.192 -10.277   9.186  1.00 96.16           C  
ATOM   2485  C   ALA A 303      13.987 -10.631  10.440  1.00 96.16           C  
ATOM   2486  CB  ALA A 303      14.065  -9.494   8.209  1.00 96.16           C  
ATOM   2487  O   ALA A 303      14.485 -11.751  10.571  1.00 96.16           O  
ATOM   2488  N   ARG A 304      14.065  -9.709  11.307  1.00 96.65           N  
ATOM   2489  CA  ARG A 304      14.820  -9.898  12.541  1.00 96.65           C  
ATOM   2490  C   ARG A 304      14.221 -11.020  13.383  1.00 96.65           C  
ATOM   2491  CB  ARG A 304      14.860  -8.600  13.351  1.00 96.65           C  
ATOM   2492  O   ARG A 304      14.949 -11.760  14.047  1.00 96.65           O  
ATOM   2493  CG  ARG A 304      15.846  -7.572  12.819  1.00 96.65           C  
ATOM   2494  CD  ARG A 304      15.879  -6.320  13.684  1.00 96.65           C  
ATOM   2495  NE  ARG A 304      16.707  -5.276  13.090  1.00 96.65           N  
ATOM   2496  NH1 ARG A 304      16.304  -3.722  14.751  1.00 96.65           N  
ATOM   2497  NH2 ARG A 304      17.666  -3.191  12.986  1.00 96.65           N  
ATOM   2498  CZ  ARG A 304      16.890  -4.065  13.610  1.00 96.65           C  
ATOM   2499  N   ILE A 305      12.910 -11.145  13.307  1.00 97.83           N  
ATOM   2500  CA  ILE A 305      12.277 -12.169  14.132  1.00 97.83           C  
ATOM   2501  C   ILE A 305      12.062 -13.436  13.308  1.00 97.83           C  
ATOM   2502  CB  ILE A 305      10.934 -11.674  14.715  1.00 97.83           C  
ATOM   2503  O   ILE A 305      11.459 -14.400  13.785  1.00 97.83           O  
ATOM   2504  CG1 ILE A 305       9.943 -11.366  13.587  1.00 97.83           C  
ATOM   2505  CG2 ILE A 305      11.151 -10.446  15.604  1.00 97.83           C  
ATOM   2506  CD1 ILE A 305       8.525 -11.090  14.067  1.00 97.83           C  
ATOM   2507  N   GLY A 306      12.444 -13.424  12.078  1.00 96.41           N  
ATOM   2508  CA  GLY A 306      12.456 -14.618  11.248  1.00 96.41           C  
ATOM   2509  C   GLY A 306      11.176 -14.805  10.454  1.00 96.41           C  
ATOM   2510  O   GLY A 306      10.934 -15.880   9.902  1.00 96.41           O  
ATOM   2511  N   TRP A 307      10.321 -13.784  10.354  1.00 98.48           N  
ATOM   2512  CA  TRP A 307       9.052 -13.910   9.647  1.00 98.48           C  
ATOM   2513  C   TRP A 307       9.202 -13.510   8.183  1.00 98.48           C  
ATOM   2514  CB  TRP A 307       7.975 -13.051  10.316  1.00 98.48           C  
ATOM   2515  O   TRP A 307       8.412 -13.930   7.334  1.00 98.48           O  
ATOM   2516  CG  TRP A 307       7.355 -13.685  11.525  1.00 98.48           C  
ATOM   2517  CD1 TRP A 307       7.848 -14.734  12.250  1.00 98.48           C  
ATOM   2518  CD2 TRP A 307       6.123 -13.311  12.148  1.00 98.48           C  
ATOM   2519  CE2 TRP A 307       5.930 -14.177  13.247  1.00 98.48           C  
ATOM   2520  CE3 TRP A 307       5.161 -12.326  11.884  1.00 98.48           C  
ATOM   2521  NE1 TRP A 307       6.996 -15.035  13.287  1.00 98.48           N  
ATOM   2522  CH2 TRP A 307       3.889 -13.115  13.801  1.00 98.48           C  
ATOM   2523  CZ2 TRP A 307       4.814 -14.087  14.082  1.00 98.48           C  
ATOM   2524  CZ3 TRP A 307       4.051 -12.238  12.716  1.00 98.48           C  
ATOM   2525  N   ALA A 308      10.186 -12.649   7.945  1.00 98.57           N  
ATOM   2526  CA  ALA A 308      10.592 -12.304   6.585  1.00 98.57           C  
ATOM   2527  C   ALA A 308      12.004 -12.800   6.290  1.00 98.57           C  
ATOM   2528  CB  ALA A 308      10.507 -10.794   6.372  1.00 98.57           C  
ATOM   2529  O   ALA A 308      12.886 -12.730   7.150  1.00 98.57           O  
ATOM   2530  N   TYR A 309      12.207 -13.339   5.092  1.00 98.17           N  
ATOM   2531  CA  TYR A 309      13.511 -13.870   4.712  1.00 98.17           C  
ATOM   2532  C   TYR A 309      13.731 -13.750   3.208  1.00 98.17           C  
ATOM   2533  CB  TYR A 309      13.643 -15.333   5.144  1.00 98.17           C  
ATOM   2534  O   TYR A 309      12.818 -13.376   2.469  1.00 98.17           O  
ATOM   2535  CG  TYR A 309      12.526 -16.217   4.643  1.00 98.17           C  
ATOM   2536  CD1 TYR A 309      11.327 -16.322   5.345  1.00 98.17           C  
ATOM   2537  CD2 TYR A 309      12.667 -16.948   3.469  1.00 98.17           C  
ATOM   2538  CE1 TYR A 309      10.296 -17.137   4.889  1.00 98.17           C  
ATOM   2539  CE2 TYR A 309      11.643 -17.766   3.003  1.00 98.17           C  
ATOM   2540  OH  TYR A 309       9.445 -18.661   3.262  1.00 98.17           O  
ATOM   2541  CZ  TYR A 309      10.463 -17.853   3.719  1.00 98.17           C  
ATOM   2542  N   ASP A 310      15.020 -13.823   2.758  1.00 97.52           N  
ATOM   2543  CA  ASP A 310      15.454 -13.716   1.369  1.00 97.52           C  
ATOM   2544  C   ASP A 310      15.123 -12.340   0.795  1.00 97.52           C  
ATOM   2545  CB  ASP A 310      14.806 -14.810   0.518  1.00 97.52           C  
ATOM   2546  O   ASP A 310      14.627 -12.233  -0.328  1.00 97.52           O  
ATOM   2547  CG  ASP A 310      15.410 -16.183   0.757  1.00 97.52           C  
ATOM   2548  OD1 ASP A 310      16.372 -16.297   1.547  1.00 97.52           O  
ATOM   2549  OD2 ASP A 310      14.921 -17.159   0.149  1.00 97.52           O  
ATOM   2550  N   LEU A 311      15.333 -11.237   1.650  1.00 97.03           N  
ATOM   2551  CA  LEU A 311      15.113  -9.870   1.191  1.00 97.03           C  
ATOM   2552  C   LEU A 311      16.103  -9.500   0.092  1.00 97.03           C  
ATOM   2553  CB  LEU A 311      15.237  -8.886   2.358  1.00 97.03           C  
ATOM   2554  O   LEU A 311      17.301  -9.767   0.213  1.00 97.03           O  
ATOM   2555  CG  LEU A 311      14.084  -8.880   3.364  1.00 97.03           C  
ATOM   2556  CD1 LEU A 311      14.058 -10.187   4.148  1.00 97.03           C  
ATOM   2557  CD2 LEU A 311      14.204  -7.687   4.306  1.00 97.03           C  
ATOM   2558  N   LYS A 312      15.563  -8.979  -0.998  1.00 94.89           N  
ATOM   2559  CA  LYS A 312      16.399  -8.552  -2.116  1.00 94.89           C  
ATOM   2560  C   LYS A 312      16.619  -7.042  -2.092  1.00 94.89           C  
ATOM   2561  CB  LYS A 312      15.770  -8.969  -3.446  1.00 94.89           C  
ATOM   2562  O   LYS A 312      15.671  -6.274  -1.917  1.00 94.89           O  
ATOM   2563  CG  LYS A 312      15.582 -10.471  -3.598  1.00 94.89           C  
ATOM   2564  CD  LYS A 312      14.767 -10.810  -4.840  1.00 94.89           C  
ATOM   2565  CE  LYS A 312      14.393 -12.286  -4.879  1.00 94.89           C  
ATOM   2566  NZ  LYS A 312      13.309 -12.556  -5.870  1.00 94.89           N  
ATOM   2567  N   THR A 313      17.939  -6.663  -2.252  1.00 92.37           N  
ATOM   2568  CA  THR A 313      18.253  -5.240  -2.324  1.00 92.37           C  
ATOM   2569  C   THR A 313      19.276  -4.968  -3.423  1.00 92.37           C  
ATOM   2570  CB  THR A 313      18.789  -4.718  -0.978  1.00 92.37           C  
ATOM   2571  O   THR A 313      20.093  -5.832  -3.746  1.00 92.37           O  
ATOM   2572  CG2 THR A 313      20.162  -5.304  -0.669  1.00 92.37           C  
ATOM   2573  OG1 THR A 313      18.893  -3.290  -1.034  1.00 92.37           O  
ATOM   2574  N   VAL A 314      19.163  -3.782  -4.006  1.00 89.98           N  
ATOM   2575  CA  VAL A 314      20.057  -3.410  -5.098  1.00 89.98           C  
ATOM   2576  C   VAL A 314      21.364  -2.860  -4.532  1.00 89.98           C  
ATOM   2577  CB  VAL A 314      19.403  -2.371  -6.037  1.00 89.98           C  
ATOM   2578  O   VAL A 314      21.352  -1.990  -3.659  1.00 89.98           O  
ATOM   2579  CG1 VAL A 314      19.066  -1.091  -5.275  1.00 89.98           C  
ATOM   2580  CG2 VAL A 314      20.324  -2.067  -7.218  1.00 89.98           C  
ATOM   2581  N   PRO A 315      22.482  -3.412  -5.005  1.00 88.17           N  
ATOM   2582  CA  PRO A 315      23.761  -2.851  -4.565  1.00 88.17           C  
ATOM   2583  C   PRO A 315      23.948  -1.399  -4.998  1.00 88.17           C  
ATOM   2584  CB  PRO A 315      24.794  -3.759  -5.236  1.00 88.17           C  
ATOM   2585  O   PRO A 315      23.503  -1.011  -6.082  1.00 88.17           O  
ATOM   2586  CG  PRO A 315      24.040  -5.000  -5.590  1.00 88.17           C  
ATOM   2587  CD  PRO A 315      22.605  -4.632  -5.835  1.00 88.17           C  
ATOM   2588  N   MET A 316      24.661  -0.629  -4.174  1.00 85.68           N  
ATOM   2589  CA  MET A 316      24.837   0.799  -4.420  1.00 85.68           C  
ATOM   2590  C   MET A 316      25.635   1.037  -5.698  1.00 85.68           C  
ATOM   2591  CB  MET A 316      25.535   1.469  -3.235  1.00 85.68           C  
ATOM   2592  O   MET A 316      25.455   2.056  -6.367  1.00 85.68           O  
ATOM   2593  CG  MET A 316      24.628   1.693  -2.036  1.00 85.68           C  
ATOM   2594  SD  MET A 316      23.095   2.601  -2.475  1.00 85.68           S  
ATOM   2595  CE  MET A 316      22.274   1.361  -3.514  1.00 85.68           C  
ATOM   2596  N   SER A 317      26.525   0.185  -6.009  1.00 86.36           N  
ATOM   2597  CA  SER A 317      27.305   0.299  -7.237  1.00 86.36           C  
ATOM   2598  C   SER A 317      26.406   0.275  -8.468  1.00 86.36           C  
ATOM   2599  CB  SER A 317      28.335  -0.829  -7.325  1.00 86.36           C  
ATOM   2600  O   SER A 317      26.642   1.008  -9.431  1.00 86.36           O  
ATOM   2601  OG  SER A 317      27.699  -2.094  -7.281  1.00 86.36           O  
ATOM   2602  N   VAL A 318      25.407  -0.556  -8.446  1.00 89.06           N  
ATOM   2603  CA  VAL A 318      24.445  -0.653  -9.539  1.00 89.06           C  
ATOM   2604  C   VAL A 318      23.601   0.619  -9.600  1.00 89.06           C  
ATOM   2605  CB  VAL A 318      23.533  -1.891  -9.385  1.00 89.06           C  
ATOM   2606  O   VAL A 318      23.323   1.136 -10.684  1.00 89.06           O  
ATOM   2607  CG1 VAL A 318      22.434  -1.888 -10.446  1.00 89.06           C  
ATOM   2608  CG2 VAL A 318      24.358  -3.174  -9.469  1.00 89.06           C  
ATOM   2609  N   VAL A 319      23.207   1.122  -8.441  1.00 89.25           N  
ATOM   2610  CA  VAL A 319      22.427   2.354  -8.374  1.00 89.25           C  
ATOM   2611  C   VAL A 319      23.225   3.504  -8.985  1.00 89.25           C  
ATOM   2612  CB  VAL A 319      22.027   2.695  -6.921  1.00 89.25           C  
ATOM   2613  O   VAL A 319      22.699   4.270  -9.796  1.00 89.25           O  
ATOM   2614  CG1 VAL A 319      21.365   4.070  -6.852  1.00 89.25           C  
ATOM   2615  CG2 VAL A 319      21.097   1.621  -6.359  1.00 89.25           C  
ATOM   2616  N   LYS A 320      24.484   3.591  -8.583  1.00 87.68           N  
ATOM   2617  CA  LYS A 320      25.364   4.642  -9.085  1.00 87.68           C  
ATOM   2618  C   LYS A 320      25.471   4.589 -10.606  1.00 87.68           C  
ATOM   2619  CB  LYS A 320      26.754   4.525  -8.458  1.00 87.68           C  
ATOM   2620  O   LYS A 320      25.357   5.617 -11.278  1.00 87.68           O  
ATOM   2621  CG  LYS A 320      27.712   5.635  -8.863  1.00 87.68           C  
ATOM   2622  CD  LYS A 320      29.062   5.488  -8.173  1.00 87.68           C  
ATOM   2623  CE  LYS A 320      30.042   6.562  -8.626  1.00 87.68           C  
ATOM   2624  NZ  LYS A 320      31.389   6.379  -8.007  1.00 87.68           N  
ATOM   2625  N   LYS A 321      25.732   3.422 -11.131  1.00 88.71           N  
ATOM   2626  CA  LYS A 321      25.866   3.249 -12.574  1.00 88.71           C  
ATOM   2627  C   LYS A 321      24.587   3.662 -13.299  1.00 88.71           C  
ATOM   2628  CB  LYS A 321      26.214   1.798 -12.911  1.00 88.71           C  
ATOM   2629  O   LYS A 321      24.643   4.303 -14.350  1.00 88.71           O  
ATOM   2630  CG  LYS A 321      27.660   1.425 -12.621  1.00 88.71           C  
ATOM   2631  CD  LYS A 321      27.966  -0.003 -13.052  1.00 88.71           C  
ATOM   2632  CE  LYS A 321      29.399  -0.394 -12.717  1.00 88.71           C  
ATOM   2633  NZ  LYS A 321      29.673  -1.826 -13.043  1.00 88.71           N  
ATOM   2634  N   ARG A 322      23.477   3.233 -12.704  1.00 90.99           N  
ATOM   2635  CA  ARG A 322      22.194   3.590 -13.302  1.00 90.99           C  
ATOM   2636  C   ARG A 322      21.975   5.098 -13.268  1.00 90.99           C  
ATOM   2637  CB  ARG A 322      21.048   2.877 -12.581  1.00 90.99           C  
ATOM   2638  O   ARG A 322      21.538   5.690 -14.258  1.00 90.99           O  
ATOM   2639  CG  ARG A 322      19.669   3.229 -13.118  1.00 90.99           C  
ATOM   2640  CD  ARG A 322      19.478   2.738 -14.546  1.00 90.99           C  
ATOM   2641  NE  ARG A 322      18.120   2.983 -15.022  1.00 90.99           N  
ATOM   2642  NH1 ARG A 322      17.903   0.942 -16.083  1.00 90.99           N  
ATOM   2643  NH2 ARG A 322      16.176   2.449 -16.123  1.00 90.99           N  
ATOM   2644  CZ  ARG A 322      17.403   2.124 -15.742  1.00 90.99           C  
ATOM   2645  N   VAL A 323      22.229   5.775 -12.220  1.00 90.31           N  
ATOM   2646  CA  VAL A 323      22.067   7.217 -12.067  1.00 90.31           C  
ATOM   2647  C   VAL A 323      22.949   7.947 -13.078  1.00 90.31           C  
ATOM   2648  CB  VAL A 323      22.408   7.678 -10.633  1.00 90.31           C  
ATOM   2649  O   VAL A 323      22.508   8.903 -13.721  1.00 90.31           O  
ATOM   2650  CG1 VAL A 323      22.514   9.201 -10.565  1.00 90.31           C  
ATOM   2651  CG2 VAL A 323      21.359   7.169  -9.646  1.00 90.31           C  
ATOM   2652  N   GLU A 324      24.216   7.470 -13.233  1.00 89.11           N  
ATOM   2653  CA  GLU A 324      25.149   8.087 -14.171  1.00 89.11           C  
ATOM   2654  C   GLU A 324      24.673   7.922 -15.612  1.00 89.11           C  
ATOM   2655  CB  GLU A 324      26.549   7.490 -14.009  1.00 89.11           C  
ATOM   2656  O   GLU A 324      24.851   8.821 -16.437  1.00 89.11           O  
ATOM   2657  CG  GLU A 324      27.250   7.907 -12.724  1.00 89.11           C  
ATOM   2658  CD  GLU A 324      28.586   7.212 -12.517  1.00 89.11           C  
ATOM   2659  OE1 GLU A 324      29.349   7.620 -11.612  1.00 89.11           O  
ATOM   2660  OE2 GLU A 324      28.873   6.251 -13.265  1.00 89.11           O  
ATOM   2661  N   ARG A 325      24.016   6.824 -15.835  1.00 91.64           N  
ATOM   2662  CA  ARG A 325      23.616   6.495 -17.199  1.00 91.64           C  
ATOM   2663  C   ARG A 325      22.321   7.207 -17.577  1.00 91.64           C  
ATOM   2664  CB  ARG A 325      23.449   4.982 -17.360  1.00 91.64           C  
ATOM   2665  O   ARG A 325      22.220   7.789 -18.659  1.00 91.64           O  
ATOM   2666  CG  ARG A 325      23.068   4.551 -18.768  1.00 91.64           C  
ATOM   2667  CD  ARG A 325      23.133   3.039 -18.931  1.00 91.64           C  
ATOM   2668  NE  ARG A 325      22.302   2.354 -17.945  1.00 91.64           N  
ATOM   2669  NH1 ARG A 325      20.333   2.601 -19.129  1.00 91.64           N  
ATOM   2670  NH2 ARG A 325      20.332   1.525 -17.105  1.00 91.64           N  
ATOM   2671  CZ  ARG A 325      20.991   2.162 -18.062  1.00 91.64           C  
ATOM   2672  N   THR A 326      21.358   7.218 -16.689  1.00 95.13           N  
ATOM   2673  CA  THR A 326      20.035   7.640 -17.137  1.00 95.13           C  
ATOM   2674  C   THR A 326      19.435   8.656 -16.169  1.00 95.13           C  
ATOM   2675  CB  THR A 326      19.084   6.438 -17.279  1.00 95.13           C  
ATOM   2676  O   THR A 326      18.298   9.098 -16.351  1.00 95.13           O  
ATOM   2677  CG2 THR A 326      19.550   5.495 -18.383  1.00 95.13           C  
ATOM   2678  OG1 THR A 326      19.041   5.720 -16.040  1.00 95.13           O  
ATOM   2679  N   GLY A 327      20.167   8.977 -15.086  1.00 91.81           N  
ATOM   2680  CA  GLY A 327      19.632   9.913 -14.110  1.00 91.81           C  
ATOM   2681  C   GLY A 327      19.485  11.322 -14.653  1.00 91.81           C  
ATOM   2682  O   GLY A 327      20.115  11.677 -15.651  1.00 91.81           O  
ATOM   2683  N   ASP A 328      18.646  12.116 -14.044  1.00 89.20           N  
ATOM   2684  CA  ASP A 328      18.380  13.471 -14.515  1.00 89.20           C  
ATOM   2685  C   ASP A 328      19.294  14.482 -13.825  1.00 89.20           C  
ATOM   2686  CB  ASP A 328      16.914  13.843 -14.282  1.00 89.20           C  
ATOM   2687  O   ASP A 328      19.091  15.692 -13.944  1.00 89.20           O  
ATOM   2688  CG  ASP A 328      16.543  13.898 -12.811  1.00 89.20           C  
ATOM   2689  OD1 ASP A 328      17.399  13.592 -11.954  1.00 89.20           O  
ATOM   2690  OD2 ASP A 328      15.382  14.247 -12.506  1.00 89.20           O  
ATOM   2691  N   GLY A 329      20.224  13.957 -12.925  1.00 86.04           N  
ATOM   2692  CA  GLY A 329      21.183  14.823 -12.258  1.00 86.04           C  
ATOM   2693  C   GLY A 329      20.695  15.331 -10.915  1.00 86.04           C  
ATOM   2694  O   GLY A 329      21.355  16.156 -10.280  1.00 86.04           O  
ATOM   2695  N   THR A 330      19.471  14.944 -10.527  1.00 87.06           N  
ATOM   2696  CA  THR A 330      18.886  15.447  -9.289  1.00 87.06           C  
ATOM   2697  C   THR A 330      19.222  14.526  -8.119  1.00 87.06           C  
ATOM   2698  CB  THR A 330      17.358  15.590  -9.411  1.00 87.06           C  
ATOM   2699  O   THR A 330      18.771  14.753  -6.995  1.00 87.06           O  
ATOM   2700  CG2 THR A 330      16.984  16.614 -10.477  1.00 87.06           C  
ATOM   2701  OG1 THR A 330      16.792  14.321  -9.764  1.00 87.06           O  
ATOM   2702  N   HIS A 331      19.870  13.409  -8.456  1.00 85.27           N  
ATOM   2703  CA  HIS A 331      20.244  12.554  -7.335  1.00 85.27           C  
ATOM   2704  C   HIS A 331      21.070  13.321  -6.308  1.00 85.27           C  
ATOM   2705  CB  HIS A 331      21.023  11.334  -7.829  1.00 85.27           C  
ATOM   2706  O   HIS A 331      21.884  14.173  -6.672  1.00 85.27           O  
ATOM   2707  CG  HIS A 331      21.240  10.294  -6.776  1.00 85.27           C  
ATOM   2708  CD2 HIS A 331      20.472   9.250  -6.385  1.00 85.27           C  
ATOM   2709  ND1 HIS A 331      22.367  10.263  -5.983  1.00 85.27           N  
ATOM   2710  CE1 HIS A 331      22.282   9.241  -5.148  1.00 85.27           C  
ATOM   2711  NE2 HIS A 331      21.141   8.610  -5.371  1.00 85.27           N  
ATOM   2712  N   GLU A 332      20.690  13.319  -4.948  1.00 69.31           N  
ATOM   2713  CA  GLU A 332      21.504  13.969  -3.926  1.00 69.31           C  
ATOM   2714  C   GLU A 332      22.992  13.753  -4.187  1.00 69.31           C  
ATOM   2715  CB  GLU A 332      21.134  13.454  -2.534  1.00 69.31           C  
ATOM   2716  O   GLU A 332      23.403  12.671  -4.610  1.00 69.31           O  
ATOM   2717  CG  GLU A 332      19.728  13.834  -2.091  1.00 69.31           C  
ATOM   2718  CD  GLU A 332      19.361  13.285  -0.721  1.00 69.31           C  
ATOM   2719  OE1 GLU A 332      18.220  13.515  -0.261  1.00 69.31           O  
ATOM   2720  OE2 GLU A 332      20.223  12.622  -0.103  1.00 69.31           O  
ATOM   2721  N   ILE A 333      23.692  14.939  -4.256  1.00 58.86           N  
ATOM   2722  CA  ILE A 333      25.137  15.116  -4.339  1.00 58.86           C  
ATOM   2723  C   ILE A 333      25.797  14.577  -3.072  1.00 58.86           C  
ATOM   2724  CB  ILE A 333      25.514  16.599  -4.551  1.00 58.86           C  
ATOM   2725  O   ILE A 333      25.257  14.726  -1.972  1.00 58.86           O  
ATOM   2726  CG1 ILE A 333      24.788  17.165  -5.776  1.00 58.86           C  
ATOM   2727  CG2 ILE A 333      27.031  16.756  -4.692  1.00 58.86           C  
ATOM   2728  CD1 ILE A 333      24.947  18.670  -5.950  1.00 58.86           C  
ATOM   2729  N   TRP A 334      26.547  13.576  -3.160  1.00 56.09           N  
ATOM   2730  CA  TRP A 334      27.280  13.247  -1.942  1.00 56.09           C  
ATOM   2731  C   TRP A 334      27.980  14.479  -1.378  1.00 56.09           C  
ATOM   2732  CB  TRP A 334      28.304  12.141  -2.213  1.00 56.09           C  
ATOM   2733  O   TRP A 334      28.692  15.181  -2.100  1.00 56.09           O  
ATOM   2734  CG  TRP A 334      27.716  10.900  -2.814  1.00 56.09           C  
ATOM   2735  CD1 TRP A 334      27.446  10.672  -4.135  1.00 56.09           C  
ATOM   2736  CD2 TRP A 334      27.320   9.717  -2.114  1.00 56.09           C  
ATOM   2737  CE2 TRP A 334      26.819   8.811  -3.075  1.00 56.09           C  
ATOM   2738  CE3 TRP A 334      27.341   9.334  -0.766  1.00 56.09           C  
ATOM   2739  NE1 TRP A 334      26.907   9.417  -4.298  1.00 56.09           N  
ATOM   2740  CH2 TRP A 334      26.374   7.195  -1.403  1.00 56.09           C  
ATOM   2741  CZ2 TRP A 334      26.342   7.544  -2.729  1.00 56.09           C  
ATOM   2742  CZ3 TRP A 334      26.866   8.073  -0.424  1.00 56.09           C  
ATOM   2743  N   GLY A 335      27.413  15.502  -0.696  1.00 53.98           N  
ATOM   2744  CA  GLY A 335      28.132  16.390   0.203  1.00 53.98           C  
ATOM   2745  C   GLY A 335      29.000  17.399  -0.524  1.00 53.98           C  
ATOM   2746  O   GLY A 335      28.898  17.550  -1.743  1.00 53.98           O  
ATOM   2747  N   TRP A 336      29.616  18.548   0.096  1.00 58.34           N  
ATOM   2748  CA  TRP A 336      30.891  19.245  -0.033  1.00 58.34           C  
ATOM   2749  C   TRP A 336      32.032  18.257  -0.252  1.00 58.34           C  
ATOM   2750  CB  TRP A 336      31.167  20.096   1.209  1.00 58.34           C  
ATOM   2751  O   TRP A 336      32.176  17.289   0.499  1.00 58.34           O  
ATOM   2752  CG  TRP A 336      32.409  20.930   1.112  1.00 58.34           C  
ATOM   2753  CD1 TRP A 336      33.598  20.715   1.751  1.00 58.34           C  
ATOM   2754  CD2 TRP A 336      32.582  22.117   0.332  1.00 58.34           C  
ATOM   2755  CE2 TRP A 336      33.903  22.570   0.546  1.00 58.34           C  
ATOM   2756  CE3 TRP A 336      31.747  22.843  -0.528  1.00 58.34           C  
ATOM   2757  NE1 TRP A 336      34.501  21.697   1.415  1.00 58.34           N  
ATOM   2758  CH2 TRP A 336      33.571  24.408  -0.908  1.00 58.34           C  
ATOM   2759  CZ2 TRP A 336      34.408  23.717  -0.071  1.00 58.34           C  
ATOM   2760  CZ3 TRP A 336      32.252  23.984  -1.141  1.00 58.34           C  
ATOM   2761  N   GLY A 337      32.666  17.868  -1.556  1.00 51.02           N  
ATOM   2762  CA  GLY A 337      33.427  16.629  -1.511  1.00 51.02           C  
ATOM   2763  C   GLY A 337      32.922  15.583  -2.487  1.00 51.02           C  
ATOM   2764  O   GLY A 337      33.218  14.395  -2.340  1.00 51.02           O  
ATOM   2765  N   ASP A 338      32.018  15.896  -3.393  1.00 57.05           N  
ATOM   2766  CA  ASP A 338      31.752  15.072  -4.568  1.00 57.05           C  
ATOM   2767  C   ASP A 338      33.053  14.607  -5.218  1.00 57.05           C  
ATOM   2768  CB  ASP A 338      30.903  15.841  -5.582  1.00 57.05           C  
ATOM   2769  O   ASP A 338      33.998  15.387  -5.355  1.00 57.05           O  
ATOM   2770  CG  ASP A 338      30.380  14.963  -6.705  1.00 57.05           C  
ATOM   2771  OD1 ASP A 338      31.010  13.929  -7.015  1.00 57.05           O  
ATOM   2772  OD2 ASP A 338      29.329  15.310  -7.287  1.00 57.05           O  
ATOM   2773  N   LYS A 339      33.496  13.241  -5.542  1.00 55.72           N  
ATOM   2774  CA  LYS A 339      34.720  12.762  -6.178  1.00 55.72           C  
ATOM   2775  C   LYS A 339      34.873  13.338  -7.582  1.00 55.72           C  
ATOM   2776  CB  LYS A 339      34.733  11.233  -6.234  1.00 55.72           C  
ATOM   2777  O   LYS A 339      35.951  13.265  -8.175  1.00 55.72           O  
ATOM   2778  CG  LYS A 339      33.552  10.632  -6.983  1.00 55.72           C  
ATOM   2779  CD  LYS A 339      33.628   9.111  -7.017  1.00 55.72           C  
ATOM   2780  CE  LYS A 339      32.458   8.509  -7.784  1.00 55.72           C  
ATOM   2781  NZ  LYS A 339      32.504   7.017  -7.782  1.00 55.72           N  
ATOM   2782  N   ASP A 340      33.798  13.807  -8.080  1.00 60.22           N  
ATOM   2783  CA  ASP A 340      33.923  14.534  -9.339  1.00 60.22           C  
ATOM   2784  C   ASP A 340      34.300  15.993  -9.096  1.00 60.22           C  
ATOM   2785  CB  ASP A 340      32.619  14.454 -10.137  1.00 60.22           C  
ATOM   2786  O   ASP A 340      34.334  16.796 -10.032  1.00 60.22           O  
ATOM   2787  CG  ASP A 340      32.280  13.040 -10.577  1.00 60.22           C  
ATOM   2788  OD1 ASP A 340      33.206  12.228 -10.788  1.00 60.22           O  
ATOM   2789  OD2 ASP A 340      31.075  12.738 -10.718  1.00 60.22           O  
ATOM   2790  N   MET A 341      34.341  16.268  -7.845  1.00 67.91           N  
ATOM   2791  CA  MET A 341      34.755  17.632  -7.527  1.00 67.91           C  
ATOM   2792  C   MET A 341      36.219  17.855  -7.887  1.00 67.91           C  
ATOM   2793  CB  MET A 341      34.530  17.931  -6.044  1.00 67.91           C  
ATOM   2794  O   MET A 341      37.100  17.155  -7.385  1.00 67.91           O  
ATOM   2795  CG  MET A 341      34.553  19.413  -5.706  1.00 67.91           C  
ATOM   2796  SD  MET A 341      33.935  19.758  -4.014  1.00 67.91           S  
ATOM   2797  CE  MET A 341      35.173  18.867  -3.032  1.00 67.91           C  
ATOM   2798  N   THR A 342      36.445  18.633  -8.865  1.00 69.65           N  
ATOM   2799  CA  THR A 342      37.783  18.973  -9.337  1.00 69.65           C  
ATOM   2800  C   THR A 342      38.491  19.886  -8.340  1.00 69.65           C  
ATOM   2801  CB  THR A 342      37.732  19.657 -10.716  1.00 69.65           C  
ATOM   2802  O   THR A 342      37.845  20.528  -7.510  1.00 69.65           O  
ATOM   2803  CG2 THR A 342      37.020  18.778 -11.739  1.00 69.65           C  
ATOM   2804  OG1 THR A 342      37.031  20.901 -10.601  1.00 69.65           O  
ATOM   2805  N   THR A 343      39.783  19.673  -8.232  1.00 73.49           N  
ATOM   2806  CA  THR A 343      40.653  20.472  -7.378  1.00 73.49           C  
ATOM   2807  C   THR A 343      40.424  21.962  -7.615  1.00 73.49           C  
ATOM   2808  CB  THR A 343      42.136  20.134  -7.618  1.00 73.49           C  
ATOM   2809  O   THR A 343      40.454  22.758  -6.673  1.00 73.49           O  
ATOM   2810  CG2 THR A 343      43.018  20.712  -6.516  1.00 73.49           C  
ATOM   2811  OG1 THR A 343      42.297  18.710  -7.646  1.00 73.49           O  
ATOM   2812  N   SER A 344      40.114  22.445  -8.814  1.00 74.14           N  
ATOM   2813  CA  SER A 344      39.821  23.827  -9.180  1.00 74.14           C  
ATOM   2814  C   SER A 344      38.574  24.336  -8.465  1.00 74.14           C  
ATOM   2815  CB  SER A 344      39.638  23.953 -10.694  1.00 74.14           C  
ATOM   2816  O   SER A 344      38.539  25.479  -8.004  1.00 74.14           O  
ATOM   2817  OG  SER A 344      38.500  23.227 -11.125  1.00 74.14           O  
ATOM   2818  N   GLU A 345      37.630  23.487  -8.303  1.00 72.35           N  
ATOM   2819  CA  GLU A 345      36.349  23.710  -7.639  1.00 72.35           C  
ATOM   2820  C   GLU A 345      36.532  23.895  -6.135  1.00 72.35           C  
ATOM   2821  CB  GLU A 345      35.391  22.549  -7.914  1.00 72.35           C  
ATOM   2822  O   GLU A 345      35.889  24.753  -5.527  1.00 72.35           O  
ATOM   2823  CG  GLU A 345      34.716  22.617  -9.276  1.00 72.35           C  
ATOM   2824  CD  GLU A 345      33.840  21.411  -9.573  1.00 72.35           C  
ATOM   2825  OE1 GLU A 345      32.970  21.498 -10.470  1.00 72.35           O  
ATOM   2826  OE2 GLU A 345      34.023  20.370  -8.903  1.00 72.35           O  
ATOM   2827  N   LYS A 346      37.453  23.060  -5.564  1.00 76.31           N  
ATOM   2828  CA  LYS A 346      37.795  23.059  -4.144  1.00 76.31           C  
ATOM   2829  C   LYS A 346      38.483  24.361  -3.743  1.00 76.31           C  
ATOM   2830  CB  LYS A 346      38.691  21.867  -3.808  1.00 76.31           C  
ATOM   2831  O   LYS A 346      38.242  24.887  -2.655  1.00 76.31           O  
ATOM   2832  CG  LYS A 346      37.943  20.549  -3.673  1.00 76.31           C  
ATOM   2833  CD  LYS A 346      38.871  19.422  -3.238  1.00 76.31           C  
ATOM   2834  CE  LYS A 346      38.145  18.084  -3.191  1.00 76.31           C  
ATOM   2835  NZ  LYS A 346      39.058  16.971  -2.797  1.00 76.31           N  
ATOM   2836  N   ASN A 347      39.182  24.926  -4.703  1.00 78.00           N  
ATOM   2837  CA  ASN A 347      40.026  26.075  -4.395  1.00 78.00           C  
ATOM   2838  C   ASN A 347      39.255  27.386  -4.519  1.00 78.00           C  
ATOM   2839  CB  ASN A 347      41.258  26.096  -5.301  1.00 78.00           C  
ATOM   2840  O   ASN A 347      39.738  28.438  -4.098  1.00 78.00           O  
ATOM   2841  CG  ASN A 347      42.261  25.015  -4.948  1.00 78.00           C  
ATOM   2842  ND2 ASN A 347      43.078  24.624  -5.919  1.00 78.00           N  
ATOM   2843  OD1 ASN A 347      42.301  24.536  -3.812  1.00 78.00           O  
ATOM   2844  N   LEU A 348      38.243  27.590  -5.009  1.00 75.87           N  
ATOM   2845  CA  LEU A 348      37.425  28.792  -5.129  1.00 75.87           C  
ATOM   2846  C   LEU A 348      36.645  29.050  -3.845  1.00 75.87           C  
ATOM   2847  CB  LEU A 348      36.459  28.666  -6.310  1.00 75.87           C  
ATOM   2848  O   LEU A 348      36.020  30.102  -3.693  1.00 75.87           O  
ATOM   2849  CG  LEU A 348      37.076  28.768  -7.706  1.00 75.87           C  
ATOM   2850  CD1 LEU A 348      36.089  28.278  -8.760  1.00 75.87           C  
ATOM   2851  CD2 LEU A 348      37.509  30.202  -7.996  1.00 75.87           C  
ATOM   2852  N   VAL A 349      36.610  28.102  -2.955  1.00 77.80           N  
ATOM   2853  CA  VAL A 349      35.779  28.159  -1.757  1.00 77.80           C  
ATOM   2854  C   VAL A 349      36.483  28.978  -0.678  1.00 77.80           C  
ATOM   2855  CB  VAL A 349      35.452  26.746  -1.226  1.00 77.80           C  
ATOM   2856  O   VAL A 349      37.675  28.787  -0.424  1.00 77.80           O  
ATOM   2857  CG1 VAL A 349      34.656  26.829   0.075  1.00 77.80           C  
ATOM   2858  CG2 VAL A 349      34.683  25.946  -2.276  1.00 77.80           C  
ATOM   2859  N   TYR A 350      35.877  30.070  -0.276  1.00 69.52           N  
ATOM   2860  CA  TYR A 350      36.252  30.871   0.885  1.00 69.52           C  
ATOM   2861  C   TYR A 350      35.636  30.305   2.159  1.00 69.52           C  
ATOM   2862  CB  TYR A 350      35.817  32.327   0.697  1.00 69.52           C  
ATOM   2863  O   TYR A 350      34.412  30.216   2.278  1.00 69.52           O  
ATOM   2864  CG  TYR A 350      36.360  33.264   1.748  1.00 69.52           C  
ATOM   2865  CD1 TYR A 350      35.563  33.690   2.808  1.00 69.52           C  
ATOM   2866  CD2 TYR A 350      37.671  33.724   1.684  1.00 69.52           C  
ATOM   2867  CE1 TYR A 350      36.059  34.555   3.779  1.00 69.52           C  
ATOM   2868  CE2 TYR A 350      38.177  34.589   2.649  1.00 69.52           C  
ATOM   2869  OH  TYR A 350      37.861  35.853   4.649  1.00 69.52           O  
ATOM   2870  CZ  TYR A 350      37.365  34.998   3.691  1.00 69.52           C  
ATOM   2871  N   VAL A 351      36.462  29.698   3.040  1.00 77.04           N  
ATOM   2872  CA  VAL A 351      36.075  29.101   4.314  1.00 77.04           C  
ATOM   2873  C   VAL A 351      36.157  30.149   5.422  1.00 77.04           C  
ATOM   2874  CB  VAL A 351      36.962  27.885   4.664  1.00 77.04           C  
ATOM   2875  O   VAL A 351      37.215  30.744   5.645  1.00 77.04           O  
ATOM   2876  CG1 VAL A 351      36.522  27.258   5.985  1.00 77.04           C  
ATOM   2877  CG2 VAL A 351      36.919  26.853   3.539  1.00 77.04           C  
ATOM   2878  N   ILE A 352      34.949  30.550   6.030  1.00 75.01           N  
ATOM   2879  CA  ILE A 352      34.821  31.497   7.132  1.00 75.01           C  
ATOM   2880  C   ILE A 352      34.973  30.764   8.463  1.00 75.01           C  
ATOM   2881  CB  ILE A 352      33.467  32.242   7.082  1.00 75.01           C  
ATOM   2882  O   ILE A 352      34.477  29.647   8.624  1.00 75.01           O  
ATOM   2883  CG1 ILE A 352      33.223  32.812   5.680  1.00 75.01           C  
ATOM   2884  CG2 ILE A 352      33.421  33.349   8.139  1.00 75.01           C  
ATOM   2885  CD1 ILE A 352      31.812  33.342   5.465  1.00 75.01           C  
ATOM   2886  N   ASN A 353      35.766  31.117   9.391  1.00 74.41           N  
ATOM   2887  CA  ASN A 353      35.890  30.626  10.759  1.00 74.41           C  
ATOM   2888  C   ASN A 353      36.627  29.290  10.810  1.00 74.41           C  
ATOM   2889  CB  ASN A 353      34.512  30.498  11.411  1.00 74.41           C  
ATOM   2890  O   ASN A 353      36.138  28.329  11.407  1.00 74.41           O  
ATOM   2891  CG  ASN A 353      33.859  31.842  11.664  1.00 74.41           C  
ATOM   2892  ND2 ASN A 353      32.532  31.874  11.618  1.00 74.41           N  
ATOM   2893  OD1 ASN A 353      34.540  32.843  11.897  1.00 74.41           O  
ATOM   2894  N   LYS A 354      37.607  29.179   9.944  1.00 67.07           N  
ATOM   2895  CA  LYS A 354      38.394  27.949   9.928  1.00 67.07           C  
ATOM   2896  C   LYS A 354      38.934  27.624  11.318  1.00 67.07           C  
ATOM   2897  CB  LYS A 354      39.548  28.062   8.931  1.00 67.07           C  
ATOM   2898  O   LYS A 354      39.339  28.523  12.058  1.00 67.07           O  
ATOM   2899  CG  LYS A 354      39.973  26.734   8.322  1.00 67.07           C  
ATOM   2900  CD  LYS A 354      41.010  26.929   7.224  1.00 67.07           C  
ATOM   2901  CE  LYS A 354      41.439  25.600   6.616  1.00 67.07           C  
ATOM   2902  NZ  LYS A 354      42.443  25.787   5.526  1.00 67.07           N  
ATOM   2903  N   LYS A 355      38.466  26.483  11.836  1.00 55.84           N  
ATOM   2904  CA  LYS A 355      39.079  26.018  13.077  1.00 55.84           C  
ATOM   2905  C   LYS A 355      40.584  26.267  13.074  1.00 55.84           C  
ATOM   2906  CB  LYS A 355      38.794  24.531  13.292  1.00 55.84           C  
ATOM   2907  O   LYS A 355      41.286  25.849  12.150  1.00 55.84           O  
ATOM   2908  CG  LYS A 355      38.855  24.094  14.748  1.00 55.84           C  
ATOM   2909  CD  LYS A 355      38.508  22.619  14.903  1.00 55.84           C  
ATOM   2910  CE  LYS A 355      38.579  22.177  16.359  1.00 55.84           C  
ATOM   2911  NZ  LYS A 355      38.227  20.734  16.518  1.00 55.84           N  
ATOM   2912  N   VAL A 356      41.075  27.173  13.772  1.00 62.02           N  
ATOM   2913  CA  VAL A 356      42.471  27.526  14.013  1.00 62.02           C  
ATOM   2914  C   VAL A 356      43.080  26.561  15.028  1.00 62.02           C  
ATOM   2915  CB  VAL A 356      42.609  28.982  14.512  1.00 62.02           C  
ATOM   2916  O   VAL A 356      42.489  26.300  16.078  1.00 62.02           O  
ATOM   2917  CG1 VAL A 356      44.081  29.367  14.651  1.00 62.02           C  
ATOM   2918  CG2 VAL A 356      41.890  29.941  13.564  1.00 62.02           C  
ATOM   2919  N   MET A 357      43.677  25.339  14.978  1.00 55.69           N  
ATOM   2920  CA  MET A 357      44.162  24.430  16.012  1.00 55.69           C  
ATOM   2921  C   MET A 357      44.940  25.189  17.082  1.00 55.69           C  
ATOM   2922  CB  MET A 357      45.043  23.340  15.400  1.00 55.69           C  
ATOM   2923  O   MET A 357      45.676  26.128  16.772  1.00 55.69           O  
ATOM   2924  CG  MET A 357      44.260  22.178  14.811  1.00 55.69           C  
ATOM   2925  SD  MET A 357      45.324  20.730  14.437  1.00 55.69           S  
ATOM   2926  CE  MET A 357      45.541  20.947  12.649  1.00 55.69           C  
TER    2927      MET A 357                                                      
ENDMDL                                                                          
END                                                                             
