# Supplementary material for: Evolution of Linoleic Acid Biosynthesis Paved the Way for Ecological Success of Termites
Source: Mol Biol Evol. 2023 Apr 12;40(4):msad087. doi: 10.1093/molbev/msad087 (PMC10139705; doi:10.1093/molbev/msad087)
Supplement: msad087_Supplementary_Data [file msad087_supplementary_data.zip › SUPPLEMENTARY ARCHIVE/Nasonia/NviDd12_4e923.a3m]

#362	1
>101
MPPNEQIYEHILPEAVEDPLKTLDIPGFDGYDEQYKDSEFNMSAEEYKEKVLSKPFLQRTDIKWGNLLFMVVMHAVALYGFLTYPYLEKKMTFVWGWFLAIVANFGVASGVHRLWSHRAFKAKLPFKIISIICYLTSGQYSAIWWSRDHRLHHKFSETDADPVNAARGFWFSHIGWLCMKRHPEVLKKAKQLDLSDIANDPVIKFEEKHFQVLRLMFTFIIPTLVPVYFWNESWYWAILSQCFMRYVYSLNCTWGINSLAHRFGGHPYDKNIEPSENFLMTLATGGEGWHNYHHAFPADYKASELGFNYITNVNLTTCLIDLAAKIGWAYDLKEPSEKLLKAVIKNRGDGSHPISHETVKTE
>A0A7M7GAP9	490	1.00	8.197E-152	0	361	362	0	361	362
MPPNEQIYEHILPEAVEDPLKTLDIPGFDGYDEQYKDSEFNMSAEEYKEKVLSKPFLQRTDIKWGNLLFMVVMHAVALYGFLTYPYLEKKMTFVWGWFLAIVANFGVASGVHRLWSHRAFKAKLPFKIISIICYLTSGQYSAIWWSRDHRLHHKFSETDADPVNAARGFWFSHIGWLCMKRHPEVLKKAKQLDLSDIANDPVIKFEEKHFQVLRLMFTFIIPTLVPVYFWNESWYWAILSQCFMRYVYSLNCTWGINSLAHRFGGHPYDKNIEPSENFLMTLATGGEGWHNYHHAFPADYKASELGFNYITNVNLTTCLIDLAAKIGWAYDLKEPSEKLLKAVIKNRGDGSHPISHETVKTE
>A0A232EZM8	471	0.905	2.167E-145	0	360	362	0	360	362
MPPNEQIHEHVLPEAVEDPLKTLDIPGFNDYYEEHKDSEFNMSAEEYNEKVINKPFLQRTDIKWGNLYFMVVLHAIALYGFLTYPYFEKKMTFVWGWFLAIVANFGVAGGVHRLWSHRAFKAKVPLKIIFILSYLTSGQYSAIWWARDHRIHHKFSETDADPVNAARGFWFSHVGWLCMKRHPEVLKKAKQLDLSDILNDPVIKFEEKHFQVLRLIFAFIIPTLVPVYFWNESWYWAILSQCFMRYAYSLNCTWGINSFAHMFGNHPYDKHIEPAENFIMTLATGGEGWHNYHHVFPADYKASELGFNYITNVNLTTCLIDLAAKIGWAYDLKEPSEKLLKAVIKNRGDGSHPISHETVKT-
>A0A482E8C3	410	0.418	4.370E-124	10	361	362	0	345	359
----------MAPSTASTPTGVLfeDDP-----VEQLEARLHN----DHEQISPPKPAkEYRRRLVWRNIILFVYLHLAALYGAYLALTSAKLLTDIWAFLLYQATGLGITAGAHRLWAHRSYKAKWPLRVILVIFNTIAFQNHVYEWARDHRVHHKYTETNADPHNAKRGFFFSHIGWLLCRKHPDVIEKGKGIDMSDLEQDPIVVFQRKYYLILMPLFCFIIPTVVPVYCWGETWINAWFIAAMFRYTFTLNMTWLVNSAAHMWGDRPYDKYINPSENKGVSMMALGEGWHNYHHVFPWDYKTSELG---DYSANTTTAFIDFFSKLGWAYDLKTVSPEMIKKRAERTGDGSHPVWgwgDKDIPSE
>Q9BH41	400	0.419	8.244E-121	10	361	362	0	345	359
----------MAPNITSAPTGVL-FEG-DTIGPAAKDQQAEVNAPEAKK--PREPY--RRQIVWRNVILFIYLHLAALYGAYLAFTSAKIATTIFAIILYQVSGVGITGGAHRLWAHRSYKAKWPLRVILMLCNTLAFQNHIYEWARDHRVHHKFSETDADPHNATRGFFFSHVGWLLVRKHPDVKEKGKGIDMHDLEQDKIVMFQKKYYLILMPIVCFLIPTTIPVYMWNETWSNAWFVATLFRYTFTLNMTWLVNSAAHMWGSQPYDKYINPAENLGVALGAMGEGWHNYHHVFPWDYKAAELG-NYRA--NFTTAFIDFFARIGWAYDLKTVPVSMIQRRVERTGDGSHEVWgwgDKDMPQE
>A0A6I9W9Z2	400	0.446	1.546E-120	10	356	362	0	330	354
----------MAPNIISSPTGIL----YEG--ETLADSQ--LIAEETKEK---PKYVRR--IVWRNVAIFSFLHLGSLYGIYLSFTSAKLMTVIFAFLLYQLSGLGITAGAHRLWAHRSYKAKWPLQLLLVIMNTIAFQDAAIDWARDHRVHHKYSETDADPHNATRGFFFSHIGWLLCRKHPEVREKGKRIDLSDLESDPILAFQKKYYVILMPLLCFILPTVIPVVCWNETWTNAYFIPTVLRYIFTLNMTWLVNSAAHLFGNKPYDKYINPSENKGVAIFALGEGWHNYHHVFPWDYKTAELG-NY--RFNFTTAFIEFFAKIGWAYDLKSVSEEIVRKRVERTGDGSHELWGW-----
>UPI00158B2C1C	399	0.495	2.116E-120	44	356	362	15	323	346
--------------------------------------------EELAKNQIPKPEFKR-KIVWTNVVIFLGLHAGALYGVYLALTSAKILTLAYAYLLYLLSGFGITAGAHRLWSHRAYKAKLPLRIFLMLCNTLAFQNSIYEWSRDHRVHHKFSETDADPHNATRGFFFSHVGWLLCKKHPDVKQKGKGIDMSDLEADPVVAFQKKYYFILMPLLCFILPSIVPVYAWNESWLESYFVATLLRYVFTLNMTWLVNSAAHFFGGKPYDKYMNPAENTLVAVGALGEGWHNYHHVFPWDYKAAELG-NY--KRNFTTAFIDFFARIGWAYDLKTVSNDMVKHRVLRTGDGTHPVWGW-----
>UPI0004CD1F94	398	0.462	3.967E-120	44	361	362	14	331	345
--------------------------------------------EDLAKTTSSKP-VYKREIVWFNVAVFSLLHIGALYGAYLMFSSAKLLTTFYAFVLYMCSGIGITAGAHRLWSHRSYKAKLPLKIILMIFNTLAFQNSIYEWSRDHRVHHKYSETDADPHNATRGFFFSHVGWLLCKKHPDVKEKGKGIDMSDLEADPVVAFQKKHYKFLMPLICFILPAFAPVYFWGESWNNSYFVAVILRYVWTLHMTWLVNSAAHFFGGKPYDKYMNPSENVMVAWGALGEGWHNYHHVFPWDYKAAELG-KYWG--NSTTAFIDFFASFGWAYDTKVVSTELIRQRVTRTGDGTHPLWGWgdkdQTPDE
>A0A2R7W9M0	397	0.470	1.394E-119	41	361	362	18	337	389
-----------------------------------------MDYPLSNENINTVPNKFRVQIVWRNVMLFIYLHVAAVYGAYLMIFSAKWPTVLWAFFLYQFSALGITAGAHRLWSHKSYKAKLPLKIILAIFNTISFQNSIYEWSRDHRLHHKYSETDADPHNATRGFFFSHIGWLLCRKHPLVKEKGKGIDMSDLEQDGVVMFQRKHYLKLMPFACFLFPTFVPMYYWGETFWNAWFVATMFRYAWSLNMTWLVNSAAHMWGNKPYDMHINPSENLFVALGSVGEGWHNYHHVFPWDYKAAELG-NY--KVNFTTAFIDFMAKIGWAYDCKTVPDKMVRTRAMRTGDGSHPwgWGDKDITEE
>UPI0006C94AEC	396	0.675	3.579E-119	0	353	362	0	351	362
MAPNETMSEKVLSQAklVDEPGKdIC--EAVDIKKLSDAEESQRISDEYYAS--INKPFLQRTDVKWFNLTFMVVLHAVAIYGFLTFPYLEKKRTFAWGWFLAVIANFGVAGGVHRLWSHRAYKAKLPLRVILMLCYLTSGQYSAMTWIKDHRVHHKFSETDADPVNSVRGFWFSHLGWLTLKRHPEVLRKGRQIDFSDCLSDPVIKFEEKYFFILRPVFAFLIPILVPVYFWNETWYWAILSQAFMRYAYSLNCTWSINSFAHMFGGRPYDKAIAPAENILMSLITGGEGWHNYHHIFPWDYKTAELG-NYITGINLTLYLIDLFAKIGWAYDRKVPSEELVRNVIKNRGDGTHPI--------
>UPI001EEAC746	396	0.475	3.579E-119	40	357	362	49	373	399
----------------------------------------AVSVShsaPLKDSISNSPAavddsNKEPplQIVWRNVLIFVYLHAAALYGFYLCFAAAKLATLSWSFALFIFGGFGITGGAHRLWAHRAYKAKWPLRVFAAIGQTISVQNDIYEWSRDHRVHHKFSETDADPHNARRGFFFAHVGWLLCKKHPEVKRRGKTVDMSDVLQDPVVIFQRKYYIPLVLTLSFAMPALVPWYFWGESFKTAFFVASIFRYVFTLNVTWLVNSAAHIWGNHPYDKEINPAENRVVAFLTSGEGWHNYHHVFPWDYKAAELG-NY--NMNTTKAVIDFFAWIGWAYDLKTVPERIIRSRARRTGDGSHPFSLED----
>A0A8D8W6T7	395	0.412	4.900E-119	10	356	362	0	340	368
----------MAPNTTSAPTGVL----FED------DSPDSLSPSVTRTDTIEKqkaaaaPTkEYKLQLVWRNVILFVYLHLAALYGAYLLVTSAKWPTVIWATLLYQASGLGITAGAHRLWAHRSYKAKWPLRVILVIFNTIAFENHVYEWARDHRVHHKYSETNADPHNAKRGFFFSHMGWLMCKKHPDVIEKGQGIDLTDLKQDKLLMFQKKYYMILMPIFCFLIPTLVPALVWGETWKNSWFVATMFRYTFTLNMTWLVNSAAHMWGQRPYDKYINPSENLGVAVFALGEGWHNYHHVFPWDYKTAELG-NYRA--NLTTGFIDFFAKLGWAYDLKTVSHQMISTRVKRTGDGTHEHSHE-----
>UPI001ED87BA7	394	0.427	9.186E-119	15	361	362	4	342	355
---------------VTSPTGVL----FE------EDMA-ETPTTETKEEAKEiRPinFEFKAKIVWRNVILFAYLHLAALYGCYLMFTSAKLLTVIWAFLLFQGGGLGITAGAHRLWSHRSYKAKWPLRLILIVLNTLAFQNSAYEWSRDHRVHHKYSETDADPHNAKRGFFFSHVGWLLCRKHPSVKEKGKGIDLSDLEEDSLLMFQKKYYIPLMIVACFLVPTLVPIYLWNESFTCSWFVATLFRYAFTLNATWLVNSAAHFWGNKPYDKSINPAQNPGVAMVALGEGWHNYHHVFPWDYKTAELG-NYRT--NITTAFIDFFAWLGWAYDLKTVPSSLIERRVKRTGDGSHEIWgwnDKDLPEE
>UPI000771BE27	394	0.490	9.186E-119	0	356	362	9	357	365
MAPNisgenrcvDSKFEVQPNELVELPEKILETEKTEGVLPVKETK-----GEGW--------FSFKTELIWLNIIAISLVHLIAFYGILTFPVFECKLTLLWGTLLGQLAGFGVTGGVHRLWTHRSYKAKLPLRIILLVCYAMAGQNTIYDWVRDHRVHHKFSETDADPHNSNRGFFFAHVGWLMMRKHPEVIRRGRQVDMSDILADPVVVFGEKYFLPLKLFFCFIFPTLLPIYCWNETWYRSIMAQVFVRYILTLNFTWCVNSAAHLWGTKPYDNKIQPAENLGVALVALGEGWHNYHHVFPWDYKAAELG-NY--RVNTTTMLIDMFAKIGWAYDLKQPSKDLVKRIVEKKGDGSHPLWGE-----
>UPI0018C3BD2A	394	0.458	1.722E-118	51	361	362	56	366	380
---------------------------------------------------LKKAEKRKLKLVWRNIIAFGYLHVAALYGAYLMFTSAKWQTMVFAFAMYVVSGLGITAGAHRLWAHRSYKAKWPLRVLLVIFNTVAFQDAAYHWARDHRVHHKYSETDADPHNATRGFFFSHIGWLLCKKHPEVKAKGKGVDLSDLRADPVVMFQKKYYMILMPLLCFVLPTLVPMYYWNESFMNSWFVATMFRWCFILNVTWLVNSAAHKFGGKPYDKNISPAENKSVAIFAFGEGWHNYHHVFPWDYKTAEFG---KYSMNFTTAFIDFFAKIGWAYDLKTVSADIIKQRVKRTGDGSHHTWgwgDKDQPKE
>A0A6J2XHC2	393	0.468	2.358E-118	51	361	362	28	337	351
---------------------------------------------------VSKPQPRKIELVWRNIIIFIFLHAVALYGVYYMFTSAKLATTIYAIILYQMGGFGVTAGAHRLWSHRSYKAKWPLRVILTFCNTLAFENSVIEWSRDHRVHHKYSETDADPHNAKRGFFFSHMGWLLCKKHPEVKSKGKQLDMSDLYADPIIRFQHKYYMILMPLICFILPVPIPMFLWGETFVNA-YSLNILRYVFTLHATWLVNSAAHMWGDRPYDKYINPSENKMVSVLALGEGWHNYHHTFPWDYKTAELGQ---YSTNFSTALIDMFAKIGWAYDLKTVSTDMIKKRVERTGDGSHNLWgwgDKDQPKE
>UPI000E6E508B	393	0.473	2.358E-118	51	361	362	38	349	361
---------------------------------------------------LKKADKLPRKLVWRNILAFAYLHVAALYGAWLMLTSAKWTTCAFALFLYTLSGLGITAGAHRLWAHRSYKAKLPLRILLVAMNTLAFQDCAMHWARDHRVHHKYSETDADPHNATRGFFFSHIGWLLCRKHPDVIEKGKKLDISDLKADPVLRFQKKYYMTLMPLTCFIIPTLIPVYWWGETWANAWFVSTLFRYTFILNVTWLVNSAAHKWGDKPYDKEISPSENPSVAMFALGEGWHNYHHTFPWDYKTAELG-NY--RMNMTTAFIDFFAKIGWAYDLKTVSDEIIKKRVERTGDGSHNLWGwgdkEQPKEE
>UPI0010FB29A7	393	0.449	3.228E-118	10	356	362	0	329	353
----------MAPNIISTPTGVL----FE-----DET----LTEPQVKEEVTEKSKYIRR-IVWRNVGVFSYLHLGALYGLYLCFTSAKLATIVFAIVLYQVTGIGITAGAHRLWAHRSYKAKWPLQLLLMIFNTIAFQDAAIDWARDHRVHHKFSETDADPHNAKRGFFFAHVGWLLCRKHPEVKEKGKGIDLSDLESDPILAFQKKYYTVLMPLMCFILPTIIPVVCWNETWMNAYFIPTVLRYVFTLNMTWLVNSAAHLFGNKPYDKYINPSENKSVALLALGEGWHNYHHVFPWDYKTAEFG-NY--RFNFTTAFIDFFAKIGWAYDLKSVSEDMVKKRVKRTGDGSHELWGW-----
>UPI0009953342	393	0.443	3.228E-118	10	356	362	2	330	353
----------MAPNVTSTPTGVL----FEG----------ETVAEPLIEESKEKPKYVRS-IVWRNVLIFAYLHLGALYGVYLAITSAKLATVIFAYFLYQFSGFGITAGAHRLWAHRSYKAKWPLQLLLVIMNTVAFQDAAIDWARDHRVHHKYSETNADPHNARRGFFFSHVGWLLCKKHPEVKEKGKGIDLSDLESDPILAFQKKYYIVLMPLLCFILPTVIPVVCWNETWMNAYFIPTVLRYIFTLNMTWLVNSAAHLFGNKPYDRYINPSENTGVAIFALGEGWHNYHHVFPWDYKTAELG-NY--RLNFTTAFIDFFARIGWAYDLKSVSEDMVRKRVERTGDGSHELWGW-----
>UPI001EDD0C3F	393	0.447	3.228E-118	29	357	362	22	353	378
-----------------------------GVDGEDNDfkqqRSTLRSRNAVHSKPLEDSAAKEPpmQIVWRNVLIFIYLHAAALYGGYLCFTVAKPSTLAWSFFLFLFGGFGITGGAHRLWAHRCYKAKLPLRIFAAVAQTIAVQNDIYEWSRDHRVHHKFSETDADPHNARRGFFFAHVGWLLCKKHPEVKRRGKTVDVSDLLQDPVVVFQRKFYIPLVLTLCFALPALIPWYYWGESFKTAFFVASIFRYVFTLNVTWLVNSAAHIWGNHPYDKEINPAENRMVAFLTSGEGWHNYHHVFPWDYKAAELG-NY--SMNMTTAAIDFFSWLGLAYDLKSVPQRIIRSRVNRTGDGSHPFSLED----
>E9IYP9	392	0.432	4.419E-118	10	356	362	0	329	353
----------MAPNITSTPTGVL----FE--DETLAESQV---VEELKSK---TKYVRR--IVWRNVIIFSFLHLGALFGVYLLFTSAKFATILFAIFLYQISGLGITAGAHRLWAHRSYKAKWPLQLLLVIMNTVAFQDAAVDWARDHRVHHKYTETDADPHNAKRGFFFAHMGWLLCRKHPDVKEKGKGIDLSDLESDPILAFQKKYYIILMPLFCFILPTVIPVMFWGETWTNAYFIPTVLRYVFTLNMTWLVNSAAHLFGNKPYDRHINPAENKGVAMFALGEGWHNYHHVFPWDYKTAELG-NY--RLNFTTAFIDFFAKIGWAYDLKTVSEETIKKRVERTGDGSHELWGW-----
>UPI00063EF2D8	392	0.435	6.051E-118	10	356	362	0	328	351
----------MAPNVTSAPTGVL-FEG-ETLDPQ--------IIEESKEK---PKYVRR--IVWRNVLAFSYLHLAALYGVYLLFTSAKLATTMFAILLYQLSGLGITAGAHRLWAHRSYKAKWPLQLLLVILNTIAFQDAAIDWSRDHRVHHKFSETNADPHNAKRGFFFSHMGWLLCRKHPEVKEKGKNIDLSDLESDPILAFQKKYYIILMPLLCFILPTIIPVMCWDETWTNAYFIPTILRYAFTLNMTWLVNSAAHMFGNKPYDRYINPSENKGVAIFAFGEGWHNYHHVFPWDYKTSEFGH---YSTNFTTAFIDFFAKIGWAYDLKTVSEEMIRKRVERTGDGSHELWGW-----
>A0A499UF07	392	0.463	6.051E-118	49	359	362	30	337	355
-------------------------------------------------KVESNPPKYKREIVWRNVILFGYLHIAAVYGFYLMLTSAKVLTIVWAVLLYQAGGLGITAGAHRLWSHRAYKAKWPLRLILVIFNTLAFQNHVHEWARDHRVHHKYSETNADPHNATRGFFFSHIGWLLCRKHPSVKEKGKGIDISDLDADPILAFQKKYYMILMPLACFVIPTLIPMYLWNESFTCSWFVATLFRYTFTLNMTWLVNSAAHIWGSKPYDKTINPSENLPVAVLALGEGWHNYHHVFPWDYKTAELG-NYRT--NFTTAFIDFFAWLGWAYDLKTVPLSMVESRVKRTGDGSHEVWGWNDK--
>A0A165AH45	392	0.465	6.051E-118	43	357	362	48	357	381
-------------------------------------------ASTQEDPTGNK---QPPlQIVWRNVLVFIYLHAAAIYGFYLCFTAAKLATLAWAFSLFIYGGFGITGGAHRLWAHRCYKAKWPLRVYAAIGQTMAVQNDIYEWSRDHRVHHKFSETDADPHNARRGFFFAHVGWLLCKKHPEVIRRGKTIDMSDVLQDPIVAFQRKYYIPLVLLLAFAMPAFVPWYFWGESFKTAFFVASIFRYVFTLNVTWLVNSAAHLWGNHPYDKGINPAENRMVAFLTSGEGWHNYHHVFPWDYKSAELG-NY--SMNATKAVIDFFAWIGWAYDLKTVPERIIRNRVYRTGDGSHPFALED----
>UPI001E1BB893	392	0.470	6.051E-118	54	359	362	110	409	436
------------------------------------------------------PAVQ---IVWRNVLIFIYLHVAALYGFYLCFTAAKLPTLVWAFALFVFGGFGITGGAHRLWAHRCYKAKLPLRVFAAVGQTLALQNDIYEWSRDHRVHHKFSETDADPHNARRGFFFAHVGWLLCKKHPEVIRRGKTVDVSDLLQDPVVFYQRKFYIPLVLIFCFAMPTVVPWYYWGESLTTAFFVASIFRYVITLNVTWLVNSAAHMWGNHPYDKGINPAENRFVAFITSGEGWHNYHHVFPWDYKASELG---KYSTNTTKAIIDFFAWLGLAYDLKSVPESIIRSRVQRTGDGTHPFTLEDSP--
>UPI001143C8CD	392	0.435	8.284E-118	10	356	362	0	328	352
----------MAPNITSTPTGVL----FEG----------ETVAEPQLEEPKETPKYVRR-IVWRNVAIFAFLHLGALYGVYLSFTSAKLATVIFAIFLYQCSGFGITAGAHRLWAHRSYKAKWPLQLLLMILNTIAFQDAAIDWARDHRVHHKYSETDADPHNAKRGFFFSHVGWLLCKKHPEVKEKGKGIDLSDLESDPILAFQKRYYIMLMPLLCFILPTIIPVVCWNETWTNAYFIPTVFRYIFTLNMTWLVNSAAHLFGNKPYDKFINPSENKSVAFFALGEGWHNYHHVFPWDYKTAEFG---KYSLNFTTAFIDFFAKIGWAYDLKSVSEDMVKKRVERTGDGSHELWGW-----
>A0A067QT59	392	0.412	8.284E-118	10	356	362	15	349	371
----------MAPNITSSPTGVL----FED----DIVETVAVPSIESKNDA-KPPEKYRRQIVWRNVILFAYLHLAAVYGAYLMLTSAKIITSIWAILLYQAGGLGITAGAHRLWAHRAYKAKWPLRLILMLFNTLAFQNHVHEWARDHRVHHKFSETDADPHDARRGFFFSHVGWLLVRKHPDVKEKGKGIDMSDLDTDPLLMFQKKYYLIMMPILCFLIPTMVPVYLWGESWTNAWFVVAMFRYTFTLNMTWLVNSAAHMWGSQPYDKYINPAENLSVAVLALGEGWHNYHHVFPWDYKTAELG-NYRA--NLTTAFIDFFSRIGWAYDLKTVPMSMVKRRVERTGDGSHEVWGW-----
>UPI00148D33B0	392	0.452	8.284E-118	51	361	362	60	370	384
---------------------------------------------------MKKADRRKLKLVWRNIILFGYLHLAALYGAWLIFTSAKWQTILLAFVLYVVSGLGITAGAHRLWAHRSYKAKWPLRVLLVIFNTVAFQDAAFHWARDHRVHHKYSETDADPHNATRGFFFSHIGWLLCKKHPEVKAKGKGVDLSDLRADPVLMFQKKHYMILMPLACFILPTLAPMYFWNETLMNAWFVATMFRWCFILNVTWLVNSAAHKFGGRPYDKDISPSQNVSVAVLAFGEGWHNYHHVFPWDYKTAEFG---KYSLNFTTAFIDFFAKIGLAYDLKTVSPDIIKKRVKRTGDGTHATWgwgDKDQPKE
>UPI001F4F249A	392	0.424	8.284E-118	41	357	362	23	334	419
-----------------------------------------MDLNEGEEK---KPAPEyKRQIVWRNVLLFAYLHFAALYGAYLMFSSAKILTSIFAILMYQVSGLGITAGAHRLWSHRSYQARWPLRVLLMVFNTLAFQNHIFEWARDHRVHHKFTDTNADPHNATRGFFFSHVGWLMVRKHPDVMLKGKQIDLSDLERDSVVQFQKKYYLILMPVLCFLIPTCIPVYCWGETWKNAWFVATMFRYTLTLNISWLVNSAAHMWGNKPYDKFINPAENLSVAVLALGEGWHNYHHVFPWDYKTAELG---TYSTNFTTAFIDFMARIGWAYDLKTVPLEMVKRRAQRTGDGTHSSAAEQ----
>A0A8J5R5W9	391	0.476	1.553E-117	44	356	362	14	322	345
--------------------------------------------EDLAKSPPSKP-VYKRKIVWFNVYAFCVLHATAFYGIYLAFTSAKLITTFYAFILYQCGGIGVTAGAHRLWSHRAYKAKLPLKIILMIFNTLAFQNSIYEWARDHRVHHKYSETDADPHNANRGFFFAHVGWLLCKKHPDVKEKGKGIDMSDLEADPVVAFQHKYYLILMPLICFIVPGIVPVYFWGESWSNAYFVGVFLRYVWTLHMTWLVNSAAHFFGHRPYDKYTNPSENLLVAFGALGEGFHDYHHVFPWDYKAAELG-KYWG--NTTTAFIDFFTLLGWAYDTKVVSQDIIKQRVLRTGDGSHPVWGW-----
>A0A6H5GLE6	391	0.464	1.553E-117	49	356	362	24	327	348
-------------------------------------------------KVGNQES-YKWDLVWRNVILFAYLHAAALFGLYLMCFSASWYTVAWAIFLYKCSALGITAGAHRLWSHKAYKARLPLKIFLAICNTISFQNHVYEWSRDHRVHHKYSETDADPHNATRGFFFSHVGWLLCRKHPLVKEKGKGIDMSDLEKDSVVMFQKKYYLILMPIGCFLMPTLVPMYFWGETFSNAWFVATLFRYTFTLNMTWLVNSAAHMWGDKPYDGTINPAENLAVAIGAAGEGWHNYHHVFPWDYKAAELG-NYRT--NFTTMFIDAMAKIGLAYDLKTVPKEVVMKRCQRTGDGSHPVWGW-----
>UPI000DBEED8D	391	0.452	1.553E-117	54	356	362	23	326	350
------------------------------------------------------PIEKKPkyvsRIVWRNVVIFSYLHIASLYGIYLAFTSAKWATVIFAFFLYQMTGLGITAGAHRLWAHRSYKAKWPLRLLLVILNTIAFQDAAIDWARDHRVHHKFSETDADPHNSNRGFFFAHVGWLLLRKHPDVKEKGKVIDISDLKSDPILMFQKKYYALLMPLMCFILPTVIPVVCWNETWTNAYFIPTILRYIFTLNVTWLVNSAAHFFGNKPYDKYINPSQNKSVAIMALGEGWHNYHHVFPWDYKTSEYG-NY--TFNITTAFIDFFAKIGWAYDLKSTSEDMVKKRVERTGDGSHDLWGW-----
>UPI001CF73C0E	391	0.452	1.553E-117	51	361	362	27	336	350
---------------------------------------------------VNKPEDRKLQLVWRNIILFAYLHLAALYGIWIMFTSAKIATSIFAILLYQLGGFGITAGAHRLWAHRSYKAKWPLRLILTFCNTLAFEDSVIDWARDHRVHHKFSETDADPHNAKRGFFFSHVGWLLCRKHPQVKEKGKQIDLSDLYADPILRFQKKYYNIVMPLVSFVMPTLVPMYLWGETFRNAFLVNLF-RYCLTLNATWLVNSAAHMWGDKPYDKFINPAENFVVAVLALGEGWHNYHHTFPWDYKTAELG---KYSVNFSTAFIDFFAKIGWAYDLKTVSAEMIKKRVLRTGDGTHEIWgwgDKDQPQE
>A0A4S2KYN6	391	0.466	2.126E-117	48	356	362	25	329	353
------------------------------------------------EESKEKPKYVRS-IVWRNVVIFSFLHLGALYGAYLTFTSAKWATVFFAILLYQLTGFGITAGAHRLWAHRSYKAKWPLQVLLVILNTIAFQDAAIDWARDHRVHHKYSETDADPHNATRGFFFSHVGWLLCRKHPEVKEKGKGIDLSDLESDPILAFQKKYYFILMPFLCFVLPTVIPVLCWNETWTNAYFIPTVFRYIFTLNMTWLVNSAAHLFGNKPYDRFINPSENKGVAMFALGEGWHNYHHVFPWDYKTAELG-NY--KLNFTTAFIDFFAKIGWAYDLKSVSEDMVRKRVERTGDGSHELWGW-----
>A0A7R9NY35	391	0.456	2.126E-117	54	361	362	110	415	429
------------------------------------------------------PY--RREIVWRNVTLFVILHLSALYGLYLALTSAKILTSLFAYLLYLCSGLGITAGAHRLWSHRAYKAKWPLKVMLMIFNTLAFQNHVIEWARDHRVHHKFSETDADPHNATRGFFFSHVGWLLVRKHPDVKEKGKGVDVSDLESDPVLAFQKRYYLLLMVIVCFLVPTALPVYLWGESWYNAWYVAALFRYTFTLNMTWLVNSAAHMWGSQPYDKNINPAENLCVAIGAIGEGWHNYHHVFPWDYKAAELG-NYRA--NFTTAFIDFFSRVGWAYDLKTVPMSMVRTRVERTGDGSHEVWgwgDKDLTQE
>UPI001E1BAA4A	390	0.452	2.911E-117	40	361	362	52	375	389
----------------------------------------NGSHSKSPEDSVAKD--PPMQIVWRNVLVFIYLHAAALYGFYLCFTAAKPSTLAWSFFLFLFGGFGITGGAHRLWAHRCYKAKLPLRIFAAVAQTIAVQNDIYEWSRDHRVHHKFSETDADPHNARRGFFFAHVGWLLCKKHPEVIRRGKTVDVSDLLQDPVVVFQRKYYIPLVLTLCFTMPAVVPWYYWGESFKTSFFVASIFRYVFTLNVTWLVNSAAHIWGNHPYDKGINPAENRAVAFLTSGEGWHNYHHVFPWDYKAAELG-NY--SMNMTTAAIEFFEWLGLAYDLKSVPDRIVRSRVHRTGDGSHPFSLddsqftaEDIKQE
>A0A834MK58	390	0.446	3.985E-117	49	361	362	26	337	351
-------------------------------------------------KEISKPEERKLELVWRNIIIFVFLHLVALYAVVLIFTSAKLYTTIYAIILYQMGGFGITAGAHRLWSHRSYKAKWPLRLILTFCNTLAFENSVIEWSRDHRVHHKYSETDADPHNAKRGFFFSHMGWLLCKKHPEVKNKGKLLDMSDLYADPIIRFQHKYYMILMPLICFVLPIPLPMILWNETFMNSYCLNVF-RYIITLHATWLVNSAAHMWGDRPYDKYINPSENKMVSIFALGEGWHNYHHTFPWDYKTAELGQ---YSTNFSTFVIDMFAKIGWAYDLKTVSMDMVKKRVQRTGDGTHSVWgwgDKDQPKE
>A0A6P3X1B1	390	0.422	3.985E-117	0	356	362	0	328	352
MAPNTSLT----------PTGVL----FEG-ETLAEPQLIDVSKE--------KPKYVRR-IVWRNVLAFSYLHIASLYGLYLAFTSAKWATVFFAILLYQSTALGITAGAHRLWAHRSYKAKWPLQLFLMIMNTIAFQDAAIDWARDHRVHHKFSETDADPHNAKRGFFFSHVGWLLCRKHPDVKEKGKGIDLSDLESDPILAFQKKYYTFLMPLLCFIMPTVIPVFFWDETWSNAYFVPTILRYTFTLNMTWLVNSAAHMFGNKPYDKYINPSENKGVALMTFGEGWHNYHHVFPWDYRASEFG----YRLNFTTMFIDFCAKIGWVYDMKSVSEDMVMKRVERTGDGSHELWGW-----
>Q5XXT0	390	0.411	3.985E-117	0	358	362	0	339	367
MPPNV----TSAPNGIQYEDETMDplIPSIEKYDG-------------YPKQLPGKEY--KRELVWRNIILFAYLHAAALYGAYLMLTAASWPTVIWAILLYHFSGWGITAGAHRLWAHRSYKANVPLRIILVLFNTLAFENHVIEWARDHRVHHKFSETNADPHNANRGFFFSHVGWLLCRKHPDVISKGKGIDMSDLENDPLLKFQRKYYLILMPIVCFVLPTIIPVYLWDETWTNSWFVATLFRYTFTLNMTWLVNSAAHMWGQRPYDKYINPSENLSVAVGALGEGWHNYHHTFPWDYKTAELG-NYRA--NFTTAFIDFFAKIGWAYELKTVSEDMIRRRVLRTGDGTHEkHSHSHK---
>UPI0008F9DDB1	390	0.401	3.985E-117	0	361	362	0	351	388
MAPNitSTPTPLFLAEAeLISPLRyqkTKPqisTPSY-TKPPQKKSSSQN-----------QYPW----QIVWRNVIAFVYLHTAALYGLYLFIFVAHRYTVIWGFLLGSVGAIGITAGAHRLWAHKAYKAKWPMRVFLAMCQTLAFQNHIYEWVRDHRVHHKFTDTDADPHNSKRGFFFSHIGWLMLKKHKDVKEKGKTVDMSDLEQDWVVMFQKRYYMLLLPLLCFVIPVWIPIHFWKEDFSTSWYCAGILRYTLSLNFTWFVNSVAHIWGMKPYDRFISAVDNKIVAALAFGEGWHNYHHAFPWDYKAAELG-NY--RLNMSTALIDFCAKLGLAYDLKVASPELVKRRALRTGDGTHPGSAEKQEEE
>A0A2S2Q438	389	0.454	5.456E-117	53	360	362	44	348	367
-----------------------------------------------------KPYRYQRQIVWRNVALFAYLHIAALYGAYLMFASAKIATSIWAILLYQMSGLGITAGAHRLWAHRSYKAKLPLRIILMIFNTIAFENHIYEWARDHRMHHKYSETNADPHNAKRGFFFSHVGWLLCRKHPEIKEKGRGIDMSDLDRDPVVKFQTTYYLLLMPVLCFLIPTCVPVFLWGETWGNSWFVATMFRYTFTLNMTWLVNSAAHMWGDKPYDKFINPAENIGVALGALGEGWHNYHHVFPWDYKAAELG-NYRA--NLTTGFIDFFSKLGWAYDLKTVSMDMIRKRVDRTGDGSHGIWGWEDKE-
>A0A1B6DXZ2	389	0.461	5.456E-117	46	356	362	33	339	367
----------------------------------------------QPKELPGKEY--KLQIVWRNVILFVYLHAAALYGAYLMVTAASWPTVFWAILLYHFSGLGITAGAHRLWAHRSYKAKLPLRIILVVFNTLAFENHVIEWARDHRVHHKFSETNADPHNAKRGFFFSHVGWLLCRKHPDVLQKGKGIDISDLTSDKLLQFQRKYYLLLMPIICFIIPTFIPVYLWGETWTNSWFVATLFRYTFTLNMTWLVNSAAHMWGQRPYDQYINPSENLSVAIGALGEGWHNYHHVFPWDYKTAELG-NYRA--NFTTAFIDFFAKIGWAYDLKTVSMAMIKKRVERTGDGSHPdHSHE-----
>UPI0007E6A7D2	389	0.457	5.456E-117	50	361	362	58	369	383
--------------------------------------------------VLKKAERRRLKLVWRNIIAFGYLHLAALYGAYLMITSAKWQTSLLAYVLYVVSGLGITAGAHRLWAHRSYKAKWPLRLILVIFNTIAFQDAAYHWARDHRVHHKYSETDADPHNATRGFFFSHVGWLLCKKHPDVKAKGKGVDLSDLRADPILMFQKKYYMILMPIACFIIPTAVPMYFWGESFMNAWFVATMFRWCFILNVTWLVNSAAHKFGGRPYDKFINPSENISVAILAFGEGWHNYHHVFPWDYKTAEFG---KYSLNFTTGFIDFFAKIGWAYDLKTVSSDIIQKRVKRTGDGTHATWGWgdvDQPKE
>A0A6L2PHY9	389	0.449	5.456E-117	39	356	362	21	335	926
---------------------------------------VAVPSVEPKNHDSKPPQKYRRQIVWRNVMLFVYLHVAAVYGAYLMLTSAKIITTVWAILLYQAGGLGITAGAHRLWAHRAYKAKWPLRLILVIFNTLAFQNHVCEWARDHRVHHKFSETDADPHNATRGFFFSHMGWLLVRKHPDVKVKGKAIDMSDLEADPLLKFQKKYYLILMPILCFVIPTFVPVYLWSETWSNAWFVVAMFRYAFTLNMTWLVNSAAHIWGTRPYDKYINPAENLGVAVFALGEGWHNYHHVFPWDYKTAELG-NYRA--NLTTAFIDFFSRIGWAYDLKTVPLSMVQRRVERTGDGSHEVWGW-----
>UPI0005F493C3	389	0.448	7.470E-117	18	356	362	11	332	356
------------------PTGVLfeDDASTE---PQSIDEP--------KEKV---KYVRR--IVWKNVMTFSLLHLGALYGIYLLFTSAKLATIVFTFLLYQLTGLGITAGAHRLWSHRSYKAKWPLQLLLMIMNTIAFQDAAIDWARDHRVHHKYSETDADPHNAKRGLFFSHMGWLLCRKHPEVKEKGKGIDLSDLESDPILAFQKKYYTILMPLLCFILPTVIPVVYWNETWTNAYFIPGVLRYVFTLNMTWLVNSAAHFFGNRPYDKYINPAQNKGVAILALGEGWHNYHHVFPWDYKTSELG-NY--TFNFTTAFIDFFAKIGWAYDLKSVSEDTIKKRVERTGDGSHELWGW-----
>A0A2J7Q458	389	0.431	7.470E-117	10	356	362	0	334	356
----------MAPNITTSPTGVL----FE------NDIETVVAPSVEKKNDNAKPrEKYRRKLVWRNIILFVYLHLAAVYGAYLMLASAKILTAVFATLLYIAGGFGVTAGAHRLWAHRAYKAKWPLRVILMIFNTLAFQNHIYEWARDHRVHHKYSETDADPHNATRGFFFSHVGWLLVRKHPDVKEKGKTLDMSDLDADPVVMFQKKYYLIIMPILCFILPTVIPVYLWGETWKNAWFVVAMFRYTFTLNITWLVNSAAHMWGNHPYDRFINPAENVSVAVFALGEGWHNYHHVFPWDYKTAELG-NY--HTNMTTALIDFFSRIGWAYDLKTVPMSMVKRRVERTGDGSHEIWGW-----
>UPI000D624AC3	389	0.409	7.470E-117	19	361	362	0	347	362
-------------------MRTKvrMAPNITsaptGVLFEDETLDENATRQTAEQISKEKPKYVRR-IVWRNVIIFAYLHLASLYGIYLAITSAKLMTLIFAFALYQCSGLGITAGAHRLWAHRSYKAKWQLRLILTVFNTLAFQDSAIDWARDHRVHHKYSETDADPHNAKRGFFFAHVGWLLCRKHPDVKEKGEGIDMSDLESDPILAFQRKYYIYLMPVICFMLPTVIPVYLWNETWTNAYFIPAILRYTFTLNMTWLVNSAAHLFGGKPYDKFINPAENKSVAIVALGEGWHNYHHVFPWDYKTAELG-NYRY--NLTTAFIDFFARIGWAYDLKSVSSDMVRRRVERTGDGSHEVWgwgDKDQPQE
>A0A8J2RQ20	389	0.503	7.470E-117	56	357	362	76	374	400
--------------------------------------------------------LQPLKIVWRNVLIFLYLHFAALYGFYLCFTATKLATLSWSFALFIFGGFGITGGAHRLWAHRCYKANLPLRIFAALGQTLSVQNDIYVWSRDHRVHHKFSETDADPHNARRGFFFAHVGWLLCKKHPEVKRRGKTVDMSDVLQDPVVIFQRKYYIPLVLMFSLAMPTFVPWYFWGESFKTAFFVAAIFRYVFTLNVTWLVNSAAHIWGNHPYDKAINPAENQLVAFLTSGEGWHNYHHVFPWDYKAAELG---RYNMNTTKAFIDFFAWIGWAYDLKTVPERIIRSRIYRTGDGSHPFALED----
>A0A336MXG6	389	0.409	7.470E-117	10	356	362	48	381	403
----------MPPNATNEVTGVLNEDDAETFDG-------GLSKDIT---PLKKAEKRKLKLVWRNILLFAYLHLAALYGAWLCLAEAKWPTVFFAFFLYVVSALGITAGAHRLWAHRSYKAKLPLRIILAVFNTIAFQDCAMHWARDHRVHHKYSETDADPHNATRGFFFSHVGWLLCRKHPDVIEKGKKLDISDLEADPVLHYQRKYYMILMPLACFILPTMIPMYVWGETLKNAWFICAMFRYTFVLNVTWLVNSAAHKWGDKPYDKSINPAQNPSVAIFAFGEGWHNYHHVFPWDYKTAELGG---YHFNFSTAFIDFFAKIGWAYDLKSVSEEIIEKRVRRTGDGSHNLWGW-----
>A0A3S3P0P5	389	0.451	1.023E-116	49	348	362	21	317	328
-------------------------------------------------KTNAKPDSgYQLKIVWRNVALFAYLHLAALYGLYLFFTSAKWKTDLFAILLYVMSGFGITAGAHRLWAHRSYKAKWPLRLLLCIFNCIAFQNDIYEWSRDHRVHHKYSETDADPHNATRGFFFSHMGWLLCKKHPEVKAKGKNVDCSDIWADPIVRFQRRYYIPLMVLFCFLIPTFIPHWLWGETKWNAFFVCAILRYCYTLHMTWLVNSAAHMWGRRPYDKHINPSENIGVSFGAIGEGFHNYHHTFPWDYSTSELG----WKLNLTTMLIDGFAKIGWAYDLKTVSPEVIHQRKQRTGD-------------
>UPI0006C95362	389	0.442	1.023E-116	47	356	362	28	336	359
-----------------------------------------------KEEEKEKPAPKqyKLDIVWRNVILFLFLHTGALYGLYLAFTSAKLLTSIFAYFLYVLSGLGITAGVHRLWAHRSYKATWQLRLLLTIFNTLAFQDSVIDWARDHRVHHKYSETDADPHNATRGFFFAHVGWLLVRKHPQLKEKGKGIDLSDLYSDPILAFQKKYYLLVMPLVCFLIPTVIPMYFWGETFGNAFFVPTILRYTFTLNMTWLVNSAAHFFGNKPYDKSINPAQNIGVAIFALGEGWHNYHHVFPWDYKTSELG-NY--SFNFTTAFIDFFSRVGWAYDLKTVSEDVIKKRVQRTGDGTHEIWGW-----
>UPI0008F9A0B3	388	0.414	1.400E-116	10	356	362	0	340	368
----------MAPNITSAPTGVL----FEN-DPDLGdDSSF---QPEqvkTQTSSSSKEDTYRLRIVWRNVILFVYLHMAALYGAWLMLTSAKIQTSIWAYLLYQASGLGITAGAHRLWAHRSYKAKWPLRVLLVIFNTIAFENHVYEWARDHRVHHKYSETNADPHNAKRGFFFSHVGWLLCRKHPDVIEKGKGIDLKDLEEDKLLMFQKKYYMLLMPFFCFVFPTVIPVYCWGETWTNSWFVATMFRYTFTLNMTWLVNSAAHMWGQRPYDKFINPSENLGVAVMALGEGWHNYHHVFPWDYKTAELG-NYRA--NLTTGFIDFFSKIGWAYDLKTVPLSMVKKRAARTGDGTYEnHSHE-----
>UPI0007E5FFD8	388	0.442	1.400E-116	51	361	362	59	369	383
---------------------------------------------------MKKADKRKMKLVWRNIIAFGYLHLAALYGAYLMITSAKWETIGLAYILYAVSGLGITAGAHRLWAHRSYKAKWPLRLILATFNTIAFQDAAYHWARDHRVHHKYSETDADPHNATRGFFFSHIGWLLCKKHPEVKAKGKGVDLSDLRKDSILMFQKKYYMILMPLLCFILPTMIPMYFWNETFVNAWFVATMFRWCFILNVTWLVNSAAHKFGGRPYDKEISPSQNISVAVLAFGEGWHNYHHVFPWDYKTAEFG---KYSLNFTTAFIDFFAKIGWAYDLKTVSPEIIKKRVKRTGDGTHATWGWgdtDQPKE
>UPI0014794F74	388	0.452	1.917E-116	53	359	362	57	365	389
-----------------------------------------------------KP-KYKWNIVWRNVIAFIYLHIGALYGFYLFFNGTKFYTFLWTFAVACAAALGITAGAHRLWAHRTYKAKWPMRFVLMICQTIAFQNHIYEWVRDHRVHHKFTDTDADPHNAQRGFFFSHMGWLLVRKHPDVIKKGATIDMSDLEADPLVVWQRRLYLFLMPLCCFIIPMWVPCYFWGEKPFNSWYSTVF-RYTLSLNLTWLVNSAAHIWGMKPYDKTIGPTENISVAICAFGEGWHNYHHVFPWDYKAAELG-NYRT--NFTTGFIDACSRIGWAYDMKTVPVEIVKKRAARTGDGTkydkteaHHHSHENMK--
>A0A2I9LPP9	387	0.440	2.625E-116	57	351	362	22	312	321
---------------------------------------------------------QELQIVWRNVILFAFLHIGALYGFTLIFTSAKWQTILFAFFLYITSGLGITAGAHRLWAHRSYKAKWPLRVLLMFFNCIAFENDIYEWARDHRVHHKYSETDADPHNATRGFFFSHIGWLLVRKHPDVIEKGKNVDLSDVTNDPVVKFQKKYYIPLMVTSCFLLPTVIPWWLWGETVWNAFYVATIFRYCFTLNNTWLVNSAAHMWGNRPYDININPRENRLVALGAIGEGYHNYHHTFPWDYSTSELG----WKINLTTMFIDTMAYLGLAYDLKTVPKEMVMKRKERTGENSW----------
>UPI001D08B51F	387	0.453	2.625E-116	43	353	362	21	328	334
-------------------------------------------QNELKPELEIKSSKYKMRLVWRNIILFLTLHLASVYGIYLIFTSAKLITTIYAIFLYQAGAFGITAGAHRLWTHRAYKAKWPLKLLLIICDTLAFQDAVIDWARDHRMHHKFSETDADPHNAKRGFFFCHMGWLLCRKHPEVKEKGKSIDLSDLSADPFIRFQKRYYLILMPLVCFVLPTLIPWYFWNESLLNSWFVASLWRYTVTLHVTWLVNSVAHLWGARPYDKTINPVENLFVSLFALGEGWHNYHHTFPWDYKAAEIGH---WRINVTTHLINFFAKIGWAYDLKTVSDDMIQKRVLRTGDGTHPF--------
>A0A026W4N9	387	0.443	2.625E-116	10	356	362	0	327	351
----------MAPNITSTPTGVL----FEG-------ESLSEPTEELKEE----PKYVRS-IVWKNVVIFSYLHLGAIYGIYLAFTSAKLATTIFAIFLYQFSGFGITAGAHRLWAHRSYKAKWPLQILLMIMNTIAFQDAAIDWARDHRVHHKYSETDADPHNATRGFFFSHIGWLLCRKHPQVREKGKRIDLSDLESDPILAFQKKYYIILMPLLCFILPTIIPVVCWNETWTNAYFIPTVLRYIFTLNMTWLVNSAAHLFGNKPYDKYINPSENKGVALFALGEGWHNYHHVFPWDYKSSEFG-NY--RLNMTTAFIDFFARIGWAYDLKSVSEDIVMKRVERTGDGSHEVWGW-----
>A0A5E4R0N6	387	0.463	2.625E-116	55	356	362	34	330	352
-------------------------------------------------------YPRRY--VWRNIIAFTYLHIAALYGGYLFLFSAKWQTDVFAYVLYVMSGLGITAGAHRLWAHKSYKATWPLRLILVIFNTLAFQDSAIDWARDHRMHHKYSETDADPHNATRGFFFSHIGWLLVRKHPELKRKGKGLDLSDLYADPILRFQKKYYMLLMPLACFVVPTVVPVYCWGESWVNAYFVAAMFRYAFILNVTWLVNSAAHKWGDKPYDKSIQPSENISVSIFALGEGFHNYHHTFPWDYKTAELGNNR---LNFTTNFINFFAKIGWAYDLKTVSDEIIQSRVKRTGDGSHHLWGW-----
>A0A1A9XNZ5	387	0.430	2.625E-116	0	361	362	0	357	371
MPP----RDISISDTLETVEGIKPETSKQTGVLFEGDADTEDCALSVDVTQLKKAENRKLELVWRNIILFSYVHVAALYGAYLFLFQAKWATVFFSIFLYSIGVLGVTAGAHRLWAHRSYKAKWPLRLLLIIFNTCAFQDAAFHWVRDHRVHHKFSETDADPHNATRGFFFSHVGWLLCKKHPDVVAKGKSLDLSDLYADPIIMFQRKHYYVLMPLACFILPTVIPMYMWNESFINSWLVPTLFRWCFLLNATWCVNSAAHKFGGRPYDKNINPSENVGVTVFTFGEGWHNYHHVFPWDYKTGEWG-NY--SLNLTTAFIDFFAKIGLAYDLKSVTPNIIEKRVKRTGDGTHATWgwgDKDLSTE
>A0A1A9WBD7	387	0.435	2.625E-116	0	361	362	0	357	371
MPPrdisisnNLETVEGIKPE-VSKQTGVL----FEG------DADTADGALSVDVTQLKRAEKRKLKLVWRNIILFGYLHAAALYGGYLFLFQAKWATVFFSIFLYSIGVLGITAGAHRLWAHRSYKAKWPLRLLLIIFNTCAFQDAAFHWARDHRVHHKFSETDADPHNATRGFFFSHIGWLLCKKHPDVVAKGKSLDLSDLYADPIVMFQKKHYMKLMPLACFILPTIIPMYMWNESFINSWFVATLFRWCFLLNVTWCVNSAAHKFGGRPYDKNINPSENIGVAAFAFGEGWHNYHHVFPWDYKTAEWG-NY--SLNLTTAFIDFFAKIGWAYDLKSVSKDIIEKRVKRTGDGTHATWgwgDKDLSTE
>UPI0006C9B921	387	0.412	3.593E-116	10	356	362	0	334	356
----------MAPNITSAPTGVL----FEGENP-DETQ----RPELVNGKIINEKKEYKLQLVWRNIILFAVLHTGALYGVYLAFTSAKIATTIFAFLLYQISGFGITAGAHRLWAHRSYKATWQLRLLLVIFNTLAFQDSAIDWARDHRMHHKYSETDADPHNATRGFFFSHVGWLLCRKHPQVREKGKGLDMSDLYSDPILHFQKKYYIYLMPIVCFVIPMLIPVYLWNETWTNAYFIPTILRYTFTLNMTWLVNSAAHLFGNKPYDKFINPAQNRGVAIFALGEGWHNYHHVFPWDYKTSELG---TYGFNFTTAFIDFFSRIGWAYDLKTVSMDMVKKRVERTGDGSHELWGW-----
>UPI0006C95DE6	387	0.456	3.593E-116	55	356	362	49	347	369
-------------------------------------------------------YKYKRQLVWRNIILFASLHIGALYGVWLIFTSAKISTTLFAIFLYEISALGITAGAHRLWSHRSYKAKWPLRLILVFFNTIAFQDAAIDWARDHRLHHKYSETDADPHNAKRGFFFCHIGWLLCRKHPAVKEKGKGIDLSDLYSDPILVFQKKYYLILMPIFCFVLPTVIPIYFWNETFVNALYIPTLLRYAFTLNITWLVNSVAHLFGNKPYDRFMNPAQNLSVALLALGEGWHNYHHTFPWDYKTAELG-DYWY--NFTTMFIDFFAKIGWAYDLKTVSRDMVKKRVQRTGDGSHELWGW-----
>UPI0018CE8CCC	387	0.452	3.593E-116	48	361	362	53	366	379
------------------------------------------------EK-LKKAEKRKLKLVWRNIIAFGYLHLAALYGAWLLITSAKWQTIGFAFFLYVVSGLGITAGAHRLWAHRSYKAKWPLRLMLMIFNTIAFQDAAYHWARDHRVHHKFSETDADPHNATRGFFFSHIGWLLCKKHPEVKAKGKGMDLSDLRADPILMFQKKYYMLIMPLACFIIPTTIPMYYWNESFLNSWFVATMFRWCFILNVTWLVNSAAHKFGGKPYDRHINPAENRSVAAFAFGEGWHNYHHVFPWDYKTAEFG---DYSLNLTTAFIDFFAKIGWAYDLKSVSPDIIEKRVRRTGDGSHATWGWgdqdQLKEE
>A0A1W4UAN6	387	0.469	3.593E-116	50	361	362	57	368	382
--------------------------------------------------VLKKAERRRLKLVWRNIIAFGYLHLAALYGVYLMVTSAKWATIGFALFLYLVSGLGITAGAHRLWAHRSYKAKWPLRVILVIFNTIAFQDAAYHWARDHRVHHKYSETDADPHNATRGFFFSHVGWLLCKKHPDVKAKGKGVDLSDLRADKVLMFQKKYYMLLMPIACFIIPTLTPMYFWGESFMNAWFVATMFRWCFILNVTWLVNSAAHKFGGRPYDKLINPSENRAVALLAFGEGWHNYHHVFPWDYKTAELG---DYSLNYTTAFIDFFAKIGWAYDLKTVSSDIIKKRVKRTGDGTHATWGWgdvDQPKE
>A0A182FA66	387	0.417	3.593E-116	45	359	362	56	368	410
---------------------------------------------TTKKVQESRPKRQYNNVyVWRNIIAFIYLHLGFLYGSYLLLTSAKWSTFLFALALGSCGALGITAGAHRLWSHKAYKAKWPLRLFLMLAQTLAFQNSVYEWVRDHRVHHKFTDTDADPHNATRGFFFSHIGWLMVKKHPDVKARGQAIDMSDLEQDGIVMFQKRYYALLMPIFCFVLPTFLSYYYLGETFSNSWYVVAIFRYVLSLNATWLVNSAAHIWGTKPYDRNISPTNNTFVGIAAFGEGWHNYHHVFPWDYKTSELG---TYSTNFTTAAIDFFARIGWAYDLKSVSDDMIKKRVLRTGDGSHTYSEQELT--
>A0A833W4C9	387	0.441	4.920E-116	10	351	362	0	322	350
----------MAPNITNSPTGVL----FEG--------------ETLEEIPgLSEPKKKiKKQIVWQNVIIFLYLHLGAVYGLYLVLTSAKIVTTLFALFLYLVSGLGVTAGAHRLWSHRSYKAKWPLQVLLTIFNTIAFQDAAIDWARDHRLHHKYSETDADPHNAKNGFFFAHVGWLLCRKHPDIAKKGKGLDLSDLRNNPILMFQKKYYMYLMPLFCFILPTVIPVYYWNETWVNAYFVPTILRYVFTLNMTWLVNSAAHLFGNKPYDRYINPAENKMVALTAFGEGWHNYHHVFPWDYKTAELG-NY--RFNITTAFIDLCAKLGLAYDLKIVPKDVVHKRVQRTGDGSH----------
>A0A1B0CEY2	387	0.470	4.920E-116	57	356	362	40	336	358
---------------------------------------------------------RRLKLVWRNIIAFGYLHLAALYGAYLLLTSARIYTILFAFVLYVVSGLGITAGAHRLWAHRSYKAKLPLRILLVIFNTIAFQDCAMHWARDHRVHHKFSETDADPHNATRGFFFSHIGWLLCRKHPDVIARGRQLDISDLQADPVLRFQRKYYMLLMPFMCFIIPTIIPVYVWGESWHNSWFVATMFRYTFVLNITWLVNSAAHAWGSKPYDKHINPSENKSVAMFAFGEGWHNYHHVFPWDYKTAELG-NY--RLNTTTAFIDFFAKVGWAYNLKTVSSDIIEKRVKRTGDGSHNLWGW-----
>UPI0018CC5D10	387	0.428	4.920E-116	0	356	362	0	339	361
MPPN-ATTANQPPTEVTGVLNECDAETIDG----------GLVKDITQFKRAEK---RKLKLVWRNIIAFAYLHVAAVYGLWLALTSAKWATVGFALLLYVMSGLGITAGAHRLWAHRSYKAKWPLRLILIIFNTIAFQDAAMHWARDHRVHHKYSETDADPHNATRGFFFSHIGWLLCKKHPDVKNKGKCLDTSDLEQDPILYYQKKYYMLVMPLLCFLIPTVVPVYYWGETWTNAWFVATMFRYTFILNVTWLVNSAAHKWGGKPYDKNINPAENSSVAAFAFGEGWHNYHHVFPWDYKTAELG-NY--RLNLTTAFIDFFAKIGWAYDLKSVSPNIIEKRVKRTGDGTHPLWGW-----
>A0A232EJP1	387	0.427	4.920E-116	28	356	362	400	725	748
----------------------------TGVLFEDEMVE-NLHTSQHPSKEQQKNDkVYKLQIVWRNVIIFVFLHIGALYGVYLAITSAKIVTTLFAFLLYQLSGFGITAGAHRLWAHRSYKATWQLRLLLCIFNTLAFQDSAIDWARDHRMHHKYSETDADPHNATRGFFFAHVGWLLCRKHPEIKRKGPTLDLSDLKSDPILAFQKKYYLYLMPLVCFVIPTVIPVYFWNETWTNAYFIPTILRYAFTLNMTWLVNSAAHMFGTKPYDKSINPVQNKGVAIMALGEGWHNYHHVFPWDYKTAELG-NYTY--NFTTAFIDFFSRIGWAYDLKTVSMDVVQKRVQRTGDGTHELWGW-----
>J3JUK9	386	0.455	6.736E-116	53	361	362	30	337	351
-----------------------------------------------------KPTPRKIQLVWRNIIIFAYLHAIAVYGFYLMLTSARIYTSIYAIILYQMGGFGVTAGAHRLWSHRAYKAKWPFRLFLAFCNTLAFENSVIEWSRDHRVHHKFSETDADPHNAKRGFFFAHMGWLLVRKHPDVIEQGKKLEISDLYADPIIRFQHKYYMLLMPIICFVLPVPIPVLLWNETWLNSFCLNIF-RYVFTLHATWLVNSAAHLWGHRPYDQFINPSENIAVSILALGEGWHNYHHTFPWDYKTSELG---KYSVNFSTCLIDMMAKIGLAYDLKSVSEDMIKKRVLRTGDGTHEVWgwgDKDQPRE
>Q75PL6	386	0.476	6.736E-116	57	356	362	34	330	352
---------------------------------------------------------YPKKLVWRNIILFTYLHIAALYGGYLFLFHAKWQTDLFAYILYVMSGLGITAGAHRLWAHKSYKAKWPLRVILIIFNSLAFQDSALDWARDHRMHHKYSETDADPHNATRGFFFSHIGWLLVRKHPELKRKGKGLDLSDLYADPILRFQKKYYLILMPIACFILPTVIPVYFWNESWINAFFVATLFRYTFILNVTWLVNSAAHKWGGKPYDKNIKPSENISVSVFALGEGFHNYHHTFPWDYKTAELGNNR---LNFTTNFINFFAKIGWAYDLKTVSDEIIKNRVNRTGDGSHYLWGW-----
>A0A0K8TSL7	386	0.459	6.736E-116	50	356	362	40	343	365
--------------------------------------------------ILKRAEKRRLHLVWRNIIAFGYLHAAALYGAYLLLTSAKWPTVGFAMLLYTVSGLGITAGAHRLWSHRSYKAKWPLRLILIIFNTIAFQDAAIHWARDHRVHHKYSETDADPHNATRGFFFSHIGWLLCRKHPDVKAKGQGIDISDLESDPILMFQKKYYMLVMPIACFILPTVIPVYCWNETWTNSWFVATMFRYTFILNVTWLVNSAAHKWGGKPYDKHINPAENTSVAALAFGEGWHNYHHVFPWDYKTAELG-NY--RLNLTTAFIDFFAKVGWAYDLKSVSSEIIEKRVLRTGDGTHSLWGW-----
>A0A5Q0V425	386	0.407	6.736E-116	5	356	362	14	349	371
-----QKRNIMAPNA-SDVNGVL----FED------DAATpDMALSNT---PVQKADNYPKKLVWRNIIAFAYLHIAAVYGGYLFLFAAKWQTDIFAYILYVMSGLGITAGAHRLWAHKSYKAKWPLRLILVFFNTLAFQDSAIDWARDHRMHHKYSETDADPHNATRGFFFSHIGWLLVRKHPELKQKGKGLDLSDLYADPILRFQKKYYLILMPIACFILPTVIPLYYWGENWVTAFFVAALFRYAFILNVTWLVNSAAHKWGDKPYDKNIKPSENISVSIFALGEGFHNYHHTFPWDYKTAELGNNR---LNFTTNFINFFAKIGWAYDMKTVSDEIVQSRVKRTGDGSHHLWGW-----
>B7SB75	385	0.470	1.263E-115	57	356	362	34	330	352
---------------------------------------------------------YPKKLVWRNILLFAYLHLAALYGGYLFLFSAKWQTDIFAYILYIMSGLGITAGAHRLWAHKSYKAKWPLRLILVLFNTLAFQDSAIDWARDHRMHHKYSETDADPHNATRGFFFSHIGWLLVRKHPELKKKGKGLDISDLYADPILRFQKKYYLLLMPLGCFILPTVIPVYLWNETWSNAFLVAALFRYAVILNVTWLVNSAAHKWGDKPYDKSIKPSENLSVALFALGEGFHNYHHTFPWDYKTAELGNNR---LNFTTTFINFFAKIGWAYDMKTVSDEIIQNRVKRTGDGSHHLWGW-----
>Q9NGQ7	385	0.455	1.263E-115	51	361	362	31	341	355
---------------------------------------------------VQKADNYPRKLVWRNIILFAYLHLAAVYGAYLFLFSAKWQTDIFAYILYVISGLGITAGAHRLWAHKSYKAKWPLRLILIIFNTVSFQDSALDWSRDHRMHHKYSETDADPHNATRGFFFSHIGWLLVRKHPELKRKGKGLDLSDLYADPILRFQKKYYLLLMPLGCFIMPTVVPVYFWGETWTNAFFVAALFRYTFILNVTWLVNSAAHKWGHKPYDSSIKPSENLSVSLFALGEGFHNYHHTFPWDYKTAELGNNR---LNFTTNFINFFAKIGWAYDLKTVSDEIIQNRVKRTGDGSHHLWgwgDKDQPKE
>A0A7J7B860	385	0.459	1.263E-115	57	350	362	48	338	388
---------------------------------------------------------YKWDVVWRNVIAFLYLHTAGLYGLYLLLFVCSWKTSLWTYVYAFIAGQGITAGAHRLWAHRSYKAKLPLRIFLMLCQTAAFQNHIYEWVRDHRVHHKFTDTDADPHNASRGFFFSHMGWLLVRKHKDVMIKGKTVDMSDVEADPVVRFQKSVYIALVPLMCFVIPTFVPWYFWGENGWICWYTCGIFRYTISLNFTWLVNSAAHIWGTKPYDKSIGPTENIHVALAAFGEGWHNYHHVFPWDYKAAELG-NY--KLNPTTMIIDFFSKIGWAYDLKTVSLDMIERRVKRTGDGT-----------
>A0A6I8TUK3	385	0.438	1.263E-115	44	358	362	62	373	416
--------------------------------------------SSSSSSSSTSSSYFQAALVWRNIIAFVYLHGGFLYGLYLAFTVAKGSTILLAFILGLFGAFGITAGAHRLWSHRSYKAKWPLRLILMISQTLAFQNSIYEWVRDHRVHHKFTDTDADPHNAKRGFFFSHIGWLMMKKHPDVRQKGKTVDMADLETDPIVMFQKKYYAVLMPLFCFVIPTYLAYYFLDETFSNSWYIVAIFRYVLSLNGTWLVNSAAHIWGTKPYDRKISPTNNTFVAIAAVGEGWHNYHHVFPWDYKTSELG---KYSTNFTTAVIDFFAKIGWAYDLKSVSDDMIKKRVLRTGDGTHTYSEEHL---
>A0A8J6L7V1	385	0.445	1.728E-115	34	356	362	16	328	351
----------------------------------DEISALNTPAE------VTTPDDRKLKLVWRNIILFAYLHLAALYGLWLMFTSAKLATSAYAILLYQLGGIGITAGAHRLWAHRSYKAKWPLRLILTFCNTLAFEDSVIDWARDHRVHHKFSETDADPHNAKRGFFFSHVGWLLCRKHPQVKEKGKQIDLSDLWADPILRFQKKYYNILMPLISFVMPTVVPMYFWNETFGNAFCVNLF-RYALTLNATWLVNSAAHMWGDKPYDRFINPAENLVVAVLALGEGWHNYHHTFPWDYKTSELG---KYSVNFSAAFIDLFAKIGWAYELKTVSEEMIKKRVLRTGDGSHEIWGW-----
>A0A7D5UMH7	385	0.400	1.728E-115	0	361	362	0	338	353
MPPQEQ--------------STASWVLYET-DAATEDKAVSTPVPPSAEK-------RKWHIVWRNVILFIFLHLGGLYGSYLFLAKAKWATSIFAVALYIASGLGITAGAHRLFAHKSYKARLPLRVLLTIFNTIAFQDSVIDWARDHRMHHKYSETDADPHNATRGFFFSHIGWLLVRKHPEIKAKGHTIDMSDLKADPVLRFQKKYYLLLMPLACFVLPTYIPT-LWGESLWNAFFVCALFRYTYVLNVTWLVNSAAHLWGEKPYDKNINPVETRPVSLVVLGEGFHNYHHTFPWDYKTAELG-NY--SLNLSKLFIDIMAKIGWAYDLKTVSRDVIEKRVKRTGDGSHPVWgwdDKDVPIE
>Q6A4M6	385	0.416	1.728E-115	36	359	362	21	333	353
------------------------------------DKDVAVPVPPSAEK-------RKLDIVWRNVILFLLLHTGAVYGGYLFFTKAMWATKFFAIFLYLCSGLGITAGAHRLWAHKSYKARLPLRILLTLFNTMAFQDSVLDWARDHRMHHKYSETDADPHNATRGFFFSHVGWLLVRKHPQIKAKGHTIDMSDLCSDPVLRFQKKYYLTLMPIFCFILPTYIPT-LWGESLWNAYFVAAIFRYCYVLNVTWLVNSAAHKWGDRPYDKNINPVETKPVSLVVFGEGFHNYHHVFPWDYKTAELGG---YSLNITKLFIDTMAKIGWAYDLKSVSPDIVEKRVKRTGDGSHEVWGWDDK--
>UPI0007383F0D	385	0.466	1.728E-115	53	361	362	26	335	357
-----------------------------------------------------KPkAKYQRRIVWFNVTVFVALHIAALYGLYRVFTSAKLVTALFAYVLYVCSGLGITAGVHRLWSHRSYKANFPLRCILMVFNTIAFQNSIYEWSRDHRVHHKYSETDADPHNAARGFFFAHVGWLLCKKHPDVKDKGKGVDTSDLMKDPIVAFQRRYYLVLMPLMAFILPTVIPVYLWDETWANAFFVPTMLRYAFTLNMTWLVNSAAHIFGGKPYDRFMNPAENVSVAVAALGEGWHNYHHVFPWDYKAAELG-NY--RLNFTTAFIDFFAKIGWAYDLKRVSSEIIKQRVKRTGDGSHEVWgwgDKDQPSE
>A0A7M7LKM3	385	0.400	2.366E-115	15	351	362	4	329	346
---------------IDKPTGVL----FESDTLED---QVETSINNIKE-QIKTDYNYKVEIVWRNVVLFALLHISALYGLYLCFTSAKLATVLFTAFLYQTSVLGITAGVHRLWAHRSYKATWPLRLLLVMMNTIAFQNSVIDWARDHRMHHKYSETNADPHNAKRGFFFAHMGWLLCRKHPQLKEKGKDIDLSDLYSDPIVRFQKNYYHILMPLMCFVLPTIIPVYLWNETWSNAIYVPTLFRYAFVLNITWLVNSAAHLYGDKPYDRFINPVENVSVATLALGEGWHNYHHTFPWDYKTAELG-DY-WQ-NFTTGFIDFFAMIGWAYDLKTVSLDMIEKRVNRTGDPTH----------
>B7VF76	385	0.432	2.366E-115	10	351	362	0	323	351
----------MAPNITSSPTGVL----FEG--------ET---LEETSRVIDAPKTKFKTQIVWRNVIIFTYLHISAVYGLYLAFTSAKWATLLFAFFLHVYSALGITAGAHRLWAHRSYKAKWPMQLILIIGNTIAFQDSAIDWARDHRLHHKYSETNADPHNAKRGFFFAHIGWLLCKKHPDIRAKGKGIDMSDLKNNPILTFQKKYYTILMPLLCFIVPTMIPVYCWNETWGNGYFIPAILRYVYTLNMTWLVNSAAHMFGNKPYDKYINPVENKMVAITALGEGWHNYHHVFPWDYKTAELG-NY--KVNVTTLFIDVCSKLGLAYDMKIVPQDLVQKRVERTGDGSH----------
>E0VE42	385	0.475	2.366E-115	43	351	362	23	327	379
-------------------------------------------KEKVEEEIVNGKSSHKA-IVWRNAILFAYLHVAAVYGLYLAITSAKLYTNLWAYALYVSGGLGITAGAHRLWSHKSYKAKLPLKIFLTICNTIAFQNSIWEWARDHRVHHKFSETDADPHNAKNGFFFSHVGWLLVKKHPDVRRKGKVIDMSDLDQDPVVAFQKKYYLILMPIGCFLIPTFVPVYFWGETWSNAWFVATLFRYCFTLNATWLVNSAAHFFGSKPYDKNMNPAENLMVAVGALGEGWHNYHHVFPWDYKAAELG-NY--GYNFTTCFIDIMAKLGQAYDLKTVSPHIVIARAKRTGDGSY----------
>UPI001F4F351F	385	0.441	2.366E-115	54	352	362	53	347	385
------------------------------------------------------PN-YEWRIVWRNVIAFVYLHTASLYGLYLAITTAKLLTVFWVYFLGGLGGMGVTAGAHRLWAHRSYKAKWPLRLLLVICNTIAFQNHIYEWVRDHRVHHKFTDTDADPHNSSRGFFFSHIGWLMVRKHPDVSEKGKKVDMSDLERDPLVMWQKRWYLFIMPLFCFVLPAWIPVRVWGEDPWVSWHVAAIFRYTLSLNCTWLVNSAAHIWGVKPYDRNMSPVESVPVAVAAFGEGWHNYHHVFPWDYKAAELG-NY--RLNFTTAFIDFFAWLGWAYDLKTVPERMALSRAARCGDGSHP---------
>A0A6V7GXL3	385	0.405	2.366E-115	40	357	362	37	348	386
----------------------------------------NQTLQPQKSSAVQPKY--KWNIVWRNVIAFIYLHIGAMYGLYLSFTSIKLQTTLWALFLTIFGGMGITAGAHRLWAHRTYKAKWPMRFVLMIMQTVAFQNHIYEWVRDHRVHHKFTDSDADPHNAKRGFFFSHIGWLLLRKHPDVMKKGATVDMTDLERDPIVLWQKRLYILLVPLICFILPVLIPCYFWNETLFNS-WYSTLLRYTLSLNGTWLVNSAAHIWGYKPYDKNIGPTENTSVAIIAFGEGWHNYHHVFPWDYKAAEFG---DYNMNFTTALIDFCSRLGLAYDMKTVPVDVIKKRANRTGDGTRYGKNED----
>A0A8I6RWK6	384	0.449	3.240E-115	48	356	362	19	324	348
------------------------------------------------ELMPEKEEEYKLTIVWRNVILFAYLHLAAVYGLYSLVFEAQWKTVLFVFVLYQMSALGITAGAHRLWSHRAYKAKLPLRILLAFFNTLAFQNHVIEWARDHRVHHKYSETDADPHNATRGFFFAHVGWLLCRKHPELKRKGKQIDMSDLENDPVLAFQKKYYLTLMPVVCFILPAIVPMYFWGETFTCAWFTASMFRYTLTLNLTWLVNSAAHMWGNKPYDATINPAENLGVALGAAGEGWHNYHHVFPWDYKAAELG-NYRA--NTTTAFIDLMAKIGWAYDLKTVPHEIINKRCQRTGDGTRPLWGW-----
>B6CBS2	384	0.429	3.240E-115	51	361	362	28	338	352
---------------------------------------------------VQKADERKIQLVWRNIIAFACLHLAAVYGAYLFFTSAIWQTDIFAYILYVMSGLGITAGAHRLWAHKSYKAKWPLRLILVAFNTLAFQDSAIDWARDHRMHHKYSETDADPHNATRGFFFSHIGWLLCRKHPELKRKGQGLDLSDLYADPIIRFQKKYYLLLMPLACFVLPTIIPVYLWGESWKNAFFVAAMFRYTFILNVTWLVNSAAHKWGGKPYDKNIQPAQNISVAIFALGEGFHNYHHTFPWDYKTAELGNNR---LNFTTSFINFFASFGWAYDLKTVSDEIIQQRVKRTGDGSHHLrgwGDQDIPAE
>UPI001C201B64	384	0.444	3.240E-115	57	361	362	34	338	352
---------------------------------------------------------YPRKLVWRNIIAFTYLHIAGLYGGYLFLFSAKWQTAVFALILYIMSGLGITAGAHRLWAHKSYKAKWPLRLILVFFNTMAFQDSAIDWARDHRMHHKYSETDADPHNATRGFFFSHIGWLLVRKHPQIKEKGKGLDLSDLYADPILRFQKKYYLLLMPLVCFVLPTVVPVWAWGESWLNAYFVAAMFRYAVILNVTWLVNSAAHKWGDKPYDRHIQPAENLSVALFALGEGFHNYHHTFPWDYKTAELGNTR---INLTTAFINLFTKIGWAYDLKTVSDEIVRSRVQRTGDGSHALWgwgDEDIAKE
>UPI0008117773	384	0.449	3.240E-115	48	361	362	51	364	377
------------------------------------------------EK-LKKAEKRRFKLVWRNIIAFVYVHLAAVYGLYLMLTSAKWQTISLALFLYLISGLGITAGAHRLWAHRAYKAKWPLRLILMVFNTIAFQDAAYHWARDHRVHHKYSETDADPHNATRGFFFSHVGWLMCKKHPLVKAKGKGVDLSDLRADPILMFQKKYYLILMPILCFLLPTTIPMYVWNENFVNSWFVAAMFRWCFTLNMTWLVNSAAHKFGGKPYDKFINPSENKSVAIFAFGEGWHNYHHVFPWDYKTAELG---DYSLNITTAFIDFFAKIGWAYDLKQVSHDIIEKRVKRTGDGSHATWGWgdkdQSKEE
>A0A1W4X6D0	384	0.457	3.240E-115	44	358	362	61	371	409
--------------------------------------------SRSSQKLSSQQPHYKWDIVWRNVLAFIYLHVGAVYGLYLFIFKCYWSTFIWTYFVAYFASQGITAGAHRLWAHRSYKAKLPLRIILMIAQTVALQNHLYEWVRDHRVHHKFTDTDADPHNARRGFFFSHMGWLMVRKHKDVMIKGKTVDMSDMEEDPVVRFQRRYYLILTPIFCFLIPSLVPWYFFGEDWWTAWYVSAIFRYTVSLNCTWLVNSAAHIWGTKPYDKTISPTENVHVAFWAFGEGWHNYHHVFPWDYKAAELG-NY--ALNFSTMTVDFFAKIGWAYDLKTASVEMVRKRAKRTGDGTRD-SNEEI---
>A0A224XT02	384	0.448	4.435E-115	57	361	362	29	333	348
---------------------------------------------------------YKLQIVWRNVILFAYLHLAGLYGAYLMLFKAHWLTVGWAIILYYFSALGITAGAHRLWSHRAYKARLPLKIFLAFCNTISFQNDIFEWARDHRVHHKFSETDADPHDARRGFFFSHIGWLLCRKHPNVKEKGKVIDLSDLYADPVVMFQKKYYLLLMPLACFLMPTTIPMYYWNESFLNSWFVAAMFRYAFVLNMTWLVNSAAHMWGNKPYDMTINPAENLGVALGAAGEGWHNYHHVFPWDYKAAELG-NY--KANFTTGFIDFMYRIGLAYDLKSVPQEVVKKRCTRTGDGTHQVWgwgDKDITTE
>UPI0006C9CFD3	384	0.461	4.435E-115	10	350	362	0	343	352
----------MPPNA------TCADPDLRTRPgeaeltarkaREDEPEDGAVLAEddkyNSREKTRG-PFGFKTSIKWSNTFYLVVLHSLGCYYLLTFPYLSHWRTVMWGMLLGLVGGFGVTGGAHRYWTHRSYKANLPMRVLLMLCYCSAGQNSIYDWVRDHRVHHRYSETDADPHNSNRGFFFAHVGWLMLRKHPEVIRRGNEVDMSDITADPVVKFAQKYFVPLKLLLAFVLPVAIPVYLWNESWYLAAVSQCFMRYMLSLNFTWSVNSAAHLWGNKPYDKSIGPAENRLVSFLAVGEGWHNYHHVFPWDYKAAEVG----YDFNLTTGIIDFFALVGWAYDRKQPSRELVESVVQKRGDGS-----------
>UPI00099565B1	384	0.440	4.435E-115	33	350	362	168	480	520
---------------------------------QKNTSEKNVTQKVTQKAQSSKPN-YRWNIVWRNVIAFVYLHLGALYGLYLLIVAAKGYTFIWVFTVGSFGAVGVTGGAHRLWAHRSYKAKWPMRIILMLFQTMAFQNHIYEWVRDHRAHHKFTDTDADPHNVQRGFFFSHMGWLLVRKHPDVIKKGAAIDMSDIEKDFVVVWQRRLYIVLMPVICFLLPTWIPCHFWDEKPMYA-WYATLFRYTLSLHLTWLVNSAAHMWGMKPYDNTISPTDSYTVGIGAFGEGWHNYHHVFPWDYKAAELG-NYRT--NLTTAFIDFFAKIGWAYDLKTVAPNMIKKRAERTGDGS-----------
>A0A1E1VYJ4	383	0.461	6.072E-115	62	356	362	39	330	352
--------------------------------------------------------------VWRNIILFAYLHLAAVYGGYLFLFSAKWQTDLFAYILYVMSGLGITAGAHRLWAHKSYKAKWPLRLILVIFNTIAFQDSAIDWARDHRMHHKYSETDADPHNATRGFFFSHIGWLLVRKHPELKKKGQGLDLSDLYADPILRFQKKYYIYLMPLACFVMPTVVPVYLWGESWTNAFFVCALFRYAFILNVTWLVNSAAHKWGDKPYDKSIKPAQNLSVSVFALGEGFHNYHHTFPWDYKTAELGNN---SLNFTTNFINFFSKIGWAYDLKTVSDEIVKARVERTGDGSHHLWGW-----
>A0A6P7GEV9	383	0.470	6.072E-115	53	356	362	34	333	355
-----------------------------------------------------KPSERKLELVWRNIILFAYLHMVALYGFYLMIAQAKVFTSILAVVLYICGGLGITAGAHRLWAHRSYQAKWPLKIILTIFNTLAFENSVIEWSRDHRVHHKFSETDADPHNAKRGFFFAHVGWLLCRKHPEVKSKGKGIDMSDLEQDPILAFQDRHYLMLMPITCFVIPTIIPMYFWNETFFNAFCVNIF-RYVFTLNATWLVNSAAHMWGDKPYDKFINPSENVSVSVFALGEGWHNYHHTFPWDYKTSELG---KYSTNFSSAFIDFFAKIGWAYDLRTVSIDMIKKRVQRTGDGTHEIWGW-----
>UPI001CA845E3	383	0.463	6.072E-115	27	356	362	14	330	357
---------------------------FEG--EKLDDQPV-VDLPKEKEKY-------RRRIVWRNVTIFAGLHIGALYGFYLIFTSAKLLTTLFAILLYICSGIGITAGAHRLWAHRSYKATWQLRLILMIFNTIAFQDAAIDWARDHRVHHKFSETDADPHNAKRGFFFSHIGWLLLRKHPDVKKKGQGIDLSDLKSDPIVAFQKKYYFVLMPTLCFVLPSLIPMYLWNESFLNSYFIPVVFRYVFTLNMTWLVNSAAHLFGNKPYDKYINPSENKGVALMAMGEGWHNYHHVFPWDYKTSELG-NY--RLNLTTAFIDFFAKIGWAYDLKSVSQDMVKSRVLKSGDGTHDVWGW-----
>A0A5N4AXC2	383	0.452	6.072E-115	41	357	362	5	327	368
-----------------------------------------MLSPSMQEK-EGKPTPQYGEtvkasgkenkVVWRNVILFTLLHISGLYGLYLCFFLRSWYTFFWATIYLHVAGVGVTAGAHRLWAHRAYKAKLPMRIFLMICQTAAFQNHIYEWVRDHRVHHKFTDTDADPHNAKRGFFFSHIGWLMLKKHPDVKIKGRTVDMSDMEGDQVIQFQKKYYPVLVPLLAFILPAFVPWYFWGENGWVSWYTAGIFRYCFSLNSTWLVNSAAHIWGTKPYDKTIGPTQNLGVALTALGEGWHNYHHVFPWDYKAAELG-NY--RMNFTTFVIDCFSKIGWAYDLKTASIEMIEKRAKRTGDGSRASSNGD----
>A0A6I8T7Q6	383	0.427	6.072E-115	18	361	362	11	356	369
------------------PKKMAPNASVEvtGVLNE-NDADT-VDGGLSKDIAPLKRAEKRKiKVVWRNVIAFGYLHLAAVYGLWLLLTSARLYTVGFAFLLYVVSGLGITAGAHRLWAHRSYKAKLPLRIILCVFNTIAFQDCALHWARDHRVHHKYSETDADPHNATRGFFFSHIGWLLCRKHPEVVAKGRQLDISDLMSDPVLRFQRKYYMILMPLLCFILPTMAPVYFWNETWTNAWFVATLFRWTFILNATWLVNSAAHKWGHRPYDRTINPSENKTVATFAFGEGWHNYHHVFPWDYKTAELG-NY--RLNFTTAFIDFFAKIGWAYDLKTVSNEIIERRVKRTGDGSHATWGWgdkdQDKIE
>A0A154PDD1	383	0.441	6.072E-115	48	356	362	38	350	377
------------------------------------------------QKSSSSPqSRYEWNIVWRNVIAFLYLHIGALYGLYLFFVDTKLNTLLWMLFVGISSAVGITAGAHRLWAHRAYKAKWPLRLVLMLCQTVAFQNHIYEWVRDHRVHHKFTDTDADPHNAQRGFFFSHMGWLLLRKHPDVIKKGATVDMSDLEQDPIVVWQRRLYIILMPICSFVLPMWVPCYFWDEKPLNSWYSTMF-RYTLSLNLTWLVNSAAHIWGMKPYDSTIGPTENISVAICAIGEGWHNYHHVFPWDYKAAELG-NYRT--NITTAFIDLCARIGWAYDMKTVPVEVVKKRAARTGDGSkyqqgtgHAHSHE-----
>UPI0013040B7D	383	0.429	6.072E-115	48	350	362	44	342	382
------------------------------------------------QKSPASPSKYKWNIVWRNVIAFLYLHIGAIYGLYLFFNSTMFYTFLWSIFIGLSSAVGITAGAHRLWAHRAYKAKWPLRFFLMLCQTTAFQNHIYEWVRDHRVHHKFTDTDADPHNAQRGFFFSHMGWLLVRKHPEVIRKGATVDMSDLERDPIVVWQRRLYIILMPLCSFILPMWIPIHYWGEKPLNAWYSTVF-RYTLSLNLTWLVNSAAHIWGMKPYDSTIGPTENLSVAICAIGEGWHNYHHVFPWDYKAAELG-NY--KTNITTAFIDFCGRIGWAYDMKTVPTEVVKKRAARTGDGS-----------
>UPI0006D5057D	383	0.436	6.072E-115	51	361	362	55	374	387
---------------------------------------------------VKKPY--KRSIVWRNVLLFIYLHIAALYGLYLMFFSAKLATVAFAILAYQVAALGITAGAHRLWSHRSYKAKYPLQILLAFFNTVSFQNSIYEWARDHRLHHKYSETNADPHNATRGFFFSHIGWLLCRKHPDVMEKGKGIDMSDLKENPVVMFQHRHYLKLMPLCCFIIPTMIPMYFWGESFVNSWFVATMFRYCFSLNMTWLVNSAAHMWGNRPYDKNINPAENFVVAIGASGEGWHNYHHVFPWDYKAAELG---DYKMNFTTAFIDFMARIGQAYDCKIVPDSVVRSRMQRTGMMSaapvkknpeeevHPwgWGDETIPEE
>A0A834XP77	383	0.474	8.313E-115	49	356	362	28	331	353
-------------------------------------------------EIKNKKIFIR-KIVWRNVLAFVILHLAALYGLYRALTSAKLLTTLFAYCLYVCGGLGITAGAHRLWSHKSYKAKLPLRLILMVFNLLAFQNSIWEWSRDHRVHHKYSETDADPHNAKRGFFFSHVGWLMSRKHPDVIEKGKGLEMKDLEADPVVAFQKKYYFYLMPIVAFVIPTAVPMYFWNETYWNAMLVATLLRYAITLNMTWLVNSAAHFFGPRPYDKNINPSENISVAIGAFGEGWHNYHHVFPWDYKAAELG---SYGLNWTTGFIDFFAKIGWAYDLKVVEKGMIQNRVKRTGDGSHEVWGW-----
>I7B370	383	0.426	8.313E-115	38	361	362	21	340	353
--------------------------------------DLALARPPV-QKADNKP----KQLVWRNIILFAYLHLAALYGGYLFLFSAKWQTDIFAYILYVISGLGITAGAHRLWAHKSYKAKWPLKVILIIFNTVAFQDAAMDWARDHRMHHKYSETDADPHNATRGFFFSHIGWLLVRKHPDLKEKGKGLDMSDLLADPLLRFQKKYYLVLMPLACFVMPTMIPVYLWGETWTNAFFVAAMFRYAFILNVTWLVNSAAHKWGDKPYDKSIKPSENMSVAMFALGEGFHNYHHTFPWDYKTAELGNN---KLNFATAFINFFAKIGWAYDMKTVSDDIVKNRVKRTGDGSHHLWGWgdknQPKEE
>T1PL97	383	0.471	8.313E-115	51	351	362	48	345	372
---------------------------------------------------FKKAEKRKLKLVWRNIILFGYLHLAALYGGYLFFAKAKWATVFFSIFLYSIGVLGITAGAHRLYAHRSYKAKWPLRLILMIFNTIAFQDAAYHWARDHRVHHKYSETDADPHNATRGFFFSHIGWLLCKKHPEVKAKGKGVDLSDLKADPIIMFQKKYYLILMPILCFILPTMIPMYGWNESFMNSWFVATMFRWCFILNITWLVNSAAHKFGGKPYDKYINPAENKSVAILAFGEGWHNYHHVFPWDYKTAEFG-NY--SMNMTTGFIDFFAKIGWAYDLKTVSADIIKKRVKRTGDGSH----------
>A0A833RGP4	383	0.445	8.313E-115	55	357	362	40	338	376
-------------------------------------------------------SKYKWRIVWRNVIAFVYLHLAAVYGIYLSFTAIKLQTTMWAIFLAIFGGMGITAGAHRLWAHRTYKAKWPMRFMLMIMQTIAFQNHIYEWVRDHRVHHKFTDSDADPHNAKRGFFFSHIGWLLLRKHPDVLRKGATVDMTDLERDPIVLWQKKLYIILVPLFCFILPVWVPCYFWNETLYYSWYSTLF-RYAFSLNGTWLVNSAAHIWGYKPYDKNIGPTENKSVAIIAFGEGWHNYHHVFPWDYKAAEFG---DYNMNITTALIDFCGRLGLAYDMKTVPVDVIKRRAKRTGDGTRYGGNED----
>UPI001D064B63	383	0.421	8.313E-115	35	356	362	40	359	382
-----------------------------------EDEEIIdTIGNDSKKLSSQVPEKRELKLVWRNILLFVYLHAAAVWGMYLMLTSAKLATVAFAIILYQMGGLGITAGAHRLWAHRAYKANWALRVLLTIFNTIAFQNHVIEWARDHRVHHKYSETDADPHNATRGFFFAHVGWLLCRKHPEVKNKGKGIDVSDLEADPILRFQRKYYLILMPIFCFLLPTTIPVYCWGESWGNAWFVCALFRYAFTLNATWLVNSAAHLWGNKPYDRFINPAENLGVAIAAMGEGWHNYHHTFPWDYKTAELG-NYRA--NFTTAFIDFMSKIGWAYELKTVSHEMIQKRVERTGDGTHELWGW-----
>D7EJN2	383	0.407	8.313E-115	18	358	362	20	346	389
------------------PIQIISKPGLQDVLPQ-------VKPQISSRSSVSQ---YRWQIVWRNVLIFIYLHIAGIYGLYYAIAQAQWKTLLWGYLVILASGIGVTAGAHRLWAHRTYKAKLPLRIYLAFCQTVALQNDIYEWVRDHRVHHKFTDTDADPHNSNRGFFFSHMGWLLVKKHKDVFVKGKTVDMSDVEADPVVRFQRKYYIILTPILTFVFPAIVPWYFWNETPTVCFYSVAIFRYILTLHGTWLVNSAAHIWGYRPYDKNINATENKSVSILAFGEGWHNYHHVFPWDYKAAELG-NY--RMNFTTAFLDLMSKIGQAYDLKTVSVDMINKRRKRTGDGT-GLVDEEL---
>UPI001C9BF9C5	383	0.438	8.313E-115	47	361	362	89	403	419
-----------------------------------------------SESTKTKTEYRRR-LVWVNIVIFTFLHIAAVYGAYLTFTSAKLYTTLLAFVLYQCTGLGITAGAHRLWAHRAYKATWQLRLILMLFNTMAFQNSVIEWARDHRVHHKYSETDADPHNAKRGFFFAHVGWLLCKKHPDVSSKGKGIDLSDLEQDPILRFQETHYAYFMPFMCFILPTVIPVYMWNESWSNAFFVSTVFRYVFTLNMTWLVNSAAHLFGNKPYDRFINPAQNKMVSMMALGEGWHNYHHVFPWDYKTAELG-NY--RFNITTAFIDFFAKIGWAYDLKRVSTDIIKKRVERTGDGTHELWGWgdkdQSPEE
>UPI000C251D2F	383	0.476	1.138E-114	53	356	362	30	329	350
-----------------------------------------------------KPSERKLILVWRNIILFAYLHAVAVYGLYLMFTSAKLVTSIYGIILYQLGGLGVTAGAHRLWAHRSYKAKWPLKVLLTAFNTLAFENSVIEWARDHRVHHKFSETDADPHNAKRGFFFSHVGWLLCRKHPEVKSKGKGIDMSDLEEDPILKFQDKHYMILMPLVAFVIPTLAPMYFWNETFVNSLCINIF-RYVLTLNATWLVNSAAHLYGHKPYDRYINPAENLSVSILALGEGWHNYHHTFPWDYKTSELG---KYSVNFSAAFIDFFAKIGWAYDLKTVSEEMIKKRVLRTGDGSHEIWGW-----
>B4NJM7	383	0.422	1.138E-114	0	361	362	0	360	374
MPPNaaTLPPPNTLPSTYPD---IDDKSSKQTGVLFEADADTVDGALATDIRPLKKAEKRKLALVWRNIILFGYLHLAALYGGYLLLFQAKWTTIAFAFALYSMGMIGITGGAHRLWAHRSYKAKWPMRLILIIFNTIAFQDAAFHWARDHRVHHKYSETDADPHNATRGFFFSHVGWLLCKKHPDVVAKGKGLDLSDLRADPILMFQKRHYMILMPLACFILPTLIPVYYWDESLLNAWFVATMFRWCFQLNTTWLVNSAAHKFGNRPYDKTINPSQTAMVAFFTFGEGWHNYHHVFPWDYKTSEWG-NY--SLNLTTAFIDLFAKIGWAYDLKTVAPDTIERRVRRLGDGTHEIWgwgDKDITTE
>T1RLC5	383	0.422	1.138E-114	48	358	362	38	348	377
------------------------------------------------EKSSNTESSYEWKIVWRNVIAFIYLHIGAIYGVYLAFTSTKFQTNIWLPSLILFGGVGVTAGAHRLWAHRTYKAKWPMRLLLMILQTIAFQNHIYEWVRDHRVHHKFTDTNADPHNAKRGFFFSHIGWLLVRKHPDVLKKGATIDMSDLENDPIVVWQRRLYLLLVPTICFLFPVWVPCYFWEETLFNS-WYSTLTRYALTLNGTWLVNSAAHIWGVKPYDKNIGPTENKSVAILAFGEGWHNYHHVFPWDYKAAELG-NY--KFNFTTAFIDFCAWLGLAYDLKTVPVEAIKRRAIRTGDGTkyskHDDSHHHI---
>UPI001EEBCB99	383	0.481	1.138E-114	61	357	362	63	356	387
-------------------------------------------------------------IVWRNVLVFIYLHLAALYGLYLCFTDVTWATLVWSYALFIFGGFGITGGAHRLWAHRCYKAKWPLRVIAAVGQTIALQNDIYVWSRDHRVHHKFSETDADPHNARRGFFFAHVGWLLCRKHPEVMRRGKTVDVSDLLQDPIVVYQRKFYIPLVIIFCFAMPTLVPWYFWGESLRTSFFVASILRYVITLNATWLVNSAAHIWGTHPYDKGINPSENRFVAFITSGEGWHNYHHVFPWDYKASELG-NY--GTNTTRAIIDFCAWLGLAYDLKSVPEKVVYNRVRRTGDGSHPFALQD----
>A0A482VRP0	382	0.460	1.558E-114	51	356	362	27	328	351
---------------------------------------------------VNKPDDRKLQLVWRNIILFAYLHLTALYGVWLMFTSAKLATSVMAILLYQLGGLGITAGAHRLWAHRSYKAKWPLRLLLTFFNTLAFEDSVIDWARDHRVHHKFSETDADPHNAKRGFFFSHVGWLLCRKHPQVKEKGKQIDLSDLWADPILKYQKKYYNYLMPLVCFVMPTVIPMYFWGETFKNAFCVNLF-RYCLTLNATWLVNSAAHFFGDKPYDKFINPAENFAVAVLALGEGWHNYHHTFPWDYKTAELG---KYNVNFSCAFIDFFAKIGWAYDLKTVSEEMIKKRVLRTGDGSHEIWGW-----
>UPI001EE6A307	382	0.449	1.558E-114	3	361	362	1	359	361
---DCASWEIMPPNIVNDSTALGVeFQRVAGCK-QDNivIAKKNPAINKNPKKSSEGPFGFETTLIWPNIVSIALLHLIGMYMAYTIPFQCRKLTLFWGLLIGMSSGFGVTGGVHRLWSHRSYKAKWPLRVILIICYSIAGQNTIYDWVRDHRVHHKYTETDADPHNSNRGFFFAHVGWLMMRKHPEVIRRGRQVDMTDVLSDPIVQFHQRYFWQMKLLFCFVIPIVVPVYFWNETWYISIMSQIFIRYIAGLNFTWLVNSAAHMWGTKPYDSGISPVENLSVAIVAMGEGWHNYHHVFPWDYKAAELG-NY--TFNVTTFLIDMFAKIGWAYDLKQPSAALVRKVAEKHGDGSHHAWREaPEPEE
>UPI00130403C4	382	0.441	1.558E-114	49	356	362	49	351	375
-------------------------------------------------EQPKKKFVR--QIVWRNVVIFVYLHLAAIYGLYLALTSAKILTSLFALLLYMGSGLGITAGAHRLWSHKSYKAKMPLEFFLMLMNTIAFQNSAIEWARDHRLHHKYSETDADPHNAKRGFFFAHVGWLLCKKHPDISEKGRGIDISDLMNNRILSFQKKYYMILMPIMCFVLPTVIPALCWNESWSNAYFISGVLRYIFTLNCTWLVNSAAHLFGNKPYDRYINPAENKGVALTAFGEGWHNYHHVFPWDYKTAELG-NY--RFNITTAFIDLCAKLGLAYDLKVIPVDMVKKRVERTGDGSHELWGW-----
>A0A182K1K4	382	0.387	1.558E-114	22	358	362	46	373	416
----------------------KPAPVTEDLKPKDATKQ-AMVQG------GTSTARRYHHVyVWRNIIAFIYLHLGFLYGSYLLVTSAKWSTFFFALALGSCGALGITAGAHRLWSHRAYKAKWPLRLFLMLAQTLAFQNSVYEWVRDHRVHHKFTDTDADPHNATRGFFFSHIGWLMVKKHPDVKARGRAVDMSDLEQDAIVMFQKRYYALLMPLFCFVLPTFLAYYYLDETFSNAWYVVAIFRYVLSLNATWLVNSAAHIWGTKPYDRNISPTNNTFVAIAAYGEGWHNYHHVFPWDYKTSELG---TYSTNFTTAAIDFFARIGWAYDLKSVSDELVRKRVLRTGDGTHQYSEQEL---
>B8ZX60	382	0.421	2.133E-114	10	351	362	0	323	351
----------MAPNITSSPTGVL----FEG-ETLDESSRV-IDAPKTK---------YKRQIVWRNVIIFAYLHIGAVYGLYLALTSAKWATLLFALCLHLFSALGITAGAHRLWAHRSYKAKWPLQLFLMIGNTIAFQDAAIDWARDHRLHHKYSETNADPHNAKRGFFFAHVGWLLCRKHPDIRAKGKGIDLSDLKNNPILSFQKKYYAILMPLLCFIVPTLIPVYCWDESWGNAYFVPTVLRYVYTLNMTWLVNSAAHMFGNKPYDKYINPVENKMVAITALGEGWHNYHHVFPWDYKTAELG-NY--KVNITTLFIDACSKLGLAYDMKIVPQDLVRKRVERTGDGSH----------
>A0A8D8V0D8	382	0.418	2.133E-114	30	356	362	16	349	372
------------------------------YPPSHKSKPVTVPEYEpvysTSEKRTPSTNSYRWKIVWRNLIAFVYLHASALYGLYlILTFNQVQLSTVFTLLiLGFISAEGVTAGAHRLWSHRTYSAKWPLRLLLMLAQTMAFQNHIYEWVRDHRVHHKFTDEDADPHNSRRGFFFSHMGWLLVRKHPDVKLRGRTVDMSDLDKDWVVMFQMKYYLILMPVCCFLIPALIPWYFFNETWSNSWYVSAMLRYTLSLHFTWLVNSAAHIWGVKPYDKNISPTENPSVSVLTFGEGWHNYHHTFPWDYKAAELG-NY--SLNLTTGVIDMFARIGWAYDLKTTDPELIRKRSTRTGDGTrqegHGHSHE-----
>UPI00096B04DF	382	0.448	2.133E-114	53	350	362	29	328	376
-----------------------------------------------------KPNqstgpKYKWEIVWRNVIAFIYLHTFGLYGLYLLFNGCQLKTVYWVLAVIILSGQGITVGAHRLWAHRTYKAKLPLRIILAFLQTMAFQNHIYEWVRDHRVHHKFTDTDADPHNAKRGFFFSHMGWLMLKKHKDVFIKGKTVDLSDLEADPVVMFQKKFYLVLMPIVCFVFPAFIPWYYWGENWWYAWYTAVIFRYTLCLNGTWLVNSAAHIWGTRPYDKSIKPTENRFVAFMAFGEGWHNYHHVFPWDYKAAELG-NY--RLNWSTSFIDLMSKIGWAYDLKTASLEIIQKRIKRTGDGT-----------
>A0A6L5CEM4	382	0.450	2.133E-114	41	351	362	24	331	378
-----------------------------------------VHTDEHAKEVLKLDEPYRMSLVWRNILIFIYLHLGALYGVYLVIFHAKFYTFLWAALVASMGAVGITAGAHRLWSHRAYKAKLPLRLILAAFQTMAFQNSIYEWCRDHRVHHKFSETDADPHNANRGFFFSHIGWLMCRKHPDVIRKGAGVDMSDLEQDPIVIWQKRTYLLVTPLLCFALPVWVPVHFWGEAGWTSWYIAGIMRYVISLNFTWLVNSAAHIWGAKPYDKSISPVENVSVAILAFGEGWHNYHHVFPWDYKAAELG-NY--KMNFTTGFIDFFAWLGWAYDLKSVPVELIQRRAARTGDGSY----------
>Q4PP77	381	0.456	2.920E-114	44	356	362	27	331	353
--------------------------------------------SETKNKEV---FVRK--IVWRNVAAFIILHLAALFGLYRVITSAKILTTLFAYVLYVCGGLGITAGAHRLWSHKSYKAKLPLRLILMVFNLLAFQNSIWEWSRDHRVHHKYSETDADPHNAKRGFFFSHVGWLMSKKHPDVKEKGRGLDMKDLEADPVVAFQKKYYFYLMPLVAFVLPTAIPMYFWNETYWNAMFVSTLLRYTITLNMTWLVNSAAHFFGPRPYDKNINPSENIGVAIGAFGEGWHNYHHVFPWDYKAAELG---DYGFNWTTGFIDFFAKIGWAYDLKVVEKGMIQNRVKRTGDGSHEVWGW-----
>A0A1B0DIJ1	381	0.436	2.920E-114	57	354	362	13	307	356
---------------------------------------------------------YKTRYVWKNIIVFLYLHLAALYGIYLQLTVARYITFGVALMLGFCGGMGITAGAHRLWSHKSYKAKLPLRALLMIFQTLAFQNHIFEWVRDHRVHHKFTDTNADPHNSRRGFFFSHMGWLMTKKHPDVKEKGASVDMSDLEADPVVMFQKKYYGILMPVFCFIIPALIPYFFLGETFSNSWYITSMLRYVLSLHGTWLVNSAAHLWGMKPYDKNISPANNIFVAIYAYGEGWHNYHHVFPWDYKTSEFG---TYTTNVTTAFIDFFSKLGLAYDLKTVSEDMIRKRILRTGDGSHEYS-------
>UPI0006C9C55C	381	0.433	2.920E-114	42	357	362	31	337	377
------------------------------------------SYLNNKENNKKYPW----KIVWRNVIAFLYLHFGALYGLYLFFDGAKFLTVLWTILVACSAAVGITAGAHRLWCHRAYKAKWPLRVILMIFQTTAFQNHLYEWVRDHRVHHKFTDTDADPHNAKRGFFFSHMGWLLLRKHPDVISKGASVDMSDLDSDPVVVWQRRLYIILMPLFCFVIPAWIPCYFWNENPMNS-WYATIFRYTLSLNITWLVNSAAHIWGTRPYDESISATDNVRVALGAFGEGWHNYHHVFPWDYKAAELG---DYSVNFSTAFIDFFAKIGWAYDLKTVPLEMIEKRAKRTGDGTR-IEHDD----
>A0A6P3X2G5	381	0.461	2.920E-114	53	356	362	45	351	378
-----------------------------------------------------KPKYQ-WKIVWRNVIAFVYLHLGALYGLYLLITVAKWSTTIWTVSIGALAAIGVTGGAHRLWAHRSYKAKWPLRVILMILQTTAFQNHIYEWVRDHRVHHKFTDTDADPHNAQRGFFFSHMGWLLVRKHPDVIRKGATIDMSDLEKDPVVVWQRRLYIVLMPLCCFLIPTWVPCYFWNEKPMYA-WYASLMRYTLSLNLTWLVNSAAHIYGMKPYDNTISPTDSYSVGITAFGEGWHNYHHVFPWDYKAAELG-NYRT--NFTTAFIDMFAKIGWAYDLKTVATNIVKKRAARTGDGTkyertadaHHHSHE-----
>A0A023F676	381	0.453	3.998E-114	54	355	362	8	306	345
------------------------------------------------------PH-YEWQIVWRNVLGFIYLHVGALYGLYLVLTVAKWYTFAWATFYTSLGAMGITAGAHRLWAHKSYKAKWQLRLLLAAFQSIAFQNHIFEWVRDHRVHHKFTDTDADPHNSKRGFFFSHIGWLMVKKHKDVKVKGKAVDMSDIAKDWVVMFQKKYYLIVMPLFCFVIPTMVPIYLWNEGAWNAWYIAGVLRYTLSLNGTWLVNSAAHIWGTKPYDKNISPSENLSVAIVAFGEGWHNYHHAFPWDYKTSEFsG----YKFNLTTAFIDFFARIGWAYDLKTAPLDMVEKRANRCGDGSRKmLSH------
>A0A0L7RGJ0	381	0.434	3.998E-114	44	356	362	16	327	351
--------------------------------------------ESVDQATMFDPPKQQYQrhIVWRNVIIFSYLHLGAVYGLFLIFSSAKLLTTLFAFSLYVAGGLGITAGAHRLWAHKSYKAKWPLQLLLMIFNTIAFQDSAIDWARDHRLHHKYSETNADPHNAKRGFFFAHVGWLLCRKHPDIKEKGKGIDLGDLWSNPILAFQKRYYTYLMPVFCFVLPTVIPVYGWNESWKNAYFVSTVLRYVVTLNATWLVNSAAHLFGNKPYDRFINPAENKGVAITAFGEGWHNYHHVFPWDYKTAELG-NYSY--NLTTAFIDFFAKLGLAYDLKIVPTDLVKKRVERTGDGSHELWGW-----
>UPI000DBED095	381	0.459	3.998E-114	61	356	362	37	329	352
-------------------------------------------------------------IIWRYVMLFLYLHIASLYGIYLAFTSAKLVTVIFAILLYQISCFGITAGAHRLWSHRSYKAKWPLRLLLVILNTTAFQNSVIDWAKDHRIHHKYSDTDADPHNSNRGFFFSHMGWLLCRKHPEVMKKGKAIDISDLKSDPMLVFQKKYYALLMPLMCFILPTVIPVVCWNETWTNAYFIPTILRYIFTLNVTWLVNSAAHFFGNKPYDKYIKASQNKSVAIMISGEGWHNYHHVFPWDYKTAEYG-NY--SFNITTAFIDFFAKIGWAYDLKSTSEDMVRKRVEKTGDGSHDLWGW-----
>D6X4Z9	381	0.454	3.998E-114	44	356	362	16	328	353
--------------------------------------------EEVSTKnilpEVTKPENRKLQLVWRNIILFAYLYLASFYGLYLMFTSAKLATSIFAYFLYQLGGFGITAGAHRLWAHRSFKAKWPLRLLLAFCNTLAFEDSVIDWSRDHRVHHKFSETDADPYNAKRGFFFSHIGWLLCRKHPQVKEKGKQIDLSDLYQDPILRYQKKYYLFVMPVICFVLPTAAPMYFWGESFKNAFFVNLF-RYCFTLNSTWLVNSAAHLWGSKPYDKFINPAENFAVSVLALGEGWHNFHHTFPWDYKASELG---KYSVNFSSAFIDFFAKIGWAYDLKTVSEDLVKKRVLRTGDGSHHVWGW-----
>A0A6B2ECE7	381	0.473	3.998E-114	57	356	362	40	336	358
---------------------------------------------------------RRPKLVWRNIIAFGYLHLAALYGAYLLLTSAKLFTVAFAFTLYTVSGLGITAGAHRLWAHRSYKARLPLRILLGIFNTIAFQDCAMHWARDHRVHHKFSETDADPHNATRGFFFSHVGWLLCKKHPDVIAKGRQLDISDLKADPVLHFQKKYYMIAMPLLCFVIPTMIPVFLWGETWQNSWFVATMFRYTFTLNVTWLVNSAAHAWGGKPYDKNINPSENSGVAAFAFGEGWHNYHHVFPWDYKTAELG-NY--RLNVTTGFIDLFAKIGWAYDLKTVSPDIIEKRVKRTGDGTHNLWGW-----
>A0A7M7G496	381	0.504	3.998E-114	35	360	362	33	357	362
-----------------------------------ETRAIN-KKLNIAEKLPKdKGWLDfETELIWPNILGITLLHILGFYYFLTFPYLLHWKSFLWGYLVSIMGGFGVTGGAHRYWTHKSYKANMPFRIILMICYCISGQNTLYDWVRDHRVHHKFSETDADPHNSNRGFFFAHVGWLMMRKHPEVIRKGREVDMSDVLADPVVAFAQKYFVPLKLLFAFIIPVLVPVYFWDESLRIAIVSQWFLRYMLLLNFTWSVNSAAHLWGNKPYDKKISPVENRLVAFLSMGEGWHNYHHVFPWDYKAAELG---DYNLNGTTAVIDFFAWLGWVWDRKQPSADLVETVIKNRGDGSHRTQHqEEIPE-
>I7AHL6	381	0.444	3.998E-114	57	361	362	36	337	371
---------------------------------------------------------YEWQVVWRNVFAFVYLHAAALYGFYlMFTGKVRIWTILFGLLFAIMAGMGVTAGAHRLWAHRSYKARWPLRLFLALMQTMAFQNHIYEWVRDHRVHHKFTETDADPHNARRGFFFSHIGWLMVRKHKDVFEKGATVDMSDLEKDPIVMFQKKTYMVLMPLLCFVIPAWIPCYFWGENPWYSWYVASITRYTVALHFTWLVNSAAHIWGNRPYDKNIGATDNKAVAICAFGEGWHNYHHVFPWDYKAAELG-NYST--NLSTALIDFAAKHGLAYDLKTVSAEMIRQRVNRTGDGSHP-WTKDSQEE
>UPI00143D363C	381	0.395	3.998E-114	7	361	362	17	358	372
-------RGRMPPDVTNAPTGVL----FEG----------ETVDPTVVKDSPKKEVKYTRQLVWRNLIIFAYLHLGALYGLYLVFTSAKLATTLFAIFLYQCSGIGITAGAHRLWAHKSYKATWQLRVLLTILNTMAFQDAAIDWARDHRVHHKYSETDADPHNAKRGFFFAHVGWLLCRKHPDVRIKGKGIDMSDLQNDPILAFQKKYYFFLMPLLCFLLPTVIPVMGWNETWTNAYFIAAVLRYTFTLNMTWLVNSAAHLFGNHPYDQFINPSENKSVAILALGEGWHNYHHVFPWDYKTAELG-NY--TFNFTTAFIDFFAKIGWAYDLKSVSTEMVQKRVERTGDGSHEVWGWgdkdQPPEE
>UPI000258E8B5	381	0.431	3.998E-114	43	350	362	37	337	377
-------------------------------------------VQKTPEKVQQK---YKWKIVWRNVIAFIYLHIGSLYGMYLFFNGTRFYTLIWHVFVTLLAGMGITAGAHRLWAHRSYKAKWPMRVFLMICQSIAFQNHIYEWVRDHRVHHKFTDTDADPHNAQRGFFFSHMGWLLVRKHPDVFRKGATVDMSDVINDPVVLWQKRLYIILMPIFCFVLPTWIPCYFWDEKPLNA-WYSTVWRYTLNLHFTWLVNSAAHIWGMKPYDKNIGPTENIGVAICAVGEGWHNYHHVFPWDYKAAELG-NY--KLNLTTAFIDFCARLGLAYDMKAVPADIVKKRANRTGDGS-----------
>V9IBM6	381	0.437	3.998E-114	48	350	362	37	336	377
------------------------------------------------QKSSSSKSKYKWKIVWRNVIAFIYFHFGGLYGFYLWGNgSTKAYTILWTILVTFCIAMGITAGAHRLWSHRAYKAKWPLRFVLMLLQTTAFQNHIYEWVRDHRVHHKFTDTDADPHNAQRGFFFSHMGWLLVRKHPDVFKKGATVDLSDLEKDPIVVWQRRLYIVLMPLLCFVVPVWIPYYFWNEKFINA-WYSNLARYAFSLNATWLVNSAAHMWGMRPYDKNIGPTENLTVSILGCGEGWHNYHHVFPWDYKAGEFG-NY--NTNFSTAFIDLCARLGLAYDMKTVPVEVIKKRAARTGDGS-----------
>UPI0007E64900	381	0.435	3.998E-114	57	361	362	70	374	388
---------------------------------------------------------RKVKLVWRNILAFGYLHLAAIYGLYLLVTSAKWVTIGFAFVLYVCSGLGITAGAHRLWAHRSYKAKWQLRLLLVIFNTIAFQDAAYHWARDHRVHHKFSETDADPHNATRGFFFSHIGWLLCKKHPEVKAKGQGIDLSDLRADPILMFQKRYYLYLMPFACFVLPTMIPIYFWDESIMNAWFVATMFRWCFILNVTWLVNSAAHKFGGRPYDQFISPTQNISVAVLAFGEGWHNYHHVFPWDYKTAELGF---YSLNFTTFFIDCFSKIGWAYDLKTVSPAIIEKRVKRTGDGTHPTWgwgDKDQPKE
>A0A6B2E899	381	0.442	3.998E-114	50	354	362	49	348	397
--------------------------------------------------VKEEPF--KVQFVWRNIMIFLYLHLAALYGVYLQVTSAKLITFVFALFLGFCGGMGITAGAHRLWAHKSYKAKLPLRVLLMCFQSLAFQNHVFEWVRDHRVHHKFTDTNADPHNSRRGFFFSHMGWLMTKKHPDVKLKGVLVDMSDLEADPVVMFQKKYYGILMPIFCFIIPALIPYYLLGETFSNSWYIASVMRYVLSLHGTWLVNSAAHLWGMKPYDKNISPSNNIFVAIYAYGEGWHNYHHVFPWDYKTSEFG---TYSTNVTTAFIDFFSKLGLAYDLKTVSEDMIQKRILRTGDGSHEYS-------
>UPI00096B087C	381	0.461	5.473E-114	51	361	362	28	337	351
---------------------------------------------------VSKPDNRKLELVWRNIILFAYFHLAALYGLYLVFVSAQWKTTVLALILYQCGGIGVTAGAHRLWAHRSYKAKWPLKLILTVFNTLAFENSVIEWSRDHRVHHKFSETDADPHNAKRGFFFSHIGWLLCRKHPQVKEKGKGLDMSDLYADPIIAFQDKYYLILMPLGCFILPTLAPMYLWNETFLNSFCLNM-LRYVITLNATWLVNSAAHLFGSKPYDRFINPAENLFVSIFALGEGWHNYHHTFPWDYKTSELG---KYSVNFSTAFIDFFALIGWAYDLKTVSIDMIKKRVERTGDGSHEIWgwgDKDQPKE
>A0A7G5SZK3	381	0.418	5.473E-114	31	359	362	1	332	352
-------------------------------PPQGQDRE-SWVLYENDEKadggayVPVPPSAEKrvWKIVWRNVILFALLHIGGVYGAYLFLFKAMWTTDLFAVLLYLASGLGITAGAHRLWAHKSYKARLPLRILLTIFNTIAFQDSVIDWARDHRLHHKYSETDADPHNATRGFFFSHVGWLLVRKHPQIKEKGPTIDLSDLRNDPVLHFQKKHYLILMPLACFVLPTYIPT-LWGESLWNAYFVCAIFRYVYVLNVTWLVNSAAHAWGSKPYDKHINPVETKPVSLVVLGEGFHNYHHTFPWDYKTAELG---DYSLNLSKLFIDTMAKIGWAYDLKSVSPDVIEKRVKRTGDGSHHVWGWDDK--
>A0A0C9RGK7	381	0.422	5.473E-114	34	361	362	18	335	354
----------------------------------DESSSVN------KEPQVK----YQLRIVWFNVSAFIALHVGAMYGLYRVFTSAKLVTILFAYVLYVCSGLGITAGAHRLWSHRSWKANFPLRCILMIFNTIAFQNSIYEWSRDHRVHHKYSETNADPHNATRGFFFAHVGWLLCKKHPDVKNKGKGVDMSDLLRDPIVVFQRRHYLTLMPIIAFVVPTCIPVWFWGETWVNAFFIPTVLRYVFTLNMTWLVNSAAHLFGGKPYDRFMNPAENLAVAVGALGEGWHNYHHVFPWDYKAAELG-NY--RFNFTTAFIDFFAKIGWAHDLKRVSPEIIEQRVKRTGDGTHEVWgwgDKDQPSE
>UPI001C9AAEC9	381	0.421	5.473E-114	8	356	362	5	334	358
--------ERMAPNVTSAPTGVL----FEG-----ESLDQTTTTEPSKEKY------QRH-IVWRNVLVFGYLHLAAVYGLFLVFTSAKLLTSLFAFALYLCGGLGITAGAHRLWSHKSYKAKWPLQVLLIIFNTIAFQDAALDWARDHRLHHKYSETNADPHNAKRGFFFAHVGWLLCKKHPDIKEKGKGIDLSDLKSNPVLRFQKRYYKILMPLMCFVMPTIVPVYCWNETWSNAYFVSTIMRYVFTLNVTWLVNSAAHLFGNKPYDRFINPSENKGVAFTAFGEGWHNYHHVFPWDYKTSELGG---YKYNITTAFIDFAAKLGLAYDLKMIPKDMVQKRVERTGDGTHELWGW-----
>UPI000E6D6B81	381	0.481	5.473E-114	62	356	362	57	348	370
--------------------------------------------------------------VWRNIILFAYLHVAAVYGGYLFLFEAKWLTCIFAYLLYVVSGLGITAGAHRLWAHKSYKAKWPLRLILMIFNTIAFQDSAMDWSRDHRMHHKYSETDADPHNATRGFFFSHIGWLLVRKHPDLKKKGKGLDLSDLYEDQILQFQKKYYLILMPLGCFIMPTLVPIYFWGESLLNAFFVCALFRYAFILNVTWLVNSAAHKWGDKPYDKNIKPSENMSVALFAFGEGFHNYHHTFPWDYKTAELGNNR---LNFTTTFINFFAKIGWAYDLKTVSEDIVRSRVKRTGDGSHNLWGW-----
>UPI0008404629	381	0.425	5.473E-114	44	360	362	35	344	370
--------------------------------------------SSVQKSSSSKPKYQ-WQIVWRNVFAFLYVHTAAVYGFYLLFNGTRFYTFAWSMAIMVISALGITAGAHRLWAHRAYKARWPLRFFLMICQTIAFQNHIYEWVRDHRVHHKFTDTDADPHNAKRGFFFSHMGWLLVRKHPDVMNKGKTVDMSDLENDPIVVWQKRLYLLLMPLCTFIIPMWVPCYFWNEKPLNS-WYVTMMRYAISLNFTWLVNSAAHIWGMKPYDKSISPVENKWVAILTAGEGWHNYHHVFPWDYKAGELGF---YKMNWTTLFLDTCARFGLAYDMKTVPTDVIKKRSGRTGDGTWD--HHNIEE-
>A0A7J6Z7L5	381	0.448	5.473E-114	49	347	362	38	335	384
-------------------------------------------------KIITKDDRcqYKWDVVWRNVIAFLYLHIAGLYGFYLVCTVCSWKTFIWALLYAVLSGIGITAGAHRLWAHRSYKAKLPLRIILMLLQSSAFQNHIYEWVRDHRVHHKFTDTDADPHNAKRGFFFSHIGWLMVKKQKDVFNKGGTVDMSDVEADPVVRFQKLFYLVLVLIMCFAIPTIVPWYFWGEDGWVSWYSAAIFRYALTLNGTWLVNSAAHIWGTRPYDTKISPTQNVHVAVIAFGEGWHNYHHIFPWDYKAAELG---DYRFNLTTMVIDFFAKIGWAYDLKTASVDMVNKRIKRTG--------------
>A0A059TBF8	380	0.402	7.493E-114	10	361	362	0	334	349
----------MPPQG-HPPAWVLDesDAATEG-----KDAP--TPAPE-AEK-------RKLQIVWRNVTLFVFLHIGALYGGYLFFTRAMWITKIFTVFLYICSGLGITAGAHRLWAHKSYKARLPLRILLTMFNTLAFQDSVLDWARDHRMHHKYSETDADPHNATRGFFFSHVGWLLVRKHPQIKAKGHTIDMSDLLADPVLRFQKKYYLTLMPLFCFILPSYIPT-LWGESLWNAYFVCAIFRYCYVLNVTWLVNSAAHKWGDKPYDKNINPVETKPVSLVVFGEGFHNYHHTFPWDYKTAELGG---YTLNLSKLFIDTMSKIGWAYDLKSVSPDIVEKRVKRTGDGSHHVWGWDDaPAE
>UPI00187D7FD8	380	0.464	7.493E-114	57	361	362	37	343	358
---------------------------------------------------------QRPyKLVWRNIIAFTYVHIAAVYGLWLLLTAARFYTIIFALVLYTMSGLGITAGAHRLWAHRSYKAKLPLRILLAVFNTIAFQDCALHWARDHRVHHKYSETDADPHNATRGFFFSHIGWLLCKKHPEVLEKGKGLDISDLQADPVLVFQRKYYMILMPLACFVIPTMIPIYLWNETLVNSFFVATMFRWTFILNVTWLVNSAAHKWGDKPYDVNINPSQNPSVAVFAFGEGWHNYHHVFPWDYKTAELG-NY--RLNLTTAFIDFFAKIGWAYDLKSVSEEIIKTRVNRTGDGSHPTWGWgdkdQDKIE
>UPI001EF79849	380	0.500	7.493E-114	47	361	362	48	359	361
-----------------------------------------------KKSSEGRFWFE-TTLIWPNIISITVLHLTGIYMAYTIPFQCRIPTLFWGLFIGISSGFGVTGGVHRLWSHRSYKAKWPLRVILAICYSIAGQNTIFDWVRDHRVHHKYTETDADPHNSNRGFFFAHVGWLMMRKHPEVIRRGRQVDMTDILSDPVVQFHQRYFWQMKLLLCFIIPIVVPVYFWNETWYISVMSQVFIRYIAGLNFTWLVNSAAHMWGSKPYDTGISPTENLGVAIVAMGEGWHNYHHVFPWDYKAAELG-NY--SVNVTTFLIDMFAKIGWAYDLKQPSAALVRKVAEKHGDGSHHEWHEaDEPKE
>A0A0V0GDS0	380	0.441	7.493E-114	54	360	362	36	338	373
------------------------------------------------------PH-YEWQIVWRNVLGFVYLHVGALYGLYLAFTVGKGYTSVWALFFASLGAMGITAGAHRLWAHKSYKAKWQLRLLLTLFQTIAFQNHVYEWVRDHRVHHKFTDTDADPHNSRRGFFFSHIGWLMVRKHADVKAKGKSVDMSDMEKDWVVMFQKKYYMIVMPLFCFIMPTIIPIYFWNEGVWNAWYIAGVLRYTLSLNGTWLVNSAAHIWGTKPYDKNISPSENLSVAIVAFGEGWHNYHHAFPWDYKTSEFsG----YKFNFTTAFIDLFARIGWAYDLKTAPLDMIEKRANRCGDGSREMLLHNKKE-
>UPI001C9B3345	380	0.424	7.493E-114	34	359	362	39	363	394
----------------------------------RQDGQ---SPEKLKlQKHVVQPTsdvtpTYKWNIVWRNVIAFIYLHFGALYGLYLMFNGTKLYTIVWSLFMGITAGLGITAGAHRLWAHRSYKAKWPLRFFLMILQTISFQNHLYEWVRDHRVHHKFTDTDADPHNAKRGFFFSHMGWLLVRKHPDVKKKGATIDMSDLERDPIVVWQKRLYIILMPLCCFIIPMWIPCHFWGEKPLNSWYSALF-RYTLSLNLTWLVNSAAHIWGMKPYDSSIGPTENISVAICAFGEGWHNYHHVFPWDYKAAELG-NYRT--NMTTAFIDFWARLGQAYDMKTIPLNVVKKRAIRTGDGSKYHNDETPK--
>A0A0A1X726	380	0.415	7.493E-114	0	354	362	18	373	397
MPPNAAAINHNSLDALtaQKVDGTKNnlGPSKETgvlfeYDADTADGALNIDVLqrKRAEK-------RKLKLVWRNIIIFGYLHLAALYGAWLFFTSAKWPTVFFSIYLYSIGVLGITAGAHRLWAHRSYKAKWPLRALLIAFNTCAFQDAAFHWARDHRVHHKFSETDADPHNATRGFFFSHIGWLLCKKHPDVIAKGKSLDLTDLHADRILMWQLKHYNILMPLACFILPTVIPMYFWNETLINSWFVAAMFRWCFLLNVTWCVNSAAHKFGGRPYDKNINPSQCPSVSAFAFGEGWHNYHHVFPWDYKTAEWG-NY--SLNLTTAFIDFFAKIGWAYDLKTVSADIIEKRVKRTGDGSHELW-------
>A0A8J6H7L2	380	0.464	7.493E-114	52	350	362	365	659	1458
----------------------------------------------------TKPQ-YRLQIVWRNVLIFSYLHIAGIYGIYYMFTLMQWRTLLWAYLLNNVGGLGITAGAHRLWAHRTYKAKLPLRILLAFGQTLALQNDIYEWVRDHRVHHKFTDTDADPHNSTRGFFFSHMGWLLVKKHKDVFTKGKTVDMSDVASDPVVRFQRKYYIILTPLLTFAFPAIVPWYFWNEYPSVCWYTVAVLRYLLTLHGTWLVNSAAHIWGVKPYDKNIKAAENKSVAMITFGEGWHNYHHVFPWDYKAAELG-NY--RMNTTTAFLDLMAKIGWAYDLKTVSVEMINKRVKRTGDGS-----------
>A0A834XVG7	380	0.482	1.026E-113	58	351	362	34	324	338
----------------------------------------------------------RNDIVWKNVVIFMTSHLAAIYGAYLLVTSTKIPTIIFTYFLHMYSGFGITAGAHRLWSHRAYKARFPLRVLLMILNTISFQNSIWEWCRDHRVHHKYSETDADPHNAKRGFFFSHVGWLLLKKHPDVKEKGRGIDMSDLDADPVVAFQKKYYLFLMPLFAFILPTVIPVYLWNESWKSAFLVASIFRWIYNLNVTWLVNSAAHLYGDKPYDKGINPAENWWVSFLTRGEGFHNYHHTFPWDYKAAELP---IYTCNLSLKFIDFFAKFGWAYDLKSVSPDMIKRRVQRTGDGNH----------
>A0A8I6RYY7	380	0.450	1.026E-113	51	356	362	22	324	347
---------------------------------------------------PEKKQEYKVNIVWRNVALFAYLHLAAVYGLYLMLFEAKWLTVFFALVLYKLSALGITAGAHRLWAHKSYKAKLPLKVFLVAINTLAFQNHVIEWARDHRVHHKFSETDADPHNATRGFFFSHIGWLLCRKHPELKEKGKLIDISDLENDPVLAFQKKYYLILMPLTCFLFPTLMPMYMWGESLKCSWFTATMFRYALTLNVTWLVNSAAHMWGQKPYDASISPVENLAVSLGAAGEGWHNYHHVFPWDYKAAELG-NYRA--NTTTALIDLMAKIGWAYDLKTVPPEIVEKRSQRTGDGTRPLWGW-----
>U5EN19	380	0.458	1.026E-113	52	361	362	32	342	355
----------------------------------------------------KKAEKRKLHIVWRNVIAFGYLHLAAVYGAWLLLTSARLYTVAFATFLYVISGLGITAGAHRLWAHRSYKAKLPLRIILAIFNTIAFQDCAMHWARDHRVHHKYSETDADPHNATRGFFFSHVGWLLCKKHPDVIAKGKQLDISDMLQDPVLAFQKKHYFILMPILCFILPTTIPVYCWGETWTNAWFVATLFRWTFILNVTWLVNSAAHKWGDKPYDKSINPSENPSVAAFAFGEGWHNYHHVFPWDYKTAELG-NY--RLNMTTAFIDFFAKVGWAYDLKSVSNEIIKKRVVRTGDGTHHTWGWgdkdQDKIE
>A0A1L8DYT8	380	0.466	1.026E-113	57	356	362	40	336	358
---------------------------------------------------------RRLKLVWRNIIAFGYLHLAALYGAFLLLTSAKFYTIIFAFVLYVVSGLGITAGAHRLWAHKSYKARLPLKILLVIFNTIAFQDCAMHWARDHRVHHKFSETDADPHNATRGFFFSHIGWLLCRKHPDVIARGRQLDISDLQAEPVLAFQKKYYMLLMPLLCFIIPTFVPVYLWGETWHNSWFVATMFRYTFVLNITWLVNSAAHAWGGKPYDKNINPAQNMSVAMLAFGEGWHNYHHVFPWDYKTAELG-NY--RLNTTTAFIDFFAKIGWAYDLKTVSSDIIQKRVERTGDGTHNLWGW-----
>A0A1J1HM95	380	0.438	1.026E-113	56	354	362	421	716	745
--------------------------------------------------------RRKIRLVWRNILLFTYLHVAAVYGLWLMLVSAQWKTCIFAFFMYSISGLGITAGAHRLWAHRSYKARFSLRVMLMIFNTIAFQDAAMHWARDHRVHHKYSETDADPHNATRGFFFSHIGWLLCRKHPAVKEAGSKLDISDLKADPVLRFQQKYYLILMPILCFVIPTMIPIYCWGESFKNAFFVATMFRYTFILNVTWLVNSAAHKWGDKPYDKEINPSQNPSVAILALGEGWHNYHHVFPWDYKTAELG-NY--RMNLTTAFIDFFAKVGWAYDLKTVSKDIIEKRVERTGDGTHEHS-------
>A0A154PEW1	379	0.435	1.404E-113	45	356	362	19	327	351
---------------------------------------------EGPALINSPKTKYERRIVWRNVIFFTYLHLGAVYGLYLIFTSAKLLTTMFAFLLYLGSGIGITAGAHRLWAHRSYKAKWPLQLFLTILNTIAFQDAAIDWARDHRLHHKYSETDADPHNAKRGFFFSHVGWLLCRKHPDIREKGKGLDISDLTSNPILAFQKKYYKILMPIMCFAMPTVVPVVCWGETWTNAYFIPAVLRYVFTLNVTWLVNSAAHLFGNKPYDRFINPSENKGVALTAFGEGWHNYHHVFPWDYKTSELGG---YRFNITTAFIDFWAKLGLAYDLKVVPINVVEKRVERTGDGSHELWGW-----
>UPI00062543F5	379	0.406	1.404E-113	38	357	362	22	336	370
--------------------------------------QKAPAVSTKSSSSSSQEPKYKWNIVWRNVIAFVYLHLGALFGFYLFFTSAKFLTFLWSYILAIIAAMGVTAGAHRLWAHKSYKARWPLRVFLMILQTVAFQNHIYEWVRDHRVHHKFTDTDADPHNAQRGFFFSHMGWLLVRKHPDVIKKGATIDMSDMDQDPVVVWQRRLYIILMPLFCFLIPTWIPCYFWGETGLNS-WYANIFRYTLSLNLTWLVNSAAHIWGTKPYDNSISPTDNLKIAIGAVGEGWHNYHHVFPWDYKAAELG---DYKGNLTTLFIDICARCGLAYEMKTVPVEMVNKRSARTGDGTR-ITREQ----
>UPI001182A185	379	0.451	1.404E-113	57	354	362	38	333	375
---------------------------------------------------------YEWQVVWRNVFAFIYLHIAAFYGIFlMVTGKAKLWTALFGLLFALLSAMGVTAGAHRLWAHRAYKAKWPLRLFLAIMQTMAFQNHIYEWVRDHRVHHKFTETDADPHNAKRGFFFSHIGWLMVRKHKDVFEKGASVDMSDLEKDPIVMFQKKTYLVVMPLLCFVLPAYIPVYFWGESAWNSWYIASILRYTISLHFTWLVNSAAHIWGNKPYDKNIGATDNKMVAIFAVGEGWHNYHHVFPWDYKAAELG-NYST--NISTALIDFAAKYGLAYDLKTVSADMIRKRIARTGDGSHPWS-------
>UPI0006B709CE	379	0.455	1.404E-113	48	361	362	51	364	377
------------------------------------------------EK-LKKAEKRRIKLVWRNITAFVYVHLAAVYGLWLMLTSAKWQTITCAMLLYAISGLGITAGAHRLWAHRSYKAKWPLRVILMIFNTIAFQDAAYHWARDHRVHHKYSETDADPHNATRGFFFSHIGWLLCKKHPQVKAKGKGMDLSDLRADSVLMFQKKYYMILMPILCFLIPTLIPMYAWNEKFVNSWFVVAMFRWCFTLNVTWLVNSAAHKFGGKPYDRFINPSENKSVALFAFGEGWHNYHHVFPWDYKTAELG---DYSLNLTTAFIDFFAKIGWAYDLKQVSHDIIEKRVKRTGDGTHATWGWgdkdQSKEE
>UPI001442F251	379	0.458	1.404E-113	57	357	362	46	351	377
---------------------------------------------------------YKWDIVWRNVIAFTYLHCGSLYAMYLLIFHEVsPYTFIWGLSLGMISAVGVTGGAHRLWAHRAYKAKWPLRVILMILQTIAFQNHIYEWARDHRVHHKFTDTDADPHNAQRGFFFSHIGWLMLRKHPDVIKKGATIDMSDLEQDPVVVWQRRLYIILMPLFSFIIPTWIPIYFWKEAPLTA-WYATVWRYTFTLNGTWLVNSAAHIWGMKPYDKTIGPTENRAVALIAIGEGWHNYHHVFPWDYKASELG---DYTLNATTAVIDLFSKIGWAYDMKTVPAEIVKKRAMRTGDGSiyengqltHTHSHED----
>A0A0L7RGE5	379	0.427	1.404E-113	47	356	362	37	350	377
-----------------------------------------------AQKSSTPKSKYEWKIVWRNVIAFIYLHLGSLYGFYLLFNGTKFYTFLWSFMIASMAAVGITAGAHRLWAHRAYKAKWPMRFILMIFQTIAFQNHIYEWVRDHRVHHKFTDTDADPHNAQRGFFFSHMGWLMLRKHPEVVKKGGTVDLNDLEQDPIVVWQRRLYIVLMPLCCFIIPMWVPCYFWDEKPLNS-WYTTVLRYTFSLNMTWLVNSAAHIWGMKPYDNTIGPTENKSVAILAFGEGWHNYHHVFPWDYKAAELG-NY--KMNATTAFIDFFAWLGLAYDMKTVPVEVVMKRAHRTGDGTrykkpeviHHHSHE-----
>UPI0006264C3D	379	0.402	1.404E-113	2	361	362	16	366	381
--PTANPRnqERMAPNITSTPTGVL----FE-----DETIELERTGQET-EILKEKRSYTRS-IVWKNVLIFSYLHLGALYGLYLVFTSAKLATTFFAFLLYQCTGLGITAGAHRLWAHRSYKAKWQLRLILMIFNTIAFQDAAIDWARDHRVHHKYSETNADPHNAKRGFFFAHVGWLLCRKHPDVKEKGKGIDLSDLKSDPILMFQKKYYVLLMPLFCFILPTVIPVFCWNETWSNAYFVAAILRYVFTLNMTWLVNSAAHLFGGKPYDRFINPAQNKGVAAMALGEGWHNYHHVFPWDYKTAELG-NYKY--NTTTAFIDFFAKIGWAYEMKSVNVDTIKRRVERTGDGTHELWgwgDKDQPSE
>A0A8I6S3N4	379	0.430	1.404E-113	51	351	362	61	357	396
---------------------------------------------------PTKPQ-YEWKIVWRNVLAFAYLHIGAFYGLYLLFTQALAQTILFTVVLIYLGGMGVTAGSHRLWSHKSYKAKWPLRLMLAIFQTLAFQNHIYEWVRDHRVHHKFTDTDADPHNSKRGFFFSHMGWLVIKKHKDVMNKGKTVDMSDLEQDWVVMFQKKTYAVLLPLICFILPTFIPVYYWDEKPWTAWYVAAIARYTLSLHGTWLVNSAAHMYGTRPYDRTISPRENLSVAILAFGEGWHNYHHAFPWDYKTSEFsG----YSTNFTTAFIDFFSKIGWAYDLKTASIEMVKKRAARTGDGGY----------
>UPI000C25383F	379	0.446	1.404E-113	54	351	362	81	373	423
------------------------------------------------------PH-YKWDIVWKNVLIFILLHGFGIYGLYIMFVKAQWRTILFGYLYAATSAMGVTAGAHRLWAHRTYKAKLPLRIFLMICQSAALQNDLHEWVRDHRVHHKFTDTDADPHNSRRGFFFSHIGWLMVKKHKDVFSKGKTVDLSDIESDPVVMFQKRHYVLMVTFLCFMIPAHIPWYFWGEDWWVS-WYVTIARYTLSLHFTWLVNSAAHIWGTKPYDKTINPVENKFVAWVAFGEGWHNYHHIFPWDYKAAELG---DYRLNPSTAFLDLMAYFGLAYDLKTVSEDMVRKRVKRTGDGTW----------
>UPI00189B8600	379	0.461	1.923E-113	42	351	362	22	329	343
------------------------------------------PASTNEEEIMTqmSPKPEVMQIIWINVFKILVIHLMALYGLYVAVFEAKWMTLHFTVFYVVCSGLSVTAGAHRLWSHRAYKAKLPLRIILMLFNCMAGQNDIYDWVRDHRVHHKYSETDADPHNVNRGFFFAHVGWLMCHKHPEVTRKGKAIDCSDVANDPVVKFQTRYHIPMTILFCFIVPTVVPYRFWGESRWNAFFVAAILRWVFQLNSTWLVNSAAHIWGQKPYDKNISPAENLFVSFLAIGEGFHNYHHTFPWDYSTSELG----WKLNISTMFIDLMAKIGWAYDLRQPTREMIDQRIARTGDGSH----------
>D1MAD7	379	0.462	1.923E-113	57	359	362	34	333	346
---------------------------------------------------------RKMQIVWGSVLQFGLFHVAALYGAKLFFTSAKWQTDAFAFLLYIMSTLGITAGVHRLWTHRAYKAKWPLRLILIAFNTLAFQDPVMKWVRDHRLHHKYSDTDADPHNATRGFFFSHMGWLMVRKHPEVLRKGKDIDLSDLYADPIVTFQKKYYMILMPLTCFVMPTLIPAYYWNESYSTAFFVAGFFRYITLINTTFLVNSAAHMWGNKPYDKYINPVQNISVSLLTLGEGYHNYHHAFPWDYRAAEFGFDY---LNLSTHFINFFSKIGWAYDLKTIQDDIMRKRIIRTGDGSHELWGLNDK--
>UPI000E6E5331	379	0.446	1.923E-113	53	352	362	1	295	349
-----------------------------------------------------KP--KKHKLVWRNILAFIYLHIAALYGLYLVFTAAQLTTSLFTLVIGSFGAVGITAGAHRLWAHRAYKADWKLRTLLTICQTLAFQNHIYEWVRDHRVHHKFTDTDADPHNSQRGFFFSHIGWLMVKKHPDVKTKGSTVDMSDLERDPIVMFQKKYYLIMMPIFCFLLPTIIPYYLWNENLWVAYYVAAVLRYTLSLNMTWLVNSAAHIWGTKPYDTRISPTENIYVGYLAYGEGWHNYHHVFPWDYKAAELG-NY--NGNFTTGFIDLFAKLGWAYDLKTVSADMIRKRVNRTGDGSHP---------
>UPI001F0293B0	379	0.421	1.923E-113	6	356	362	2	334	358
------INSNMAPNIISSPIGIL-------FKGEKIDDQ---PVEISKEKEI-----YKRNIIWRNVAIFSGLHIGAVYGAYLALTSAKLLTTLFSILLSMWSGIGITAGAHRLWAHRSYKAKWQLRLILIIFNTIAFQDAAIDWARDHRVHHKYSETDADPHNAKRGFFFSHVGWLLLRKHPDVKQKGKGIDMSDLKSDPIIAFQKKYYFILMPLMCFILPSLIPMYCWNETFLNSYFIPVVFRYVFTLNTTWLVNSAAHLFGNKPYDKYINPSENKGVAMMSLGEGWHNYHHVFPWDYKTSELG-NYRY--NITTAFIDFFAKIGWAYDLKSVSKDTIKSRVLKSGDGTHDVWGW-----
>UPI0006C95214	379	0.443	1.923E-113	51	350	362	36	332	371
---------------------------------------------------VEKPE-QKysWKIVWRNVFAFVYLHIGALYGMYLLYTGAKFLTFVWTILIAMASALGITAGAHRLWAHRSYKAKWPLRIILMIFQTIAFQNHLYEWVRDHRVHHKFTDTDADPHNAQRGFFFSHMGWLLIRKHPDVINKGAVVDMSDLDADPVVVWQRRLYIILMPLFCFLLPAWVPCYFWNENGMYS-WYATIFRYTLSLNLTWLVNSAAHIWGNKPFDDTISATDNIRVAMGAFGEGWHNYHHVFPWDYKAAELG-NYRA--NFTTAFIDFFARIGWAYDLKTVPTTMVEKRAARTGDGS-----------
>A0A1B6F550	379	0.455	1.923E-113	56	356	362	60	356	373
--------------------------------------------------------FQKYTIVWRNVTLFALLHLAALYGFYLIFTSAKLLTTLYAIFLYKCGGLGITAGAHRLWAHKSYKAKTPLKIILLIFNTLAFQDAVLIWARDHRVHHKYSETNADPHNAKNGFFFSHVGWLLCKKHEDVKTKGKNIDLSDLENDKLLTFQKKYYLILMPLICFILPTIVPYYYWNETFINSLFVATFLRYAFTLNITWLVNSAAHIWGHKPYDKNINPVENISVAIFALGEGWHNYHHTFPWDYKTAELK----YYFNFTTVFINFFAKIGWAYDLKTVSKEMIEMRVKRTGDGSHPVWGW-----
>UPI000623891F	379	0.440	1.923E-113	52	356	362	42	349	376
----------------------------------------------------SKPKYQ-WKIVWRNVIAFVYLHLGSLYGLYLCFTAAKLYTTLWLLLYGVVAGVGVTGGAHRLWAHRAYKAKWPLRVFLMILQTAAFQNHIYEWVRDHRVHHKFTDTDADPHNAQRGFFFSHMGWLLVRKHPDVINKGATIDMSDLEKDPVIIWQRRLYIILMPVFCFLLPSWVPCYFWNEKPMYS-WYCTLFRYTLSLHLTWLVNSAAHMYGMRPYDNTISPTDSLSVGIVAFGEGWHNYHHVFPWDYKAGELG-NYRT--NVTTAFIDFFARIGWAYDLKTVAVGMIKKRAARTGDGTryertadhHDHTHE-----
>UPI001CA8A774	379	0.440	1.923E-113	53	361	362	59	368	382
-----------------------------------------------------KQEKYKLKIVWRNVTIFFFLHLGALYGLYLCFTSAKLLTTIFAFVLYQLTGLGITAGAHRLWAHKSYKAKWQLSLLLTILNTMAFQDAAIDWARDHRVHHKYSETNADPHNATRGFFFAHVGWLLCRKHPDVRSKGKGIDMSDLYKDPILAFQKKYYTILMPLFCFVIPTLIPVFLWNETWINAYFIPTILRYVFTLNMTWLVNSAAHLFGNKPYDRFINPSENKGVAIMALGEGWHNYHHVFPYDYKTAELG-NY--RFNFTTAFIDFFARIGWAYDLKTISTDMIQKRVDRTGDGSHDIWGWgdkdQLPEE
>UPI001CC53E47	379	0.415	1.923E-113	33	350	362	41	349	390
---------------------------------ERENKQKELIQE-----LSNSEPKYKWNIVWKNVIVFIYFHLGGIYGFYLWTNGIKTYTILWSIFVEFFAIMGITAGAHRLWSHRSYKAKWPLRLVLMLLQTTSYQNHIYEWVRDHRAHHKFTDTDADPHNSRRGFFFSHIGWLMVRKHPDIFKKGATIDLSDLEKDPIVVWQKRLYVVLMPLLCFVIPTWVPYYFWNEKFTYS-WYSNLARYVFSLNVTWMVNSAAHIWGMKPYDMNICPVENKIVSIFAYGEGWHNYHHVFPWDYKTSEFG---TYNTNFTTAFIDFCARLGLAYDLKTVPDEVIRKRAARTGDGS-----------
>UPI00083C6135	379	0.444	2.632E-113	51	356	362	34	334	358
---------------------------------------------------PKKKYVRH--IVWRNVIIFGYLHLGALFGLYLAFTSAKILTCLFAFILYVCSGIGITAGAHRLWAHRSYKAKWPMEFVLMIFNTIAFQDAAIDWARDHRLHHKYSETDADPHNAKRGFFFAHVGWLLCKKHPDIKEKGKGIDLNDLKKNPILAFQKKYYLILMPLLCFIVPTIIPVYFWNETWLNAYYIPTILRYVFTLNMTWLVNSAAHLFGNKPYDRFINPAENKAVALTAFGEGWHNYHHVFPWDYKTAELG-NY--KFNFTTAFIDACAKLGLAYDLKIVPRDIVQKRVDRTGDGSHDVWGW-----
>T1JPP6	379	0.401	2.632E-113	48	356	362	58	362	363
------------------------------------------------EPVNQDNHKYRLQIVWRNVVIFALLHIGAIYGFYLCLTQAKWTTVAFAYFLYVYSGLGITAGAHRLWSHRSYKAKWPLRLFLAVANTIAFENDIYEWTRDHRVHHLYSETDSDPHDSRRGFFFAHVGWLLCRKHPSVIEKGKKVDCSDVLKDPIVRFQRRYYLPLVITWCFIIPTIIPYFAWNESLWISYFVCSIFRYCFTLNMTWLVNSAAHMWGNQPYDKSHNARENIGVSLGAIGEGFHNYHHTFPYDYSASELG----WEFNLTKFFIDSCAVLGLVYDRRKVSKEVLKRRVQRTGDGSHHHHHH-----
>A0A7J6B624	379	0.415	2.632E-113	18	351	362	54	387	391
------------------PGQTENMTDTEkraCYsARQKENGEITWVDDAFDESYKEKEGVAPPlKIVWRNVALMTLLHIGAVYGLTLIP-SAKASTLFWAWVCFIISAMGVTAGAHRLWSHRSYKAKLPLRIYLAFANSMAFQNDIYEWARDHRVHHKYSETHADPHNATRGFFFSHVGWLLVRKHPDVIEKGSKLDVSDLKADPVVMFQRRYYKSSVVVICFIIPTLVPWYFWGESLWVAYFIPGLLRYAMVLNATWLVNSAAHMWGMRPFDRNINPRENMFVAFSAVGEGFHNYHHTFPYDYATSEHG----GFLNFTKVFIDLMCYIGLAQDCKKPSHDTIMARVKRTGDGSH----------
>A0A7R9I938	379	0.463	2.632E-113	54	351	362	50	343	392
------------------------------------------------------PY-YEWSIVWRNVLAFIYLHGGALYGLYLVFTTAHPATFPWAFLVAGLAALGVTAGAHRLWCHRAYKAKWPLRLILAILQTVAFQNHIYEWVRDHRVHHKFAETDADPHNSKRGFFFSHIGWLMVRKHPDVINKGRTVDMSDLLQDPIVVWQMRTYLVTLPLVCFVLPTWVPIYFWNEDPWTSWYVASILRYTLSLNLTWLVNSAAHIWGTRPFDKNISATDNVPVAVMAFGEGWHNYHHAFPWDYKAGELG-NYRT--NFSTGFIDMFAKIGWAYDLKTVSPEMIKRRAKRSGDGTY----------
>UPI001D08A36D	379	0.455	2.632E-113	57	356	362	61	358	401
---------------------------------------------------------YKWRIVWRNVIAFAYLHVFSIYGAYLALFKAHWLTFFWAFFVAVAAGQGITAGAHRLWAHRTYKAKLPLRIFLATMQTMAFQNHLYEWVRDHRVHHKFTDTDADPHNARRGFFFSHIGWLMIKKHRDVFVKGKQVDLSDLRADPVVMFQKKYYLLLMPLLCFVFPTFVPWYFWNENFWISWYVAGVLRYTLSLNITWLVNSAAHIWGMKPYDRNIAPCENIFVAIAAQGEGWHNYHHVFPWDYKAAELG-NY--KLNISTAFLDFMHYIGQAYDLKTATKDMIDRRAKRTGDGSrHAPTKE-----
>UPI001954CBF7	379	0.453	2.632E-113	44	358	362	68	379	422
--------------------------------------------QKQSASSFSSSSAYRTVLVWRNIIAFVYLHAGFLYGVYLSFTSAKGSTTLLALALGMFGAFGITAGAHRLWSHRAYKAKWPLRVLLMLSQTLAFQNSIYEWVRDHRVHHKFTDTDADPHNARRGFFFSHIGWLMVKKHPDVKQKGQTVDMSDLEQDQVVMFQKKYYFFLMPMFCFVIPTYMACYLLDESLTNSWYVVAIFRYVASLNGTWLVNSWAHIWGTKPYDKNISPTNSTFVGIAAVGEGWHNYHHVFPWDYKTSELG---VYSTNLTTAVIDFFAWIGWAYDLKSVSDDLIKKRVLRTGDGSHQYSEEQL---
>A0A1J1HM95	379	0.525	2.632E-113	55	351	362	74	367	745
-------------------------------------------------------FKFKSPIKWLNTISIVLIHLIFIYGFITYPLKSQLKTTLWGFLVGGISGFGVTAGAHRFWCHRAYKAKLPLRIMLMLAYCVAGQNTLYDWVRDHRVHHKYSETDADPHNSNRGFFFAHVGWLMLQKHPEVIKKGRAIDMSDVLADPVIQFHQKYFIPLKILLCFIVPTVVPVYFWGETWYLAFLSQAVLRYLFGLNFTWLVNSAAHMWGYRPYDKKINPVENIAVAVVAMGEGWHNYHHVFPWDYKAAELG-NY--KLNITTFWIDLFAKMGLAYDLKEPSKELVRKTIEKHGDGSH----------
>A0A8C4T1Q4	378	0.439	3.603E-113	45	351	362	35	333	337
---------------------------------------------TYREKEGPKPARR---IVWRNVILMSLLHLGSLYG-LTLLFSASAATLAWAFLCYWISALGVTAGAHRLWSHRSYKAAFPLRVFLAVANSMAFQNDIYEWARDHRAHHKYSETDADPHNASRGFFFSHIGWLLVRKHPDVIEKGSKLELSDLKADKVVMFQRRYYKLSVILMCFTIPTIIPWYFWGESLWISYFVPGLLRYTLVLNATWLVNSAAHMWGNRPYDKNISPRENRFVTFSAIGEGFHNYHHTFPYDYSASEFG----WKVNLTTCFIDFMCFLGLANDPKKVPKELVQARVQRTGDGSH----------
>UPI001CF55318	378	0.464	3.603E-113	41	351	362	28	334	338
-----------------------------------------MSDDVFDTTYTEKKGPKPPrKIVWRNVILMALLHFGALYGLSFLP-ATKPATIIWALVCFMLSALGVTAGAHRLWSHRSFKAKLPLRIFLAVVNTMAFQNDIYEWARDHRAHHKYSETDADPHNAKRGFFFAHIGWLLMKKHPDVIEKGSKLDLSDLYADEVVMFQRRHYKKLILVMCFIFPTVVPWYFWNESLYTAFYVPGLLRYTLVLNATWLVNSAAHMYGNRPYDKNINPRENKFVAIGAFGEGFHNYHHTFPYDYTSSEFGIRY----NLTTCFINLMCFLGLASDCKKASKETVIARQQRTGDGSH----------
>A0A1D2MTL3	378	0.459	3.603E-113	58	352	362	23	315	348
----------------------------------------------------------RVDIVWRNVALFTYLHLAAFYGGYlLITGQVMWQTFLWGVILHTMSGFGITAGAHRYWAHKSYKAVTPLRLLLAYMQTLAFQNHIYEWCRDHRVHHKFAETHADPHNAKRGFFFSHMGWLLCKKHEAVKVKGKSVDMSDLEQDPIVMFQKKYYLPLVLTISFVIPTIVPSYFWGETASTAFLFAAMFRYCVTLHCTWLVNSAAHRWGPRPYDKSISPAENKSVAWWAFGEGWHNYHHVFPWDYKTSEVG---IYRYNFSAAFIDYMAKVGWAYDLKTVPEKLVKQRVARTGDGSHP---------
>UPI001443440F	378	0.400	3.603E-113	10	356	362	0	324	348
----------MAPNITNGPTGVL----FEG--EQNEVGD----QSKTK---------YKRQIVWRNVIIFSFLHLGALYGVYLSLTAAKWMTLFFAFSLYLGSGLGITAGAHRLWAHRAYKAKWPMELFLVIMNTIAFQDAAVDWARDHRLHHKYSETNADPHNATRGFFFAHVGWLLVRKHPDIKTKGKGIDMDDLRNNPILAFQKKYYVYLMPLMCFVVPTVIPVVLWEETWMNAYFIPTILRYVFTLNATWLVNSAAHLIGNKPYDRFINPSENKAVALTAFGEGWHNYHHVFPWDYKTAELG---DYKFNLTTAFIDLCAKLGLAYDLKLVPRDMVQKRVERTGDGSHELWGW-----
>UPI00187D7B39	378	0.469	3.603E-113	57	361	362	38	343	358
---------------------------------------------------------QPLKLVWRNIILFAYVHVAAVYGLWLLLTAAKFYTFFFSVVLYLSSGLGITAGAHRLWAHRSYKAKLPLRILLTAFNTMAFQDCAIHWARDHRVHHKYSETDADPHNATRGFFFSHIGWLLCKKHPDVIEKGKGLDISDLTTDPVLAFQRKHYLILMPLACFVFPVLVPMYLWNESFLNAFFVAAMFRWTFVLNATWLVNSAAHKWGDRPYDVNINPSQNPSVALFAFGEGWHNYHHVFPWDYKTAELG-NY--ELNFTTAFIDLMAKIGWAYDLKSVSKDIIKTRVERTGDGTHATWGWgdrdQDKIE
>A0A6J1SRL6	378	0.398	3.603E-113	10	356	362	0	338	360
----------MAPNITNAPTGVLfeddDMPSTQG-----MKAGKAMDV---HVPQACDPN-HKIRIVWRNVAIFVYMHLAAVYGGYLLLTSAMWPTIAFAIVMYWAGGLGITAGAHRLWAHKAYKANVPLRILLTIFNTIAFQNHVIEWSRDHRVHHKYTETDADPHNLNRGVFFAHMGWLLCRKHPDVINKGKGIDMSDLESDPILAFQKKYYLILMPVICFIIPTMIPMYFWNETFLNSWFVATMFRYVFTLNMTWLVNSAAHKWGNRPYDESIAPSENLAVSIGAMGEGWHNYHHVFPWDYKAAELG-NYKG--NFTTAFIDFMARIGWAYDLKTVPAAMVKTRVERTGDGSHEVWGW-----
>UPI0006763E5C	378	0.431	3.603E-113	57	361	362	27	329	364
---------------------------------------------------------YEWQIVWRNVLAFIYLHVASLYGIYLILTLKSKiLTLLFALFFGVLSAMGVTAGAHRLWAHNAYKARWPLRLFLAVMQTMAFQNHIYEWVRDHRVHHKFTETDADPHNARRGFFFSHIGWLMVRKHKDVFEKGATVDMSDLEKDPIVMFQKKTYLVVMPLLCFILPAWVPVALWGENPWHSWYVASMFRYTLSLHFTWLVNSAAHIWGNRPYDKYIGATDNKTVAICAFGEGWHNYHHVFPWDYKAAELGQ---YSTNFSTALIDWAAKYGLAYDLKTVSADMIRKRVTRTGDGSHPYSKETKKIE
>UPI00187DAD36	378	0.483	3.603E-113	61	356	362	54	346	372
-------------------------------------------------------------LVWRNIIAFTYVHIAALYGAWLMLTAAKFYTVLFAVLLYVISGLGITAGAHRLWAHRSYKAKLPLRIILIVFNTIAFQDCALHWARDHRVHHKFSETDADPHNATRGFFFSHIGWLLCKKHPDVIEKGKGLDISDLLSDPVLMVQRKYYMLLMPLACFVLPTIVPIYYWNESFVNSFFVATMFRWTFILNATWLVNSAAHKWGDRPYDININPSQNPAVAAFAFGEGWHNYHHVFPWDYKTAELG-NY--NANMTTAFIDLFAKIGWAYDLKSVSEEIIKRRVERTGDGTHPTWGW-----
>T1RTG7	378	0.428	3.603E-113	53	351	362	31	328	372
-----------------------------------------------------KPNRdYEWQVVWRNVLAFVYLHVAAIYGLYlMFTFKVKFYTILFGALFAMMSGLGVTAGAHRLWAHRSYKARWPLRLFLALMQTMAFQNHIYEWVRDHRVHHKFTETDADPHNAKRGFFFSHIGWLMVRKHKDVFEKGATVDMSDLEQDPIVMFQKKTYLVVMPILCFVIPAWIPVHFWGENPWTSWYTAAITRYTIALHFTWLVNSAAHIWGNRPYDKNIGATDNKMVAICAFGEGWHNYHHVFPWDYKAAELG---DYSTNLSTALIDFAAKHGYAYDLKTVSAEMIRKRVNRTGDGSH----------
>A0A7R9MFG6	378	0.448	3.603E-113	51	348	362	68	362	374
---------------------------------------------------MKAPKREyKLEIVWRNVAIMSGLHLAALYGLYLCFESAHWQTIAFAVFLYVISGLGITAGAHRLWSHRAYKAKWPLRVILCIFNTIAFQNSIYEWSRDHRVHHKYSETDADPHNAKRGFFFAHVGWLLCRKHPEVLEKGRNVSCEDLLQDSVVRFQKKHYLPLVLLFCFVLPAIIPYVLWGESYWNAYFICGMLRYCWTLNMTWLVNSAAHFWGRRPYDKHINPSENSVTIIGAIGEGFHNYHHTFPWDYATSELGRHY----NLTTCFIDLFGAIGWAYDRKTVSPNMIRQRKERTGD-------------
>A0A310SQM5	378	0.417	3.603E-113	38	361	362	23	350	380
--------------------------------------EKSTTESENNQKlldqQSSSPEMKyEWQIVWRNVIAFLYLHIGSLYAIYLIFNGTKLYTTLWGAFLAAAAALGITAGAHRLWAHRTYKAKWPMRLLLMILQTVAFQNHIYEWVRDHRVHHKYTDTDADPHNAKRGFFFSHVGWLLVRKHPEVIKKGSAIDMSDLERDPIVYWQKKLYILLIPLLCFILPVWVPCYFWNETLLNS-WYSSLLRYTASLNVTWLVNSAAHMWGMKPYDKAIGPTENKTVAVLAFGEGWHNYHHVFPWDYKAAEFG-NY--GMNFTTAFIDFCTWIGLAYDLKSVPADAIQRRATRTGDGSryHneKDTHEH-PVE
>UPI001A9DE6E4	378	0.428	4.933E-113	50	355	362	31	330	335
--------------------------------------------------IRGKP--EPLEIIWINVFKILVIHLMALYGAYVAVTAAQWKTLLFTLFYVGCSGLSVTAGAHRLWSHRSYKAKLPLRTLLMLFNCMAGQNDIYDWVRDHRVHHKYSETDADPHNVNRGFFFAHVGWLMCRKHPEVTKKGKAIDCADVYNDPVVRFQMRYHIPMTILFCFIMPTMIPHRYWGEAKWNSFFVAAILRWVFQLNSTWLVNSAAHIWGQKPYDKAISPSENWLVSVLAIGEGFHNYHHTFPWDYSTSELG----WRLNPSTMFIEAMEKIGWAYDLKKPTQEMIQQRVQRTGDGSHHSLH------
>UPI001CAA3F8C	378	0.439	4.933E-113	46	350	362	2	299	339
----------------------------------------------TSQKLKSK---YKWDIVWKNVIIFLYLHISSLYGIYLSFTALKLYTTIFAIISISITNLSITAGAHRLWAHKAYKAKWPMRVILMICQTMAFQNHIYEWVRDHRVHHKFTDTDADPHNSKRGFFFSHIGWLMVRKHPDVVKKGATIDMSDLEKDPVVVWQRRYYKILMPLMCFIIPTWIPVYFWGEGVMYA-WHATVTRYILSVNITWLVNSAAHMWGIKPYDSTITPTEIPAVSFLAFGEGWHNYHHVFPWDYKAAEFG-NY--KVNFTTAIIDSFAKIGWAYDLKTVSHEMIEKRACRTGDGT-----------
>UPI001E280401	378	0.426	4.933E-113	54	361	362	25	334	340
------------------------------------------------------PSadKREWKIVWRNVILFAFLHAGGVYGAYLFFTKAMWATRLFAVFLYLCSGLGITAGAHRLWAHKSYKARLPLRILLTIFNTIAFQDSALDWARDHRMHHKYSETDADPHNATRGFFFSHIGWLLVRKHPEIKAKGPTIDMSDLKADPILRFQKRYYLILMPLACFILPSYIPT-LWGETMWNGYFVCAIFRYVYVLNVTWLVNSAAHKWGSKPYDKNINPVETKPVSLVVLGEGFHNYHHVFPWDYKTAELG-NY--SLNLTKLFIDTMAKIGWAYDLKTVSPEVIEKRVKRTGDGSHEEWgyeeIHDSPNE
>A0A834U7G2	378	0.470	4.933E-113	49	356	362	15	319	344
-------------------------------------------------ELSKEKEIYKRRIVWRNVMILSSLHIGAIYGIYLTLTSAKLLTTLFGILLGMCSGFGITAGAHRLWAHRSYKAKWQLRLILIIFNTIAFQDAAIDWARDHRVHHKYSETDADPHNAKRGFFFSHVGWLLLRKHPEVKQKGKGIDMSDLKSDPIIAFQKKYYFLLMPMMCFVLPSLIPMYFWNETFLNAYFVPVVFRYVYTLNTTWLVNSAAHLFGNKPYDKYINPSENKGVAMMALGEGWHNYHHVFPWDYKTSELG-NY--RFNITTAFIDFFAKIGWAYDLKSVAKDMVKARVLKSGDGTHDVWGW-----
>UPI000C1FE9E2	378	0.453	4.933E-113	53	356	362	27	326	347
-----------------------------------------------------KPDNRKLKPVWRNIILMGYLHLAAIYGCYLAFTSAKLATTIFAFIMYQLSGLGITAGAHRLWAHKSYKAKWPLRLMLTIFNTIAFQDAVVDWARDHRVHHKFSETDADPHNAKRGFFFSHVGWLLCRKHPEVKQKGKGIDMSDLYADPILKFQKDYYLMVMPIFCFLIPTWVPMYFWGETFKNAFF-MNLLRYAWALNVTWLVNSAAHMFGDKPYDKYINPAENLSVALLALGEGWHNYHHTFPWDYKTAELG---KYSVNLTCLFIDLMAKIGWAYDLKTVSEDMVRKRVERTGDGSHELWGW-----
>UPI001C2065FD	378	0.466	4.933E-113	57	352	362	29	321	367
---------------------------------------------------------YEWQIVWRNVLAFVYLHIAGVYGLYLAFTVAKAQTVIFTISFAILAGMGVTAGAHRLWAHRAYKAKWPLRVYLAIMQTMAFQNHIYEWVRDHRVHHKFSETDADPHNARRGFFFAHMGWLMVRKHKDVLEKGASIDMSDLEQDPIVMFQKKTYLVIMPLLSFILPAYAPVALWGEDPWTSWYVASIFRYTISLHCTWLVNSAAHIWGNKPYDKNIGPTENKLVSILATGEGWHNYHHVFPWDYKAAELG-NYRT--NFSTAFIDVAAKYGLAYDLKTVSEEMIKRRVSRTGDGTHP---------
>UPI001ED959DA	378	0.417	4.933E-113	10	361	362	15	354	368
----------MSPNITSAPTGVL----FEG-----ETVEdtTIVAPEIQKE----KPQYVR-QIVWRNVIIFVYLHLTALHGFYRIFTSAKLTTTIFAFFLYQLSGLGITAGAHRLWAHKSYKAKWQLRLLLTTFNTLAFQDAVLDWARDHRVHHKYSETDADPHNAKRGFFFAHVGWLLCRKHPDVKQKGKGIDLSDLESDPILAFQRKYYMFIMPLICFILPTVIPVFCWDETWSNAYLIPAVLRYVVTLNATWLVNSAAHLFGSKPYDKFINPSENGGVAFVALGEGWHNYHHVFPWDYKTAELG-NYRC--NLTTAFIDFFAKIGWAYDLKSVSTDMVRKRVERTGDGSHEVWgwgDKDQPQE
>UPI001CA93302	378	0.454	4.933E-113	44	351	362	69	368	371
--------------------------------------------ESYCEKEGPKPARRY---VWRNIILMSLLHLGALYGLWLIP-AAKPVTLVWGFLCFLLSALGITAGAHRIWSHRSYKASLPLRIFLAIANSMAFQNDIYEWARDHRVHHKFSETDADPHNATRGFFFSHVGWLLVRKHPDVIEKGRKLDLSDLKADKVVMFQRRFYKLSVVVMCFLFPTLVPWCFWGESLRNSFFLSAILRYVLVLNATWLVNSAAHMFGNRPYDRNINPRENRLVTFGALGEGFHNYHHTFPYDYSTSEFGWHY----NFTTAFIDLMCLLGLASDRKKVSKETILARKTRTGDGSH----------
>UPI000625BB91	378	0.433	4.933E-113	45	358	362	36	346	378
---------------------------------------------TVAKKSESNETTYEWKIVWHNVIAFLYLHLGALYGIYLFFVSAKLITFVWTMTVASTGAVGITAGAHRLWAHRAYKAKWPLRVLLMICQTMAFQNHLSEWVRDHRVHHKFTDTNADPHNAKRGFFFSHIGWLLVRKHPDVITKGATVDVSDLEKDPVVVWQRRLYVILMPVFCFLIPTWVPCYFWGETAMNSWYCAAVFRYTLSLNLTWLVNSAAHIWGMKPYDDSISPTDDFLIAVGAFGEGWHNYHHVFPWDYKAAELG-NYRA--NFSTALIDFFAWVGWAYDLKSVPIEMVNKRAARTGDGSRTRQNEHY---
>A0A2A3E412	378	0.437	4.933E-113	37	361	362	13	337	623
-------------------------------------SQKNVHQEkKNNEKIdqnLSNSKKYEWKIVWKNVILFIYFHIGALYGFYLWCNGTKKYTILWFFIMTFASSMGITAGVHRLWSHRAYKAKWPLRFLLMLFQTLAYQNHIYEWVRDHRVHHKFTDTDADPHNARRGFFFSHIGWLLIRKHPDVIKKGATVDMSDLEKDPIVVFQRRLFYVLMPLLCFVIPVGVPCYFWNEQFINS-WYNNLARYVFCLNMTWLVNSAAHMWGMRPYDVNIGPTENLIVSMLVCGEGWHNYHHVFPWDYKAAELGG---YKTNLTTAFIDFCALLGQAYDLKTVPEKMIAKRIARTGSGSRFFKIVDNIME
>UPI0005CF49F5	377	0.447	6.753E-113	44	356	362	29	333	356
--------------------------------------------EETKEKIE-----YKLQIVWKNVFIFLFLHIGALYGIYLIFTSAKIATTIFAFLLYQASGIGITAGAHRLWSHRSYKATWQLRLLLIILNTLAFQDAAVDWARDHRMHHKYSETDADPHNATRGFFFSHVGWLLCRKHPQIKEKGKGIDLSDLKSDPILKFQKRYYIYLMPLVCFFIPMVIPVYFWSETWANAYFIPTILRYTFTLNMTWLVNSAAHLFGRKPYDQYINPSENKGVAIMALGEGWHNYHHVFPWDYKTSELG-NY--AFNFTTAFIDFFSRIGWAYDLKTASIDMVKKRVERTGDGTHEVWGW-----
>UPI00067BBA1C	377	0.441	6.753E-113	57	356	362	23	320	360
---------------------------------------------------------HEWQIVWRNVFAFVYLHVAATYGFYlMFTGRVRIWTILFAISFAVISAMGVTAGAHRLWAHRAYKAKWPLRLFLAILQTMAFQNHIYEWVRDHRVHHKFTETDADPHNAKRGFFFSHIGWLMVRKHKEVFEKGATVDMSDLEKDPIVMFQKKTYLFVMPIVCFVIPAWLPVYFWGEDPWTSWYAASIARYTLTLHFTWLVNSAAHIWGNRPYDKYIGATDNKTVAICAFGEGWHNYHHVFPWDYKAAELG-NYST--NMSTALIDIAAKYGLAYDLKTVSADMIRKRVARTGDGSHPSAKE-----
>A0A084W6J7	377	0.468	6.753E-113	57	356	362	37	347	369
---------------------------------------------------------RKIKLVWRNVLAFGYLHLAAVYGAWLMLTSARLYTIAirvvfslnfpfsncVAFVLYVMSGLGITAGAHRLWAHRSYKAKLPLRIILAIFNTIAFQDCALHWARDHRVHHKYSETDADPHNATRGFFFSHIGWLLCRKHPEVIAKGKQLDITDLEADPVLRFQRKHYMLLMPLACFILPTITPVYFWNESWTNAWFVATLFRWTFILNVTWLVNSAAHKWGDKPYDKSISPSENRTVASFAFGEGWHNYHHVFPWDYKTAELG-NY--RMNLTTAFIDFFAKIGWAYDLKTVSQEIVEKRVKRTGDGSHPTWGW-----
>UPI0005CDD325	377	0.411	6.753E-113	39	361	362	26	344	370
---------------------------------------VNVSKSyDSKNKLHSKYT---WNIVWRNVIAFIYLHLGAVYGIYLFFTAAKLLTVLWSVLIAMVAALGITAGAHRLWAHRSYKAKWPMRLMLMIFQTIAFQNHLFEWVRDHRVHHKFTDTDADPHNAQRGFFFSHMGWLLVRKHPDVIEKGATVDMSDLEADPIVIWQRRLYIILMPIFCFLLPAWIPCYFWGENAMFS-WYATICRYTMSLNLTWLVNSAAHIWGMRPYDKTFSATDNIRVAMGAFGEGWHNYHHVFPWDYKAAELG---DYRANFTTAFIDLFARIGWAYDLKTVHVNLIEKRAARTGDGTriKPNSEEHYHEE
>A0A3Q0JL17	377	0.387	6.753E-113	0	356	362	0	350	371
MAPSLTPHflseaEVISPSVY--PIKSKPSPS-----PGIEPNE---SYSSR------HPY--RWSIVWRNVLAFAYLHLGASYAVYLMFFNQVQLkTILYMLFVGFISGEGVTAGAHRLWAHRTYSAKWPLRLILMLANSMAFQNHLYEWVRDHRVHHKFTDTDADPHNSRRGFFFSHMGWLMVRKHPDVKRRGATVDLSDLEKDWVVMFQKKYYLILMPICCFLIPPLIPWYFWSEKWTNAWYVfhknwetlCALLRYTVSLHGTWLVNSAAHIWGMRPYDKHISSSENSSVAFLAFGEGWHNYHHTFPWDYKAAELG-NY--RLNLTTAIIDMFAWIGWAYDLKTASPEMVSRRVARTGDGTrHGHSHE-----
>UPI001CB8EC6B	377	0.417	6.753E-113	48	357	362	63	372	402
------------------------------------------------EKSSNTESSYEWKIVWRNVIAFIYLHIAAIYGLYLSFTSVKFQTNLWFCSLGIFGGIGVTAGAHRLWAHRTYKAKWPMRFLLMILQTVAFQNHIYEWVRDHRVHHKFTDTNADPHNAKRGFFFSHVGWLLVRKHPDVLKKGATIDMSDLENDPIVVWQRRLYLLLVPLFCFLLPVWVPCYFWKETLFNS-WYSTLARYTLSLNATWLVNSAAHIWGAKPYDKNIGPTENKSVAIMAFGEGWHNYHHVFPWDYKAAELG---DYKANITTAFIDFFARLGLAYEMKTVPVEAIKRRAIRTGDGTkynkHDDSHHH----
>UPI0018653CCC	377	0.465	9.245E-113	45	351	362	32	330	334
---------------------------------------------TYKEKEGPKP---PLKIVWKNVILMSGLHIAALYGFIIIP-SASILTLVWSVFCFLVSALGVTAGAHRLWSHRSYKASLPLRIFLAIANSMAFQNDIFEWARDHRVHHKYSETDADPHNAVRGFFFSHIGWLLVRKHPDVIEKGRKLELSDLKADKVVMFQRKYYKPSVLVMCFFIPMWVPWYFWGESLWVGYFIPALLRYTLVLNATWLVNSAAHMWGNRPYDQNINPRENKFVTFSAIGEGFHNYHHTFPYDYATSEFG----WKLNLTTCFIDFMCFLGLARDCKRVSRELVLARAQRTGDGSH----------
>UPI000252BA78	377	0.406	9.245E-113	10	356	362	0	326	347
----------MAPNVTSTPSGI-----FDG----DNRSDQAII------ETPKKKY--KKHIIWRNVIIFSYLHLAAVYGLYLVFTSAQFKTTLFALFLYICTGLGITAGAHRLWAHKSYKAKWPLELVLVIWNTMAFQDAAIHWARDHRVHHKYSETDADPHNATRGFFFAHIGWLLCKKHPDIKEKGKRIDISDLEKNRILAFQRKYYLILMPLFCFVLPTIIPVYGWNETWSNSYFVATVLRYVFVLNMTWLVNSAAHIFGNKPYDKFINPSENKAVAIGALGEGWHNYHHVFPWDYKTAELG-NY--RFNVTTAFIDMCAKLRLAYDLKSVPSDLVKKRVERTGDGSHNLWGW-----
>G8FQ62	377	0.454	9.245E-113	62	356	362	39	330	352
--------------------------------------------------------------VWRNIIAFAYLHIAADYGFYLFLVSAKWQTDIFAYLLYVASGLGITAGAHRLWAHKSYKAKWPLRVILTLFNTIAFQDSAIDWARDHRMHHKYSETDADPHNATRGFFFSHIGWLLVRKHPELKRKGKGLDLSDLYADPILRFQKKYYLILMPLACFVLPTVMPVYLWGETWTNAFFVAALFRYTFILNVTWLVNSAAHKWGDKPYDKDIKPSENMSVSLFAFGEGFHNYHHTFPWDYKTAELGNHR---LNFTTKFINFFAKLGWAYDMKTVSGTIVQQRVKRTGDGSHHLWGW-----
>UPI000614AA55	377	0.414	9.245E-113	10	356	362	0	333	357
----------MAPNITSSPTGVL----FEG--ETLEDTP--VVAEPVKQKYV-------RRIVWRNVIIFSYLHLAAVYGLYLVFTSAKFATTLFALVLYFVCGFGITAGAHRLWAHKSYKAKWPLQLFLMICNTMAFQDAAIDWARDHRLHHKYSETNADPHNAKRGFFFAHVGWLLCRKHPDISEKGKGIDLSDLRNNRILAFQKKYYKYLMPLLCFIVPTIVPVVGWSETWPNAYFVAAILRYVLGLNMAWFVNSAAHLYGFKPYDKNINPVENRGVSIISLGEGWHNYHHVFPWDYKAAELG-NYRYsptRYSVTTAFIDLCAKLGLAYDLKIVPDDVVRKRVERTGDGSHEVWGW-----
>A0A482XKD3	377	0.477	9.245E-113	50	356	362	31	338	370
--------------------------------------------------VGKKPE-QKQykvKLVWRNILLFVYLHAAALYGAYLMVTAARVYTGIFATILYMCAGFGITAGAHRLWAHRSYKATLPLRLILVVFNTLAFENHVIEWARDHRVHHKYSETNADPHNAKRGFFFSHIGWLCCKKHPDVMEKGKGIDMSDLASDKLLMFQKKYYLILMPLICFTIPTIIPVYCWGESWKNAWFVATMFRYTFTLNMTWLVNSAAHLWGQRPYDQFINPSENLGVSVGALGEGWHNYHHTFPWDYKTAELG-NYRT--NFTTAFIDFFAKIGWAYDLKTVPMAMIAKRVKRTGDGSHPLhhSHE-----
>UPI00178247BD	377	0.461	9.245E-113	57	361	362	64	368	382
---------------------------------------------------------RKLKLVWRNIILFGYLHVAALYGAWLLFTSAKWPTVFFSIFLYSIGVLGITAGAHRLWAHRSYKAKWPLRLILIAFNTCAFQDAAYHWARDHRVHHKFSETDADPHNATRGFFFSHVGWLLCKKHPDVIAKGKSLDLTDLHADRILMFQLKHYMLLMPLACFILPTVIPMYFWDESFINSWFVATMFRWCVLLNVTWCVNSAAHKFGGRPYDKSINPSENPGVALFAFGEGWHNYHHVFPWDYKTAEWG-NY--SMNLTTAFIDFFAKIGWAYDLKSVSSEIIEKRVARTGDGSHELWgygDKDITKE
>A0A834JRF0	377	0.448	9.245E-113	48	357	362	88	393	427
------------------------------------------------QKSLRSKSKYKWNIVWRNVIAFLYLHISAVYGLYLCFTGAKLCTVIYTFVIGFIAAFGVTAGAHRLWAHKSYKAKWPMRVILMICQTIAFQNHIYEWVRDHRVHHKFTDTDADPHNAQRGFFFSHIGWLMLKKHPDVIKKGAMIDMSDLEKDPVVVWQRRLYIVLMPLFCFIIPTWIPWHFWGERPMYAWYLTLF-RYTLSLNLTWLVNSAAHIWGMKPFDSSISPTDSYSVGIAAIGEGWHNYHHVFPWDYKAAELG-NY--KVNFTTAIIDGFAKLGWAYDLKTASVEMIQKRAARTGDGSRYKLIED----
>B7PMS4	377	0.414	1.266E-112	41	354	362	10	317	324
-----------------------------------------MAEPASATTPATKPF--KAQIVWRNVILMGYLHLISLYGFYIIFTAAQWKTILAAYILYTISGIGITAGSHRLWSHRSYKAKLPYRILLMLFQTMAFQNDIYDWARDHRVHHKFSETTADPHDATRGFFFSHVGWLLCRKHPDVISKGKTIDLSDLMADPVVRFQRKYYMPLMVLTCFLLPALGPWYFWGESLWYSFLVCSLTRYCFTLNMTWLVNSAAHTWGNRPYDKHISPRQNLVTIVGAHGEGFHNYHHTFPHDYRTSELG----CRINTTTWFIDFFAWLGQVYDRKEIPTNVVENRMLRTGDGSRGLT-------
>UPI000718EAF6	377	0.439	1.266E-112	46	361	362	2	309	340
----------------------------------------------TSQKLGSK---YKWDIVWFNFIFFLYLHISCLYGIYLSFTAVKLYTTIFAIITIPITNLGITAGAHRLWSHKSYKAKWPMRVILMICQTMAFQNHIYEWVRDHRVHHKFTDTDADPHNSKRGFFFSHIGWLMVRKHPDVIKKGATIDMSDLEKDAVVVWQRRLYIILMPLFCFIIPTWIPVHFWGERPMYA-WYLTIFRYTLSLNITWLVNSAAHIWGTKPYDSSISPTDSYSVGLAAFGEGWHNYHHVFPWDYKAAELG-NY--KANFTTAIIDGFAKIGWAYDLKTVSHEMIEKRASRTGDGTK-YTHVDDQHE
>UPI00073D524B	377	0.458	1.266E-112	52	350	362	3	299	341
----------------------------------------------------SKEFksKYKWNIIWKNVIIFLYFHISSLYGIYLSLTALKLYTTIFIIISIQITSVSITAGAHRLWSHKSYKAKWPMRLILMICQTMAFQNSIYEWVRDHRVHHKFTDTDADPHNSRRGFFFSHIGWLMLKKHPDVKKKGATIDMSDLEKDPVVVWQHRHYRILMPLICFIIPTLIPVYFWGECLKNA-WYATITRYVLSLNITWLVNSAAHIWGMKPYDSTISPTEIPAVSFLAVGEGWHNYHHVFPWDYKAAELG-NY--KLNLTTAIIDGFAKIGWAYDLKTVTREMIEKRACRTGDGT-----------
>UPI0008116F78	377	0.430	1.266E-112	41	361	362	20	340	347
-----------------------------------------IAVLDTKLKPGEEKEEYKLQIVWRNVIIMAALHLSALYGLYLCFVSAKWQTSVAAFIFYQMSGLGITAGCHRLWAHRAYKARLPLRIFLAFIQTMAFQNHIYEWSRDHRVHHKYSETDADPHNANRGFFFAHVGWLLVRKHPEVIKKGRQISLDDIMQDPVVRFQKKYYLPLVLLCCFVIPTLVPHLLWNESLYNAFYICALFRYAFTLNMTWLVNSAAHFWGRHPYDKEISPAENSFTIIGAIGEGFHNYHHVFPWDYAASELG----WRFNLSTIFINAMAAIGQAYDLKRVSPEMIRKRKARTGDvathGNYGFYHPNASEE
>V5I9A7	377	0.451	1.266E-112	53	361	362	29	336	349
-----------------------------------------------------KPSDRKLKLVWRNIILFAYLHAVAVYGLYLMFTSAKIATSIYAIILYQLGGLGVTAGAHRLWAHRSYKANVPLRIILTVFNTMAFENSVIEWSRDHRVHHKFSETDADPHNAKRGFFFSHVGWLLCRKHPDVKNKGKGIDMSDLYEDPILAFQDRYYLILMPFACFILPTMVPMYLWNETFVNAFCINIF-RYILTLNATWLVNSAAHLYGHKPYDRYINPAENLTVSLLALGEGWHNYHHTFPWDYKTSELG---KYSVNFSAAFIDFFAKIGWAYDLKTVSEDMVKKRVLRTGDGTHEIWgwgDKDQPKE
>A0A8C4CCQ7	377	0.394	1.266E-112	2	351	362	23	365	369
--PTEPPF-HSR-GGMRN-ERTRDeLAGGMTVGEQQRSDAAAV-GDVFDDTYKEKDGPKPPmRIVWRNVVLMSLLHVGALYGLVVVPY-ASLSTWIWTAVCFFISALGVTAGAHRLWSHRSYKASVPLRIFLAVANSMAFQNDIYEWARDHRVHHKYSETDADPHNASRGFFFAHIGWLLVRKHPDVIEKGRKLDLSDLKADPVVMFQRRHYKLSIVLMCFVLPTFVPWFLWGESLWVSYFIPGLLRYTIVLNATWLVNSAAHMWGMRPYDKSINPRENKFVVFSAVGEGFHNYHHTFPYDYAASEFG----CSLNLTTLFIDLMSCLGLAKDCKRVSAEMVAARVKRTGDGSH----------
>A0A7M7H993	377	0.413	1.266E-112	35	357	362	22	346	372
-----------------------------------EEKPVSNSKPTYLEAQKSDKSKYTWKIVWRNVIAFVYLHVGALYGFYLFFHGAKILTVLWTILIACSAALGITAGAHRLWCHRAYKAKWQLRLILMIFQTIAFQNHLYEWVRDHRVHHKFTDTDADPHNAKRGFFFSHMGWLLVRKHPDVIAKGASVDMSDLETDPIVVWQRRLYIILMPIFCFLLPAWIPCYFWGENGMYS-WYATIFRYTASLNLTWLVNSAAHIWGTRPYDETISATDNIRVALGAFGEGWHNYHHVFPWDYKAAELG---DYKANFTTAFIDFFARIGWAYDLKTVPVELVEKRAARTGDGnrikqSSPeHSHED----
>UPI001CB9E152	377	0.433	1.266E-112	57	356	362	47	344	376
---------------------------------------------------------YKWKIVWRNVIIFLYFHISAMYGAYLFFTVVRWYTVIFCLFTLYTGLVGITAGAHRLWTHKSYKAKWPMRVILMICQTIAFQNHIYEWVRDHRVHHKYTDTDADPHNAKRGFFFSHIGWLMLKKHPDVIKKGATIDMSDLEKDPIVVWQRKLYIVLMPLLCFIIPTWIPSYFWGERPIYA-WYLTIFRYTTCLNITWLVNSVAHIWGMKPYDRYISPTDSYSVGITAIGEGWHNYHHVFPWDYKTSELN-NY--GMNFTTAVIDGFAKLGWAYDLKTVSPEMIQRRAARTGDGTkyHLIDHE-----
>A0A2P8ZGJ8	377	0.440	1.266E-112	57	358	362	51	348	382
---------------------------------------------------------YKWNIRWRNVFAFIYLHVFGVYGLYLAFTAAKWQTSVWAVYVASMAAMGVTAGAHRLWCHRAYKAKWPLRLILCILQTVAFQNHIYEWVRDHRVHHKFCDTDADPHNSKRGFFFSHIGWLMIRKHPDVKEKGKTVDMSDLESDPIVVWQRRTYLLVMPLLCFYVPAYVPCYFWNEDPWTSWYVASIMRYTLSLNITWLVNSAAHMWGTKPFDKTISGVESLTVGILAHGEGWHNYHHVFPWDYKAAELG---TYRANFTTGFIDLFSKIGWAYDLKTVSDEMIKKRIARTGDGSRQI-EEVI---
>A0A336MI11	377	0.480	1.266E-112	57	356	362	55	351	402
---------------------------------------------------------YHMQIVWLNVILFCYLHASGLYGLYLMFTKAKLATIVFTFFLMIFCGLGITAGAHRLWSHKAYKAKWPLRLLLMIAQTAAHQDAIYVWSRDHRVHHKFTDTDADPYNAKRGFFFSHIGWLMVKKHPAVIAKGKTIDMSDMEADPIVMFQKKFFIPLMIIFCFLLPTYIPVYFWNESVATAFYVATMFRYCAGLNGTWCVNSVAHIWGMKPYEKTISPCNNFYVAAFGLGEGWHNYHHVFPWDYKTSELG-KYSS--NWTTGFIDFFAKIGWAYDLKTVSNEMIRKRVLRTGDGSHKYSKE-----
>A0A7I0Z260	377	0.378	1.266E-112	9	360	362	268	612	618
---------HRLPEVciVKAkmpPQGQQSesWVLNETDLNKDADTPI---VPPSAEK-------RKLQIVWRNVILFALLHIGGVYGAYLFFTQAMWSTRLFAVVLYLCSGLGITAGAHRLWAHKSYKARLPLRMLLTLFNTIAFQDSVIDWARDHRMHHKYSETDADPHNATRGFFFSHVGWLLVRKHPEIKAKGHTIDMSDLKSDPVLRFQKRHYLLLMPLACFILPTYIPT-LWGETLWNAYFVCAIFRYVYVLNVTWLVNSAAHKWGDKPYDKNINPVETKPVSLVVLGEGFHNYHHTFPWDYKTAELGH---YQLNFSKLFIDFMATIGWAYDLKTVSTDVIEKRVKRTGDGSHKEWGQEIKE-
>A0A3Q2D323	377	0.420	1.266E-112	45	351	362	353	651	655
---------------------------------------------TYREKEGKKPARI---LVWRNIIMMSLLHIGALYGLLLIP-SASWLTLGWTAVCYMISALGVTAGAHRLWSHRSYKASFPLRVFLALGNSMAFQNDIYEWARDHRVHHKYSETDADPHNAKRGFFFSHIGWLLVRKHPDVIEKGRKLDLGDLRADPVVMFQRRYYKLSVVLLCFVVPTVVPWYFWGESLAVGYFVPGLLRFTVVLNATWLVNSAAHMWGNRPYDKTINPRENPFVALSAIGEGFHNYHHTFPFDYATSEFG----CKINITTAFINLMCFLGLARDRKSVSRDMIAARIQRTGDSSY----------
>UPI001C2057BA	376	0.430	1.733E-112	53	361	362	29	333	337
-----------------------------------------------------KAEKRKWEIVWRNVTLFALLHIGGVYGAYLFLTKAMWRTSLFAVVLYLCSGLGITAGAHRLWAHKSYKARLPLRLLLTLFNTIAFQDSVLDWARDHRMHHKYSETDADPHNATRGFFFSHVGWLLVRKHPEIKAKGHTIDLSDLKADPVLRFQKKYYLYLMPLCCFILPTYIPT-LWGESVWNAYFVCAIFRYVYVLNVTWLVNSAAHLWGSKPYDKNINPVETKPVSLVVLGEGFHNYHHTFPWDYKTAELG---EYSLNLSKLFIDGMAKIGWAYDLKTVSPDIIEKRVKRTGDGSHERFHAEAKEE
>R4G4I7	376	0.448	1.733E-112	47	356	362	19	325	348
-----------------------------------------------EEEPIQKVQEYKLQIVWRNVLLFAYLHLAAVYGAYLMIFEAKWFTVAWTILLYYTSALGITAGAHRLWSHRAYKARLPLKILLAFCNTISFQNHIFEWARDHRVHHKFSETDADPHDARRGFFFSHVGWLLCRKHPNVKEKGKVIDLSDLYADSVVMFQKRHYLILMPLACFIMPTMVPMYFWNETFLCSWFVATMFRYAFVLNMTWLVNSAAHMWGNKPYDMTINPSENLGVALGAAGEGWHNYHHVFPWDYKAAELG-NYRA--NFTTGFIDFMSRIGMAYDLKTVPKEVIDKRCARTGDGTRQLWGW-----
>UPI0007671D60	376	0.439	1.733E-112	54	356	362	26	327	351
------------------------------------------------------PSKTKYEIriVWRNVIYFLLFHLGALYGLYLVFTSAKLLTTIFAYWLYRVGATGVTAGAHRLWTHRAYKAKWPLQLLLMVMDTIAFQDSVIHWARDHRVHHKYSETNADPHNAKRGFFFSHIGWLLCRKHPDLIEKGNGIDISDLKSNPILAFQKKYYIILMPLLCFVMPTVVPVVCWGETWTNAYFVSGILRFVFTLNVTWLVNSAAHLYGNKPYDRSINPSENKIVSLLAVGEGWHNYHHVFPWDYKTSELGG---YKLNTTTAFIDFWAKLGLAYDLKVVPKKVIQKRVENTGDGSHELWGW-----
>A0A7J7BB76	376	0.445	1.733E-112	52	356	362	30	330	352
----------------------------------------------------KKPDEYKLRLVWRNIFLFAYLHALALYGFYLMFTSAKILTSLWGFVLYQLGGLGITAGAHRLWAHRSYKAKWPLRLLLTLFNTLAFQDAVVDWARDHRVHHKYSETNADPHNATRGFFFAHVGWLLCRKHPEVREKGKGIDLSDLYQDPILRYQKKFYLLVMPIVCFIIPTTVPMYLWNETFMNAFCINLF-RYTFTLNATWLVNSAAHIFGDKPYDRFINPSENISVAVLAMGEGWHNYHHTFPWDYKTSELG---KYSTNFTTAFIDFMARIGWAYELKTVPQELIKKRVLRTGDGTHELWGW-----
>UPI00062303D8	376	0.443	1.733E-112	10	354	362	0	327	353
----------MAPNITSTPTGVL----FEG----DTITETQLIKEP-KEK---SKYVRR--IIWKNVAIFSFLHLGALFGVYLSFTSVKLATVVFAILLYQCSGFGITAGAHRLWAHRSYKAKWPLQLLLMIFNSIAFQDAAIVWARDHRVHHKYSETDADPHNAXEGFFFSHVGWLLVKEHPEVTEKGKEIDLSDLESNPILAFQKKYYVVLAPFLCFVLPTVIPVVCWNETWLNAYFIPTVLRYIFTLNMTWLVNSAAHMFGNKPYDKYIYPSENKGVTIFTLGEGWHNYHHVFPWDYKAAEFG-NY--SFNFTTAFIDFFARIGWAYDLKSVSEDMVKKRVERMGDGSYEVW-------
>A0A670I5L6	376	0.454	1.733E-112	44	351	362	53	353	357
--------------------------------------------ETYREKEGPKP--QKR-YVWRNIILMSLLHLSALYAAIWLTPTAKFATLVWVFVLFVLSGLGITAGAHRLWSHRSYKASLPLRIFLAIINSMAFQNDIYEWARDHRVHHKYSETDADPHNAKRGFFFSHIGWLLVRKHPDVKEKGKKLDLSDLKADKVVMFQRRHYKTSVVIMCFIFPTVVPWYFWGETYHTSFFMAAILRYALILNATWLVNSAAHMYGNRPYDKNINPRENHFVVLGALGEGFHNYHHTFPYDYSTSEFGLNW----NITTAFIDLMCYLGLATDCKRVSKETIMARKIRTGDGSH----------
>UPI000771A44A	376	0.400	1.733E-112	48	357	362	38	350	376
------------------------------------------------QTPKTQKSKYEWNIVWRNVIAFVYLHVGALYGFYLFFAGAKFLTVLWTILIAATAAVGITAGAHRLWAHKSYKAKWPMRIILMVFQTIAFQNHIYEWVRDHRVHHKFTDTDADPHNAKRGFFFSHMGWLLIRKHPDVITKGATVDMSDLEKDPIVVWQRRLYIILMPLCCFLVPTWIPCYFWGETAMYS-WYATIFRYTASLNLTWLVNSAAHIWGTKPYDNSISPTDNIRIAIGAFGEGWHNYHHVFPWDYKAAELG-NYKG--NFTTAFIDAFAWLGLAYDLKTVPVEMVQKRAARTGDGTriqqdehHGHTYED----
>A0A6P7UY36	376	0.428	1.733E-112	49	357	362	68	376	377
-------------------------------------------------KQVSKEAEQlqrfKTEIVWRNVAIFAILHSMALYGMYVALYQAMWKTWIFAYFWGTFAGLGVTAGAHRLWSHRAYRARFPLRMALMVFNCMACQNDLYEWTRDHRVHHKFSETHADPHNVNRGFFFAHMGWLMCKKHPDVMRKGKAVDCSDLLRDPVIRFQKKYYVPLTTFFCFYLPAVLPHYMFGETYWNAFFVSTMLRYVFSLNFTWLVNSAAHLWGCRPYDKHISPAENRFVSWAAIGEGFHNYHHTFPWDYSTSELG----WKLNFTTMFIDCMAAIGLAYDLKTVPKEVIEKRKTRTGDGSYDHLHLH----
>A0A2J7PNJ8	376	0.426	1.733E-112	49	361	362	44	351	384
-------------------------------------------------EHKDEPGKQYNlKIRWRNVIAFLYLHVFTLYGIYLAFTAAKYQTNIWTTAVLIFASIGVTAGAHRLWCHRSYKAKLPLRILLCIMQTIAFQNHIYEWVRDHRVHHKFTDTDADPHNSKRGFFFCHIGWLMVRKHPDVKIKGKTVDMSDLESDPVVVWQRRTYLVTMPLLCFVLPALVPVYFWNEDPWVSWYVASVMRYTLQLNGTWLVNSAAHMWGYKPFDKDISAVENLTVASLGFGEGWHNYHHVFPWDYKAAELG---PYRTNWTTGFIDFFSRIGWAYDLKTVSTEMIRRRAARTGDGSR---HSDAPLE
>UPI000B90950D	376	0.447	1.733E-112	60	351	362	83	372	407
------------------------------------------------------------KIVWRNVAIFAYLHAFAAYGAYlWLSGQVMWQTFLWGFHYYIMSGFGITAGTHRYWAHKSYKAKMPLQIFLAYMQTIAFQNSIHEWCRDHRLHHKYTETNADPHNAKRGFFFAHMGWLMARKHEAIKIKGKGLDMSDLEADPVVMFQKKWYLLLVLFGCFVIPTLVPWIFWGESLKVAFFFAAMFRYCATLHCTWLVNSAAHLWGPRPYDNRINPAENKTVSWWAFGEGWHNYHHVFPWDYKTAEVG---VYRYNFSAAFIDFFAKIGWAYDLKTVPEHIVKARVARTGDGTH----------
>A0A2S2QBU8	376	0.484	2.372E-112	61	347	362	27	310	341
-------------------------------------------------------------IVWRNVILFAYLHLAALYGALLIFTSAKIATTIFAIFMYQVSLIGITAGAHRLWSHRSYKAKWPLRVILMICNTVAFQNHVFEWSRDHRLHHKYSETNADPHNANRGFFFSHIGWLLCRKHPDIMDKGRGIDVKDLLADPIVAFQKKYYKFLMPMLCFIIPTLIPVYCWGESWSNSWFVAAMFRYTFSLNITWLVNSAAHMWGGRPYDRFINPAENITVALLALGEGWHNYHHVFPWDYKAAELG---DYRLNITTAFIDFFAKIGWAYDLKTVSADTLRKRMERTG--------------
>UPI000C20E63F	376	0.474	2.372E-112	52	359	362	26	327	346
----------------------------------------------------TKP--REYKYVWRNIILYIYLHVVSFYGVYVLFTSAKFLTIILGFILLNMGNLGITCGAHRLWSHKSYKAKTPLKILLVIMQTLAFQNSAIEWARDHRVHHKFSETNADPHNATRGFFFSHVGWLLTRRHPDVKEKGKGVDISDLTSDPILRFQQKHYVPLMIFTSFVLPTVLPMYLWNEGFVNA-WVLNLLRYCLGLNITWLVNSVAHMFGDKPYDKFINPGENFSVALLALGEGWHNYHHTFPWDYKTSELG---KYSTNMSTLFIDFMAKIGWAYDLKTVSEDMIKKRVKRTGDGTHNLWGWTDK--
>B6CBS3	376	0.404	2.372E-112	10	361	362	0	336	351
----------MPPEGL--ITGVL----FES-DARTADMAIDAPAPPYAEK--------RPlKIVWRNTILFVFLHLAGLYGGYLFLTTAMWRTCLFAFVLYLCSGLGITAGAHRLWAHKSYKAKLPLRILLTIFNTIAFQDSVIDWARDHRMHHKYSETDADPHNATRGFFFSHMGWLMVKKHPEIKAKGHTIDHSDLWADPVLRFQKKHYLKLMPLACFILPTYIPT-LWGETMWTAFFVCAIFRYTYVLNVTWLVNSAAHKWGDKPYDKNISPVETKPVSLVVLGEGFHNYHHTFPWDYKTAELGH---YMFNFSKMFIDFNAMIGWAHDLKTVSRDIVEKRVKRTGDGSHAVWGWDdnnVPIE
>A0A8J5AKJ4	376	0.450	2.372E-112	51	356	362	34	334	352
---------------------------------------------------LAKP--RKYEWVWRNIAAFSFLHLSAIYGIYLLFTSAKLYTIIFAVVVYFISILGITAGCHRLWAHRSYKAKLPLRILLVAFNTIAFQDCALHWARDHRVHHKFSETDADPHNAKRGFFFSHVGWLLCKKHPDVIEKGKSLDISDLLADPVLIFQRKYYMILMPLACFILPTIVPMYFWNETFLNSFFVSTMFRWTFVLNFTWLVNSAAHKWGHRPYDVNINPAQNPIVSILVLGEGWHNYHHVFPWDYKTAELG-NYRA--NYTAAFIDFFAKIGWAYELKSVSHEIVKTRVERTGDGSHAIWGW-----
>UPI0012D3DFB3	376	0.410	2.372E-112	10	361	362	0	344	356
----------MPPNAtsVVECTGVLDECDAETVDGGL---DKNIV-------ELKHANPRKLKLVWRNIMIFGYVHLAAVYGAYLMLTSARVYTAVFALVLYLTSGLGITGGAHRLWAHRSYKAKLPLRILLTIFNTMAFQDCAIHWARDHRVHHKYSETDADPHNATRGFFFAHVGWLLCKKHPEVKAKGKGLDISDLEADPVLHFQKKYYLILMPIACFILPTLIPWYFWGETLKNAWFVAAMFRWTFVLNVTWLVNSAAHIYGDHPYDKYINPTENKSVALFAFGEGWHNYHHVFPWDYKTAELG-NYRS--NFTTMFIDAMSKIGWAYDLKTVDPQTVKKRVERTGDGTHHTWGWgdkdQSPKE
>A0A069DSW7	376	0.441	2.372E-112	54	360	362	37	339	374
------------------------------------------------------PH-YEWQIVWRNVLGFVYLHVGALYGLYLAFTVGKSYTTLWAIFYASLGAMGITAGAHRLWAHKSYKAKWQLRLLLTIFQTIAFQNHVFEWVRDHRVHHKFTDTDADPHNSKRGFFFSHIGWLMVKKHADVKAKGKAVDMGDMEKDWVVMFQKKYYMIVMPVFCFAIPTMVPIYLWNEAVWNAWYIAGVLRYTLSLNGTWLVNSAAHIWGTKPYDKNISPSENLSVAIVAFGEGWHNYHHAFPWDYKTSEFsG----YKFNFTTAFIDLFARIGWAYDLKTAPLDMIEKRANRCGDGSRKMLYSNKKE-
>UPI001D032D76	376	0.435	2.372E-112	51	356	362	52	357	384
---------------------------------------------------VNKDY--KWKIVWRNVIAFVYLHVGALYGLYYLVTSAKLATFAWMLGLGFFAGVGITAGAHRLWAHKAYKAKWPMRVLLMILQTVAFQNHIYEWVRDHRVHHKFTDTDADPHNAKRGFFFSHMGWLLIRKHPDVINKGKTVDMTDLEQDFVVVWQRRLYLILMPIFCFLIPTWIPIYCWNEVPLYA-WYATIFRYTLSLNLTWLVNSAAHIWGMKPYDSSISPTDNFKIALGTFGEAWHNYHHVFPWDYKAAELG-DYSG--NFTTAFIDFFAYIGQAYDLKTVPKEMIEKRAARTGDGSrvaqnHSeHSHE-----
>UPI0009A2B899	376	0.421	2.372E-112	38	350	362	104	411	413
--------------------------------------EVEVAAPSSAESNRQQKAEAKREIVWRNVALMSLLHLGAVYSLSLLP-QAQPLTWLWAYFCFIVTALGVTAGAHRLWSHRSYKAKLPLRMFLAAANSMAFQNDIYEWCRDHRVHHKYSESNADPHNATRGFFFSHIGWLFLRKHPDVAEKGKKLDVSDLLADPVVVFQRKYYKTSVLIMCFFMPTFIPWYFWGENLWNSYFLASILRYTISLNVTWLVNSAAHMYGNRPYDKYISPRENRFVTFGAIGEGFHNYHHTFPFDYSTSEFGLR----LNPTTCFIDFMCWLGLASDRKRASKQMIEARKLRTGDGS-----------
>UPI0006B0C956	376	0.416	3.247E-112	38	350	362	12	323	324
--------------------------------------EKNI--PETA-TVMEKniPEKEKGssklRIVWRNVYIFAFLHATSLYAIYLVFTSTLLKTVVFAFVLYVISGLGITAGVHRLWAHRSYKAKWPLRLLLAFFNSVAFQNDIYEWSRDHRVHHKFSETDADPHNATRGFFFSHIGWLLVKKHPDVIEKGKTVDCTDILADPVVRYQRKYYIPLIVLCCFVMPTVVPAWFWNETYWNAFYVAVILRYCWTLNITWLVNSAAHMWGNRPYDRYINPRENKYVIVSTMGEGFHNYHHTFPWDYATSELGFRW----NITTMFINFMAFLGLAYDRKTVCLEVIRKRKERTGDGS-----------
>A0A3B3S036	376	0.446	3.247E-112	45	351	362	23	321	325
---------------------------------------------TYREKDGPKPPMQ---IVWRNVILMTLLHFGALYGLYLLP-STSVLTLAWSILCFLISALGVTAGAHRLWSHRSYKASLPLRIFLAIANSMAFQNDIYEWARDHRVHHKYSETDADPHNAVRGFFFAHIGWLLVRKHPDVIEKGQRLELSDLKQDQVVMFQRKHYKPSILLMCFIFPTVVPWYLWGESLWLAYFVPGLLRYALVLNATWLVNSAAHMWGNRPYDQHINPRENKFVAFSAIGEGFHNYHHTFPYDYATSEFG----CRLNLTTCFIDMMCRLGLATDCKKVSREQVLARKQRTGDGSH----------
>A0A6P7KDV1	376	0.444	3.247E-112	44	351	362	32	331	335
--------------------------------------------NTYKEKDGPKPPRI---IVWRNVILMTLLHIGALYGVYLIP-SASAATLLWSVVCFVISGLGITAGAHRLWSHRSYKASLPLRIFLSVANSMAFQNDIFEWARDHRVHHKYSETDADPHNAVRGFFFAHIGWLLVRKHPDVIEKGRKLELKDLLNDKVVMFQRKYYKLSVLIMCFFIPTIVPWYLWGESLWVAYFLPGLLRYTLVLNASWLVNSAAHMWGNRPYDKHINPRENKFVTFSAIGEGFHNYHHTFPYDYATSEYG----WKLNLTTCFIDLMCFLGLAKDCKRVPHELVLARIQRTGDGSH----------
>A0A821RY61	376	0.431	3.247E-112	47	358	362	18	328	339
-----------------------------------------------KETPEVPPSaeQRKWQVVWRNVILFALLHIGGVYGAYLFLFKAMWATRTFAVFLYICSGLGITAGAHRLWAHKSYKARLPLRILLTVFNTIAFQDSALDWARDHRMHHKYSETDADPHNATRGFFFSHVGWLLVRKHPEIKAKGNTIDMSDLKADPILRFQKKHYMILMPIACFLMPTYVPT-LWGETLWNAYFVCSIFRYVYVLNVTWLVNSAAHKWGSKPYDKNINPVETKPVSLVVLGEGFHNYHHVFPWDYKTAELG-NY--SLNITKLFIDTMAKIGWAYDLKTVSTEVIEKRVKRTGDGSHEeWGYEDI---
>J3JW14	376	0.414	3.247E-112	10	356	362	0	332	354
----------MPPR----PREKQPLPSLPT-GPLNECDDIVT------DKIPQDTYEPddRPiDIVWRNVVVFVILHSVALYGLYLCFISAMWTTTIYGILLYQMSAFGITGGAHRLWAHRSYKAKWPLKVILLICQTLAHQNSVIEWSRDHRVHHKFQETDADPHNAKRGFFFSHMGWLLCKKHQEVKNKGKGVDMSDLYAEPLLRLQHKYFLVLMPIVCFVLPTIIPMLLWNETFMNA-YCVNILRYICALHATWLVNSAAHMWGSKPYDKFINPVENRLVSFFAIGEGWHNYHHTFPWDYKAAEFG-----RINLSLTIINLFAKIGWAYDLKTVSKEMIEKRVTRTGDGSHEIWGW-----
>A0A6J2X6A7	376	0.408	3.247E-112	0	356	362	0	332	354
MPP--RPREKQPLETLEA----------TGVLFESDD----VSSEKFAQEEKVEP--RTYEIVWFNVTLFVILHCVALYGVYLSFTSAKLATTIYAIILYQMGAFGITAGAHRLWSHKAYKAKWPLKLILVLCQTLAHQNSVIEWSRDHRVHHKYQETDADPHNAKRGFFFSHMGWLMCKKHDDVKDKGKGIDMSDLFAEPILRLQHKYFYYLMPIGCFLLPTLWPIVLWGETLGNA-YCLNITRYVITLHATWLVNSAAHMWGSKPYDKYINPTENLFVSMFAIGEGWHNYHHTFPWDYKTAEYG-----RLNWTMAVINLFSKIGWAYDLKTVSPEMIEKRVKRTGDGSHEIWGW-----
>UPI0006269E40	376	0.433	3.247E-112	44	356	362	16	333	355
--------------------------------------------ETVDETTISPPTeiikEEKPkyvrQIVWRNVIIFAYLHIAAVYGFTLIFTSAKLATTIFAIFLYQLSGLGITAGAHRLWAHKSYKAKWQLRLLLTIFNTLAFQDAVLDWARDHRVHHKFSETDADPHNAKRGFFFAHVGWLLCKKHPDVKSKGKGIDLSDLENDPILAFQKKYYLYLMPVICFILPTVIPVVCWGETWTNSYFIPAVLRYIFTLNSTWLVNSAAHLIGSKPYDKYINPSENGGVAFVALGEGWHNYHHVFPWDYKTAELG-NYRC--NTTTAFIDFFAKIGWAYDLKSVSTDMVRKRVERTGDGSHEVWGW-----
>UPI0018E57B3B	376	0.437	3.247E-112	57	361	362	28	327	366
---------------------------------------------------------YEWQIVWRNVLAFIYLHVATFYGLYLIFTgRAKLWTVLFATFFASTSAMGVTAGAHRLWAHRAYKARWPLRLILAVLQTMAFQNHIYEWVRDHRVHHKFTETDADPHNAKRGFFFSHIGWLMVRKHKDVFEKGASVDMSDLEKDPIVMFQKKTYLVLMPLLCFVLPSWMPVLLWNENPWSSWYVASILRYTFSLHFTWLVNSAAHIWGNRPYDKNIGATDNKTVAILAFGEGWHNYHHVFPWDYKAAELG-NYRT--NMSTALIDFAAKYGLAYDLKTVSMEMIRKRVRRTGDGSHPL---DKKNE
>UPI001ED8B066	376	0.404	3.247E-112	0	360	362	0	342	367
MAPN-----LTSPAAYrpDEPS-VLP-SSVEG--------EKA-SAETNSSS-SSIGSNRQVHIVWRNVLVFTYLHLGALYGIYLTFTAAKLYTFLWSLLITIASALGITAGAHRLWAHKAYKAKWQLRLILAVFQTIAFQNHIYEWVRDHRVHHKFSESDADPHNANRGFFFSHIGWLLCKKHPDVIRKGKTVDMSDLEEDFIVVWQRRTYLLVMPILCLILPTWIPCHFWGEDPWTSWYVCYVMRYTLSLNGTWLVNSAAHIWGTKPFDKNISPTENIPVAIAAFGEGWHNYHHVFPWDYKAAELG-NYRT--NLTTAFIDFFAWVGWAYDLKKVPVEMVRKRAARTGDGSYQVMHDKDST-
>UPI001CA81853	376	0.457	3.247E-112	47	350	362	37	336	377
-----------------------------------------------KKKLLKSQPKYRWNIVWRNVIAFLYLHISFLYGLYLAFTAAKLYTTIFAITCGFLAGFGVTAGAHRLWAHKAYKAKWPMRVILMIFQTMAFQNHIYEWVRDHRVHHKFTDTDADPHNSQRGFFFSHIGWLMLKKHPDVIKKGATIDMSDLEKDAVVIWQRRLYIILMPLFCFIIPTWIPVHFWGERPMYA-WYLTIFRYTLSLNITWLVNSAAHIWGTKPYDSSISPTDSYSVGIAAFGEGWHNYHHVFPWDYKAAELG-NY--NVNFTTAIIDGFAKIGWAYDLKTVSHEMIEKRASRTGDGT-----------
>UPI0010FAFC41	376	0.464	3.247E-112	54	350	362	45	336	380
------------------------------------------------------PKYQ-WKIVWRNVIAFLYLHLGALYGFYLVIVAAKAYTFLWVVAVASLAATGVTGGAHRLWAHRSYKAKWPMRVILMIFQTMAFQNHIYEWVRDHRVHHKFTDTDADPHNAQRGFFFSHMGWLLIRKHPDVISKGATIDMSDLEKDPVVVWQRRLYIVLMPVFCFLLPTWIPCYFWNEKPMFA-WYATIFRYTLSLNLTWLVNSAAHIWGVKPYDNSISPTDSYSVGIGAFGEGWHNYHHVFPWDYKAAELG-NYRT--NFTTAFIDFFAWIGWAYDLKTVAHNMVKKRATRTGDGS-----------
>A0A6P9AEU0	376	0.432	3.247E-112	53	354	362	90	389	435
-----------------------------------------------------KPDPYAWKIVWRNVLAFVYLHYAAVRGVYLILTgQLHFYTYLWTVLLIGLSAEGITAGAHRLWAHRAYKAKWQLRTLLMLCQTLAFQNHIYEWVRDHRVHHKFTDTDADPHNASRGFFFSHMGWLMVRKHPDVRTKGAGVDLSDLERDPIVMFQKKFYLVLMPLIAFVMPAMVPAKLWGESGWTAWYACSMARYTLALHGTWLVNSAAHIWGMRPVDKSISPTENVFVAHVAFGEGWHNYHHVFPWDYKAAELG-NYKG--NFTTAFIDFFARLGWAYDLKTVSKEMVEKRVRRTGDGSHPYA-------
>A0A194PI06	375	0.409	4.445E-112	47	359	362	21	331	350
-----------------------------------------------ADPIIVPPSaeKRKWEIVWRNVILFALLHLTGLYGAYLFFFKAMWSTSLFAFILYICSGLGITAGAHRLWAHKSYKAKLPLRVMLTLFNTIAFQDSVLDWARDHRMHHKYSETDADPHNATRGFFFSHVGWLLVKKHPQIKAKGKTLEMNDLWADPVLRFQKKYYLLIMPLCCFILPTYIPT-LWGESLWNAFYVCAVFRYVYVLNVTWLVNSWAHLWGSKPYDRHINPVETKPVSLVVLGEGFHNYHHTFPWDYKTAELG---DYSLNFTKMFIDSMAKIGLAYDLKTVSTEIIEKRVKRTGDGSHSVWGWDDK--
>UPI00083C59AA	375	0.437	4.445E-112	53	361	362	30	338	351
-----------------------------------------------------KPEERKMQLVWRNIILFVYLHLGALYGIYLLFTGASIFTFFWAMFLYQCGGLGITAGAHRLWAHKSYKAKWPLRALLTFFNTLAFQDAVVDWARDHRMHHKYSETDADPHNAKRGFFFAHVGWLLCRKHPEVKQKGKNIDLSDLYDDPILRFQKKHYLILMPLVSFVMPTAVPMILWNETFLNAFMVNLF-RYTLTLNATWLVNSAAHIFGDKPYDRFINPSENISVSILAMGEGWHNYHHTFPWDYKTSELG---KYTTNFTAAFIDFMAKIGQAYDLKSVSTELIRKRVQRTGDGTHELWGWgdkdQDKEE
>UPI0005CE89B8	375	0.523	4.445E-112	55	358	362	56	355	364
-------------------------------------------------------FRFETEIIWKNAIAITMLHIFGVYHILTFSYMQHWKAFVWGYLMGMVGGFGVTGGAHRYWTHRSYKATVPFRILLMVCYCSAGQNSIYDWVRDHRVHHKFSETDADPHNSNRGFFFAHVGWLMLRKHSEVIRKGREIDMSDVLADPVSAFAEKYFVPLKLLLAFVLPVLIPVYLWNESWYIAIVSQWFVRYMLLLNITWSVNSAAHLWGNRPYDKNISPVENKYVSIVAMGEGWHNYHHVFPWDYKAAEFG-NY--NLNLTTAIIDFFAYIGWVYDRKQPSTDLIQTVITNRGDGSHRI-HQEI---
>UPI000252BA7C	375	0.421	4.445E-112	38	350	362	14	327	366
--------------------------------------QKNVYQEEknNQEISDQKLSnskKYEWKIVWRNVILFIYFHIGALYGFYLWGNGIKGYTILWFFIMGFISSMGITAGAHRLWCHRTYKAKWPLRFLLMLSQTISHQNHIYEWVRDHRVHHKFTDTDADPHNARRGFFFSHIGWLLVRKHPDVIKKGATVDMSDLEKDPIVVFQRRFFYVLMPLLCFVFPAWIPYYFWNEQFIYS-WYNNLARYVFCLNATWLVNSAAHMWGMRPYDVNIVPTENLVVSMLVCGEGWHNYHHVFPWDYKAAELGG---YKTNFTTAFIDLCALLGQAYDLKTVPDEMIAKRILRTGSGS-----------
>A0A836G0A7	375	0.453	4.445E-112	52	356	362	42	349	376
----------------------------------------------------SKPKYQ-WKIVWRNMIAFAYLHLGALYGLYILIAAAKFYTFLWAAVVATFAAIGVTGGAHRLWAHRAYKAKWPMRVILMLLQTMAFQNHIYEWVRDHRVHHKFTDTDADPHNAKRGFFFSHVGWLLVRKHPDVIKKGATIDMSDLEKDPVVVWQRRLYVILMPVFCFLLPTWVPCHFWNEKPMYA-WYCTLFRYTFSLNLTWLVNSAAHIWGMKPYDNTISPTDSLSVGIGAFGEGWHNYHHVFPWDYKAAELG-NYRT--NFTTAFIDFFAWIGWAYDLKTVAHSIINKRAARTGDGSiyartddeHHHSHE-----
>A0A232EI48	375	0.482	4.445E-112	0	351	362	11	374	388
MLPDEVPAEpqsfyHQEidrsydPKAeIHGLKRsngIKrDGNGLsNGF--AKGREEKIQSREDNEKSIDNSLTFNGQEIIWRNVIAITIFHLIALYSYITFPYVQRWRTAAWAWTAAVLASFGVGAGVHRLWTHRSYKAKTPLRIILLCFYSISGMNSIYNWVRDHRVHHKYSETNADPHNSNRGFFFSHVGWLMLRKHPEVRRKGEQIDMSDILADPVVTFGEKYYIVLKLLFCFILPTVVPIYFWNEDWYYAIISQIFMRYAYVLNVTWCVNSVAHMFGWRPYDQTIAPTENILISMATGGEGWHNYHHAFPWDYKASEFG-HF--TIDSTTIFIDIFAKIGWAYDRKQPSSDLIKLTITNKGDGTH----------
>A0A443SD68	375	0.406	4.445E-112	28	340	362	289	606	608
----------------------------QAYDLKRAPKSlVETSQAITEDIAELKKSKElknssgdyQLQIVWRNVALFAYLHIAALYGLYLCFGSAKLLTIIFAGFLYVISGLGITAGAHRLWAHRSYKAKWPLRLMLAFFNSIAFENDIYEWARDHRVHHKFSETDADPHNALRGFFFAHIGWLLCKKHPDVLNKGKTVDCSDIIADPIVRFQRRYYIPLMVSCCFLMPTFVPHLCWGETKWNAFFICALLRYCFTLNMTWLVNSAAHMWGRQPYDKHINPRENVGVALGAIGEGYHNYHHTFPWDYSTSELG----WKINLTTIFIDTFAKIGWAYDLKKVSPEMIR---------------------
>A0A7R9RSP2	375	0.467	6.085E-112	44	355	362	6	313	321
--------------------------------------------EERRLKRGTDPN-YKPQYVWKNVVFMTFLHLGALYGLYLILTTARLITFGWTMFYATLSGLGITAGAHRLWTHRAYKAKLPLRIFLGFCNTVAVQNSIYEWTRDHRVHHKFSETDADPHNACRGFFFAHVGWLLQKKHPYVKKFGKSVEIDDLKQDSVVMFQKEHYLPLVAVFSLILPALVPWYFLSETFMTSWFVATMFRYVLSLHFTWLVNSAAHLWGNKPYDKFINPSENRLVAFLAFGEGWHNYHHTFPWDYKTSELGG---YSLNLTTAFIDTCAYFGLAYDLKTCPDSLVKSKVLNAGDGSHPVYH------
>UPI000C206C9C	375	0.380	6.085E-112	10	361	362	0	336	350
----------MPPNALSE-TGVL----FET--------ENEIAVQELPGN-VQKPDNRKLELVWRNIILMGYLHIAGVYGAYLMATSAMWKTVFFSIAMYQMGGLGITAGAHRLWAHKSYKAKWPLTLLLTIFNTIAFQDAVVDWARDHRVHHKYSETDADPHNAKRGFFFAHVGWLLCRKHPEVKAKGKGIDMSDLYADPILKFQKDYYLIVMPLICFVIPTIIPMYFWDETFQNAFFLNLF-RYVWTLNITWLVNSAAHMFGDKPYDKYINPAENKTVAVLALGEGWHNYHHTFPWDYKTSELG---KYSVNLSCLFIDFMAKLGLAYDMKTVSVDMIKKRVERTGDGTHELWgwgDKDQPAE
>UPI0010F721AF	375	0.417	6.085E-112	10	356	362	5	333	357
----------MAPNITSTPTGVL----FEGETLEDAPEA----VEPPKEKYV-------RRIVWRNVIIFSYLHLGAVYGLYLMLTSAKLKTNLFAITLHILSALGITAGAHRLWAHKSYKAKWPLQLLLMIFNTIAFQDAAIDWARDHRLHHKYSETNADPHNAKRGFFFAHVGWLLCRKHPDISEKGKGIDLSDLRNNRILAFQKKYYKVLMPMCCFILPTVIPVVAWNETWLNAYFVPTVLRYVFSLNMTWLVNSAAHLYGNKPYDKYINPVENMGVAIGALGEGWHNYHHVFPWDYKTAELG-NYRY--NVTTGFIDLCAKLGLAYDLKIVPHDVVKKRVERTGDGSHEVWGW-----
>UPI000942057D	375	0.427	6.085E-112	8	351	362	43	355	359
--------EEIRPE-------IKD----DIYDP------------TYKDKEGPKP---KTEYVWRNIILMFLLHLGALYGITLVPTSQVY-TWLWAFFYYVVSALGITAGAHRLWSHRTYKARLPLRFFLIVANTMAFQNDVYEWSRDHRVHHKFSETDADPHNARRGFFFSHVGWLLVRKHPAVKEKGALLDLSDLKAEKLVMFQRRYYKPAVLFMCFILPTFVPWYFWGETFQHSLYVATFLRYAIVLNATWLVNSAAHLYGHRPYDKTINPRENVLVSLGAIGEGFHNYHHSFPYDYSTSE----YRWHINLTTFFIDCMAALGLAYDRKKVSKEAILARAKRTGDGSY----------
>UPI001D07E878	375	0.445	6.085E-112	40	351	362	60	365	440
----------------------------------------NTSTPVVQRKY--RPD-YEWKIVWRNVIAFLYLHISSLYGLYLMFTVARGYTNLWAIFYAYLAGMGITAGAHRLWAHRAYKAKWPLRLILCMLQTMAFQNHIYEWVRDHRVHHKFTDTDADPHNANRGFFFSHIGWLMVKKHKDVVTKGKTVDMSDLENDPIIIWQKRTYLVIMPLLCFFFPAWVPYYFWNEDPYVAWYVAAITRYTLSLNGTWLVNSAAHIWGTKPFDKSISPTDNVKVAVFAFGEGWHNYHHVFPWDYKAAELG-NYRT--NFTTAFIDMFAKIGWAYDLKTVPVSMVLKRLNRTGDGTH----------
>A0A8J7T6D6	374	0.454	8.330E-112	57	350	362	33	322	324
---------------------------------------------------------QRPqQIVWRNVILMSLLHIGAIYSVTLIP-KAHPLTWMWAYLCFLVTALGVTAGAHRLWSHRSYKAKLPLRIFLAVANSMAFQNDIFEWSRDHRVHHKYSETDADPHNATRGFFFSHVGWLFVRKHKDVIENGKKLDISDLLADPVVVFQRKYYKTSVVLMCFVVPMLVPWYFWGETLWNAYFLASILRYTVSLNVTWLVNSAAHMYGNRPYDKNISPRENRFVTFGAIGEGFHNYHHTFPFDYSTSEFGLRF----NPTTCFIDLMCWLGLASDRKTASPQMIQARKKRTGDGS-----------
>A0A6I9KNY7	374	0.419	8.330E-112	25	350	362	3	328	330
-------------------------PNTDGtkVPFCNAKEEISARVETSEDDSGqERPDarRQRQNIVWRNVVLMCLLHLGAVYALVLIP-KAKPLTLLWAYFCFLLTALGVTAGAHRLWSHRSYQAKLPLRIFLAAANSMAFQNDIFEWSRDHRVHHKYSETDADPHNARRGFFFSHIGWLFVRKHRDVIEKGRKLDVTDLLADPVVQFQRKYYKISVVLMCFVIPTLVPWYIWGETLWNSYFLASILRYTISLNVTWLVNSAAHMYGNRPYDKHISPRQNPLVTLGAIGEGFHNYHHTFPYDYSASEFGLNF----NPTTWFIDIMCWLGLATDRKRATQSIIKARKARTGDGS-----------
>A0A5E4MCR9	374	0.453	8.330E-112	49	347	362	11	307	341
-------------------------------------------------KIFTKQNKNEHQaIVWRNVILFAYLHLAALYGVFLIFTSAKMHTTVFAIFMYQVSSIGITAGAHRLWSHRAYKAKWPLRVILIIFNTIAFQNHVYEWARDHRLHHKYSETNADPHNANRGFFFSHVGWLLCRKHPDIMEKGRGIDMSDLLADPIVAFQKKYYKFLMPLLCFILPTMLPVYCWSESWANSWFVATMFRYTFSLNVTWLVNSAAHMWGGRPYDRFINPAENISVALLALGEGWHNYHHVFPWDYKAAELG---DYKLNMTTAFIDFFAEIGWAYDLKTVSAATVRKRVERTG--------------
>UPI001F4FC18E	374	0.472	8.330E-112	43	353	362	19	324	345
-------------------------------------------VDETPGREPSKPYVR--QIYWTNVVGIAALHLAALWGITWTPFYAKVLTILWAIFLGGAGGFGVTAGAHRLWTHRAYKATWPARVILMVCYCIAGQNPLYDWVRDHRVHHKFSETDADPHNARRGFFFAHVGWLMMRKHPEVVRRGKQIDMSDILADPVVRFHQKYFRPLKFMLCFYLPVMIPVWLWAEDWYLSLVVNAIIRYACSLNFTWLVNSAAHIWGNKPYDRRISPVENRLVAFLAMGEGWHNYHHAFPWDYKAAELGA---YGFNVTTLFLDLFARLGMVYDRRVPSEDLVRRTALMNGDGSHPV--------
>K7PCS3	374	0.410	8.330E-112	36	361	362	15	338	352
------------------------------------DEEVSVPQLQQREEKAATPKPP-LKIVWRNVIIFVYLHTVSLYGIYLIFSSAKIATTILAFFLYNLGGLGITAGAHRLWAHRSYKAKWPLRLLLTTFNTLAFQDAVVDWARDHRVHHKYSETDADPHNATRGFFFAHVGWLLCRKHPDVKAKGSGIDLSDLYSDPILRYQKKFYLLLMPLVCFVVPTSIPMYLWNETFMNAFCVNLF-RYTFTLNATWLVNSAAHLFGDKPYDRFINPAENVSVAVLAMGEGWHNYHHTFPWDYKTSELG---KYSTNVTTAFIDLMAKIGWAYELKTVPMEMIKKRVERTGDGTHELWgwgDKDQPIE
>A0A7M4FQ11	374	0.444	8.330E-112	44	351	362	55	354	358
--------------------------------------------ESYREKEGPKPAKRY---VWRNIILMSMLHIGSLYGIYLIP-SAKLMTLGWGIICFVVSALGVTAGAHRLWSHRSYKATWPLRIFLAVANSMAFQNDVYEWARDHRVHHKFSETDADPHNASRGFFFAHIGWLLVRKHPDVIEKGKKIDLSDLKADKVVMLQRRYYKPSVVIMCFLVPTIVPWYFWGESLAISYFIPAILRYAVVLNAAWLVNSAAHMFGNRPYDRNINPRENRLVVLGALGEGFHNYHHTFPFDYSTSEFGWHY----NFTTAFIDLMCFLGLASDRKTVSKEVILARKIRTGDGSH----------
>UPI0018F2915E	374	0.436	8.330E-112	36	351	362	55	359	363
------------------------------------DDAFDV---TYREKEGPKP---KVIYVWRNIILMSLLHLGALYGIALIP-SAHLYTLLWVIGFYSISALGITAGAHRLWSHRTYKARLPLRIFLTFANTMAFQNDIYEWARDHRVHHKFSETDADPHNARRGFFFSHVGWLLVRKHPDVIEKGRLLDLSDLKADKLVMFQRRYYKPAVLFMCFIMPTLVPWYFWGESLKHSFFVASLLRYACVLNATWLVNSAAHLYGSRPYDKNINPRENILVSLGAIGEGFHNYHHTFPYDYSTSE----YRWHINITTFFIDFMCFLGLAYDRKKVSKEVILARCSRTGDGSH----------
>A0A6A4K817	374	0.418	8.330E-112	49	352	362	34	336	382
-------------------------------------------------KTPVKPTGPKYEwhIVWRNVLAFAYLHTGALYGMYLVFTQAKLATCFYVLFVSWYSGMGITAGAHRLWAHKCYKANAALRLLLAFCNSSAFQNHIYEWVRDHRVHHKFTDTDADPHNSNRGFFFSHMGWLLVRKHGDVRHKGKAIDMSDLEKDWVVMFQKNFYPILMPICTFVIPTMVPVYLWGEDGWTAWYVAAVMRYTLVLHGTWLVNSAAHMWGTRPYDKFISPVENVYVGVLAFGEGWHNYHHAFPWDYKTSEFSG---YSANATTAFIDFFAWLGWAYDLKTVKAEMIEKRAIRTGDGSHP---------
>UPI001873E229	374	0.392	8.330E-112	1	350	362	43	398	400
-PPREgsAPTER-LPAAVaaaaGGPLS--PtMPGpatGGGKVPFRNaKEEIRagVEGPEGGGAQERPGARgQQQNIVWRNVVLMSLLHLGAVYSLVLIP-KAKPLTLLWAYLCFLLTALGVTAGAHRLWSHRSYKAKLPLRIFLAAANSMAFQNDIFEWSRDHRVHHKYSETDADPHNARRGFFFSHIGWLFVRKHRDVIEKGRKLDVTDLLADPVVRFQRKYYKITVVLMCFVLPTLVPWYIWEESLWNSYFLASILRYTISLNVTWLVNSAAHMYGNRPYDKHISPRQNPFVTVGAIGEGFHNYHHTFPFDYSTSEFGLNF----NPTTWFIDFMCWLGLATDRKRATKPMIEARKARTGDGS-----------
>A0A1I8QDS2	374	0.438	8.330E-112	52	352	362	55	349	406
----------------------------------------------------KKPY--QVEIVWHNILLFIILHSSALYGLYLVFAENAYVEFALSYICLFLGGMGITAGVHRLWSHRAYKAKLPLRIFLMLCQSLAFQNCIYEWTRDHRVHHKFTDTDADPHNSRRGFFFAHMGWLLCKKHPDVKEKGKQIDMSDLKADPVVMFQKKYYFIIMPVCCFVLPALFPYYYLGSSLKVCFFVGSMLRYCISLHGTWLVNSAAHFYGMKPYDKNISSVNNKVVSSITFGEGWHNYHHVFPWDYKAAELG-NY---YNMTTAFLNIMARIGQAYDLKTVSDEMILKRIQRTGDGTHP---------
>UPI0018CE09FA	374	0.392	8.330E-112	19	351	362	41	374	430
-------------------TATCPstikgndrVP-TQGEPALMKSNAKNAKLAENSAIQ-KKPY--KVEIVWGNIMLFIILHSTALYGLYLIFAESAYIEFGLIYITGFIGGLGITAGVHRLWSHRAYKAKLPLRIFLMLCQSLAFQNSIYEWTRDHRVHHKFTDTDADPHNSRRGFFFAHMGWLLCKKHPDVKEKGKQIDMSDLLADPVVVFQRKYYFIVMPICCFVLPALFPYFYLGSSLKVCFFVCSMLRYCLSLHGTWLVNSAAHFYGMKPYDTAISSVESKVVSIIAFGEGWHNYHHVFPWDYKAAELG---TYKYNWSTAFINLMAKIGQAYDLKSVSEEMVLKRVRRTGDGTH----------
>UPI000C6CACBE	374	0.429	1.140E-111	57	347	362	22	308	313
---------------------------------------------------------QELNIVWRNVILFAFLHIGALYGFTLIFTSAKWQTILFVIIFGYASVLGVTGGAHRLWSHRSYKAKWPVRALLMILQTMAIQNHIYEWCRDHRLHHKYSETDADPHNATRGFFFSHMGWLMVKKHPEVKQKGKAIDLSDLLKDPLVVFQRKHYFPLVILVSIVIPTMIPVLLWGENYWNSLFTVFFTRYVLSLHGTWLVNSAAHMWGNRPYDVTINPRESPIVIFTGSGEGFHNFHHVFPWDYCTGEFG----WKFNMTAAFIDCMAWLGLVYDRKKVSPEMLKQRIERTG--------------
>T1JXU0	374	0.466	1.140E-111	57	356	362	28	323	330
---------------------------------------------------------YKVQIVWRNVVLFIALHIAALYGLKLIFTAAAWQTTFFAFLLYICGGLGITAGAHRLWSHRSYKAKWPLRVILSIFNSLAFQNHIYEWSRDHRVHHTYSETDADPHNATRGFFFAHMGWLLCRKHPEVIRKGANIDCSDILADPIVRFQKKNYLKLVFIFCFLLPTIIPRIFWGESLWNAYFICAAFRYCFLLHVTWLINSAAHLWGQHPYDKHINPAENLSVCLTAIGEGFHNYHHTFPYDYSASELGTRY----NLTTVFIDAMASIGWAYDRKRVSPSVLKQRIERTGDGSHFSLHE-----
>A0A140GBL3	374	0.454	1.140E-111	44	351	362	28	327	330
--------------------------------------------PTYKEKEGPKP---PLNIVWKNVFLMGLLHLGALYGAFLVP-HASAKTLVWSVLCYMVSALGITAGAHRLWSHRSYKASLPLKIFLGFANSMAFQNDIFEWARDHRVHHKYSESDADPHNAKRGFFFSHIGWLLVRKHPDVIEKGGKLELKDLTSDPVVRFQRKYYKMSVVLMCFLLPTMVPWYFWGESLLVSYFVPALLRYAVVLNATWLVNSAAHMWGNRPYDKHINPRENRFVAFSAIGEGFHNYHHTFPYDYATSEFG----CKVNLTTCFIDLMCWLGLAYDAKRVSRELIHTRIQRTGDGSH----------
>UPI001AACF0BB	374	0.479	1.140E-111	53	350	362	40	332	337
-----------------------------------------------------KGPRPPMKIVWRNVILMTLLHGAALYGIFLIP-AAKPATLVWAVLCFMMSALGVTAGAHRLWSHRSYKAKLPLKMFLAVSNTMAFQNDIYEWARDHRAHHKYSETNADPHNAMRGFFFAHIGWLLMRKHPDVIEKGKKLDLSDLHADKVVMFQRRHYKKLILLMCFIFPTVVPWYFWGESLYNAIYVPCLLRYALVLNATWLVNSAAHMFGNRPYDKNINPRENRFVAIGAIGEGFHNYHHTFPYDYSSSEFGIKY----NFTTLFIDLMCYLGLASDCKKVSTDIIKARRQRTGDGS-----------
>A0A2P8ZFC0	374	0.562	1.140E-111	61	354	362	21	312	345
-------------------------------------------------------------IIWGNVIGIGIFHLVALYGLLTLPYrQIKWQTFLWGYFLYLAGGFGVTGGAHRLYSHRTYKAKWPLRIILLICYSISGQNSVFDWVRDHRVHHKFSETDADPHNASRGFFFSHVGWLMQKKHPEVIARGSQIDMSDVMNDPIARIHTKYFSLFKLLFCFVIPVIVPPLLWGEGWYISALGIGILRYVLLLNAAWSVNSLAHIWGSKPYDKEISPSENFLVTWLTAGEGWHNYHHAIPWDYKAAELG---PSGVNWTTFLIEMFSKIGWAYDLKSPSEDLVRRLVERRGDGTHPIW-------
>UPI001D066E47	374	0.453	1.140E-111	45	361	362	19	331	347
---------------------------------------------EHKHPVQEKRT---YELVWRNIIIFSFLHTVALYGIYLAFTSARIYTTLLVFILYPAGGFGITAGAHRLWAHRAYKAKWPLRVILTICNTLAFQDAVIDWARDHRVHHKYSETHADPHNAVNGFFFSHVGWLLCKKHPEVKKKGSQIDMSDLYADPILRFQKKHYMILMPLISFILPTAAPMYFWGETFTNA-YCLNILRYCITLNATWLVNSAAHMIGWRPYDKNISPSENKFVSLFALGEGFHNYHHTFPWDYKTAELG---KYSLNYSTALIDFFAKIGWAYDLKTVSDDMVKKRVLRTGDGSHEVWgwgDKDQPEE
>A0A5N5T683	374	0.443	1.140E-111	46	361	362	37	346	350
----------------------------------------------FRQIYRNLRNLDYSKVSWRNVTLFVLLHIYSVYGLYLLFTACMWRTIAFTYLLYFLSAMGITMGAHRLWAHRSYKAKLPLRIFLAFCQTLAFQNSIFEWSRDHRVHHKFSETDADPHNAQRGFFFSHMGWLMYRKHPDVIKKGKTLDMSDLLNDPVVRFQMNYYVPLMVLACFVIPTFLPWYLWGETFINSLMVPTFLRYCVTLHVTWMVNSLAHWIGSKPFDKDIYPSQNKLVATLALGEGWHNYHHVFPFDYRAAELG--GVINFNATTDIIDFFAKIGQAYDLKTASKEMQENRAKRTGDGTH----ENRKTE
>A0A291P0I4	374	0.401	1.140E-111	24	357	362	0	331	353
------------------------MPpqGQTGGSWvLYETDAVN---EDTDAPVIVPPSaeKREWKIVWRNVILMGMLHIGGVYGAYLFLTTAMWRTCIFAVVLYICSGLGITAGAHRLWAHKSYKARLPLRLMLTLFNTLAFQDAVIDWARDHRMHHKYSETDADPHNATRGFFFAHVGWLLVRKHPQIKAKGHTIDLSDLKSDPILRFQKKYYLFLMPLVCFILPCYIPT-LWGESLWNAYFVCSIFRYVYVLNVTWLVNSAAHLWGAKPYDKNINPVETRPVSLVVLGEGFHNYHHTFPWDYKTAELG---DYSLNLTKLFIDTMAAIGWAYDLKTVSTDVIQKRVKRTGDGSHPVWGWD----
>A0A7L3RRQ3	374	0.441	1.140E-111	44	351	362	51	350	354
--------------------------------------------ETYREKEGPKPPMRY---VWRNIILMSLLHLGAIFGLTLIP-SAKIQTLAWAGLCFLVSALGITAGSHRLWSHRSYKATLPLRIFLAIANSMAFQNDIYEWARDHRVHHKFSETDADPHNAMRGFFFSHIGWLLVRKHPDVIEKGQKLDLSDLKADKVVMFQRRYYKPSVVLLCFTLPTVVPWYFWDESLVISFFIPAILRYTVGLNATWLVNSAAHMFGNRPYDQHINPRENPLVSLGAIGEGFHNYHHTFPYDYSTSEFG----WRFNLTTAFIDFMCLLGLASDRKKVSKEVILARKMRTGDGSH----------
>UPI0006D4F5A6	374	0.434	1.140E-111	52	355	362	38	339	367
----------------------------------------------------EKEDPYAWKIVWRNVLAFVYLHVGALYGLYLAFTVASGYTVLWSVFIAWLGGMGVTAGAHRLWSHRSYKAKWPLRVLLALLQCMAFQNHLYEWVRDHRVHHKFTDTDADPHNAKRGFFFSHIGWLMVRKHPDVAGKGKVVDMSDLERDWVIRWQRTLYPVLMPLLCFVFPTWVPVKVWGEAPWASWYVAGILRYTLSLNGTWLVNSAAHIWGMKPYDKTISASENLTVACIAFGEGWHNYHHAFPWDYKTSEFhG----YRTNVSKAFIDFFAKIGWAYNLKTVPQDLIKKRVARTGDiTAHHESD------
>UPI001569BCE6	374	0.437	1.140E-111	57	361	362	32	331	368
---------------------------------------------------------YEWQIVWRNVLAFIYLHAATFYGFYLIFiGKTKILTIIFALVFSAMSAMGVTAGAHRLWAHRAYKARWPLRLFLALLQTMAFQNHIYEWVRDHRVHHKFTETDADPHNAKRGFFFSHMGWLMVRKHKEVFEKGSSVDMSDLEKDPIVMFQKKTYLVVMPLLCFIFPAWIPVALWNENPWTSWYVGSILRYTISLHFTWLVNSAAHVWGNRPYDKYIGATDNKTVAICAFGEGWHNYHHVFPWDYKAAELG-NYST--NLSTALIDFAAKYGLAYDLKTVSLEMIRKRVTRTGDGSHPLG---KKTE
>A0A6V7H8A4	374	0.423	1.140E-111	44	351	362	16	340	369
--------------------------------------------ETLEETsSLSEPKKKiKKQIVWRNVIIFTYLHLGAIYGLYLVFTSAKIVTTLFGeqmpgiisrrlsrfrlttISLYVCSGLGITAGAHRLWAHRSYKAKWPLQMLLMIFNTIAFQDAAIDWARDHRLHHKYSETDADPHNAKNGFFFAHVGWLLCRKHPDIARKGKGIDLSDLRNNSILMFQKKYYLYLMPLLCFILPTVIPVYCWNETWSNAYFVPAVLRYVFTLNMTWLVNSAAHMFGNKPYDRYINPAENKMVALTAFGEGWHNYHHVFPWDYKTAELG-NY--RFNLTTAFIDFFAKLGLAYDLKIVPKDVVYKRVQRTGDGNH----------
>A0A0C9QWJ2	374	0.432	1.140E-111	52	356	362	40	347	374
----------------------------------------------------TKQSKYKWRIVWRNVIAFVYLHVAALYGSYLLFFKANILTFIFFFTVGTASAVGITGGAHRLWAHRSYKAKLPMRILLMVFQTLAFQNHIYEWVRDHRVHHKFTDTDADPHNAKRGFFFSHMGWLLVRKHPDVINKGKTVDMSDLDADPVVVWQRRLYLLLMPLICFLIPTWIPIHFWNERPMYAWYITVF-RYTMSLNLTWLVNSAAHIWGTKPYDKSISPTDNFKIALGAFGEGWHNYHHVFPWDYKAAELG-DYRG--NFTTGFIDFFASIGQAYDLKTVPISMIEKRAARTGDGTrvkqdndHEHSHE-----
>UPI001C9CD40C	374	0.440	1.140E-111	52	356	362	38	351	378
----------------------------------------------------GKPkntSKYEWQIVWRNVIAFVYLHVSSLYALYLAWYEMKLFTCLWTIGLALFAALGITAGAHRLWCHRSYKAKWPLRLILMILQTVAFQNHIYEWVRDHRVHHKFCDTDADPHNSKRGFFFSHMGWLMLRKHPDVLSKGKLVDMSDLEKDPIVVWQRRLYVVLMPIFCFLIPTWVPIYFWNETPMLA-WYATVFRYTVSLNLTWLVNSAAHIYGMKPYDNSISPTDHFMVAVGAMGEGWHNYHHVFPWDYKAAELG-NYRT--NLSTAFIDFFSSIGWAYDLKTVPVEMIEKRAARTGDGTrvkkveghhhHEHSHE-----
>E2C1U4	374	0.465	1.140E-111	59	350	362	50	337	378
-----------------------------------------------------------WKIVWRNVIAFFYLHVGALYGLYLLITAAKSYTAVWGISIAVFAAIGVTGGAHRLWAHRSYKAKWPLRVILMIFQTMAFQNHIYEWVRDHRVHHKFTDTDADPHNAQRGFFFSHMGWLMVRKHPDVISKGATIDMSDLEKDPVVVWQRRLYIILMPTLCFLLPTWVPCYYWNEKPMYA-WYVCIMRYTLSLNITWLVNSAAHMYGMKPYDNSISPTDSLSVGIGAFGEGWHNYHHVFPWDYKAAELG-NYRT--NFTTAFIDMFAKIGWAYDLKTVATNIVKKRAARTGDGT-----------
>A0A4S2KU94	374	0.464	1.140E-111	52	350	362	43	336	379
----------------------------------------------------SKPKYQ-WKIVWRNLIAFVYLHLGAVYGLYILLTAARFYTFLWNLVVVVFAAIGVTAGAHRLWAHRSYKAKWPMRVILMLLQTTAFQNHLYEWVRDHRVHHKFTDTDADPHNAKRGFFFSHIGWLMLRKHPDVINKGATIDMSDLEKDPVVVWQRRLYIVLMPVFCFLLPTWVPCYFWNEKLMYA-WYATLFRYTIQLNVTWLVNSAAHIWGMKPYDNTISPTDSYSVGISAFGEGWHNYHHVFPWDYKAAELG-NYRT--NFTTAFIDFFAWIGWAYDLKTVALSMIKKRAARTGDGS-----------
>A0A6L2PMU7	374	0.404	1.140E-111	42	361	362	36	350	383
------------------------------------------SAPHKEHDEAEQPTKQyKWDIRWRNVIAFLYLHIFTLYGIYLTFTAAKYQTVIWAYAVLSAAAVGVTAGAHRLWCHRSYKAKWPLRLLLCIFQTAAFQNHIYEWVRDHRAHHKFTDTDADPHNSTRGFFFCHIGWLMVRKHPDVKIRGKSIDMSDLDADPIVVWQRRTYLITMPLLCFVLPAWVPVHFWNEDPWVSWYVAAIMRYTLLLNGTWLVNSAAHMWGNKPFDTSISAVENFSVAAIGYGEGWHNYHHVFPWDYKAAELG---TYRANLTTGFIDFFSRIGWAYDLKTVSLEMIRRRAARTGDGSR---HGDAPVE
>UPI00114310F9	374	0.446	1.140E-111	33	350	362	22	336	384
---------------------------------QKKDAtEKTMTQKvPLQKTQNSKPKYQ-WKIVWRNVIAFLYLHLGALYGLYILTVAAKFYTFLWVIIVAGFAAVGVTGGAHRLWAHRSYKAKWPMRIILMIFQTMAFQNHIYEWVRDHRVHHKFTDTDADPHNAQRGFFFSHMGWLLIRKHPDVINKGATIDMSDLEKDPVVVWQRRLYIILMPLFCFLLPTWIPCHFWNEKPMYA-WYATVFRYTFSLNLTWLVNSAAHIWGMKPYDNTISPTDSYSVAISAFGEGWHNYHHVFPWDYKAAELG-NYRT--NFTTAFIDFFAWIGWAYDLKTVAHTLVKKRAAKTGDGT-----------
>UPI001CF757D3	374	0.406	1.140E-111	18	361	362	20	350	389
------------------PVQIISKPGLQDVLP---------PVKPQISSRLSVPQ-YRWQIVWRNVFIFIYLHIAGIYGLYYAIAQAQWKTLLWGYFILLTSGIGVTAGAHRLWAHRTYKAKLPLRIYLAFCQTVALQNHIYEWVRDHRVHHKFTDTDADPHNSNRGFFFSHMGWLLVKKHKDVFVKGKTVDMSDVAADPVVRFQRKYYIILAPILTFVYPAIIPWYFWNETPTVCFYSVAIFRYILTLHGTWLVNSAAHIWGYRPYDKNINATENKSVSIIAFGEGWHNYHHVFPWDYKAAELG-NY--RMNFTTAFLDLMSKIGQAYDLKTVSLDMVNKRKKRTGNDTELVAEELVENE
>A0A0M9A4C5	374	0.422	1.140E-111	46	350	362	92	391	436
----------------------------------------------QSQKSSTQPE-YEWKIVWKNVIAFTYLHIGALYGIYLAFAVTKLQTTLWGIFLCVFGELGITAGAHRLWTHRTYKAKWPMRFMLMIMQTTAFQNDIYEWARDHRVHHKFTDTNADPHNAKRGFFFSHVGWLLLRKHPDVIKQGATIDMTDLNKDPIVLWQRKWYRLLVLLFSFVLPVWVPCYFWNETLFNS-WHHNLLKYATILNITWLVNSAAHLWGYKPYDKNICPTENKIVAILSVGEGWHNYHHVFPWDYKAAEFG-NF--NKNITTALINFCALLGLAYDMKTVPIDVIKKRANRTGDGT-----------
>A0A1E1XI93	374	0.401	1.561E-111	46	354	362	8	310	317
----------------------------------------------TEERMAPKPY--KMEIVWRNVILMGSLHLISIYGFYLIFFSVQWKTVLAAYILYTLSGIGITAGSHRLWSHRSYKAKLPYRIMMMILQTMAFQNDIYEWARDHRMHHKFSETTADPHDATRGFFFSHVGWLLVRKHPDIRNKGKAIDLSDLMADPVVRFQKKYYLPLMVIICFVLPAVGPWYLWGESLWNAFVVCSLTRYCFTLNMTWLVNSAAHMWGNRPYDRHISPRQNLVTIVGAHGEGFHNYHHTFPYDYRTSELG----CRINTTTWFIDFFAWLGQVYDRKEVPTSVVERRMERTGDGTRGLT-------
>A0A3Q1GXL0	374	0.437	1.561E-111	46	351	362	17	314	318
----------------------------------------------YKEKEGPKP---PMVIVWRNVILMSLLHLGALYGIFLIP-SASPLTLVFSVLCFVISGLGITAGVHRLWSHRSYKASLPLRLFLAIANSMAFQNDIFEWARDHRVHHKYSETDADPHNACRGFFFAHIGWLLVRKHPDVIEKGRKLDLADLYADKVVMFQRKYYKPSVLLMCFFVPTIVPWLLWGESLWVSYFIPGLLRYTMVLNASWLVNSAAHMWGNRPYDKNISPRENAFVTFSAIGEGFHNYHHTFPFDYATSEFG----WKLNITTCFIDLMCFLGLARDRKKVSREMVLSRIQRTGDGSH----------
>W8FT41	374	0.413	1.561E-111	24	351	362	0	320	324
------------------------MPDMDIKAPARRAETVEDVFDhTYKEKEGPKPPIV---VVWRNVILMTLLHTGALYGLLLIP-SASVLTLIWTFACFVYSALGITAGAHRLWSHRSYKASLPLRIFLAFANSMAFQNDIYEWSRDHRVHHKYSETDADPHNAVRGFFFAHIGWLLVRKHPDVIEKGRKLEISDLKADKVVMFQRRHYKPSVLLMCFFVPMFVPWFFWGESLWVAYFVPTVLRYTLVLNATWLVNSAAHMWGNRPYDSTINPRENRFVTFSAIGEGFHNYHHTFPFDYSTSEYG----WKLNLTTCFIDLMCFLGLASDPKRVSREAVLARVQRTGDGSH----------
>UPI001B3B0C55	374	0.452	1.561E-111	45	351	362	31	329	333
---------------------------------------------TYKEKEGPKPPMI---IVWRNVILMTLLHLSAVYSVFLIP-SASHLTLLWAVFCFLVSALGVTAGAHRLWSHRSYKASLPLRIFLGIANSMAFQNDIFEWARDHRVHHKYSETDADPHNAVRGFFFAHIGWLLVRKHPDVIEKGRKLELSDLLADRVVMFQRRYYKPSVLLMCFFIPTFVPWYLWGESLWVAYFIPALLRYALVLNASWLVNSAAHMWGNRPYDKNINPRENKFVTFSAIGEGFHNYHHTFPYDYATSEFG----CKLNLTTCFIDFMCFLGLAKDRKRVSHELVLARIQRTGDGSH----------
>Q4V9Y3	374	0.435	1.561E-111	41	351	362	28	334	338
-----------------------------------------MTDDIFDTTYIKKVDFKPPiKLVWRNVILMALLHFGAFYGLFMIP-AAKPITLAWAILCFMLSALGVTAGAHRLWSHRSYKAKLPLRIFLAVVNSMAFQNDIYEWARDHRVHHKYSETDADPHNAVRGFFFSHIGWLLMRKHPDVIEKGKKLDLSDLKADKVVMFQRRNYKLSILVMCFILPTVIPWYFWDESFSVAFYVPCLLRYALVLNATWLVNSAAHMYGNRPYDQTINPRENPLVAIGAIGEGFHNYHHTFPFDYSTSEFGLKF----NITTGFIDLMCLLGLANDCKRVSKETIMARKKRTGDGSH----------
>A0A7M7QLQ1	374	0.501	1.561E-111	0	361	362	0	355	356
MAPDivDGPINFPPPmkEASTAPLLVMPEIGKQ--ISILEPDKIEKIKEPKKEQSFMS-FFHRKDVKWGNVVMITILHIVAAYGFLTAPYFEKWNTFLWTWSIGMMGAFGITGGIHRYWSHRAYKANTPLKIILSICYLSAGQNSMYQWVRDHRVHHKYSETDADPHNSHRGFFFSHVGWLMLKKHPEVIKKGQQIDMSDIEADPVAAFCERHFALLKLMICFVIPIVVPVYLWNETWYWSFIFQ-ICRYSYVLNATWSVNSFAHFFGNKPYDKNIGPVENKFVSYVSFGEGWHNYHHTFPSDYRAAEIGG---GRFNTTTTLIDWFAKLGWAYDRKVPSESLVRMTIEKRGDGTHDHS---MKTE
>A0A8D2J1V6	374	0.418	1.561E-111	23	351	362	35	352	356
-----------------------PMQEAEG--PEREmtDDLF---DESYREKEGPKPA----KIyVWRNIILMSLLHLSAVYAVFTIP-SAKVLTLLWVLLCFTLSGLGITAGAHRLWSHRSYKASLPLRIFLAIINSMAFQNDIYEWARDHRVHHKFSETDADPHNASRGFFFSHIGWLLVRKHPDVIEKGQLLDLSDLKADKVVMFQRRHYKASVVIMCFLVPPLVPWYFWGESYFNSFLLAAILRYTLILNATWLVNSAAHMYGYRPYDKTINPRENPFVVFGALGEGFHNFHHTFPFDYSASEFGLRW----NFTTGFINLMCYLGLASDCKKVSKEVVLARRIRTGDGSH----------
>UPI001E27043A	374	0.441	1.561E-111	57	357	362	30	334	366
---------------------------------------------------------YEWQIVWRNVLAFIYLHVATLYAFYLIFTgRAKGITVVFGMVIAIMGGMGVTAGAHRLWAHRAYKARWPLRLFLAIMQTMAFQNHIFEWVRDHRVHHKFTETDADPHNARRGFFFSHIGWLMVRKHKDVFEKGASVDMSDLEKDPIVMFQKKTYLVIMPLICFVIPTWIPVVLWNENPWSSWYVAAIFRYTVSLHFTWLVNSAAHIWGNKPYDKYIGATDNKAVAICAFGEGWHNYHHVFPWDYKAAELG-NYST--NMSTALIDFAARYGLAYDLKTVSQEMIRKRVTRTGDGSHPLdsetqkSDED----
>A0A7I0Z411	374	0.437	1.561E-111	54	354	362	23	325	367
------------------------------------------------------PPRQRrdyeWQIVWRNVLAFVYLHMATLYGIYLILiGKTKILTLIFAVTISAMSAMGVTAGAHRLWAHRAYKARWPLRIFLAVMQTMAFQNHIYEWVRDHRVHHKFTETDADPHNAKRGFFFSHMGWLMVRKHKAVFEKGASVDMSDLEKDPIVMFQKKTYLVLMPLLCFVVPAWLPVVLWNENPWVSWYVASMLRYTISLHFTWLVNSAAHIWGNRPYDQYIGATDNKAVAICAFGEGWHNYHHVFPWDYKAAELG-NYST--NLSTALIDFAAKYGLAYDLKTVSIEMIRKRVSRTGDGSHPLS-------
>UPI00062506C7	374	0.523	1.561E-111	58	351	362	62	352	376
----------------------------------------------------------KTTLIWPNVISITLLHVVSAYMFITLPFWVSKGSFLWALLLGQAGGFGVTGGVHRLWCHRSYKAKWPLRVILIICYSIAGQNTVYDWVRDHRIHHKYTETDADPHNSNRGFFFAHVGWLMMKKHPDVIRRGRQIDMSDVLADPIVSFNHKFFVPMKLLFCFIIPIVVPVYLWNETWYTTIMAQVFVRYVMGLNFTWFVNSAAHMWGNRPYNKKISPSENLAVAIVAMGEGWHNYHHVFPWDYKAAELG---DYAFNTTTFLIDMFAKIGWAYDLKEPSMNLVKKYAERHGDGSH----------
>A0A336MPF1	374	0.464	1.561E-111	10	361	362	130	471	488
----------QLPE-YEDKTS-------DNYIPKSYRSQskLGLLLTHFLDKFLGIRFLQ--PIKWQNTISIFALHFYFLYLIMTNPWnVVKLQTTIWSFVVGIVGGFGVTGGAHRLWSHKAYKAKLPLRILLMLAYTVAGQNSLYDWIRDHRIHHKFSETDADPHNSNRGFFFSHVGWLMLYKHPEVIKKGNSIDLSDILADPVIQFHEKYFIPLKMFLCFYLPCAIPVYCWNETWFWAFVATGIVRYVFGLNFTWSVNSVAHLWGFRPFDKRINPVENITVAICALGEGWHNYHHVFPWDYKAAELG---DYKVNLTTMFIDFFAAIGWAYDLKQPTKDMVRRTVEKYGDGSHDVYGHFHPEE
>UPI001E8EEEDD	374	0.446	1.561E-111	45	351	362	559	857	861
---------------------------------------------TYKEKEGPKP--PKM-MVWRNIILMALLHFAALYGLILLP-SASASTLAWSVVCYLISALGVTAGAHRLWSHRSYKASNPLRVFLALANSMAFQNDIFEWARDHRVHHKYSETDADPHNATRGFFFAHIGWLLVRKHPDVIEKGKKLDMSDLKADKVVMFQRRHYKLSVLILCFLVPTLVPWYFWGESLIVAYFIPGLLRYAVVLNATWLVNSAAHIWGNRPYDKTINPRENPLVAFSAIGEGFHNYHHTFPFDYATSEFG----CKLNITTAFIDLMCFLGLANDPKKVSKELIIARIQRTGDGSH----------
>UPI000C6D0DFC	373	0.420	2.137E-111	46	347	362	17	313	318
----------------------------------------------QEKKSIKSEYPP-LQIVWRNVAIFAFLHIGAVYGVYLSLVFVKWQTWLFCCFIGFLSGLGITAGAHRLWCHRSYKAKLPLRIFLCICNCIATENDIYEWSRDHRVHHKYSETTADPHNVERGFFFSHIGWLLVRKHPDVIAKGKTIDLSDLRDDPVVKFQRRYYPQLVLLFNLLIPTFVPYWFWGESAYYSFWFTFVARYIVALHMTWLVNSAAHMWGNKPYDKYISARENNFVAIGALGEGFHNYHHTFPWDYSTSELG----WRFNLSTMFIDTMAWLGLAYDLKTVPPEMIKQRVERTG--------------
>A0A2K5W245	373	0.417	2.137E-111	24	350	362	0	327	329
------------------------MPGpaTDaGKIPfCDAKEEIRAGLESSEGGGGERPGarGQRQNIVWRNVVLMSLLHLGAVYSLVLIP-KAKPLTLLWAYFCFLLAALGVTAGAHRLWSHRSYKAKLPLRIFLAVANSMAFQNDIFEWSRDHRAHHKYSETDADPHNARRGFFFSHIGWLFVRKHPDVIEKGRKLDVTDLLADPVVRIQRKYYKISVVLMCFAVPTLVPWYIWGESLWNSYFLASILRYTISLNVAWLVNSAAHMYGNRPYDKHISPRQNPLVALGAIGEGFHNYHHTFPFDYSASEFGLNF----NPTTWFIDLMCWLGLATDRKRATKPMIEARKARTGDSS-----------
>A0A7I8VJL0	373	0.430	2.137E-111	52	359	362	27	330	335
----------------------------------------------------NQPAKQPPtKIVWRNVIWMIYLHIAALYGVYLM-YYCKWQSWIWFAVTYGMSGLGITAGAHRLWAHRSYKAKLPLRIVLAIWNTMAFQNDVIEWSRDHRVHHKYSETDADPHNANRGFFFSHVGWLLVRKHPEVRAKGKRVNIDDLLADPVLVFQRKVYLPAMIFTCFFFPSLVAWYFWGESWWTAFFTVGILRYTLVLNATWAVNSVAHMFGNKPYDREISPVETLSVAVAALGEGYHNYHHTFPQDYSASEFGWGR----NCTTAFIDFCAWIGQAYGMKKISPEMIKRRMERTGDGSTGFGYTNPP--
>A0A6P8RCX1	373	0.454	2.137E-111	44	351	362	35	334	338
--------------------------------------------ESYREKEGPKP---PMKIVWRNVIAMSLLHIGALYGLILIP-SASFSTWVWSMFCSYFSALGVTAGAHRLWSHRAYKAKLPLRILLVLANSMSFQNDVYEWARDHRVHHKYSETDADPHNASRGFFFSHIGWLLVRKHPDVIEKGRKLDLSDLKADKIVMFQRRFYKPSVLLMCFIMPTVVPWYFWGESLKNAFYISSILRYASTLNLTWLVNSAAHMYGNRPYDKSINPRENLLVAFGACGEGFHNYHHTFPYDYSTSEFG----WQINLTTFFIDSMCFLGLATSCRKVSKEVILARRLRTGDGSH----------
>UPI001E68C604	373	0.426	2.137E-111	54	357	362	29	331	338
------------------------------------------------------PSaeKREWKIVWRNVTLFVLLHLGGVYGAYLFLTQAMWATRIFTVMLYLASGLGITAGAHRLWAHKSYKAKLPLRILLTVFNTIAFQDSVLDWARDHRMHHKYSETDADPHNATRGFFFSHVGWLLVRKHPEIKAKGHTIDMNDLWADPVLRFQKKYYLILMPLACFVLPTYIPT-LWGESLWNAYFVSAIFRYVYVLNVTWLVNSAAHKWGDKPYDKHINPVETKPVSLVVLGEGFHNYHHTFPWDYKTAELGH---YSLNLSKLFIDTMAKIGWAYDLKTVSADVIEKRVKRTGDGTHPeWGHEE----
>UPI000E6D7824	373	0.419	2.137E-111	54	356	362	27	327	350
------------------------------------------------------PSAQKRelQIVWRNVAIFAYLHTAAVYGAYLFLTQAKWATCAFAFVLYLCTGLGITAGAHRLWAHKSYKARWPLRVLLTIFNTIAFQDSVIDWARDHRMHHKYSETDADPHNATRGFFFSHVGWLLVRKHPQIKAKGHTIDMSDLWADPILRFQKQNYTILMPLACFIMPSVIPM-LWGESLWNGYFVCAIFRYVYVLNVTWLINSVAHMFGNKPYDKNINPVENISVALTALGEGFHNYHHTFPWDYKTAELGH---YTFNFSKLFIDTMAKLGLAYDLKTVSRDVIEKRVKRTGDGSHEVWGW-----
>UPI001C4AD7A9	373	0.431	2.137E-111	44	351	362	53	352	356
--------------------------------------------ETYREKEGPKPVTRY---VWRNIILMALLHLSGLYSICLIP-SAKPLTLLWALLCFVLSGLGITAGAHRLWSHRSYKATLPLRIFLAIINSMAFQNDIYEWARDHRAHHKFSETDADPHNASRGFFFSHIGWLLVRKHPDVIEKGKKLDLSDLKSDKVVMFQRRYYKASVVIMCFLIPSFVPWYYWGESFYNSFLIAAILRYTVILNATWLVNSAAHMYGNRPYDKHINPRENHFVVFGALGEGFHNYHHTFPFDYSTSEFGARW----NFTTGFIDFMRYLGLASDCKKVSKEIILSRKIRTGDGSH----------
>B7SB91	373	0.459	2.137E-111	47	361	362	31	343	357
-----------------------------------------------KGKKLEEPY--RLEIVWFNVLWFVLLHAGALYGVYLIFASAKIYTTLYGFLLCELSLLSITAGVHRLWAHRAYKAKWPLRLTLMVLNLLAYQNSIYEWARDHRVHHKFSETNADPVNAKRGFFFSHVGWLLCRKHPEVRAKGGRIDLSDLERDPIVMFQKRHYYKLVPFVSFVIPTLIPMYFWGETLSNSWYVSTMFRYCLSLNLTWLVNSAAHMWGNKPYDKNINPVENLAVAIGSLGEGWHNFHHVFPWDYKTSELG-NY--SLNFTNAFIDLAVLLGLAYDLKTVPVSMIKTRVGRTGDGSHDVWgwgDKDLPKE
>A0A7J7VCB6	373	0.452	2.137E-111	18	351	362	39	360	364
------------------PEKNLLHPE-EDIRPEMKDDIF---DPSYKDKEGPRP---KLEYVWRNIILMSLLHLGALYGIILIP-TCKVYTWLWGFAYYIISALGITAGAHRLWSHRSYKARLPLRIFLIIANTMAFQNDAYEWARDHRVHHKFSETDADPHNARRGFFFSHVGWLLVRKHPAVKEKGGLLDLSDLKAEKLLMFQRRHYKPAVLLMCFILPTLVPWYFWGETFKHSLYVATFLRYAIVLNATWLVNSAAHLYGYRPYDKNINPRENILVSLGAVGEGFHNYHHSFPYDYSTSE----YRWHINLTTFFIDCMAALGLAYDRKKVSKAAVLAKIKRTGDGSY----------
>UPI0018CD9B70	373	0.452	2.137E-111	52	356	362	52	353	375
----------------------------------------------------KKAEKRKLKLVWRNIILFGYLHVAALYGGWLFFTSAKWATVFFSIFLYSIGVLGITAGAHRLWAHRSYKAKWPLRVILIIFNTVAFQDAAYHWARDHRVHHKFSETDADPHNATRGLFFSHVGWLLCKKHPDVKAKGRGLDLTDLRADPILMFQKKYYLTLMPLACFILPTIIPMVCWNESFINSWFVATMFRWCFLLNVTWCVNSVAHKFGGRPYDKTINASENPGVAAFAFGEGWHNYHHVFPWDYKTAEWG-NY--TMNLTTAFIDFFAKIGWAYDLKSVAPETIEKRVKRTGDGSHELWGW-----
>A0A026W4L1	373	0.461	2.137E-111	52	350	362	43	336	384
----------------------------------------------------SKPKYQ-WKIVWRNVIAFVYLHVGAIYGLYTALMFAKFYTLVWALSFSAFAAVGVTGGAHRLWAHRSYKAKWPLRIILMIFQTMAFQNHIYEWVRDHRVHHKFTDTDADPHNAQRGFFFSHMGWLLVRKHPDVIKKGATIDMSDLEKDFVVVWQRRLYIILMPLFCFLLPTWLPCYYWNEKPMYA-WYATVFRYTLSLNLTWLVNSAAHIWGMKPYDNTISPTDSLSVGLSAFGEGWHNYHHVFPWDYKAAELG-NYRT--NFTTAFIDFFARIGWAYDLKTVAHDIVIKRASRTGDGS-----------
>UPI00087493AC	373	0.467	2.137E-111	57	351	362	47	338	386
---------------------------------------------------------YKLQIVWRNVMVFFFLHLGAIYGLWLAITQASWKTCLYTYIYAAFAGMGITAGAHRLWAHRTYVAKLPLRILLMIMQTTALQNHIYEWTRDHRVHHKFTETDADPHNAKRGFFFSHVGWLMVRKHKDVFIKGKTVDLSDLEADPVVMFQKKYYLILAPVFCFLIPSFFPYYYWGESWWNTFFVASIFRYTISLNFTWLVNSAAHIFGTKPYDKNIKATENTFVAWAAFGEGWHNYHHVFPWDYKAAELG-NY--RLNFTTAFLDLMSKIGWAYDLKTVSPHMVKKRVERTGDGSW----------
>UPI0006B080E3	373	0.437	2.925E-111	48	351	362	13	309	310
------------------------------------------------EKRRSSP---KLQIVWKNVFIFAFLHAASLYAIQLVFTSAKLKTIVFAFLLYVASGVGVTAGVHRLWAHRSYKAKWPLRLLLAFFNSVAFQNDIYEWSRDHRVHHKFSETDADPHNAKRGFFFSHIGWLMVRKHPDVIEKGKIVDCSDILADPIVRFQRKYYTPIVFLSCFVIPTVVPVWSWGESYWNAFYVAGILRYCWTLNVTWLVNSAAHMWGNRPYDRSINPRENKYVIVSAMGEGFHNYHHTFPWDYSTSEFG----TRLNVSTVFIDFMAALGLAYDRKTVSPDVIKRQRERHGDGSY----------
>UPI001864F212	373	0.443	2.925E-111	60	350	362	42	327	329
------------------------------------------------------------QIVWRNVILMSLLHVGAVYALFLIP-KAHPLTWIWSYLCFVMTALGVTAGAHRLWSHRSYKATLPLRLFLAAANSMAFQNDIFEWSRDHRVHHKYSETDADPHNAKRGFFFAHVGWLFVRKHWDVIEKGKKLDVSDLLADPVVVFQRKYYKTSVVLMCFVLPTLVPWYFWSETLWNSYFLSSILRYTISLNVTWLVNSAAHMYGNRPYDKNISPRENRFVTFGAIGEGFHNYHHTFPFDYSASEFGFRF----NPTTCFIDLMCWLGLASNRKRVSPEMIQARKLRTGDGS-----------
>A0A8D2DNN4	373	0.408	2.925E-111	24	350	362	0	328	330
------------------------MPGpaTDaGKVP------FCDAKEEVRAELEGlaygdrqeRPGarEQRLNIVWRNVVLMSLLHLGAVYSLVLIP-KAKPLTLLWAYFCFLLTALGVTAGAHRLWSHRSYKAKLPLRIFLAAANSMAFQNDIFEWARDHRAHHKYSETDADPHNARRGFFFSHIGWLLVRKHPDVIEKGRKLDVTDLLADPVVQFQRKYYKITVVLMCFLFPTVVPWYIWGESLWNSYFLAAILRYTISLNGTWLVNSAAHMYGNRPYDKHVSPRQNPLVTLGAIGEGFHNYHHTFPFDYSASEFGLNF----NPTTWFIDFMCLLGLATDRKRATKAMIEARKAKTGDGS-----------
>UPI00143D15FF	373	0.528	2.925E-111	48	361	362	49	358	359
------------------------------------------------EKLKERSSFFEADLKWKNIIVIATLHIVTLYILISFPYLEKKGLFFYTFLIGQIAGFGVTGGAHRLWTHRAFKAKWPLRVILLYCYCTAGQNPIYDWVRDHRIHHKYSETVADPHDSSRGFFFSHVGWLMMKKHPEVIRRGRQIDMSDIVSDPVVVFGDKYFLPLKIMCCFIIPSVLPVYLWNEDWYYTIIAQ-IARYILTLNVTWSVNSAAHIWGAKPYDKQIAPTENHFVAFVAMGEGWHNYHHVFPWDYKAAELG-NY--ELNYTTALIDMFAKIGWAYDLKEPSKELVRTVIEKRGDGSHPTEEPEPKCE
>A0A1I8P247	373	0.444	2.925E-111	51	361	362	45	356	369
---------------------------------------------------LKKASERKLELVWQNIIGFIYLYCATFYGFYLMATSAKWQTNICGLLLTYLTGFGITAAAHRLWAHKAYKANLPMRIMLIIFNTIAFQNSVYVWARDHRVHHKFSETDADPHNATRGMFFSHIGWLMCKKHPEVKEKGKTIDMSDLEADPIVMFQHKYYYLLMPIACFVFPAWLPMYFWNETFSNAWHICVLARWCFLLNSAWLINSAGHKYGSKPYDKNYNPAENAFIAILTLGEGWHNYHHVFPWDYKTSELG-NY--SMNYSTAFIDFFAKLGWAYDLKTVSEDIIRKRCQRTGDGTHPIWGWgdkdQDKEE
>A0A1S3D6B4	373	0.393	2.925E-111	10	351	362	14	352	380
----------MAPNTSSAPTGVL-FEGdsthTDTMGPihQQASEDL---AEACAKETPEKEYRIVP--VWRNIVLFAYLHLAALYGAYLIFTSAKLQTTIFAILMYQAGATGITAGAHRLWAHRAYKAKTPLKLILLLFNTLAFQNHVYEWARDHRVHHKYSETNADPHNAKRGFFFSHVGWLMCRKHPDVIAKGQGIDLSDLKADKLVMFQKKHYMKLMPVICFVLPTVIPMVAWSESFLNAWFVATMFRYTLTLNVTWLVNSAAHMWGQRPYDKFISPAENLGVAIFAMGEGWHNYHHVFPWDYKTSELG---TYGTNFTTAFIDFFARIGWAYDLKTVSSDMVRTRAQRTGDGSH----------
>UPI0004CD6588	373	0.424	2.925E-111	57	356	362	56	357	384
---------------------------------------------------------YKWSIVWRNVIAFIYLHVGSVYGLYLLFTGAKLLTFMWIFVLGFLAGVGITAGAHRLWAHKSYKAKWPMRFLLMILQTVAFQNHIYEWVRDHRVHHKFTDTDADPHNAKRGFFFSHMGWLLIRKHPDVINKGKTVDMSDLEQDFVVVWQRRLYILLMPIFCFLIPTWIPIHFWDEKPLYA-WYATIFRYTLSLNLTWLVNSAAHIWGMKPYDSSISPTDNLKIAMGAFGEGWHNYHHVFPWDYKAAELG-NYSG--NFTTAFIDFFAFIGQAYDLKTVPVAMIEKRAARTGDGSrvaknHDeHSHE-----
>A0A7R9PCF9	373	0.443	2.925E-111	16	357	362	519	878	936
----------------DTPNHSLLDPINNNHPPKSAPSAGAVSPE------LQYPE-WKPEIIWVNTISITILHLLAVYAILTAPFQVLLPTYVWgdtpcfahpdeldnklemydtcpfpkGFFLGGVGGFGVTAGVHRLWTHRAYKAKAPLRVILAICFSVAGQNTIFDWVRDHRGHHKFSETDADPHNSNRGFFFAHVGWLMTRKHPEVIRRGQLLDMSDVVNDPVVAFHHKYFSFLKLLFCFFLPIIIPPLVWGESWYNSIMAVGVVRYVLSLNFTWLVNSAAHLWGNKPYDKRINPAENRVVALVAMGEGWHNYHHVFPWDYKAAELG---DYSLNVTTFFLDLFAKIGWAYDLKCPSQQLVRRVIERSGDGSHPewGCHPQ----
>A0A3Q1GJM7	372	0.433	4.005E-111	45	351	362	28	325	329
---------------------------------------------TYKEK-EGKPPMM---FVWRNIILMSLLHIAALYGLLLLP-SASPLTLAWTAVCYFISALGVTAGAHRLWSHRSYKASLPLRVFLALANSMAFQNDIYEWARDHRVHHKYSETDADPHNAKRGFFFAHIGWLLVRKHPDVIEKGRKLELSDLKADQVVMFQRRHYKLSVVTLCFLLPMLVPWYFWGESLTVGYFVPGFLRYAVVLNATWLVNSAAHIWGNRPYDKTINPRENPMVAFSAIGEGFHNYHHTFPFDYATSEFG----CKLNLTTAFIDLMCFMGLATDCKRVSKEMIIARVQRTGDGSY----------
>UPI001BD21D9E	372	0.449	4.005E-111	45	351	362	35	333	337
---------------------------------------------TYKEKKGPRPPRM---LVWRNIIMMTLLHIGALYGLLLLP-SASFLTLVWTVVCYLFSGLGVTAGVHRLWSHRSYKASFPLRVFLALGNSMAFQNDIYDWARDHRVHHKFSETDADPHNATRGFFFAHIGWLLIRKHPDVIEKGKKLDLSDLKADKVVMFQRRHYKLSVVILCFLVPTLVPWYFWGESLAVGYFVPGLLRYAVILNATWLVNSAAHIWGNRPYDKNINPRENSLVAFSAIGEGFHNYHHTFPFDYATSEFG----CRLNLTTAFIDLMCFLGLASDCKRVSKEMIAARVQRTGDGSY----------
>A0A7J7BTL8	372	0.490	4.005E-111	48	356	362	12	326	339
------------------------------------------------EENFEEPEFYKAklsviskfkNLKWFNIILLTTIHFTFIYYSFQFPWLSKKRLILYHLILGGISGFGVTAGAHRLWSHRAYKAKLPLRIILMLCYCMMGHNPLLNWVRDHRVHHKFTDTDADPHNSKRGFFFSHVGWLFMKKHPEVLKRGKEVDMSDLWHDPVIRFHQKYYVPLVLSLGFIIPSIIPPLWWGEEWKWSILTSCVGRYCLQLNFTWLVNSAAHIYGTRPYDKSISPTQNVSVSLVTLGEGWHNYHHIFPWDYKAAEFGKYYM---NLTTFWIDLFSKIGWAYNLKQPSQELVKKVISKHGDGTHPIWKE-----
>A0A8D8UZZ2	372	0.459	4.005E-111	46	356	362	22	327	350
----------------------------------------------YEEK-ITKPKVEQP-IIWRNVIAISLFHLVALVTPFYCWSRCKYNTIFWGIMIGSLGGFGVTGGVHRLWAHRSYSAKWPLRLILLLCYSIAGQNSVLNWVRDHRVHHKFSETDADPHNSQRGFFFAHVGWLFLRKHPLVIEKGRTVDMSDVMADPLVMFHEKHFIWFKLIMCFIVPTLVPCYFWGEPFFISFLIMNFLRYILALNFTWAVNSAAHIWGNKPFDGRIMPAENRVVSFLALGEGWHNYHHVFPWDYKTAELGH---YSTNWTTLVIDWFAWMGWAYDLKTVSPAVVTARVKRTGDGTHDVWGW-----
>A0A1L8D6C5	372	0.425	4.005E-111	57	359	362	35	333	353
---------------------------------------------------------RKWIIVWRNVILMAVLHIGGLYGAYLFLTKAMWTTCFFAVFLYICSGLGITAGAHRLWAHKSYKARLPLRILLTLFNTIAFQDSVIDWARDHRMHHKYSETDADPHNATRGFFFSHVGWLLVRKHPEIKNKGHTIDMSDLWADPVLRFQKKNYLLLMPLCCFVLPTMIPT-LWGESLWNAYFVCALFRYTYVLNVTWLVNSAAHKWGDKPYDKDINPVETRPVSLVVLGEGFHNYHHTFPWDYKTAELGH---YSLNLSKLFIDTMSLLGMAYDLKTVSRDVIEKRVKRTGDGSHYLWGWDDK--
>A0A7L1GQK4	372	0.454	4.005E-111	44	351	362	52	351	355
--------------------------------------------ETYQEKEGPKPPLRY---VWRNIILMSLLHIGAIIGLTLIP-SAKIQTLAWAVLCFLVSALGITAGAHRLWSHRTYKATLPLRIFLAIANSVAFENDIYEWVRDHRVHHKFSETDADPHNAKRGFFFSHIGWLLVRKHPDVIEKGQKLDLSDIKADKVVMFQRRFYKPSVVLLCFVAPTVVPWYFWNESIIISFFIPAILRYALGLNATWLVNSAAHMYGYRPYDKNINPRENPLVSLGALGEGFHNYHHTFPYDYSTSEFG----WRFNLTTAFIDLMCLLGLASDRKKVSKEAIMARKLRTGDGSH----------
>UPI0018D0EB69	372	0.440	4.005E-111	57	359	362	39	339	375
---------------------------------------------------------YEWQIVWRNVFAFIYLHAGCLYGFYLIFTgNVRIWTPIFALVFTILSAMGVTAGAHRLWAHRAYKARWPLRLLLALAQTMAFQNHIYEWVRDHRVHHKFTETDADPHNAKRGFFFSHIGWLMVRKHKDVFEKGASIDMSDLEKDPIVMLQKKTYLVVMPVLCFIIPACLPVYLWGEDPWTSWYVASVWRYTLSLNFTWLVNSAAHIYGNRPYDKYIGATDNKTVGILAMGEGWHNYHHVFPWDYKAAELG-NYST--NLSTAVIDIAAKYGWAYDLKTVSEDMIRRRVNRTGDGSHPTSRQDPP--
>A0A8J5DXX4	372	0.425	4.005E-111	55	354	362	50	347	393
-------------------------------------------------------SFNKSDIVWRNVIAFLYLHIAASYGVYlLASGRAQLLTFGIAYVYGALGGFGITAGAHRLWAHKAYKAKWQLRLILMIFNTISFQNSIFEWVRDHRVHHKFCDSDADPHNVQRGFFFSHMGWLLLKKHPDVKSKGASIDMSDLKQDEIVMFQRRHYLKIMPIFCFVIPTLIPMYVLNESLSGSFYVGAILRYVITLHSTWLVNSAAHMWGMKPYDKNIRSANNIFVSLVSYGEGWHNYHHVFPWDYKTAELG-DYRY--NFSTAFIDFFAKIGWAYELKTVSDDMIRKRAARTGDGSNKYS-------
>A0A226EPV1	372	0.383	4.005E-111	0	355	362	0	344	396
MPPNTS-----------SPSAT-TMPSEEPTLRRPTSNDK-----KNKAEHEDDPrlhdihstYFPPLEIVWRNVGLFAYLHIAAAAGLYfLLSGQVGWRTLVWTFIWHLFGAFGITAGAHRLWAHKSYKAKAPLRALLAFMQTVSFQNSIHEWARDHRVHHKYSETHADPHNAKRGFFFAHMGWLMARKHVMVKEKGKAIDMSDLEADPIIMFQKKYYTPLVLLISFVIPAVVPWYFWGENFIVSWCFAAQFRYCVNLHSTWLVNSAAHMIGNRPYDVNISPSEVKSVAFFAFGEGWHNYHHTYPFDYKTAEMG-NY--DLNFTLAFIDFFAWIGWAYDLKTVSHKVIEERIKRTGDGSHPLSH------
>A0A1B0CJP4	372	0.451	4.005E-111	65	354	362	1	287	607
-----------------------------------------------------------------NIIVFLYLHLAALYGVYLQLTAAKYLTFGIAIILGFCGGMGITAGAHRLWSHKSYKAKLPLRVLLMLFQTLAFQNHIYEWVRDHRVHHKFTDTNADPHNSRRGFFFSHMGWLMTKKHPDVKNKGCTVDMSDIEADPVVMFQKKYYGILMPVFCFFLPALVPYYLLGETFTNSWYIASVLRYVLSLHGTWLVNSAAHLWGMKPYDKNISPSDNIFVAIYAYGEGWHNYHHVFPWDYKTSELG---IYSTNMTAAFIDFFSKLGLAYDLKTVSEDMIKKRILRTGDGSHEYS-------
>A0A139WH27	372	0.405	4.005E-111	20	356	362	296	624	643
--------------------GTKLW------GWGDEDMDKEDVSQIHKHRTKKMSTLEtQVQIVWRNVILFIYLHVAAIYGLYFTFTAAKWPTILFTYFLTIISTQGTGAGVHRLWSHRSYKAKLPLRILLCIYQTHCLQNHIYEWVRDHRAHHKFSDTDADPHNSTRGFFFSHMGWLLVRKHPQVKIKGKLIDLSDLEEDQVVMFQKKYYLILAPFFAFLLPAWVPWYFWGEDLHGSWCVASMLRYALSLHGTWLVNSAAHMWGTRPYDRNIKATETNVVSYITNGEGFHNYHHTFPWDYKAAELG-SYWG--NWSTAFIDFMTKIGWAYDLKIVPPELVEKRAKRTGDGTHKVWGW-----
>UPI00143D0D21	372	0.512	4.005E-111	41	359	362	41	356	884
-----------------------------------------LKANGFKvEKLVNRSSYFQADLKWKNIIGITALHIAAVYSIINFPYKEKPKLLFYAYVIGQMAGFGVTGGVHRLWTHRAYKAKWPLRVILLYCYYTAGQNPVYDWVRDHRIHHKYSETVADPHNSSRGFFFSHVGWLMMKKHPEAIRRGRQIDMSDVVSDPVVAFGDKYFLPLKLMCCFIIPTILPVYFWNEDWYHAIL-ATIARYAFSLNATWSVNSAAHIWGAKPYDKQIAPTENHFVAFVAIGEGWHNYHHVFPWDYKAAELG-NY--GLNYTTAIIDMFAKIGWAYDLKVPSKELVRTVVEKRGDGSHPTEEPEPK--
>A0A8D8M913	372	0.418	4.005E-111	43	361	362	35	349	975
-------------------------------------------AEACAKESPEKEYRIVP--VWRNVILFAYLHLAAVYGAYLIFSSAKLPTTIFAILLYQAGATGITAGAHRLWAHRAYKAKAPLKLILLLFNTLAFQNHVYEWARDHRVHHKFSETNADPHNAKRGFFFSHMGWLMCRKHPDVIAKGRCIDLSDLKEDKLVMFQKRHYMKLMPVICFVLPTVVPMLCWGESFLNAWFVATMFRYTLTLNVTWLVNSAAHMWGQRPYDKFINPSENLSVAILALGEGWHNYHHVFPWDYKTSELG---TYSTNFTTAFIDFFARIGWAYDCKTVSPAMVATRAQRTGDGSHkDVWGWGDKEE
>A0A3Q3MLD6	372	0.442	5.482E-111	45	351	362	18	316	320
---------------------------------------------TYKEKEGPKP---PVVIVWRNVILMSLLHISALYGIFLIP-SASSLTLLWSTLCFFISALGITAGAHRLWSHRSYKASLPLRVFLGIANTMAFQNDIYEWARDHRVHHKYSETDADPHNAVRGFFFAHIGWLLVRKHPDVIEKGRKLELNDLLSDKVVMFQRKYYKPSVLLMCFFIPTIVPWYMWGESLLVSYFVPALLRYTLVLNATWLVNSAAHMWGNKPYDKNINPRENKFVTFSAIGEGFHNYHHTFPYDYATSEFG----CKLNLTTCFIDFMCFLGLAKDCKRVSHELVLARVQRTGDGSH----------
>UPI00186B0799	372	0.447	5.482E-111	54	350	362	42	331	333
------------------------------------------------------PARQ--GIVWRNVILMTLLHFGALYSLTLIP-KAQLLTLLWAYLCFLLTALGVTAGAHRLWSHRSYKAKLPLRIFLAAANSMAFQNDIFEWSRDHRVHHKYSETDADPHNAQRGFFFSHIGWLFVRKHRDVIEKGRKLDLTDLLADPVVRLQRKYYKTTVLLMCFAVPTLVPWYIWGESLWNSYFLAFILRYTISLNVTWLVNSAAHMYGNRPYDKHISPRENPFVTLGAIGEGFHNYHHTFPFDYSASEFGLKF----NPTTWFIDFMSWLGLATDLKRVPKQMIQARKERTGDGS-----------
>U5KFQ4	372	0.450	5.482E-111	56	361	362	25	326	336
--------------------------------------------------------PRKYQIVYPNLITFGYWHIAGLYGLYLYFTSAKWQTMLFSFMLVVLAELGITAGAHRLWAHKTYKAKLPLQIILMVLNSIAFQNSAIDWVRDHRLHHKYSDTDADPHNANRGFFYSHVGWLLVRKHPEVKRRGKELDMSDIYNNPVLRFQKKYAIPFIGAMCFGLPTFIPVYCWGETWTNA-WHITMLRYIVNLNITFLVNSAAHIWGNKPYDSKILPAQNIAVSIVTGGEGFHNYHHVFPWDYRAAELGNNY---LNLTTKFIDFFAWIGWAYDLKTVSSDVIKSRAQRTGDGTNLWGLEDKGEE
>UPI0008752E16	372	0.483	5.482E-111	53	356	362	25	324	345
-----------------------------------------------------KPSDRKLELVWKNIIIFIYIHAVAVYGFYLLITSAKTATFIFDAIVAFCGTFGITAGVHRLWTHRSYTANVPLRIILTVFNTVAFQSSVIRWSRDHRVHHKFSDTDADPHNAKRGFFFSHVGWLLCRKHPDVKSKGKSVDMSDLYDDPILAFQDRYYMILVLFLFFIFPTLTPMYLWNETFINAFCVNIF-RYIFSLHATWLINSAAHLYGHKPYDKYINPSQHLTVSLLTLGEGWHNYHHTFPWDYKTSELG---KYSVNLSTAFIDFFAKIGWAYDLKTVSEDMIRKRVLRTGDGSHEIWGW-----
>A0A6H5I4L7	372	0.601	5.482E-111	0	354	362	0	348	356
MPPNEQIRDICEFESSQDAAAV-D----ESKisEEERAKQAK--IQADIKayEELVAMPFYKRPDIKWFNLYFMVMLHLGALYGFLTFPYFEKKATTVFSIFMICLANFGVAGGIHRLWAHRSYKAKLPLRVILMIAYLSSGQYSPLYWSRDHRVHHKFSETDADPVNAARGFWFSHVGWLTMKRHPEVVRKGKMVDVSDILADPVVQIGEKYFELWRLLFAFIIPTLICVYGWNETWYYAILSQAFMRYAFSLNCTWSINSFAHLIGGHPYDKFIMPAENLVMSFFTGGEGWHNYHHTFPWDYKTSEFG-NY--SLNYTTILLDLFAKIGWAYDMKQPSKTLIENVIKNRGDGTHEIS-------
>UPI001B34EB34	372	0.418	5.482E-111	9	351	362	23	355	359
---------HSRlPQGGEDKLGKNPLPAEEDIRPEFKDD---IYDPSYQDEEGPRP---KLQYVWRNIILMALLHIGALYGITLVP-SCKFHTWLWGIFYYLVSALGITAGAHRLWSHRTYKARLPLRLFLIVANTMAFQNDVFEWARDHRAHHKFSETDADPHNSRRGFFFSHVGWLLVRKHPAVKEKGGLLDLSDLKAEKLVMFQRRYYKPAVLLMCFILPTFVPWYFWGETFRHSLYVATFLRYALVLNATWLVNSAAHMYGYRPYDKNIQSRENILVSLGAVGEGFHNYHHSFPYDYSTSE----YRWHLNFTTFFIDCMAALGLAYDRKKVSKAAVLARIKRTGDGSH----------
>A0A2Y9D8R5	372	0.457	5.482E-111	44	351	362	56	355	359
--------------------------------------------PTYKDKEGPRP---KTEYVWRNIILMFLLHLGALYGIILFP-TGQFYTWLWVFFYYMMSALGITAGAHRLWSHRTYKARLPLRVFLIICNTMAFQNDVYEWARDHRAHHKFSETDADPHNSRRGFFFSHVGWLLVRKHPAVKEKGSLLDLSDLKAEKVVMFQRKYYKPAILLMCFIVPTLVPWYFWGETFQHSLFLATLLRYTMVLNVTWLVNSAAHLYGYRPYDKNISPRENILVSLGAVGEGFHNYHHSFPYDYSTSE----YRWHVNFTTFFIDCMAALGLAYDRKKVSKAAIQARIKRTGDGSY----------
>A0A6P8JZI5	372	0.406	5.482E-111	0	356	362	0	340	361
MAPYSRIY-HQ-DESSKE-TGVL----FED-DAQTVDGD--LTTDRFQLKRAEK---RRLPLVWRNIILFALVHLAALYGLHSIFTRAKLATTLFAAVLYIIGMLGVTAGAHRLWAHRTYKAKWPLRLLLVIFNTIAFQDAVYHWARDHRVHHKFSETDADPHNATRGFFFSHVGWLLCKKHPDIKEKGRGLDLSDLRADPIMMFQRKHYYILMPLACFVLPTVIPMVYWNETLASSWFVATMFRWCFQLNMTWLVNSAAHKFGNRPYDKSMNPTQNAYVSAFTFGEGWHNYHHAFPWDYKTAEWG---RYSLNITTAFIDLFAKIGWAYDLKTVAPDVIQRRVLRTGDGSHELWGW-----
>UPI001F0E9B18	372	0.439	5.482E-111	53	348	362	40	329	363
-----------------------------------------------------KPY--KIQIVWRNVIIMGLLHVAAIYGATLCFGTAKWQTVVAAILLYVYTGLGITAGAHRLWSHRSYKAKFPLRLFLALAQTMAVQNHIYEWSRDHRVHHKYSETDADPHNAKRGFFFAHVGWLLCRKHPEVINKGKTISYDDLLRDPIVVFQRRYYIPLILICCFILPTLLPTLLWGETLWNAYFICAILRYVWTLNMTWLVNSAAHFWGRHPYDKNIHPAENYLTVYGAIGEGFHNYHHTFPWDYSTSELG----WRFNLTTMFINAMAAIGQAYDLKQVSPEMIIKRKLRTGD-------------
>A0A6J2TTD4	372	0.454	5.482E-111	51	356	362	43	345	367
---------------------------------------------------FQKAEKRKLKLVWRNIVLFAYLHLAALYGGYLFFFKAKWATVFFSILLYTCGVLGITAGAHRLWAHRSYKAKWPLRLILIVFNTIAFQDAAFHWARDHRVHHKFSETDADPHNATRGFFFSHIGWLLCRKHPDVVAKGKSLDLSDLRADPIVMFQRRHYMVLMPLACFILPTLLPIYLWDESFFNAWFVATMFRWCFLLNVTWCVNSAAHKFGGRPYDKNINPSQCPAVSAFTFGEGWHNYHHVFPWDYKTSEWG---KYSMNMTTAFIDFFAKIGWAYDLKSVAPGTIERRVRRTGDGTHELWGW-----
>A0A6J0BKQ8	372	0.429	5.482E-111	57	356	362	48	351	378
---------------------------------------------------------YKWRIVWRNVIAFLYLHIGALYGFYLFFAGAKFLTLIWTLVVAALGAVGVTAGAHRLWAHRAYKAKWPMRLILMIFQTLAFQNHLSEWVRDHRVHHKFTDTDADPHNAKRGFFFSHMGWLLVRKHRDVIEKGATVDVSDLESDPIVVWQRRLYVILMPVFCFLIPTWVPCHFWGETGMNSWYCATVFRYTLSLNLTWLVNSAAHIWGTKPYDDSISPTDNVRIALGAFGEGWHNYHHVFPWDYKAAELG-NYRA--NFTTAFIDFFAWLGQAYDLKTVPLNMIKKRAARTGDGTridrdehYGHSHE-----
>B4M0C3	372	0.395	5.482E-111	10	356	362	0	359	381
----------MPPNAITSPsnvLATCPeveqLPSGEcastasskqtGVLFE-GDADTADCALDVDVKKLKKAEKRKLKLVWRNIMLFGYLHLAAVYGGYLMLTQAKWATVVFSFFLYTAGMIGITGGAHRLWAHRSYKAKWPLRVILVTFNTIAFQDAAFHWARDHRVHHKFSETDADPHNATRGFFFSHVGWLLCKKHPDVVAKGKSLDVTDLRADRILMFQLKHYFVLMPLACFILPTIIPMICWNESLLCSWFVATMFRWCFQLNMTWLVNSAAHKFGGRPYDKNINPSQSPYVSAFTFGEGWHNYHHVFPWDYKTAEWG---RYSLNMTTAFIDFFAKIGWAYELKSVAPETIERRVRRTGDGTHELWGW-----
>UPI001E27894A	372	0.438	5.482E-111	54	359	362	65	368	406
------------------------------------------------------PT-YKWHIVWRNVIAFVYLHVFSVYGLYLVFFKAHALTNMWMVFIAMAAGQGITSGAHRLWAHRTYKARLPLRIFLAAMQTIAFQNHLYEWVRDHRVHHKFTDTDADPHNARRGFFFSHIGWLMLKKHRDVFLKGKQVDLSDLRADPVVMFQKKYYLILMPILCFVFPTVVPWYYWGENFWVSWYVAGVLRYTVSLNITWLVNSAAHIWGMKPYDKGINPTENIFVAIAAQGEGWHNYHHVFPWDYKAAELG-NY--RMNISTAFLDFMHFIGQAYDLKTATKEMIDKRAKRTGDGSRKLnqSDDVDP--
>A0A3Q1HII3	372	0.454	7.505E-111	45	350	362	32	329	334
---------------------------------------------TYKEKDGPKPPMR---LVWRNIILMALLHVGAVYGLVLLP-SASALTLAWTAMYYIISALGVTAGAHRLWSHRSYKASLPLRVFLAIANSTAFQNDIYEWARDHRVHHKFSETDADPHNATRGFFFSHIGWLLVRKHPDVIEKGQKLELSDLKADKVVMFQRRHYKLSVVVLCFMVPTLVPWYFWGESFAVAYFIPGLMRYALVLNATWLVNSAAHMWGNRPYDKTINPRENPLVALSAAGEGFHNYHHTFPFDYATSEFG----WKLNVTTAFIDLMCFLGLAQDRKKVSKETIIARVQRTGDGS-----------
>A0A3P8WGX9	372	0.442	7.505E-111	45	351	362	37	335	339
---------------------------------------------TYKEKEGPKP---PRDIVWKNVFLMTLLHVGAAYGVYLIP-SASFLTLLWSVLCFVISGLGVTAGAHRLWSHRSYKASLPLRIFLAFANSMAFQNDIFEWARDHRVHHKYSETDADPHNAVRGFFFSHIGWLMVRKHPDVIEKGRKLELTDLLSDQVVMFQRKYYKPSVLLMCFFIPTFVPWYLWGESLWLAYFVPALLRYTLVLNASWLVNSAAHMWGTRPYDKSINPRENKFVTFGAIGEGFHNYHHTFPYDYASSEFG----CKMNLTTCFIDFMCFLGLARDCKRVPRELVLARIQRTGNGSH----------
>A0A7E5VW35	372	0.395	7.505E-111	24	357	362	4	335	357
------------------------MPpqGQTGGSWvLYETDAVNT---DTDAPVIVPPSaeKREWKIVWRNVILMGMLHIGGVYGAYLFLTKAMWLTDLFAFFLYLCSGLGITAGAHRLWAHKSYKARLPLRLLLTLFNTLAFQDAVIDWARDHRMHHKYSETDADPHNATRGFFFSHVGWLLVRKHPQIKAKGHTIDLSDLKSDPILRFQKKYYLTLMPLICFILPSYIPT-LWGESAFNAFFVCSIFRYVYVLNVTWLVNSAAHLWGSKPYDKNINPVETRPVSLVVLGEGFHNYHHTFPWDYKTAELG---DYSLNFTKMFIDFMASIGWAYDLKTVSTDVIQKRVKRTGDGSHAVWGWD----
>A0A6J2LMT9	372	0.450	7.505E-111	52	351	362	59	355	359
----------------------------------------------------KDPEGPKPKLvyVWRNIILMGLLHLGALYGITLVP-TCKVYTWLWGVFYYMISALGITAGAHRLWSHRSYKARLPLRLFLIIANTMAFQNDAYEWARDHRAHHKFSETDADPHNARRGFFFSHVGWLLVRKHPAVKEKGGSLDLSDLKAEKLVMFQRRYYKPAVLVMCFIMPTLVPWYFWGETFQHSLCVATLLRYAIVLNATWLVNSAAHLYGYRPYDKTINPRENLLVSLGAVGEGFHNYHHTFPYDYSASE----YRWHINFTTFFIDCMAALGLAYDRKKVSKEAVLARVKRTGDGSY----------
>UPI0018E2A5D5	372	0.407	7.505E-111	22	354	362	34	360	361
----------------------KPVP---VYLEEDIRD----IRPEMKEDIFDPTYqdeegpPPKMELVWRNIILMALLHLGALYGITLIP-SCKVYTCLFAILGYYVSGLGITAGAHRLWSHRTYKARLPLRLFLILANTMAFQNDVYEWSRDHRAHHKFTETHADPHNSRRGFFFSHVGWLLVRKHPAVKEKGSKLDMSDLKAEKLVMFQRRYYIPGLLLMCFILPTLVPWYYWGETFVNSLYVCAFLRYAVVLNATWLVNSAAHLYGYRPYDKNIEPRENILVSLGAVGEGFHNYHHTFPYDYSTSE----YSWFFNITTFFIDCMAALGLAYDRKKVSKAAVLARIKRTGDGSHKSS-------
>UPI00187A7250	372	0.434	7.505E-111	25	351	362	40	357	361
-------------------------PLYAGEDLRPEMRDDILD-PSYKDQEGPKP---KLVYVWRNIILMSLLHLGALYGIILVP-TCKVYTWLWAFSCYIFSALGITAGAHRLWSHRSYKARLPLRIFLIIANTMAFQNDVYEWARDHRVHHKFSETDADPHNARRGFFFSHVGWLLVRKHPAVKEKGGSLDLSDLKAEKMLMFQRRYYKPAILLMCFILPTFVPCYFWGETFLHSLCVATFLRYTIVLNATWLVNSAAHLYGYRPYDKNINPRENILVSMGAAGEGFHNYHHSFPYDYSTSE----YRWHINLTTFFIDCMAALGLAYDRKKVSKETVLARVKRTGDGSH----------
>UPI00062909EA	372	0.407	7.505E-111	33	350	362	19	328	369
---------------------------------EKEDKQKVL----TQELSNSKPT-YKWNIVWKNVIVFIYFHLGGIYGFYlWATNRTKIYTILWSIFVEYFAILGITAGAHRLWSHRAYKAKWPLRLVLMLLQTICYQNHIYEWVRDHRAHHKFTDTDADPHNARRGFFFSHVGWLMVRKHPDISKRGGTIDLSDLEKDPIVVWQRRLYIVLMPLLCFAIPTWIPYHFWNEKFTYS-WYSNLARYVFSLNVTWLVNSVAHIWGMKPYDMNICPVENKFVSMFAHGEGWHNYHHVFPWDYKTSEFG---SYTTNFTTAFIDFCAFLGLAYDMKTAPNEMIRKRAAKTGDGS-----------
>A0A195BTK0	372	0.426	7.505E-111	33	356	362	22	351	378
---------------------------------QKEAAEKAVTQKLLIQKAQNlKPKYQ-WKIVWRNIIAFLYLHLGALYGLYILITAAKFYTTLWSIIIGSFAAIGVTAGAHRLWAHRAYKAKWPMRVILMLMQTTAFQNHIYEWVRDHRVHHKFTDTDADPHNAKRGFFFSHIGWLLVQKHPDVINKGATVDMSDLEKDAVVVWQRRFYIILLPIFCFLLPTWIPCHFWNEKPIYAWYSTLF-RYTLSLNLTWLVNSAAHIWGMKPYDNSISPTDSLSVGIIACGEGWHNYHHIFPWDYKAAELG-NYRA--NFTTAFIDFFAWIGWAYDLKSVEHSMIKKRAARTGDGSiyaqtddrdeHHHSHE-----
>A0A653BML8	372	0.464	7.505E-111	57	351	362	49	339	387
---------------------------------------------------------YKWDIVWKNVLIFILLHTAAVYGLYLMFTRAMWQTNVFAILYAAFTAMGVTAGAHRLWAHRTYKAKTPLRIFLMILQSAALQNDIHEWVRDHRVHHKFTDTDADPHNSNRGFFFSHIGWLMVKKHPMVISKGKTVDMSDIEADPVVQFQKRHYILMVTLLTFMIPAHIPWYFWGENW-WVTWYVTIARYTLSLNFTWLVNSAAHIWGTKPFDKNINPTENKFVAVAAFGEGWHNFHHVFPWDYKAAELG-NY--RMNFSTAFLDFMAYIGQAYDLKTVSEAMVKRRVKRTGDGTW----------
>A0A8J2K6C7	372	0.405	7.505E-111	44	351	362	55	369	414
--------------------------------------------ESLREKTGSKTDNSKSkriedeeplKLVWRNVFLFIYLHTAAFYGAYlWLSGQVMWQTFLWGFLFYCMSGFGITGGAHRYWAHRAFKANTPLRLILAFMQTVAFQNSIHEWCRDHRVHHKFTESNADPHDARRGFIFAHIGWLMCRKHKDVKEKGKCIDMSDLEADPIVMFQKNYYVPLVLTISFFIPTLVPWLFWGENFITAWFFAAQFRYCITLHMTWLVNSAAHMWGLRPYDKTINPAENKSVAFWAFGEGWHNYHHVFPWDYKTAEVG-QYRY--NFTAAFIDFFAWLGWAYDLKSVPKNIVLQRVCRTGDGSH----------
>U5EY18	372	0.405	7.505E-111	47	356	362	64	371	417
-----------------------------------------------SSKTLEIPGKLKvKNFVWRNIIAFIYLHTAALYGLYLAITSAKIITFLFAYVLAVFGGLGITAGAHRLWAHKSYKAKWPLRLFLMLCQTLAFQNSIYEWVRDHRVHHKFTDTNADPHNAKRGFFFSHIGWLMLRKHPDVKNKGSTIDMTDLESDAFVMFQKKYYLIMMPIITFIIPTMTGCYVLGDSLKNSWYVVAIFRYTISLNFTWLVNSYAHIWGTKPYDKSISPTNTKLVGILAIGEGWHNYHHVFPWDYKTAEV---QTYTTNWTLYFINLWAKWGLAYDLKTVSEEIIQKRVLRTGDGSHPCTTE-----
>A0A7R9KVR2	372	0.443	7.505E-111	58	348	362	26	312	541
----------------------------------------------------------KVEIVWRNVAIMSGLHLAALYGLYLCFTSAHWQTMAFAVFLYVISGLGITAGAHRLWSHRAYKAKWPMRVILTIFNTVAFQNSIYEWSRDHRVHHKYSETDADPHNANRGFFFAHCGWLLCRKHPDVIEKGRNVSCEDLLQDPLVRFQRKFYLPLVLVFCFVLPSIIPNILWGESCFNAYFVCGLLRYCWTLNMTWLVNSAAHFWGRKPYDRHISPAENKVTIIGAIGEGFHNYHHTFPWDYATSELGRDY----NLTTCFIDVCAKIGWAYDRKTVSPNMIRQRKERTGD-------------
>A0A482V9J3	371	0.461	1.027E-110	61	347	362	2	286	288
-------------------------------------------------------------IVWRNVVIFLLYHLIALQGVYYVVSLTViWKTLLWSLLLTACAGQGITAGVHRLWAHRSYKARLPLRLLLCFFQTISFQNSIYEWARDHRAHHKFTDTDADPHNSTRGFFFSHMGWLMVRKHPAVITKGRMVDMSDLEADPVVRFQKKYYPILAPLLCFVMPTMVPWYFWNEELYVAFCVAGMLRYLISLHFTWLVNSAAHLWGYKPYDRYIKPSENGLVSTLTFGEGWHNYHHVFPWDYKAAELD-NY--NGNLTTGFIDFMNKIGWAYELKTAPPEMILKRMQRTG--------------
>UPI00077FD8C3	371	0.416	1.027E-110	39	353	362	5	316	323
---------------------------------------VSTSVQEehHEHEPETKP-LEPVQIVWRNVFLFIGLHAAAIYGLYLVIAHATLTSWFYGVFLSFANGLGITAGAHRLWTHRSYKAKLPLRIFLAFCNCLALQNDIYEWSRDHRVHHKFAETNADPHNVNRGFFFAHMGWLMAKKQKDVIEKGKTVDISDIWADPVVRFQHRFYVPLAAICCFVIPSAIPYYCWNEDWYASVFGAGFLRYVLCLHFTWFVNSAAHLWGNKPYDKYISATESKWVSAFAIGEGFHNYHHTFPWDYATSELGYKY----NFTTFFIDCMAYIGQAYDLKTTNPESIHQRKIRTGDGSYFI--------
>A0A3B4AZT8	371	0.435	1.027E-110	44	351	362	21	320	323
--------------------------------------------PTYREKEGPKP---PLNIVWKNVILMGLLHLGALYGVFLIP-SASLNTLLWTLLCYIISALGITAGAHRLWSHRSYKASLPLRIFLGVANSMAFQNDIFEWARDHRVHHKYSESDADPHNAKRGFFFAHIGWLLVRKHPDVIEKGGKLQLQDLTSDPVVRFQRKNYKLSVVLMCFLVPTLVPWYFWGESLWVSYFVPSLLRYTVVLNATWLVNSAAHMWGNRPYDKNINPRENKFVAFSAIGEGFHNYHHTFPYDYASSEFG----CKVNLTTCFIDTMCWLGLASDRKRVTRDLIHSRIQRTGDGTH----------
>A0A498LPE9	371	0.436	1.027E-110	45	351	362	24	322	326
---------------------------------------------TYKEKEGPKP---PTIIVWRNVILMSLLHIGALYGLYLFP-SARVLTWVWFFTCFVFSALGITAGVHRLWSHRSYKASLPLRIFLAFGNSMAFQNDIYEWARDHRVHHKYSETDADPHNAVRGFFFSHVGWLLVRKHPDVIEKGRKLELDDLKADKVVMFQRRYYKPSVLLMCFFVPTFVPWYVWGESLWVAYFVPCLLRYALVLNATWLVNSAAHMWGNRPYDSSINPRENRFVAFSAIGEGFHNYHHTFPFDYATSEFG----CKINLTTCFIDLMCFLGLAREPKRVSREVVLARAQRTGDSSH----------
>UPI001C4D5014	371	0.422	1.027E-110	36	350	362	10	326	328
------------------------------------DGETKMSCNGREESTLGsvagrgeQKVGQRQEIVWRNVILMALLHVGAVYSLFLIP-KAHLLTLIWAYLCFVMTALGVTAGAHRLWSHRSYKAKLPLRIFLAFANSMAFQNDIFEWARDHRVHHKYSETNADPHNAQRGFFFSHIGWLFVRKHRDVIEKGRKLDFSDLLDDPVVMFQRKHYVVSVILMCFVVPTLVPWYFWKESLWNSYFLASILRYTVSLNVAWLVNSAAHMYGNRPYDKNINPRENALVSIGAIGEGFHNYHHTFPFDYSASELGLKF----NPTTWFIDFMFWLGLVTERKQAPREMVQARKERTGDGS-----------
>UPI000F5111C1	371	0.425	1.027E-110	27	351	362	6	329	333
---------------------------TDCYsDRQRkpEKDETTWVDDAFDESYTEKDGsVPPAKIVWRNVVLMTILHVGAVYGLTIVP-TAKPFTLLWACLCFLISALGVTAGVHRLWSHRSYKAKLPLRIFLATANSMAFQNDIYEWCRDHRVHHKYSETNADPHNARRGFFFSHIGWLLVRKHPEVIEKGSKLDLSDLKADGVVMFQRRYYKLSILVMCFLVPTLVPWYFWGESLWVAYFIPGLLRYAMVLNASWLVNSAAHMWGMRPFDRNINPRENTFVALTAIGEGFHNYHHTFPYDYATSEYG----SMLNITKMFIDFMFYIGLAQDLKKPSHETITARVQRTGDGSH----------
>UPI001B3ADB22	371	0.450	1.027E-110	45	350	362	32	329	334
---------------------------------------------TYKEKEGPKP--PRT-LVWRNIILMSLLHIGALYGLIIIP-SASSFTLAWAAACYLISALGVTAGAHRLWSHRSYKASLPLRVFLAIANSMAFQNDIYEWARDHRVHHKYSETDADPHNASRGFFFAHIGWLLVRKHPDVIEKGQKLELSDLKADKVVMFQRRHYKLSVVVLCFLVPTLVPWFFWGESLLVAYFIPGLLRYAVVLNATWLVNSAAHMWGNRPYDKTINPRENPLVALSTIGEGFHNYHHTFPFDYASSEFGF----KLNITTAFIDLMCFLGLAKDCKMVSKEMIIARANRTGDGS-----------
>A0A6G1S999	371	0.404	1.027E-110	33	348	362	27	346	359
---------------------------------QDKSQPDNntspLSAPTTANEQNKQDdttnYQYRVQIVWRNVILMSLLHLGALMGLRQCFVSAQWKTIVAAYLLYVAGGTGITAGAHRLWAHRSYKAKWPLRLLLAAMQSLAFENSIYEWSRDHRVHHKYSETDADPHNAIRGFFFAHMGWLLCRKHPEVKIRGKQIDLSDLVADPIVRFQHRYYLACVAVFCFIVPTLIPYMLWGETLYNSFYICALLRYVITLHATWLVNSAAHMWGRRPYDKNINPSENRGVSFWALGEGFHNYHHTFPWDYATSELG----YDLNTTKMFIDFFAYIGWAYERKVVSPDMIKQRKLRTGD-------------
>A0A151WSE5	371	0.442	1.027E-110	53	356	362	43	350	377
-----------------------------------------------------KPKYQ-WIIVWQNMIAFIYLHLGALYGLYILIEAAKFYTFLWVIVVGVFTGIGITAGAHRLWAHRTYKAKWPMRVILMLLQTTAYQNNIYVWVRDHRVHHKFVDTDADPHNVKRGFFFSHMGWLLVRKHPDVINKGATIDMSDLEKDPVVIWQRRHYKIL-IILCFLLPTWIPCYFWNEKPIYAWYSTLF-RYTVSLNLTWLVNSAAHIWGIKPYDNTISPTNNLSVSIGAFGEGWHNYHHVFPWDYKAAELG-NYRT--NFTTAFIDFFTWIGWAYDLKTVTHSMIKKRADRMGDGSkyartnvhdeHHHSHE-----
>UPI0008F9D26F	371	0.476	1.027E-110	57	356	362	75	369	396
---------------------------------------------------------YRVKIVWRNVMLFTYLHLGAIYGFYLIFTSAKIQTSIFGFLLYQASAIGITAGAHRLWSHRAYKAKWPLKLILIILNSLAFQNSVFEWARDHRVHHKYSETDADPHNAKRGFFFSHVGWLLCRKHPDVIQKGRCIDLKDLDDEPLVQFQKRHYLKMVLLFCFILPTVVPVYCWGETWGNAWYVATLWRYAFILNVTWLVNSAAHLWGQRPYDKFINPAENISVAILALGEGWHNYHHVFPWDYKTAELG-NYRA--NLTTAFIDFFAKIGWAYDLKTVPLSLVHKRANRTGTRKH--SHE-----
>A0A8C9VYH0	371	0.439	1.406E-110	45	351	362	22	320	324
---------------------------------------------TYREKEGPKPPMQ---IVWRNVILMSLLHVGAAYGFFVIP-SATAMTLAWSLLCFFLSALGVTAGAHRLWSHRSYKASLPLRIFLAIANSMAFQNDIFEWARDHRVHHKYSETDADPHNASRGFFFAHIGWLLVRKHPDVIEKGQKLEFSDLKEDKVVMFQRKYYKPSVLLMCFCMPMMVPWCLWGESLWVGYFVPGLLRYALVLNATWLVNSAAHMWGNRPYDKNINPRENKFVTFSAIGEGFHNYHHTFPYDYATSEFG----CKLNLTTCFIDLMCFLGLAKECKTVSREAIVARVQRTGDGSH----------
>UPI0007DB80E1	371	0.434	1.406E-110	36	350	362	10	326	328
------------------------------------DGETNLPCNGREESPNGsvtgkrEPKVgQRQEIVWRNVILMMLLHVGAVYSLCLIP-KAHVFTLIWAYLCFVMCALGVTAGAHRLWSHRSYKAKLPLRIFLAIANSMAFQNDIFEWARDHRVHHKFSETDADPHNAQRGFFFSHIGWLFVRKHRDVIEKGSKLDFSDLLNDPVVTFQRKHYVASVILMCFVIPTIVPWYFWKESLWNSYFLASILRYTVSLNVAWLVNSAAHMYGNRPYDKNINPRENALVTIGAIGEGFHNYHHTFPFDYSASELGLKF----NPTTWFIDFMFWLGLVTDRKHAPKEMIQARKERTGDGS-----------
>UPI001C099CB4	371	0.429	1.406E-110	45	351	362	26	324	328
---------------------------------------------TYREKEGPKPPRR---IVWRNVILMTLLHSGALYGLMIVP-SASILTLLWAVVCFFISALGVTAGAHRLWSHKSYKASLPLRIFLAFGNSMAFQNDIFEWARDHRVHHKFSETDADPHNAVRGFFFAHIGWLLVRKHPDVIEKGRKLDVHDLKADPVVMFQKEHYKVSVALACFAIPMFVPWYLWGESLWVGYFVPGLLRYATVLNATWLVNSAAHMWGMRPYDHHINPRENRFVALSAIGEGFHNYHHTFPYDYATSEFG----SKLNFTTAFINLMCSLGLASDCKQASPEVVKARVQRTGDGSH----------
>A0A6P7JSY3	371	0.446	1.406E-110	45	351	362	32	329	333
---------------------------------------------TYKEK-ESKP--PRT-LVWRNIILMSLLHIAALYGLVLLP-SASSLTLAWTVVCYLYSALGVTAGAHRLWSHRSYKASFPLRVFLALANSMAFQNDIFEWARDHRVHHKYSETDADPHNATRGFFFSHVGWLLVRKHPDVIEKGQKLELSDLKADKVVMFQRRHYKLSVVTLCFLVPTLVPWYFWGESLVVAYFIPGLLRYTVVLNATWLVNSAAHMWGNRPYDKTINPRENRMVALSAIGEGYHNYHHTFPFDYAASEFG----YRLNITTAFIDLMCYMGLAKDPKKVSDEMIIARMQRTGDGSH----------
>A0A2R5L9U9	371	0.440	1.406E-110	50	351	362	21	316	333
--------------------------------------------------VPEKEF--RTQVVWRNVAIFAALHSMAIYGFYVSLVHAMWTTWLVAFVWGQCAGLGVTAGAHRLWSHRAYKARFPLRVVLMIFNCMACQNDLYEWTRDHRVHHKFSETHADPHNVNRGFFFAHMGWLMCKKHPDVMKKGKAVDCSDLLRDPVIRFQKKYYVLLATFFCFYLPTIVPHHLFGESYWNAFFVSTMLRYVFSLNFTWFVNSAAHLWGQKPYDKHISPVENRFVSMVAMGEGFHNYHHTFPWDYSTSELG----WEINFTTMFIDFMSKIGLAYDLKTVPKDVVEKRKARTGDHSY----------
>A0A8D8W2P4	371	0.466	1.406E-110	57	356	362	15	311	334
---------------------------------------------------------RRDDLKWQNIALIVFSHTTAVWGLFKYGGQVKLATVLFAYVIGGIGGFGVTAGAHRLWTHRTYKAKWPLRVILLFCYSVAGQNSLFDWVRDHRVHHKFSETDADPHNSQRGFFFAHVGWLFLRKHPLVIEKGRTVDMSDVMADPLVMFHEKHFIWFKLIMCFIVPTLVPCYFWGEPFFISFLIMNFLRYILALNFTWAVNSAAHIWGNKPFDGRIMPAENRVVSFLALGEGWHNYHHVFPWDYKTAELGH---YSTNWTTLLIDWFAWMGWAYDLKTVSPAVVTARVKRTGDGTHDVWGW-----
>UPI0015B1960C	371	0.454	1.406E-110	45	354	362	35	335	337
---------------------------------------------TYKEREGPKPPMQ---IVWRNVILMGFLHIGALYGFTVLP-SASVLTLAWSAVCFLISALGVTAGAHRLWSHRSYKASLPLRVFLAFANSMAFQNDVYEWARDHRVHHKYSETDADPHNAVRGFFFSHIGWLLVRKHPDVIEKGKKLELADLRADKVVMFQRKHYKLSVLLICFGVPMLVPWYMWGESLWVAYFVPGLLRYTVVLNSTWLVNSAAHMWGNRPYDKTINPRENKFVSFSAIGEGFHNYHHTFPFDYSTSEFG----YKVNLTTCFIDLMCFLGLASDRKKASREVVHARIQRTGDGS-PRS-------
>A0A3Q3N581	371	0.439	1.406E-110	45	351	362	35	333	337
---------------------------------------------TYKEKDGPKPPMI---LVWRNIILMSLLHMGALYGLTLIPY-ASSLTLAWSAVCYLISGLGVTAGVHRLWSHRSYKASFPLRVFLALANSMAFQNDIYEWSRDHRVHHKYTETDADPHNAMRGFFFSHIGWLLVRKHPDVIAKGQKLDLSDLKADKVVMFQRRHYKLSVVLLCFVVPTVVPFFFWGESLAVAYFVPGLLRYTLVLNASWLVNSAAHMWGNRPYDKSINPRENSLVAFGAIGEGFHNYHHTFPFDYSTSEFG----CKLNLTTAFINLMCFLGWAKDCRRVSKEMIMARIQRTGDGSH----------
>A0A8B8IYK7	371	0.385	1.406E-110	10	351	362	0	323	343
----------MPPQG----QQTGSWVLFESDLNKDATTPI---VPPSAEK-------RKWEIVWRNVILFVFLHIGGVYGAYLFLTKAMWTTRLFAVILYLCSGLGITAGAHRLWAHKSYKAKLPLRILLTIFNTIAFQDSVLDWARDHRMHHKYSETDADPHNATRGFFFSHVGWLLVRKHREIKEKGHTIDMSDLKADPVLRFQKKYYLILMPLACFILPSIIPT-LWGESLWNGYFVCAIFRYVYVLNVTWLVNSAAHKWGSKPYDKNINPVETKSVSLVVLGEGFHNYHHTFPWDYKTAELG---EYSLNLSKLFIDTMSIIGWAYDLKTVSSDVIMKRVKRTGDGSH----------
>UPI0018A7060A	371	0.429	1.406E-110	56	351	362	44	337	346
--------------------------------------------------------LDWSKVVWRNVTLFALLHIYSVYGLYLALFSVQWKTLVFSVVLYFMAALGITMGAHRLWSHRSFKASLPLRIVLAIFQTIAFQNDIYEWARDHRVHHKYSETDADPHNARRGFFFSHMGWLMYRKHPSVIARGKGLDLSDLQNDKVVMFQRKFYLPLVVTACFVLPTVIPWWYWDEHLANALMVAGFLRYTIVLHITWFVNSLAHWVGTKPYDKSIYPSQNPMVAYLALGEGWHNYHHVFPWDYRTAELG--GLVNYNITSLVIDFCYKIGLASDLRTVTPAMIERRIQRTGDGSY----------
>A0A482E8G3	371	0.501	1.406E-110	43	351	362	29	334	350
-------------------------------------------ASKTKNDESKTKESKRQPIIWTNVILISLFHVTAVYMFFAYVYYIKLITITWGFIVGGIGGFGITAGAHRLWSHRSYKAKLPLQLILVFAYSVAGQNSIFDWVRDHRVHHKFSETDADPHNSKRGFFFSHVGWLMQRKHPEVLRKGKLVDMSDITNDPLLAFHTKYFIYFKLLCCFILPVLVPVYCWGETWKYAIASQVFVRYVLNLNFTWSVNSVAHIWGRKPYDKRIMPAENIGVAIVAMGEGWHNYHHVFPWDYKAAELG---DYKFNITTMWLDLFAKIGWAYDMKTPSKELVQKTMEKYGDKSH----------
>A0A8C8VQP2	371	0.449	1.406E-110	46	351	362	52	349	353
----------------------------------------------YREKEGPKPV----KIyVWRNIIFMSLLHLGGLYGLWLIP-VAKPLTLMWAVLCFLVSALGITAGAHRLWSHRTYKASLPLRIFLTIANSMAFQNDIYEWARDHRVHHKFSETNADPHNAKRGFFFAHIGWLLVRKHPEVIQKGQKLDLADLKADKVVMFQRRFYKLSVVVMCFLFPTLVPWYFWGESFSNSFFVPAILRYVLVLNASWFVNSAAHMFGSRPYDRNINPRENPLVTFGALGEGFHNYHHTFPYDYAASEFSWHY----NFTTAFIDLMCFLGLASDRKQVSKEVILARKIRTGDGNH----------
>A0A834HYX8	371	0.403	1.406E-110	0	356	362	0	332	354
MPP--RPREKQQLDTLEATG-----PLFE--------SD-DVCSKTVANEAELEP--RTYDIVWRNVIAFAILHLVALYGVYLAITSAKLLTTLYAIVLYQMGAFGITAGAHRLWSHKAYKAKWPLKLILVLCQTLAHQNSVIEWSRDHRVHHKYQETDADPHNAKRGFFFSHMGWLLCKKHDDVKLKGKGIDMSDLYAEPLLRLQHKYFGILMPIGCFVLPTIWPIIFWGETLGNA-YCLNIARYVLTLHATWLVNSAAHMWGSKPYDKYINPTENLFVSLFAIGEGWHNYHHTFPWDYKTAEYG-----RLNWTMVVINLFSRIGWAYDLKTVSKEMIEKRVKRTGDGSHEIWGW-----
>A0A6P9AMN9	371	0.425	1.406E-110	54	356	362	38	336	358
------------------------------------------------------PN-HKIRIVWRNVAIFLYLHIAAIYGGYLLLTSAKLLTVAFAIVMYWAGGLGITAGAHRLWAHKAYKANLPLRIILTVFNTIAFQNHVIEWARDHRVHHKYTETDADPHNLNRGVFFAHVGWLLCRKHPDVISKGKGIDMSDLESDPVLAFQKKYYLILMPITCFIVPTMIPMYLWNETFTNSWFVATMFRYVFTLNMTWLVNSAAHKWGNRPYDESIAPSENLGVSIGAMGEGWHNYHHVFPWDYKAAELG-NYRG--NFTTAFIDFFSRLGWAYDLKTVPSAMVKSRVERTGDGSHEVWGW-----
>A0A5A9PSF5	371	0.423	1.406E-110	45	351	362	58	356	360
---------------------------------------------TYEEKAGPKP---PMSIVWRNVILMTLLHTAALYGIFLIP-SAQPLTLLWALLCFVLSALGITAGAHRLWSHRSYKASLPLRLFLVTCNSMAFQNDIYEWARDHRVHHKFSETDADPHNALRGFFFSHIGWLLVRKHPDVIEKGRKLELGDLKTDEVVMFQRRYYKPLVLLMCFVVPMAVPCCLWGETLWVAYFVPAILRYMLALNATWLVNSAAHMWGNRPYDSTINPRENRFVTFSAIGEGFHNYHHTFPYDYATSEYG----WKINLTTCFIDLMCFLGLASQRKRVSKEVVMARVQRTGDKSH----------
>A0A0M4EH83	371	0.405	1.406E-110	10	356	362	0	350	372
----------MPPNAVSSPSVDQALSAEET-REESKqtgvlfeaDADTNDGALDVDVVQLKRAETRKLKWVWRNIILFAYVHLAALYGGFLLLTQAKWATVAFSAALYIMGMLGITAGAHRLWAHRSYKAKWPMRLILIVFNTIAFQDAAYHWARDHRVHHKFSETDADPHNATRGFFFSHVGWLLCKKHPDVVAKGKSLDLSDLRADPILMFQKRHYYTLMPLACFILPTVIPFYGWNESLLCSWFVSTMFRWCFQLNMTWLVNSAAHKFGGRPYDKHINPSQSPYVSAVTFGEGWHNYHHVFPWDYKTAEWG---RYSLNMSTAFIDMFAKIGWAYDLKSVAKETIERRVRRTGDGTHELWGW-----
>A0A7J6CGN8	371	0.411	1.406E-110	0	351	362	38	370	374
LPPAHQIVVIMPDMEIKSPK----------WHPERETEE-DVFDHTYKEKEGPKP---PTVIVWRNVILMSFLHIGALYGLFLAP-SASALTWIWFCACFLFSALGITAGVHRLWSHRSYKASLPLRIFLALGNSMAFQNDIYEWSRDHRVHHKYSETDADPHNAVRGFFFSHIGWLLVRKHPDVIEKGRKLDLSDLKADNVVMFQRRHYKLSVLLMCFFVPTFVPWYMWGESLWVAYFVPSLLRYATVLNATWLVNSAAHMWGNRPYDGNINPRENRFVTFSAIGEGFHNYHHTFPFDYATSEFG----CKFNLTTCFIDSMCFLGLAREPKRVSKEAVLARAQRTGDGSH----------
>UPI00103F6EB9	371	0.458	1.406E-110	57	356	362	35	332	379
---------------------------------------------------------HEWQIVWRNVLGFVYLHTAAIYGLYLIFTgRAKMYTWLFGVLFAVVSAMGVTAGAHRLWAHQAYKARWPLRVILTVLQTMAFQNHIYEWVRDHRVHHKFTETDADPHNAKRGFFFSHIGWLMVRKHKQVFEKGATIDMSDLEQDPIVMFQKKTYLVLMPVLCFLIPAWIPIHFWGETPWSSWYVAAILRYTISLHFTWLVNSAAHIWGNRPYDKNIGATDNVTVAICAFGEGWHNYHHVFPWDYKAAELG-NYST--NMSTSLIDLAAKFGWAYDLKTVSVDMIKKRAARTGDGSHPSCQE-----
>A0A8C9SZ73	371	0.441	1.406E-110	54	350	362	115	405	407
------------------------------------------------------PKRSR-EVVWRNVFLMSLLHLGALYSLFLIP-QAHPLTWIWSYVCFMINALGVTAGAHRLWSHRSYKAKLPLRIFLAAANSMAFQNDIFEWSRDHRVHHKYSETDADPHNAKRGFFFAHVGWLFVRKHQDVIEKGKRLDLSDLLADPVVVFQRKYYKISVVLMCFVVPTLVPWYFWGESLWNGYFLSSILRYTISLNVSWLVNSAAHMYGNRPYDKTISPRENCFVTFGAIGEGFHNYHHTFPFDYSTSEFGLH----LNPTTCFIDLMCWLGLASNRKKASPEMIQARKLRTGDGS-----------
>A0A482W8R9	371	0.423	1.406E-110	30	356	362	233	560	582
------------------------------YGWGDEDmkRALHHNGDLIAAKPKSEPY--KVQIVWRNILLFIYLHIAGLYGLYCFIFTAKWNTVLWTYLLALITTQGICAGAHRLWAHRAYKAKLPLRIILCIWQTHALQNHIYEWVRDHRVHHKFSETDADPHNSRRGFFFSHMGWLLCRKHSDVITKGKTVDLSDLEADAVVMFQKKYYLILAPLLAFIVPAWVPWYFWNEDGYISWYTASMFRYALTLHGTWLVNSAAHMWGSKPYDENINAVENITVSYITNGEGFHNYHHVFPWDYKAAEL---WSYRGNWSTAFIDFMAKIGWAYDLKSVSAEMVERRVKKTGDGSRrdnlPLWGW-----
>A0A6P3FNF6	370	0.455	1.925E-110	57	350	362	18	306	308
---------------------------------------------------------QRLTVVWRNVVLMGLLHAGALYALLLVP-RAQPLTLLWAYFCFLVTALGVTAGAHRLWSHRSYKAKLPLRIFLAAANSMAFQNDIFEWARDHRAHHKYSETDADPHNARRGFFFSHIGWLLVRKHPDVIEKGRKLDVADLLADPVVQFQRKYYKISVVLLCFVVPTLVPWYTWGESLWNSYFLAAILRYAVALNSTWLVNSVAHMYGNRPYDKHISPRQNPLVALGAIGEGFHNYHHTFPFDYSASELGLNF----NPTTWFIDFMCFLGLATDRKRATKPMIEARKVKTGDGS-----------
>A0A2R5LBV7	370	0.418	1.925E-110	51	354	362	10	311	317
---------------------------------------------------LTKTAPKQvpTKIVWRNVILMGYLHLASIYGFYLIFTAAMWQTILAAYILYTLSGLGITAGSHRLWAHRSYKAKLPYRIMVMIFQSMAFQNDIFDWARDHRVHHKFSETPADPHDATRGFFFSHIGWLLVRKHPDVLAKGKSIDLSDLLADPVVRFQRKYYLPLMISICFILPTIGPWYFWGETLWNSFFVCALTRYCFTLNMTWLVNSAAHMWGTRPYDDTINPRQNLFTIVGAHGEGFHNYHHTFPWDYRTSELG----MKINTTTAFINFFAWLGQVYDRKTVSHNVVTQRMQRTGDGSRGIT-------
>UPI00189B1EF1	370	0.404	1.925E-110	46	354	362	8	310	317
----------------------------------------------TEELPAPKPY--KMEIVWRNVLLMGSLHLVSLYGFYLIFFTVQWKTVLAAYILYTLSGIGITAGSHRMWSHKSYKAKLPYRIMMMIFQTMAFQNDIYEWARDHRMHHKYSETTADPHDATRGFFFSHVGWLLVRKHPDVRAKGKTIDMSDLLADPVVRFQRKHYLSMMVLICFVLPAVLPWWLWGESLWNAFLVCSLTRYCFTLNMTWLVNSAAHMWGNRPYDKHISPRQNLVTIVGAHGEGFHNYHHTFPYDYRTSELG----CTINTTTWFIDFFAWLGQVYDRKEVPTNVVQRRMERTGDGTRSLT-------
>UPI001C044DA6	370	0.449	1.925E-110	45	351	362	31	329	333
---------------------------------------------TYKDKEGPKPPMI---IVWRNVILMSLLHIAALYGIFLIP-SASPLTLLWSVFCFLISALGITAGVHRLWSHRTYKASLPLKIFLAFANSMAFQNDIFEWARDHRVHHKYSETDADPHNATRGFFFAHIGWLLVRKHPDVIEKGQKLELSDLLADKVVMFQRRHYKLSVLLMCFFIPTFVPWYLWGESLVVAYFIPALLRYTVVLNASWLVNSAAHMWGNRPYDKNINPRENKFVTFSAIGEGFHNYHHTFPYDYATSEFG----CKLNLTTCFIDFMCFLGLAKDRKRVSREVVLSRIQRTGDGSH----------
>A0A6G1QPB7	370	0.439	1.925E-110	45	351	362	31	329	333
---------------------------------------------TYKEKEGPKPPMI---IVWRNVVLMTLLHIGALYGISLIP-SAAPLTLLWFGLCFVISALGITAGAHRLWSHRSYKASLPLRIFLAIANSMAFQNDIFEWSRDHRVHHKYSETDADPHNAVRGFFFAHIGWLLVRKHPDVIEKGGKLELHDLLSDKVVMFQRKYYKPSVLLMCFFVPMFVPWYMWGESLWVGYFVPAVLRYTLVLNASWLVNSAAHMWGNRPYDKNINPRENKFVTLSAIGEGFHNYHHTFPYDYASSEFG----SKLNLTTCFIDFMCFLGLAKDRKIVSREMILARTQRTGDGSH----------
>H0WKU4	370	0.451	1.925E-110	44	351	362	56	355	359
--------------------------------------------PTYQDEEGPKP---KLQYVWRNIILMGLLHLGALYGITLIP-SCKLYTWLWGLFYYFVSALGITAGAHRLWSHRTYKARLPLRFFLIIANTMAFQNDVYEWARDHRAHHKFSETDADPHNSRRGFFFSHVGWLLVRKHPAVKEKGGMLDLSDLKAEKLVMFQRRYYKPAVVFMCFILPTVVPWYFWGETFMHSLYVATFLRYAVVLNATWLVNSAAHLYGYRPYDKNINPRENILVSLGAVGEGFHNYHHTFPYDYSASE----YRWHINLTTFFIDFMALLGQAYDRKKVSKAAILARIKRTGDGSY----------
>UPI001E2791D3	370	0.447	1.925E-110	45	361	362	38	355	371
---------------------------------------------ETTTTEPKHPVQEKRtyELVWRNIIVFVFLHTVALVGVYLAFTSASIYTTILAFILYPAGGFGITAGAHRLWAHRAYKAKWPLRLLLTICNTLAFQDAVIDWARDHRVHHKYSETHADPHNAVNGFFFSHVGWLLCKKHPEVKKKGSKIDLSDLYADPILAFQKKYYMILMPLVSFILPTAAPMYFWGETFTNA-YCLNIMRYCITLNATWLVNSAAHMIGWRPYDKNISPSENKFVSLFALGEGFHNYHHTFPWDYKTAELG---KYSLNFSTALIDLMAKIGWAYDLKTVSEDMIKKRVTRTGDGSHEVWgwgDKDQPKE
>UPI000E6D6AA4	370	0.423	1.925E-110	57	361	362	35	334	372
---------------------------------------------------------YEWHIVWRNVLAFIYLHLSATYGFYLI-FTGKvmLFTALFAILFSALSGMGVTAGAHRLWAHRAYKARWPLRVILALLQTMAFQNHIYEWVRDHRVHHKYTETDADPHNARRGFFFSHMGWLMVRKHKEVFEKGANVDMSDLEKDPIVMFQKKTYMAAVPLFCFILPAAVPIYAWGEDPWVSWYAAAITRYTITLHFTWLVNSAAHVWGNKPYDKYIGATDNKAVAICAFGEGWHNYHHVFPWDYKAAELG---DYSTNLSTGLIDLAAKLGLAYELKTVSVDMIKKRVTRTGDGSHPL---DKKVE
>A0A3Q1AVD8	370	0.444	1.925E-110	44	351	362	97	396	400
--------------------------------------------NTYKEKEGPKPPRI---VVWKNVVLMTLLHIGALYGMFLIP-SAAPLTLLWSVFCFLISALGITAGAHRLWSHRSYKATLPLRIFLGLANSMAFQNDIFEWARDHRVHHKYSETDADPHNAVRGFFFAHVGWLLVRKHPDVIEKGRKLELNDLLADKVVMFQRKYYKLSVLLFCFFIPMSVPWYLWGESLWVAYFVPALLRYTLVLNATWLVNSAAHMWGNRPYDKNINPRENKFVTFSAIGEGFHNYHHTFPFDYATSEFG----CKLNLTTCFIDFMCFLGLAKDRKRVSHELVMARIQRTGDGSH----------
>A0A0A1X5C1	370	0.440	1.925E-110	53	352	362	72	366	417
-----------------------------------------------------KPY--KMEIVWFNVMLFVVLHSMALYGLWLIWAENAYLEFVIAYFYAVLGGLGITAGVHRLWSHRAYKAKLPLRIFLMLCQSLAFQNSIYEWCRDHRVHHKFTDTNADPHNSGRGFFFAHMGWLMCKKHPDVRERGKTIDMSDILADPVVKVQKKLYFLIMPICCFVIPGLFPYYVLGSSLQVCFFVCSMLRYALSLHGTWLVNSAAHFYGMRPYEKNISSVDSKLVSVIAFGEGWHNYHHVFPWDYKAGELG---TYQYNWTTAFLDYMARIGQAYDLKSVSHEMILKRVQRTGDGTHP---------
>A0A5F7Z782	370	0.454	1.925E-110	44	351	362	139	438	442
--------------------------------------------PTYKDKEGPSP---KVEYVWRNIILMSLLHLGALYGITLIP-TCKLYTCLWGLFYYVVSALGITAGAHRLWSHRSYKARLPLRLFLIIANTMAFQNDVYEWARDHRAHHKFSETHADPHNSRRGFFFSHVGWLLVRKHPAVKEKGATLDLSDLEAEKLVMFQRRYYKPGLLLMCFILPTLVPWCFWGETFQHSVFVATFLRYAIVLNVTWLVNSAAHLFGYRPYDKNISPRENILVSLGAVGEGFHNYHHSFPYDYSASE----YRWHINFTTFFIDCMAALGLAYDRKKVSKAAVLARIKRTGDGSY----------
>A0A0L0CGX5	370	0.402	1.925E-110	38	352	362	64	392	449
--------------------------------------AVNSVKSSTKQEVAqKKPY--KMEIVWHNVLLFIILHSAALYGLYLVFAENAYIDLALsfhsenmilmnvffhclstAYFVVFFGGMGITAGVHRLWSHRAYKARLPLRIFLMLCQSLAFQNSIYEWTRDHRVHHKFTDTDADPHNSRRGFFFAHMGWLMCRKHPDVKEKGKQIDMSDLEADPVVMFQKKYYFIIMPICCFVLPALFPYYYLGSSLKVCFFVGSMFRYCLSLHGTWLVNSAAHFYGMKPYDKNISSVNNKMVSAIAFGEGWHNYHHVFPWDYKAAELP-NY---YNWTTGFLNFMAKIGQAYDLKTVSDEMLLKRIQRTGDGSHP---------
>A0A1D2NF30	370	0.414	1.925E-110	32	351	362	92	400	452
--------------------------------PQDE-------KKEGEVDIMDIPAT--VDIVWRNVFLFVYLHVFSAYGLYlLFTGQVLWQTVIWTALIHTCGALGITAGAHRYWAHKSYKAKLPLKLLLVFMQTVSFQNSIHEWSRDHRVHHKYSETNADPHNAKRGFFFAHMGWLMCRKHPAVKEKGKQIDMSDLEAEPLIMFQKKYYTPLVLMTSFVMPTFVAWFFLGEKFLTAWCFASQLRYCFNLHCTWLVNSAAHLWGDHPYDKAINPAENKGVAIFAFGEGWHNYHHVFPWDYKTAELG-RYRY--NFTAAFIDFFAWIGWAYDLKTVSDKMVRDRVRRTGDGSW----------
>UPI000C6E4484	370	0.413	2.635E-110	36	347	362	2	303	307
------------------------------------PSQTFTTVTETEENAKSKK--PPMEIVWKNVIAFIILHIGALYGIY----LANWRTFTTASLWAYLSILGVTGGSHRLWSHRSYKAKWPVRVFLMFFQTMAIQNDIYEWSRDHRVHHKYSETDADPHNAKRGFFFSHMGWLMVKKHPEVKEKGKSIDMSDLLKDPVVVFQRKYYYILVFLISVVIPTMVPILYWGESFWSSLFTQFFSRYVVSLHGTWLVNSAAHMWGTRPYDRFINPRESPIVHMFSIGEGFHNYHHTFPWDYCTSEFG----WKLNSTALFIDCMAWLGLVYDRKRASPEIIQQRKERTG--------------
>E2AX07	370	0.431	2.635E-110	41	345	362	0	303	310
-----------------------------------------MKFKEIDEKVPAKKQRtidYKWEIVWRNVIIFIYIHLSCLYGLYLTLFYAKLWTFIWHFAIGIISGIGVTAGAHRLWCHRSYKAKWPMRFILMIFQTTAFQNHIYEWVRDHRVHHKFTDTDADPYNACRGFFFSHIGWLMVRKHSDVIRKGATIDMSDLDQDPLVVFQKKWYLYLMSFCCFIVPTVIPWWTWGENLWFA-WHIAVARYCINLNITWSVNSAAHIWGVKPYDKSITSTDNASVSFITFGEGWHNYHHVFPCDYKAAEFG-NY--KLNFTTALIDFCAYLGLAYDLKTASADMVKKRILR----------------
>A0A3Q0TA02	370	0.420	2.635E-110	33	351	362	8	315	319
---------------------------------KDNLNAFDT---TYKEKEGPKPPRI---IVWRNVISMSLLHAGAVYGLFVIP-SASRLTLLWTALCFFISALGVTAGAHRLWSHRSYKATLPLRIFLGVANSMAFQNDIFEWARDHRVHHKYSETDADPHNAVRGFFFAHIGWLLVRKHPDVIEKGRKLELTDLLADKVVMFQRKYYKLSVLLMCFFVPSFVPWYLWGESLWVAYFVPTLLRYTLVLNAAWLVNSAAHMWGNRPYDTNINPRENKFVTFSAIGEGFHNYHHTFPYDYAASEFG----SKLNFTTCFIDFMCFLGLAKDRKRVSHEMVQARVQRTGDGSH----------
>UPI0005F56579	370	0.459	2.635E-110	48	356	362	23	327	345
------------------------------------------------EEPKEKRKYVKH-IVWRNVAIFSFLHLGALYGLYLSFTSAKLLTTAFAILLYQLSILGVTAGVHRLWSHRAYKAKWPLQLLLMILSTTTYQDAVIDWSRDHRLHHKYSETDADPHNSKRGFFFSHIGWLLCRKHPEVKEKGKGIDLSDLKSNPILAFQKKYYNILMPLLCFISPTLIPVVWWNETWINAFYIPAILRYVLTLNITWLINSVAHTVGNKPYDKYICPADNKGVAIFSLGEGWHNYHHVFPWDYKTAELG---DYKFNTTTAFINFFAKIGWAYDLKSVSNDMIRKRMERTGNSSHNLWGW-----
>A0A1Y1KQT2	370	0.418	2.635E-110	40	356	362	3	328	350
----------------------------------------NISAPtgvlmETDEEVPMVPHipevkksqEHKLHLVWRNIILFAYLHIASVYGVYLMFTSARIYTSLWGFLLYQLGGLGITAGAHRLWAHRSYKAKWPLRLLLTFLNTLAFQDAVVDWARDHRVHHKYSETDADPHNATRGFFFAHIGWLLCRKHPDVRAKGKGIDLSDLYNDPILKYQKKLYLLLMPIICFIIPTAIPMYLWDETFTNSFCINLF-RYTFTLNATWLVNSAAHMFGHKPYDRYISPSENVSVAVLAMGEGWHNYHHTFPWDYKTSELG---KYSTNFTTAFIDFMARIGWAYELKTVPEDLIKKRVLRTGDGTHELWGW-----
>A0A6J2JRN9	370	0.402	2.635E-110	31	357	362	1	331	353
-------------------------------PPQRKQEAswvlYETDANDLPEDAPPhvPPSAEKrpWKIVWRNVILFFILHVGGVYGGYLFLFKAMWRTSIFAIFLYLCSGLGITAGAHRLWAHKSYKARLPLRILLTIFNTIAFQDAVVDWARDHRMHHKYSETDADPHNATRGFFFSHIGWLLLRKHPEIKAKGHTVDVNDLHNDPILRFQKKYYQILMPLACFIMPTYVPT-LWGETVWNSFYVCAIFRYVYVLNITWLVNSAAHMWGSKPYDKNINPVETRPVSLVVLGEGFHNYHHTFPWDYKTAELG---DYSLNLSKLFIDFMAKIDWAYDLKTVSTDVIQKRAKRTGDGSHPVWGYD----
>UPI000625913F	370	0.536	2.635E-110	44	356	362	49	352	360
--------------------------------------------EEWEGELFKTP------IIWKNVISIAIFHIMSIYTLLTFPYLDCKRTILWGVFVGMMAGFGITGGVHRYWTHRSFKANIPLRIILLICFCTAGQNSVYNWVRDHRVHHKFSETDADPHNSNRGFFFSHVGWLMTKKHPEVLRKGRQIDMSDVLEDPVVQFGEKYFLLLKLIFAFLLPILVPVYFWNETWYISSMSQLFVRYVAGLNITWSVNSAAHLWGSKPYDKSIAPVENMAVAYLAMGEGWHNYHHVFPWDYKAAELG-NY--SLNSTTAIIDMFAKIGWAYDLKQPSKDLIERVALQRGDGSREHWAE-----
>UPI001C207F0A	370	0.436	2.635E-110	41	361	362	13	328	360
-----------------------------------------MDVPLIKKSATKSKVNNETQIVWRNVIAFIYLHVAVAYAIYLAFTKAKVQTVIFSFILSNVSGLGITAGAHRLWAHKAYKARWPLRLFLACLQTIAFQNHIYEWVRDHRAHHKFSETDADPHNAKRGFFFSHIGWLMVRKHRDVIEKGASVDMSDLKKDPIVMFQKKYYFLIMPMISFVIPTLIPMALWNESLSVSWHIASILRYTYSLHCTWLVNSAAHIFGNKPYDRHIGPTENKLVAILAVGEGWHNYHHVFPWDYKAAELG-NYRT--NISTALIDLAYKCGLAYDLKTVPSHLIEARVSRTGDGTHPS--EMKKLE
>A0A6P6YJF9	370	0.424	2.635E-110	57	348	362	42	328	362
---------------------------------------------------------EKLQIVWRNVFIMGLLHIGAVYGATLCFGTAKWQTVLAGFIFYVLSGLGITAGAHRLWSHRSYKAKFPLRLFLAFLQTMAVQNHIYEWSRDHRVHHKYSETDADPHNAKRGFFFAHVGWLLCRKHPEVIRKGRTISNDDLLRDPIVVFQRRYYIPLLLFCCFIFPSLVP-LMWGETLWNAFFICAIFRYVWTLNMTWLVNSAAHFWGRRPYDKTINPAENYLTVFGAVGEGFHNYHHTFPWDYSTSELG----WRLNLTTIFINTMAFIGQAYDLKQVSPEMIIKRKLRTGD-------------
>Q4PP96	370	0.436	2.635E-110	57	356	362	43	345	372
---------------------------------------------------------YKWKIVWRNVVAFIYLHGGAVYGLYLMFTGAKLLSTIFHLLLSFMAGVGITAGAHRLWAHRAYKAKWPMRVILMIFQTVAFQNHIYEWVRDHRVHHKFTDTDADPHNATRGFFFSHIGWLLVRKHPDVIAKGKTVDMSDLDNDPVVVWQRRLYILLMPIFCFLLPTWIPIYFWNEKPMYA-WYLTIFRYTISLNLTWLVNSAAHIWGTKPYDNSISPTDNLKIAIGAFGEGWHNYHHVFPWDYKAAELG-NYRG--NATTAFIDLFASMGQAYDLKTVPVSMVEKRAARTGDGTrtgkkhnHQHSHE-----
>A0A6J1WM42	370	0.431	2.635E-110	24	354	362	0	333	376
------------------------MPGspllsMNTYltkqakslDEDDMPKIFNVS--EQKNRS------HEWQIVWRNVLAFVYMHIAALYGLYLIFTgKARLWTYVFGIIFAIGSALGVTAGAHRLWAHRAYKARWPLRLFLAIMQTMAFQNHIYEWVRDHRVHHKFSETDADPHNARRGFFFSHMGWLMVRKHKDVLEKGALVDMSDLEKDPIVMFQKKTYLVGMPLLCFVIPAMIPVYWWGEDPWISWYVASITRYTVSLHFTWLVNSAAHIWGNKPYDKNIGATDHKLVATLALGEAWHNYHHVFPWDYKAAELG-NYST--NLSTGLIDLAAKWGLAYDLKTVSNEMIIKRASRTGDGTHPSS-------
>A0A6P7L8C1	370	0.438	2.635E-110	44	351	362	74	373	377
--------------------------------------------PTYKAKEGPKP---PMVIVWRNVILMSLLHLGSLYGVFLIP-SASPLTLLWSGVCFLISALGITAGVHRLWSHRSYKASLPLRIFLAIGNSMAFQNDIFEWARDHRVHHKYSETDADPHNASRGFFFAHIGWLLVRKHPDVIEKGRKLELSDLLADKVVMFQRKYYKPSVLLMCFFVPTFVPWYLWDESPWVAYFVPALLRYTLVLNASWLVNSAAHMWGNRPYDKSINPRENKFVTFSAIGEGFHNYHHTFPYDYATSEFG----CKLNLTTCFIDLMCLLGLARDRKRVSHEIVQARRQRTGDGSH----------
>UPI0005F3EA32	370	0.418	2.635E-110	38	350	362	28	336	380
--------------------------------------EKIVTQQLSTQKIQNSQPKYKWKIVWRNVIVFAYLHLGAVYGLYILITAAKFYTILWSVIVVLLAGFGVTAGAHRLWAHRAYKAKWPMRVILMLLQTTAFQNHIYEWVRDHRVHHKYTDTDADPHNANRGFFFSHIGWLLLRKHPDVISKGAMIDMSDLERDPVVVWQRRLYILLVPIFCFVLPTYIPIHYWNEKPMYAWYAAVF-KYTLQLNITWLVNSAAHIWGMKPYDNTISPTDSLTVGIPAFGEGWHNYHHVFPWDYKAAELG-NYRT--NLTCGFIDFFAWLGWAYDLRTVNHNLIKKRAARTGDGS-----------
>A0A5N5LNI6	370	0.424	3.608E-110	27	350	362	0	317	319
---------------------------MDA-LPDRERCEVAdRAGPDGAESRELNGA-KRQRVVWRNVILMGLLHTGALYSLLLIP-KAHPFTWIWSYICFMITALGVTAGAHRLWSHRSYKAKLPLRIFLAAANSMAFQNDIFEWSRDHRAHHKYSETDADPHNAKRGFFFAHIGWLFVHKHKDVIEKGKRLDLSDLLSDPVVVFQRKHYKISVLVMCFLLPTLVPWYFWGESMWNSYFLASILRYTIALNITWLVNSAAHMYGNRPYNKNINPRENRFVTFGTIGEGFHNFHHTFPFDYAASEFGFRF----NPTTCFIDLMCWLGLASNRKRATPEMIMARKLRTGDGS-----------
>A0A4Y2NE15	370	0.430	3.608E-110	44	351	362	11	314	324
--------------------------------------------EEHHEPqQETKP-LEPVQIVWRNVLLFIALHTAALYGLYLVILNAALTSWFFGVFLCFLSGLGVTAGAHRLWTHKAYKAKLPLRIFLAFCNCMALQNDLYEWARDHRVHHKFAETNADPHNVNRGFFFAHMGWLMAKKQKDVIEKGKTVDISDVWADPVVRFQHRFYVPLCALVCFIIPAAIPYYCWGEKLWVSFFGAGFTRYVVCLHFTWFVNSAAHMWGNKPYDKNISAVENKWVSALAIGEGFHNYHHTFPWDYSTSELGYKY----NFTTLFIDCMAYIGQAYDLKTASKESVQQRKSRTGDGSY----------
>UPI00073FF206	370	0.438	3.608E-110	44	351	362	23	322	326
--------------------------------------------ETYREKEGPKP---PRKIVWRNVILMSLLHAGALYG-LTLVSSASVLTLMWAVLCFLLSALGVTAGAHRLWSHRSYKAKLPLRIFLAFANSMAFQNDIYEWARDHRAHHKYSETDADPHNSGRGFFFAHIGWLLVRKHPDVIEKGSKLELTDLKADPVVMFQRKNYKMSVVLMCFVFPTVVPWYLWGESLWVGYFIPGILRYTLVLNATWLVNSAAHLWGNRPYDVHISPRENRFVTFSAIGEGFHNYHHTFPYDYATSEFG----CKLNLTTCFIDFMCFVGLATDCKKVPQELVMARAQRTGDGSH----------
>UPI000C6E7E57	370	0.445	3.608E-110	48	350	362	23	319	326
------------------------------------------------EKPQKKEF--KAQIVWSNVAFVVIVHSSALYGLYLAFTSAKWLTILYGTYLYVITGLGITAGVHRLWAHKAYKAKWPLRLLLAYWNTIAFQKSVFEWSRDHRVHHKFSETDADPHNVNRGFFFAHVGWLMLRKHPEVRSKGSVIDLSDLENDPIVRFQKKYYPFLVVLCCFYIPTILPNWLWGESYWNAFFVSGMLRYCLVLNGTWLVNSGAHMWGYRPYNRFINPADNKLIHIGTVGEGYHNYHHTFPWDYSASELG----YTLSLTTKFIDLMAWMGLAYDLKTVPPEIIKHRKETTGDGT-----------
>F1QG70	370	0.428	3.608E-110	46	351	362	25	322	326
----------------------------------------------YKEKPGPKP---PMKIVWRNVILMSLLHIAAVYGLFLIP-SAHPLTLLWAFACFVYGGLGITAGVHRLWSHRSYKATLPLRIFLAIGNSMAFQNDIYEWSRDHRVHHKYSETDADPHNSNRGFFFSHVGWLLVRKHPEVIERGRKLELTDLKADKVVMFQRRFYKLSVVLMCFVVPTVVPCYMWGESLWIAYFIPTLLRYALGLNSTWLVNSAAHMWGNRPYDGNIGPRENRFVTFSAIGEGYHNYHHTFPYDYSTSEYG----WKLNLTTIFVDTMCFLGLASNRKRVSKELILARVKRTGDGSY----------
>A0A3Q2Z2B8	370	0.410	3.608E-110	11	351	362	5	328	332
-----------PARAVQN--GLCDSP-MEA--PCRED-AF---DHTYEEKQGPKPPRI---VVWRNVILMTLLHIGALYGVLLVP-SASLATLLWSALCFLISALGVTAGAHRLWSHRSYKATLPLRIFLAVANSMSFQNDIYEWARDHRVHHKYSETDADPHNAVRGFFFAHIGWLLVRKHPDVIEKGRKLELHDLLADKVVMFQRKHYKLSVVLMCFFVPMFVPWYFWGESLRVAYFVPALLRYTLVLNATWLVNSAAHMWGNRPYDQGINPRENKFVTFSAIGEGFHNYHHTFPYDYATSEFG----CKFNLTTCFIDLMCFLGLAKDRKRVSHEMVLARVQRTGDGSY----------
>A0A1V9XZX0	370	0.439	3.608E-110	57	347	362	30	316	333
---------------------------------------------------------YRVKLVWRNVVLMLYLHVASAYGLYLMATQAMWYTVIWAYMMYFCSCLGITAGAHRLWAHRTYKAKTPLKIILAFLQSMAFQNHILEWARDHRVHHKYSETDADPHNAKRGFFFSHVGWLLCRKHPDVIEKGRKIDLSDLYADPVVMFQKRHYLKSVVFCCFIFPAAVPMLFWGETFFNAFVVCSLTRYCASLNVTWLVNSAAHMWGEKPYDKNINPVENWGVSVGAIGEGWHNYHHTFPHDYKAAELP----YTLNPTTLIIDLFALIGWAYDRRTVSPETIKARKMRTG--------------
>A0A556TN03	370	0.416	3.608E-110	27	351	362	6	330	334
---------------------------TDSYsRMQRNP-EKNGATTRvddaFDESYKETDSSMPPvRIVWRNVVAMTLLHIGALYGLTLIP-SAKAFTLLWAWVCFMISAMGVTAGAHRLWSHRSYKAKLPLRIFLGFGNSMAFQNDIYEWSRDHRAHHKFSETNADPHNSKRGFFFSHIGWLLVRKHPEVIEKGRKLDVSDLKADGVVMFQRRHYKLSVVLICFLFPTLVPWYFWGESLWVAYFIPCLLRYSLVLNATWLVNSAAHMWGMRPFDRSINPRENRFVAFSAIGEGYHNYHHTFPYDYATSEFG----SVLNITKLFIDTMCYIGLAEDRKKASHETIVARIQRTGDGSY----------
>A0A4U5VR76	370	0.431	3.608E-110	44	351	362	34	333	337
--------------------------------------------PTYKEKAGPKPPII---IVWRNVILMSLLHIGALYGLTLIP-SASPLTLLWGLLCFMISALGVTAGAHRLWSHRSYKASVPLRIFLCLANSMAFQNDIFEWARDHRVHHKYSETDADPHNAVRGFFFSHVGWLLVRKHPDVIEKGRKLELTDLRADKVIMFQKRYYKLSVVVMCFLVPMWVPWYMWGETLWVSYFVPTVLRYAILLNATWLVNSAAHMWGNRPYDKNISPRENMFVTFSAIGEGFHNYHHSFPYDYATSEFG----CKLNLTTCFIDFMCFLGLASDRKKVSREVVMARIQRTGDGSH----------
>A0A8D3DDY0	370	0.429	3.608E-110	45	351	362	42	340	344
---------------------------------------------TYREKEGPKP---PTTLVWRNIVLMSLLHAGALYGLVVLP-RASGFTLAWTVVCYLISALGVTAGAHRLWSHRSYKASFPLRVFLALANSMAFQNDVYEWARDHRVHHKYSETDADPHNAVRGFFFAHIGWLLVRKHPDVIEKGRKLEMLDLKADEVVMFQRRHYKMSVVIFCFVVPTLVPWYFWGESFVVGYFVPGLLRYALVLNATWLVNSAAHIWGNRPYDKTINPRENRLVAVSAMGEGFHNYHHTFPFDYATSEFG----CRLNLTTAFINLMCSLGLAKDCKSVSKEMIAARVQRTGDGSH----------
>A0A6S4L246	370	0.416	3.608E-110	56	361	362	44	345	346
--------------------------------------------------------LDWSKVVWRNAILFMLLHFYSVYGIYLAIFVAQWKTIGFSVMLYFMAALGITMGAHRLWSHRSFKATLPLRVILAVFQTLSFQNDIFEWARDHRVHHKYSETDADPHNARRGFFFSHMGWLMYRKHPDVITKGRTLDVSDLQEDKIVMWQRKHYVPLVVTACFVLPTVIPWVLWEEHPVTALMVAGFLRYNIVLHVTWFVNSLAHWVGSKPFDKNIYPSQNPIVAYLALGEGWHNYHHVFPWDYRTAEFG--GLGAYNITSLTIDFCSKIGLAYDLKTVSPEMIEQRAHRTGDGSrHSVS---SKTE
>A0A8I5ZQY8	370	0.410	3.608E-110	11	351	362	18	351	355
-----------PPSGVmqKGKEKLKTLPLYleEDIRPEmRED----IHDPSYQDEEGPPP---KLEYVWRNIILMALLHVGALYGITLIP-SSKVYTLLWAFIYYAISIEGIGAGVHRLWSHRTYKARLPLRIFLIIANTMAFQNDVYEWARDHRAHHKFTETHADPHNSRRGFFFSHVGWLLVRKHPAVKEKGGKLDMSDLKAEKLVMFQRRYYKPGILLLCFILPTLVPWYFWGETFLHSFYVATLLRYAVVLNVTWLVNSAAHLYGYRPYDKNIDPRENALVSLGTLGEGFHNYHHAFPYDYSASE----YPWHINFTTFFIDCMAFLGLAYDRKRVSKATVLARIKRTGDGSH----------
>UPI000FFF90DF	370	0.415	3.608E-110	8	351	362	41	353	357
--------EDIRPE-------MKD----DIYDPSYQDAE------------GPRP---KFEFVWRNIILMCLLHLGALYGIILVP-TCKFYTWLWAYVYYLISGLGITAGAHRLWSHRTYKARLPLRLFLIIANTMAFQNDVYEWARDHRAHHKFSETDADPHNSRRGFFFSHVGWLLVRKHPAVKEKGATLNLSDLKAEKLVMFQRRYYKPAVLLICFILPTLVPWFYWGETFLNSLCVATFLRYAVVLNATWLVNSAAHLYGYRPYDKNINSRENILVSLGAVGEGFHNYHHTFPYDYSASE----YRWHINFTTFFIDCMASLGLAYDRKKVSKTAVLARIKRTGDGSH----------
>L5JRP8	370	0.454	3.608E-110	44	351	362	56	355	359
--------------------------------------------PSYKDKEGPRP---KLEYVWRNIILMFLVHLGGLYGILLIPTCRVY-TWLWGVFCYGFSALGITAGAHRLWSHRSYKARLPLRLFLIIGNTMAFQNDVYEWSRDHRVHHKFSETDADPHNARRGFFFSHVGWLLVRKHPDVKEKGGLLDLSDLKAEKLLMFQRRYYKPAILLLCFILPTLVPWYFWGETFQHSLYVATFLRYILVLNATWLVNSAAHLYGYRPYDKTINPRENILVSLGAVGEGFHNYHHTFPYDYSTSE----YRWHLNLTTLFIDCMAAIGLAYDRKKVSKAAVLARVKRTGDGSY----------
>UPI001B34C250	370	0.424	3.608E-110	9	351	362	24	356	360
---------HSRlPQGGEDKLGKNPLPAEEDIRPEFKDD---IYDPSYQDEEGPRP---KLQYVWRNIILMALLHIGALYGITLVP-SCKFHTWLWAFGYYLVSVVGVTAGAHRLWSHRTYKARLPLRLFLIIADTMAFQNDVFEWARDHRVHHKFSETNADPHNSKRGFFFSHVGWLLVRKHPAVKEKGGLLDLSDLKAEKLVMFQRRYYKPAVLLMCFILPTFVPWYFWGETFRHSLYVATFLRYAIVLNITWLVNSAAHMYGYRPYDKNIEPRENTLISLGTVGEGFHNYHHSFPYDYSTSE----YRWHLNFTTFFIDCMAALGLAYDRKRVSKAAVLARIKRTGDGSH----------
>T1HR83	370	0.435	3.608E-110	57	356	362	38	338	366
---------------------------------------------------------YEWHIVWRNVLGFIYLHVGALYGLYLAFIVGKVHTFLW-------GAMGITAGAHRLWAHKSYKAKWQLRLLLAAFQSIAFQNHIYEWVRDHRVHHKFTDTDADPHNSKRGFFFSHMGWLMVKKHADVKAKGKVVDMSDIDKDWVVSFQRKYYTIIMPILCFLIPTVVPVYLWNESWSSSWYIAGVLRYTLSLNGTWLVNSAAHIWGTKPYDKNISPTENLSVAIVAFGEGWHNYHHAFPWDYKTSEFsG----YKFNYTTAFIDFFARIGWAYDLKTVPLHMVEKRANRSGDGSHhsagnkkkekpPHSHE-----
>A0A1I8N1F5	370	0.445	3.608E-110	52	356	362	46	347	369
----------------------------------------------------KKAEERKLEIVWINVIGFVYVYGASFYGIYLMCTSAKWQTNIMGTLLTYITGFGITAAAHRLWAHRAYKANLPMRIMLIIFNTIAFQNSVYVWARDHRVHHKFSETDADPHNATRGMFFSHIGWLMCKKHPEVKAKGKTIDMSDLEADPIVMFQHKYYYFLMPIACFILPAIAPMYLFNETLSNSWHICVMLRWCFLLNSAWLINSAGHKYGSRPYDKSYNPAENSFIAFLTLGEGWHNYHHVFPWDYKTSELG---DYAFNYTTAFLDFFAKIGWAYDLKTVSDEIIKKRVQRTGDGSHPIWGW-----
>A0A7D5YXN8	370	0.453	3.608E-110	57	353	362	37	331	375
---------------------------------------------------------YEWQIVWRNVLAFVYLHIGALYGLYlMLTGNVKLWTPVFAVIFTILSAMGVTAGAHRLWAHRAYKARWPLRLVLATLQTMAFQNHIYEWVRDHRVHHKFTETDADPHNARRGFFFSHIGWLMVRKHKEVFEKGVSIDMSDLEKDPIVMLQKKTYLVVMPILCFVLPALLPVWLWGEDPWTSWYVASIWRYTVSLNFTWLVNSAAHIWGNKPYDKSIGATDNVTVAICAVGEGWHNYHHVFPWDYKAAELG-NYRT--NLSTAVIDFAAKYGWAYDLKTVSAEMIRRRVLRTGDGSHPI--------
>UPI000E33DD2A	370	0.457	3.608E-110	54	350	362	44	335	377
------------------------------------------------------PKYQ-WKIVWRNMIAFAYLHLGALYGLYILLTVAKLSTFIWCVLVAAFAAVGVTGGAHRLWAHRAYKAKWPMRVILMLLQTTAFQNHIYEWVRDHRVHHKFTDTDADPHNAKRGFFFSHMGWLLVRKHPDVINKGATVDMSDLEKDPVVVWQRRLYIVLMPVFCFLLPTWVPCHFWNEKPMYA-WYATLFRYTLSLNLTWLVNSAAHVWGMKPYDRAISATDSYSVGIGAFGEGWHNYHHVFPWDYKAAELG-NY--RVNFTTAFIDFFAWIGWAYDLKTVEHSIIKKRAARTGDNS-----------
>A0A0M3LAH8	370	0.445	3.608E-110	57	358	362	40	339	379
---------------------------------------------------------YEWQIVWRNVMAFVYLHVGLIYGFYLILTgNVKLWTPIFAVLFTLLSAIGVTVGAHRLWAHRAYKARWPMRLLLALLQTMAFQNHIYEWVRDHRVHHKYTETDADPHNARRGFFFSHIGWLMVRKHKEVFEKGAQIDMSDLEKDPIVMFQKKTYLVVMPILCFLLPSWVPVYCWGEDPWTSWYVASIWRYTLSLNFTWLVNSAAHIWGNKPFDKNIGATDNVTVAICAVGEGWHNYHHVFPWDYKAAELG-NYRT--NISTAVIDLAAKYGWAYDLKTVSVQMIKNRVARTGDGSHPSVQETK---
>A0A7R8UQT7	370	0.519	3.608E-110	49	352	362	84	382	402
-------------------------------------------------KILGVQFL--APLKWDKIIMISLLHFTFLYGGLQYSFRKRILGTLWSLFMGGCAGFGVTAGAHRLWSHRSYKAKLPLRVILMLCFCAAGQNTLYEWVRDHRVHHKFSETDADPHNSKRGFFFAHVGWLMMHKHPEVLRRGRQLDMSDILSDPVVQFHQKYFIPLKLLFCFVLPVIVPVYFFNDSWYWAMMTEMVLRYTFSLNFTWSVNSAAHMWGTRPYDKRIKPSESIAVSIVAMGEGWHNYHHVFPWDYKAAELG-NY--SLNITTLWIDLFAKMGWAYDLKQPSKDLVRRTIAKYGDGTHP---------
>A0A1I8N2Y4	370	0.482	3.608E-110	41	360	362	73	401	439
-----------------------------------------VDLEEYtknfkGDKVFGIQF--DAPLKWGNIIMIFALHFFFIYAYVTYPLEKlKVLTVLYAYIMGGVVGFGVTGGAHRYWTHRSFKANLPLRIILMLCYTTAGQNSLYDWVRDHRVHHKYSETDADPHNSNRGFFFAHVGWLMMHKHPEVLRRGRQLDMSDVLADPVVRFHEKYFIPLKMLCCFIIPTVIPVYFWGEEWYLSFVMQCVFRYVYSLNFTWSVNSAAHLWGTRPYDKRINPRENVLVSFVAMGEGWHNYHHVFPWDYKAAELG---KYSLNLTTMILDGFAKIGWCWDRKEPTKDLVRRTLDKYGDGTHPSAaeaehqhhHEHLPE-
>UPI00073D529E	369	0.452	4.938E-110	57	350	362	10	299	307
---------------------------------------------------------YKWNIIWTNVIFLLYIHICCIYGLFLSVTALNFYTIIFIIIAMYISGFGTTAGAHRLWSHKAYKAKWPMRLILMICQTMAFQNSIYDWVRNHRNHHKFTDTDADPHNAKRGFFFSHVGWLMLKKHPDVKIKGATIDMSDLKKDWLVVWQRRHYRILMPLFCFIIPTLIPIYFWGEGLRNA-WYANATRYVLSLNFTWLVNSAAHIWGTKPYDSVISSTEIPVVSFFAIGEGWHNYHHVFPWDYKAAELG-NY--KLNLTTAVIDGFAKIGWAYDLKKTSQEMIEKRACRTGDGT-----------
>A0A672YK42	369	0.435	4.938E-110	44	351	362	17	316	320
--------------------------------------------SSYKEKEGPKPPRI---IVWRNVFLMLLLHIGAAYGIFLIP-TASPLTLLWSLFCFVLSALGITAGAHRLWSHRSYKASLPLRIFLCIANSMAFQNDIFEWARDHRVHHKYSETDADPHNAVRGFFFAHIGWLLVRKHPDVITKGRKLELKDLMADKVVMFQRKYYKLSVLLMCFFIPMSVPWYLWGESLWVGYFIPAVLRYTLVLNATWLVNSAAHMWGNRPYDKNISPRENRFVTFSAIGEGFHNYHHTFPYDYATSEFG----CKLNLTTAFIDFMCFLGLAKDRKRVSREQVLARKQRTGDGSH----------
>A0A3Q3W9W8	369	0.413	4.938E-110	45	351	362	25	323	327
---------------------------------------------TYTERAGPKPPMR---LVWRNIILMSLLHIGALYGLVLLP-SASWLTVAWAAVCYFLSALGVTAGAHRLWSHRSYKASFPLRVFLALSNSMAFQNDIFEWARDHRVHHKYSETDADPHNATRGFFFAHIGWLLVRKHPDVIEKGKKLELTDLKADEVVMFQRRHYKLSVVIFCFLVPMLVPWYFWGESLAVGYFVPGLLRYALILNATWLVNSAAHMWGNRPYDKTINPRENPMVAFSAIGEGYHNYHHTFPFDYASSEFG----YKLNLTTAFIDFMCFLGLATDRKKVSKEAIFARMQRTGDSSY----------
>UPI000441E51D	369	0.426	4.938E-110	47	351	362	28	327	328
-----------------------------------------------KEETNNQKVQQKQNIVWRNVILMSLLHGGAVYSLFLIP-KAHLFTLIWAYICFVVTALGVTAGAHRLWSHRSYKARLPLRIFLAAANSMAFQNDIFEWCRDHRVHHKYSETDADPHNAQRGFFFSHIGWLFVRKHRDVIEKGRKLDFSDLLEDPVVSFQRKYYKISVVLMCFVIPTLVPWYFWGESFWNSYFLASVLRYTISLNVAWLVNSVAHMYGNRPYDKNINPRQNTLVTFGAIGEGFHNYHHTFPFDYSASELGLKF----NPTTWFIDFMFWLGLVTERKQAPKEMIQARKERTGDGTY----------
>UPI001B7DEBAC	369	0.439	4.938E-110	41	350	362	21	327	329
-----------------------------------------VVADKQAAPAESRDGKDRRsqDIVWRNVVLMALDHVGAVYALSLIP-KAHPLTWIWAYLCFLLTALGVTAGAHRLWSHRSYKAKLPLRIFLAAANSMAFQNDIFEWSRDHRVHHKYSETDADPHNATRGFFFSHVGWLFIRKHRDVIDKGKKLDFSDLMADPVVVFQRKYYKSSVLLMCFILPTLVPWYFWGESLWNSFFLASILRYTMCLNVTWLVNSAAHMYGNRPYDKSISPRENRFVTFGAIGEGFHNYHHTFPFDYSTSEFGLR----LNPTTCFIDLMCWLGLASDRKRASKEIIEARKKRTGDGS-----------
>UPI00148FB019	369	0.428	4.938E-110	27	354	362	6	333	335
---------------------------FEKKQQQHKPSNGNVPPEATREDVFDHTYKEKegpkppSNIVWRNVIMMTLLHIGAMYALLLVP-SASPMTLLWSVLCFLISALGVTAGAHRLWSHRSYKATLPLKIFLGVANSMAFQNDIFEWARDHRVHHKFSETDADPHNAVRGFFFAHIGWLLVRKHPDVIEKGRKLELKDLLNDKVVMFQRKYYKPSVLLMCFFIPMFVPWYLWGESLWVAYFVPALLRYTLVLNATWLVNSAAHMWGNRPYDKNINPRENKFVTFSAIGEGFHNYHHSFPYDYATSEFG----CKLNLTTCFIDFMCFFGLAKDRKRVSNEVVQARIQRTGDGS-PRS-------
>A0A6P7Y3F5	369	0.444	4.938E-110	44	351	362	35	334	338
--------------------------------------------ESYREKEGPKP---PMKIVWRNVIAMSLLHIGALYGMTLIP-SARFYTWMWSLFCFVCSALGITAGAHRLWSHRSYKAKLPLRIFLVMASSMSFQNDVYEWARDHRVHHKYSETDADPHNASRGFFFSHIGWLLVRKHPDVIEKGSKLDLSDLKADKIVMFQRRFYKTSVLLMCFITPTVVPWYFWGESLKNAFYISAIWRYALTLNFTWLVNSAAHMYGNRPYDKFINPRENLLVALGACGEGFHNYHHTFPYDYSTSEFG----WHFNFTTFFIDCMCFLGLATSCRKVSKETVLARRLRTGDGSH----------
>A0A7J6ZS39	369	0.509	4.938E-110	57	360	362	37	333	344
---------------------------------------------------------YETELKWFNIISISIVHMMALWGGITFPYFQAKKLFFFGLVVGHLSGLGVTGGAHRLWTHRSYKAKLPLRIFLMFCYTLAAQNTLFEWVRDHRVHHKYTETDADPHNSKRGFFFSHVGWLMMKKHPEVLRRGKEIDMSDILADPVVQFHLRHFTTLKLLFAFILPTAIPPMLWNESWFWSFIGICFIRYTLSLNFTWSVNSFAHIFGNKPYDKNIMPAENLGVAIVALGEGWHNYHHTFPWDYKTAEL---WKYNVNLTALWIDIFAKIGWAYDLKTASKQLIQAVALRRGDGCH----EHIEI-
>A0A814UWA6	369	0.446	4.938E-110	53	348	362	44	337	345
-----------------------------------------------------KQWvsTEKTIIVWRNVFIFILLHLGALYGFYLC-FSAKIMTIICAFILYIMGGLGITAGSHRLWAHRSYKARFPLRILLAIFQTMAFQNCVYEWSRDHRVHHKYSETHADPHNANRGFFFAHVGWLLCRKHPDVIRKGKDLKMDDLRADPVVRFQEKFYLPLVGLICFILPTILPYFLWSESLWNSYFICGLFRYVFTLHCTWLVNSVAHSWGMKPYDRRINPSENLFVSIGAIGEGFHNYHHTFPFDYSTSEYGFKY---FNLTTGFINVMAKIGWAYDLKKVSPEMIKQRRLRTGD-------------
>A0A6P4IGS5	369	0.412	4.938E-110	0	356	362	0	345	357
MTPNpNQNFTHE--EEVEDwtkPSGVL----FES-DVTTDDGALSTYTGEFKQ---AQAW--KRPLVWGNIIIFTVTHLASLYGGYLLFTDTKPATMLFAFVMYCLGMLGITAGAHRLWSHRSFKAKWPARLFLAILNCISFQDSIYYWVRDHRMHHKYSETDADPHNTSRGFFYSHIGWLLVRKHPDVTIKGKGLDLSDLHADPIVMFQHKYYYYLMPLGCFILPTLIPWLCWNETLASSYFVAAMFRWCVQLNMTWMVNSSAHAWGGKPYDKGMNPSQNSFVSLMTFGEGWHNYHHVFPWDYRTAEWGG---YTLSHATLLIDLFAKIGWAYDLKTVTPEMIKKRSQRTGDGTHELYGE-----
>A0A8C3X5B3	369	0.435	4.938E-110	44	351	362	56	355	359
--------------------------------------------PTYQDKEGPRP---KLEYVWRNIILMSLLHLGALYGIILIP-TCKIYTLLWAFSYYLFSAVGITAGAHRLWSHRTYKARLPLRLFLIIANTMAFQNDVYEWARDHRAHHKFSETDADPHNSRRGFFFSHVGWLLVRKHPAVKEKGSLLNMSDLKAEKLVMFQRRYYKPGILLMCFILPTLVPWYFWGEAFPQSLFVATFLRYAIVLNATWLVNSAAHMYGYRPYDKTISPRENILVSLGAVGEGFHNYHHTFPYDYSASE----YRWHINLTTFFIDCMAALGLAYDRKKVSKAAILARIKRTGDESY----------
>UPI00034F996B	369	0.427	4.938E-110	57	352	362	35	328	372
---------------------------------------------------------YEWQIVWRNVFAFIYLHAATLYGIYlMFTGKVKLWTVLFAVSFTLLSAVGITVGAHRLWAHRAYKAKWPLRLFLALLQTMAFQNHIYEWVRDHRVHHKFTETDADPHNAKRGFFFSHMGWLMVRKHKDVFEKGAAVDMSDLEKDPIVMFQKKTYLFVMPILCFLLPLYIPVYFWNENPWSSWYVASMFRYTISLHFTWLVNSAAHLWGNKPYDQYIGATDNKTVAICALGEGWHNYHHVFPWDYKAAELG---DYSTNLSTALIDIAAKYGLAYDLKTVSEKMIRNRINRTGDGTHP---------
>UPI00063F7A5E	369	0.443	4.938E-110	53	356	362	44	349	376
-----------------------------------------------------KPKYQ-WKIVWRNMIAFAYLHLGALYGLYILITVARFYTFLWSIFVASFAAVGVTAGAHRLWAHRAYKAKWPMRIILMLLQTTAFQNHIYEWVRDHRVHHKFTDTNADPHNAQRGFFFSHMGWLLLRKHPDVISKGATIDMSDLDKDFVVVWQRRLYIILMPVFCFLLPTWIPCHYWNEKPMYA-WYATLFRYTLSLNVTWLVNSAAHIWGMKPYDNSISPTDSYSVGIGAFGEGWHNYHHVFPWDYKAAELG-NYRT--NFTTAFIDFFAWIGWAYDLKTVGHSMIKNRAARTGDGSkyermndHDHTHE-----
>A0A4D6CBE4	369	0.442	4.938E-110	54	351	362	53	346	386
------------------------------------------------------PKYQ-LQIVWRNVAAFLFLHIGCLYGLYLLFTTAKLSTVLWTLLISSAGATGITAGAHRLWAHKAYRARWPLRLLLAVFQTLAFQNHIYEWVRDHRVHHKFTDTDADPHNSRRGFFFSHIGWLMVRKHSDVITKGRQVDMSDLERDWVVMLQKRYYLIAVPFFCFFIPTWVPVHFWGEKAWVAWYVAGICRYTLSLNFTWLVNSAAHIWGTKPYDKNITPTENVTVAMLAFGEGWHNYHHAFPYDYKAAELG-NYRA--NLTTAFIDMFARIGWAYDLKMATPAMVQRRILRTGDGSH----------
>UPI00143DAC7C	369	0.400	4.938E-110	39	359	362	25	341	391
---------------------------------------KSVPKPELSlSKARSDEKKYKWHVVWRNVIAFVYIHGAAVYGLYLVFTSAKFASFVTAIAIGVLSGVGITAGAHRLWAHRAYKAKWPMRMILMILQTVAFQNHIYEWVRDHRVHHKFTDTDADPHNAGRGFFFSHMGWLLVRKHPDVVKKGATVDMSDLEKDPIILWQKRLYIILMPIFCFLIPTWIPCYFFGEKPINA-WYLTLLRYALTLNGTWLVNSAAHIWGNKPFDKTISPTDSLAVGIGAFGEGWHNYHHVFPWDYKAAELG-NYKG--NITTAFIDMFAWMGQAYDLKTVSVAMVNKRAARTGDGSREP-RPEKP--
>W8B613	369	0.413	4.938E-110	52	351	362	64	358	410
----------------------------------------------------KEPY--KMEIVWFNVFLFVILHSTAFYGAYLMWAENAYLEFLIAYGYAVLGGLGITAGVHRLWSHRAYKARLPLRIFLMLCQSLAFQNSIYEWCRDHRVHHKFTDTNGDPHNSGRGFFFAHMGWLMCKKHPDVKERGKAIDMSDIWADPVVRFQKRFYFVVMPICCFVVPALVPYFVLGSSLQVCFFVCSMARYALSLHATWLVNSAAHFYGMRPYEKNISSVDSKTVSIIAFGEGWHNYHHVFPWDYKAGELG---TYKYNWTTAFLDLMARIGQAYDLKSVSQEMILKRVQRTGDGSH----------
>A0A6P6YI66	369	0.433	4.938E-110	36	357	362	59	375	1272
------------------------------------DDETNTI-NEIEQKLST---VQWNDIVWRNVIALTILHLLAIYGWFLFVTDIKikWQTSFITFILGLFsSSFGITAGAHRLWSHRSYKAKWPLRLILAFANTIALQNDIYEWCRDHRVHHKYSETNADPHNSRRGFFFAHMGWLLVKKQNDVKIKGKNIDLSDIWADPIVRFQRRFYIPLVIVCWGIIPTLIPYYCFNETLWHSFLGCVCFRYVYVLHCTWLVNSAAHLWGHRPYDKNIQPKENDSVVYLTFGEGYHNYHHTFPWDYSASEYG--CYYNFNLTTLIIDLFERCGWAYDLKKPSNEMIIARKFRTGDGT--GSYEE----
>A0A6J0UDY5	369	0.436	6.760E-110	60	350	362	41	326	328
------------------------------------------------------------EIVWRNVILMALLHIGAVYALFLIP-KAHLFTLIWAYLCFLMSALGVTAGAHRLWSHRSYKAKLPLRIFLAAVNSMAFQNDIFEWARDHRVHHKYSETDADPHNAQRGFFFSHIGWLFVRKHRDVIEKGRKLDYSDLLEDPVVMFQRKHYKISVVLMCFVVPTLVPWYFWRESLWNSYFLASILRYTISLNVAWLVNSAAHMYGNRPYDKTINPRQNPFVTFGAIGEGFHNYHHTFPFDYSASELGLKF----NPTTWFIDFMFWLGLVTDRKKTPKEMVEARKERTGDGS-----------
>UPI001863CFE3	369	0.436	6.760E-110	45	351	362	29	327	331
---------------------------------------------TYKEKEGPKP---PRKIVWRNIVLMTLLHIGALYGVIILP-SASVLTLGWSVVCFLISALGVTAGAHRLWSHRSYKASLPLRVFLAVGNSMAFQNDILEWARDHRVHHKYSETDADPHNAVRGFFFAHIGWLLVRKHPDVIEKGRRLELNDLKADKVVMFQRKYYKLSVLVMCFLVPMLVPWYLWGESLWVGYFVPGLLRYTIVLNATWLVNSAAHMWGNRPYDQSINPRENKFVTFSAIGEGFHNYHHTFPYDYSTSEFG----CKLNLTTCFIDLMCFLGLAWDRKKASRELVLARAQRTGDGSH----------
>A0A6J2VBZ6	369	0.439	6.760E-110	46	351	362	27	328	332
----------------------------------------------FDDTYKAKEGPRPPTIiVWRNVMLMTLLHLGALYGLYLIP-SACALTLAWALFCFVVSALGVTAGAHRLWSHRSYKATLPLRIFLAFANSMAFQNDIYEWARDHRVHHKYSETDADPHNAQRGFFFAHIGWLLVRKHPDVIEKGNKLELSDLKADKVVMFQRRHYKVSVLVICFLVPMLVPWYLWGESLWVAYFIPALLRYTLVLNATWLVNSAAHMWGNRPYDANINPRENKFVTFSAIGEGFHNYHHTFPYDYATSEFG----WKLNLTTCFIDLMCYLGLAKERKKVSRELVLARVQRTGDGSH----------
>A0A3P8V2W7	369	0.427	6.760E-110	29	350	362	10	329	334
-----------------------------GEKRQNGDAATEVSTVEdvFDDTFKNKDGPKPPRIpVWRNIILMSLLHVAALYGLTLAP-SASAPTLVWSTVCYLISALGVTAGAHRLWSHRTYKASVPLSIFLASANSMAFQNDIYEWARDHRVHHKYSETDADPHNATRGFFFSHIGWLLVRKHPDVIEKGRKLDLSDLKADKVVMFQRRHYKMSVLIFCFLVPTLVPWYFWGESLLVAYFVPGLLRYAVVLNATWLVNSAAHMWGMRPYDKTINPRENPLVAISAMGEGFHNYHHTFPFDYATGEFG----WKLNLTTAFIDLMCFLGLATDRKMVSKATVHARVQRTGDGS-----------
>UPI0018E1EA8B	369	0.441	6.760E-110	45	351	362	34	332	336
---------------------------------------------TYKEKEGPKP----PRVmVWRNVILMTLLHIGAAYGLFLIP-TASPSTLLWSLVCFLLSALGVTAGAHRLWSHRAYKASLPLRIFLALSNSMAFQNDIFEWARDHRVHHKYSETDADPHNAGRGFFFSHIGWLLVRKHPDVIEKGRKLELSDLLADKVVMFQRRHYKLSVLLMCFFIPMFVPWYFWGESLWVAYFIPALLRYTLVLNATWLVNSAAHMWGNRPYDRDINPRENRFVTFSAIGEGFHNYHHTFPYDYATSEYG----CKLNLTTCFIDFMCFLGLAKDRKRMSREVVLSRIQRTGDGSH----------
>A0A5E4PXM5	369	0.450	6.760E-110	54	351	362	26	321	338
------------------------------------------------------PSaeKRKWQIVWRNVILFALLHIGGVYGGYLFLTKAMWATRIFAVALYLASGLGITAGAHRLWAHKSYKAKLPLRIMLTVFNTIAFQDSVLDWARDHRMHHKYSETDADPHNATRGFFFSHIGWLLVRKHPEIKAKGPTIELDDLRADPVLRFQKKHYLILMPLACFILPTYIPT-LWGESIWNAYFVCAVFRYVYVLNVTWLVNSAAHKWGSKPYDKNINPVETKSVSLVVLGEGFHNYHHVFPWDYKTAELG-NY--SLNLTKLFIDTMAKIGWAYDLKTVSSEVIEKRVKRTGDGSH----------
>A0A1B6CF47	369	0.422	6.760E-110	50	357	362	19	325	338
--------------------------------------------------VENKPQTYIPCLRWPDLMAQIFVHGGAIYGLYLAFIDAKFLTGIWAFCLVYTSGFGITAGAHRLWSHRAYKAKWPLRLLLVFLFTIAGQRHVYAWALDHRVHHKYSETDSDPHDARRGFWFSHVGWLVLTPHPDVIARRKAVDMSDLEDDPIVMWQKRLYIPLFAIFCIGLPTLVPWYFWNETLWNSLFINFNLRFSITLNMAFAVNSFAHMYGSRPFDKNISPVENVFVSIGALGEGWHNYHHVFPWDYKTSELG-DYTY--NLSTWFIDSFARIGWAYDLKSVSSDMIRRRVERTGDGSHiwGYGDED----
>A0A7J6ZA14	369	0.424	6.760E-110	10	361	362	0	335	349
----------MPPNNVK-PTGVL----FE--------NDVDVPAEdEGPVKYKKT---AETKLSWPMIIVYAYFHVVAVYGVYLIFASAKILTTISVVVLYELGILGITAGVHRLWSHRSYKAKWQLRLFLTILQTLSFQDPIIDWARDHRVHHKFNETDADPYNAKRGFFFSHIGWMFFHKHPEVKSKGKGIDFSDLYADPFLKFQKKYYFYIMPIMCFILPTFLPMYLWGETFYNS-FTINILRYILTLNSTLAVNSVAHRWGTKPYDKSLNPSENLTMSLLTLGEGWHNYHHAFPWDYKTAELG---KYSTNLTTAFIDLMAKIGWAYDLKSASEEMIKRRVLRTGDGSHELWgwgDKDQPKE
>A0A482WNM8	369	0.435	6.760E-110	38	359	362	16	333	352
--------------------------------------DFAV---ELSPAPLKKEEEYKREIVWKNVGYIVYFHVAALYGLYLIFTSGKIETFLFSIFLFIFSGLGVTCGAHRLYAHRSFKATTPLKILFMIMNSMAFEDSIYEWVRNHRVHHKFTETTADPHDSRRGFFFSHCGWLMVRKHPDVKRKGQTVDVSDLESDPVIMFQKKYYKYLMPFFTFFVPTIIPVLCWGESLNNAYHIAGMFRYTYLTNMVWLVNSAAHIYGMRPYDKNINPRENRLVAFLTLGEGWHNYHHVFPWDYRSSELG---MYRYNFTTRFIDWFSRIGWAYDMKSVSKEIIQKRAKRTGDGSHynPVWGWDDK--
>UPI001C9C5142	369	0.479	6.760E-110	0	358	362	0	345	356
MPPTETM-------TVKE---IEDAEDMAGIDDLVKDEHVDEIDNSSSKDHPTGPFGFKTPIIWSNVVRIFGFHFVALYGLLTVVPLEHKLLTLWSCFMCGTAGFGVTGGAHRYWTHRSYKANMPLRIILLIAYLTAGENSIYDWVRDHRVHHKYTETDADPHNSKRGFFFAHVGWLMMKKHPEVLRRGRMIDMSDVLADPVVRFSQKYFGFLKLMVCFVIPILIPVYLWNEDWYHAIISQAFIRYVVFLNFSWSVNSFAHIWGYRSYDKTISPAENKYVSLFSMGEGWHNYHHVFPWDYKAAEFG-NY--GLNMTTMWIDLFAKLGWAYDRKTASDDLIKKVSQNKGDGTHPIWGDVK---
>UPI00187D82F7	369	0.462	6.760E-110	56	351	362	37	329	356
--------------------------------------------------------PRQYQLVWRNIAAFSFLHLSAIYGSYLLFTSARVYTIVFAMVLYCISVLGITAGAHRLWAHRSYKAKLPLRVLLTVFNTIAFQDCAIHWARDHRVHHKFSETDADPHNAKRGFFFSHVGWLLCKKHPDVIEKGKSLDISDLLADPVLVFQRKHYMILMPLACFILPTLAPIYIWNETFLNAFFVATMFRWTIILNVTWLVNSAAHKWGDKPYDVSINPVETATVALFAFGEGWHNYHHVFPWDYKTAELG-NYRA--NYTTAFIDFFAKIGWAYELKTVSDAIIKRRVERTGDGSH----------
>UPI00109F515C	369	0.400	6.760E-110	19	354	362	31	357	358
-------------------EKVKTLPL---YLEED-------IRPEMKEDIHDPTYqdeegpPPKLEYVWRNIILMVLLHLGALYGITLVP-SCKVYTCLFAYVCYLISGLGITAGAHRLWSHRTYKARLPLRLFLIVANTMAFQNDVYEWARDHRAHHKFSETHADPHNSRRGFFFSHVGWLLVRKHPAVKEKGGKLDMSDLKAEKLVMFQRRYYIPGLLLMCFILPTLVPWYCWGETFVNSLFVCTFLRYTVVLNATWLVNSAAHLYGYRPYDKNIQSRENILVSLGAVGEGFHNYHHVFPYDYSASE----YRWHINFTTFFIDCMAALGLAYDRKRVSKAAVLARIKRTGEGSHKSS-------
>A0A5F9CKM9	369	0.421	6.760E-110	4	351	362	31	355	359
----EGKLEKMPLPAEED---IRPeMKD-DIYDPSYQDEE------------GPRP---KLEFVWRNIILMALLHVGALYGITLVP-TCKFRTWLWGIFYYFVSALGITAGAHRLWSHRSYKARLPLRFFLIIANTMAFQNDVFEWARDHRAHHKFSETNADPHNSRRGFFFSHVGWLLVRKHPAVKQKGALLDLSDLKAEKLVMFQRRYYKPAVLLMCFILPTLVPWYFWGETFQHSLYVATFLRYAVVLNATWLVNSAAHMYGYRPYDKNINSRENVLVSLGAVGEGFHNYHHSFPYDYSASE----YRWHINFTTFFIDCMAVLGLAYDRKKISKAAILARIKRTGDGSY----------
>UPI000771CB3D	369	0.380	6.760E-110	17	361	362	1	346	359
-----------------SPGgeRVPPsSPDMEIDLP-----DKNMnTCQANGEKIQDRDS-KRidyvPKIKWPDFLAQVFIHGGCVYGFYLIFTQAKLLTSLWAFLMIYTSGFGITAGAHRLWSHRAYKAKWPLRFILVLLFTITGQRDAYTWALDHRVHHKYSETDADPHNAKRGFFFAHVGWLFTTPHPDVVAKRQAVDMSDLEADPIVMWQKRLYVPLFALLAIGFPVAVPWYFWSESLWVSFWVNFNFRFSVTLNIAFFVNSVAHMWGQRPYDKNISPVENIAVSIAALGEGWHNYHHVFPWDYKTGELGH---YSFNITTGFIDAFAYLGWAYDRKYVSPEMVRRRAKRSGDGSHvwGYGDRDIPEE
>A0A6P4GCL4	369	0.471	6.760E-110	62	361	362	49	348	360
--------------------------------------------------------------VWRNITLFAFVHLAALYGIYLIITKAKLATTLFAAFLYIIGMLGVTAGAHRLWAHRTYKAKWPMRLILIIFNTIAFQDAAYHWARDHRVHHKFSETDADPHNATRGFFFSHVGWLLCKKHPDVKEKGKSLDLSDLRADPILMFQRKHYFMLMPLACFVMPTVIPMVCWEESLACSWFVATMFRWCFQLNMTWLVNSAAHKFGGRPYDKSMNPVQNAYVSAFTFGEGWHNYHHAFPWDYKTSEWGH---YSLNVTTAFIDMFAKIGWAYDLKSVSPETIKRRVLRTGDGSHELWgwgDKDLKTE
>A0A8C0NMY4	369	0.420	6.760E-110	2	351	362	37	356	360
--PSLYLEEDIRPE-------IKD----DIYDPTYKD-------PEG----RPKP---KVEYVWRNIILMSLLHVGALYGITLIP-TCKTYTWLWVFSYYLISAVGITAGAHRLWSHRTYKARLPLRLFLIIANTMAFQNDVYEWARDHRAHHKFSETDADPHNSRRGFFFSHVGWLLVRKHPAVKEKGGLLDLSDLKAEKLVMFQRRYYKPGILLMCFILPTFVPWYFWGETFLHSVCVATLLRYAIVLNATWLVNSAAHLYGYRPYDKNISPRENILVSLGAAGEGFHNYHHSFPYDYSASE----YRWHINFTTFFIDCMAALGLAYDRKKVSKAAILARIKRTGDGSY----------
>UPI001E27B553	369	0.436	6.760E-110	57	360	362	28	338	362
---------------------------------------------------------YEWQIVWRNVLAFIYLHAASLYGLYLIFTgKAKLMTFLFAVVFASVAAMGVTAGAHRLWAHRAYKARWPLRLFLAILQTIAFQNHIYEWVRDHRVHHKYTETDADPHNAKRGFFFSHIGWLMLRKHKDVLEKGALVDMSDIERDPIVMIQKKTYLVVMPLLCFIMPTWMPVALWNENAWASWYVATIFRYTISLHFTWLVNSAAHIWGNRPYDKYIGATDNKVVAMLAFGEGWHNYHHVFPWDYKAAELG---DYRTNLSTALIDLAAKWGLAYDLKTVSMEMIRKRVTRTGDGTHPIGmkneeddhhHPDNPI-
>UPI0012D3DD97	369	0.464	6.760E-110	31	361	362	63	392	403
-------------------------------DEQLAHEPV-LTLPPKKTKFL---WMEfDAPLKWDNISGIIIIHALFLYSMVCCEPLPKfWQTYAWGFFIGGLSGFGVTGGAHRFWTHRSYKANTPLRIILMICFTISGQNSIYEWVRDHRVHHKFSETDADPHNSNRGFFFAHVGWLMMHKHPEVVRKGKMLDLTDIMEDPVVRFHQKWFIPMKLLLCFILPVVIPMYWWGEGFYWSFFSQIVIRYTLSLNFTWLVNSAAHMWGTRPYDKKINPVENIAVSIAAMGEGWHNYHHVFPWDYKAAELA----HRFNVTTFWIQLFARMGWAYDLKEPSAELVRKTIEKCGDGTHPefghhMSEVPPPEE
>A0A1I8PAY4	369	0.493	6.760E-110	50	357	362	80	386	429
--------------------------------------------------VLGIKF--QAPLKWGNIIMITALHIFFVYAYVTYPmRRLKLYSVLYAYIMGGVVGFGVTGGAHRYWTHRSFKANLPMRIILMLCFTAAGQNSLYDWVRDHRVHHKYSETDADPHNSNRGFFFAHVGWLMMYKHPEVLKRGRQLDMSDILADPVVRFHEKYFIPLKMLCCFIIPTVIPVYFWGEEWYLSFIMQCVFRYVYSLNFTWSVNSAAHLWGTRPYDKRINPRENKIVSFVAMGEGWHNYHHVFPWDYKAAELG---KYSLNFTTMILDGFAKLGWCWDRKQPSKDLVQRTLDKYGDGTHPStadSHHD----
>A0A0M4ES70	369	0.444	6.760E-110	2	351	362	47	396	461
--PEQQPRSKPLHKTFapHSTTApTKIVPKYlENYVPKD---QINMDEYTRNFKgdnILGWQF--KAPLKWDKVIQISLLHIVALVCLVTYPLQELRLyTTIWAFFMGGVAGFGVTAGAHRFWTHRSYKANTVLRSILMLSYSVAGQNTLYDWVRDHRVHHKYSETDGDPHNANRGFFFSHVGWLMMLKHPEVLRRGRQIDMSDILADPVVRFHQKHFVLLKILLCFLLPTMVPVYFWGETWFHAFVQQCIFRYVCSLNFTWSVNSAAHLWGSRPYDKRIMPSENIYVSIVAMGEGWHNYHHVFPWDYKAAELG-NY--KVNFTTMVLDAFQRMGWAYDMKQPSKELVQRTLEKYGDGTH----------
>A0A7U1H0S2	368	0.451	9.254E-110	41	350	362	10	317	322
-----------------------------------------LRGEEQQTLTLRPPraTPRKFQIVYPNLITFGYWHIAGLYGLYLCFTSAKWQTILFSYILLVLGELGITAGAHRLWAHKTYKAKLPLEILLMVLNSIAFQNSAIDWVRDHRLHHKYSDTDADPHNATRGFFYSHVGWLLVRKHPDVKKRGKELDLSDIYNNPVLRFQKKYAIPFIGAICFGLPTLIPVYCWGETWTNA-WHITMLRYVTNLNVTFLVNSAAHIWGNKPYDKKILPAQNIAVSIATGGEGFHNYHHVFPWDYRAAELGNN---KLNLTTHFIDFFAWLGWAYDLKTVSNDMIKNRSLRTGDGS-----------
>A0A7M3UE39	368	0.404	9.254E-110	24	351	362	0	322	326
------------------------MPDREikspvWY-PERETVE-----DEFDHTYKEKEGPKPPiIIVWRNVILMSLLHVGAVYGLFLFP-SARALTWVWFLACFLFSGLGITAGVHRLWSHRSYKASLPLRIFLALANSMAFQNDIYEWSRDHRVHHKFSETDADPHNAGRGFFFSHVGWLLVRKHPDVIEKGRKLDLDDLKADQVVMFQRRHYKLSVVVMCFLVPTVVPWYMWGESLWVAYFVPGLLRYATVLNSTWLVNSAAHMWGNRPYDGSINPRENRFVTFSAIGEGFHNYHHTFPFDYATSEFG----CKLNLTTCFIDLMCFLGLATEPKSVSKEAVLARAQRTGDGSH----------
>A0A672GYG3	368	0.414	9.254E-110	33	351	362	14	330	334
---------------------------------QRGDAAAETSTvedvfdDTYREKEGKKP----PRIfVWRNIILMSLLHVGALYGLLFLP-SASCLTLAWTAVCYLFSALGVTAGAHRLWSHRSYKASFPLRVFLALANSMAFQNDIFEWARDHRVHHKYSETDADPHNAKRGFFFAHIGWLLVRKHPDVIEKGRKLELSDLRADEVVMFQRRHYKLSVVILCFLVPMLVPWYFWGESLAVGYFIPGLLRYTIVLNATWLVNSAAHIWGNRPYDESINPRENALVAFSAAGEGFHNYHHTFPFDYATSEFG----CKLNLTTAFIDLMCFLGLAKDPKRVSKEMISARVKRTGDGSY----------
>UPI0015B11DD6	368	0.429	9.254E-110	44	350	362	43	341	343
--------------------------------------------EALKEDAKGKRA---QNIVWRNVILMTLLHIGAVYSLLLIP-KAHPLTWIWSYLCFLITALGVTAGAHRLWSHRSYKAKLPLRIFLAAANSMAFQNDIYEWSRDHRVHHKYSETDGDPHNAKRGFFFAHVGWLFVRKHRDVLEKGKKLDFSDLLADPVVVFQRKYYNTSVLVMCFLVPTVVPWYFWGETLWNSYFLSSILRYTISLNVTWLVNSAAHMYGNRPYDKDISPRENRFVTFGAIGEGFHNYHHTFPFDYSTSEFGLRF----NPTTCFIDLMCWLGLASNRKRASSEMIQARKLRTGDKS-----------
>UPI0018A0742C	368	0.442	9.254E-110	23	350	362	38	354	359
-----------------------PLPAEEDIRPEMKDD---IYDSSYQDKEGPKP---KFEYVWRNIILMSLLHLGALYGIVLFPTCQ-IYTYLWVIFYYCVSALGITAGAHRLWSHRTYKARLPLRVFLIIANTMAFQNDIYEWARDHRAHHKFSETDADPHNARRGFFFSHVGWLLVRKHPAVKEKGGLLDLSDLKAEKMVMFQRRHYKVGILLMCFILPTLVPYYFWGETFQHSLFVATLLRYAIVLNVTWLVNSAAHLYGYRPYDKNINPRENILVSLGAVGEGFHNYHHTFPYDYSASE----YRWHLNLTTFFIDCMAALGLAYDRKKVSKATILARIKRTGDGS-----------
>UPI00126760D5	368	0.425	9.254E-110	41	350	362	5	320	365
-----------------------------------------MLSPSMQEK-EGKPTPQYGEtvkasgkenkVVWRNVILFTLLHISGLYGLYLCFFLRSWYTFFWATLIGLISGQGITAGAHRLWAHRTYKARLMLRITLMIAQTLALQTYIYEWVRDHRAHHKFTETDADPHNSNRGFFFSHIGWLMVKRHSEVKRKGKTIDMSDLEADPVVRFQRKYYIILVTVLCLFIPTFVPWYFWNEDIWVSWFTTTMFRLCVSLHITFMINSVAHIWGTKPYDKTSGAVENVPLAFLAHGEGWHNYHHVFPWDYKTGELGG---YRLNTTTMLIDFFAKIGWAYDLKTVSIETIEKRAQRTGDGS-----------
>A0A8B8HF69	368	0.437	9.254E-110	57	352	362	32	325	368
---------------------------------------------------------YEWQIVWRNVLAFIYLHVATFYAFYLIFTgRTKIFTISFAVLFAIMSAMGVTAGAHRLWAHRAYKARWPLRLFLALMQTMAFQNHIYEWVRDHRVHHKFTETDADPHNARRGFFFSHMGWLMVRKHKDVFEKGASVDMSDLEKDPIVMFQKKTYLVVMPLLCFLVPSWIPVVLWNESPWTSWYVASMLRYTISLHFTWLVNSAAHIWGNRPYDKYIGATDNKAVAICAFGEGWHNYHHVFPWDYKAAELG-NYST--NFSTALIDVAAKYGLAYDLKTVSLEMIRKRIARTGDGSHP---------
>A0A2S2QRH5	368	0.414	9.254E-110	49	359	362	38	348	374
-------------------------------------------------KSKTYPHWRKWRIVWRNVIAFTVMHVIAVYGFYLIFcGHVKVKTLLCMMVISVCSAFGITVGAHRLWAHRCYNARLPMRVLLAVFQTLAFQNHIYEWARDHRVHHKFTDTDADPHNSSRGFFFSHMGWLMVRKHPDVAAKGSAVDMTDLEADPVVMWQKKYYLWLVPIITFLIPSLIPYWVCNERFLYSFVVVGVTRYMLSLHFTWLVNSAAHIWGTKPYDKNITPTENPTVALLAFGEGWHNYHHAFPWDYKAAELG-NY--RLNLSTAFIDLCARLGQAYNLKTANASLVEKRSQRTGDGTkdHNHNHRHNP--
>A0A3B0JJJ7	368	0.419	9.254E-110	0	356	362	0	352	374
MPPNAVGLPHTLPKVpVHS------DLLKENNMEDKSSKQTGVLFEgdvETADTfQFKKAESRQLQWVWRNILLFAYVHFAALYGGYLMLTQAKAATVLFAAALYVCGMLGITGGAHRLWAHRSYKAKWPLRLILITFNTIAFQDAAYHWARDHRVHHKFSETDADPHNATRGFFFSHVGWLLCKKHPDVVAKGKGLDLSDLRADRILMFQRKHYYVLMPLACLILPTVIPFFFWNESLLCSWFVATMFRWCLQLNMTWLVNSAAHKFGGRPYDKTINPSQNAAVSAVTFGEGWHNYHHVFPWDYKTAEWG-NY--NLNMTTAFIDMFAKIGWAYDLKSVAPDTVERRVKRTGDGTHELWGW-----
>A0A437BQL8	368	0.421	9.254E-110	35	354	362	14	333	374
-----------------------------------NSKQINddMPKITTARQSSGKNRDYEWQIVWRNVLGFIYLHAAFVYAMYlTVTGRFKVYTYIFALSFSILSAMGVTAGAHRLWAHQAYKAKWPLRLVLAILQTMAFQNHIYEWVRDHRVHHKFTETDADPHNAKRGFFFSHMGWLMVRKHKDVFEKGITIDMSDLEKDPIVMFQKKTFLFVMPLLCFVIPAWIPYYFWNEDPWSSWYIAAIWRYTLSLHFTWLVNSAAHMWGNRPYDKYIGATDNKTVAICAFGEGWHNYHHVFPWDYKAAELG-NYST--NMSTGLIDLAAKWGLAYDLKTVSVEMIRKRAARTGDGSHPSS-------
>UPI00048E0C37	368	0.421	9.254E-110	4	351	362	50	374	378
----EGKLEKTPLPAEED---IRPeMKD-DIYDPSYQDEE------------GPRP---KLEFVWRNIILMALLHVGALYGITLVP-TCKFRTWLWAFSYYVISVVGITAGAHRLWSHRSYKARLPLRFFLIIANTMAFQNDVFEWARDHRAHHKFSETDADPHNSRRGFFFSHVGWLLVRKHPAVKQKGALLDLSDLKAEKLVMFQRRYYKPAVLLMCFILPTLVPWYFWGETFRHSLYVATLLRYAVVLNATWLINSVAHMYGYRPYDKNIDPRENVLVSLGAVGEGFHNYHHSFPYDYSASE----YRWHVNFTTFFIDCMAALGLAYDRKRASKATILARMKRTGDGSH----------
>UPI0019B3CC88	368	0.442	1.267E-109	44	350	362	10	311	313
--------------------------------------------PDGAESREMSGGASRQHIVWRNVLLMGLLHAGALYSVFLVP-SAHPFTWMWSYICFMITGLGVTAGAHRLWSHRSYKAKLPLRIFLAAANSMAFQNDIFEWSRDHRAHHKYSETDADPHNARRGFFFSHVGWLFVPKHKDVIEKGKRLDMSDLLADPVVAFQRKYYKISVVMMCFFLPTLVPWYFWGESLWNSYFLSTILRYTIALNLTWLVNSAAHMYGNRPYNKNINPRENRFVTFGAIGEGFHNFHHTFPFDYAASEFGFRY----NPTTCFIDLMCWFGLASNRKRATPEMIMARKLRTGDGS-----------
>A0A8C5HUT6	368	0.439	1.267E-109	45	351	362	20	318	322
---------------------------------------------TYKEKEGLKP--PRV-IVWKNVILMILLHVGAVYGIFLIP-SASSLTLLWSVFCFLVSALGITAGAHRLWSHRSYKASLPLRIFLCVANSMAFQNDIFEWARDHRVHHKYSETDADPHNAVRGFFFAHIGWLLVRKHPDVIEKGRNLELKDLLADKVVMFQRKYYKPSVLLMCFFIPMFVPWYLWGESLWVAYFLPALLRYTLVLNATWLVNSAAHMWGNRPYDKSINPRENKFVTFSAIGEGYHNYHHTFPYDYATSEFG----CKLNITTCFIDFMCFLGLAKDPKKVSRELILARIQRTGDSNH----------
>A0A2T7PYW6	368	0.398	1.267E-109	10	350	362	0	321	323
----------MAPKT---P--VVDVASPEG--LEDEVEP--VITEET-QTQKRPP---RV-IVWRNVILFMFLHLGALYGIYVIP-QAHPLTWLWTCVMYVMSGLGITAGAHRLWSHRSYKAKLPMRMILAIFNSMAFQNDVFEWARDHRAHHKYSETDADPHNAKRGFFFAHMGWLLLRKHPDVREKGRSLDLSDLYADPVVMFQRKYYKTSVLLCCFILPTFVPVYFWGESLSVAFYLPAVLRYALVLNATWLVNSAAHMWGNKPYDKNINPAQNLMVAFSAVGEGFHNYHHVFPHDYSTSEYG----WHFNITTMFIDFMSLFGQAYDRRRIPTKVVVQRKARTGDGT-----------
>A0A6P3WBD0	368	0.439	1.267E-109	45	351	362	26	324	328
---------------------------------------------TYKEKEGPKPPRQ---IVWRNVVLMALLHTGALYGLTITP-SASILTLLWTVVCFLISALGVTAGAHRLWSHRSYKASLPLRIFLAFGNSMAFQNDIFEWARDHRVHHKFSETDADPHNALRGFFFSHIGWLLVRKHPDVIEKGRKLDVSDLKADPVVMFQKKHYKMSVLLVCFGVPMFVPWYLWGESLWVGYFVPGLLRYCAVLNATWLVNSAAHMWGMRPYDLTINPRENRFVALSAIGEGFHNYHHTFPYDYSTSEFG----HKLNFTTFFIDGMHSLGLARECKQASKEVVMARIQRTGKGSH----------
>A0A3B3BFF2	368	0.428	1.267E-109	44	351	362	29	327	331
--------------------------------------------NTYKEKSGKPPMVF----VWRNIILMSLLHLGALYGVTLIP-SASPSTLAWSAVCYFLSALGVTAGAHRLWSHRSYKGSFPLRVFLALSNSMAFQNDIFEWARDHRAHHKYSETDADPHNATRGFFFSHIGWLLVRKHPDVIERGQKLELSDLKADSVVMFQRRHYKLSVLLLCFLVPTLVPWYFWGESLVVAYFIPGLLRYALVLNATWLVNSAAHMWGNRPYDKTINPRENAFVALSAVGEGFHNYHHTFPFDYAASEFG----SKLNLTTAFIDLMCFLGLAKDCKKVSKEMIRSRVKRSGDSSY----------
>UPI001CE14EB9	368	0.424	1.267E-109	45	350	362	32	329	334
---------------------------------------------TYKEKEGPKPPRM---LVWRNIIMMTLLHVGGLYGLILLP-SASVPTLAWTAVCYLISALGVTAGAHRLWSHRSYKASYPLRVFLALANSMAFQNDIYEWARDHRVHHKYSETDADPHNATRGFFFAHIGWLLVRKHPDVIEKGRKLELSDLRADKVVMFQRRHYKLSVVIFCFLVPMLVPWYFWGESLTVGYFVPGLLRYAVMLNATWLVNSAAHIWGNRPYDKTINPRENPLVAFTAIGEGFHNYHHTFPYDYATSEFG----CKLNLTTAFIDFMCFLGLAKDLKRVSKEMIVARMQRTGDNS-----------
>UPI001ED7EDC1	368	0.433	1.267E-109	45	351	362	32	330	334
---------------------------------------------TYREKEGPKPPRR---LVWRNIILMSVLHVGALYGLTILP-SASGLTLAWTAVCYLVSALGVTAGAHRLWSHRSYKASLPLRVFLALANSMAFQNDIYEWARDHRVHHKYSETDADPHNAKRGFFFSHIGWLLVRKHPDVIEKGRKLELSDLKADKVVMFQRRHYKLSVVILCFLVPTLVPWYFWGESLGVGYFIPGLLRYAVILNATWLVNSAAHMWGNRPYDKTINPRENRLVAFSAIGEGFHNYHHTFPFDYATSEFG----CKLNLTTAFIDFMCFLGLAKDRKRVMKETITARVQRTGDGSY----------
>UPI001C4BE838	368	0.429	1.267E-109	45	350	362	32	329	334
---------------------------------------------TYKEKEGPKP----PRIlVWRNIILMSLLHVGALYGLTVIP-SASALTLAWTVVCFLISALGVTAGAHRLWSHRSYKASSPLRVFLAIANSMAFQNDIYEWARDHRVHHKYSETDADPHNAMRGFFFAHIGWLLVRKHPDVIEKGRKLELTDLKADKVVMFQRRHYKLSVLIFCFLVPMFVPWYFWGESLHVGYFLPGLLRYALVLNATWLVNSAAHMWGNRPYDRTINPRENPLVALSAIGEGFHNYHHTFPYDYATSEFG----CKLNLTTAFIDLMCFLGLATDRKIVSKEMIAARKQRTGDSS-----------
>A0A7I8W789	368	0.382	1.267E-109	0	359	362	0	331	335
MPPrNLNKYNVV----------TED-------DDKDELEAV---TTDQKKSQEAPP----MQIVWRNVIWMIYLHLAAVYGAYAMFY-VKWQTWIWFAATYAMSGLGITAGAHRLWSHRSYKAKLPLRIILVIWNTMAFQNDIIEWSRDHRAHHKYSETNADPHNAKRGFFFSHVGWLLVRKHPEVKEKGKKINMDDLLADPLLRLQRKFYVPAMIFLCFFFPALVAWYFWGENWWTAFFTVGILKYTCVVNATWAVNSVAHLFGNKPYDKDINPVETLGVVVAAMGEGYHNYHHTFPQDYSASEYGWGR----NITTAFIDFCALIGQAYGMKKISPEMIKRRKERTGDGSSGFGYLDPP--
>A0A142EGX4	368	0.422	1.267E-109	56	351	362	44	337	346
--------------------------------------------------------LDWSKVVWRNLIMFALLHIYSVYGLYLALFHAKWRTIFFSVVLYFMAALGITMGAHRLWSHRSFKARTPLRVVLALFQTIAFQNDIYEWARDHRVHHKYSETDADPHNARRGFFFSHMGWLMYRKHPDVIAKGKGLDLSDLENDPVVMLQRKYYLPAVVTACFVLPTAIPCIYWGEHVVTALMVAGFLRYTIVLHITWFVNSLAHWVGNKPYDKSIYPSQNSVVAYLALGEGWHNYHHVFPWDYRTAELG--GLVNYNITCLVIDFCAKIGQAYDLRTVTPEMIGRRVTRTGDGTY----------
>A0A482WXZ8	368	0.441	1.267E-109	52	351	362	20	317	347
----------------------------------------------------KEPEiKHKVKIFWRNVFTLTYFHIASVYGVYLALTNTKWQTFAFVAFLYVITKIGITAGVHRLWTHRAYKANFPLRALLMFFFTLSFEGKVWVWARDHRVHHKYQETDADPYNAARGFWFAHMTWLLQNKHPEVIRKGKGIDISDLEADPLVMFQKKYYWPLVYVICLFMPTAVPWYFWGEDLITAWHVAVCLRYVISYHGTWLVNSVAHMYGNRPYETAIFARENAPVSLITLGEGWHNYHHAFPWDYKASELGF---YTFNMTTAFIDFFAKIGWAYDLKTVPHHVIKARALRAGDGTY----------
>A0A8D0B341	368	0.438	1.267E-109	44	351	362	50	349	353
--------------------------------------------ETYREKEGPKPAVRY---VWRNIILMALLHLSALYSLXLLP-EAKFLTLIWGVFCFTASGLGITAGAHRLWSHRSYKASLPLRILLAIMNSMAFQNDIYEWARDHRVHHKFSETDADPHNASRGFFFSHIGWLLVRKHPDVMEKGQTVDLSDLKADKVVMFQRRFYKISVVTLCFLVPTFVPWYCWGESLYLSFLIPAILRYALILNATWLVNSAAHMFGNRPYDQYINPRENRFVIFGALGEGYHNYHHTFPYDYSASEFG----WQKNFTTAFIDVMCYFGLASDRKKVAKETILARKTRTGDGSH----------
>A0A8B8GZ85	368	0.430	1.267E-109	55	350	362	27	319	358
-------------------------------------------------------SNYKYNIVWKNVIAMIYLHFGGLYGCFlFFKLHETAYTSFWYIFMGLCTSMGITAGAHRLWCHRTYKAKWPLRFLLMLSQTLAYQNHIYEWVRDHRVHHKFTDTDADPHNARRGFFFSHIGWLLVRKHPDVIKKGATVDMSDLEKDPIVVFQRRWYYVLLVFVCIIIPVWIPCYFWNEKFITS-WYMNLGRYVWTLNSTWLVNSAAHMWGMKPYDVNIQPTENLFVSLFAFGEGWHNYHHVFPWDYKTGELGG---YKTNLTTAFIDFCALLGQAYDLKTVPEEMIAKRIARTGNES-----------
>A0A8B6ZR14	368	0.433	1.267E-109	8	351	362	43	355	359
--------EEIRPE-------IKD----DIYDP------------SYKDKEGPRP---KTVYVWRNIILMFLLHVGALYGITLVP-TCKFYTWLWGLSYYIISALGITAGAHRLWSHRTYKARLPLRVFLIIANTMAFQNDVFEWARDHRVHHKFSETDADPHNSRRGFFFSHVGWLLVRKHPAVKEKGGLLDLSDLKAEKLVMFQRKYYKPAMLLMCFILPTLVPWCLWGETWEHSLFVSTFLRYAIVLNATWLVNSAAHLYGYRPYDKNIGPRENILVSLGAAGEGFHNYHHSFPYDYSASE----YRWHINFTTFFIDCMAALGLAYDRKKVSKATILAKIKRTGDGSY----------
>UPI001ED87B18	368	0.452	1.267E-109	53	359	362	65	365	372
-----------------------------------------------------KTHPHR--IIWGNVIGITFFHLLAVYALWILFWNFRIQTFIWGLALGVASGLGVTAGAHRLWAHRSYKARRPLQALLLLFYTMAGQNSVYEWVRDHRVHHKFSETDADPHNAQRGFFFAHVGWLMQRKHPSVIAKGKQVDMSDIVDDPLLAFHTKYFIPLKILFCFVIPVAVPSLFWNEPWFHSFVLIGCLRYIIALNITWCVNSAAHLWGFKPYDQSIFPSQNKLVSFLAMGEGWHNYHHVFPWDYKTSEFG----ESLNATRGFIDLCASIGLAYDLKTAPPRLVEQRARRTGDGSHASCTPHNK--
>UPI00143D0F2E	368	0.398	1.267E-109	59	361	362	52	359	373
-----------------------------------------------------------PQIKWPDLIAQAFIHFGCVYGFYLCLTQAKGLTFLWAFIMIYTSGFGITAGAHRLWSHRAYKAKWPLRLLLVFLFTITGQRHVYAWALDHRVHHKYTETDSDPHNAKRGFFFAHVGWLFTTPHPNVVAKREAVDMSDLEADPIVMWQKRLYVPLFALLAIGLPVFVPWYFWNETLWNSFWVGFNFRFSITLNIAFFVNSVAHMWGQRPYDKNISPVENIAVSIAALGEGWHNYHHVFPWDYKTGELG---DYSFNITTAFIDTFARFGWAYDLKSVSPAMIRRRANKYGDGSHDvhdnqvwgYGDRDIPPE
>UPI00148C9E46	368	0.415	1.267E-109	35	361	362	44	367	380
-----------------------------------ETNDFALTDDIT---QFKKADKRNLKLVWRNIILFAYVHLAALYGGYLFLFQAKLATIAFSIILYTMGMIGITGGAHRLWAHRSYKAKWPLRLILIVFNTVAFQDAAYHWARDHRVHHKFSETDADPHNATRGFFFSHVGWLLCKKHPDVVAKGKGLDLSDLHADAILMFQLKHYFILMPLACFVLPTLIPYYVWNETLLNSFFVATMFRWCFQLNMTWLVNSAAHQFGGRPYDKHINPSQSPYVSAFTFGEGWHNYHHVFPWDYKTAEWG---KYTLNMTTAFIDFFAKIGWAYDLKSVSSETIERRVRRTGDGTHELWgwgDKDLTEE
>B4JRQ2	368	0.415	1.267E-109	10	356	362	0	359	382
----------MPPNAISSPpdaLPTCPedqvLSGsqsgaggasKQTGVLFEADADTNDGGLTMDITQFKNAEKRKLKWVWRNIVLFAYVHVAALYGGYLLVTQAKWATIVFSMFLYSAGMIGITGGAHRLWAHRSYKAKWPLRVILVAFNSIAFQDAAYHWARDHRVHHKFSETDADPHNATRGFFFSHVGWLLCKKHPDVVAKGKSLDLSDLRADRVLMFQKKHYFVLMPLACFILPTCIPMLCWNESLLCSVLVPTIFRWCLQLNMTWLVNSAAHKFGGRPYDKNINPSQSPYVSLFTLGEGWHNYHHVFPWDYKTAEWG-NY--SLNMTTAFIDLFAKIGWAYDLKSVVPETVERRVRRTGDGSHELWGW-----
>T1KDQ1	368	0.425	1.267E-109	42	355	362	64	374	383
------------------------------------------SPETSPESTKHPPIEPTQVIVWRNVFAFVILHSSLVYGLFKLFTNPPWLTMAYAFVFGSFSGLGITAGAHRLWSHRAYKAKLPLRIFLAILQTVCGQNNIYEWCRDHRVHHTYSETDADPHNANRGFFFAHMGWLCVKKHPDVINKGRLVDCSDLLEDPVVRFQKNYFLPLAILCCIIIPSAIPIVCWNESFWNAFMLAGLARYCISLHFTWLVNSVAHLWGNRPYDVTIGARENKYVIIGALGEGFHNYHHTFPWDYSTSELGWRW----NLTTCFINTMAKIGQAYDLKTAPVKMIDARIRRTGNFKeHYSSH------
>UPI00187DAAF7	368	0.518	1.267E-109	60	355	362	118	410	429
------------------------------------------------------------KLKWDNIIGIVVIHTMFVYSFLHWRYIPTNiLTYIWGFLCGGLGGFGVTGGAHRLWSHRAYSATTPLRVILMLCFSLSGQNTLYDWVRDHRVHHKFSETAADPHDSNRGFFFAHVGWLMMNKHPEVVRKGRMLDMSDILNDPVVQFHQKYFIPLKLLLCFIIPTVVPMYFWGESFFWSFYSQCVLRYVFNLNFTWLVNSAAHMWGTRPYDKRINPVQNLYVSIVAMGEGWHNYHHVFPWDYKAAELG-HY---FNVTTFWIEQFAKIGWAYDLKKPSEELIKNTIRKHGDNTHPITF------
>A0A8C2YG13	368	0.438	1.267E-109	46	351	362	287	588	592
----------------------------------------------FDETYREKEG-PRPPVvyVWRNIILMSLLHLGAIIGLTLIPY-AKIQTLAWAILCFMLSALGITAGSHRLWSHRTYKATLPLRIFLTIVNSMAFQNDIFEWARDHRVHHKFSETDADPHNAMRGFFFSHIGWLLVRKHPDVIEKGQKLDLSDLKADKVVMFQRRYYKPSVVLLCFTVPTVVPWYFWDESIIISFFIPAILRYTLGLNATWLVNSAAHMFGNRPYDQNINPRENPLVSVGALGEGFHNYHHTFPYDYSASEYG----WRFNLTTAFIDLMCLLGLASDRKRVSKEVIMARKMRTGDGSH----------
>A0A3Q3IQ55	368	0.433	1.734E-109	45	351	362	20	318	322
---------------------------------------------TYKENEGPKPPVI---IVWKNVIMMGLLHIGALYGVLLIP-SASFLTLLWSTLCFFISGLGITAGAHRLWSHRSYKASLPLRIFLSVANSMAFQNDIFEWARDHRVHHKYSETDADPHNAVRGFFFAHIGWLLVRKHPDVIEKGRKLELTDLLSDKVVMFQRKYYKLSVLLMCFFIPMFVPWYMWGESLWVAYFVPALLRYTLVLNAAWLVNSAAHMWGNRPYDKTINPRENLFVTLSAIGEGFHNYHHTFPYDYATGEFG----WKFNFTTCFIDVMCFLGLAKDCKKVPHELVLARIQRTGDGSH----------
>UPI0015B1C1CC	368	0.396	1.734E-109	40	358	362	3	317	326
----------------------------------------NVVSTTVQEHHETEPE-QKPlepvQIVWRNVFLFIGLHIAALYGMYLVILNATLTSWFYGVFLCFVNGLGVTAGAHRLWTHRAYKAKLPLRIFLAFCNCMALQNDLYEWARDHRVHHKFAETNADPHNVNRGFFFAHMGWLMAKKQKDVIEKGKTVDVSDVWADPVVRFQHRFYVPLAAICCFVIPPAIPYYCWGEEFYTCLFGAGFFRYVVCLHFTWFVNSAAHLWGNKPYDQYISATELKWVSALAIGEGFHNYHHTFPWDYSTSELGYKY----NFTTLFIDFMSYIGQAYDLKTANPENVHQRKLRTGDGSY---FEDK---
>UPI0015E254FD	368	0.436	1.734E-109	45	351	362	31	329	333
---------------------------------------------TYKEKEGPKPATI---IVWKNVLLMTLLHLAALYAMFLVP-SASILTLLWSTLCFLISALGITAGAHRLWSHRSYKASVPLRIFLGFANSMAFQNDIFEWARDHRVHHKYSETDADPHNAVRGFFFAHIGWLLVRKHPDVIEKGRKLELNDLLADKVVMFQRKYYKPSVLLMCFFVPMFVPWYMWGESLWVAYFIPAVLRYTMVLNATWLVNSAAHMWGNRPYDKNINPRENKFVAFSAIGEGFHNYHHSFPYDYATSEFG----CKLNLTTCFIDFMCFLGLAKDRKRVSSELITARIQRTGDGSH----------
>UPI001B3AD5B3	368	0.442	1.734E-109	61	349	362	45	328	334
-------------------------------------------------------------VVWRNVILMSLLHIGALYGLILIP-SASVLTLALAVLYYVYSGLGVTVGAHRLWSHRSYKASFPLRVFLAIGQSMAFQNDIYEWTRDHRVHHKHSETNADPHNAKRGFFFSHVGWLLVRKHPSVIEKGRKLDMSDLKADKVVMFQRKYYKLSVLLFCFVMPTLVPWYFWGESLLVAYFVPGILRYVLMLHGTWLVNSAAHMWGNRPYDKTINPAENTLVAIGSIGEGFHNYHHTFPFDYAASELG----WRLNLSTVFIDLMCFLGLAKDRKRVSKEMILARIRRTGGG------------
>UPI00187CC179	368	0.442	1.734E-109	45	351	362	33	331	335
---------------------------------------------TYKEKEGPKPGTI---IVWKNVILMTALHIGALYAISLIP-SASPLTLLWSVLCFLISALGVTAGAHRLWSHRSYKASLPLRIFLGVANSMAFQNDIFEWARDHRVHHKYSETDADPHNAVRGFFFAHIGWLLVRKHPDVIEKGRKLELTDLLSDKVVMFQRKYYKPSVLLMCFFVPTSVPWYLWGESLWVAYFIPALLRYTLVLNASWLVNSAAHMWGNRPYDKNINPRENKFVTFSAIGEGFHNYHHSFPYDYATSEFG----CKMNLTTCFIDLMCYLGLAKDRKRVSHEMVLARIQRTGDGSH----------
>UPI001C41ED7C	368	0.433	1.734E-109	48	349	362	42	335	341
------------------------------------------------EKEGPKP--PRTP-VWRNIILMSLLHVGALYGLVVLP-SASVPTLAWSVVCYLISALGVTAGAHRLWSHRSYKASLPLQIFLALANSMAFQNDIYEWARDHRVHHKYSETDADPHNAKRGFFFSHIGWLMLRKHPDVIEKGRKLELSDLRADKVVMFQRRHYKLSVVVLCFLVPTLIPWYFWGESLAVAYFVPGLLRYTLVLNATWLVNSAAHMWGNRPYDKTINPRENPLVAFSAMGEGFHNYHHTFPFDYATGEFG----WKLNVTTAFIDLMCSLGLARERKRVSKEMIVARVKRTGEG------------
>A0A067RJC1	368	0.493	1.734E-109	41	351	362	0	307	343
-----------------------------------------MALDTTSHHATEVQKLNQP-IIWSNVIGILLFHLLAVYGLLTLPlLQIRWQTYLWGYFLYLAGGFGVAGGVHRLWTHRTYKAKWPLRIILLVCFSISGQNSVFDWVRDHRIHHKFSETDADPHNANRGFFFSHVGWLMQRKHPEVLRRGRQVDMSDVLADPLVRFHNKYFSLLKMLFCFFVPVVVPPLLWSEGWYNSAMGVGILRYVLLLNAAWSVNSLAHIWGGKPYDREISPTENVLVTWLTAGEGWHNYHHAIPWDYKAAELG---PSTVNWTTYLIEMFSRIGWAYDLKTPSPDLIRRLVERRGDGTH----------
>UPI000623289D	368	0.472	1.734E-109	43	360	362	38	355	357
-------------------------------------------KSEIRTKIEGW-FNFKAELKWLNIISIFIIHVIMLYSCFTFKIAENWKTAIWMFAMGFIQGIGITAGIHRLWSHRAYKAKWPLRVILLICYCASGQNNPYDWVRDHRVHHKYTDTDADPHNSNRGFFFAHVGWLMMKKHPDVIQKGRQIDMSDTMTDSVFVFGCKYFLILKHIFAFLLPIMLPVYAWNETWSRAFVSQIFIRYVISLNFTWMINSAAHTWGSKPYNANINPTDSKITALLTYGEGWHNYHHAFPWDYKTAELGGN---NLNVTMLFINFFARIGWAYDLKQPSEELVRTIVMKKGDGSHPLwgavSYEDSKI-
>G1SFA6	368	0.413	1.734E-109	4	351	362	19	354	358
----TAPHSRLLQSGEGKLEKTLL-PAEEDIRPEMKDD---IYDPSYQDEEGPRP---KLEFVWRNIILMALLHVGALYGITLVP-TCKFRTWLWGIFYYFVSALGITAGAHRLWSHRSYKARLPLRFFLIIANTMAFQNDVFEWARDHRAHHKFSETDADPHNSRRGFFFSHVGWLLVRKHPAVKQKGALLDLSDLKAEKLVMFQRRYYKPAVLLMCFILPTLVPWYFWGETFRHSLYVATLLRYAIVLNATWLVNSAAHMFGYRPYDKNIQSRENILVSLGAVGEGFHNYHHSFPYDYSTSE----YRWHMNFTTFFIDCMAVLGLAYDRKKVSKAAILARIKRTGDGSY----------
>UPI00083C52D8	368	0.462	1.734E-109	59	354	362	43	334	380
-----------------------------------------------------------WNIVWRNVLGMLYMHIFSFYGLYLLFCVCKWKTFFWSLFLTIFGAQGVTAGAHRLWAHRCYKAKLPLRILLAFAQTIAFQNDLYEWVRDHRVHHKFTDTDADPHNAQRGFFFSHVGWLLVRKHKDIMTKGKTVDMSDMLADPVVRFQKKYYLLLTPICCLLVPMLVPCYYWNEKLYISWYVTTILRYTLSLNGTWLVNSAAHIFGTKPYDKNIGPTENKFVAAIAFGEGWHNYHHIFPWDYKASELG----YKLNVTTSIIDFFAWMGWAYDLKTVSRDMIERRSKRTGDGTRSPT-------
>UPI0009A3DBF5	368	0.431	1.734E-109	45	350	362	115	412	417
---------------------------------------------TYREKQGAKPAMK---LVWRNIILMGALHLAALYSFVLVPF-AKPLTWLWAASCFLFSALGVTAGAHRLWSHRSYTATTPLRAFLAVANSMAFQNHIYEWARDHRVHHKFSETDADPHNATRGFFFSHVGWLMVRKHPDVIEKGSKLDLSDLKADPVVMFQKKYYKPSVVLMCFFIPTVVPWYFWGESLWNAYFVAAILRYTLVLNATWLVNSAAHMFGNRPYDRWINPRENRFVAFGAIGEGFHNYHHTFPYDYSTSEYGWRG----NITTCFIDAVCWLGLASNCKKVSKEAILARRRRTGDGS-----------
>A0A1A9Y8Z7	368	0.424	1.734E-109	39	358	362	50	366	418
---------------------------------------FDLSSDEvsTREKeHLKKPY--KVEIVWRNVIAFIILHTGAFYGLYLVFAELAILEFLFGYFLTFLGGIGITGGAHRLWAHRSYKAKLPLRIILMVFDTLAFQDSIYVWARDHRVHHKFTDTNADPYSSRRGFFFSHMGWLMCRKHPDVVEKGKLIDLSDLEADPVIRFQRKYFVMLMPLFCFVLPAIIPYLAWGAPLMRSFFICSVLRYTISLHGTWTVNSIAHIYGTKPYDKNISPVESKLVSIVALGEGWHNYHHIFPWDYKAAELG-RYP---NVTVTILNLLAKIGQAYDMKTVSREMILRRTKRTGDGSYPFVLKDL---
>A0A7R9M1J7	368	0.438	1.734E-109	52	350	362	42	342	898
----------------------------------------------------GETYSYKShEIVWRNVILLSILHILAFYGWllFVFIDELKWQTAVATFLFGLFsSSLGITAGAHRLWSHRSYKAKWPLRLLLAFANTMALQNDIYEWSRDHRVHHKFSETNADPHNANRGFFFSHMGWLLLKKHKDVREKGASVDMSDIWDDPIIRFQRRFYVPLIILIWGVIPTLVPYYVWNERLWYAFLGCVCFRYVYVLHCTWLVNSLAHLEGNRPYDRHIGPRENNSVIYFAFGEGYHNYHHTFPWDYSASEFGWK--SNFNLTTLLIKFFEWCGLAYDLKKPSHNLVRGRQERTGDGS-----------
>UPI00074FD6FA	367	0.436	2.374E-109	51	350	362	24	316	318
---------------------------------------------------MXKEPPQ--EIVWRNVILMALLHVGAVYSLVLIP-KSHLFTLIWAYLCFLVTALGVTAGAHRLWSHRSYKAKLPLRIFLAVANSMAFQNDIFEWCRDHRVHHKYSETDADPHNAKRGFFFSHIGWLFVRKHRDVIEKGRKLDFSDLLDDPVVRFQRKHYKISVALMCFVVPTLVPWYFWGETLWNSYFVASILRYTISLNVSWLVNSVAHMYGNRPYDKNINPRENALVTVGAIGEGFHNYHHTFPFDYSASEFGLKF----NPTTWFIDFMFWLGLVTERKQAPRELIQARKERTGDGS-----------
>A0A6Q2XHC4	367	0.418	2.374E-109	46	351	362	17	314	318
----------------------------------------------YKAKEGPKPPMR---LVWRNVILMILLHSGALYGLMLVP-STSALTLAWTALCFLLSALGITAGAHRLWSHKSYKASTPLRVFLALANSMAFQNDIYEWARDHRVHHKYSETDADPHNAVRGFFFAHIGWLLVRKHPEVIEKGQKLELSDLKADKIVMFQRKYYKLSVVLLCFLVPMLVPWYFWGESLWVGYFIPGLLRYALVLNATWLVNSAAHMWGNRPYDKNINPSENRFVAFSAIGEGFHNYHHTFPFDYATSEFGL----KLNITTAFIDLMCYLGLAKDCKRVSREVILSRVQRTGDGSH----------
>UPI0018643A17	367	0.425	2.374E-109	44	351	362	16	315	319
--------------------------------------------ESYREKKGPKP---PMVIVWRNVVLMSLLHLGAVYALFLIP-SASPLTLLWALLCFVFSALGITAGAHRLWSHRSYKASLPLRVFLTFANSMAFQNDIYEWARDHRVHHKYSETDADPHNAVRGFFFSHIGWLLVRKHPDVIEKGSKLELSDLKADKVVMFQRRFYKPSVLLMCFVVPTVVPWLLWNESLWVGFFIPTLMRYALGLNATWLVNSAAHMWGNRPYDVNINPRENRFVTFSAIGEGYHNYHHTFPYDYSTSEYG----WKLNLTTCFIDLMCFVGLARERKRAAREVVRARVQRTGDGSH----------
>A0A2G8K4C9	367	0.434	2.374E-109	52	350	362	27	321	325
----------------------------------------------------EKPIVVPTQIVWRNFFWLALLHVGSVYALFGVTWKCHWYTLIWALFLYIWGGLGVTAGSHRLWAHRTYQAKFPLRVFLALGQTSAFQNDIYEWCRDHRVHHKFSETDADPHNASRGFFFSHVGWLLVRKHPNVKVKGAGVDVSDLLKDPVVYLQNRYYIPLMFLLCFIVPTAVPVFYWGESAWNAFYVAGLLRYCLILNATWLVNSVAHIWGMHPYDDQINPSENPLVSTFALGEGWHNYHHAFPSDYRTGEFG----WRINLTTMFIDVMAFVGQAYDRKLVSTDIVLKRAKRTGDGS-----------
>A0A6G1R150	367	0.431	2.374E-109	45	351	362	32	330	334
---------------------------------------------TYKEKGGPKP----PNIlVWRNIILMSFLHIGALYGLTHIP-SASVLTLSWTVVCYIISGLGITAGVHRLWSHRSYKASFPLRVFLAFANSMAFQNDIYEWARDHRVHHKYSETDADPHNVKRGFFFAHVGWLLVRKHPEVTAKGQKLELSDLKADKVVMFQRRYYKLSVVTTCFLLPTLVPWFFWGESLAVAFLIPGLMRYALVLNVTWLVNSAAHIWGNRPYDKTNESRENRMVAFSAMGEGFHNYHHAFPFDYSTSEFG----WRLNPTTAFIDLMCFLGLAKDCKTVSSETVIAHAKRLGDGSY----------
>UPI001D060D79	367	0.512	2.374E-109	48	356	362	11	319	336
------------------------------------------------ESYFKKLFNFKTELIWLNIVSIIGFHFFAVYTLYLYDWLNFPnsvYTVLWAVVTGGIAGFGVTAGAHRLWSHRSYKAKLPLRIILMLCYAMAGQNRLYDWVRDHRVHHKFSETDADPHNANRGFFFAHVGWLMMRKHPDVLQKGRLIDMSDILEDPVVQFFERYFYFIKFTMCFIIPSAIPMYFWNETWFYAICSQSVIRYVSSLNFTWLVNSAAHIWGNKPYDRRIGPVENMSVALVAMGEGWHNYHHVFPWDYKAAELG-NY--RVNITTFWLDLFAKIGWAYDLKAPSKELIQKVIEKSGDGTHSVFGE-----
>W5PZ56	367	0.448	2.374E-109	44	351	362	63	362	366
--------------------------------------------PTYQDKEGPKP---KLEYVWRNIILMGLLHLGALYGITLIP-TCKIYTFLWVLFYYVISALGITAGVHRLWSHRTYKARLPLRVFLIIANTMAFQNDVFEWSRDHRAHHKFSETDADPHNSRRGFFFSHVGWLLVRKHPAVREKGATLDLSDLRAEKLVMFQRRYYKPGVLLLCFILPTLVPWYLWGETFQNSLFFATFLRYAVVLNATWLVNSAAHMYGYRPYDKTINPRENILVSLGAVGEGFHNYHHTFPYDYSASE----YRWHINFTTFFIDCMAAIGLAYDRKKVSKAAVLARMKRTGEESY----------
>UPI0018A01C01	367	0.442	2.374E-109	45	351	362	87	385	389
---------------------------------------------TYKEKEGPKP---PSIIVWKNVFMMTLLHIGALYSVFLIP-SASPLTLLWSVLCFLISALGVTAGAHRLWSHRSYKASLPLKIFLGFANSMAFQNDIFEWARDHRVHHKYSETDADPHNAVRGFFFAHIGWLMLRKHPDVLEKGRKLELKDLMADKVVMFQRKYYKPSVLLMCFFVPMFVPWYLWGESLWVAYFVPALLRYTLVLNATWLVNSAAHMWGNRPYDKNINPRENKFVTFSAIGEGFHNYHHTFPFDYATSEFG----CKLNITTCFIDVMCYFGLATDRKRVSHELVQARLQRTGDGSH----------
>A0A8C3ENT5	367	0.451	2.374E-109	61	350	362	108	392	394
-------------------------------------------------------------IVWRNVVLMGLLHLGAVYALSLVP-RAHILTLLWAYFCFLLTALGVTAGAHRLWSHRSYKAKLPLRIFLAAANSMAFQNDIYEWSRDHRVHHKYSETDADPHNARRGFFFSHIGWLFVRKHRDVIEKGRKLDFTDLLDDPVVRFQRKYYKSSVVLMCFVIPTFVPWYLWGESLWNAYFLASILRYTISLNVTWLVNSAAHMYGNRPYDKNINPRQNTLVTLGAIGEGFHNYHHTFPFDYSASELGLKF----NPTTWFIDFMFWLGLVTDRKQAPKEMIQARKERTGDGS-----------
>UPI001F0D0BE7	367	0.429	2.374E-109	15	350	362	35	358	398
---------------YHQP----DlIPDDDD---DDDDNEKSLRSDPL-------PLLQLNDIVWRNVILLSILHILAIYGWfiFVMDPNIKWQTSIATFILGLFsSSFGITAGAHRLWSHRSYKAKWPLRLILAFANTMALQNDIYEWCRDHRVHHKYSETNADPHNSRRGFFFAHMGWLMVKKHSDVKLKGKNIDLSDVWADPIIRFQRRFYIPLVIICWGIIPTLIPFYFWNETLWHSFLGCVCFRYVYVLHCTWLVNSAAHLWGHRPYDVNIEPKENDSVVYLTFGEGYHNYHHTFPWDYSASEYG-SY-YNFNLTTLIIDLFEHCGWTFDLKKPSNELIVARKYRTGDGT-----------
>UPI0018A84CE1	367	0.498	2.374E-109	49	356	362	80	389	437
-------------------------------------------------KVFGIQF--KAPLKWHNVIMISAAHIFFLVCLALYPLEKlKILTVIWALFMGGVAGFGVTGGAHRFWTHRSFKANLPLRSILMICFSAAGQNSLYDWVRDHRVHHKYSETDADPHNSNRGFFFSHVGWLMMHKHPEVLRRGRQIDMGDILADPVIRFHEKYFIPLKLIFCFILPTAIPIYFWNEEFHLAFMTQCVFRYISSLNFTWSVNSAAHMWGTRPFDKRINPSENVYVSIIAMGEGWHNYHHVFPWDYKAAELG-QYL--FNFTTMVLDAFAKIGWAWDMKQPSKDLVKRTLEKYGDGTHPsvqdmhLTHE-----
>UPI00192F5AD6	367	0.382	2.374E-109	2	350	362	110	455	457
--PAFAVREGPPPSvvffwAIMSKLGTKSMRDgeTDTSCNGQAESPFGSREEENKQKVE-----HKQIIVWRNVILMALLHIGAVYSLLLIP-KAHLYTLIWTYICFLMCALGVTAGAHRLWSHRSYKAKLPLRIFLAAANSMAFQNDIFEWARDHRVHHKYSETDADPHNAKRGFFFSHIGWLFVRKHRDVIEKGRKLDFSDLLEDPVVSFQRKYYKSSVVLMCFVIPTILPWYLWGESLWNSYFLASILRYTVSLNVAWLVNSVAHMYGNRPYDKDINPRQNTFVTFGAIGEGYHNYHHTFPFDYSASEFGLKF----NPTTWFIDFMFWLGLVTERKQAPNEMIQARKQRTGDGT-----------
>A0A4W4E388	367	0.439	3.249E-109	38	350	362	4	311	313
--------------------------------------DINWLISETEAKSKdAKKSRNRC-IVWRNVILMFLLHTGALYAIILIP-KAHPFTWIWSYMCFIVTALGVTAGAHRLWSHRSYKAKLPLRIFLAAANSMAFQNDIFEWSRDHRAHHKYSETDADPHNAVRGFFFAHIGWLFVRKHKDVIEKGKRLDVSDLLADPVVVFQRKYYKTSVVVMCFLLPTLVPWYFWGESIWNSYFLASILRYTISLNVAWLVNSAAHMYGNRPYDRNINPRENRFVTLGAIGEGFHNFHHTFPFDYSASEFGLR----LNPTTCFIDLMCWLGLAGSRKKATPEMIKARKLRTGDGS-----------
>A0A8D0HA03	367	0.400	3.249E-109	24	350	362	6	318	320
------------------------MPLCNG----REESPLGSVTESGDGKAG-----HRQEIVWRNVILMTLLHIGAVYSLCLIP-KAHLFTLIWAYVCFLMTALGVTAGAHRLWSHRSYKAKLPLRIFLAAANSMAFQNDIFEWCRDHRVHHKYSETDADPHNARRGFFFSHIGWLFIRKHRDVIEKGRKLDFSDLLYDPVVQFQRKYYKTSVVLMCFVIPTLVPWYVWGENLWNSYFLASILRYTISLNVSWLVNSAAHMYGNRPYDKYISPRQNAFVTLGAIGEGFHNYHHTFPFDYSASELGLKF----NPTTWFIDFMFWLGLVTDRRHAPQEMIQARKERTGDGS-----------
>A0A8C9XNR1	367	0.429	3.249E-109	45	351	362	20	318	322
---------------------------------------------TYKEKEGHKP---PMVIVWRNVFLMTLLHIGAVYSLFLIP-TASHLTLLWSALCFLISALGITAGAHRLWSHRSYKATLPLRIFLGAANSMAFQNDIFEWARDHRVHHKYSETDADPHNARRGFFFAHIGWLLVRKHPDVIEKGRKLEISDLKADKVVMFQRKYYKPSVLLMCFFIPMFVPWYLWGESLWVAYFIPALLRYTLVLNAAWLVNSAAHMWGNRPYDKNINPRENKFVTFSAIGEGFHNYHHTFPFDYATSEFG----CKLNITTCFIDAMCFLGLATDCKRGSRELVQARVQRTGDGSH----------
>C3ZRD7	367	0.461	3.249E-109	57	351	362	29	316	325
---------------------------------------------------------PPTQIVWRNVVIMSLLHMGAIFGLFLLP-SAHPYTLMWAVICYSLSALGVTAGAHRLWAHRSYKARLPLRIFLAIINCMSLQNDIYDWSRDHRVHHKYSETPADPHNAKRGFFFAHIGWLLVRKHPDVITKGKQIDLTDVLNDPVVKVQRKLYAPAAVLMCFIIPTLVP-SLWGESLVTAFFISV-LRYVLALNATWLVNSAAHMWGNKPYDKFINPSQNFPVAVLAMGEGWHNYHHTFPYDYATSELG----WKVNPTTVFIDFMARLGLAYDRKKVSPNVIRARVSRTGDGTW----------
>UPI00145A151D	367	0.422	3.249E-109	45	347	362	32	326	334
---------------------------------------------TYKGKEGRRP---RMQLVWRNIILMSLLHIGAVYGFTLIP-SAKTLTLIWTALCYVFSGLGVTAGAHRLWSHRSYKASFPLRVFLALGNSMASQNDIYEWARDHRVHHKYSETDADPHNATRGFFFAHVGWLLVRKHPDVKEKGQKLDMSDLEEDKVVMFQRRHSRLSLVVMCFVLPTLVPWWGWGESLKVAYFLPGLFRYALQLNVTWLVNSAAHMWGNRPYDISINPRENRLVSLSALGEGFHNYHHTFPFDYGASEFG----WRLNLTTAFIDLMCFLGLASDRKRVSKEMILARKQRTG--------------
>UPI0015AE7159	367	0.449	3.249E-109	45	351	362	32	330	334
---------------------------------------------TYKEKEGPKPPIQ---IVWKNVALMSLLHIGALYGLIIFP-SASTLTLAWSVFCFLVSALGVTAGAHRLWSHRSYKASLPLRIILATANSMAFQNDIYEWARDHRVHHKYSETDADPHNAVRGFFFSHIGWLLVRKHPDVIEKGRKLELTDLKADKVVMFQRKYYKPSVVIMCFLVPMWVPWYFWGESLWVGYFVPGLLRYTLVLNATWLVNSAAHMWGNRPYDHNINPRENKFVTFSAIGEGFHNYHHTFPYDYATSEFG----CKLNLTTCFIDLMCYLGLAQECKKVPRELVMARAQRTGDGSH----------
>UPI00112DAB55	367	0.438	3.249E-109	44	351	362	35	334	338
--------------------------------------------ENYREKEGPKP---PMKIVWRNVIAMSLLHVGALYGTLLLP-SVTFLTWVWLLYCFLFSALGVTAGAHRLWSHRSYKAKLPLRIFLVIANSMAFQNDVYEWARDHRVHHKYSETDADPHNASRGFFFSHIGWLLVRKHPDVIEKGSKLDLSDLKADKAVMFQRRFYKTSVVLMCFILPTVVPWYYWGESLKNAFYVSAILRYALVLNFTWLVNSAAHIYGYRPYDQFINPRENLLVAFGAIGEGFHNYHHTFPYDYSTSEFS----WHFNFTTFFIDFMCFLGLATSCKKVSKEAVLARRLRTGDGSH----------
>A0A8J6FE78	367	0.469	3.249E-109	54	351	362	43	334	338
------------------------------------------------------PEPPR-KIVWRNVILMSMLHIGALYGCFFIS-SAKPATLLWAVLCFMLSALGVTAGAHRLWSHRSFKAKLPLRIFLAVSNTMAFQNDIYEWARDHRAHHKYSETNADPHNAMRGFFFAHIGWLLMRKHPDVIEKGKKLDLSDLHADKVVMFQRRHYKKLILVMCFIVPTMVPWYFWDESLYTAFYVPCLLRYALVLNATWLVNSAAHMFGNRPYDKSINPRENRFVAIGAIGEGFHNYHHTFPYDYTASEFGIRY----NLTTCFINVMRYFNLASDCKTVSKETITARRLRTGDGSY----------
>A0A834VCQ6	367	0.439	3.249E-109	44	348	362	25	322	341
--------------------------------------------EEKESIEERQPY--RVQIVWRNVILMSIIHLYALYGLYLCFTAAKWQTLVAAFILYILSGLGITAGSHRLWSHRAYKARLPLRIFLAFLQTMAFQNHIYEWARDHRVHHKYSETDADPHNSNRGFFFAHVGWLLCRKHPDVIKKGSLINLDDLLRDPIVALQRKYYLPLVVLICFIIPTLLPT-LWGETLWNAFFICAAFRYVWTLNMTWLVNSAAHFWGRHPYDNTIKPAENLFTVYGAVGEGFHNYHHVFPWDYRASELGFRF----NLTTIFIDLMAALGQAYDLKQVSTEMVISRKHRTGD-------------
>A0A7J7BRY9	367	0.522	3.249E-109	58	361	362	40	342	346
----------------------------------------------------------ETELKLFNVLTIAVFHCLFVWIIFSFPFLQKLRLVAWGMFIGGANGFGITGGVHRFWSHRSYKAKLPLRIILMICFSMAAQNSIYDWVRDHRVHHKFTETDADPHNSKRGFFFAHVGWLMMKKHPDVVKKGKEVDMSDVLADPVVRFHQKHFGLLKLLLGFIVPAVVPPLLWGEDWFWSITFISIFRYVLSLNCTWLVNSAAHIWGAKPYDKKISPSENLGVSIMSMGEGWHNYHHTFPWDYKTAELG---KYSVNLTTFWIDVFAKIGWAYDLKTPSKTLIENVIRNHGDGSHPIskSFVEVPKE
>E0VE41	367	0.444	3.249E-109	10	356	362	0	331	349
----------MSPNGYIDTTKTCSeKPD----------------VEENKEIRNNDGNEFKPVLIWVNIISITILHALAIFSFFKWSFATKLYTYLWGFLVGFLGGFGVTAGAHRLWTHKSYKAKWPLRLILVICYSIAGQNTLYDWVRDHRVHHKYSETDADPHNSNRGFFFAHVGWLMQKKHPDVLKKGKLVDMSDLLEDPIVSFHQRNFTLFKIIFCFLIPIAVPCYFWNESFIISLMGIGCVRYVLGLNFTWLVNSAAHIWGNRPYDKRISPTENLAVAIASFGEGWHNYHHVFPWDYKAAELG-NY--KVNITTFGLDMFKKIGWAYDTKEPSKELIARVSIKYGDGSHkncPSPHE-----
>B7SB78	367	0.396	3.249E-109	45	361	362	23	338	353
---------------------------------------------EVPVTVPPTAERRKWQLVWRNIILFGFLHIGAVYGAYLFLFKAMWKTCAFAIFLYLCSGLGITAGAHRLWAHKSYKVRLPLGILLTIFHTIAFQDAVVDWARDHRMHHKYSETDADPHNATRGSFFSHIGWLLVRKHPQIKAKGHTIDMSDLKADPVLRFQKKYCLTLMPLACFVLPTYIPM-LWGESLWNAFFVAAIFRYVWVLNVTWLVNSAAHLWGNKPYDKHINPVEIKPVSLVVLGEGFHNYHHTFPWDYKTAELG---DCTLNFSKIFIDFTSKVGWAYDLKTVSTDVIQKRVKRTGDGSHALWGEddkDLPTE
>A0A1B6FR88	367	0.421	3.249E-109	48	351	362	25	323	353
------------------------------------------------EKKVFKP--HKPKIYWRNVFTLTYFHISSIFGVYLALTNTKWQTYIFVTLLYLATKIGITAGVHRLWTHKSYKANFPLRALLMLFFTMAFEGKVWVWARDHRVHHKYQETDADPYNAGRGLWFSHMGWLMQSKHPDVIEKGKGIDMSDLRADSLVMFQKKYYWPLVYLLCLILPTVIPVYFWGESWITAWHVAVCLRFVISYNATWLVNSVAHKYGSQPYDVNFFARENKTVSVITLGEGWHNYHHTFPWDYKTSEMG---TYGFNMTTGFIDFFAKIGWAYDLKTVSSEMVRKRALRTGDGSH----------
>E2C646	367	0.496	3.249E-109	44	361	362	36	355	357
--------------------------------------------EQYEHKTRKKveKWL-GFEFKWLNIVMLTILHLGTLYSLFTINMIGNITTFFWTVFLGAVQGIGVTAGVHRLWTHRAYKAKLPLRYLLLIFYTIAGQNKISDWVRDHRVHHKYTDTDADPHNSNRGFFFSHMGWLMIKKHPEVIQKGRQTDMSDILEDPVVIFGDKYFMVLKMIFCFAIPIMVPVYGWNETWIRAISIQVFFRYVFGLNCTWSVNSLAHIWGSKPYDMYINPTNNRLVSFLSCGEGWHNYHHVFPWDYKAAELG---DYMLNITTMFIDFCAKMGWAYDLKQPSRELVMSVVMKRGDGSHhtwdPMAYPNSEIE
>UPI000B4F0531	367	0.405	3.249E-109	19	354	362	31	357	358
-------------------ERLKTVPL---YLEED-------IRPEMKED-IHDPSYQdeegpppKLEYVWRNIILMALLHVGALYGVILLPSCRVY-TWLWGIMYYVISALGITAGAHRLWSHRTYKARLPLRVFLIIANTMAFQNDVYEWARDHRAHHKFSETHADPHNSRRGFFFSHVGWLLVRKHPAVKEKGGKLDMSDLKAEKLVMFQRRYYKPGLLLLCFLLPTLVPWYCWGETFQHSLYVATLLRYALVLNATWLVNSAAHLYGYRPYDKTIESRENILVSLGAVGEGFHNYHHAFPYDYSASE----YRWHINFTTFFIDCMAALGLAYDRKKVSKAAVLARIKRTGDGSHKSS-------
>UPI0003346395	367	0.426	3.249E-109	8	349	362	43	353	359
--------EDIRPE-------MKD----DIYDPSYKDQD------------GPKP---KLEYVWRNIILMGLLHLGALIGITMIP-SCKLYTCLWAFLYYLISALGITAGAHRLWSHRTYKARLPLRLFLIVANTMAFQNDVFEWARDHRVHHKFSETDADPHNSRRGFFFSHVGWLLVRKHPAVKEKGGLLDLSDLKAEKLVMFQRRYYKSAVLLMCFILPTLVPCYFWNETFLNSLYVATFLRYAVVLNATWLVNSAAHMYGYRPYDKNINPRENILVSLGAVGEGFHNYHHTFPYDYSASE----YRWHINFTTFFIDCMAAIGLAYDRKKVSKAAVLARIKRTGDG------------
>A0A8C5PV32	367	0.478	3.249E-109	45	351	362	70	368	372
---------------------------------------------TYREKAGPKP---PRKLVWRNVILMLLLHVGALYGFFLIP-AAKFHTLAFSIICFMFSALGVTAGAHRLWSHRSYKASLPLRIFLAVSNSMAFQNDIYEWVRDHRGHHKYSETDADPHNALRGFFFAHIGWLLQRKHPDVLEKGRKLDLRDIEADGVVMFQRSHYKKSILVMCFIMPTLVPWYFWGESLYVAFYVPCLLRYALVLNATWLVNSAAHMFGNRPYDKTINPRENSLVALGAIGEGFHNYHHTFPYDYAASEFGERY----NLTTCFIDLMCLLGLASDCKSVSKETIMARRMRTGDGSH----------
>A0A1Q3F6G7	367	0.495	3.249E-109	55	361	362	87	386	405
-------------------------------------------------------YTFDAEIKWNNVFMIGIFHVIAIAAFCKYVFNATIVTYVWGFFVGGCAGFGVTGGVHRLWCHRAYKAKLPLRIILMCCYSIAGQNTIYDWVRDHRIHHKYSETNGDPHNSNRGFLYAHVGWLMLRKHPECIKKGRLIDMSDIEADPVVQFHHKYFVLMKILFCFVLPTFIPWYFFGEDFVLAFLSQCFVRYVLSLNFTWLVNSAAHIYGNRPYNENIQPVENKLVSVVAMGEGWHNYHHVFPWDYKAAELG---KYSVNVTTFWLDFFAKIGWAYDLKEPSKNLVRRTIMRFGDGTHPTA----PIE
>A0A6J1M606	367	0.451	3.249E-109	53	351	362	67	360	421
-----------------------------------------------------KPF--KAQIVWHNIVLFIILHSTALYGLYLIPAESAYLEILPIYLFSFLGGLGITAGVHRLWSHKAYKAKLPLRIFLMLCQSLAFQNSIWEWTRDHRVHHKFTDTHADPHNSRRGFFFAHMGWLLCKKHPDVRGKGKQIDMSDIEADPVVMFQKKYYFVVMPICCFVVPMLLPYYLMGTSLKVCFFSCSMLRYCLSLHGTWLVNSAAHFYGMKPYDVNISSVNSKLVSNITFGEGWHNYHHVFPWDYKAAELG---TYNGNWTTAFIDLMAKIGQAYDLKYVSKEMVYKRVLRTGDGSH----------
>A0A7R8X8E6	367	0.438	3.249E-109	49	356	362	293	596	1242
-------------------------------------------------EVVEKRVYEK-QYVWRNIYIFSMFHIGAVYGLYLAFTRASWTTFVFGIIVGISSALGITAGAHRLWCHRAYKAKFPFRLLLAFLDTMDIQNSIYVWSRDHRVHHKFSETDADPHNAKRGFFFAHMGWLLVRKHPEVMRKGKTIDFSDLLEDPIVYYQRKFYVPLAILCCFVIPAATPWYFWGEDLWVAFWYCSIGRYILFLHGTFLVNSAAHLWGQKPYDKNIGPVEQPIVGGLAFGEGWHNYHHVFPWDYKTSELP---WYHVNLTTMLIDAAAYLGQAYDLKTVDPEVVEKRVKRTGDGSHFSKTE-----
>A0A3B4CHE7	366	0.457	4.448E-109	57	350	362	36	325	327
---------------------------------------------------------QRGrTIVWRNVVLMALLHTGALYAVLLVP-KAHPFTWIWSYVCFIITALGVTAGAHRLWSHRSYKAKLPLRIFLAAANSMAFQNDIFEWSRDHRAHHKYSETDGDPHNAKRGFFFAHIGWLFLRKHNDVIEKGKRLDLSDLLADPVVVFQRRHYKTSVVVMCFLLPTLVPWYFWGECIWNSYFLAAILRYTISLNVAWLVNSAAHMYGNRPYDRNINPRENCFVSFGAIGEGYHNYHHTFPFDYAASELGLRF----NPTTCFIDLMCWFGLASDRKKATPEMIKARKLRTGDGS-----------
>A0A6P4Z129	366	0.442	4.448E-109	38	351	362	13	319	328
--------------------------------------EVTTDLPTVPSPTVQDGKAPPLQIVWRNVVIMSLLHLGAIYGLVLLPW-AHVYTLLWAVFCYCLSALGVTAGAHRLWAHRSYKARLPLRIFLAIVNCMSLQNDIYDWSRDHRVHHKYSETPADPHNAKRGFFFAHIGWLLVRKHPDVIAKGKQIDLSDVLNDPVVKVQRKLYAPTALLMCFVVPTLVP-RLWGESLVSAFFSAV-LRYVLALNATWFVNSAAHMWGNKPYDKFINPSQNFPVAFLAMGEGWHNYHHTFPYDYATSELG----WKVNSTTVFIDVMAWLGLAYDRKKVSPNTVRARVSRTGDGTW----------
>UPI001EEBCB49	366	0.438	4.448E-109	44	351	362	27	326	330
--------------------------------------------ESYKEK---EGSLTPMKIVWRNVMMMTLLHIGAVWGLILVP-SAKPITLFWAWVCFMISAMGITAGVHRLWSHRSYKAKLPLRIFLAFANSMAFQNDIYEWSRDHRVHHKHSETNADPHNASRGFFFSHIGWLFVRKHPEVIEKGSKLDLSDLKADSIVMFQRRYYKASVVLICFVFPTLVPWYFWGESLWVSYLIPGLLRYAVVLNATWLVNSAAHMWGMRPFDANIYPRENKFVXFGAVGEGFHNFHHTFPSDYATSEFG----SVLNFTTVFIDFMCFIGLAQDRKRTSQEAIKARVQRTGDGSY----------
>A0A7M7JD27	366	0.428	4.448E-109	57	350	362	28	317	331
---------------------------------------------------------YRIKLVWRNVILMGYLHIISIYGLYLIATQAMWKTVGWAYIMYFASCLGITAGAHRLWAHRTYKAKLPLKIFLAFCQSMAFQNHIMEWARDHRVHHKYSETNADPHNAKRGFFFSHVGWLLCRKHPDVIEKGRKIDLSDLQADPVVAFQKRHYLKTVLICCFIFPAVIPMFLWGETFLNAFVICSLTRYCISLNVTWLVNSAAHMWGHKPYDTNINPVENWGVSVGAIGEGWHNYHHTFPHDYKAAELP----YTLNPTTLIIDFFALIGWAYDRRSVSAETIKARKMRTGWES-----------
>A0A8B9LB16	366	0.436	4.448E-109	36	351	362	27	329	333
------------------------------------DDAF---AESYSEKEG--PA---TKIVWRNVILMALLHLGAVYGLFIIT-SASKLTLLWSAVCFMVSALGVTAGAHRLWSHRSYKAKLPLRIFLAVANSMAFQNDIFEWARDHRAHHKFSETNADPHNATRGFFFAHIGWLLVRKHPDVIEKGAKLDLSDLKADGVVMFQRRHYKLSILVMCFLFPTLVPWYLWGEDFWVAYFVPGLLRYTVVLNATWLVNSAAHMWGMRPYDSSINPRENRFVAFSAVGEGFHNYHHTFPYDYAASEFG----SRLNITKGFIDLMCFFGLAKDCKKVSPDTVMARVQRTGDGSH----------
>R7TL57	366	0.436	4.448E-109	30	350	362	7	320	333
------------------------------YLPTSEETELN----EVEAVVQAPPEAKRPPmvIVWTNVAWMSYIHLAGLYGLYLFFYCEYK-TWAFTFLWYFLNAFGITAGAHRLWSHRSYKAKLPFRTFLMLCNSIAFQNDIIEWSRDHRVHHKYSETEADPHNAKRGFFFAHCGWLLCRKHPDVKAKGKQIDMSDLHADPVCAFQRKYYFPLVITCSFILPTVLPWYFWGESLWNAFFVCGWFRLVFALNITWFVNSAAHMWGNKPYDRHINPAENFFVTFGAIGEGFHNYHHTFPMDYNTSEFG----WHVNATSLVIDFMALIGQVYDRKTMSHEAVFGRKKRTGDGS-----------
>A0A6J2VAH4	366	0.429	4.448E-109	47	351	362	31	329	333
-----------------------------------------------SQKEKEGPTLP-GQIVWRNVVLMLLLHIGALYGLVTIP-AASALTLVWTGVCFMISALGITAGAHRLWSHRSYKASMPLRIFLAVANSMAFQNDIFEWARDHRVHHKYSETDADPHNATRGFFFSHIGWLLVRKHPDVIAKGRKLDLSDLKTDRVVMFQRRYYKLSVVVMCFLIPTVVPWYFWGESLLVGFYLAGLLRYTVVLNATWLVNSAAHMWGMRPYDQNINPRENKFVAFSAIGEGFHNYHHTFPYDYATSEFG----SRLNLTKAFIDFMCYLGQASDCKRVSHETVMARVRRTGDGSH----------
>H3C3J5	366	0.433	4.448E-109	45	351	362	32	330	334
---------------------------------------------TYREKDGPKPAMR---LVWRNIILMSLLHVGALYGLLLLP-SASASTLAWTAACYLFSALGVTAGAHRLWSHRSYKASFPLRVFLAVANSMSFQNDIFEWARDHRVHHKFSETDADPHNAKRGFFFAHIGWLLVRKHPDVIEKGGKLDLSDLKADEVVMFQRRHYKLSVVTLCFLVPTLVPWYFWGESLVVGYFVPGLLRYSVVLNASWLVNSAAHMWGNRPYDATINPRENPVVAFSAVGEGFHNYHHTFPFDYATSEFG----CRLNLTTAFIDLMCFLGLAGDRKRVSKDTILARAQRTGDGSH----------
>A0A5N4AWG7	366	0.503	4.448E-109	54	359	362	34	335	336
------------------------------------------------------PDVAR-DVKWFNVVFLSILHAIFVWSVLNFPYIRRWKVILWAVAIGGMNGFGITGGVHRLWSHRSYKATLPLRIILMICFTMAGQNPIHDWVRDHRVHHKYTETSADPHNAKRGFFFSHVGWLMMRKHPDVIRRGKEIDMDDVLADPVVQFHVKHFSILKMMLAFIIPSIVPPLLFGEDWFWSIVAICVYRYCCSLNFTWFVNSAAHLWGYKPYDKKINPSENLGVSIVTMGEGWHNYHHTFPWDYKAAELG-NY--SFNLTTFWIDMFAKIGWAYDLRAPSRQFVERVIMKTGDGSHSISRLVTK--
>UPI001590E239	366	0.431	4.448E-109	57	350	362	46	334	336
---------------------------------------------------------HKQEIVWRNVILMALLHVGAAYSLVLIP-RAHLFTLMWAYLCFFVTALGVTAGAHRLWSHRSYKAKLPLRIFLAVANSMAFQNDIFEWARDHRVHHKYSETDADPHNAKRGFFFAHVGWLFVRKHRDVIEKGRKLDFSDLLDDPVVMFQRKHYKVSVVLMCFVVPTIVPWYFWGESLWNSYFLASILRYTISLNVSWLVNSAAHMYGNRPYNKNINPRQNSFVTIGAIGEGFHNYHHTFPFDYSASELGLNF----NPTTWFIDFMFWLGLVTDRKQAPREMIQACKERAGDGS-----------
>A0A7J7KDB5	366	0.424	4.448E-109	27	347	362	6	320	343
---------------------------FDGgsplY-HQDHEPQIEWVPEEVEVK--ADPV--QTQIVWRNVFIFGFLHLASVYALFLVP-SAQPLTWLFSYFLFMIGALGITAGAHRLWSHRSYKARLPLRILLMIFNLTAAENHIIEWCRDHRVHHKYSETSADPHNAKRGFFFAHVGWLLCRKHPDVIAKGKQLDFSDLYADPVLRFQRRFYMPLVILMCFIMPTIVPWLCWGESLWNAYFISAILRYCVILNCTWLVNSAAHMWGNRPYDKHINPAENILVTIGAIGEGFHNYHHTFPQDYSTSEFGI----ALNPTTIFINLMSKIGWAYGLKTIPKEIIEARKRRTG--------------
>A0A3P9AUF9	366	0.454	4.448E-109	45	350	362	51	348	350
---------------------------------------------TYKEKEGPKPPRI---IVWKNVILMTLLHIGALYGVFVVP-SASRLTLLWSVLCFLISALGVTAGAHRLWSHRSYKATLPLRIFLSVANSMAFQNDIFEWARDHRVHHKYSETDADPHNAVRGFFFSHIGWLLVRKHPDVIEKGRKLELTDLLTDKVVMFQRKYYKLSVLVMCFIIPTIVPWYLWGESLWVAYFVPTLLRYTLVLNATWLVNSAAHMWGNRPYDKNINPRENKFVTFSAIGEGFHNYHHTFPYDYATSEFG----CKLNLTTCFIDFMCFLGLAKDCKKVSRELVLARIQRTGDRS-----------
>Q3HVI9	366	0.402	4.448E-109	10	356	362	0	332	354
----------MPPR----PREKQPLPSLPT-GPLEECDDV------TTDKIPQtayEPDDRKVEIVWRNVVVMGILHLVALYGLYLVFTSAMLITTLYGVILYNLGGFGITGGAHRLWAHRAYKAKWPLKLLLVLCQTLAHQNSVIEWARDHRVHHKFQETDADPHNAKRGFFFAHMGWLLCKKHQEVKDKGKGVDMSDLYAEPLLRLQHKYFYVLMPIGCFVLPSIIPVVFWGETLMNA-YCLNILRYVSCLHGTWLVNSAAHMWGSKPYDKYISSVENVFVSFFAVGEGWHNYHHTFPWDYKAAEFG-----KVNWTLRIINLFAKIGWAYELKSVSKEMIKTRVHRTGDGSHEIWGW-----
>UPI001386AAD0	366	0.444	4.448E-109	44	351	362	54	353	357
--------------------------------------------PSYKDPEGPKP---KVEYVWRNIILMFLLHVGALYGITLVP-SCKIYTLIWGYLYYLFSALGITAGAHRLWSHRTYKARLPLRVFLIIANTMAFQNDVYEWARDHRAHHKFSETHADPHNSRRGFFFSHVGWLLVRKHPAVKEKGGLLDLSDLKAEKLVMFQRRYYKSGILLMCFILPTLVPCYCWGETFRNSLFVATLLRYAIVLNATWLVNSAAHLYGYRPYDKNISPRENILVSLGAVGEGFHNYHHTFPYDYSASE----YRWHINLTTFFIDCMAALGLAYDRKRVSKAAVLARIKRTGDGSY----------
>UPI000C206BBA	366	0.468	4.448E-109	53	351	362	36	330	360
-----------------------------------------------------KQNAYQWKIVWRNVFAFIYLHYAVLHGLYFVFTRNVLLTLGWNLFLAFLVSQGITAGAHRLWAHKAYKANLPLRILLAFCFTIAFQDDIHQWARDHRTHHKFCDTDADPYNAKRGFFFSHMGWLITRKHPEVKAKAKSVDMSDILADPVVRFQRKYYLILMPICCFVMPTLVPYYFWNESFVVA-WNLSLMRYAVTLHATWLVNSAAHIYGDKPFDKNITPRENRFVSIITCGEGWHNYHHVFPWDYKASELGFQ---KLNVTAGIIEFFARIGWAFELKTVSEDMVRRRAKRTGDGSH----------
>A0A8B8F3W9	366	0.444	4.448E-109	43	352	362	28	336	366
-------------------------------------------VEKNKQDRM-DPSLNEPakvEIIWGIVLFFVAGHLSAIYGLYLVFVSTKIYTTLFALSLWILSGLGVTAGLHRLWSHKSYKAKWPLRFILMLMSTMAFENHIYEWCMDHRIHHKYTDTNSDPHNAKRGFFFSHIGWLVVRRHEDYYDKCRKIDMSDLKTDPIVMFQKLLYIPLLLLICFIMPTMIPVYYWNESYTNAFFTSTMLRYIFTLNMTWLVNSAAHIWGNRPYDASINPSENLSVSLGALGEGWHNYHHVFPWDYKAAELG-NYRA--NLTTAFIDFFALIGWAYDMKTVSNDMILKRAKRTGDGSHP---------
>A0A482W2S5	366	0.451	4.448E-109	38	357	362	14	330	369
--------------------------------------EVKTSVPTKFKDESSKPQ-YKWELIWRNIILYIIMHLTALYGLILVFVSAKVLTTVWTWFMLVVGLQGITSGVHRLWTHRSYKAKLPLRILLCIFQTIALQNHIYDWVTDHRVHHKYVDTDADPHNSKRGFFFCHMGWLFVKKHKDVIEKTKTIDLRDIEADPVVMFQKKYYhLVLAPLIGFLFPAWVPWYFWNENFVTSFFVATMFRYALTTNCTFLVNSVAHMYGTRPYDKNIRPTDNVPVTVITGGEGWHNYHHTFPWDYKTGELG-NYTT--NTSTALIDFMAKIGWAYDLKTVSEDMIMKRVNRTGDGTRKFDNHQ----
>B7SB79	366	0.434	4.448E-109	57	352	362	33	326	370
---------------------------------------------------------YEWHIVWRNVLAFIYLHVAAAYGLYlMFTGKVNAFTILFAFSFAAMSAMGVTAGAHRLWAHRAYKARWPLRLYLALMQTMAFQNHIYEWVRDHRVHHKFTETDADPHNARRGFFFSHMGWLMVRKHKDVFEKGATVDMSDLEKDPIVMFQKKTYLVVMPLLCFLIPSYIPVWLWNEDPWSSWYVASITRYTLTLHFTWLVNSAAHIWGTRPYDKNIGATDNVAVAIGAFGEGWHNYHHVFPWDYKAAELG-NYRT--NLSTALIDIAAKYGLAYDLKTVSKEMIEQRVSRTGDGSHP---------
>UPI0006C9C8C5	366	0.520	4.448E-109	40	357	362	51	371	380
----------------------------------------NVDKSvEAKKKYVDgrqqdwWTFLRRDDIKWRNVILISVFHMIAVYGFLTAPYLTHWKTFIWAFLIGMAAAFGITGGIHRFWSHKAYKANTFLRIILMFCFVAAGQNSIHEWVRDHRVHHKFSETDADPHNSKRGFFFSHVGWLMMKKHPDVISKGKLIDMSDIEADPVAAFCERHFTLLKLMVCFVVPICLPVYCWDEDWYHATMFQL-CRYVYVLNATWSVNSFAHFFGNKPYDRNIGPVENGFVSYVTFGEGWHNYHHTFPQDYRAAEIGG---GRFNSTTTIIDLFAKLGWAYDLKEPSEQLIAKTIENRGDGTHCTSSQD----
>A0A6L2PSZ3	366	0.461	4.448E-109	58	354	362	41	333	383
----------------------------------------------------------ERKIVWRNVILFMYVHVAALYGLYLGIVKAKGLTVVCGLLYGACGGLGITAGAHRLWAHRSYKAKWQLRVILGVFQTIAFQNHIYEWSRDHRVHHKFSETDADPHNAKRGFFFSHVGWLLLKKHPDVRNKGKAVDMSDLEKDFVVVFQRRYYALLMPLLTFIIPTIGPVYLWNEDPWVAWYLTVF-RWVLSLHCTWLVNSAAHMWGNKPYDKSISPSENISVAILAYGEGFHNYHHVFPYDYKTAELG---DYMFNPTTAFIDFFARIGWAYSLKTMSKETILKRIARTGDGTHKFS-------
>A0A6J1TP57	366	0.450	4.448E-109	38	351	362	46	354	389
--------------------------------------EFIKIMPIRGEKYGKRFF--KTDIVWFNAIGFFLLHALALYGSYlFLLFRINWQTWLFSVFLGMCSSQGILAGAHRYYAHRSYKANLPLRMLIVLFHTVATQNCMWVWVRDHRQHHKFSDTDADPHNASRGFFFSHVGWLMMKKHPDVIEKGKTIDMSDLDSDPLIMFQKKYYFPLFFIFSLAIPTFVPAYFWGETVLNAFMVPFLLRTVVVLNFTWMVNSWAHAFGNKPYDRNIRPVETMVVSIVAFGEGWHNYHHTFPWDYKASEFGVRY----NPTTAFINFLAKIGWAYDLKQASPSLVRARALRSGDGTH----------
>A0A1B0CEY1	366	0.474	4.448E-109	43	352	362	69	375	399
-------------------------------------------KNESEKDYMflGIKFKQPLKVV--NAVSIIGFHLVSLYAFLVNFRSPHLFTVLWAFLVGGIGGFGVTAGAHRLWSHRSYKAKTQLRVILALCFSVAGQNTIFDWTRDHRVHHKFSETDADPHNSNRGFFFAHVGWLMMKKHPDVIRKGNQVDMSDILADPVVQWHQKYFVPLKILLCFVIPSVTPVYFWNEEWAIAIFTMAFIRYVFQLNFTWLVNSAAHMWGNKPFDRKINPSENLGVSLVSMGEGWHNYHHTFPWDYKAAEIG-DFRY--NITTSIINLFAKIGWAYDLKQPSKELIRKTIERSGDGSHP---------
>A0A2J7PNI7	366	0.477	4.448E-109	44	351	362	96	396	439
--------------------------------------------NETAESSNSKFWSL---IVWKNVILFLYVHLAAIYGFYLAFTKIKGITTVWGLVYTSCGGLGITAGAHRLWAHRSYKATWQLRIILGIFQTIAFQNHIYEWARDHRVHHKFSETDADPHNAKRGFFFSHVGWLLMKKHPDVKSKGKVVDMSDLEEDFVVVFQRRYYYILMPLLTFIIPTLVPVFLWNEDPWMAWYSTMF-RWVLALNCTWLVNSAAHMWGNKPYDKNISPAENMSVAILAYGEGFHNYHHVFPYDYKAAELG---DYMLNPTTAFIDFFARIGWAYSLKTMSRKTIMARILRTGDGTH----------
>A0A8B9K4I7	366	0.435	6.088E-109	46	353	362	19	320	325
----------------------------------------------YKEKAGPKPPMR---IVWRNVVLMALLHIGALYGILLVP-SASPLTLLWTWACFLFSALGITAGVHRLWSHRSYKATLPLRLFLALGNSMAFQNDIYEWARDHRVHHKFSETDADPHNATRGFFFSHIGWLLVRKHPDVIEKGSKLELSDLKADKVVMFQRRFYKSSVLLMCFAVPTVVPWLFWGESLWVSYFVPALLRYAVVLNASWLVNSAAHMWGNRPYDANINPRENRFVTLGAIGEGFHNYHHTFPYDYSTSEFG----WKLNFTSCFIDTMCFLGLASDCKRAARSVVQARAQRTGDGSkkHGI--------
>A0A8C4AAP0	366	0.442	6.088E-109	33	351	362	16	323	327
---------------------------------QIRDDDFDV---TYEEKAGPKPPVR---LVWRNLILMGLLHAGAAYGVSLLP-SASRYTLVWSAFCFIVSALGVTAGAHRLWSHRSYKASLPLRIFLAIANSMAFQNDIYEWARDHRVHHKFSETDADPHNASRGFFFAHIGWLLVRKHPDVIEKGSKLDLADLKADKVVMLQRRFYKPSVLLMCFFTPMFVPWYFWGESVWVSYFVPALLRYTLALNATWLVNSAAHIWGNRPYDSNINPRENKFVTFSAIGEGFHNYHHTFPYDYSTSEFG----WKMNLTTCFIDFMHFVGLATDCRKASREVVMARAKRTGDGSH----------
>A0A2J7Q486	366	0.483	6.088E-109	57	352	362	15	307	329
---------------------------------------------------------KKQKIKWVNTISITAIHLLALYSIITVTPLVRWQTFLWGVFLGVAGGFGVTGGVHRLWTHRSYKAKWPLRVILAVCFSVSGQNTIFAWVRDHRVHHKFSETDADPHNAQRGFFFAHVGWLMLTKHPDVLRYGKMINMRDVMEDPVVNFHQKYFTLLKIIFCFAIPIAVPPLLWDEKWQYSALGMGVVRYVLGLNFAWLVNSAAHIWGNKPYDRRISPTENLSVAVLALGEGWHNYHHVFPWDYKAAELG---RYTFNLTTGLIDLFSLLGWAYDLRAPTVEMVRRTVEERGDGSHP---------
>UPI0012ED9DE1	366	0.427	6.088E-109	40	351	362	15	327	331
----------------------------------------NVLPEATREDVFDHSYREKDgpkppsTIVWTNVVLMTLLHIGAAYGVSVIP-SASPLTLLWSLLCFFISALGVTAGAHRLWSHRSYKATLPLKIFLGLANSMSFQNDIFEWARDHRVHHKYSETDADPHNAVRGFFFAHIGWLMLRKHPDVIEKGKKLELSDLKSDKVVMFQRKYYKPSVLLMCFFVPMSVPWYFWGESLWVAYFVPALLRYTLVLNATWLVNSAAHMWGNRPYDKGINPRENKFVTFSAIGEGFHNYHHTFPFDYATSEFG----CKLNITTCFIDAMCFLGLATDPKRVSHELVAARSQRTGDGSH----------
>UPI001F08108F	366	0.448	6.088E-109	61	350	362	46	330	332
-------------------------------------------------------------IVWRNVILMVLLHTGAVYSLIVIP-QAQHLTWIWSYVCFIVTALGVTAGAHRLWSHRSYKAKLPLRVFLAAANSMAFQNDILEWARDHRVHHKCSETDGDPHNATRGFFFAHIGWLFVRKHPAVIEKGKKLDLTDLLADPVVQFQRRYYKTSVLIMCFALPTLVPWYFWGESLWNSYFLACILRYTLSLNVTWLVNSAAHLYGNQPYDKTINPRENWFVTFGALGEGFHNFHHTFPFDYSTSEFGLRF----NPTTCFIDLMCFLGLADSRKKATPQIIQARKLRTGDGS-----------
>Q5XQ38	366	0.442	6.088E-109	45	351	362	31	329	333
---------------------------------------------TYREKDGPKPPRR---LVWRNIILMTLLHAGALYGLVLLP-SASGLTLVWSAVCYLVSALGVTAGAHRLWSHRSYKASFPLRVFLAVANSMSFQNDIFEWARDHRVHHKFSETDADPHNAKRGFFFAHIGWLLVRKHPDVIEKGKKLDLSDLKADAVVMFQRRHYKLSVVVLCFLLPMLVPWYFWGESLAVGYFVPGLLRYSLILNATWLVNSAAHIWGNRPYDKTINPRENFMVALSAIGEGFHNYHHTFPFDYATSEFG----CKLNLTTAFIDFMCFLGLARDRKSVSKDTILTRVQRTGDGSY----------
>A0A673CQ95	366	0.433	6.088E-109	45	351	362	32	330	334
---------------------------------------------TYKEGDGPKPPRM---LVWRNIILMSLLHIGALYGLILIP-SASVLTLAWSAVCFLISALGVTAGAHRLWSHRSYKASFPLKVFLALANSMAFQNDIYEWARDHRVHHKYSETDADPHNAMRGFFFAHIGWLLVRKHPDVIEKGRKLELSDLKADEVVMFQRRHYKLSVVILCFLVPMLVPWYFWGESLLVGYFLPGLLRYTVVLNATWLVNSAAHMWGNKPYDKTINPRENPLVAFSAVGEGFHNYHHTFPFDYATSEFG----CRLNLTTAFIDLMCFLGLAKDRKRVSKETILARIQRTGDGSH----------
>A0A7J6ZM63	366	0.527	6.088E-109	58	353	362	32	324	334
----------------------------------------------------------REDLKLFNVITIIVLHILFLWSVFNFPYRTKLRLMAWGLFIGGVNGFGITGGVHRLWSHRSYKATLPLRIILMICFSMAGQNSIYDWVRDHRVHHKYSETDADPHNSKRGFFFAHVGWLMMKKHPEVFKRGKDIDMSDVLADPVVQFNQKYFGILKLLFGFVLPSMVPPFLWDEDWFWSIMLISTYRYVLSLNFTWSVNSAAHIWGTKPYNKNISPSENLSVSIVSMGEGWHNYHHTFPWDYKTAELG---TYTVNLTTFWIDMFAKIGWAYDLKTPSKELVMTVIRNHGDGSHTM--------
>UPI001F0721BC	366	0.457	6.088E-109	45	350	362	32	329	334
---------------------------------------------TYKEKEGPKP---PTTIVWKNVILMTLLHVGALYGGFLIP-SASPLTLVWSFFCFIVSALGVTAGAHRLWSHRSYKASLPLKIFLATANSMSFQNDIYEWARDHRVHHKYSETDADPHNAIRGFFFSHIGWLLVRKHPDVIEKGRKLELSDLKADKVVMFQRKYYKLSVLLMCFFIPMFVPWYLWGETLWVGYFIPALLRYTLVLNATWLVNSAAHLWGNRPYDHNINPRENKFVTFSAIGEGFHNYHHTFPYDYATSEFG----CKLNLTTCFIDFMCFLGLAKECKKVSKEVVSARVQRTGDGS-----------
>F6M740	366	0.408	6.088E-109	0	350	362	0	336	341
MPvPFPSVY--NMPSA---PNSTEPaasPP--EFVDERPVDDFFDTS---YKEKLGAKPAMK---LVWRNIILMGALHFAALYSVILVPF-VKPLTWLWASGCFLLSALGVTAGAHRLWSHRSYTASTPLRVFLAIANSMAFQNHIFEWARDHRVHHKFSETDADPHNATRGFFFSHVGWLMVRKHPDVIDKGGKLDLSDLKADPVVMLQKKYYKRSVLLMCFIIPTVVPWYFWGETLWNSYFVAAILRYTLVLNATWLVNSAAHMFGNRPYDRWINPRENRFVAFGAIGEGFHNYHHTFPYDYSTSEYGWRG----NITTCFINTVCYLGLASNCKTVSKEVIQARRRRTGDGS-----------
>UPI001BB2C830	366	0.408	6.088E-109	11	351	362	14	346	350
-----------RSEAMqKGREKLKTVPL---YLEED-------IRPEMKEDIYDPSYqdeegpLPKLEYVWRNIILMSLLHLGALYGLVLVP-SSKFYTLLWAYIYYVVSITGIGAGAHRLWSHRTYKARLPLRVFLIIANTMAFQNDVYEWARDHRAHHKFTETHADPHNSRRGFFFSHVGWLLVRKHPAVKEKGGKLDLSDLKAEKLVMFQRRYYKPSVLLLCFILPTLVPWYCWGETFLHSLYVATFLRYALTLNATWLVNSAAHLYGYRPYDKNIDPRENPLVSVGSLGEGFHNYHHAFPYDYSASE----YRWYINFSTFFIDCMALLGLAYDRKKVSQAAVLARIKRTGDGSH----------
>UPI000FFF7DC0	366	0.407	6.088E-109	1	351	362	23	347	351
-PPKEEKtltnlEEDIRPE-------IKD----DIYDPSYQDAE------------GPRP---KLEYVWRNIILMGLLHLGALYGVTLVP-TSKFYTWLWAYAYYLVSALGITAGAHRLWSHRSYKARLPLRLFLIIANTMAFQNDVYEWARDHRAHHKFSETDADPHNSRRGFFFSHVGWLLVRKHPAVKEKGGSLDLSDLKAEKLVMFQRRYYKPAVLMMCFILPTLVPWFCWGETFLHSLFVGTFLRYTVVVNATWLVNSAAHLYGNRPYDKNVNSGENVLVSLGAVGEGFHNYHHSFPYDYSASE----YRWHINFTTFFIDCMAALGLAYDRKKVSKAAILARVKRTGDGSY----------
>H9GGV4	366	0.435	6.088E-109	44	351	362	53	352	356
--------------------------------------------ETYREKEGPKPV---TVYVWRNIILMSLLHFFALYALLLIP-STKPLTLLWAFLCFILSGLGITAGAHRLWSHRSYKATLPLRIFLAVVNSMAFQNDIYEWARDHRAHHKFSETDADPHNASRGFFFSHIGWLLVRKHPDVIEKGQKLTLADLKADKVVMFQRKFYKPAVVIMCFLIPSLVPWYYWGESYHNSFLIAAILRYTVILNATWLVNSAAHMYGNRPYDRHINPRQNHFVAFGALGEGFHNYHHTFPYDYATSEFGTRW----NFTTVFIDCMCYLGLASDCKKVSKELILARKIRTGDGSH----------
>A0A6P8ZT19	366	0.451	6.088E-109	48	360	362	29	344	357
------------------------------------------------EKSEKTRTVKKeklseaQPIYWSNVYWFTVMHVMALYGLTLVFSSAKLLTTAWAVLLYVVGTLGVSAGVHRLWSHKAYKARLPLRMLLTFFNTIAFQNSIWEWTRDHRVHHKFTETDADPVNAARGFFFAHVGWLLCKKHPDVTRIGKTVDLSDIEADPCVAFQKKYYGPLVLTLCFAMPTIVPAVAWGESYWNAFFVAAMLRYTLSLHGTWLVNSLAHWAGGRPYDGSIAARENVLVSIGALGEGYHNYHHVFPWDYKTAELG---KYSTNFTTAFIDFMAKIGQAYDLKSVNEDMVKTRTLRTGDGTHPVWGWDDKE-
>UPI0003290523	366	0.441	6.088E-109	44	351	362	54	353	357
--------------------------------------------PSYKDKEGPRP---KLQYVWRNIILMSLLHVGALYGLMLLP-SCQIYTCLWAFVHYFLSALGITAGAHRLWSHRTYKARLPLRVFLVIANTMAFQNDIYEWARDHRVHHKFSETDADPHNSRRGFFFSHVGWLLVRKHPAVKEKGGLLDLSDLKAEKMVMFQRRYYKVGIMLMCFILPTLVPYYFWGESFQHSLFVATLLRYAVVLNATWLVNSAAHLYGYRPYDKNIGPRENILVSLGAVGEGFHNYHHTFPYDYSTSE----YRWHFNITTLFIDCMAAIGLAYDRKKVSKSTILARIKRTGDGSY----------
>A0A8J6G4C6	366	0.425	6.088E-109	28	354	362	51	357	358
----------------------------DIYDPSYQDEE-------------GPP--PKLQYVWRNIILMALLHLAALYGITLIP-SCKLYTCLFAIMSYYFSGLGITAGAHRLWSHRTYKARLPLRLFLILANTMAFQNDVYEWSRDHRAHHKFSETHADPHNSRRGFFFSHVGWLLVRKHPAVKEKGGKLDMSDLKADKLVMFQRRYYLPGLLLMCFILPTLVPWYYWGETFVNSLYVCAFLRYAVVLNSTWLVNSAAHLYGYRPYNKDIEPRENILVSLGAVGEGFHNYHHTFPYDYSTSEYG----WYVNFTTFFIDCMAALGLAYDRKKVSKAAVLARIKRTGDGSHKSS-------
>A0A2K6GQS4	366	0.429	6.088E-109	25	350	362	47	354	359
-------------------------PDFkdDIYDPTYQDEE------------GPRP---KVEYVWRNIILMFLLHVGALYGITLIP-TCKLYTWLWGLFYYFISALGITAGAHRLWSHRSYKARLPLRLFLIIANTMAFQNDVFEWARDHRAHHKFAETNADPHNSRRGFFFSHVGWLLVRKHPAVMKKGGTLDLSDLRADKLVMFQRKYYKPAVVFMCFLLPTWVPWYFWGETFLHSTFVATFLRYSVVLNATWLVNSAAHLYGYRPYDKNINPRENILVSLGAVGEGFHNYHHTFPHDYSTSE----YRWHINITTFFIDCMAALGLAYDRKKVSKATILARIKRTGDES-----------
>A0A8D2CSF8	366	0.421	6.088E-109	8	351	362	43	355	359
--------EDIRPE-------MKD----DIYDPSYQDAE------------GPRP---KLEYVWRNIILMGLLHLGALHGLTLVP-TCKFYTWLWAYFCYWTSIEGIGAGAHRLWSHRTYKARLPLRLFLIIANTMAFQNDVYEWARDHRAHHKFSETDADPHNSRRGFFFSHVGWLLVRKHPAVKEKGRTLDLSDLRAEKLVMFQRRYYKPAVLLMCFILPTLVPCFCWGETFLHSLYVATFLRYAVVLNITWLVNSAAHLYGYRPYDKNIEPRESPLVSLGTMGEGFHNYHHAFPYDYSTSE----YRWHINFTTFFIDCMAVLGLAYDRKKVSKAAILARVKRTGDGSH----------
>UPI0018849BDA	366	0.408	6.088E-109	11	351	362	22	355	359
-----------PPSGVTQKGREKLktMPL---YLEED-------IRPEMKED-IHDPSYQdeegpppKLEYVWRNIILMALLHLGALYGITLVP-SCKVYTLLWVFVCFVISIEGIGAGAHRLWSHRTYKARLPLRLFLIIANTMAFQNDVYEWARDHRAHHKFSETHADPHNSQRGFFFSHVGWLLVRKHPAVKEKGGKLDMSDLKAEKLVMFQRRYYKPGILLMCFILPTLVPWYFWGETFQHSVYVATLLRYALVLNATWLVNSAAHLYGFRPYDKNIDPRENALVSLGTLGEGFHNYHHTFPYDYSASE----YRWHINFTTFFIDCMAALGLAYDRKKVSKAAVLARIKRTGDGSH----------
>A0A1L8D6B5	366	0.424	6.088E-109	0	351	362	0	331	360
MPPNSATDLH--PNG--APEKTAP-------DE-------IVDKNDVFEKLVAPQAgPRKFEVVYFNLLTFGFAHLSWAYGVYLIFTAAKWQTTVFALAYGIAGGLGITAGAHRLWAHRTYKAKMPLQIILMILNTIAFQNTAMDWVRDHRLHHKYSDTDADPHNATRGFFYSHVGWLLVKKHPEVRRRGKLIDMSDIRNNPVLDFQKRYAIPLVLTLTFILPAFIPWYFWGETLNSSWHVATMFRYVTGLNLTFLVNSAAHFFGYKPYDKSIMPAQNKFVAFAALGEGWHNYHHIFPWDYRTAELGNN---SLNLTTHFIDFFAKIGWAYDLKAAPEDMIKTRAARTGDGSH----------
>A0A6P8Z904	366	0.446	6.088E-109	53	357	362	32	335	385
-----------------------------------------------------KPY--EWKIVWTKVFVFIYLHYAitrAAYLFLTGQiYPHFYTTWLWVALINALTVFGVTAGSHRLWSHRAYKAKWQLRTLLMLCQTLSFQNHIYDWVRDHRVHHKFTDTDADPHNSKRGFFFAHMGWLLIRKHPEVGIKGATIDFSDLERDPIVMFQKKYYLILVPVVAFAIPTLVPTLLWGESIYFGWYVTTITRYVLALHATWLVNSAAHIYGTRPIDKSLSPTENAFVAYITFGEGWHNYHHVFPWDYKAAELG-NY--KRNLTTAFIDFFSRVGWAYDLKTVSKEMVEKRVRRTGDGSHPYSHPD----
>D2A4M6	366	0.474	8.334E-109	56	347	362	0	288	290
--------------------------------------------------------MFQTPIVWPNVILFILYHAIALQGWyYFITFQTNLRTIFWAFLILVLAGQGITSGVHRLWSHRSYKAKLPLRIFLCLCQTISFQNSIYEWARDHRAHHKFSDTDADPHNIKRGFFFAHMGWLLVRKHPQVKMKGQLIDLSDLENDPVVRFQKKYYHVLAPLCCFVVPTMVPWYFWKENFYVS-FCVCMLRYLISLHFTWLVNSAAHLWGFKPYDRFIKPSENQIVAKLTMGEGWHNYHHTFPWDYKAAELD---SYNGNLSTAFIDLMAKIGWAYDLKTVPLDVIRKRVLRTG--------------
>A0A667WQT4	366	0.451	8.334E-109	61	350	362	16	300	302
-------------------------------------------------------------IVWRNVVFMALLHLGAVYSLVLVP-GAQPLTWIWSYACFIITALGVTAGAHRLWSHRSYKAKLPLRVFLAAANSMAFQNDIFEWARDHRVHHKYSETDADPHNAMRGFFFSHVGWLFVRKHRDVIEKGKKLDVSDLLADPVVRLQRRYYKTSVLVMCFLIPTLVPWYFWGESLWNAYFLASILRYTISLNLTWLVNSAAHMYGNRPYDKNISPRENRFVTFGAIGEGFHNFHHTFPFDYSTSEFGLR----LNPTTCFIDLMCWFGLASNRKKASVEMIQARKQRTGDGS-----------
>A0A1V9XWP6	366	0.385	8.334E-109	41	361	362	0	316	320
-----------------------------------------MSVTTTVTKTAPTAAPYKLQIVWRNVALMGYLHVAAVYGFYLMLTQAMWSTCITAVVLYFLSGLGITAGCHRLWSHKSYRARLPLRVFLGVMQTMALQNSIFEWSRDHRVHHKFTETDADPHNALRGFFFAHVGWLLCKKHPEVISKGSKVNMDDLLQDPVVTFQKKYYKPLAILACFVIPTLIPMVFFGETFLNSFFVCALWRYCFTLNMTWLVNSAAHMWGQKPYDTHINPAENWVVSIGAQGEGWHNYHHTFPYDYKTSEVP----YTLNVTTMFIDAMRLIGQAYDCRVVPPETVKARMMRTGalaDLHH---HYDYEEE
>A0A8D2ZFB2	366	0.445	8.334E-109	45	354	362	20	320	322
---------------------------------------------TYREREGPKPA---SVIVWKNVLLMSVLHAGAAYGVFLVP-SASPLTLLWSVLCFLISALGVTAGAHRLWSHRSYKASLPLRIFLGAANSMAFQNDIFEWARDHRVHHKYSETDADPHNAVRGFFFAHIGWLMVRKHPDVIEKGRKLELSDLLSDKVVMFQRKYYKPSVLLMCFFIPMSVPWYLWGESLWVAYFVPALLRYTLVLNATWLVNSAAHMWGNRPYDKTINPRENKFVTFSAIGEGYHNYHHTFPYDYATSEFG----CKLNLTTCFIDSMCFLGLARDPKRVSKELVQARMQRTGDGS-PRS-------
>A0A4W4EH12	366	0.431	8.334E-109	44	351	362	20	319	323
--------------------------------------------ETYREKEGPKPPMR---IVWRNVLMMSLLHLGALYGIFLIP-SASPLTLMWSVLCFVISGLGITAGVHRLWSHRAYKASLPLRVFLAIANSMAFQNDIYEWSRDHRVHHKYSETDADPHNASRGFFFSHIGWLLVRKHPDVIEKGSKLDLTDLKMDKVVMFQRRFYKPSVVLMCFIFPMLVPWLLWDESLWVGYFIPTLLRYAVVLNATWLVNSAAHMWGNRPYDVQIYPRENMFVTLGALGEGFHNYHHTFPYDYSTSEFG----CKLNFTTCFINFMCFCGLAKECKRVSKDAAQARAQRTGDGSY----------
>UPI0009E377D4	366	0.453	8.334E-109	56	357	362	26	321	323
--------------------------------------------------------RPERQIVWINVYFMVVLHLMALYGIYLIP-GTGPRTWFWTWLCHFIGGLGITVGVHRLWSHRSYKASWPLRLALMLMNSLAAQNDIFEWARDHRVHHKYSETDADPHNAKRGFFFSHVGWLLVKKHPDVIKKGKQLDLSDLYEDKIVMFQRRHYKLLSTICNVIIPIAVPWYFWNESIWNGFFICYAFRYTFTLNATWCVNSFAHLWGAKPYDEHINPSQNFSVVIATGGEGFHNFHHTFPQDYATSELG----SPMNPSKWFIDLCALFGLAYDLKTISKEAIRKRRIRTGDLQH-LKHRD----
>UPI0007B851A7	366	0.433	8.334E-109	45	351	362	24	322	326
---------------------------------------------TYKEKAGPKP---PSVIVWRNVFLMSFLHVGALYGLFLFP-SASVLTWIWFFACLLFSALGITAGAHRLWSHRSYKASLPLRIFLAFANSMAFQNDIYEWSRDHRVHHKYSETDADPHNAVRGFFFSHIGWLLVRKHPDVIEKGRKLELSDLKADKVVMFQRRFYKSSVLLMCFSVPTLVPWLVWGESLWVAYFVPALLRYALVLNATWLVNSAAHMWGNRPYDGSINPRENRFVAFSAIGEGFHNYHHTFPFDYATSEFG----CKLNLTTCFIDFMCFLGLAREPKLVSREAVLARAQRTGDGSH----------
>A0A4U5VC40	366	0.429	8.334E-109	45	351	362	33	331	335
---------------------------------------------TYTEKEGPKPPRM---LVWRNIILMTLLHSAALYGLVLLP-SASVLTLAWTVVCYLISALGVTAGAHRLWSHRSYKASYPLRIFLALANSMAFQNDIYEWARDHRVHHKYSETDADPHNATRGFFFAHIGWLLVRKHPDVIEKGKKLELSDLRADKVVMFQRRHYKLSVVLLCFLVPTLVPWYFWGESLAVGYFVPGLLRYTVTLNATWLVNSAAHIWGNRPYDKSINPRENPLVAFSAIGEGFHNYHHTFPFDYSTSEFG----CKLNLTTAFIDTMCFLGLATDRKRVLKETIRARIQRTGDGSY----------
>UPI001CA9B8AE	366	0.438	8.334E-109	57	350	362	10	299	337
---------------------------------------------------------YKWDIVWESVIVFLYLHISCLYGIYLSFTSMKLYTTIFIITSLRINGLGITAGAHRLWAHKAYKAKWPMRVILMILQTLSFQKSIYDWVRNHRVHHKFTDTDADPHNSKRGFFFSHIGWLLMRKHPDVKTKGATIDLSDLEKDPVVVWQRRYYKIFMPLVCFIIPTWIPVYFWGESVMNA-WYATVTRYILVLHITCLVNSAAHMWGAKPYDSAITSTEIPVVSFLAYGEGWHNYHHVFPWDYKTSELG-NY--KISLTTKVIDGFAKIGWAYDLKTVTHDLIEKRASRTGDGS-----------
>Q9NB26	366	0.462	8.334E-109	55	361	362	26	328	338
-------------------------------------------------------SPRKYQIVYPNLITFGYWHIAGLYGLYLCFTSAKWATILFSYILFVLAEIGITAGAHRLWAHKTYKAKLPLEILLMVFNSIAFQNSAIDWVRDHRLHHKYSDTDADPHNASRGFFYSHVGWLLVRKHPEVKKRGKELNMSDIYNNPVLRFQKKYAIPFIGAVCFALPTMIPVYFWGETWSNA-WHITMLRYIMNLNVTFLVNSAAHIWGNKPYDAKILPAQNVAVSVATGGEGFHNYHHVFPWDYRAAELGNN---SLNLTTKFIDLFAAIGWAYDLKTVSEDMIKQRIKRTGDGTDLWGHEQNCDE
>A0A835GP00	366	0.447	8.334E-109	57	360	362	28	329	338
---------------------------------------------------------RKFEFVYQNLITFAYWHIAGLYGLYLCFTSAKWATIVFSFILFVIAEIGITAGAHRLWSHKSYKVKLPLEILLMVMNSIAFQNTVIDWVRDHRLHHKYSDTDADPHNASRGFFYSHIGWLFVRKHPEVKKRGKELDMSDIYNNPVLRFQRKYAVPFIGAVCFGLPTLIPVYCWGESWTNA-WHITMLRYIMNLNATFLVNSAAHIYGKRPYDKKILPAQNIGVSIATFGEGFHNYHHVFPWDYRAAELGNN---SLNLTTKFIDFFAWIGWAYDLKTVSKEMIKQRSKRTGDGTnlWGLEDKDTPE-
>M4PTD0	366	0.467	8.334E-109	57	360	362	28	327	338
---------------------------------------------------------RKFEIVYFNLVSFAYWHIAGLYGLYLCFTSAKWATILFSFFLFVVAEVGVTAGAHRLWSHKTYKAKLPLQILLMVMNSLAFQNTAIDWVRDHRLHHKYSDTDADPHNASRGFFYSHIGWLFVRKHPDVKKRGKEIDISDIYNNPVLRFQKKYAIPFIGAVCFALPTLIPVYGWGETWTNA-WHVAMLRYIMNLNVTFLVNSAAHIYGKRPYDKKILPSQNIAVSIATFGEGFHNYHHVFPWDYRAAELGNNC---LNFTTKFIDFFAWIGWAYDLKTVSKEMIKQRSKRTGDGTNLWGLEDVDT-
>A0A670YRV8	366	0.399	8.334E-109	0	351	362	0	335	339
MPAFT----HITQNGVTHSEKVRPI-----Y--EQMDSEREMTDDIFDETYHEKEGPKPAKIyVWRNIILMSLLHLTALYAISFIP-SAKLLTLAWAFLCFILAGLGVTAGAHRLWSHRSYKASLPLRIFLAIINSMAFQNDIYEWARDHRVHHKFSETDADPHNAKRGFFFAHIGWLLVRKHPDVIEKGQKLDLSDLKADQVVMFQRRHYKISVVLLCFVLPSFVPWYFWGETFLTSFLLT-ILRYTSTLNASWLVNSVAHMYGNRPYDRHINPRENHFVVFGALGEGFHNYHHTFPFDYSTSEYGWRW----NFTTGFIDLMCFLGLASNCKKVAKESILARKIRTGDGSH----------
>A0A5N5PRH2	366	0.436	8.334E-109	46	351	362	41	342	346
----------------------------------------------FDESYKEKEGlVIPMKIVWRNVVLMALLHIGAVHGLTLVP-SAKAFTLLWAWICFLISAMGVTAGVHRLWSHRSYKAKLPLRVFLAIANSMAFQNDIYEWSRDHRAHHKYSETNADPHNAKRGFFFSHIGWLLVRKHPDVIEKGSKLDLSDLKADGVVMFQRRHYKLSVVVMCFLVPTLVPWYFWGESLSLAFFIPGLLRYAVTLNASWLVNSAAHMWGMRPFDRNINPRENKFVAFSAVGEGFHNYHHTFPYDYATSEYG----SVLNFTKMFIDFMSYIGLAQDCKKPSHDTILARIQRTGDGSH----------
>UPI00083BC57E	366	0.428	8.334E-109	56	356	362	33	328	350
--------------------------------------------------------PREYKLVWRNIILYIYLHVSALYGLYAIFASANWRTALFGLALVNLGNLGITAGVHRLWAHRSYKAKFPLRAFLVFLQTLAFQGSVIEWARDHRVHHKYSETDADPHNAKRGLFYSHVGWLLTKKHPEVFAKGKGIDYSDLTEDSLLKFQHKHYVYLMVFTSFFLPTFLPCYLWGETFLNAFFINM-LRYCCGLNITWLVNSAAHFFGDKPYDRFINPVENKHVSFLALGEGWHNYHHTFPWDYKTSEYG----YRLNPTAIFINCMAYIGQAYDLKSVSTEMIKKRVKRTGDGTHELWGW-----
>UPI00083BD571	366	0.426	8.334E-109	42	361	362	17	338	351
------------------------------------------SQPETNEDRKRK---YEWDIVWRNIIAFIVLHVLSFHGVYVALRDWKIGILLFAYAYGLLVAQGITAGAHRLWSHRSYKAKLPLRILLLFFQTTAFQNSVFVWVRDHRMHHKFTDTDADPHNAKRGFFFSHMGWLFVKKQKEVKEKGKVIDMTDITNDPILMFQHRYYAPLMLICCFLIPTLIPVYLWHEDLYPSFAMAAAFRYIFSVHSTWLVNSAAHIYGMKPYDRNIGPTENKLVSHLACGEGWHNYHHVFPWDYKTSELG-NY--RLNLTLAFIDLCAKFGWAYDLKTVPHEVVTRRALRTGDGSrkirikeiWGWGDEDMTIE
>Q4PP95	366	0.485	8.334E-109	36	356	362	20	332	354
------------------------------------DSEEAM-KSEKKE--ENDKFVR--QILWINVAHFTVLHIFAFYGLYLVFTSAKLATTFFAYILFVLGTFGISAGVHRLWSHKAYKAKFPLRVILMIFNSLAYQNSIWVWARDHRVHHKYSETDADPCNAKRGFFFSHVGWLMSKKHPDVTNIGKGVDLKDLEADPVVAFQKKYYFYLVALICIILPAVIPVMFWNESWTNAIFIPVFLRYTIGLNATWLVNSAAHMYGGRPYDKFINPSENFAVIIGTLGEGWHNFHHTFPWDYKTSELP-HYV--FNWTTGFIHLFAKIGWAYDLKSVSEQVVKARCKRTGDGSHEVWGW-----
>UPI00034F6E2F	366	0.415	8.334E-109	8	351	362	41	353	357
--------EDIRPEMKDD---IRD-PNYE-----DEEGPV-----------------PKLEYVWRNIILMALLHVGALYGITLVP-TCKFYTWLWACMYYVVSGLGITAGAHRLWSHRTYKARLPLKIFLIIANTMAFQNDVYEWARDHRAHHKFSETHADPHNSRRGFFFSHVGWLLVRKHPAVKEKGKLLDMSDLKAEKLVMFQRRYYIPGLLLLCFILPTLVPWYFWGETFQHSLYVATFLRYSLVLNATWLVNSAAHLYGYRPYDKNINSRENILVSLGAVGEGFHNYHHSFPYDYSASE----YRWHINLTTFFIDCMAALGLAYDRKRVSKAAVLAKIKRTGDGSY----------
>A0A7J8GF33	366	0.441	8.334E-109	44	351	362	56	355	359
--------------------------------------------PSYKDKEGPRP---KLEYVWKNIILMSLLHLAGLYGITLVPTCHVY-TCLWGIFYYLMSALGITAGAHRLWSHRTYKARLPLRVFLIIANTMAFQNDVYEWARDHRVHHKFSETDADPHNARRGFFFSHVGWLLVRKHPAVKEKGALLDLSDLKAEKLVMFQRRYYKPAILLMCFILPTIVPCYFWGETLLHSFHVAVALRYVIVLNATWLVNSAAHLYGYRPYDKTINPRENILVSLGAAGEGFHNYHHTFPYDYSTSE----YRWHVNFTTFFIDCMAALGLAYDRKTVSKAAILARVKRTGDGSY----------
>UPI001CBA34AF	366	0.419	8.334E-109	39	356	362	27	345	369
---------------------------------------FEYDAETVDGDLISDRFqlkraeNRRLDLVWRNIILFALEHLAALYGLYSIFTKAKLETTLFAAGLYIIGMLGVTAGAHRLWAHRTYKAKWPLRLILVIFNTVAFQDAAYHWARDHRVHHKYSDTDADPHNATRGFFFLHVGWLLCKKHPDIKEKGKGLDLSDLRADPILMFQRKHYYILMPLACFVLPTVIPMVYWNETLASSWFVASMFRWCFQLNMTWLVNSAAHQFGNRPYDKTMNPTQNAYVSAFTFGEGWHNYHHSFPWDYKTAEWGXA-----NITTAFIDMFATIGWAYDLKSVAPDMIKRRVLRTGDGSHELWGW-----
>E0VE45	366	0.437	8.334E-109	57	359	362	43	340	378
---------------------------------------------------------YEWKISWRNVFGFIYLHGGFFYAIYLIGsGQAKLFTTLWNVSLGLCAALGVTAGAHRLWAHKSYKAKWPMRLLLVIFQTMAFQNDIYEWVRDHRVHHKFVDTNADPHNIKRGFFFSHMGWLLIRKHPDVKTKGKTVDMSDLEEDPIVIWQRRTYLIVMPLLCFVMPTLVPYYLVNETFWNAWYISIF-RYMLSLHITWLVNSAAHIWGVKPYDKNISSSENATVGILAMGEGWHNYHHVFPWDYKAAELG-NY--NVNVTTGFIDLCAKIGWAYDLKSVSREIIEKRAKRTGDGT--LKHSTDP--
>UPI0005F4561F	366	0.417	8.334E-109	54	350	362	45	336	379
------------------------------------------------------PKYER-KIVWRNVILLTYLHIGAIYGLYFLITAAKFYTTLWVILIMYLAGLGVTAGAHRLWCHRSYKAKWPMRVILMVLQTAAFQNPMYEWVRDHRVHHRYTDTDADPHNSKRGFFFSHMGWLMVRKHPDVISKGPTIDMSDVEVDPIVRWQRKLYIVLMPLLCFVIPTWVPIYFWNERPMYA-WYAAIFKYVLSLHGTWLVNSAAHIWGMKPYDVTISATNSYGVSYLAFGEGWHNYHHVFPWDYKTSELN-NY--GSNITCAFIDFFAWLGWAYDLKTAKHDIIMKRATRTGDGS-----------
>UPI0013867948	365	0.450	1.141E-108	58	350	362	21	308	310
----------------------------------------------------------RRRIVWRNVVLLGLLHAAALYALALVP-AARPLTLLWAYFCFLLNALGVTAGAHRLWSHRSYKAKLPLRIFLAAANSMAFQNDIFEWARDHRVHHKYSETDADPHNARRGFFFSHIGWLFVHKHQDVIEKGRELDLTDLLADPVVRFQRKYYKITVALMCFLIPTMVPWCFWGESLWNSYFLASILRYTISLNVTWLVNSAAHMYGNRPYDKHISPRQNLLVTLGAIGEGFHNYHHTFPFDYSASEFGLNF----NPTTWFIDLMCWLGLATDRRRATKPMIEARKARTGDGS-----------
>A0A6P8SVJ5	365	0.435	1.141E-108	49	350	362	23	320	322
-------------------------------------------------KIGGEGEgRKRQDIVWRNVILMALLHLGAVYSLVLIP-TAQLLTLLWAYLCFLLTALGVTAGAHRLWSHRSYKAKLPLRIFLAAANSMAFQNDIFEWVRDHRAHHKFSETDADPHNARRGFFFAHIGWLFVRKHRDVIEKGGQLDFQDLVQDPVVRFQRKYYKTSVLIMCFLIPTLMPWYFWGESLWNSYFLATILRYTISLNVTWLVNSAAHLYGNRPYDKNINPRENTFVTFGAIGEGFHNFHHTFPFDYSASEFGLR----LNPTTCFIDFMCLLGLASDCKQAPKHIILSRKERTGDGS-----------
>UPI001471B9F8	365	0.424	1.141E-108	46	351	362	22	319	323
----------------------------------------------YREKEGPKP---PRKIVWKNVILMGLLHTGAVYSLLLIP-SASAHTLSWSVFCFMFSALGITAGAHRLWSHRSYKASLPLRIFLGLGNSMAFQNDIFEWARDHRVHHKYSETDADPHNASRGFFFAHIGWLLVRKHPDVIERGRKLDLSDLMADKVVKLQRKYYKLSVVLMCFLVPTVVPWYVWGESLWVAYFLATVLRYTLVLNATWLVNSAAHMWGNRPYDRTINPRENVFVAFSAIGEGFHNYHHTFPYDYATGEFG----WKLNFTTCFIDLMCFLGLARDCKRVSHDVLVARVQRTGNGSH----------
>UPI000775CCA5	365	0.398	1.141E-108	35	350	362	9	327	329
-----------------------------------RDGETDMSCNGQAEKSPfgsrEEENKQKVElkqiIVWRNVILMALLHIGAVYSLLLIP-KAHLYTLIWAYICFLMCALGVTAGAHRLWSHRSYKAKLPLRIFLAAANSMAFQNDIFEWARDHRVHHKYSETDADPHNAQRGFFFSHIGWLFVRKHRDVIEKGRKLDFSDLLEDPVVSFQRKYYKSSVVLMCFVIPTILPWYLWGESLWNSYFLASILRYTVSLNVAWLVNSVAHMYGNRPYDKGINPRQNTFVTFGAIGEGYHNYHHTFPFDYSASEFGLKF----NPTTWFIDFMFWLGLVTERKQAPNEMIQARKERTGDGT-----------
>UPI00189BEE19	365	0.422	1.141E-108	44	351	362	29	328	332
--------------------------------------------ESYREK-GGPP--PRRVLVWRNIILMLLLHVGALYGLTLLP-SASPLTLTWAAVCYVYSALGVTAGAHRLWSHRSYKASFPLRVLLALGNSMAFQNDIYEWARDHRVHHKYSETNADPHNAKRGFFFSHIGWLLVRKHPEVIEKGQKLQLADLKADEVVMFQRRYYKLSVVIFCFLAPTLVPWYFWGESLMVGYFVPGLLRYAMVLNATWLVNSAAHMWGNRPYDKSINPRENAFVALSAIGEGFHNYHHTFPFDYSTSEFG----CKINVTTAFINLMCFVGLARDCKQVSKEMITARVRRTGDGSY----------
>Q5XQ39	365	0.423	1.141E-108	45	351	362	31	329	333
---------------------------------------------TYREKEGPKPAKI---IVWKNVILMTLLHLSAVYAIFLIP-SASALTLLWAMLCFFISALGITAGAHRLWSHRTYKASLPLRIFLGVANSMAFQNDIFEWARDHRVHHKYSETDADPHNAVRGFFFAHIGWLLVRKHPDVIEKGRKLNVSDLLADEVVQFQRRYYKQSVLLACFLIPTFVPWYMWGESLWVAYFIPAVLRYTLVLNATWLVNSAAHMWGNRPYDNTINPRENKYVAFSLTGEGFHNYHHSFPYDYATSEFG----CKLNLTTCFIDLMCYLGLATDRKMVSREVILARAQRTGDGSH----------
>A0A1A8F1S0	365	0.423	1.141E-108	45	351	362	32	330	334
---------------------------------------------TYKEKEGPKPPRI---IVWRNVIMMSLLHLGAVYAIFLIP-SAAPLTLLWSVLCFLISALGITAGAHRLWSHRTYKASLPLRIFLAFANSMAFENDIFEWARDHRVHHKYSETDADPHNARRGFFFAHIGWLLVRKHPDVIEKGRKLELTDLLSDKVVMFQRRYYKLSVLLMCFLIPTFVPWYLWRESLWVAYFVPALLRYTLVLNASWLVNSAAHMWGNRPYDKSINPRENRFVTFSAIGEGFHNYHHTFPYDYATSEYG----CKLNLTTCFIDFMCFLGLARDCKRVSREAVLSRIQRTGDGSH----------
>UPI00146E54AF	365	0.429	1.141E-108	45	354	362	33	333	335
---------------------------------------------TYKEKEGPKP---PSVIVWRNVFLMTLLHIGAAYGICLVP-SASTLTLLWSVLCFVLSALGVTAGAHRLWSHRSYKASLPLKIFLGVANSMAFQNDIYEWARDHRVHHKYSETDADPHNAVRGFFFSHIGWLMVRKHPDVLEKGRKLEVHDLLADKVVMFQKKYYKASVLLMCFFVPMIVPWYLWGESLWVAYFVPALLRYTLVLNATWLVNSAAHMWGNRPYDHHINPRENKFVAFSALGEGFHNYHHTFPFDYATSEFGIKW----NITTCFIDTMCFLGLAKDRKRVSHEVVASRIQRTGDGS-PRS-------
>A9YRX6	365	0.460	1.141E-108	55	358	362	26	325	337
-------------------------------------------------------SPRKYQIVYPNLFTFGYWHIAGLYGLYLCFTSAKWQTMIFSFILFVLAEIGVTAGAHRLWAHKTYKAKLPLQILLMILNSIAFQNSAIDWVRDHRLHHKFSDTDADPHNATRGFFYSHVGWLLVRKHPEVKRRGKELDMSDIYNNPVLRFQKNYAIPFIGAVCFGLPTLIPVYCWGETWSTAWHITMF-RYVMNLNVTFLVNSAAHIWGKKPYDKKILPAQNIAVSIATCGEGFHNYHHVFPWDYRAAELGNN---SLNVTTKFIDFFAWIGWAYDLKTVSQDMIKHRALRTGDGSNLWGLEDK---
>A0A7T7WS63	365	0.425	1.141E-108	44	351	362	34	333	337
--------------------------------------------PTYKEKAGPKPPIV---IVWRNVILMSLLHLGALYGLTLIP-SASPLTLLWGLLCFVVSALGVTAGAHRLWSHRSYKASLPLRIFLCLANSMAFQNDIFEWARDHRVHHKYSETDADPHNAMRGFFFSHVGWLLVRKHPDVIEKGRKLELTDLRADKVIMLQKRYYKLSVVVMCFLLPMWVPWYLWGETLWVSYFVPAVLRYAMLLNATWLVNSAAHMWGNRPYDKNISPTENMFVTFSAIGEGFHNYHHCFPYDYATSEFG----CKLNITTCFIDFMCFLGLASDRKKVPREVVMGRIQRTGDGSH----------
>A0A482G2E8	365	0.408	1.141E-108	38	357	362	6	336	339
--------------------------------------EFNVPeKVETLEKtttqeqnsQLKKEEKIDLPIRWRNVAIFSALHMGAIYGIYLCFY-SKIQTLIFAYLLYLGGALGITAGAHRLWAHRTYKAKLPLRVFLGLMQTLALQNSIFEWSRDHRVHHKHAETNADPHNSNRGFFFAHMGWLLMKKHPDVIQKGSRIPLDDLLADPVVAFQKKFYRPLAILICFVLPTLIPVYFWNESWSNAYFVPAILRYVITLHFTWFVNSFAHMWGMRPYDKKINPAENLFVSIGAAGEGFHNYHHTFPMDYSTSEHGSAY---FNFTKFFIDFMALIGQAYNRNKVSAEQILARRKRTGDLSeketqsYGVEHEH----
>A0A834ISA2	365	0.417	1.141E-108	18	361	362	2	337	351
------------------PNAIL-MP--TGVLNE-NDDEV---CSTVPSTQENKSQQRKIEVVWTNVTIYIFLLLTALCGLVLTFTSARLYTTIYAVILYHLSCLGITAGAHRLWSHRSYKVKWPLKIILVICNTLAHENSIIVWARDHRVHHKYSDTDADPHNAKRGFFFSHVGWLLCKKHPEVKSKGKLLDISDLYTDPIVYFQHKYYMILMPLICFILPTYFPMVLWNETLRNS-FCLNILRYVCSLNAAWSINSLAHMWGNKPYDKSIVPVENKIVSIIALGEGWHNYHHAFPWDYKTSELG---KYSTNFSTLVIDGFAKIGWAYDLKTVSAEMVQKRVQRTGDGSHNIWgwgDKDQPKE
>A0A8C6S3G4	365	0.429	1.141E-108	28	351	362	51	354	358
----------------------------DIYDPTYQDAE-------------GPP--PKLEYVWRNIILMSLLHVGALYGITLIP-SCKFYTCLFACVCYVISMEGIGAGAHRLWSHRTYKARLPLRLFLIFGNTMAFQNDVYEWARDHRAHHKFTETHADPHNSRRGFFFSHVGWLLVRKHPAVKEKGGKLDMSDLEAEKLVMFQRKYYKPGILLICFILPTLVPWYFWGETLKHGLYVATFLRYALTLNITWLVNSAAHLYGYRPYDKNIDPRENALVSVGTMGEGFHNYHHTFPFDYSASE----YRWHINFTTFFIDCMAALGLAYDQKEVSKAAVLARIKRTGDGSH----------
>UPI000A30B89D	365	0.412	1.141E-108	19	351	362	32	355	359
-------------------EKVKTMPL---YLEED-------IRPEMKEDIYDPTYqdeegpPPKLEYVWRNIILMALLHVGALYGIILVP-SCKVYTCLFAFVYYVISIEGIGAGVHRLWSHRTYKARLPLRIFLIIANTMAFQNDVYEWARDHRAHHKFSETHADPHNSRRGFFFSHVGWLLVRKHPAVKEKGGKLDMSDLKAEKLVMFQRRYYKLGILLMCFILPTLVPWYCWGETFLHSFYVATLLRYAVVLNATWLVNSAAHLYGYRPYDKNIDPRQNALVSLGTMGEGFHNYHHAFPYDYSASE----YRWHINFTTFFIDCMAALGLAYDRKKVSKAAVLARIKRTGDGSH----------
>A0A067R1V5	365	0.416	1.141E-108	54	356	362	40	343	365
------------------------------------------------------PYpNYRTEVVWPNVVVHAYLNLAALYGAYLMFTSARLPTAIWAFILYEAGILGITAGAHRLWSHRAYKATWPLRVFLVLLQTLAFQTSAHEWVRNHRVHHKFSDTDADPHNVNRGFFFTHYGWMLTKKHPAVKENGKKVDSSDLDADPLLIFQKRYYMIIMPILCFVIPTAVPVFVWNETWSNAYHIAAVMRQVITLHMTLITNSVTHWpdtWRKRPYDKRICPSENFFVSLLTLGEGWHNFHHVFPWDYKTSEIGYNR---INPTTHFIDFCARIGLAYDLKTVPTSMVKRRVQRTGDGTHELWGW-----
>UPI001C8AC968	365	0.438	1.141E-108	27	361	362	38	365	379
---------------------------FEA-DVETNDGALATCTVEFKraEK-------RKLELVWRNIILFGYVHLAALYGVYLMFTQAKLATTVFAAALYVCGMLGITGGAHRLWAHRSYKAKWPMRLILIVFNTIAFQDAAYHWARDHRVHHKFSETDADPHNATRGFFFSHVGWLLTKKHPDVKAKGKILDLSDLHADRILMFQKKHYYVLMPLGCFILPTLIPMVCWNESFTCAWLVAAMFRWCFQLNMTWLVNSAAHKFGGRPYDKHMNPAENAYVATMTFGEGWHNYHHVFPWDYKTSEWG----NRLNMTARFIDLCAKIGWAYDLKSVAPDTVKRRVWRTGDGSHELWgwgDKDITPE
>B6CBS4	365	0.412	1.141E-108	34	359	362	21	340	379
----------------------------------DDDHSSNFSASDN---YSGKRRDYEWQIVWRNVFGFIYLHTGMLYGFYLIFTgQVKFFTVLFAVLFAILSAMGVTAGAHRLWAHRAYKARWPLRLILAFLQTMAFQNHLYEWVRDHRVHHKFTETDADPHNAKRGFFFSHIGWLMIRKHKDVFEKGASIDMSDLEADPIVMFQKKTYLVVMPILCFVLPAYIPIVWWGEVPWTSWYVATILRFTVSLNFTWLVNSAAHIWGNRPYDENIGATDNKTVAILAFGEGWHNYHHVFPWDYKAAELG-NYST--NMSTAIIDYAAKHGWAYDLKTVSVDMIRKRVARTGDGTHP-SNDDTK--
>A0A7M7KJ62	365	0.433	1.141E-108	58	350	362	68	356	400
----------------------------------------------------------KAQIVWQNVFVFVLLHGAMLYGIYVALVHAMWRTWFFAFLIGQLAGLGVTAGAHRLWSHRAYKARLPLRIVLMLFNCLACQNDLYEWTRDHRVHHKYSETDADPHNVNRGFFFAHVGWLMCKKHPEVFRKGKAVDCSDLLQDPVIRFQRRWYVPLTTFMCFYMPTVVPYYLFGETYWNAFFVSTMTRYVFSLNFTWLVNSAAHLWGNKPYDRHISPAENAFVSLVAIGEGFHNYHHTFPWDYRTSELG----WKINLTSMFIEAMAYIGQAYDLKTVPPAVVEKRKLRTGDGT-----------
>UPI00148C8DB6	365	0.391	1.141E-108	0	351	362	0	356	416
MAPNIIGSTFILAEtAISDannnkmaPTA-APVPVKQApAPPAKKMTPVAAAAPsmETKKFSGSTPY--KADIVWHNVVLFIILHSMAFYGLWLIFAESAYLELITAYFFSVLGGLGITAGVHRLWSHKAYKAKLPLRIFLMLCQSLAFQNSIWEWTRDHRVHHKFTDTHADPHNSRRGFFFAHMGWLMCKKHPDVGIKGKQIDMTDIEQDPVVMFQKKYYFVVMPICCFVVPMMIPYYFMGTSLKVCFFTCSMLRYALSLHGTWLVNSAAHFYGMKPYDTSISSVNSKVVASITFGEGWHNYHHVFPWDYKAAELG---TYSHNWTTGFIDMMAKIGQAYDLKSVSQEMVYKRVLRTGDGSH----------
>A0A1B6CS40	365	0.441	1.562E-108	57	339	362	49	328	329
---------------------------------------------------------YHWKIVWRNVIAFLYLHVGALYGLYLCFVSAKLLTSIWALSLGYIGGLGITAGAHRLWAHKAYKAKWPMRLLLAFLQTVAFQNHIYEWVRDHRVHHKFTDTDADPHNSKRGFFFSHIGWLMVRKHPDVFNKGKTVDMSDLEKDWVVVWQKRLYPVILPIFSFVLPTWIPCYFWGEDAWTSWYIAGIYRYTMSLNFTWLVNSAAHIWGWRPYDRTISSTENLAVAVVAVGEGWHNYHHSFPWDYKAAELG-NYRY--NLTTGFIDLCAKLGLAYDMKKASEDLI----------------------
>A0A3B3QWW1	365	0.446	1.562E-108	60	350	362	42	327	329
------------------------------------------------------------NIVWRNVVWMSLLHAGAVYSLFLIP-KAHPFTWIWSYVCFLVTALGVTAGVHRLWSHRAYKAKLPLRIFLAAANSMAFQNDIYEWSRDHRVHHKYSETDADPHNAKRGFFFAHVGWLFMRKHHDVIEKGKRLDFSDLLADPVVVFQRKYYKISVVLMCFIIPTLVPWYFWGETLWNSYFLSSILRYTVSLNVAWLVNSAAHMYGNRPYDRTISPRENRFVAFGAIGEGFHNFHHTFPFDYSTSEFGLR----LNPTTCFIDLMCWLGLASGCKKTSPEMIQARKLRTGDSS-----------
>A0A2I4B3W7	365	0.422	1.562E-108	44	351	362	34	333	337
--------------------------------------------STYREKEGPKPPRI---IVWRNVIMMSLLHLGAVYGVFLIP-SASFLTLLWSVLCFLVSALGITAGAHRLWSHRTYKASLPLRIFLSFANSMAFENDIFEWARDHRVHHKYSETDADPHNARRGFFFAHIGWLLVRKHPDVIEKGGKLDLSDLLSDKVVMLQRRYYKLSVLLMCFFVPMFVPWHFWGESLWVAYFIPALLRYALVLNASWLVNSAAHMWGNRPYDKNINPRENRFVTFSAIGEGFHNYHHTFPYDYATSEFG----CKFNLTTCFIDFMCLLGLAKDRKRVSREVVLSRTQRTGDGSH----------
>UPI0015DDFB52	365	0.450	1.562E-108	57	360	362	29	328	339
---------------------------------------------------------RKFEIIYPNLITFTYWHVAGLYGLYLCFTSAKWASILFAFFLFVVAEVGITAGAHRLWSHKTYKAKLPLEILLMVMNSIAFQNSAIDWVRNHRLHHKYSDTDADPHNASRGFFYSHVGWLLVRKHPDVKKLGKKLDMSDIYNNPVLRFQKKYAIPFIGAVCFGLPTLIPVYCWGETWTNA-WHITMLRYIMNLNVTFLVNSAAHIYGKRPYDKKILPAQNIAVSIATFGEGFHNFHHVFPWDYRTAELGNN---SLNFTTKFIDFFAWIGWAYDLKTVSNEMIKQRSKRTGDGTNLWGLEDVDT-
>A0A6M8P6N1	365	0.418	1.562E-108	56	353	362	43	339	347
--------------------------------------------------------LDWSKVVWRNVILFSLLHVYSVYGAYLALFATQWSTLGFSVILYFMAALGITMGAHRLWSHRSFKATLPLRMILALCQTVAFQNDIYEWARDHRVHHKYSETDADPHNARRGFFFSHMGWLMYRKHPHVIEKGSRLDLSDLEQDAVVMFQRKYYVPLVVTTCFVLPAVIPWLGWGEHPLTALMVAGFLRYTIVLHVTWFVNSLAHWVGTKPFDKHIYPSQNPVVAYLTLGEGWHNYHHVFPWDYRAAELG--GIINYNMTSLAIKACSKVGLAYDLRTVSPEMIEKRINRTGDPNYvPL--------
>UPI00077FB06B	365	0.427	1.562E-108	57	350	362	52	344	355
---------------------------------------------------------QKPvptQIVWRNVILFAYLHMAAVYGFYLMFTSAMWQTNLFAFILYLFSGVGVTAGAHRLWAHRSYKARFPLRVFLAFIYTIAFENDIYEWARDHRVHHKYSETDADPHNATRGFFFAHVGWLLCRKHPEVIKKGKNIDLSDLMADPIVRFHRKYYLKLVLLCCFILPTIVPMYFWGETFKNALFVATIFRLCFTLNQTWLVNSAAHMWGTRPFDVNINPRENPLVVLGAVGEGFHNYHHTFPYDYATSEYGIKY----NVTTAFIDAMACLGLAYDRKSASRSVVSARKLRTGQPS-----------
>UPI000A1CF68E	365	0.411	1.562E-108	0	353	362	0	341	355
MTPNPKDYAHN--EEVGDrtkPTGVLfesDM-GTD-------DGALTIYSGEFKQAQ-----TRKQSLVWRNIIIFTVLHIVSLYGGYLLVTQTKPATILFTFVIYSLGMLGLTAGTHRLWSHRSYKAKWPVRLFLVILNCLTFQDSIFVWVRDHRMHHKYSETDADPHNTSRGFFYSHIGWLLVKKHPDVTIKGKGLDLSDIRADPIVMFQHKYYYYLMPLGCFILPTLIPWLCWNESLSSSYFVAAVLRWCVQLNMTWMINSSAHAWGNKPYDKAMNPSQNSFVSLMTFGEGWHNFHHVFPWDYRTAEWGG---YSLSHATILINLFAKIGWAYDLKEVTPEMIKKRTLRTGDGTHEL--------
>UPI00051E5F6D	365	0.448	1.562E-108	44	351	362	58	355	359
--------------------------------------------ETYREKEGPKPPLQY---VWRNIILMSLLHLGGIFGLVLIPY-AKIQTLAWGVL--CLAGLCITASSHNLWSHRSYKATLPLRIFLTIANSLAFQNDIYEWVRDHRVHHKFSETDADPHNAMRGFFFSHIGWLLVRKHPDVIEKGQKLDLSDVKADKVVMFQRRYYKPSVVLLCFTLPTVVPWYFWEESLIISFFIPAILRYVIGLNATWLVNSAAHMFGNRPYDRYISPRENPLVSLGALGEGFHNYHHTFPYDYSTSEFG----WRFNLTTAFIDLMCFLGLASDRKKVSKEVILARKMRTGDGSH----------
>UPI0003318C22	365	0.449	1.562E-108	44	350	362	56	354	359
--------------------------------------------PSYQDKEGPRP---QLEYVWRNIILMSLLHLGALYGIVLIP-SCRLYTCLWAFLYYIISALGITAGAHRLWSHRTYKARLPLRVFLIIANTMAFQNDVFEWARDHRVHHKFSETDADPHNSRRGFFFSHVGWLLVRKHPAVKEKGALLDLSDLKAEKLVMFQRRYYKAGILLMCFILPTLVPWYFWEESFMNSLYVATLLRYAWVLNATWLVNSAAHLYGYRPYDKNINPRENILVSLGAVGEGFHNYHHTFPYDYSASE----YRYHINLTTFFIDCMAAVGLAYDRKKVSPATILARIKRTGDGS-----------
>UPI001873A3A5	365	0.457	1.562E-108	57	351	362	64	355	359
---------------------------------------------------------PRPKIvyVWRNIILMSLLHLGALYGIAMIP-TCKIYTCVWGFAYYLVSALGITAGAHRLWSHRSYKARLPLRFFLIIANTMAFQNDVYEWARDHRAHHKFSETDADPHNSRRGFFFSHVGWLLVRKHPAVKEKGGLLDLSDLKAEKLVMFQRRYYKPAVLLMCFILPTLVPWYVWGETFLHSLYIATFLRYAVVLNATWLVNSAAHLYGYRPYDRTINPRENILVSLGAVGEGFHNYHHSFPYDYSTSE----YRWHVNLTTFFIDCMALLGLAYDRKKVSKTAILARVKRTGDGSY----------
>A0A6J1RYN5	365	0.461	1.562E-108	52	359	362	44	347	361
----------------------------------------------------KKGERELQPIYWSNVYWFVVMHVMALYGLKLVFTDAKLLTTAWAVFLYVIGTLGVSAGVHRLWSHKAYKARLPLRMLLTFFNTIAFQNSIWEWTRDHRVHHKFTETDADPVNADRGFFFAHVGWLLCKKHPDVTRIGKTVDLSDIEADPCVAFQKKYYGPLVFTFCFLMPTVVPT-LWGESLWNAYFVAAMLRYTLSLHGTWLVNSLAHYVGDRPYDKSIAARENLIVSLGALGEGYHNYHHVFPWDYKTAELG---VYSTNLTTAFIDFMARIGQAYDLKYVNQDMIKTRTLRTGDGTHPVWGWDDK--
>UPI00083BDE05	365	0.384	1.562E-108	33	361	362	19	352	366
---------------------------------QRENDSKNRRLAET-EDFLSADESYRsskaefvPRIRWPDLVAQIFIHAGCVYGIYLIFAKAKLLTTLWAFATIYTSGFGITAGAHRLWSHRAYKAKWPLRLLLVFLFTITGQKHVYAWALDHRVHHKYSETDADPHNAKRGFFFAHVGWLFTTPHPDVVVKRKAVDMSDLEADPIVMWQKRFYIPLFALLTIGLPVMVPYYYWSESLWTSFWVNFNFRFCVTLNIAFFVNSVAHMWGQRPYDKYISPVENVVVSIAALGEGWHNFHHVFPWDYKTGELG---TYSFNMTTGFIDAFARIGWAYDRKYVSPAMVRRRANRSGDGSHvwGYGDADIPLE
>A0A1B0CEX9	365	0.418	1.562E-108	35	356	362	27	347	374
-----------------------------------NDNPLNVDGEEeiKGEESSTNYTDFKPEIRWPDLIVQIFIHAGALYGFYLM-FSIKFYSFLWFIALIYGSGFGITAGAHRLWSHKAYKAKLPLRLLLVFLFTIAGQRDAYTWAHDHRVHHKYSETDSDPHNAKRGFFFAHVGWLFLTPHPNVVEKRKTIDMSDLEADPLVMWHKRLYVPLFALFTIILPVAVPWYFWGEDLWLCFWTMFNLRFCTTLNIAFFVNSAAHMWGQRPYDKNINPAENIGVAVAALGEGWHNYHHVFPWDYKTGELG-NY--TLNPTTGFIDFFAKVGWAFERKSVSPDMIARRAARCGDGTHFLnSEE-----
>UPI0005F3A7BC	365	0.398	1.562E-108	37	350	362	27	338	381
-------------------------------------GEKALKQKLLTQTTLNSQPKYEWKIVWRNVISLAYLHIVALYAWYlLLTMQVSPLTFIWYFALGCFSCIGITAGVHRLWCHRSYKAKWPMRVILMVLHTIAFQNHIYEWVRDHRVHHKFTDTDADPHNSKRGFFFSHVGWLLIRKHPDVISKGATIDMSDLEKDPIVVWQRRYYAVLMPLLCFVLPMLVPIYFWNERPIYA-WYGAVCKYVTALNGTWLVNSAAHMWGMKPYDSSISPTDGYsILGIGVFGEMWHNYHHVFPWDYKAAELGY---YRRNITCAFIDFFAWLGWAYDLKTVGHDLVKKRAARTGDGS-----------
>E0VW13	365	0.490	1.562E-108	55	353	362	60	357	399
-------------------------------------------------------FEFQTKIVWFNAIGFLLMHLAGFYGISLSLWDMTKgrfLTFGWMFFLVFLGGEGITVGAHRLWSHRSFKATKPLQIILIIMQTLAGQNCCYIWARDHRQHHKYSDTDADPHNASRGFFFSHIGWLMMKKHPEVIRKGKGVDMSDLEANPIIMFQKKYYKSLYFIIAMIIPVFVPVYFWNEPFWKSVFVNYFGRYILLLNITWSVNSVAHMFGTKPYDKNILPVESTFVSFIGLGEGWHNYHHVFPWDYKASEFG----MPLNFTAHLIEFLAKVGLAYDLKEVTENVMENRIKRSGDGSHPV--------
>A0A2K6GG46	364	0.438	2.138E-108	57	350	362	15	303	305
---------------------------------------------------------QGQRIVWRNVVLMSLLHLGAVYSLALIP-DAQPLTLLWAYICFLLTVLSVTAGAHRLWSHRSYKAKLPLRIFLAVTNSMAFQNDIFEWSRDHRVHHKYSETDADPHNAGRGFFFSHVGWLFVRKHRDVIEKGRKLDVTDLLADPVVRFQRKYYKVSVVLMCFVVPTLVPWYTWGESLWNSYFLASILRYAVSLNVTWLVNSAAHMYGNRPYDRNISPRQNPLVTLGAIGEGFHNYHHTFPFDYSASEFGLNF----NPTTWFIDFMCWLGLATDRKQVTKPMIEARKARTGDGS-----------
>A0A0A9X674	364	0.442	2.138E-108	44	338	362	19	313	321
--------------------------------------------ENIKTEQPVRPGNQdsyEWQLVWRNILLFIYLHMAALYGAWLMVTSASWATVAWAILMYQCSALGITAGAHRLWAHRSYKARLPLRILLAFFNLISFQNDIMEWARDHRVHHKYSETDADPHNATRGFFFSHVGWLLCRKHPLIKEKGKGIDMSDLEKDTVVAFQKKYYLTLMPLACFVFPTVVPMYFWGESFVNAWFVATMFRYAFTLNMTWLVNSAAHMWGQKPYDASINPAENLMVALGAAGEGWHNYHHVFPWDYKAAELG-NYRA--NPTTMFIDFMSKIGWAYDLKTVPKEV-----------------------
>UPI0018E7C7A3	364	0.400	2.138E-108	14	350	362	8	324	326
--------------AVDGEKRT---PFCDG----REESPLG-SKSEGSARYS-------QQIVWRNVVLMTLLHIGAVYSLCLIP-KAQLLTLIWAYLCFLMTALGVTAGAHRLWSHRSYKAKLPLRMFLAAANSMAFQNDIFEWCRDHRVHHKYSETDADPHNACRGFFFSHIGWLFVRKHRDVIEKGRKLDFTDLLDDPVVRFQRKYYKSSVALMCFVIPTLVPWYIWGESLWNSYFLASILRYTVSLNVTWLVNSAAHMYGNRPYDKYISPRQNAFVTLGAIGEGFHNYHHTFPFDYSASELGLKF----NPTTWFIDFMFWLGLVTDRKQAPKEMILARRERTGDGS-----------
>UPI001955D302	364	0.405	2.138E-108	24	351	362	0	323	327
------------------------MPDMDikTAVWRPTPEQ---SVEdvfdtTYKEKEGPKP---PVVIIWRNVILMSLLHSAALYGLLLVP-SASVLTLFWTLVCYVFSGLGITAGAHRLWSHRTYKASLPLRIFLAFANSMAFENDIYQWARDHRAHHKYSETDADPHNAQRGFFFSHIGWLLVRKHPDVIEKGRKLEISDLKADKVVMFQRKYYKLSVLLMCFFVPMFVPWFLWGESLWVAYFVPAILRYALVLNSTWLVNSAAHMWGNRPYDSTIYPRENRFVAFTTIGEGFHNYHHTFPFDYATSEYG----WKLNLTTFFIDLMCLLGLASDPKSVTRDAMNARIVRTGDGSH----------
>A0A8B9JSS5	364	0.432	2.138E-108	53	350	362	34	326	328
-----------------------------------------------------KEEKRGQTIVWRNVVLMALLHLAAVYALQLIP-RAHPFTWIWSYVCFLITGLGITAGAHRLWSHRSYKAKFPLRMFLAAANSMAFQNDIFEWSRDHRGHHKYSETDADPHNASRGFFFSHVGWLCVHKHKDVIEKGKRLDVSDLLADPVVMFQRKYYKLSVVMMCFVVPTLVPWYFWDESIWNSYFLPGILRYTICLNCTWLVNSAAHIYGNRPYDKYINPRENCLVTFGAMGEGFHNFHHTFPFDYSASEFGLR----LNPTTCFIDFMCLLGLASNRKKATPEMIKSRKLRTGDGS-----------
>UPI0015A83E41	364	0.408	2.138E-108	40	350	362	7	312	329
----------------------------------------ALAEESVESKVEQKPQ-YKTKIVWFNVILFVYLHLSFFYGVYLGLTSAYLKTCLFGYIYGNIGGLGITAGSHRLWSHRSYKARWPLRVLLCIFASIAAQNDIYEWCRDHRVHHKFTETDADPHNIKRGFFFAHMGWLMCRKHPAVASKGKTVYLDDLWADPIVRFHRRFYIPMVLLFSFYVPTMIPVWFWGETLWNSFFIAGLARYCFSLNVTWLVNSVAHKYGDQPYDRYIEARENSIVALLGHGEGWHNYHHVFPWDYSTSELG----YTFNLTKIFIDFMALIGLAYDRKIVHPELVKNRKLKTGDGT-----------
>UPI0014774E44	364	0.442	2.138E-108	44	350	362	31	329	336
--------------------------------------------ETYKEKDGPKPPMI---IVWKNVILMTLLHIGAVYGIFLLP-SARMLTLAWSVICFLISALGVTAGVHRLWSHKSYKASLPLRIFLAFANSMAFENDIFEWSRDHRVHHKFSETDADPHNAVRGFFFSHIGWLLVRKHPDVIEKGKKIDLSDLKADKVVMFQRKYYKISVVLMCFTVPTLVPWYLWGENFWVSYFVPGLLRYAVVLNSTWLVNSAAHMWGNRPYDVNIYPRENKLVILTTIGEGFHNYHHTFPYDYATSEFG----CKMNLTTCFINFMCFLGLAKDCKTVAPEIVLARAQRTGDGS-----------
>A0A8J5K201	364	0.415	2.138E-108	56	351	362	44	337	346
--------------------------------------------------------LDWSKVVWRNAILFALLHMYSVYGLYLAIFAVKWKTIGFSVLLYFMAALGITMGAHRLWSHRSYKATLPLRVILAAFQTLSFQNDIFEWARDHRVHHKYSETDADPHNARRGFFFSHMGWLMYRKHPKVIEKGRNLDLSDLKEDAIVMWQRKHYVPVVLLTCFVMPTFLPWFFWEENAVNALMVAGFLRYTTVLHVTWLVNSLAHWVGNKPFDKSIYPSQNPVVAYLALGEGWHNYHHVFPWDYRTAELG--GLVDYNITSLVIGFCSKIGLAYDLKTVTPEMIEKRANRTGDGSY----------
>Q95NQ5	364	0.422	2.138E-108	57	361	362	33	336	351
---------------------------------------------------------RQTQIVWRNVAIFTYLHLGFLYGAYLMLTTVMWKTRLFCLILYVCSGLGITAGAHRLWAHKSYKAKLPLRIILTLFNTLAFQDAVVDWARDHRMHHKYSETDADPHNATRGFFFSHVGWLLVRKHPQIKAKGHTIDMSDLRADPVLRFQKKYYMYLMPLICFIMPSVVP-ALWGETVWNGYFTCAVFRYVAVLNGTWLVNSWAHLWGDKPYDRHINPVETKVVSVAAIGEGFHNYHHTFPWDYKAAELG-NY--TFNITKFFIDTMATIGWAYDLKTVSTDVIQKRITRTGDGSHPVWgwgDKNIPEE
>A0A250YGB1	364	0.415	2.138E-108	8	351	362	40	352	356
--------EEIRPEMKDD---IHD-PSY-----QDEEGP-----------------LPKLEYVWRNIILMGLLHVGALYGLTLVP-TCKFYTWIWAYMYYVVSALGITAGAHRLWSHRTYKARLPLRLFLIIANTMAFQNDVYEWARDHRAHHKFSETHADPHNSRRGFFFSHVGWLLVRKHPAVKKKGGLLDMSDLKAEKLVMFQRRYYKSALLLMCFILPTLVPWYCWGETFPHSLFVATFLRYAVVLNATWLVNSAAHLYGYRPYDKNIESRENILVSLGAVGEGFHNYHHSFPYDYSASE----YRWSLNFTTFFIDCMAAIGLAYDRKKVSKAAILARIKRTGDGSY----------
>UPI00032B0B39	364	0.428	2.138E-108	2	351	362	41	356	360
--PTE---EDIRPE-------FKD----DIYDPSYQDEE------------GPRP---KLQYVWRNIILMALLHIGALYGITLVP-SCKFHTWLWAFGYYLVSVVGVTAGAHRLWSHRTYKARLPLRLFLIIADTMAFQNDVFEWARDHRTHHKFSETNADPHNSRRGFFFSHVGWLLVRKHPAVKEKGRLLDLSDLKAEKLVMFQRRYYKPAVLLMCFILPTFVPWYFWSETFQHSLYVATFLRYAVVLNITWLVNSAAHMYGYRPYDKNIDPRENALISLAALGEGFHNYHHSFPYDYSTSE----YCWHINLTTFFIDCMAALGLAYDRKRVSKGAILARIKRTGDGSH----------
>A0A226DE17	364	0.441	2.138E-108	57	352	362	20	312	370
---------------------------------------------------------YKMELVWRNIIGMIYLHYGALIGLYlWFSGQVHWQTIIFGFVFAYSSAFGVTAGTHRLWAHKAYKANLPLRIMLAAMQTAACQNSIHEWCRDHRVHHKFSETDGDPHNAKRGFFFAHMGWLLCKKHPHVRSKGKVVDMSDLEQDPVVMFQKKFFVPLTTLTCFVIPTYIPIAYFGETFYTA-WNITLLRYILTLHATWLVNSAAHIWGFRPYDSSINPAENKLVSIITPGEGWHNFHHIFPFDYKAAELG---DYKHNFSTAFIDFFAWLGWAYELKTVPERVILARIARTGDGTHP---------
>UPI0004CD874F	364	0.433	2.138E-108	59	351	362	52	341	372
-----------------------------------------------------------PKIKWLDLSVQIFIHAGCLYGIYLIFTQAKLLTSLWAFMTIYMSGFGITAGAHRLWSHRAYKAKWPLRLLLVFLFTIAGQRHVYAWALDHRVHHKYSETDADPHNAKRGFFFAHVGWLFTSPHPDVVAKRQAVDMSDLIADPIVMWQKKLYIPLFALLTIGLPVCVPWYFWNESLWTSFWVNFNFRFCVTLNIAFFVNSVAHIWGQRPYDKDISPAENLLVSIAALGEGWHNYHHVFPWDYKTGELG---SYSYNITTGFIDAFARIGWAYDCKYVSPEMIRRRADRTGDGTH----------
>A0A8B7YJI2	364	0.396	2.138E-108	16	347	362	53	366	376
----------------DDP----DMPSTaEG-PPR--------TATGTAK--PGDPSENQTRIVWRNVILMAALHVVSVYSFFFLTWKCRPYTLLWAVGMYVCSGLGITAGAHRLWAHRCYKAKLPLRILLAIFNCMAFQNDIFEWARDHRVHHKYSETDADPHNATRGFFFSHVGWLLVRKHPKVIEKGSKINLRDLIDDPVVRFQRKYYQSLMFFFCFVGPTIVPIYLWGETFWNTLCVATLLRYCFLLNCTWMVNSVAHLWGSRPYDRFINPAENRLVSSLAIGEGWHNYHHTFPWDYKTGELG----WRINFTTMFIDLMAALGQVSDRKVVPKATIVARKKRTG--------------
>UPI0005CDE052	364	0.522	2.138E-108	47	351	362	62	364	379
-----------------------------------------------EEKFKKYEWrFTRKDIIWRNVVAITLFHLMSLYAYITFPYFQRLKTLLWGWMVSVIASFGVGAGVHRLWTHRSYKAKTPLRIILLCCYSTAGMNSIFNWVRDHRVHHKFSETDADPHNSTRGFFFSHVGWLMLRKHSEVLRKGRQIDMNDILNDPVVAFGEKYFIPLKIIFCFIGPVIIPVYVWNEDWYYAITTQILMRYAFVLNATWCVNSVAHMFGWRPYDKMIAPTENLLISYVTGGEGWHNYHHAFPWDYKASEMGH---PMIDLSTYFIHTFALIGWAYDMKQASPELIKSMVMKKGDGTH----------
>UPI00148D31EB	364	0.449	2.138E-108	45	351	362	81	379	383
---------------------------------------------TYKEKEGPKP---PRSIVWRNVLLMTVLHLAAAYGLLLIP-SASPLTLLWSVLCFVISALGVTAGAHRLWSHRSYKATVPLKIFLSLANSMAFQNDIYEWARDHRVHHKYSETDADPHNAVRGFFFSHIGWLMLRKHPDVIEKGRKLELSDLQADKVVMFQRNYYKLSVVLMCFFIPMFVPWYLWGESLWVAYFVPALLRYTLVLNATWLVNSAAHMWGNRPYDKNINPRENKFVTFSAIGEGYHNYHHTFPYDYATSEFG----CKLNLTTCFIDLMCFFGLANNRKRVSSELVLARMQRTGDGIH----------
>A0A3S2PIU8	364	0.378	2.138E-108	7	356	362	43	374	399
-------RDKMPPQGQK-----KDsWVLYET-DAKDED--VTHHVPPSAEK-------RELKIVWRNVFIFLYLHIAALYGGYLFLTSVMWKTRIATIILYVISGLGITAGAHRLWAHKSYKAKLPLRILLTFFNTLAFQDAVVDWARDHRMHHKYSETDADPHNATRGFFFAHVGWLLVRKHPQIKAKGKTIDLSDLWADPVLRFQKKYYMILMPLTCFIMPSVLPT-LWGESLWNGYFCTAIFRYVAILNSTWLVNSAAHLWGHRPYDKNINPVEIKAVCAAALGEGFHNYHHTFPWDYKTAELGH---YSFNITKLFIDAMASIGWAYDLKTVSPDVIEKRVKRTGDGSHSVWGW-----
>UPI00148BA1FD	364	0.398	2.138E-108	11	356	362	45	387	416
-----------RGQARDD-TQTKDQAGVDdnlGYKEE-NAVYKELIAKESEQQEQDKEEEYNPQIRWPDLCAQTFLHAGALYGIYLLFY-AKLYTFLWAAVCIWVSGIGITAGAHRLWSHKSYNASLPLRILLAFMFTIAGQRDAYTWALDHRIHHKFSETDADPHNVNRGFFFAHVGWLFLTPHPKVIEKRKIIDMSDLEADAVVMFQRKYYIPLFALCSIILPVVVPWYFWQEDLWMSFWINFNMRFTWTLNVAFFVNSVAHMWGNKPYDKKISSVEVPLVSLLAMGEGWHNYHHVFPWDYKTGEFG-NY--TLNVTTAFIDFCARIGLASGRKSVSPDMVKRRADKCGDGTRFLSDE-----
>A0A6J2T7Z9	364	0.473	2.138E-108	40	351	362	64	377	444
----------------------------------------NMInLEEYKRSFRGDnilGWKFNAPLKWDKVIQISLLHFICVGCLLTYPLHRlNWNTVLWSFFTGGVAGFGVTAGAHRYWTHRSYKANVVLRFILMICFCVSGQNTLYDWVRDHRVHHKYSETDADPHNANRGFFFSHVGWLMMLKHPEVLRRGRQIDMSDIMADPVVRFHQKYFVPLKIFLCFILPTVVPVYFWGEEWALSFIQQCIFRYVSSLNFTWSVNSAAHLWGSRPFDKRIMPSENIYVSIVAMGEGWHNYHHVFPWDYKAAELGQ---YSVNFTTMVLDAFHKLGWAWDMKQPSKELVLRTLQKYGDGTH----------
>UPI00193D4630	364	0.414	2.138E-108	44	347	362	368	666	672
--------------------------------------------NKVSTKELDKTH-YELKIVWRNVIIFTFIHLAAIYGLYLYLFRAKCLSFIWFTLVGFAGGFGITVGAHRLWAHRSYKAKWPMRLILMIFNTVAFEDDIYQWVRDHRVHHKFVDTDADPYNVRRGFFFSHMGWLLVRKHPDVIKKGATIDCSDVIQDPIVAFQRKWYMYLMPLCCFIIPALIPWLAWNENLWYSWYIAVF-RYCTSLHLTWMVNSVAHMWGMKPYDKSLTATNNVGVGIFAFGEGWHNYHHVFPWDYKASEFG-NYRC--NFSTAFIDFFAYLGLAYDLKTVPADMIKKRILRNG--------------
>A0A8J6H7L2	364	0.420	2.138E-108	18	361	362	705	1041	1458
------------------PKFVQAMP-----PNQLGnslfLSETNsaepvqiISKQELPQSksyvRSTKPQ-YRWQIVWRNVLIFIYLHVTAIFGIYYMFTLMQWRTFVW----------GITAGAHRLWAHRTYKAKLPLRILLMLAQTFALQNDIHEWVRDHRVHHKFTDTDADPHNSTRGFFFSHMGWLMVKKHKDVFIKGKTVDMSDVASDPVVRFQRKYYLILAPLLTFAIPAIVPWYFWNEHPAVCWCTATVLRYLMSLHATWLVNSAAHIWGVKPYDKNIRASENKAVAMVTYGEGWHNYHHVFPWDYKTAELG-NY--RLNTTTALLDLMAKIGWAYDLKTVSVDMINNRVKRTGDGSR---LVDAPSE
>A0A3B4CMU1	364	0.421	2.926E-108	41	351	362	9	315	319
-----------------------------------------MVEDVFDESYREKKG-PKPPIvvVWRNVVLMSLLHLGAIYGLFLIP-SASSLTLLWAVLCFLYAGLGITAGVHRLWSHRSYKASLPLRIFLAFANSMAFQNDIFEWARDHRVHHKYSETDADPHNANRGFFFSHIGWLLVRKHPDVIEKGSKLELSDLKADKVVMFQRRVYKQSVLLMCFVVPTVVPWLLWNESLWIGFFIPALLRYSVGLNATWLVNSAAHMWGNRPYDININPRENRFVTFSAMGEGFHNYHHTFPYDYSTSEYG----WKLNVTTCFIDLMCLLGLAWECKLAARDLVKARAQRTGDGSH----------
>A0A6P4Z0X6	364	0.422	2.926E-108	38	351	362	8	316	321
--------------------------------------EVRTSKYSWNGEQ-KQPHGQPVQIVWRNVVFMSLLHLGAVYGLVLLP-QAHIYTAVWAILLHYFSGvLGITAGAHRLWAHRTYKARLPLRVVMAMANSVAFQNHIHEWSRDHRCHHKYSETNGDPHNASRGFFFSHCGWLLVRKHPDVIAKGKQIDLSDLAADPVVRFQKRYYLPSVLLLCFTLPTVVPILAWRESLTNAFCIAVLSRYVLTLNATWLVNSAAHLWGTRPYDRSIRPAENRFVSSVAGGEGWHNYHHTFPFDYATGELG----WRLNMTTVFIDLMAWAGLAYDLRTAPPSVVRARALRTGDGTW----------
>UPI0005F45C4E	364	0.423	2.926E-108	49	347	362	19	316	322
-------------------------------------------------KASTKESYKtgyEWKIVWRNVMIFAYIHLAALFGLYVLFFRAKYQTAIWFIVVAIPGGLGITAGAHRLWAHRSYKAKWPLRFILMIFQTIAFQDDIYQWVRDHRVHHKFTDTDADPYNVRRGFFFSHVGWLLVHKHPDVTAKGATVDCSDLKQDPIVIFQKKWYRYLMPLCCFIIPTLVPCWAWNESLLYS-WHCVVCRYCLNLNSTWLVNSAAHMWGMKPYDKSISSANNAGVAFAALGEGWHNYHHVFPWDYKAAELG-NY--RLNFTTAFIDFCAYLGLAYDLKTVPADIIRKRAARSG--------------
>C3ZZN6	364	0.435	2.926E-108	54	355	362	23	320	323
------------------------------------------------------PRAQPLQIVWRNVVFMTLLHIGAVYGLVLIP-HAHTYTTVWAIFLHYFSGvLGITAGAHRLWTHRSYKARLPLRVVMAAANSVAFQNHIHEWSRDHRCHHKYSETDADPHNASRGFFFSHCGWLLLRKHPDVKAKGKLIDMTDLAADPVVRFQKRYYLASVLLLCFALPTAVPILAWQESLRNAFFIAVVSRYVLTLNVTWLVNSAAHLWGNRPYDRSIHPAENGFVSAMAGGEGWHNYHHTFPFDYATGELG----WRINMTTVFIDAMAWTGLAYDLRTASPNVVRARALRTGDGTWKGEH------
>A0A2I4AYB9	364	0.415	2.926E-108	40	351	362	20	327	331
----------------------------------------AWTADDvFDNTYREKGGAQPMVLVWRNIILMSLLHVGALYGLLLIP-STTPLTLAWTAVCYVYSALGVTAGAHRLWSHRSFKASFPLRVFLAVGNSMAFQNDIYEWARDHRVHHKYSETNADPHNAKRGFFFSHIGWLLVRKHPDVIEKGQKLQLEDLRADEVVMFQRRYYKISVVIFCFLAPMLVPWYFWGESLMVAYFVPGLFRYAMVLNATWLVNSAAHMWGNRPYDKAINPRENLFVALGAIGEGFHNYHHTFPFDYATSEFG----CKINLTTAFIDLMCLLGLARDCKQVSKEMIVARVQRTGDGSY----------
>A0A6J1WKS1	364	0.437	2.926E-108	44	351	362	15	322	334
--------------------------------------------NEQSEKDLEKviqPSaeDRKLDIVWPNVFIFLIAHIAGLYGCYLFLGQVKLLTCVFAVVVYIIAGLGITAGVHRLWSHRAYKARFPLRVILAIFNSMAFQHPVLIWARDHRVHHKYSDTDADPYNATRGFFFSHIGWLLVRKHPEVKAKGQQIDLSDLYADPVLRYQEKYYMPLMLATCFVLPTYIPT-LWGETAWNAFFVCAVFRFIVGMNVTWLINSAAHKWGYRPYNKNINPGDGKTLALMVLGEGYHNYHHTFPWDYRTAELG----APLNLTTRFINLMAKIGWAYDMKSVSKEVIEKRKMRTGDNNH----------
>UPI000C143335	364	0.428	2.926E-108	47	359	362	17	322	336
-----------------------------------------------KEKNLA-PHPRKWDIAWRDCTISLIFHIGAAYGLYLSFTAAKWQTWVFAILLHVVTNLGVSVGAHRLWTHKSFQAKLPLRVILLFLFTMAFQYSVVSWSRIHRMHHKYTDTDADPHNAKRGFFFSHMGWLMIKKHPEV--KAHKVDMSDLMQDPLLRFQHRHYWEALFLLCFLLPTYIPT-MWGEQARTAFYICVCLRYIGSLHITWLVNSAAHMWGSKPYDKNMTPVEIRIISLLAGGEGFHNYHHVFPWDYRIAEFGG---YSLNIGKLFIDIMAKIGWAYNLKSVPDELIEKRVKRTGDGTHPIWGWDDP--
>A0A1W4X677	364	0.517	2.926E-108	58	351	362	22	310	336
----------------------------------------------------------ETKIKWVNSISIILIHLLAILGFFTFDYITKWRTFLWGLFVGGLGGFGVTAGAHRLWSHRSYKAKLPLRIFLMLCFSIAGQNNLYNWVRDHRVHHKFSETVADPHNANRGFFFSHVGWLMMKKHPQVIEKGKKINMDDLFEDPVAAFLIRNFWWLKLMMCFFAPSVVPHVFWGETWYWSVYSQAVCRYVLNLNFTWLVNSIAHMWGNRPYDKAISPSENFVVSLLSIGEGWHNYHHTFPWDYRAAELG-----KFSVTTFWLNLFAKIGWAYDLKIPSDNLVRMIAENRGDGTY----------
>M1FXD6	364	0.421	2.926E-108	56	353	362	43	339	347
--------------------------------------------------------LDYSKVVWRNVILFSLLHVYSVYGAYLAVFATQWATLGFTLILYFMAALGITMGAHRLWSHRSFKARLPLRVALAVCQTIAFQNDIYEWARDHRVHHKYSETDADPHNARRGFFFSHMGWLMYRKHPHVIEKGKRLDLTDLEQDGVVMFQRKYYVPLVVGTCFVMPAVVPWLGWGEHPITALMVAGFLRYTVVLHVTWFVNSLAHWVGSKPFDKNIYPSQNSVVAYLTMGEGWHNYHHVFPWDYRAAELGglINY----NMTGLAIKACSKLGLAYDLRTVSPEMIEKRINRTGDTSYvPL--------
>A0A2H8TVF3	364	0.484	2.926E-108	30	351	362	13	336	352
------------------------------YDILQEeiDQLKNVQKEqkttSYDEEQSQVPVS-KQEIIWTNVVFITLLHVAAVYCFFNYLFTTKYQTYFWAFIVGGIGGFGVTGGAHRYFTHRSFKAKLPLQIILLLCYTVSGQNDIPDWVRDHRVHHKFSETDADPHNANRGFFFSHVGWLMQRKHPEVYKRGRTIDMSDIKNDPLVQFHTKYFLLFKLLFCFIIPVLVPVYAWNENWTEAISSLAIVRYVLNLNFTWSVNSVAHIWGKKPYDKRIQPAQNVIVSIVAMGEGWHNYHHAFPWDYRAAELGG---YLLNTTTMWLDLFNRIGWAYDLRTPSKWLVQSVALNHGDGSW----------
>UPI00158885DB	364	0.410	2.926E-108	48	361	362	29	342	353
------------------------------------------------EEINQKHYI--PKIKWLDLSVQIFIHVGCLYGLYLMFTKAKLLTSIWAFVIIYTSGFGITAGAHRLWSHRAYKAKWPLRLLLVLLFTITGQRHVYAWALDHRVHHKYSETDADPHNAKRGFFFAHVGWLFTEPHPDVVAKRKAVDMSDLIADPIVMWQKRYYIPLFALLAIGLPVLTPWYFWNESLWTSFWVSFNFRFCVTLNIAFFVNSVAHMWGQKPYDKYISPVENIAVSIAALGEGWHNYHHVFPWDYKTSELG-NY--SFNITTGFIDAFAKFGWAYDCKSVSSGMIRRRANRTGDGSHikniwGYGDDDIPQE
>A0A7L1C106	364	0.436	2.926E-108	45	351	362	52	350	354
---------------------------------------------TYQQKEGPRPPLRY---VWRNIILMSLLHLGALLALPMIPY-AKIQTLAWAVLCFTLSALGITAGAHRLWSHRTYKATLPLRIFLTIVNSMAFQNDIYEWARDHRVHHKFSETDADPHNAMRGFFFSHIGWLLVRKHPDVIEKGQKLDLSDLKADKVVMFQRRYYKPSVVLLCFTMPAVVPWYFWDESIIISFFIPVILRYATGLNTTWLVNSAAHMFGNRPYDQNINPRENPLVSLGALGEGFHNYHHTFPYDYSTSEFG----WRFNVTTAFIDLMCLLGLASDRKKVSKEVILARKMRTGDGSH----------
>A0A6J0TIJ8	364	0.438	2.926E-108	44	351	362	53	352	356
--------------------------------------------ESYREKKGPKPA---TVYVWRNIILMFLLHVSAVYALWLIP-ATHILTLVWAMLCFILSGLGITAGAHRLWSHRSYKATLPLRIFLAVINSMAFQNDIYEWARDHRGHHKFSETDADPHNASRGFFFSHIGWLLVRKHPDVIEKGKKLDLSDLEADKVVMFQRRYYKLSLLIMCFFVPSIVPWYFWGESLYNSFFIAAILRYALILNATWLVNSAAHMYGNRPYDRNINPRENHFVVFGALGEGFHNYHHTFPFDYSTSEFGLKW----NFTTAFIDLMCYLGLASDPKRVAKETILARKMRTGDGSH----------
>UPI000F0A5976	364	0.413	2.926E-108	46	351	362	52	353	357
----------------------------------------------FDESYKEKDGPQPPrQIVWRNVVLMTFLHIGAVYGLIIIT-SASALTVLWTCVCYVISALGVTAGAHRLWSHRSYKAKLPLRIFLAIANSMAFQNDIFEWSRDHRVHHKYSETSADPHNATRGFFFAHIGWLLVRKHPEVIEKGTKLDLSDLKADEVVMFQRRYYKLSVVVMCFLVPMLVPWYLWGESLWVGYFIPGLLRYTVVLNATWLVNSAAHMWGMRPYDCNINPRENTFVAFSAVGEGFHNYHHTFPYDYATSEYG----SRLNITKAFIDLMCYFGLAKDCKRVPHDTVMARVRRTGDSSH----------
>A0A6P3ETS6	364	0.403	2.926E-108	24	351	362	36	354	358
------------------------MPLYseEDIRPEMKDD---IRDPNYEDEEGPAP---KLEYVWRNIILMALLHVGALYGVTLLP-TCKFYTWLWVIACYLVSGLGITAGAHRLWSHRTYKARLPLRIFLIIANTMAFQNDVYEWARDHRAHHKFSETHADPHNSRRGFFFSHVGWLLVRKHPAVIEKGRLLDMSDLKAEKLVMFQRRYYIPGLLLLCFTLPTLVPWYYWGETFVHSVCVATLLRYALVLNATWLVNSAAHLYGYRPYDKNINSRENILVSLGAVGEGFHNYHHSFPYDYSASE----YRWHINFTTFFIDCMAALGLAYDRKKVSKAAILARVKRTGDGTY----------
>G3VF96	364	0.441	2.926E-108	44	351	362	60	359	363
--------------------------------------------PTYREKDGPKP---KFIYVWRNIILMGLLHLGAVYGIFLLPSSHVY-TLLWAFGYYLVSALGITAGAHRLWSHRTYKARLPLRIILMIANTMAFQNDIFEWSRDHRVHHKFSETDADPHNARRGFFFSHVGWLLVRKHPDVIEKGRLLDLSDLKSEKLVMFQRRYYKPGILLMCFIFPTFVPCYFWGESFTHSLFVATLLRYAVVLNATWLVNSAAHMYGTRPYDKNINPRENILVALGAVGEGFHNYHHTFPYDYSASE----YRWHINFTTFFIDCMCLLGLAYDRKKVSKAAIEARCARTGEGSW----------
>A0A7R9BRN4	364	0.466	2.926E-108	44	352	362	31	335	363
--------------------------------------------EEQYAKFRKDP-RYQVEIVWRNVLIFFVLHVLAVVGAYMAVARAMGLTLLFTLVLLFWGGFGVTAGAHRLWAHRTYKARLPLRLFLTFCQTLALQNSLYEWCRDHRLHHKFSETDADPHNARRGFFFAHMGWLMCKKHPEVKEKGKVLDMKDLLEDPCVYYQRKFYIPLILLIWGVFPTAVPVYFWGEDVAVAMLFSVFFRYVFSLHCTWLVNSAAHLYGNKPFDKFINAAENVRVAYAALGEGWHNYHHVFPWDYKTSELG---DYSVNLTKMFIDSMAFIGQAYDLKTVSREVILARAARTGDGTHP---------
>A0A1W4WVL1	364	0.491	2.926E-108	55	357	362	53	356	365
-------------------------------------------------------YYFGSQLRWSNITFLIILHILAIHGLLNYEYLKSKhhvYLVLWSYWTGFMGGVGVTAGAHRLWCHRAYKAKLPLRIFLMGLYCMAGQNTLYEWVRDHRIHHKFSETNADPHNSKRGFFFSHIGWLMIKKHPEVIEKGRQLDLSDLEADPVVRFQQRYFTVLKLMLCFVLPILVPLYFWNVSWYWAVSSQAFVRYTISLHATFLVNSAAHMWGNRPYDKRIRPVENLTVAIWSAGEGWHNYHHTFPWDYRASEMG-KY----NPTTFVLDIFAKLGLAYDMKAPSQTLVKQIADKHGDGSWGdqeISEKD----
>A0A6H5I8Y1	364	0.552	2.926E-108	55	356	362	64	362	368
-------------------------------------------------------FYFGQPLIWLNIVAISLFHVAALYCFLTFPYIQRPLTFLWAVVIAVTTSFGVGAGVHRLWTHRSYKAKTPLRIILLCCYCMAGMNPLYDWVRDHRVHHKFSETDADPHNSNRGFFFSHVGWLMMKKHPEVIRKGRQIDMSDITNDPVCAFGQKFFLPMKILFCFVLPTLVPVYCWNEDWYYAIASQVFMRYSYVLNVTWCVNSVAHMFGGRPYDKTIAPVENKLISCATGGEGWHNYHHVFPWDYKASEIGH---PTIDLSTVFIQTFAKIGWAYDLKEPTADLVKSIAANKGDGTYAEVEE-----
>UPI001EEB3505	364	0.440	2.926E-108	45	357	362	22	329	369
---------------------------------------------EFDSSDVNRKF--KAEIVWKNVLYLSYFHIAGLYGFYLMLTSAKIATSLFAVFIFIASGLGVTCGAHRLWTHRAFKANLGLRIALMILNCMAFEDSVYEWARNHRVHHKYSETDADPHNSRRGFFFSHVGWLMVRKHPDVSEKGKTVDMSDLLQDPVLVFQRKYYKYLMPLLCFGFPTVVPVWLWSETWNNAYHVAAMFRYVYLLNCVWLVNSAAHFYGPRPYDKNMEPRENVTVAVMTLGEGWHNYHHAFPWDYRSSELGY---FRFNFTTRFIDFCARMGWAYDLKSAPLSMVQRRVKRTGDGTYKNPFPD----
>UPI000C20BDAD	364	0.445	2.926E-108	59	350	362	36	324	371
-----------------------------------------------------------WDIVWFNVAFLSYFYFCGIYGLYLAITSAKFATNLWSILLMVCGALGTTAGSHRLWSHRTYKANLPLRIILAFFATISFQNHIYEWVRDHRVHHKHTDTDADPHNSSRGFFFSHCGWLMVRKHKDVIAKGKKIDLSDLEKDPVVMFQKKYYAILMPLLCFILPSVIPWYFWNETGVVSYYVAGVGKYIWAVNGTWLVNSAAHLYGTKPYDKNINPSENTFVGYLALGEGWHNYHHTFPWDYKTSEFA-NYGP--NLTTAFIDFFAWLGWAYDLKTASEEMVRRRMLRTGDGT-----------
>A0A067QVK1	364	0.425	2.926E-108	62	361	362	63	362	377
--------------------------------------------------------------RWPDLAVQLFIHVGCLYGFYLILTSVRLLTTIWAFVVVYASGIGITAGAHRLWSHRAYKAKWPLRLLLVTLFTVSGQRHVYQWALDHRVHHKYSETDADPHDARRGFLFSHVGWLVLTPHPEVEEKRKFVDMSDLEADPIVMWQKRLYVPLFAIFVIAIPVLVPWYFWDEGLWQSFWVLFNCRFCVTLNIAFFVNSIAHMWGNRPYDKNISPVENFAVSMAALGEGWHNYHHVFPYDYKTAELGH---YSLNLTTAFIDFFAWLGWAYDCKTVSEEMIRRRVHRSGDGSHRLWgwgDKDIPEE
>A0A834VFN3	364	0.467	2.926E-108	59	350	362	52	344	389
-----------------------------------------------------------TDIVWRNVILLTLLHMLAIKGWliFMIDPEAKWQTSVATFIFGLFsSTFGITAGAHRLWSHRSYKAKWPLRLVLAFANTMALQNDIYEWSRDHRVHHKYSETNADPHNSRRGFFFAHMGWLMLKKHQDVKLKGKNIDMSDLWADPIVRFQRRFYIPLVLLCWGIIPTLIPYYLWNERLYYAFLGCVCFRYVYVLHCTWLVNSAAHLWGHRPYDRNIEPRENNSVVYLALGEGYHNYHHAFPFDYSASEYGFNL--NFNLTTFLIDSFEKLGQAYDLKKPSKQMILARKIRTGDGT-----------
>A0A336KSV0	364	0.401	2.926E-108	0	359	362	0	355	408
MAPNIFPKEGCVendNDTSDKSNKILNISGsMT--NGRLNDTElsKNVIEDTYKTSSE-----YKMHIRWFNVFIFLYLHISAIYGLYLLYTDAKWSTYAFTHVLMTFSGFGVTAGAHRLWAHKAYKARLPLRILLMIAHTTAHQNSLYAWVRDHRIHHKFTDTDADPYNAKRGFFFSHIGWLMVHKHHLVIEKGNVIDMDDMKQDPVVMFQKKYFIPLMILFCFFLPTFIPMYFFNESFIVAFHTATLFRYVWMLNSTWSVNSAAHIWGMKPFNKISSSAENGYVAFFALGEGWHNYHHAFPWDYKTGELG---KYGLNWSTAFIDFFAKIGWAYDLKTVSEEVIRNRALKTGDGSHEFCKQEKK--
>A0A8J6LHY6	364	0.452	2.926E-108	57	361	362	22	320	692
---------------------------------------------------------YKYEIVWKKVIFFAYLHIGAVYGLYLLVTEAKWATWLWGYLIIFISTQGTGAGAHRLWCHRTYKAKLPLRILLAFYQTITFQKDIYDWCRDHRVHHKYSDTDSDPHNASRGFFYSHIGWLMIKKQEEVTSKGKKLDLSDLEADPVVMFQRKYYWYLAPVIAFLMPAAVPWYFWNESFEVSWYVCSILRYCLTLNGTCLVNSAAHIFGTRPYDKNILPTQNLLVSYITNGEGFHNYHHAFPWDYKAAELGGYY---GNWTTAFIDLMAKIGWAYDLKSASVEMVEKKAMRTGDGSWTF---DTPNE
>UPI0014021BCA	364	0.432	4.005E-108	60	350	362	20	305	307
------------------------------------------------------------KIVWRNVVLMCLLHLGALYSLILIP-QAHPLTCLWAYVCFLLTALGVTAGAHRLWSHRSYKAKLPLRVFLAAANSMAFQNDIYEWSRDHRVHHKYSESNADPHNATRGFFFSHIGWLFIRKHPDVMEKGKKLDVSDLLTDPVVLFQRKYYMTSVLIMCFLMPTFIPWYCWGEGLWNSYFLASILRYTVSLNVTWLVNSAAHMYGNRPYDKYINPRENRFVTFGALGEGFHNYHHTFPFDYSTSEFGLR----LNPTTCFIDFMCWLGLASDRKQASKQMIEARKLRTGDES-----------
>A0A087T0N5	364	0.429	4.005E-108	49	351	362	18	314	323
-------------------------------------------------KSQQKP-LKPLKIVWRNVFLFLGLHIAAVVGLY-YSFQGKLISWVYAVILTHASGLGVTAGAHRLWTHRAYKAKLPLRIFLAFCNCMSLQNDIYEWSRDHRVHHKFSETDADPHNINRGFFFAHMGWLMVRKHEDVKEKGKTVDVSDVWADPVVRFQHRFYVPLAVLCCFVIPAAIPYYSWGEDWYVCVFAIGFFRFMISLHFTWFVNSAAHLWGNKPYDKYSSATESNWVSALAIGEGFHNYHHTFPWDYATSELGYKY----NFTTFFIDCMSYIGQAYDLKTANPELVHQRKLKTGDGSY----------
>A0A076FRH6	364	0.440	4.005E-108	41	357	362	1	313	324
-----------------------------------------LSQEEpTDTSLVPRAAPRKYQIVYPNLITFGYWHLAGLYGLYLCFTSAKWTTILFSFILCVIAEIGVTAGAHRLWAHKTYKANLPLQILLMVMNSIAFQNSAIDWVRDHRLHHKYSDTDADPHNASRGFFYSHVGWLLVKKHPEVKKRGKELDMSDIYSNPVLRFQKQYAIPFIGAVCFILPTVIPVYCWGETWTNA-WHITMLRYITNLNVTFLVNSAAHIWGYKPYDENILPAQNIAVSIATCGEGFHNYHHVFPWDYRAAELGNN---NLNLTTKFIDFFAWLGWAYDLKTVSSDMIKLRAKRTGDGTN-LWGEH----
>UPI001CF25293	364	0.449	4.005E-108	42	357	362	19	325	327
------------------------------------------SVSNRSEDERKRPELK---IVWMNVYFMSVLHIMALYGIYLIP-AASPRTWFWAWLCHFIGGLGITCGVHRLWAHRSYKATWPLRLLLMCFNCIAAQNDIFEWTRDHRVHHKYSETDADPHNATRGFFFAHVGWLLVKKHPDVIKKGKQLDLSDLYADKIIMFQRRHYKLLTLLFNVIMPVFVPWHFWNENFLNAFMICFALRYVVTLNATWCVNSLAHLLGSKPYDKSINPSENFPVVLMTGGEGFHNFHHTFPQDYATSELG----MSLNPSKWVIDICAMLGLAYDLKSTSPDMVLKRRMRTGDMQH-LNHHH----
>UPI0002658F70	364	0.426	4.005E-108	57	347	362	25	311	328
---------------------------------------------------------YQLKFVWRNIALMAYLHIISIYGLYLFATKVMWLTVAWAYVLYFGSCLGITAGAHRLWAHRTYKAKLPLRIFLAFLQSLAFQNHIYEWARDHRVHHKYSETDADPHNAKRGFFFSHVGWLLVRKHPDVIEKGRKIDLSDLNADPVVMFQKKHYLKTVLFACFVFPTVVPWFLWGESLFHAFVVCALTRYCVALNVTWLVNSAAHMWGDKPYDKNINPVENWGVSIGAIGEGWHNYHHTFPQDYKAAEVP----YTLNPTTFVIDVFAYFGLAYDRKSVSPETIRARKMRTG--------------
>A0A3Q2Q0S4	364	0.421	4.005E-108	46	351	362	31	328	332
----------------------------------------------YREKEGKKP--PRV-LVWRNIILMCLLHGGALYGLVLLP-SASWLTLGWTGVCYLMSALGVTAGAHRLWSHRSYKASFPLRVFLALGNSMAFQNDIYEWARDHRVHHKYSETDADPHNAKRGFFFSHIGWLLVRKHPDVIEKGQKLEMGDLRADSVVMFQRRYYKQSVVLLCFLVPMLVPWYFWGESLVVGYFVPGLLRYTVVLNATWLVNSAAHMWGNRPYDKTINPRENQFVALSAIGEGFHNYHHTFPFDYSTSEFG----CKINLTTAFINLMWFLGQAKDCKSVSRDTIAARIQRTGDGSY----------
>A0A3B4Y3V9	364	0.430	4.005E-108	58	348	362	40	327	333
----------------------------------------------------------QPPIvvVWRNVILMSLLHIGALYGLFLIP-SASVLTLALSAVLYILTGLGVTCGAHRLWSHRSFKASFPLRVFLAICQSMAFQNDIYEWARDHRVHHKYSETNADPHNAKRGFFFSHVGWLLCRKHPSVIENGRKIDISDLKADKVVMFQRRYYKLSVVTLCFLMPTLVPWYFWGESLVVAYFIPAVLRYVLMLHGTWLVNSAAHLWGNRPYDKTINPAENPLVSLSAVGEGFHNYHHTFPFDYAASEFG----WKLNLSTAFIDVMCFLGLAKDRKKVSKETIIARMRRTGD-------------
>UPI001EE60D22	364	0.429	4.005E-108	41	350	362	34	332	334
-----------------------------------------ITAETHAQK------RPPMKIVWRNVVLFALLHLAAVYSLLLVP-QAHSYTLLWCAFMYLFAALGITAGAHRLWAHRSYKAKMPLRILLAIMDSAAFQNSVFEWSRDHRCHHKYSETDADPHNAKRGFFFSHMGWLMVKKHPDVIAKGKQLEMADLKADPVVRVQEKFYVPSVLLFCFIVPSVVPWYFWGEGLFVSFYLAAILRYCLGLNATWLVNSAAHMWGMRPYDKRINPAENMMVALSAVGEGFHNYHHTFPQDYATSEFG----WKINLTTFFIDTMAYLGLAYDRRKIPDDVIRARKLRTGEGS-----------
>UPI00063F9A74	364	0.457	4.005E-108	40	361	362	22	341	342
----------------------------------------ALPAQNRSEIY-TKGWF-KTEPKWINIIAITFLHLFFVYVCLTFKFLENLKTTLWIFIVYAIGGLGITAGAHRLWTHRSYKAKRPFRILLLLFYTSAGLNNLYEWVRDHRVHHKYTDTDADPHNSTRGFFFSHVGWLMTKKHSEVIQKGRQIDMSDVLADPIAAFGIKYFWILNFIFSFLLPVIVPVYGWNETWYRAFVSQIIIRYVIVLNVTWSVNSAAHIWGSRPFDVHINPTENLWVSLVTAGEGWHNYHHVFPWDYKASEL----RYSNYYTTQFIDLFAKIGWAYDLKQPSEEIVKTTAMKNGDGSHylwgAVSYPDNKIE
>A0A2G8KCV5	364	0.462	4.005E-108	41	352	362	25	336	343
-----------------------------------------VVASTVEEKktaqnEPKKEY--KMEIVWTNLIIHTVLHATALYGLTVEIWRSQWYTLLFAFVLGWFSNLGITAGAHRLWSHKAYSAKLPLRIFLAIIASLSCQNSIYIWCRDHRVHHKFTETDGDPHNAKRGFFFSHVGWLIVKKHPEVIEKGAKLDYSDMLNDPVVKFQHKFYYPLILMISFVLPTVVPYFLWNESLWNAYFVAAVMRLVLTLNIGWCVNSVAHMWGNHPYDETIEPAENIAVSFFALGEGWHNYHHAFPFDYRASELP----WKLNPTTQFIDLMHLIGQAYGLKYMSKEAIRSRATKYGDGSiYP---------
>G8FQ78	364	0.407	4.005E-108	0	350	362	0	322	347
MPPNTKQKE------MYDPAGI---PG-------KNEEMVHLVAP------QAAPG--KFEIVYRNIATFSYMHVAGLYGLYLCFTSGKWQTMVLAFVLYTFAEIGITAGAHRLWAHKTYKAKMPLQILLMVLNSIAFQNSAIDWVRDHRLHHKYSDTDADPHNATRGFFYSHVGWLLVRKHPEVTKRGKTMDMSDIYSNPVLRFQKKYAVPFIGIICLGLPTLIPMYFWGETLNNA-WHITMLRYIANLNVTFLVNSAAHMFGNKPYDKNILPAQNISVSIFTFGEGFHNYHHVFPWDYRAAELGNNM---LNMTTLFIDFFAWIGWAYDLKTVSSAVIESRAKRTGDGT-----------
>A0A8B8FTF5	364	0.477	4.005E-108	32	357	362	16	339	353
--------------------------------LQRETKPLrNVQEEETKTRDEDPLPVSKQEIIWKNVIMITVLHILAVIGIITSINSIKYQTAIWGFIVGGIGGFGVTGGAHRYYTHRSFKAKLPLQIILLACYTVSGQNSIPEWVRDHRVHHKFSETDADPHNANRGFFFSHVGWLMQRKHPEVYKWGRTIDMSDINNDPLVQFHTKHFMMLKLLLCFFIPVVVPVYAWNETWMVAVLVIGIFRYVLNLNFTWSVNSVAHIWGNKPFDKRIQPAENLAVSIVAMGEGWHNYHHAFPKDYRAAELGA---YALNATTMWLDLFAQLGWAYDLKTPSEELVRQVAIKHGDGTWRKLHDQ----
>UPI001494CFFF	364	0.422	4.005E-108	44	351	362	53	351	355
--------------------------------------------ETYREKEGPKPAIRY---VWRNIILMAFLHVTALYALWYIP-SAKPLTLMWAVLCFILGGLGVTAGAHRLWSHRSYKATLPLRIFLAIINSMAFQNDIYEWARDHRVHHKFSETDADPHNARRGFFFAHIGWLLVRKHPDVIEKGQKLDLSDLKADQVVMFQRRNYKTSVVLLCFLFPSLVPWYYWGEPFLSSFLLS-ILRYTATLNATWLVNSAAHMYGNRPYDRHINPRENHFVVFGALGEGFHNFHHTFPFDYSTSEFGWRW----NFTTSFINLMCYLGLASDCKKVAKESILARKIRTGDGSH----------
>UPI0003F0E013	364	0.416	4.005E-108	9	351	362	39	354	358
---------HHWDEDIR-PE-LKD----DIYDPSYKD---------------EGP-RPKTVYVWRNIILMALLHLGALYGITLIP-SCRFYTCLWAFCYYVISALGITAGAHRLWSHRSYKARLPLRFFLIIANTMAFQNDVFEWARDHRVHHKFSETDADPHNSQRGFFFSHVGWLLVRKHPAVKEKGALLDLSDLKAEKLVMFQRKYYKPAILLICFILPTLVPWYFWGETFENSLFVATFLRYAVVLNATWLVNSAAHLYGFRPYDKTIGPRENVLVSLGAVGEGFHNYHHTFPYDYSASE----YRWHINFTTFFIDCMAALGLAYDRKKVSKSVVTARAKRTGDGNY----------
>A0A0T6BI66	364	0.450	4.005E-108	48	351	362	41	340	365
------------------------------------------------EQIKNDEEPRKYIYVWRNIILYIYLHISSLYALYLLFSSAKLLTVVQAFFLLQIGNLGITCGAHRLWSHKSYKAKTPLKIILVFMETLAFQNSVIEWARDHRVHHKFSETNADPHNAKRGFFFAHVGWLLTRRHPDVKSKGKTVDISDLTNDPMLRFQHKHYLPLMIFTAFFLPTVIPMYFWGETFRNSWFLNL-LRYCLGLNITWLVNSAAHMFGGKPYDRFINPAENLSVAALALGEGWHNYHHTFPWDYKTSELG-KYSS--NFSTAFIDFFARIGWAYDLKAVSKEVIKKRSLRTGDGTH----------
>A0A096XDC8	364	0.447	4.005E-108	54	350	362	36	328	374
------------------------------------------------------PH-NRWQIVWRNVLIFAYLHYAAFYGLYYMLTLAQWKSIIWGYAVILFASIGVTGGAHRLWAHRSYKAKLPLRIYLAFWQTVALQNHIYEWVRDHRVHHKFTDTDADPHNSNQGFFFSHMGWLMLKKHKDVFIKGKTIDLSDVAADPVVQFQKKYYLILAPILTFVFPAIVPWYFWNENPIVCYYSLAILRYILNLHGAWLVNSAAHIWGYKPFDKNINATDNISVAIIAFGEGWHNYHHVFPWDYKAAELG-NY--RMNFTTAFLDLMARIGQAYDLKTVSVEMINKRRKRTGDGT-----------
>UPI0012D42274	364	0.417	4.005E-108	32	350	362	16	333	378
--------------------------------EEKRSDDF--SGTSLPKKIRNrKPYFQFKsdDIVWRNVVIMSSLHLFAIYGAYlLITRQASIFTFILSYAYGTIGGMGITCGAHRLWAHRAYQANYKLRLLLCIANLIAFQNSIYEWVRDHRVHHKFTDTDADPHNARRGLFFSHVGWLLCKKHPDVKRKGATIDMSDLERDPIVMFQKKYYVYLMPIFCFIIPTLLPMFILNETCWNSWFVAASLRYVLTLNATWLVNSVAHKWGTKPIDRTIPPTNNTFVAVAAFGEGFHNYHHVFPWDYKAAELG-NY--SMNFSTAFIDFFAKIGWAYDLKTASKENIEKRSARTGDGS-----------
>F4W5A1	364	0.431	4.005E-108	47	361	362	25	330	629
-----------------------------------------------KESYKKTDY--KWEIVWKNVIIFTYIHLATIYGIYMACLYAKYWSILWFVALGIAAIIGTTAGSHRLWSHRSYKAKWPMRLILMIFQTIAFQDDIYQWARDHRVHHKFTDTDADPYNARRGFFFSHIGWLLIRKHPDIVIKGATIDCSDLMQDPLVVFQKKWYKYLMPLCAFIIPTLVPWWAWNES-LWYSWHFAICRYCINLNITWSVNSVAHIWGTRPYDKSVSSTENIGVSLLAFGEGWHNYHHAFPWDYKTAELG-NY--KFNLTKTFIDFFAYIGLAYDLKTVSADVVKKRVLRC---SEPTDNPTITRE
>UPI0014254BC6	363	0.430	5.482E-108	56	350	362	27	316	317
--------------------------------------------------------RHHSDIVWRNVLIMGFIHLSAVYSFLFVTWKCHWLTLVWAVILYLLNGLGITAGAHRLWAHRSYKAKLPLRIFLAACNCIAFQNSIFEWARDHRVHHKYSETDADPHNAKRGFFFSHVGWLLVRKHPDVTNKGSRLKMDDLLADPVVRIQKKYYFILMPLMCFVLPTIIPT-LWNESLWNAYFVAAVLRYCIALNCTWMVNSFAHFWGNRPYDKHINPAQNSFVAGLSLGEGWHNYHHTFPNDYRTGEFG----WKLNPTTMLIDCMYVLGQAYDCNEIKHEVIDARRRRTGDRS-----------
>A0A8C7G7G5	363	0.424	5.482E-108	52	349	362	12	305	320
----------------------------------------------------EKADRWRSlGIVWRNVILMALLHIGAVYSILVIP-RAKPLTWVWSYVCFIVTALGVTAGAHRLWSHRSYRAKLPLRVFLAAANSMAFQNDIYEWARDHRVHHKYSETDADPHNATRGFFFAHIGWLFVRKHSDVIEKGRKLDVTDLLADPVVQFQRRYYKTSVLIMCFLVPTVVPWYFWGETLWNSYFLASILRYTVSLNVTWLVNSAAHMYGNRPYDQNISPRENRWVTFGAIGEGFHNFHHTFPFDYSTSEFGLRF----NPTTCFIDLMCWMGLASNRKKASVETIQSRKLRTGDG------------
>C3Z5J3	363	0.429	5.482E-108	43	350	362	17	322	329
-------------------------------------------VSDLDEVPLPSPDvrnNKRPlEIVWRNAVLMALIHLGAIYGLFLLP-SARAYSLLWVVFCSVVVTCGLTAGAHRLWSHRSYKARLPLRVFLAIANSMSFQGSVYEWCRDHRVHHKYCDTDADPYNAARGFFFAHVGWVFLRKHPDVKAKGKLLDMSDLMEDPVVRMQKKFYIPSAVLMCFVIPTLVP-LLWDESMSNAYFICALLRLAVALHCTWSVNSFAHMWGTRPYDKHITPTENLVVSIFAGGEGWHNYHHAFPVDYSSSEFG----WKVNPTTVFIDVMAWLGLAYDLKKASPGVVRARAARTGDRS-----------
>A0A1B6MMW0	363	0.477	5.482E-108	50	359	362	20	328	330
--------------------------------------------------VVEPPikSVYKPRLIWINIISISIFHFIAVYSFFFELYKLQAISIFYGYIVGQIGGFGVTGGCHRLWAHRSYKAKWPLRVILLICYSIAGQNTVYDWVRDHRVHHKFSETDADPHNSNRGFFFAHVGWLMQRKHPEVLRKGAQVDMSDILADPLVTFHTRHFTLLKMIFCFILPTAIPVLCWGEDLWHAILGMMFVRYVMGLNFTWLVNSAAHIYGNKPYDKRINPAQNLSVSLVAMGEGWHNYHHVFPWDYKAAELG-NYRA--NFTTFFIDMFAKIGWAYDLKTASPSLVESMIVKHGDGSHPTQEHPYP--
>A0A8J2RQZ8	363	0.445	5.482E-108	54	356	362	26	322	337
------------------------------------------------------PYVM--EIIWRNVLVFTFLHAAAFYGLHLVFTSAKIATLLWAYYLFIVGGFGIAGGAHKLWSHRSFKAKFPLRVLIAVAQTIALQDDIYQWSRDHRVHHKFSDTDADPYNSRRGFFFSHVGWLLCKKHPEVIRRGKTVDASDLLNDPVVVFQRKYYIPLAVTLCLVMPAVVPWYFWDESFQTAFFVASMFRYVLTLHATWLTNSAAHIWGYHPYDKEIKPSDSRLAAIFSMGE-WHNYHHVFPGDYRIAELG---SPRMSATVIVIDLFAWLGLIYDLKTSTEGIVRSRALRTGDGSHSYALE-----
>A0A7E5W083	363	0.469	5.482E-108	53	350	362	24	317	346
-----------------------------------------------------KTTPRKYKYIYTNFLTFSYAHLAALYGLYLCFTSAKWETLLFSFVLFHMSNIGITAGAHRLWTHKTFKAKLPLEIVLMIFNSLAFQNTAITWAREHRLHHKYSDTDADPHNASRGFFYSHVGWLLVKKHPDVLKYGKTIDMSDVYNNPVLKFQKKYAVPLIGTVCFALPTLIPVYFWGESWNNAWHIALF-RYIFNLNVTFLVNSAAHIWGNKPYDKSILPAQNLLVSFLASGEGFHNYHHVFPWDYRTAELGNNF---LNLTTLFIDFCAWFGWAYDLKSVSEDIIKQRAERTGDGS-----------
>UPI001D05DB8B	363	0.461	5.482E-108	63	357	362	28	319	347
---------------------------------------------------------------WMPIILFSSLHIAAIYATYLIFTSAKIWTTIFALFLYQVGTFGITGGAHRLWSHRAYKAKWPLQVILIICQTIAFQAPVIVWVRDHRIHHKFSDTSADPHNANRGFFFSHVGWMMCEKHPDVIEEGKLIDISDLKKDPIIQFQKRYYAILMVLLCIVLPTLIPWYFWNETLLNGFLIAGLWKYAVTLNATWLINSAGHIWGTRPYDKMKKPTEHLITSIIASGEGWHNYHHTFPWDYKASELGH---GRINTTTFLIDCFAKIGWAYDLKSVSNDIIKNRVLKYGDGTHPIIHQE----
>E7BTP7	363	0.462	5.482E-108	54	356	362	47	340	362
------------------------------------------------------PW------VWRNILLFAYVHLAALYGLYLIFTQAKLATTFFAAVLYCCGMLGITGGAHRLWAHRSYKAKWPLRLILIVFNTVAFQDAAYHWARDHRVHHKFSETDADPHNASRGFFFSHVGWLLCKKHPDVKEKGKGLDLSDLRADRILMFQRKHYYVLMPLACFILPTVIPKMCWDESMTCAWFVATMFRWCFQLNMTWLVNSAAHKYGGKPYDRSMNPSENIGVAAMTFGEGWHNYHHVFPWDYKTGEWG-NY--SLNLTTAFIDLFAKIGWAXDLKSVSPDIIKRRVQRTGDGTHELWGW-----
>A0A6P4IT85	363	0.448	5.482E-108	54	356	362	47	340	362
------------------------------------------------------PW------VWRNIILFAYVHLAALYGLYLIFTQAKFATTLFSAVLYTCGMLGITGGAHRLWAHRSYKAKWPLRLILIVFNTVAFQDAAYHWARDHRVHHKFSETDADPHNATRGFFFSHVGWLLCKKHPDVKEKGKGLDLSDLRADRILMFQRKHYYVMMPLACFILPTVIPKMCWDESLMCSWFVATMFRWCFQLNMTWLVNSAAHKYGGKPYDSSMNPVQNAGVAAMTFGEGWHNYHHVFPWDYKTAEWG-NY--SLNLTTAFIDLFAKIGWAYDLKSVSPDIIKRRVQRTGDGTHELWGW-----
>A0A6J1LP01	363	0.440	5.482E-108	28	356	362	29	353	375
----------------------------TGVLFED-DADTNDGALDVNVVELKKAEKRKLKWVWRNIILFAYVHFAALYGGFLLLTQAKWPTVVFSIFLYVAGMLGITGGAHRLWAHRSYKAKWPLRLILITFNTIAFQDAAFHWARDHRVHHKFSETDADPHNATRGFFFSHVGWLLCKKHPDVVAKGKGLDLTDLRADRILMFQLKHYFVLMPLACFILPTVIPMVCWNESLLCSWFVSTMFRWCFQLNMTWLVNSAAHKFGGRPYDKNINPSQSPYVSAFTFGEGWHNYHHVFPWDYKTAEWG-NY--SLNMTTAFIDLFAKIGWAYDLKSVAPDTVERRVRRTGDGTHELWGW-----
>A0A4Y2UXN8	363	0.381	5.482E-108	2	347	362	18	355	377
--PTSSDLEMESPEKMSGPV-IQepeDIP-----DECDKVSDKELPPAEktTEELAEEGPLMP---VVWRNVILFAYLHIASLYGVYLIFTSAMWQTNVFAVFLYLFSGIGVTAGAHRLWSHRSYKARFPLRVFLAFIFTIAFENDIFEWARDHRVHHKYSETDADPHNAKRGFFFAHIGWLLCRKHPEVIKKGKKINLDDLMADPVVRFHRKFYLPLVVLCCFVLPTIAPMYLWGETFMNSLFVATLFRFCFTLNQTWLVNSAAHMWGNKPYDIHISPRENTLVALGAVGEGFHNYHHTFPYDYATSEYGIKF----NLTTLFIDTMAWLRLAYDRKTVSKGMVEARKLRTG--------------
>UPI0014041006	363	0.462	5.482E-108	61	350	362	88	372	377
-------------------------------------------------------------VVWRNVILMSLLHLGALYGLLLLP-VAHPITWVWTWFCFTVSALGITAGAHRLWSHRSYKASLPLRALLAVANSMAFQNDIFEWSRDHRVHHKFSETHADPHNAKRGFFFSHVGWLLLRKHPEVITKGKRLDLSDLEKDPIVQFQRKYYKPSVVLMCFIVPTVVPWYFWGETIHTAFYLAGLLRYTLALNATWLVNSAAHMYGMRPYDKNINPRENRFVTISAIGEGFHNYHHTFPYDYATSEYG----WRLNLTTMFIDFMCWVGLASEPKKVSREMVMARKMRTGDGS-----------
>UPI000B931569	363	0.411	5.482E-108	53	356	362	42	349	379
-----------------------------------------------------KTYPQqvgyKWQIVWRNVIGFVVLHSIAVYGFYlVFSGHVQIKTILFMLVVAACSALGITVGAHRLWAHRCYNARLPMRVLLAVFQTLAFQNHIYEWVRDHRVHHKFTDTDADPHNSSRGFFFSHMGWLMVRKHPDVSAKGCAVEMKDLEADPVVMWQKKYYLWLVPVVTFLIPSFVPYWFWQERFWYAFAVVGVTRYMISLHFTWLVNSAAHIWGTKPYDKNITPTENPTVALLAFGEGWHNYHHAFPWDYKAAELG-NY--RLNFSTAFIDGCARLGLAYNLKTANASLVEKRSRRTGDGTkrHHHQHH-----
>A0A7K4KDD2	363	0.437	7.504E-108	61	350	362	13	297	299
-------------------------------------------------------------VVWRNVVLMSLLHLGAVYALSIVP-RARLLTLLWMYLYFLMTILGVTAGAHRLWSHRSYKAKLPLRIFLAMANSMAFQNDIYEWSRDHRVHHKYSETNADPHNALRGFFFSHIGWLLVRKHPDVIEKGKKVDVSDLLDDPVVRFQRKYYKLSVVLMCFVVPALVPWYVWGESLWNAYFLASILRYAVSLNAIWLVNSVAHMYGKRPYDKTINPRENAFIAVGTIGEGYHNYHHTFPFDYSASELGLKF----NLTTWFIDCMFWLGLVTDRKRVPKEVVQARKEKTGDGS-----------
>A0A099ZK45	363	0.442	7.504E-108	45	349	362	20	316	322
---------------------------------------------TYHEKEGPKPPLQY---VWRNIILMSLLHLGGIFGLILVPY-AKIQTLAWAVVVFVVNALGITAGAHRLWSHRTYKATLPLRIFLTIANSVAFQNDIYEWVRDHRVHHKFSETDADPHNAKRGFFFSHVGWLLVRKHPDVIEKGQKIDLSDVRADKVVMFQRRYYKPSVVLLCFMMPAVVPWYFWDESITISFFIPSILRYVIGLNAAWLVNSAAHMFGNRPYDKNINPRENSLVSLGALGEGFHNYHHTFPYDYSASEFG----WHFNLTTVFIDLMCFLGLASDRKRVSKEVILARKMRTGEG------------
>A0A1B6EKR5	363	0.503	7.504E-108	40	361	362	13	330	331
----------------------------------------NTSVEPVVVEPPAKLEKYKPRLLWLNIIFISLFHLIALYTVIFDVYKLKVISIIYGYIVGQIGGFGVTGGAHRLWAHRSYKAKWPLKIILLICYSVAGQNTLYDWVRDHRVHHKFSETDADPHNSNRGFFFAHVGWLMQRKHPEVLRKGAQVDMSDILADPLVTFHTKYFTLIKIVFCFILPTLVPIYCWDEDVRLTIQGMVFVRYVMGLNFTWLVNSAAHIYGNKPYDKRINPSQNLSVSLVALGEGWHNYHHVFPWDYKAAELG-NYRA--NITTCLIDMFAKIGWAYDLKTASPSLVESVIVKHGDGTHPI-HEHPHTE
>A0A8D0GLY7	363	0.437	7.504E-108	46	351	362	31	328	332
----------------------------------------------YREKEGPKPAR---SYVWRNILLMSLLHLGGLYAFCLIP-SAKFVTLAWVCLCFLISALGVTAGAHRLWSHRSYKASLPLRIFLAFANSMAFQNDIYEWARDHRVHHKFSETDADPHNAKRGFFFSHIGWLLVRKHPDVIEKGRKLDLADLKADKVVMFQRRYYKLSVVLMCFFFPTFVPWYFWGESLHNSFFLPAILRYAVVLNASWLVNSAAHMFGNRPYDQSINPRENRFVTLGALGEGFHNYHHTFPYDYSTSEFG----WKCNATTFFIDLMCLLGLASDCKKVSKETIMARKIRTGDGSH----------
>UPI001CA867A4	363	0.438	7.504E-108	57	350	362	10	299	340
---------------------------------------------------------YKWDIVWESVIVFLYLHISCLYGIYLSFTSMKLYTTIFMITSLRINGLGITAGAHRLWAHKAYKAKWPMRVILMILQTLSFQQSIYDWVRNHRVHHKFTDTDADPHNSKRGFFFSHIGWVLMRKHPDVKTKGATIDLSDLEKDPVVVWQRRHYKIFMPLVCFIIPTWIPVYFWEESLMNA-WYATVTRYILALHFTCLVNSAAHMWGAKPYDSAITSTEIPVVSFLAVGEGWHNYHHVFPWDYKAAELG-NY--KLNLTAAFIDGSAKIGWAYDLKTVTHDLIEKRASRTGDGS-----------
>V9KWF8	363	0.416	7.504E-108	44	350	362	44	342	347
--------------------------------------------STYREKQGAKPPMR---LVWRNIVMMSLLHLSAAYAVFLVPF-ASLPTLLWATVYFFLSALGVTAGAHRLWSHRSYRATLPLRVFLAVANSMAFQNHIFEWARDHRVHHKFSETDADPHNASRGFFFSHVGWLMVRKHPDVIEKGRKLDLRDLKADPVIMFQKKYYKPSVVVMCFLVPTLIPWYFWGESAWNAYFIASILRYTLVLNATWLVNSAAHMFGNRPYDKFINPRENRFVAFGAIGEGFHNYHHTFPYDYSTSEYG----WRFNITTCFINSMCWLGLASNCKSVSKEVIVARRMRTGDRS-----------
>UPI001C54699F	363	0.428	7.504E-108	44	351	362	53	352	356
--------------------------------------------PTYQDEVGPPP---KFEYVWRNIIFMALLHLGALYGITLVP-GCKAYTWLWAFLCYVFSGLGITAGAHRLWSHRTYKARLPLRLFLIIASTMAFQNDMYEWARDHRVHHKFTETHADPHNSRRGFFFCHVGWLLVRKHPAVKEKGGLLDLSDLKAEKLVMFQRRYYKPSVLLMCFILPTLVPWYCWGETFRHSLYVATFLRCVVALNMTWLVNSVAHFYGYRPYDKTIEARENVLLSLGVLGDGFHNYHHTFPYDYSTSE----YCWSFNFTTFFIDCMAAIGLAYDLKKVPKASILARIKRTGDGSY----------
>UPI0018D1DD6C	363	0.418	7.504E-108	0	351	362	0	330	356
MPPSSSTNEGQGLRALEKtiPGEVKD--------------------QVFKKLEAPQAAPRKYEVVYFNLLTFGFAHLSSVYGLYLIFTAAKWQTNVFTAVIIIASGLGITAGAHRLWAHRTYKAKMPLQIILMILNTMAFQNTAIHWVRDHRLHHKYSDTDADPHNATRGFFYSHVGWLLVKKHPEVRRCGKLIDMSDIKSNPVLKFQKRYAIPLVLTVTFILPAAIPWYYWGETLNTSWHVAVMFRYVYTLNVTFLVNSAAHLFGYKPYDKNIMPVQNKFVSLTALGEGWHNYHHIFPWDYRTAELGNN---SLNLTTHFIDFFAKIGWAYDLKAAPEDMIKTRAARTGDGSH----------
>A0A340YDA7	363	0.441	7.504E-108	44	351	362	56	355	359
--------------------------------------------PSYQDKEGPNP---KLEYVWRNIILMSLLHLGALYGITWIP-TCKMYTLLWAFFYYLISALGVTAGAHRLWSHRSYKARLPLRLFLIIANTMAFQNDVYEWARDHRAHHKFSETHADPHNSRRGFFFSHVGWLLVRKHPEVKEKGGLLNLSDLKAEKLLVFQRRYYKPAVLLMCFILPTLVPWYCWGETFPHSLFVATFLRYAVVLNATWLVNSAAHLYGYRPYDKTINPRENLLVSLGAVGEGFHNYHHSFPYDYSASE----YRWHINFTTFFIDCMAAIGLAYDRKKVSKAAVLARIKRTGDESY----------
>A0A067RHH4	363	0.447	7.504E-108	58	361	362	42	338	371
----------------------------------------------------------RHSIVWRNVVIFLYVHLAALYGIYVGIFQMKALTAIWVLGYGGLGALGITAGAHRLWAHRSYKARWQLRVILGIFQTIAFQNHIYEWARDHRVHHKFSETDADPHNAKRGFFFSHVGWLLVRKHPDVKRKGKLVDMSDLENDFVVVFQRRYYLILMPLMTFIIPTLVPVYLWDEDFWTA-WYCTMFRWVASLNFTWLVNSAAHMWGNKPFDESISAVENLSVASIGYGEGWHNYHHVFPWDYKAAELG---TYRANLTTGLIDFFSRIGWAYDLKTVSVDMIRRRAARTGDGSR---HADAPLE
>UPI0005F399A2	363	0.437	7.504E-108	57	350	362	49	339	385
---------------------------------------------------------YEWKIVWRNVISLAYLHIVALYALYFILTMEiKPLTVIWNLAVGVLAGIAITGGAHRLWCHRAYKAKWPMRVILMILQTAAFQNHIYEWVRDHRVHHKFMDTDADPHNSKRGFFFSHVGWLMVRKHPDVISKGATIDMSDLEKDPIVVWQRRYYAVLMPLLCFVIPTLVPIYFWNEKPIYA-WYAAVWRYVTTVNGTWLVNSAAHMWGMKPYDSSISATNNYGVSYLAFGEGWHNYHHVFPWDYKTSELN-NY--GSNLTCAFIDFFAWLGWAYDLKTVGHDLIKKRAARTGDNS-----------
>UPI00189A3135	363	0.418	7.504E-108	43	351	362	70	375	386
-------------------------------------------QEVQKEsEQAAKPAF-KTEVVWRNVAVFALLHSMAFYGLYlAVTHKVKWQTAIFAFVWGICAGLGVTAGAHRLWSHRSYKARFPLRVVLMVFNCMACQNDLYEWTRDHRVHHKFSESDADPHNVNRGFFFAHVGWLMCKKHPDVMRKGKAVDCSDLLKDPVIRFQKAYYVPLTTFFCFYLSTVLPHHLFGESYLVGFFVATMLRYVISLNFTWLVNSAAHLWGNRPYDKNISPAENRFVSWAAIGEGFHNYHHTFPWDYSTSELG----WKLNFTTFFIDTMAKLGLAYDLKTVPKDVVEKRKARTGDHSY----------
>A0A6G0ZJ45	363	0.387	7.504E-108	42	357	362	75	391	422
------------------------------------------PTPIVRRPSKPKTYPQagyEWQIVWRNVIGFVVLHSITITGFYMMLFgLVQIKTILFMVLVGMCSGLGITVGAHRLWAHRCYNARLPMRLLLAVFQTLAFQNHIYEWVRDHRVHHKFTDTDADPHNSSRGFFFSHMGWLMVRKHPDVSGKGCAVDMKDLEADPVVMWQKKYYLWLVPLVTFLIPSYIPYWLWQERFWYSFVVVGVTRYMISLHFTWLVNSAAHIWGTKPYDKNITPTENPTVALLAFGEGWHNYHHAFPWDYKAAELG-NY--RLNFSTAFIDACARLGLAYNLKTANVDLVEKRSRRTGDGTKRHHHEH----
>UPI00063F141A	362	0.421	1.027E-107	44	347	362	18	316	322
--------------------------------------------NEVSTKEFDK-TVYEWKIVWRNVIVFIYIHLAGLYGLYTIFVYAKFITFIWFTIVGIAGGLGITVGAHRLWSHRSYKAKWPMRLVLMIFQTIAFQDDIYQWVRDHRVHHKFTDTDADPYNVRRGFFFSHMGWLLVRKHPDVIIKGATVDCRDVAQDPIVIFQKKWYLYLMALFGFIIPTLVPWLGWNEN-LWYSWHVAVTRYFLNLHFTWTVNSVAHIWGMKPYDKSLSSTNNIGVSMVAFGEGWHNYHHVFPWDYKANEFG-NY--TFNLSTAFIDFCAYLDLAYDLKTAPADIIKKRILRSG--------------
>UPI0005F5043C	362	0.426	1.027E-107	57	347	362	30	316	322
---------------------------------------------------------YEWKIVWRNVIIFAYIHLAALFGLYVLFFRAKYQSAIWFTVVGVAGGLGITAGAHRLWAHRSYKAKWPLRFILMIFQTIAFQDDIYQWVRDHRVHHKFTDTDADPYNVRRGFFFSHIGWLLVRKHPDVADKGAIVDCSDLKQDPIVIFQKKWYLNLMWLCCFIIPTLVPWLAWNESLSYS-WHCAVCRYCINLNITWLVNSAAHMWGMKPYEKSFSSTNNATVSLLTFGEGWHNYHHVFPWDYKAAELG-NY--RLNFTTAFIDFCAYLGLAYDLKTVPADTIKKRASRSG--------------
>UPI00077D2417	362	0.424	1.027E-107	45	350	362	22	318	323
---------------------------------------------TYREKEGKQP---RV-LVWRNIALMTLLHAGALFGLILLP-SASRSTLAWTVACYVFSALGVTAGAHRLWSHRSYKASFPLRVFLAFGNSMAFQNDIYEWSRDHRVHHKYSETNADPHNAKRGFFFSHVGWLMVRKHPEVIEKGQKLELGDLKADEVVMFQRRHYKLSVVIICFLVPTLVPWYFWGESLLVGYFVPGLLRYTMVLNATWLVNSAAHMWGNRPYDKTINPRQNQWVALCAIGEGFHNYHHTFPFDYSTSEFG----CRINLTTAFIDLMCFLGLAKDCKKVSKEMIIARIQRTGDSS-----------
>UPI001E1C86F8	362	0.449	1.027E-107	44	350	362	32	330	337
--------------------------------------------ETYKEKEGPKPPMI---IVWKNITLMTLLHIAAVYGISLVP-SAHVLTWAWSVFCFLISALGVTAGAHRLWSHRSYKASLPLRIFLATANSMAFQNDIFEWARDHRVHHKFSETDADPHNAIRGFFFSHIGWLLVRKHPDVIEKGKKLELSDLKADKVVMFQRKYYKMSVLLMCFAVPMFVPWCLWGESLWLGYFVPGLLRYTLVLNATWLVNSAAHMWGNRPYDANINPRENKFVTLSAIGEGFHNYHHTFPYDYATSEFG----CKLNLTTCFIDLMCFLGLAKDCKRVSPEIVLARAQRTGDGS-----------
>A0A6J1WLP4	362	0.432	1.027E-107	47	356	362	22	326	349
-----------------------------------------------KELVPLSADKRKWDIVWRNVIIFLLLHTGAVYGAYLLCGQIKFSTVIFTAFMIVYSGLGITAGAHRLWAHKSYKARLPLRIILTIANTIAFQDSVLDWARDHRVHHKFSETDADPHNATRGFFFSHIGWLLVRKHPQIKEKGRIIEMDDLWRDPVLKFQKKYYKFLMPFACFILPTYIPT-LWGESVWNAFFVCAVFRYIYTLNVTWLVNSAAHKWGSKPYDKNINPVETSPVSFLVLGEGYHNYHHTFPWDYKTGELG----NRLNFTKLFIDFMAKIGWAYDLKEIPLDVVQKRVLRTGDGSHAVWGW-----
>UPI0014035A6C	362	0.373	1.027E-107	3	350	362	8	344	349
---TTTARSHSLaPTA--EPGsdaQLAPFPDyMDDRPPVD---------DSFDTTYVEKKAKPPMRMVWRNIILMGALHLAAVYALTLAP-SAKALTWLWAAFCFLLSALGVTAGAHRLWSHRSYTAATPLRVFLAIANSMAFQNHIYEWARDHRVHHKFSETDADPHNASRGFFFSHVGWLMVRKHPDVIEKGKKLDLTDLKADPVVMFQKKYYKPSVVLLCFVLPTFVPWYFWEETFWTSYFLAAILRYTLVLNATWLVNSAAHMFGNKPYDITINPRENRFVAFGAIGEGFHNYHHTFPYDYSTSEYGWRG----NITTCFINISRWLGLASKCKVASNELILARRRRTGDGS-----------
>UPI001F4F9E02	362	0.403	1.027E-107	52	359	362	30	338	354
----------------------------------------------------SKTFvPYQPRIRWLDLIVQLFLHTGFLYGFWLTLTSAKLATTIWALVVVVTSGVGITAGAHRLWSHRAYKAKWPLRLLLVFLFTIAGQRHVYQWALDHRVHHKFSETDADPHDARRGFLFSHVGWLVLTPHPAVTENRAKVDMSDLEADPIVMWQKRLYVPLFALLVVVFPVWVPWYFWDETLWRSFFVLFNFRFVLTLNIAFLINSVAHMWGNRPYDKHISPVENAVVSVAALGEGWHNYHHVFPWDYKAAELGA---SPLNPTTAFIDFFARLGWAYDLKTVAPDMVRRRVERSGDGSHALWGWgdrDLP--
>UPI001924F42C	362	0.438	1.027E-107	44	351	362	56	355	359
--------------------------------------------PSYKDPEGPRP---KLEYVWRNIILMALLHLGALYGITLIP-TCKVYTWIWGFTYYLISALGITAGAHRLWSHRTYKARLPLRVFLIIANTMAFQNDVFEWARDHRAHHKFSETDADPHNSRRGFFFSHVGWLLVRKHPAVKEKGGLLELSDLKAEKLVMFQRRYYKLGILLLCFILPTLVPWYFWGETFTHSLYVATFLRYAIVLNATWLVNSAAHLYGYRPYDNTINPRENILVSLGAVGEGFHNYHHTFPYDYSASE----YRWHINFTTFFIDCMAFLGLAYDRKKVSKAAVLARIKRTGDGSY----------
>A0A5E4M8B0	362	0.441	1.027E-107	38	350	362	17	327	359
--------------------------------------DFN-SVEKNKEERMQIKSEEpvKVDIIWGIVLFFVISHLCAIYGLYLVFASAKLQTTLFGIYVWILSGIGVTAGLHRLWSHKSYKAKWPLRFILMLMSTIAFENHIYEWCMDHRIHHKYTDTNSDPHNAKRGFFFSHIGWLVVRRHPDYYDKCQKIDMSDLKTDNIVMFQKIFYIPLLLLLCFIIPTILPVYFWNETYCNAFFVSTMLRYIFTLNMTWLVNSAAHIWGNRPYDASINPSENLSVALGSLGEGWHNYHHVFPWDYKAAELG-HYRA--NLTTAFIDFFALIGWAYDMKTVSNEIILKRAGRTGDGS-----------
>UPI001CB6AE03	362	0.419	1.027E-107	59	361	362	51	352	366
-----------------------------------------------------------PRIAWPDLMALLFVHVGCIYGLYLIFTEAKLLTTVWAFVITYTSGFGITAGAHRLWSHRAYKAKWPLRLLLIFLFTITGQKHVYAWALDHRVHHKYSETDADPHNAKRGFFFAHVGWLFTTPHPDVVSKRKMVDMSDLEADPIVMWQKRFYVPLFALLTIGLPVAVPCYFWSESLWTSFWVNFNFRFCITLNIAFFVNSVAHMWGQRPYDKYISPVENVAVSIAALGEGWHNFHHVFPWDYKTGELG-NY--TFNLTTGFIDAFASIGWAYDRKYVSPAMVRRRANRSGDGSHvwGYGDADIPSE
>UPI0015A901D7	362	0.441	1.027E-107	54	347	362	66	358	397
------------------------------------------------------PSSRESspvKIVWRNVILFAYLHLAALYGLYLMFVSAKWQTNVFAFFLYITSGLGVTAGAHRLWSHRSYKARLPLRILLAFVYTIAFENDIYEWARDHRVHHKYSETDADPHNAKRGFFFAHIGWLLCRKHPDVIKRGKAIDLSDLMADPVVRFHRKHYLKLVVPCCFVIPTLIPMYCWRETFLNSFLIATLFRLCFTLNQTWLVNSAAHMWGTQPYDITINPRQNALTVLGAVGEGFHNYHHTFPYDYATSEYGIKY----NLTTAFINTMAFLGLAYDLKTASKGAIEGRKARTG--------------
>A0A7R8UQ33	362	0.430	1.027E-107	52	351	362	59	355	407
----------------------------------------------------KKSNEYKVQIVWRNVTAFIILHLAAFYSIYLIVSRFIILEYILGHLMGIFAGFGVTAGAHRLWAHKSYKAKLPLRIILMIFQTMAFQNCIHEWVRDHRAHHKFCDTDADPHNSRRGFFFSHMGWLMCKKHPDVKAKGQTIDMSDIEADPVVMFQKDYYMFLMPVFCFFLPALVPYYLFDRPYWHAFFISSVLRYVISLHFTWLVNSAAHIWGMKPFDKFITPTENKMVAILANGEGWHNYHHVFPWDYKAAELG-SYMY--NFSTAMIDFFALFGWAYDLKTVSRDMIQKRVARTGDGTH----------
>B4M6D6	362	0.477	1.027E-107	38	351	362	89	401	466
--------------------------------------QINM--EEYTRNFKGDnilGWQFKAPLKWDKVIQISLLHIVAVICFITYPLNELRLSsTLWSFFMGGVAGFGVTAGAHRFWTHRSYKANKILRSLLMISYCVAGQNTMYDWVRDHRVHHKYSETDADPHNANRGFFFSHVGWLMMLKHPDVLRRGRQIDMSDIVSDPVLQFHQKYFVLLKTLLCFVLPTLVPVYCWNETWYHAFVHQCIFRYVFSLNFTWSVNSAAHLWGSRPYDKRIMPSENIYVSIMAMGEGWHNYHHVFPWDYKAAELG---DYKVNMTTMLLDTFQRIGWAWDMKQPSKELVRRTLEKYGDGTH----------
>A0A8C7ZU59	362	0.403	1.406E-107	40	351	362	18	329	333
----------------------------------------AMAESSTADDVFDSTYIEkkgKPPMvfVWRNIILMCLLHLGALYGLLLVP-SASPLTLAWSGVCYFLSALGVTAGAHRLWSHKTYKASFPLRVFLALSNSMAFQNDIFEWARDHRVHHKYSETDADPHNATRGFFFSHIGWLLVRKHPDVIEKGKKLELTDLKADSVVMFQRQHYKLSVVLLCFLVPMLVPWYFWGESLVVGYFVPGLLRYALVLNATWLVNSAAHMWGNRPYDKTINPRENLFVALSAIGEGFHNYHHTFPFDYATSEFG----CKLNLTTAFIDLMCFLGLATDCKSVSKEMITARVKRTGDSSY----------
>UPI000767077A	362	0.411	1.406E-107	48	361	362	13	325	339
------------------------------------------------ESYRGSKTEYVPGIRWPDLIAQVFIHAGCVYGFYLMFAEAKLFTSLWAFVTIYTSAFGITAGAHRLWSHRSYKAKWPLRLLLVFLFTISGQRHVYAWALDHRVHHKYSETDADPHNAKRGFFFAHVGWLFTTPHPDVVLKRQAVDMSDLEADPIVMWQKRLYIPLFALLTIGLPVFVPCYFWSESLWISFWVNFNFRFCVTLNIAFFVNSVAHMWGQKPYDKYISPVENVAVSIAALGEGWHNYHHVFPWDYKTGELG-NYTY--NVTTGFIDAFACIGWAYDRKYVSPTMVQRRANRTGDGSHvwGYGDTDIPTE
>H3BG82	362	0.428	1.406E-107	46	351	362	41	338	342
----------------------------------------------YKEKEGPKP---PMKIVWRNVVMMSFLHVGALYAVFLLP-AASPLTWGWAVLCFIYSALGVTAGAHRLWSHRSYKASLPLRIFLAVGNSMAFQNDIYEWARDHRVHHKYSETDADPHNAKRGFFFSHIGWLLVRKHPDVIEKGRKLDLHDLKQDQVVLFQRKFYKVSVILLCFLFPSFVPWYYWGESLWNSYFIASLLRYTLVLNATWLVNSAAHMYGNRPYDKFINPRENRFVAVGALGEGFHNYHHTFPYDYSTSEFG----CRFNITTCFINTMYSLGLASDCKKVSKETILARRMRTGDGSY----------
>UPI000C75B608	362	0.448	1.406E-107	57	361	362	33	336	349
---------------------------------------------------------RKLELVWKNVIIFTCFHIVAVYGLYLMFTSAKIATSIFAVIMYQLGGLGITAGVHRLWSHRAYKANVPLRIILTIFNSIVYENSIIEWARDHRVHHKFSETDADPHNAKRGFFFAHVGWLLCRKHPEIKNKGKDIDISDLYEDSIIVFQDRYYMIVMPLACFIIPTLAPMYFWNETFVNAFCVNIF-RYVFTLNATWLVNSAAHLYGQKPYDKYIYPSEHATVSFFALGEGWHNFHHTFPWDYKSSELG---KYNANFSTAFINFFAKIGWATDLKTVSDDMVKKRVLRTGDGSHGIWgwgDKDQPKE
>UPI000661D8A7	362	0.439	1.406E-107	56	351	362	60	350	354
--------------------------------------------------------MPKLEYVWRNIILMGLLHVGALYGIALVP-SCKFYTWLWGYFCFFVSILGVTAGAHRLWSHRTYKARLPLKVFLIISNTMAFQNDVYEWARDHRVHHKFSDTHADPHNSRRGFFFCHVGWLLVRKNPAVKEKGSLLDMSDLKAEKLVMFQRRYYTHAVLLLCFILPTLIPWYFWGETFLHSLFVATFLRYAFVLNITWLVNSAAHMYGYRPYDKNIKPRESLLVSVGSMGEGFHNYHHSFPYDYSASE----YRWHINFTTFFIDCMAALGLAYDRKKASKAAILAKVKRSGDGSY----------
>UPI0018D71719	362	0.388	1.406E-107	16	347	362	32	345	355
----------------DDP----DMPATAEVPPRD----------VTAKSQPGDAFKDRTRIVWRNVVLMAALHVISVYAFLFLTWKCRPYTLLFAVGMYVCSGLGITAGAHRLWAHRCYKAKLPLRLLLAMFNCMAFQNDIYDWSRDHRVHHKYSETDADPHNATRGFFFSHVGWLLVRKHPKVIEKGSRINLRDLIDDPVVRYQRKYYLPLVTFFCFVMPTIVPMYLWGESFWNAFCVPTVLRYCFLLNCTWMVNSAAHLWGSRPYDRFINPAENRFVASLAIGEGWHNYHHTFPWDYKAGEWG----WRINFTTIFIDLMAAIGQVSDRKIVPKATISARKKRTG--------------
>UPI0018E32AA0	362	0.409	1.406E-107	9	350	362	37	352	357
---------HHWGADVR-PE-LKD----DLYDPSYQDEE-------------GPP--PKLQYVWRNIILMALLHLGALYGITLIP-SCKVYTCLFAYMYYVISALGITAGAHRLWSHRTYKARLPLRLFLIIANTMAFQNDVYEWARDHRAHHKFSETHADPHNSRRGFFFSHVGWLLVRKHPAVKEKGGKLDMSDLKAEKLVMFQRRYYKPGLLLMCFILPTVVPWYFWGETFLNSLCVSTFLRYAVVLNATWLVNSAAHLYGYRPYDKNISSRENILVSMGAVGEGFHNYHHAFPYDYSASE----YRWHVNFTTFFIDCMAVLGLAYDRKKVSKAAVLARMKRTGDGS-----------
>A0A8B9YLQ8	362	0.438	1.406E-107	44	351	362	56	355	359
--------------------------------------------PTYQDKEGPKP---KLEYVWRNIILMSLLHLGALYGITLIP-TCKIYTYLWVLFYYLMGALGITAGAHRLWSHRTYKARLPLRVFLIIGNTMAFQNDVFEWSRDHRAHHKFSETDADPHNSRRGFFFSHVGWLLVRKHPAVKEKGSTLNLSDLRAEKLVMFQRRYYKPGVLLLCFILPTLVPWYLWDETFQNSLFFATLFRYALGLNVTWLVNSAAHMYGYRPYDKTINPRENILVSLGAVGEGFHNYHHTFPYDYSASE----YRWHINFTTFFIDCMAAIGLAYDRKKVSKAAILARIKRTGEESY----------
>A0A1Y1MPN0	362	0.400	1.406E-107	46	361	362	32	347	362
----------------------------------------------FNSKVPNEEFV--PNIKWPDLIAQLFIHGGCIYGVVLMFSSAKLLTSLFVFVTIYTSGFGITAGVHRLWSHKAYKAKWPLRLILVFLFTITGQKHIYAWALDHRVHHKYSETTSDPHNAKRGFFFSHVGWLVLTPHPDVVKKRKIIDMSDLEADPIVMWQKRYYPILFLLLTVGLPVAIPVYFWEETIWNSFWICFNTRFCITLNIAFCVNSLAHMWGYKPYDKDINPVENMIVSIAALGEGWHNYHHVFPWDYKTGEFG----SRLNLSTQFIDFFAKLGWAYDLKYASPEMISRRARKSGDGTHiethlwGYGDEDIEIE
>A0A1A9WN17	362	0.482	1.406E-107	50	355	362	23	324	362
--------------------------------------------------ILGIQF--RAPLKWDKIILIFSFYILSIYCLITYPYSKiRLPTALWAFFIGILGGFGVTGGAHRLWTHRSYKANLPLRIILMLCYSAAGQNSLYDWVRDHRVHHKYSETDADPHNSKRGFFFSHVGWLMMYKHPEVLRRGRKIDMKDVLDDPVVRFHEKYFVLLKTLFCFLLPTIVPVYGWGEELKYAVISQCIFRYISSLNFTWSVNSAAHMWGNRPYDKRINPTENVYVSVIALGEGWHNYHHVFPWDYKAAELG---KYSMNYTTMILDGFSKIGWCWDMKQPTKELIQRTYEKYGDGSHPLSH------
>UPI000D6A1D46	362	0.433	1.406E-107	45	351	362	67	364	368
---------------------------------------------TYREKEGPKPATRY---VWRNIILMFLLHSAALYAIGFIP-SAKPLTLVWAVLCFILGGLGVTAGAHRLWSHRSYKATLPLRIFLAIVNSMAFQNDIYEWARDHRVHHKFSETDADPHNASRGFFFAHIGWLLVRKHPDVIEKGQKLDLSDLKADQVVMFQRRHYKTSVVLLCFMFPSLVPWYYWGETFLNSFL-LNILRYVVVLNASWLVNSVAHMYGNRPYDRHINPRENHFVVFGALGEGFHNYHHTFPFDYSTSEYGWRW----NFTTGFIDLMCYLGLASDCKRVAKETILARKIRNGDGSH----------
>B3M2R4	362	0.437	1.406E-107	62	356	362	56	347	384
--------------------------------------------------------------VWRNIILFAMVHLAALYGGYLIFAKAKFYTTIFAAVLYSCGMLGVTVGAHRLWSHRSYKAKWPMRLILTIFNTIAFQDSIYHWVRDHRMHHKYSETDADPHNTSRGFFYSHIGWLLCKKHPEVTLKGKGLNMSDLRKDPLVMFQHKHYYTLMPLSCFILPTVLPMLCWNESLECSLFVATLFRWCLQLNMTWLVNSAAHKYGGRPYDTTMNPSQNAYVSVMTFGEGWHNFHHVFPWDYRTSELG-NF--TMGLGTIFIDFCGTLGWAYDRKSVTPDMIQKRSKRTGDGSHALWGW-----
>A0A653CRG1	362	0.424	1.406E-107	59	358	362	67	366	387
-----------------------------------------------------------PQIRWPDTIVQLFLHLGLVYGLFLCLVSAKFYTTLFAFLTIYITGFGITAGAHRLWSHRAYKAKWPLRLILVILFTVTGQRHVYAWALDHRVHHKYSETDADPHNAKRGFFFSHVGWLILTPHPKVVEKRKAVDMSDLEADPIVMWQKKLYPPLFAIFNIILPVGIPVYYWNETLWNSFWINFVARFTITLNIAFFVNSVAHMWGQKPYDRNISPVENLAVSLAALGEGWHNYHHVFPWDYKTGELGNAY----NPSTAFIDFFARLGWAYDLKSVSKGMIARRAKKCGDGSHPqiwgYGDEDI---
>UPI0018CF6690	362	0.491	1.406E-107	58	354	362	100	394	444
----------------------------------------------------------KAPLKWDKVIQISLLHIVAVICIFLYP-MEKlnLYTVVWAFFTGGVAGFGVTAGAHRFWTHRSYKANTALRIILMSCFSLAGQNTLYDWVRDHRVHHKYSETDADPHNSNRGFFFAHVGWLMMLKHPEVLRRGRQIDMSDVLADPVVQFHQKYFIPLKMLLCFILPTIVPIYFWNEEWYLAFVTQCIFRYVSSLNFTWSVNSAAHMWGTRPYDKRIFPTENIYVSILAMGEGWHNYHHVFPWDYKAAELG---KYSVNFTTMVLDLFKKIGWAWNMKEPSKELVRKTLEKYGDGTHAFA-------
>A0A6P7FHV3	362	0.389	1.406E-107	45	358	362	538	847	870
---------------------------------------------ETEEK--EEEFV--PQIRWPDTIVQLYLHLGCLYGLYLCIVSAKFYTTLFALLTVYTSGFGITAGAHRLWSHRSYKAKWPLRLLLVLLFTITGQRHVYAWALDHRVHHKYSETDADPHNAKKGFFFAHVGWLVVTPHPKVVEKRNAVDMSDLETDAIVMWQKKYYPPLFLLFNIILPVSIPIYFWNETIWNSFWINFNTRFTLTLNIAFFVNSAAHMWGQKPYDKYISSVENLAVSLAALGEGWHNYHHVFPWDYKTGELGNLY----NPSTNFINFFARLGWAYDLKSVSKDMILRRAQKTGDGTHPevwgYGDEDI---
>UPI00112B0E8B	362	0.445	1.925E-107	57	350	362	30	318	320
---------------------------------------------------------YRQEIVWRNVILMTLLHLGAVYALLLIP-KAQLLTLLWAYLCFLVTALGVTAGAHRLWSHRSYKAKLPLRIFLAAANSMAFQNDIFEWARDHRVHHKYSETDADPHNARRGFFFSHIGWLFVRKHRDVIEKGSKLDFYDLMEDPVVRFQRKYYKTSVVIMCFMIPTLVPWYFWGESLWNSYFLASILRYAISLNVSWLVNSVAHLYGNRPYDKYINPRENTFVTLGAIGEGFHNFHHTFPFDYSASEFGLKF----NPTTCFIDFMCLLGLASDCRRASRQTILARKERTGDGS-----------
>Q8QFV8	362	0.416	1.925E-107	47	351	362	21	319	323
-----------------------------------------------SQKEKEGPTLP-GQIVWRNVVLMVLLHIGALYGLVTIP-AASALTLVWTGVCFMISALGITAGAHRLWSHRSYKASMPLRIFLAVANSMAFQNDIYEWSRDHRVHHKYSETDADPHNSNRGFFFSHVGWLLVRKHPEVIERGRKLELTDLKADKVVMFQRRFYKLSVVLMCFVVPTVVPCYMWGESLWIAYFIPTLLRYALVLNATWLVNSAAHMWGMRPYDQNVNPRENKFVAFSAIGEGFHNYHHTFPYDYATSEFG----SRLNLTKAFIDFMCYLGQASDCKRVSHETVMARVRRTGDGSH----------
>UPI001569C843	362	0.421	1.925E-107	44	361	362	17	332	333
--------------------------------------------EEYPKLIAPQAAPRKYDIVYFNLFTFGYAHLATLYGVYLACTVATWKTLIFHHIIFILAAVGVTAGAHRLWTHRAYKAKTPLQIILMVMNTLAFQNSAIHWVREHRMHHRYSDTDADPHNATRGFFYSHIGWLLVRKHPEVRRRGKFVDMSDIYANPVLRFQKKYAVPFIGTICFVLPTIIPMYFFGETLTTA-WNLAIMRYVFNLHITFFVNSAAHLWGNKPYDKNIKPVQNLSVSFMAFGEGFHNYHHAFPWDYRTAELGNNW---LNFTTKFIDFFAWLGWAYDLKTVPDEVIRSRASRTGDGSdmWGFGGERDKTE
>UPI0012EDB3EF	362	0.432	1.925E-107	46	350	362	33	329	334
----------------------------------------------YKEKEGPKP---PTTLVWRNIILMSLLHVTALYGLVFLP-SASVATLAWTAVCYFISALGVTAGAHRLWSHRSYKASFPLRVFLALANSMAFQNDVYEWARDHRVHHKYSETDADPHNATRGFFFAHIGWLMVRKHPDVIEKGKKLELSDLKADKVVMFQRRHYKLSVVLLCFFVPMFVPWYFWGESLAVAYFIPGLLRYAVMLNATWLVNSAAHIWGNRPYDKTINPRENRLVAFSAIGEGFHNYHHTFPFDYATSEFG----CKLNLTTAFIDTMCFLGLAKDPKRVSKEVITARRQRTGDGS-----------
>UPI001B7DA193	362	0.424	1.925E-107	44	347	362	33	328	334
--------------------------------------------ETYKEKEGPKP---PKQIVWRNVVLMILLHSGAVYGLTLVPYTSAS-TLAWTVVCFLFSALGITAGAHRLWSHRSYKAKLPLRIFLAFANSMAFQNDIYEWARDHRVHHKFSETDADPHNALRGFFFSHIGWLLVRKHPDVIEKGKKLELADLKADKVVMFQRKYYKLSILIMCFMVPMMVPWYLWGESLWVGYFIPGLLRYALVLNATWLVNSAAHMWGNRPYDATINPRENKFVAFSAIGEGFHNYHHTFPFDYATSEFG----CKLNFTTCFINLMCFVGLAKDCKKVPREVIQARVQRTG--------------
>L9JFI9	362	0.438	1.925E-107	44	351	362	56	355	359
--------------------------------------------PSYQDKEGPAP---KLEYVWRNIILMSLLHLGALYGIVLFP-TSKFYTWLWVLFYYLVSALGITAGAHRLWSHRTYKARLPLRLFLIIANTMAFQNDVYEWARDHRVHHKFSETHADPHNARRGFFFSHVGWLLVRKHPAVKEKGALLDLSDLRAEKLVMFQRRYYVPGVLLMCFILPTLVPWCLWGETFMHSLYVATLLRYATVLNATWLVNSAAHLYGYRPYDKTINPRENILVSLGAVGEGFHNYHHTFPYDYSASE----YRWHINLTTFFIDCMAALGLAYDRKKVSKAAVLARIKRTGDGTY----------
>UPI00038EC458	362	0.446	1.925E-107	54	351	362	86	377	381
------------------------------------------------------PA-PKLEYVWRNIILMGLLHVGALYGITLVP-TCKVYTWLWVYFYYTVSILGITAGAHRLWSHRTYKARLPLKIFLIIANTMAFQNDVYEWARDHRAHHKFSETHADPHNSRRGFFFSHVGWLLVRKHPAVKEKGRLLDMSDLKAEKLVMFQRRYYKPALLLLCFILPTLIPWYCWGETFLHSFYVATLLRYVLVLNVTWLVNSVAHLYGYRPYDKNINPRESPLVSLGTMGEGFHNYHHSFPYDYSASE----YRWHINFTTFFIDCMAALSLAYDRKKVSKAAILAKMKRSGDGSY----------
>UPI000626385F	362	0.372	1.925E-107	1	361	362	9	354	394
-PPTrcTRKLDEDSP---DDNMNTKC-PSTNG--------QF--GASEKEQTTDEVEYV--PAIKWLDLAAQVFIHAGCLYGLYLVLAQAKFLTTLWAFLTIYTSGFGITAGAHRLWSHRAYKAKWPLRLLLVFLFTITGQRHVYAWALDHRVHHKYSETDADPHNAKRGFFFAHVGWLFTTPHPNVVVKRGAVDMSDLEADPIVMWQKRLYIPLFALLAIAFPVVVPWYFWSESLWTSFWVNFNFRFCVTLNIAFFVNSVAHMWGQRPYDKSISPVENVVVSIAALGEGWHNYHHVFPWDYKTGELG---DYSFNITTGFIDAFARIGWAYDRKYVSPEMVRRRANRSGDGSHvwGYGDSDISME
>A0A6J1WRH7	362	0.409	1.925E-107	15	357	362	10	359	415
---------------VEKSEEVCDiqrdMNKTEFTDIQngkDTLSNINDIAKENEVdlKYLSTDYSYKHEIVWKNAIGFLILHLFAVWGAvLMFTGGVTWKTTLWTIFLGYVASEGVTIGAHRFYTHKSFKAKPLLKVILIIMQTLAGQNSIFIWCRDHRLHHRYSDTDADPHNSKRGFFFCHIGWLMMKKHPYVIELGKRIDMSDLQADWMVMFQKKYYYYLYVIFAIIIPVWVPVHYFGEPLFQSILTAYFTRYVSQLNGTWLVNSAAHLYGTRPYDKNLQPVESWFVSCISLGEGWHNYHHAFPWDYKAAELSMHF----NQTASIIRFMEKIGLAYDLKTASPEMVRNRIIRTGDGTHyELGDEE----
>UPI000A1D19DC	362	0.481	1.925E-107	58	355	362	104	398	461
----------------------------------------------------------KAPLKWDKVIQISLLHMAAFVCLATYPlDKHDWYTTLWSLFVGGVAGFGVTAGAHRFWTHRSYNANPVLRSLLMISYCVAGQNTLYDWVRDHRVHHKYSETDADPHNANRGFFFAHVGWLMMLKHPDVLRRGRQIDMTDILADPVVRFHQKYFYPLKFFFCFILPTVIPVYCWGETWRLAITQQCIFRYVSSLNFTWLVNSAAHIWGSRPYDKRIMPSENIYVSVLAMGEGWHNYHHVFPWDYKAAELG-NY--TFNFTTMVLDGFHKLGWAWNMKQPSKELVRRTLEKYGDGSHP-SH------
>B4JEM7	362	0.477	1.925E-107	38	351	362	94	406	475
--------------------------------------QINMDEYTrnfQGDNILGWQF--KAPLKWDKVIQISLLHLVALICLLTYPLHELRLnTLIWSFFMGGVAGFGVTAGAHRFWTHRSYKANTLLRSLLMISYSVAGQNTLYDWVRDHRVHHKYSETDADPHNANRGFFFSHVGWLMMLKHPDVLRRGRQIDMSDILADPVIQFHQKYFVLLKIMLCFVLPTMVPVYCWNDTWFHAFVHQCIFRYVFSLNFTWSVNSAAHLWGSRPYDKRIMPSENIYVSIMAMGEGWHNYHHVFPWDYKAAELG-NY--KVNFTTMVLDTFHRLGWAWDMKQPSKELVRRTLEKYGDGTH----------
>A0A182W098	362	0.468	1.925E-107	26	351	362	64	387	801
--------------------------DIDSYLRHYNRWQ----QSGWGRKLSNllklyVGYEFDAEIKWNNVFMIGIFHLIAICSFLYYFWQATLVTYLWGFFIGGCAGFGVTGGVHRLWCHRSYKAKLPLRIILMCCYSIAGQNTIYDWVRDHRIHHKYSETDGDPHNANRGFLYAHVGWLMLRKHPECIKKGRLIDMSDIVSDPVVQFHHKNFVLMKLLFCFILPTFIPWYIFGETFPMSFFSQCFVRYVLSLNFTWLVNSAAHLYGNHPYDKRINPAENRAVSVVAMGEGWHNYHHVFPWDYKAAELG-NY--SVNVTTFWLDVFSKIGWAYDLKQPSKDLVRRTIEKYGDGTH----------
>A0A8C1II43	361	0.429	2.634E-107	50	351	362	17	314	318
--------------------------------------------------YEEKPGPKPPvQIVWRNVILMSLLHLGALYGLTILP-SVSTLTLLWTGVCFMVSALGITAGAHRLWSHRSYKASMPLRIFLATANSMAFQNDIYEWARDHRVHHKFSETDADPHNAHRGFFFSHIGWLLVRKHPEVIEKGRKLELADLKADGVVMFQRRHYKLSVAVMCFLIPTFVPWFFWEESLLTSYLVPCLLRYTVVLNATWLVNSAAHMWGMRPYDHNINPRENKFVAFSAIGEGFHNYHHTFPHDYATSEFG----SRLNVTKAFIDLMCFFGLAKDCRRVTRETIMARVKRTGDGSH----------
>UPI000F54DFE1	361	0.440	2.634E-107	49	357	362	18	322	324
-------------------------------------------------KICDDNNRKRTerEIVRFNVYFMIVLHLMAVYGIYLLP-SANPRTWLWTWLCHFIGGLGITVGVHRLWSHRSFKATWPLRLALMMMNCIAAQNDIFEWARDHRVHHKYSETDADPHNAKNGFFFSHVGWLLVKKHPDVISKGKQIDLSDLYDDGIVMFQRRNYKLLVVIFNIAIPIAVPWLFWNESVWNGFFICYALRYVVTLNATWCVNSLAHLWGSKPYDKGINPSENFSVVLATGGEGFHNFHHTFPQDYATSELGLRF----NPSKWFIDLCANLGLAYDLKTISKDTILKRRMRTGNLQH-LKHHD----
>A0A6I9W6Y0	361	0.435	2.634E-107	43	347	362	17	320	324
-------------------------------------------KESTNDKILTTELYKtdyQWKIVWRNVIIFIYVHLAAIYGLYLIFFKIKHRSLIWFTAIAVAAGLGITAGAHRLWSHRSYKAKWPLRFILMIFQTAAFQDDIYTWVRDHRVHHKFTDTDADPYNARRGFFFSHIGWLLVRKHPDVASKGATIDCSDLNQDPFVVFQKKWYIYLMLFCTFIIPTLVPWLVWGE-YFWYSWNVTVCRYCLNLNFTWSVNSAAHIWGVKPYDKSISPTNNGGVSFISFGEGWHNYHHVFPYDYKAAELG-NY--RLNLTTAFIDFFAYLGLAYDLKTAPTNAIKKRALRTG--------------
>A0A4W3HQM1	361	0.415	2.634E-107	38	350	362	18	323	325
--------------------------------------QTALSsgADGGSQRNKARPFI----IVWRNVLLMALLHLAALYALWLIP-KAQPLTWLWAYLCFIVTALGVTAGAHRLWSHRSYTAKLPLRVFLAAANSMAFQNDIYEWSRDHRVHHKYSETDADPHNATRGFFFSHIGWLFVRKHPDVTEKGKCLDVTDLLDDPVVVYQRRYYKTSVLIMCFLMPTFIPWYFWGETLWNSYFLASILRYTLSLNVTWLVNSAAHMYGNRPYDRHISPRENRLVTFGAIGEGFHNYHHTFPFDYSTSEFGLR----LNPTTCFIDFMCWLGLASNRKRASRQMIQARKLRTGDKS-----------
>A0A2C9K535	361	0.454	2.634E-107	54	350	362	30	323	326
------------------------------------------------------PSPKRPPrvIVMRNVILFIILHLSAVYSLFLLP-KAMYATLLWTALMYYFAAMGITAGAHRLWSHRSYKGKLPLRIFLAICNCISFQNSIFEWARDHRAHHKFSETDADPHNAKRGFFFAHIGWLLVKKHPDVKEKGKMIDLSDLTNDPVVVFQDRHYKKLILLFCFILPTFVPVYFWGESFHIAFYIAAILRYTLVLNATWLVNSAAHMWGQRPYDERINPAENLGVAFCATGEGFHNYHHVFPHDYSTSEYG----WHFNLTTMFIDTMYFLGQAYDRRKIPMDVIMKRKLRTGDGS-----------
>A0A3B4DKP6	361	0.441	2.634E-107	44	351	362	30	329	333
--------------------------------------------ESYKE--RRDPSYPK-QIVWRNVVLMTLLHVGAVYGLITIT-AASALTLLWSSVCFMISALGITAGVHRLWSHRSYKAKLPLRIFLAIANSMAFQNDIYEWARDHRAHHKFSETNADPHNAARGFFFAHIGWLLVRKHPDVIEKGSKLDLSDLKADAVVMFQRRYYKLSVVVMCFLVPTLVPWCFWGESLWVAYFIPCLLRYTLVLNATWLVNSAAHMWGMRPYDSNINPRENKFVAFSAVGEGFHNYHHTFPHDYAASEYG----SRLNITKSFIDLMCHFGLATDCKKVAHDTVLARIQRTGDGSH----------
>UPI001E676348	361	0.379	2.634E-107	23	351	362	5	337	338
-----------------------PDQDVKGELLEGEENSQNLPLEKREiSISLVKIFhdlrnLDWSKVVWRNAILFFLLHIYSVYGLYVAVFHAQWKTIGFSLVLYFMAALGITMGAHRLWSHRSFKATPLLRFILAAFQTLSFQNDIFEWARDHRVHHKYSETDADPHNARRGFFFSHMGWLMYRKHPEVIAKGRTLDLSDLQQDAIVMWQRKHYIPLVITACFVLPTVIPWLGWGENAVTALLVAGFLRYSIVLHVTWCVNSLAHWVGSKPFDRNIYPSQNSVVAYMALGEGWHNYHHVFPWDYRTAEFG--GLNHYNITSLMIDFCSMIGLAYDRKTVTPAMIKKRAERTGDGSY----------
>UPI001AEF659E	361	0.398	2.634E-107	25	351	362	11	344	348
-------------------------PLFAGPKNEGERLEKVLqqwgedIRPEMKEDIYDPSYqdeegpPPKLEYVWRNIILMVLLHLGALYGITLVP-SCKVYTWLFACVSYVFTGMGITAGAHRLWSHRTYKARLPLRLFLIIANTMAFQNDVYEWARDHRAHHKFTETHADPHDSRRGFFFSHVGWLLVRKHPAVKEKGRKLDMSDLKAEKLVMFQRRYYKPGILLMCFILPTLVPWYCWGETFPHSLCVATLLRYALALNATWMVNSAAHLYGYRPYDKNIRARENMLTSMGALGEGFHNYHHAFPYDYSASE----YRWHINFTTFFIDCMAALGLAYDRKRVSKAAVLARIKRTGDGSH----------
>A0A2J7RI79	361	0.418	2.634E-107	41	356	362	20	335	357
-----------------------------------------LSSNELKSDA-TKPClKYRREIVWPNVVMHAYLNLAALYGAYLMLTSAKILTGIWAFILYEGGILGITAGAHRLWSHRAYKAKWPMRLVLMLLHTLAFQTSVHEWVRNHRVHHKNSDTDADPHNVHRGFFFTHYGWMLLRKHPAVKEKGKQIDTSDLDTDPFLIFQKRYYIIIMPLLCFLIPSAVPVYFWGDTWTNAYHIAAVLRQVITLHMTLITNSVTHWpgtWKKRPYDKNICPSENFLVSLLTLGEGWHNFHHVFPWDYKTSEIGNNR---INPTTHFIDFCARIGWAYELKTVPMSMVRKRIERTGDGTHEIWGW-----
>UPI001EE366E2	361	0.414	2.634E-107	4	351	362	37	355	359
----TSPYleEDIRPEMKEDL-----------YDPSYRDKE------------GPKP---KFQYVWRNIILMSLLHVGALYGILLFP-SCKIYTYLWVAFYYFASALGITAGAHRLWSHRTYKARLPLRLFLIIANTMAFQNDVFEWARDHRVHHKFSETDADPHNARRGFFFSHVGWLLVRKHPAVKEKGALLELSDLKAEKLVMFQRRYYKPGIVLLCFILPTLVPWYFWGETFPHSLFVATLLRYALVLNVTWLVNSAAHLYGYRPYDKTINPRENILVSLGAVGEGFHNYHHSFPYDYSASE----YRWHINFTTFFIDCMAVLGLAYDRKKVSKAAILAKIKRTGDETY----------
>UPI000FFF7BEC	361	0.403	2.634E-107	1	350	362	23	355	360
-PPNeglhdgEQKLEKMSLYSAED---IRPeMKD-DIYDHSYQDAE------------GPTP---KLEYVWRNIILMGLLHLGALYGVILVP-TCKFYTWIWAYVYYLISGLGITAGAHRLWSHRTYKARLPLRLFLIIANTMAFQNDVYEWARDHRAHHKFSETHADPHNSRRGFFFSHVGWLLVRKHPAVKEKGATLDLSDLKAEKLVMFQRRYYKSAVLLMCFILPTLVPWFCWGETFAHSLYVASLLRYTIVLNATWLVNSAAHLYGYRPYDKNINSRENILVSLGAVGEGFHNYHHTFPYDYSASE----YRWHINFTTFFIDCMAVLGLAYDRKKVSKATVLARIKRTGDGS-----------
>UPI000E6D5B4A	361	0.368	2.634E-107	0	360	362	0	341	363
MPPQETPQ-------VD------PVPSgvlFET------DTQTADLGLDKDVSVLKKATPRKHQLVWGNIIWFLYLHIASLYGIYLVFTSAKWQTNVFAFLVHLMCAIGIGAGSHRLWTHRSYKARTPLRTLLMIWQTMGFQDCIFEWARDHRTHHKYADTDADPHNAERGLFFSHMGWLCCKKSPEVIEGGKRIDLRDLYNDPVVMFQRKHYMKMMPILCFVIPTVIPVYFWNETWLNAFMIPTILRYTIGINVVWSINSFAHTFGYRPYDKSLNPRDN-IATWMICVEGFHNYHHTFPWDYRATEYPL--WNMLTPTIVFIDMMAKIGQAYDLKSVTPDIIKQRAQRTGDGTHYLWGWDDPE-
>A0A2B4RAF9	361	0.441	2.634E-107	52	357	362	69	368	370
----------------------------------------------------NKRKRTEREIVWFNVYFMVVLHLMAIYGISLLP-SANPRTWVWTWLCHFFGGLGITVGVHRLWSHRSFKATWPLRLALMIMNCIAAQNDIFEWARDHRVHHKYSETDADPHNAKNGFFFSHVGWLLVRKHPDVIARGKQIDLSDLYEDGIVMFQRRNYKLLVIVFNILMPVAVPWFFWNESVWNGFFICYAFRYVVTLNATWCVNSLAHLWGSRPYDESINPSENFTVVLATGGEGFHNFHHTFPQDYATSELG----SPMNPSKWFIDLCALLGLAYDLKTISKDTILKRRMRTGNLQH-LKHHD----
>A0A7R8ZM77	361	0.422	2.634E-107	57	361	362	78	379	388
---------------------------------------------------------YKGKIVWRNVILMTILHGYFPYACYLFFFAIQWKTFFYTWGLLYLSGFGITAGAHRLWAHKSYKARLPLRLFLTFCQTLAFQNDIYEWCRDHRVHHKFSETDADPHNAKRGFFFSHIGWLLVKKHPDVKEKGKTIDMSDLMEDPIIYYQRKYYVPIVLTVSLILPSYLPVWVWNENPWYAFVVCSLGRYCFSLNCTWLVNSAAHMWGNKPYDREISAVENYKVSQWVLGEGWHNYHHTFPWDYKTSELGL---YQFNLTAMFIDFMARIGQAYDLKTVDHETIMQRVNRTGDGSETFMRHSDDIE
>UPI0018D085B7	361	0.408	2.634E-107	47	351	362	34	335	403
-----------------------------------------------SSKTIGTDYSYKHEIVWKNAIGFLILHILCLWGVFiAVTGNVQFITLLWAYVVLFISAEGITVGAHRYYTHRTFKARPLLQAILLTAQTMAGQNSMFIWCRDHRLHHRYSDTDADPHNAKRGFFFSHVGWLMTKKHPLVMELGRRLDMSDLQDDWMVQFQKKYYYPLYVLFAILIPVWVPVHFFGESWFHSLMVVYFARYVIMLNGTWLVNSAAHIYGTRPYDQNLQPVESWIVSLIAFGEGWHNYHHAFPWDYKAAELG----GFINPSTHVIHFFEKLGLAYDLKSASPEMVKNRIIKTGDGTH----------
>A0A6J1TFK2	361	0.423	2.634E-107	57	361	362	67	371	405
---------------------------------------------------------RGRQFVWHNIILITLFHGIAIWSTASYIQHLSWKTFWFSVFLGGLGGLGVTAGCHRLWSHRSYKARMPLRVALALCFSIAGQNTILEWVRDHRVHHKFTETDADPHNVKRGFFFAHVGWLMQRKHPEVLRQGRKVDMSDVKADPVVQWHERYFIPLKILLCFIMPTVIPVYCWGEQWHFSFYATAVVRYVCLLNFTWLVNSAAHMFGTHTYDKRINPTENHIVSFLAMGEGWHNYHHVFPWDYKTSE----YSYYFNFTTIIIDLCAKLGLAYDMKTATPDMVRKVAMKHGDGTHPVhrndNDHHHPEE
>UPI00193D26A4	361	0.419	3.606E-107	57	347	362	29	315	320
---------------------------------------------------------YEQKIVWKNVIIFMYIHIAGIYGLYLCIFRVKYWTFIWFTIVGVASGFGITVGAHRLWAHRSYKAKWPLRLILMIFNTIAFQDDIYQWVRDHRVHHKFTDTDADPYNVRRGFFFSHMGWLLVRKHPDVKNKGATVDCSDVAQDPIVAFQRKWYLYLMPFCCFIVPALIPWLVWNESLWYSSHVAVF-RYCLGLHCTWTVNSIAHIWGMKPYNKSLTAAENIVVSIVAVGEGWHNYHHVFPWDYKAGEFG-NY--KINLSTAVIDFFAYLGLAYDLKTAPADMIKKRVLRNG--------------
>A0A8C5FSI5	361	0.426	3.606E-107	46	350	362	28	324	329
----------------------------------------------YKEQEGPKP---PKEIVWKNVVLMTFLHAGAFYGLFQVP-SASYMTLLWSGVCFVISALGVTAGAHRLWSHRTYKASLPLRVFLGLANSMAFQNDIFEWARDHRVHHKYSETDADPHNAVRGFFFAHIGWLMVRKHPDVIEKGRKLELSDLKADKVVMFQRKYYKSSVVLMCFMLPMVVPWYMWGESLWVAYFVPSLLRYTLVLNATWLVNSAAHMWGNRPYDTGINPRENKFVTFSAIGEGFHNYHHTFPYDYATSEYG----MKLNLTTCFIDFMCFLGLATDRKRASRDIVQARVQRTGDAS-----------
>A0A6I9MPG8	361	0.423	3.606E-107	45	351	362	31	329	333
---------------------------------------------TYKMKEGPKPPRM---LVWRNIILMTLLHLGALYGLVLLP-SASVSTVAWTAVCYLISALGVTAGAHRLWSHRSYKASFPLRVFLALGNSMAFQNDIYEWARDHRVHHKYSETDADPHNATRGFFFSHVGWLMVRKHPDVVEKGKKLELSDLKADKVVMFQRRHYKLSVVILCFVVPMMVPWYFWGESLVLAYFVPGLLRYAVMLNATWLVNSAAHLYGNRPYDKSINPRENPFVAFSAIGEGFHNYHHTFPFDYATSEFG----VKLNITTAFIDLMCFMGLATDPKSVSKEVIMARVKRTGEGSH----------
>A0A813MWS0	361	0.427	3.606E-107	48	361	362	24	335	339
------------------------------------------------EAPVKKNEEIHLPIRWRNVVIFIFLHLGALYGGYLC-FQAKFQTLVFAYVLYLCGALGITAGAHRLWAHRTYKAKLPLRIVLGVFQTLALQNSIYEWSRDHRVHHKHAETNADPHNSKRGFFFSHVGWLLMKKHPDVIQKGSRIPLNDLLNDPVVAFQKKYYKFLAITTCFVLPTIIPVYFWNESWLNAYFIPAILRYVITLNFTWLTNSVAHMWGWRPYDKKIGPVENVLVSMGAIGEGFHNFHHTFPMDYSTSEHGSVY---FNFTKFFIDFMALIGQVYDRNQVSQEQILARRKRTGDLSrmHTHTSNDDEIE
>UPI000B36698C	361	0.427	3.606E-107	51	351	362	19	316	356
---------------------------------------------------IGTDYSYKHQIVWKNVIGFIILHLFALWGFIvLLTGEIGIKTFIWSCFLVYIMGEGVTTGAHRLFTHRTYKATPLCKALLLAMHTIAGQNSMFIWCRDHRLHHRYSDTDADPHNSKRGFFFCHMGWLMHKKHPYVIELGRTIDMSDLQADWMVMFQKKYYYPLYILLAIFIPVYVPVYFFGEHWWNSLLIAYFLRYVYSLHGTWLVNSVAHLYGTRPYDKNLHPVESWFVSVITFGEGWHNYHHAFPWDYKAAELS-NF---INHSATFIEFLEKIGLAYDLKTASPEMVSNRIVRTGDGSH----------
>UPI000333CE71	361	0.428	3.606E-107	4	351	362	20	354	358
----TAPSSRILPNGGGKLEKTLhleeDIrPEMkdDIYDP------------SYKDKEGPRP---KTVYVWRNIILMFMLHLGAVYGVTLLP-TCKFYTWLWVLFYYVVSALGITAGAHRLWSHRTYKARLPLKVFLIIANTMAFQNDVFEWARDHRVHHKFSETDADPHNSRRGFFFSHVGWLLVRKHPAVREKGALLDLSDLKAEKLVMFQRRYYKPSILFMCFIFPTFVPWYFWGETYLHSLFVATLMRYTLVLNATWLVNSAAHLYGYRPYDKNIGPRENLLVSLGAVGEGFHNYHHSFPYDYSTSE----YRWHVNFTTFFIDCMAALGLAYDRKKVSKATVLAKIKRTGDGSY----------
>A0A4X2LHD7	361	0.426	3.606E-107	44	350	362	59	357	362
--------------------------------------------PTYREKEGPKP---KFIYVWRNIILMSMLHLGALYGIFLVP-SCHIYTLMFTFGYYMISALGITAGAHRLWSHRTYKARLPLRVFLTIANTMAFQNDIFEWARDHRVHHKFSETDADPHNAQRGFFFSHVGWLLVRKHPDVIEKGRLLDLSDLKAEKLVMFQRKYYKPAILLMCFILPTFIPWYFWGENFAHSLYVSTLLRYAIVLNATWLVNSAAHMYGSRPYDKNINPRENILVALGAVGEGFHNYHHTFPYDYSASE----YRWHINFTTFFIDCMCLLGLAYDRKKVSKATILARCSRTGEGS-----------
>A0A2S2P3Z0	361	0.454	3.606E-107	58	352	362	48	338	368
----------------------------------------------------------KINIIWGIVLFFVVGHLSAIYGLYLAFTSTSLLTTLFGLFSWILSGLGVTAGLHRLWSHKSYKAKWPLRFILMLMSTMAFENHIYEWCMDHRIHHKYTDTNSDPHNAKRGFFFSHVGWLVVRRHPDYYDKCLKIDMSDLKKDSIVMFQKTFYVPLLLLFCFILPTIIPVYFWNETYVNAFFTTM-LRYIFTLNMTWLVNSAAHIWGKRPYDASINPSENLSVSLGALGEGWHNYHHVFPWDYKAAELG-NYRA--NLTTAFIDFFSLIGWAYDMKTVSNDMILKRANRTGDGSHP---------
>UPI0008F9AD26	361	0.406	3.606E-107	0	347	362	0	343	377
MAPsnmlNTAARLSLGPESVE--------PLF---NEQKERGKtKAWtepkPVPAIEEQTVdhSKQEAYRVRIVWKNVIFCSILHLKAIYGIYLIFTSAKIQTIVWGFLMYQAGILGITAGAHRLWSHGAYKAKWPLKLILIILNSSAFQNSVFEWVRDHRAHHKFSDTDGDPHNSQRGFFFSHVGWLLCRKHPDVMQKGSRIDIKDLEDDSLVQFQKRHFLKMVTLFCFIIPTVVPVYCWEETWKNA-WYVAIVRYAFVLNIIWLVNSGAHRWGQRPYDKFIKATENAGLSFLSLGEGWHNYHHVFPWDYRTAELG-KF--QTNPTTAFIDFFAKIGWAYDLKTVPLSLIRKRANRTG--------------
>B0X4F2	361	0.461	3.606E-107	27	351	362	45	367	388
---------------------------LDAYMERYNRWQQS-AAGKWAQdKLADWTGLKfDNEIKWKNVFLLGTLHLVTAALFFVYVWEATPVTYLWCFFVGGCAGFGVTAGAHRLWTHRAYKANLPLRVILMCCFCMSGQNTLYDWIRDHRIHHKYSETDADPHNSNRGFFFAHVGWLLLRKHPECIKKGRLIDMSDIMADPVVRFQEKYFPLLKTLFTYVIPSVIPWYFFGQDFMLSFLSNCLLRNVLTLNFTWLVNSAAHMYGSKPYDNRIQPVENKWVSMVAMGEGWHNYHHVFPWDYKAAELG---DYKVNVSTFWIDLFAKIGWAWDLKEPSKELVKRTIAKYGDGTH----------
>A0A834M3J2	361	0.421	3.606E-107	37	354	362	36	348	393
-------------------------------------SSYATSTPNNKQQQNNE---YKLQIVWRNVLIFVLLHAICVYGFaLVFTGFYNWKTLVFTYIYTVFGGFGITAGAHRLWAHRTYKANLPLRIFLMFAQCAALQNDIHEWVRDHRVHHKFTDTNADPHNASRGFFFSHVGWLLCKKHKDVMVKGKTVDMSDVLADPVVRFQMRHYIPLVIVWNILIPTWIPWYFFGEEFMYS-FVICMARYTLSLNGTWLVNSAAHIWGMKPYDSTIKPTESLSVSIIAFGEGWHNYHHIFPWDYKAAELG-NY--RVNFTTAFLDLMARIGWATELKTASEDMIKKRVLRTGDGTwYGLS-------
>A0A8J2W9Y2	361	0.409	3.606E-107	36	351	362	9	331	394
------------------------------------PNQYNTDVKISKERYtnfdndtlkkFGTDYSYKHQIVWKNAIGFFILHILGIWGhFIVFTGGIYWQTFIWGALLLVTSAEGVTIGAHRLWSHRTFKATPLLKTILLILQTLAGQNSIFTWCRDHRLHHRYSDTDADPHNSKRGFFFSHIGWLLCKKHPYVKELGRRIDMSDLQNDWMIMTQKKYYPYLYLIIAVIIPISVPYYYFGESLKNSILVCYFARYVFLLNGTWLVNSAAHLYGTRPYDKKLQPVESWFVSFLTLGEGWHNYHHAFPWDYKAAELSMHF----NQSATFIRMFEKLGLAYDLKTASPDMVQRRIIQTGDGTH----------
>A0A146KPE5	361	0.428	3.606E-107	52	351	362	69	364	403
----------------------------------------------------NKPS-YKLEIVWFNATFFFIVNALSFYGIYEYFFLRlPWTTFFYMWFLITFTGLGITAGAHRLWAHKCYKAKAPMRILLAICNLAAFQNSIYDWVRDHRVHHRFVDTDTDPHNSTRGFFFSHIGWLMVKKHPDVKRKGKLVDMSDLRSDPIVMFQHKYYPYLMPIFAFILPAAIPIYFCGTDPWYAFRLYSLTRWSIVLHGTWCVNSVAHMFGYKPYDRSISSTQNIWVSFFVLGEGWHNYHHAFPWDYKASEFP----YYVNFTTAFIDVCARIGWAYDLKTVKQEVINRRAQLTGNRSH----------
>A0A0M3QXP7	361	0.416	3.606E-107	36	357	362	98	414	467
------------------------------------PKPVAVAAEATKTKATLEPF--KTEIVWHNILLFIILHSSALYGLYLIFAENAYLEIIPVYATTFLGGLGITAGVHRLWSHKAYKAKLPLRIFLMLCQSLAFQNSIWEWTRDHRVHHKFTDTHADPHNSRRGFFFAHMGWLLCKKHPDVRSKGKQIDMTDIEQDPVVMFQKKYFFVVMPICCFVLPMMFPYFLMGTSLRVCFFTCSMLRYALSLHGTWLVNSAAHFYGMKPYDVHISSVNTKLISTIAFGEGWHNYHHVFPWDYKAAELG---DYKHNWTTAFIDLMAKIGQAYDLKSVSQEMVYKRVRRTGDGSHIASLLD----
>UPI001C9A913B	361	0.384	3.606E-107	6	361	362	2	352	692
------PRKERVPATVHQVLETKD-QEIDSKnRRLSETDDFLTADQSY---YSSKATYV-SRIRWPDLIAQIFIHAGSVYGFYLIFTEAQLLTALWAFATIYISAFGITAGAHRLWSHRAYKAKWPLRVLLIFLFTISGQRHVYAWALDHRVHHKYSETDADPHNAKRGFFFAHVGWLFTTPHPDVVLKRKAVDMSDLEADPIVMWQKRYYIPLFICLTIALPVGVPWYFWSESIWTSFWVNFNFRFCVTLNMAFFVNSIAHMWGQRPYDKYISPVENLAVSIVALGEGWHNFHHVFPWDYKTGELG-NY--TFNLTTGFIDAFACIGWAYDRKYVSPTMVRRRANRSGDGTHvwGYGDTDIPTE
>A0A4D6C9H9	361	0.500	4.936E-107	58	361	362	7	312	324
----------------------------------------------------------RQQIIWINVVLITLWHLLAVYtAVILVPRMQ-IITILWGYFVGIVGGFGVTAGAHRLWAHRAYKAKLPLQLILLMCYSTAGQNSVFDWVRDHRVHHKFSETDADPHNAKRGFFFAHVGWLMQRKHPEVLKKGALIDMSDITGDPILAFHTKYFNYFKLFFCFIFPVLVPYIVLKEPFYHCFMGICFIRYILGLNFTWSVNSAAHIWGNKPYDKRINPAENLTVSILAMGEGWHNYHHVFPWDYRAAELG-HYL--FNSTTVIIDLFAKIGWAYDLKSPSPELVQKISKKYGDGTEPylgrsPSHHDHPEE
>UPI0018D0158B	361	0.455	4.936E-107	49	360	362	22	327	336
-------------------------------------------------KTEVKP--RKYEVVYTNLLTFGYGHIGALYGLYLACTVAKWTTILFALGLYYAGILGITAGAHRLWSHRTYKAKMPLQIILMILNTIAFQNTAYTWIRDHRLHHKYSDTDADPHNATRGFFFSHVGWLLVRKHEDVKKYGKLIDMSDIENNPVLRFQKKYALPWCGMVCFVLPTLIPMYCWGESLNCAWHIAVVLRYVANLNVTFLVNSAAHIWGYKPYDKNMLPGENISVAIASFGEGFHNYHHTFPWDYRAAELGNNR---LNLTTAFIDFFASIGWAYDLKSVTKTHIEARKKRTGDGSN-FSWLDKET-
>A0A7J7BA23	361	0.441	4.936E-107	24	361	362	0	334	340
------------------------MPPQTGsypYDLNRNESEdanKNLSQQEFKTIIGT----YKTKLKWVNIISITLIHVLTVWTLIMYPYFQHKRLFVYSIFIGQLTGFGVTGGAHRFWTHKSFKAKLPLRIFLMFCYTLAAQNTLFDWVRDHRVHHRYTETDADPHNSKRGFFFSHVGWLMMRKTPEVIKRGQEIDMDDITSDPVVKFHLKYFVPLKILIAFVIPTSIPPLLWGESWFWSFMAVSIARYVICLNITWSVNSFAHIFGHKPYDKSIKPTENIFVSFAALGEGWHNFHHTFPWDYKCSEL-----YFINATALWIDLFAKIGWAYDLKRASNKLVQTVALKRGDGTRDEDHVEYNEE
>UPI00159C6A52	361	0.424	4.936E-107	45	350	362	41	338	343
---------------------------------------------TYKEKEGPKPPRM---LVWRNIILMTLLHTGALYGLVLLP-SASAPTLAWTVVCYLLSALGVTAGAHRLWSHKSYKASFPLRVFLALANSMSFQNDIYEWARDHRVHHKYSETDADPHNALRGFFFSHIGWLLVRKHPDVIEKGKKLELLDLKADEVVMFQRRHYKLSVLLLCFVVPTVVPWYFWGESLSVAYFVPGLLRYAVVLNATWLVNSAAHLWGNRPYDTTINPRENPLVAFSAMGEGFHNYHHTFPFDYSTSEFG----CKLNLTTAFIDTMCFLGLAKECKRVSKEIITARVQRTGDRS-----------
>A0A7R8X3H6	361	0.426	4.936E-107	48	351	362	24	327	343
------------------------------------------------ESSVGAPLTDKiydKDIVWRNVILFIILHSMAPLGIYYIFARTMAATNLFFVALVLCSGFGITAGAHRLWAHRSYKAKWPLRLLLGFFNTIAFQNDIHEWSRDHRVHHKFSETDADPHNARRGFFFSHVGWLCVKKHQEVIARGKSVDCNDLLADPIVYYQRMFYLPLVLLCCFVFPTVTPVYFWGEDAWVAFCTCALARYCLVLNGTWLVNSAAHIWGPHPYDKNISAVENLSVATLAFGEGWHNYHHTFPWDYKTSELGA---YHVNFTALFIDFMAFLGLAYDLKSVPDEVVKQRVLRTGDGSH----------
>UPI000C2027D7	361	0.464	4.936E-107	57	350	362	11	300	344
---------------------------------------------------------YKWDIVWLNVIGIAYLHLVAIYGLYATLFHASWKTNLHAFYVALIGSLGITAGCHRYWCHKSYKAKLPLRLILLYFNSSFFQNCIYVWVRDHRVHHKFSETDADPHNSARGLFFSHMGWLMVKKHPDVLEKGKSVPMDDLKNDPIVMFQKKYYFVLMPMFCFILPTLIPWYFWNEDLKTAFYVTMF-RYCYTINLTWCLNSFCHTIGYRPYDKNMKAVQNNLLGPLTIGEGWHNYHHVFPWDYKASEYmGYGW----NLSTGFIDLMAKIGWAYDLKSVSKEMIEKRMLRTGDGS-----------
>A0A8C6H2T8	361	0.409	4.936E-107	8	354	362	37	352	353
--------EDIRPE-------IKD----DLYDPSYQDEE-------------GPP--PKLEYVWRNIIFMALLHVGALYGITLVP-SCKVYTWLLGVFYNVVAGLGITAGAHRLWSHRTYKARLPLRIFLIMANTMAFQNDVYEWARDHRAHHKFSETHADPHNSRRGFFFSHVGWLLVRKHPAVKEKGGKLDMSDLKAEKLVMFQRRYYKLAVTLMFIILPTLVPWYLWGETFQHSLCVSNFLRYAVLLNFTWLVNSAAHLYGYRPYDRGIGARENPFVSMASLGEGFHNYHHTFPYDYSVSE----YRWHINFTTFFIDCMAALGLAYDRKKVSKAVVLARIKRTGDGSHKSS-------
>A0A7J7BSI8	361	0.398	4.936E-107	0	359	362	0	339	354
MPPNST-------ENYDD-MPVVP-P--DDYTFRKNESLK--YFNDWNE---FKDFF--SKLKWFNIILISTIHVCFLWAITQFDWLHNGKLILWQALMGHLMGFGVGCGAHRLWCHRTYKAKFPLRVFLMICYSISGHNPLFYWVRDHRVHHRFTDTDADPHNSKRGFFYSHVGWLFMKKHPEVIRRGKEVDMSDLLEDPVVRFHQKYFLILTILFCFVLPSIGPPLLWGEDWFWSIVSACFGRYVLTLNITWLVNSAAHMWGSKPFDTSISPTENKWVSYFAMGEGWHNYHHTFPWDYKAAELHFKGW---NVNEVFITMCAKMGWAYDLKTASPELIKRVARKSGDGTYRnYGFVEIP--
>UPI0015E1DC1F	361	0.426	4.936E-107	45	351	362	52	350	354
---------------------------------------------TYKEKEGPKPPRM---LVWRNIILMSLLHIGALYGLVLIP-NASALTLAFTAVCYFFSALGVTAGAHRLWSHRSYKASLPLRVFLALGNSMAFQNDIYEWARDHRVHHKYSETDADPHNATRGFFFAHVGWLLVRKHPDVIEKGKKLELSDLKADKVVMFQRRHYKLSVVILCFLVPTLVPWYFWGESLLVAYFIPGLLRYAVMLNATWLVNSAAHIWGNRPYDKTINPRENSLVALSAIGEGFHNYHHTFPFDYASSEFGI----KLNITTAFIDLMCALGLAKDRKRVLKETIVARKLRTGDGGY----------
>A0A5N4AWD2	361	0.415	4.936E-107	40	360	362	11	344	358
----------------------------------------NLKVSERKEyhrEYSKKDAewvnyaKKWDEIkhfvsqlKWFNIILLTTLHLAFVWAAIAFPWLQRKRLVLWNFVFSHLTGFGIGAGAHRLWCHRTYKAKLPLRVFLMLCYATAGHNPLFYWVRDHRVHHKFTDTDADPHNSKRGFFFSHVGWLFMKKHPDVKRKGKEIDMSDLWEDPVIRFHQKYFIPLTLTLGFILPAIVPPLVWGQDWFWSIISSAVGRYVFVLNITWLVNSAAHMWGTKPFDNSISPTDNKTVSMLSFGEGWHNYHHTFPWDYKAAELKY---AGYNVSSVFIEFCGKMGWAYDLKSASPELIKKVVVKGGDGSHLVWGEEVPE-
>A0A8C5K9B8	361	0.454	4.936E-107	53	351	362	62	355	359
-----------------------------------------------------KGPPPKLEYVWRNIILMVLLHLGALYG-TTLLLSCKLYTLLWGIVYFSISILGITAGAHRLWSHRTYKARLPLKIFLIIANTMAFQNDVYEWARDHRTHHKFSDTHADPHNSHRGFFFSHVGWLLVRKHPAVKEKGSLVNMSDLKAEKLVMFQRRYYKPAVLMMCFILPTLVPCHFWGETFQHSLYIATLLRYAVVLNATWLVNSAAHLYGYRPYDKNINPREQVLVSLATLGEGFHNYHHAFPYDYSASE----YRWHINFTTFFIDCMAAIGLAYDRKKVSKASILARIKRTGDGSY----------
>A0A1A6HQZ2	361	0.438	4.936E-107	44	351	362	48	356	360
--------------------------------------------PEMKED-IHDPSYQdeegpppKLEYVWRNIILMALLHLGALYGITLVP-SCKVYTWLLGIFYNIVAALGITAGAHRLWSHRTYKARLPLRLFLIMANTMAFQNDVYEWARDHRVHHKFTETHADPHNSRRGFFFSHVGWLLVRKHPAVKEKGGKLDMSDLKAEKLVMFQRRYYKPAVLLIGIILPTLVPWYFWGETFQHSLYIATFLRYTIVLNFTWLVNSAAHLYGYRPYDRNIGARENALVSMATLGEGFHNYHHAFPYDYSVSE----YRWHINFTTFFIDCMAALGLAYDRKRVSKAAVLARIKRTGDGSH----------
>A0A026W7K5	361	0.413	4.936E-107	59	361	362	49	350	364
-----------------------------------------------------------PRIKWLDLSAQIFIHVGCLYGLYLVLTQAKWLTVLWVFVTIYTSGFGITAGVHRLWSHKAYKAKWPLRLLLVFLFTITGQRDVYTWALDHRVHHKYSETDADPHNAKRGFFFAHVGWLFTTPHPDVVAKRKVVDMSDLEADPIVMWQKRLYIPLFALLAIGLPVAVPCYFWSESLWISFWISFNLRFCVTLNIAFCVNSVAHMWGQRPYDKNISPVENVAVSIAALGEGWHNYHHVFPWDYKTGELG---EYSLNLTTGFIDSFARIGWVYDRKSVSPRMIHRRAHRCGDGSHvwGYGDLDILSE
>UPI00083FF050	361	0.426	4.936E-107	59	361	362	52	353	367
-----------------------------------------------------------PRIAWPDLMAQVFLHVGFIYGFYLIFTEAKLFTTLWAFFIVYTSGFGITAGAHRLWSHRAYKAKWPLRLFLIFLFTITGQKHVYAWALDHRVHHKYSETDADPHNVKRGFFFAHVGWLLVTPHPEVVKKRKAVDMSDLEADSIVMWQKRLYIPLFALLAIGFPVAVPCYFWSESVWTSFWVNFNFRFCVTLNIAFFVNSAAHMWGQRPYDKYISSVENLAVSIAALGEGWHNFHHVFPWDYKTGELG-NY--KLNPTTGLIDAFARIGWAYDRKFVSPTMVKRRADRTGDGSHvwGYGDADIPTE
>UPI001CA9EC84	361	0.394	4.936E-107	27	361	362	29	356	370
---------------------------FTDYFPKDSANDLELSKENVE---------YTPRIKWPDLAAQMFIHFGCVYGFYLCLTQAKALTSLWAFVTIYTSGFGITAGVHRLWSHRAYKAKWPLRLLLAFLFTITGQRDVHTWVLDHRIHHKYSETDADPHNVKRGFFFAHVGWLFTTPHPSVIAKRKIVDMRDLESDPIVMWQKTLYIPLFALLAIALPVWVPYYFWNETLWNSFWVNFNFRFSITLNIAFFVNSVAHLWGQRPYDKNISPVENIAVSLAALGEGWHNYHHVFPFDYKTGELG-NY--SFNWTTGFIDFFEKIGWAYDLKSVSPEMVKRRADKCGDGSHEsqiwgFGDRDMPKE
>A0A6J1SIS7	361	0.420	4.936E-107	52	352	362	69	365	410
----------------------------------------------------EDPY--AWHIVWRNVIAFAYLHYAAVRGLYvFFSGGIAFPTYLWTAVLVVLSAQGITAGAHRLWAHRAYKARLPLRVLLMLCQTLAFQNHIYEWVRDHRVHHKFTDTDADPHNASRGFFFSHMGWLMVRKHPDVRRKGAGVDMSDLEQDSVVMFQKKSYLVLMPLIAFFLPAYVPYKLWGESFWAAYYVSSMMRYVLSLHGTWLVNSAAHIWGMRPVDKSISPTENYFVAHVAFGEGWHNYHHVFPWDYKAAELG-DYYG--NITTAILDFMCYIGQAYDLKTVSKEMVERRVARTGDGTHP---------
>A0A5J5CQL6	361	0.428	4.936E-107	46	351	362	526	823	827
----------------------------------------------YKMKEGPKPPRM---LVWRNIILMCLLHLGALYGLTLVP-SASVPTLAFTALLYIISALGVTAGAHRLWSHRSYKASFPLRVFLAFANSMAFQNDIYEWARDHRVHHKYSETDADPHNATRGFFFAHVGWLMVRKHPDVVEKGKKLELSDLTADKVVMFQRRYYKLSVILLCFLMPTLVPWYFWGESLTVAYFVPGLLRYTVMLNATWLVNSAAHLWGNRPYDKTINPRENPLVAFSAIGEGFHNYHHTFPFDYATSEFGI----KLNLTTLFIDTMCFLGLAKDPKRVSKEVITARIQRTGDKSY----------
>UPI00143D0D21	361	0.427	4.936E-107	4	359	362	486	877	884
----EQARFNTRSgRRVHSPERLQAeliheknMpPNATGVINKDEceDGDsFALSVdnswNEIKEEVepekangikvdknLETPYYFGAKLKWLNIISIAILHIWAIHTLLTTSYLQKkllvllhfifsenWKTSYFAFIMVYFSGFGVTAGAHRLWTHRAYKAQWPLEVILLCSYCLAGQNSIYDWVRDHRTHHKYSETDADPHNSSRGFFFSHVGWLMMKKHPEVIRRGRQVDMSDIVSNRVLAFGNKYFLPLKILFCFVIPISIPVYLWSEEWYHAISSQ-FVRYAFSLNVAWSVNSVAHIWGNKPYNKNIGPTENKFVAFIALGEGWHNYHHVFPRDYKTSELG-NY--GFNCSTALIDMFAKIGWAYDLKEPSKELVKTMIEKKGDGSH--STEQLK--
>A0A8J6H7L2	361	0.464	4.936E-107	52	350	362	1123	1407	1458
----------------------------------------------------TKPQ-YRWHIVWRNVLIFTYLHITAIFGIYYTFTLMQWRTFLW----------GTTAGAHRLWAHRTYKAKLPLRILLMVAQTFTLQNDIHEWVRDHRVHHKFTDTDADPHNSTRGFFFSHMGWLLVKKHKDVFIKGKTVDMSDVASDPVVRFQRKYYIILTPLLTFFLPTIIPWYFWNEHLAVCWCTATVLRYLMELHGTWLVNSAAHMWGAKPYDKNIRASENKMVSVITYGEGWHNYHHVFPWDYKAAELG-NY--RLNTTTAFLDLMAKIGWAYDLKTVSVDMINKRVKRTGDGS-----------
>A0A193DTC0	360	0.405	6.756E-107	14	348	362	1	323	329
--------------APKSPE-TEIVQGSDDQLGLD-----SIIPEASASFTEQKP-RPPLRIVWKNVFLFAALHIGALYSITLIP-KAHPLTWLWTILMYLCSGVGITAGAHRLWAHRSYKAKLPLRILLAYMQTSAVQNDIIEWARDHRVHHKYSETDADPHNACRGFFFAHIGWLLVRKHPEVRMKGKQLDISDLFADPVCRIQRKYYRILAVLICFVIPTIVPNYLWGEQLWTAFYLAAILRYCATLNATWLVNSAAHIWGMRPYDKRISPRENMGVSFGACGEGFHNYHHVFPHDYSTSEYG----WKLNITTFFIDTMAAIGQAYDLKKVSHDAVRRRRERTGD-------------
>UPI00083C423E	360	0.434	6.756E-107	51	354	362	27	325	331
---------------------------------------------------IGTDYTFKRKIVWFNAIGFLLLHLCGLYGVYRVFY-ANAATFLWMGVLALASGEGVTIGAHRLFSHKSFKATLALRMLLVILQTIAGQNCLYIWVRDHRQHHKYSDTDADPHNAYRGFFFSHVGWLMSRKHPAVISKGKTIDMSDLEADWIVMLQKKYYKPLYVVFALALPIFVPVYFWNETWWNSLFISYFLRYIVVLNITWLVNSAAHFYGMKPYDSTMRPSECMTVSILSQGEGWHNYHHTFPWDYRAAEFG----TRVSLTTLTIDALAMLGFAYDLRTTSKKIIQQRVLRTGDGSHPIS-------
>A0A1X7VE96	360	0.445	6.756E-107	54	352	362	34	329	332
------------------------------------------------------PFGLRTKVVWTNVYLISAIHVLGVWGMCLAP-MASWNTWIFFCFYYLISGFGVTGGAHRLWAHKTYKASLPYQIFVMLLNCISFQNDILEWCRDHRLHHKFTETDADPHNAKRGFFFAHMGWLMMWKHPEVLIKGRQIDMSDLQNDPVVMFQHKYYLPLSFVCSIVIPTSIPMYFWGESFAISLLVCGFFRYICTLHVTWLVNSAAHLWGKRPYDKGINPSENWFVSLSAIGEGFHNYHHCFPYDYAASEWG----PTFNITTMIIDFCALLGLVYDRKQVSSESIVRIRKRLGDlaPSYP---------
>J7HGT0	360	0.436	6.756E-107	45	351	362	33	331	335
---------------------------------------------TYAEKEGPKP--PRT-LVWRNIIMMTLLHVTSLYGLVLLP-SASAPTLAWTVVCYLFSALGVTAGAHRLWSHRSYKASFPLRVFLALANSMAFQNDIYEWARDHRVHHKYSETDADPHNAKRGFFFAHIGWLLVRKHPDVIEKGKKLELTDLKADKVVMFQRRHYKLSVLILCFLVPMLVPWYFWGESLAVAYFVPGLLRYTVMLNATWLVNSAAHIWGNRPYDKTINPRENALVALSAIGEGFHNYHHTFPFDYATSEFG----CKLNLTTAFIDLMCFMGLAKDRKRVLKETIAARIQRTGDGSY----------
>A0A3Q0E5G1	360	0.444	6.756E-107	44	351	362	46	345	349
--------------------------------------------PTYKDKEGPK---AKVEYVWRNIILMALLHLGALCG-LTMVSSCKVYTWLWGFFYYFISALGITAGAHRLWSHRTYKARLPLRVFLIIANTMAFQNDVFEWARDHRAHHKFSETNADPHNSRRGFFFSHVGWLLVRKHPAVKEKGGTLDLSDLRAEKLVMFQRRYYKPAVLFMCFIMPTLVPWLCWGETFVHSLFVSTFLRYAVVLNATWLVNSAAHLYGYRPYDKNISPRENILVSLGAVGEGFHNYHHSFPYDYSASE----YRWHINFTTFFIDCMAALGLAYDRKKVSRAAVLARIKRTGDGSY----------
>A0A6J1UJ61	360	0.388	6.756E-107	0	351	362	16	351	355
MPAFT----HITQNGVAHSEKVH--PIYEQMDTERE-----MTDDIFDETYHEKEGPKPAKIyVWRNIILMAFLHLTALYAISFIP-SAKLLTLAWAVLCFMLGGLGVTAGAHRLWSHRSYKATLPLRIFLATINSMAFQNDIYEWSRDHRVHHKFSETDADPHNAKRGFFFAHIGWLLVRKHPDVIEKGQKLDLSDLKADQVVMFQRRHYKTSVVLMCFVLPSFVPWYFWGETFLISFLLA-ILRYTSTLNASWLVNSVAHMYGNRPYDRHINPRENHLVIFGALGEGFHNYHHTFPFDYSTSEYGWRW----NFTTSFIDLMCFLGLAHNCKKVAKETILARKIRTGDGSH----------
>B6CBS5	360	0.450	6.756E-107	57	358	362	37	335	359
---------------------------------------------------------RKPEIVPLNLITFGYGHLAAIYGIYLCFTSAKWATIVFAFVLYICAELGITAGAHRLWSHRSYKAKLPLRLILLLFNTLAFQNTAIDWVRDHRMHHKYSDTDADPHNATRGFFFSHVGWLLTRKHPEVKRRGKDIDMMDIYNDSLLKFQKKYAIPFVGLVCFVIPTLMPMYFWNETLNNSWHIATMLRYIVNLNMTFLVNSAAHIWGYKPYDKSIKPVQNITVSILILGEGFHNYHHVFPWDYRTSELGNDF---LNFTTLFINLFAKIGWAYDLKTASDKVVAARRKRTGDGTNLWGWEDK---
>E2C1U1	360	0.410	6.756E-107	33	351	362	41	349	374
---------------------------------QRNDAD----ADDH-ESAVKVEY--QPRIKWLDLGVQIFIHAGCLYGFYLVLTQAKLLTTVWAFVTIYTSGFGITAGAHRLWSHRAYKAKWPLRLLLVFLFTITGQRHVYAWALDHRVHHKYSETDADPHNAKRGFLFAHVGWLFTTPHPDVVAKRTAVDMSDLEADPIVMWQKRLYIPLFALLTIALPVVVPYYYWSESLWISFWVNFNFRFCVTLNIAFFVNSVAHMWGQRPYDKNISPVENVAVSIAALGEGWHNYHHVFPWDYKTGELG---DYSFNITTGFIDAFARIGWAYDRKYVSPAMIRRRAYRSGDGSH----------
>UPI001F00BAD6	360	0.413	6.756E-107	59	361	362	60	361	375
-----------------------------------------------------------PKIKWLDLSAQIFIHGGCLYGFYLMFTQAKFVTSLWAFIVIYTSGFGITAGAHRLWSHRAYKAKWPLRLILVFLFTITGQKHVYAWALDHRVHHKYSETDADPHNAKRGFFFAHVGWLFTTPHPDVVAKRKVVDMSDLEADPIVMWQKRFYIPLFALLTIGLPVAVPYYLWSETFWTSFWVSFNFRFCVTLNIAFFVNSVAHMWGQKPYDKNISPVENIAVSIAALGEGWHNYHHVFPWDYKTGELG---DYSFNITTGFIDAFARIGWAYDRKYVSPEMIRRRANKSGDGSyvWGYGDVDIPKE
>UPI001F115483	360	0.390	6.756E-107	8	353	362	10	344	384
--------EEFRDEDFDRP----DVPDW--FRHQMTDNGKGVANGFEKDEPTSKPY--KTIIVWRNVIAMTILHLAALYGIHLAIWNARRKTIAWSCLMAVVGGLGVLAGSHRLWTHRSYKARWPLRLLLMMAQTIALQNDIYEWVRDHRVHHKFSDTDADPHNSRRGFFFSHMGWLLCRKHPEVKAKGALIDMSDVWADPIVRFQRRFYIPLVILLWGIFPVWVPVHYWNENLEVSIMANA-LRYVMLLHQAWSVNSAAHLFGYRFYERSIEPRENYWVVYLSLGEGYHNYHHTFPWDYSASEHGWK--HNFNVTTAFIDLAAWLGLAYDRRIVSRKVIEQRLERTGDRQQPL--------
>A0A0K8TPL9	360	0.421	6.756E-107	58	356	362	63	357	386
----------------------------------------------------------KPQIRWLDLIVQVYIHLGCLYG-FLLLFTAKFYTILWFFGLIITSGFGITAGAHRLWSHKSYKARVPLRILLIFLFTIAGQRDAYTWALDHRVHHKYSESDADPHNAKRGFFFSHVGWLFLTPHPKVVQKRLIIDMSDLEQDKIVMWQKKYYVPLFALLVIGLPVSVPWYFWNESIWYSFWINFNCRFCITLNIAFFVNSVAHMWGNKPYDRDISPVENLAVAMAALGEGWHNYHHVFPWDYKTGEFG-SYMY--NVTTGFIDFFAKLGWAYDRKTVSPQMVARRAAKCGDGTHFLSEE-----
>U4UEC1	360	0.419	6.756E-107	44	361	362	68	385	404
--------------------------------------------EETKENSKLRREIEqfRPSIKWPDLIVQLFIHLGCLYGLFLCVWSAKLFTLLFAFLTVIASGFGITAGAHRLWSHRAYKAKWPLRMLLVFLFTIAGQRHIYVWALDHRVHHKYSETDADPHNAKRGFFFSHVGWLVLTPHPLVVEKRKMVDMSDLENDSIVMWQKKLYPMLFLLFAIMLPVGIPVYFWNETLWNSFWINFNARFCITLNIAFFVNSVAHMWGQKPYDKFISPVENLAVSIAALGEGWHNYHHVFPWDYKTGELGNCW----NPSTHFIDFFAKLGWAYDLKSVSSKMIARRAQRSGDGSHiwGYGDADIELE
>A0A6J1PMU2	360	0.465	6.756E-107	33	354	362	433	756	768
---------------------------------QEEDSSAAMKIHDengiqNKSEIYTKPegWS-KMELKWLNIIYFSFLHLYFVYACFTFKFLENLKTTAWIFGMALISGLGVTAGVHRLWTHQAYKAKWPLRIILVVFYVSSGMNNLYDWVRDHRVHHKYTDTDADPHNSSRGFFFSHVGWLMMKKHPEVIRKGGQIDMSDILADPIATFSCKYFNILKFIFAFLLPVMVPVYGWNETWYRAFISQIIIRYTFVLNGTWSVNSAAHIWGSKPYDSYINPTENRWVSIITNGEGWHNYHHVFPWDYKAAEL--QY-SKL-ATTNFINFFAKIGWAYDLKQPSQELVKTIAMKKGDGSHPLW-------
>A0A1J1HJL8	360	0.410	6.756E-107	54	354	362	58	354	1330
------------------------------------------------------PGPEyKMELVWRNIIIFILLHIGAVYGYYTPK--RSWNTIIFTLLYGFSGGFGITAGSHRLFAHKAYKANKALKVLLLYFQTIAFQNSVYEWARDHRVHHKFTDTNADPHNSRRGFFFSHIGWLLCKKHPDVKKFGAKVDMSDLEADPLIMFQHKHFLRLMVVISIIIPTLIPWLCFGETFRASFFLGSVYRYIVSLHITWLINSAAHMYGMKPFDKNISPADSRLVGFLAFGEGFHNFHHVFPWDYKTSELG---TYYFNFTTGFLDFFARIGWATELKTVSDELIRKRILRTGDGSHKYS-------
>UPI000E1BC9AB	360	0.437	9.248E-107	61	350	362	3	287	289
-------------------------------------------------------------VVWRNVVLMGLLHLGAVYALSLVP-RAQLLTLLWVYFYFLMTTLGVTAGAHRLWSHRSYKAKLPLRIFLAAANSMAFQNDIYEWSRDHRVHHKYSETDADPHNALRGFFFSHIGWLLVRKHQDVIEKGSKLDLTDLLEDPVVRFQRKYYKISVVLMCFVLPAVVPWYLWGESLWNAYFLASILRYAVSLNVIWLINSAAHMYGRRPYDKTISPRENTFATVGAIGEGYHNYHHTFPFDYSASELGLKF----NPTTWFIDFMSWLGLVTDRKRVPKEVVEARKEKTGDGS-----------
>UPI00114393EC	360	0.403	9.248E-107	39	351	362	8	320	321
---------------------------------------FAMKFEEtVKSGVPAKEShtiNYEWKIVWKNVIVFIYIHLATIYGLYLAFCYASLRSFMWYFSFGMLSGIGVTAGAHRLWCHRSYKAKWPMRLILIIFHTAALQDNLYQWVRDHRVHHKFTDTDADPYNARRGFFYSHIGWLMVRKHPDVIRKGATVDMSDLDRDPLVVFQKKWYSYLALFLSIVVPTIVPWWGWGENLWYAWHWTV-TKYCINLNITWSVNSAAHMWGVKPFDKSITPTDNAGVSFLTLGEGWHNYHHVFPWDYKAGEFG-NYW--FNFTATFIDLCAYLGLAYDLKTASANMVKKRVLRSSEMSY----------
>UPI001C096362	360	0.450	9.248E-107	45	350	362	29	326	331
---------------------------------------------TYKEKDGPKP--PRT-IVWKNVILMSLLHIGSLYALLLIP-SAASMTLAWSVLCFLVSALGVTAGAHRLWSHRSYKASLPLKIFLATANSMAFQNDIFEWARDHRVHHKYSETDADPHNALRGFFFAHIGWLLVRKHPDVIEKGRKLELSDLKADKVVMFQRKYYKLSVLLMCFFVPMFVPWYFWGETLWIAYFVPALLRYTMVLNATWLVNSAAHMWGNRPYDSKINPRENRWVTFSAIGEGFHNYHHTFPYDYATSEFG----CRLNLTTCFIDSMCFLGLAKDCKRVARELVEARAKRTGDGS-----------
>UPI001E1D516B	360	0.415	9.248E-107	43	350	362	32	334	343
-------------------------------------------APTVSEDPEPETNRPPLQIVWRNVILMTTLHIAAIYGLYIVP-QAKLATLVWTMILYWLSGIGITAGAHRLWSHRSYKAKLPMRVILALLNSMAFQNDIIEWARDHRVHHKYSETDADPHNAKRGFFFSHVGWLLVRKHPDVKRKGKQLDISDLLADPVLRVQRKFYLPSVVLLCFAIPSIVPVYFWGENLITAFMLCGLLKYCAILNATWFVNSIAHLWGMRPYDVRINPAENRLVATVAMGEGFHNYHHTFPQDYSTAEFK----WFLNCSTLFIDIFAFFGLAYDRKSMPKPFIEKRRQRTGDNS-----------
>A0A8C6UWG7	360	0.406	9.248E-107	56	350	362	51	339	344
--------------------------------------------------------RQQMELVWRNIVLMSLLHIAAVYGLTLVP-STKALTLVWTAVCYTISGLGITAGAHRLWSHR-YKASAPLRVFLALANSMAFQNDIYEWARDHRSHHKYSETDADPHNATRGFFFAHVGWLLVRKHPEVIEKGQKLDMSDLKADNVVMFQRRYYLASVVLMCFAVPILVPWWFWGESLTVAYFVPGLFRYALQLNATWLVNSAAHMWGNRPYDISINPRENRVVSFSALGEGFHNYHHTFPFDYSTSEFGWRQ----NPTSAFIDLMCSLGLASDRKKVSKEIILARMQRTGSGS-----------
>E3UYX8	360	0.419	9.248E-107	43	361	362	16	334	352
-------------------------------------------KEEQLEKLVAPQAgPRKFQIVYPNLITFGYGHISLLYGAYLMFTFAKWQTIVFAHVMIILSGFGITAGAHRLWAHRTYKAKMPLQILLMLLNTLAFQNTAMDWVRDHRLHHKYSDTDADPHNATRGFFYSHVGWLLVRKHKEVKRRGKLIDLSDIENNPVLSFQKKYAIPLVSLVTFVMPTVIPMYFWGETLNNAWHVATLYRYVFVLNVTFLVNSAAHYWGCKPYEKSILPSQNHFVSLFALGEGFHNYHHVFPWDYRTAELGNN---TLNPTTKFIDFFAWIGWAYDLKAVPDDMINNRKSRTGDGSslWGWGDKDQPKE
>A0A6G0T6A8	360	0.474	9.248E-107	34	357	362	26	344	352
----------------------------------DQKEQKTTSCEEQSQLPVS-----KQEIIWTNVVFITLLHVAAVYCFCNYFFTTKYQTYIWAFIVGGIGGFGVTGGAHRYFTHRSFKAKLPLQLILILCYTVSGQNDIPDWVRDHRVHHKFSETDADPHNANRGFFFSHVGWLMQRKHPEVYRKGKTIDMSDINNDPLVQFHTKHFLLFKLLLCFIIPVLVPVYAWNENWTEAISSLAIVRYVLNLNFTWSVNSVAHIWGSKPYDNRIQPAQNLMVSIVAMGEGWHNYHHVFPWDYRAAEIGG---YLLNTTTLWLDLFSRIGWAYNLKTPSKKLIQEVAVRHGDGSWrevPETTEH----
>UPI001E275138	360	0.441	9.248E-107	35	351	362	35	346	383
-----------------------------------KPEEKGVKKYLLPADIGTDPNFKR-KIVWKNVLGFIVLHSGALYGSYLCFTDAKWLTVAFYWILTFFTGVGITGGAHRLFSHKTYKAKLPLKLLMLILQTMAGQNCMYIWVRDHRLHHKFSDTDADPHNAMRGFFFSHMGWLMSRKHPLVIQKGKTIDLSDLEADELVMFQKKYYKTLYFIFALIIPVYIPVILWGETEWNSLFISYFLRYVTLLHITWTVNSIAHFYGTKPFDKNMVSVESRLVALWAGGEGWHNYHHAFPWDYKASEFG----AGLNATGFFIDVMAHFGLAYDLKEASPDMVKKRILRTGDGTH----------
>UPI00103BBF1E	360	0.424	9.248E-107	42	356	362	31	344	403
------------------------------------------SVSELTVQYIGTDFKYKHEIVWKNAIGFLVLHLLALWGLFiVFTGGVQFRTLLWTFFIANFSSEGVTIGAHRLYTHRSFKASPPLRAMLLIMQTMAGQNSMFIWCRDHRLHHRYSDTDADPHNAKRGFFFSHIGWLMTKKHPYVIELGKRIDLSDLQADWMVMFQKKYYYPLYILFAIYIPVAIPVYYFNEPWLESFLVCYFMRYILQLNGTWLVNSAAHLYGTRPYDKNLQPVESWFVSFISQGEGWHNYHHAFPWDYKAAELS----TLFNWSARYIEFFEMVGLASDLKKASPEMIKNRINRAGDGTHFelGSEE-----
>UPI001C54A5E7	360	0.438	9.248E-107	44	351	362	121	420	424
--------------------------------------------PTYQDEVGPPP---KLEYVWRNVILMALLHLRALYGITLVP-GCKAYTWLWAFLCYVVSILGITAGAHRLWSHRTYKARLPLRLFLIIANSMAFQNDVYEWTRDHRVHHKFTETHADPHNSRRGFFFCHVGWLLVRKHPAVREKGSLLDLSDLKAEKLVMFQRRYYKPSVLLMCFILPTLVPWYCWGETFQHSLYVAAFLRYAAVLNMIWLVNSVAHLYGYRPYDKNIEARETVLISLATLGEGFHNYHHTFPYDYSASE----YRWSLNFTTFFIDCMAAIGLAYDLKKVPKASILARIKRTGDGSY----------
>UPI000F0951E1	360	0.491	9.248E-107	46	351	362	94	395	459
----------------------------------------------QGDKVLGYQF--QAPLKWDKVIQISLLHIVAVVCLLTYPlRDLNPYTTLWSFFVGGVAGFGVTAGAHRFWTHRSYTANTVLRSILMICYCVAGQNTLYDWVRDHRVHHKYSETDADPHNANRGFFFSHVGWLMMLKHPDVLRRGRQIDMSDVLADPVVRFHQKYFIPLKIFLCFILPSAVPVYCWGESWHLALIQQCLFRYVSSLNFTWSVNSAAHLWGSRPYDKRIMPSENIYVSLVAMGEGWHNYHHVFPWDYKAAELG-NY--GVNFTTMVLDAFHKLGWAWNMKQPSKELVRRTLEKYGDGSH----------
>A0A8B6F965	360	0.446	9.248E-107	60	350	362	399	684	685
------------------------------------------------------------EIVWQNVFIQLGIHLAALYGLIRIPWSH-PLTWLWTTFYYVFTAVGITAGAHRLWSHRSYKAKTPFRILLAIMNSAALQNDILEWTRDHRVHHKYSETDADPHNARRGFFFSHIGWLLVRKHPDVARKGKQLDLSDLYADKVVMIQRKYYRLSVLIMCFLLPTAVPYYFWGESFQNAFFISSILRYVLTLNATWLVNSAAHMWGNRPYDKNINPAQNRGVAFSAVGEGFHNYHHTFPHDYGTSEFG----WHLNITTAFIDFFAMLGQVSDRRKISHDTVERRKARTGDGS-----------
>A0A6P6YAJ7	360	0.423	9.248E-107	52	351	362	62	357	883
----------------------------------------------------NKP-PYKTIIVWRNVIAMIVLHLAALYGIYLAIWNARSKTIAWSCLMAVVGGLGVLAGSHRLWTHRSYKARWPLRLLLMIAQTIALQNDIYEWCRDHRVHHKYSDTDADPHNSRRGFFFSHMGWLLCRKHPDVIAKGSTIDMSDVWADPIVRFQRRFYIPLVLLLWGIFPVWIPVHYWNENLEVAIMANA-LRYVMLLHQAWSVNSAAHLFGYRFYEQSIEPRENRWVVYLSLGEGYHNYHHTFPWDYSASEHG--WRDNFNVTTAFIDLAAWLGLAYDRRIVSRTVIEKRICRTGDNHH----------
>A0A1J1HJL8	360	0.396	9.248E-107	43	356	362	972	1277	1330
-------------------------------------------ALPYDTKPGEKPY--KLEIVWRNVIAFIYLHGAAAYAVYALPLRAStWWT---AFFFAIIGSFGISSGAHRLWAHKCYKANLPMKIMLLYFQTIAFQNCVIEWVRDHRVHHKYSDTNADPHNASRGFFFSHMGWLMCKKHPDVKKYGAKVDMTDLESDPMLRFQQKYYLILMPICSFVIPMMVMHYCFGEEWRLTYYWNLF-RYVVTLHITWSINSVSHIWGSKPFEKDIAPTDTYIIGFLAFGEGWHNYHHVYPWDYKVSELP-RYWC--NFSIGFLDFFAWLGWATDLKTVSDEMIRKRVLRTGDGSHRYAIE-----
>A0A158NYS4	359	0.434	1.266E-106	47	350	362	1	297	304
-----------------------------------------------KESYKTD---YKWEIVWKNVIIFTYIHLAAIYGMYMACWHVKYWSILWFVALGIAAMIGVTAGSHRLWSHRSYKAKWPMRLILMIFQTIAFQDNIYQWARDHRVHHKFTDTDADPYNARRGFFFSHIGWLLIHKHPDIVIKGATIDCSDLMQDPLVMFQKKWYRYLMPLCAFIIPTLVPWWAWNEN-LWYSWHFTICRYCIILNITWSVNSVAHIWGMKPYDKSLSSTENIGVSLLTCGEGWHNYHHAFPWDYKMAEIE-NY--KFNLAKTFIDFFAYIGLAYDLKTVSVDVIKKRVLRCGEST-----------
>A0A670ZT13	359	0.446	1.266E-106	60	350	362	18	303	305
------------------------------------------------------------QIVWRNVILMALLHSGALYSFLLIP-KAHLYTLIWAYMCFLVCALGVTAGAHRLWSHRSYKARLPLRIFLAAANSMAFQNDIFEWARDHRVHHKYSETDADPHNAQRGFFFSHIGWLFVRKHRDVIEKGKKLDLSDLLEDPVVLFQRKYYKSSVVLMCFVIPTVVPWYFWGESIWNSYFLASILRYTIALNVSWLVNSAAHMYGNRPYDKSINPRQNSFVTFGAIGEGFHNYHHTFPFDYSASELGLKF----NPTTWFIDLMFWLGLVTERKQTTKEMIKARKERTGDGT-----------
>A0A067QIN8	359	0.475	1.266E-106	48	352	362	8	306	320
------------------------------------------------EKYKNGEHKQR--IKWVNVISIGLFHLPALYA-LFILHRLNWKTFVWSLLVILTAGFGITGGVHRLWTHRSYKAKWPLRVILALCFSVAGQNTIFDWVRDHRVHHKFSETDADPHNSKRGFFFAHVGWLMQTKHPDVLKYGKMIDMRDVVEDPVVAFHQKFFIPLKIMLCFVLPVLVPPLMWGETWQYSILAAGFLRYMVGLNSTWAVNSAAHIWGNKPYNRGISPAENVSVAIMSMGEGWHNYHHVFPWDYKAAELG-NY--TFNFTTALIDLFSIVGWAYDLRVPTADMVRRTVESKGDGSHP---------
>A0A6P3VVV7	359	0.418	1.266E-106	48	350	362	25	325	327
------------------------------------------------ETEPKSTNYKGDDvqgIVWRNVILMILLHSASIYSLFLIP-VARPLTLAWSYVYFLITALGVTAGAHRLWSHRSYKAKLPLRVFLVAANCMAFQNDIFEWSRDHRVHHKYSETNADPHNARRGFFFAHIGWLFVRKHRDVIEKGRKLDTSDLLADPVVVFQRRYYKTLVLVMCFLVPTLVPWYFWGESLWNSYFLASILRYTVSLNVTWLVNSAAHMYGNRPYDITINPRENSFVTLGAIGEGFHNFHHTFPFDYSASEFGFRF----NPTTCFINLMCWLGLASDCKKASAEMVQARKCRTGEGT-----------
>A0A6P3W1N5	359	0.442	1.266E-106	44	350	362	28	326	331
--------------------------------------------NTYKEKDGPKP--PRT-IVWKNVILMSLLHFGALYALCLVP-SATSMTLAWSVLCFLVSALGITAGAHRLWSHRSYKASLPLRIILAAANSMAFQNDIYEWARDHRVHHKFSETDADPHNALRGFFFSHIGWLLVRKHPDVIEKGRKLELTDLKADKVVMFQRKYYKPSVLLMCFFVPMFVPWYFWGETLWIAYFIPALLRYTLVLNSTWLVNSAAHMWGNRPYDTGINPRENKWVTFSAIGEGFHNYHHTFPYDYATSEYG----CKLNLTTCFIDSMCYLGLANECKRVAHETIDARVKRTGDGS-----------
>UPI001F077051	359	0.444	1.266E-106	46	351	362	33	330	334
----------------------------------------------YKEKDGPKP---PTRLVWRNIISMLLLHTGAVYGVTLIP-SASSLTLVWSLMCFITSALGITAGAHRLWSHRSYKASFPLKVFLGLANSMAFQNDIFEWARDHRVHHKYSETDADPHNALRGFFFSHIGWLLVRKHPDVIEKGKKLELTDLKADKVVMFQRQYYKLSVVLLCFLMPMLVPWYFWGESLLVAYFVPAILRYTLVLNATWLVNSAAHMWGNRPYDQGINPSENRFVAFSAIGEGFHNYHHTFPFDYGTSEFGF----KLNLTTAFIDLMCCLGLARDCKKVSKDMAKARAERTGDGSH----------
>A0A5B7DN04	359	0.421	1.266E-106	58	353	362	45	339	347
----------------------------------------------------------WSKVVWKNVILFFLLHIYSVYGLYEAIFVAQWKTLAFSVVLYFMAALGITMGAHRLWSHRSFKATLPLRIILGVCQTIAFQNDIYEWARDHRVHHKYSETDADPHNARRGFFFSHMGWLMYRKHPSVIEKGRRLDLSDLEKDIVVILQRKYYLPLVVTMCFVLPTVIPWMMWEERFITALMVAGFLRYTLVLHVTWFVNSLAHWVGSKPFDKNIYPSQNSVVAYLSLGEGWHNYHHVFPWDYRTAEFGglINY----NITSLAIDLCSKVGLAYDLRTVTPEMIDRRINRTGDPSYvPI--------
>A0A6M8PCB6	359	0.412	1.266E-106	56	351	362	43	336	347
--------------------------------------------------------LDWSKVVWKNVILFSLLHVYSVYGMYEAIFVAKWKTLAFSVVLYFMAALGITMGAHRLRSHRSFKATLPLRIILGVCQTIAFQNDIYEWARDHRVHHKYSETDADPHNARRGFFFSHMGWLMYRKRPSVIDKGRRLDLSDLEKDIVVMLQRKYYLPLVVTMCFVLPTVIPWMMWEEHLVTSLMVAGFLRYTLVLHVTWFVNSLAHWVGSKPFDKNIYPSQNPVVAYLSLGEGWHNYHHVFPWDYRTAEFGglINY----NITSLAIDLCSKVGLAYDLRTVTPEMIDRRIHRTGDPSY----------
>A0A8D8V1F6	359	0.466	1.266E-106	46	356	362	22	327	350
----------------------------------------------YEEK-ITKPKVEQP-IIWRNVIAISLFHLVALVTPFYCWSRCKYNTIFWGIMIGSLGGFGVTGGVHRLWAHRSYSAKWPLRLILLLCYSIAGQNSVLNWVRDHRVHHKFSDTDADPHNANRGFFFSHIGWLMCKKHPEVIAKGNQLDLSDLFADPLVRYYQKAFIYFRFFLCFIIPPCMATYLWGEDIIVSFITLSFIRYVLSLNFTFLVNSAAHLYGYKPYDTRIFPSQNKWVSLVAMGEGWHNYHHVFPWDYKTAELGH---YSTNWTTLVIDWFAWMGWAYDLKTVSPAVVTARVKRTGDGTHDVWGW-----
>A0A7I0Z8U5	359	0.361	1.266E-106	10	360	362	0	337	357
----------MPPQADPTPSGVLFETDTQTPDLGL-DKDV---------SILKKARPRKYEYVWFNIMWFLFLHVASAYGIYLVFTSAKWQTNVFAFLVHLCCAIGIGAGSHRLWTHRSFKAKTPLRILLMIWQTMGFQDCIFEWARDHRTHHKYADTDADPHNAERGLFYSHMGWLCVKKSPEVLEGGRRIELKDLYDDPVVMFQKRHYLKMMPILCFVFPTIIPVYFWNETWLNAFLIPTILRYTCGINIVWSVNSFAHVFGYRPYDKSLNPRENIAVWMFCV-EGFHNYHHTFPWDYRATEHPI--LNMLTPTIMFIDLMAKLGQAYDLKTVTPEIIKQRAQRTGDGTHHLWGWDDPE-
>UPI00143D2A46	359	0.521	1.266E-106	48	356	362	49	351	361
------------------------------------------------EELFERSSYFETKLKWINIIGITALHIVALYVLLTFPYLEKKRTFLFAYFMGAVNSFGIAGGVHRFWSHRAFKAKWPLRVILLYCFYSTGQNSLYDWVRDHRVHHKYSETEADPHDSSRGFFFSHFGWLMMKKHPEVIRRGRQVDMSDIVSDPVVAFGEKYFLPLKIICCFIIPTIIPVYLWNEDWYYSFSAQL-GRFVFVLNGTFSVNSFAHMWGTRPYDKKIAPTENTFVAVVTFGEGWHNYHHAFPSDYKGAEFG---KYGLYFITPLIHLFAKIGWAYDLKQPSKELIRAVMDKRGDRSY--SNE-----
>UPI00186AD1B0	359	0.433	1.266E-106	44	350	362	60	358	363
--------------------------------------------PTYREKEGPKP---KFVYVWRNIILMSLLHLGALYGLFLLP-SCHIYTLLWTLACYLVSALGITAGAHRLWSHRTYKARLPLRIFLTIANTMAFQNDIFEWVRDHRVHHKFSETDADPHNARRGFFFSHVGWLLVRKHPDVIEKGRLLDMSDVKAEKLVMFQRRYYKLGILLLCFFLPTFVPWYFWGEHFAHSLYVATLLRYTIVLNATWLVNSAAHMYGSRPYDKNINPRENILVALGAGGEGFHNYHHTFPYDYSASE----YRWHINFTTFFIDCMCLLGLAYDRKKVSKAAILARRSRTGEGS-----------
>A0A0L7RGW3	359	0.422	1.266E-106	59	361	362	51	352	366
-----------------------------------------------------------PRIAWPDLLAQIFIHAGWLYGLYLILTQAKLLTALWVFVTIYTSGFGITAGVHRLWSHRAYKAKWPLRLVLMFLFTITGQKDVYTWALDHRVHHKYSETDADPHNVKRGFFFAHVGWLFITPHPDVIAKRKAVDMSDLEADPIVMWQKRLFIPLFALLTIGLPVAVPCYFWSESLWISFWVNFNFRFCITLNIAFFVNSVAHMWGQRPYDKYISPVENVAVSIAALGEGWHNFHHVFPWDYKTGELG-NYSY--NLTTAFIDAFAYLGWAYDRKYVSSEMVRRRANRSGDGSHiwGYGDKDIPIE
>UPI001EF9A4D9	359	0.406	1.266E-106	59	361	362	55	356	370
-----------------------------------------------------------PRIKWPDLFVQIFVHGGCIYGLYLIFTEAKLLSALWAFVTIYTSGFGITAGAHRLWSHRAYKAKWPLRLLLVLLFTITGQRHVYAWALDHRVHHKYSETDADPHNAKRGFFFAHVGWLFTTPHPEVVAKRDAVDMSDLEADPIVMWQKRLYVPLFALLAIGFPVAVPYYFWDESLWISFWVNFNFRFCVTLNIAFFVNSVAHMWGQKPYDKNISPVENIAVSIAALGEGWHNYHHVFPWDYKTGELG---SYSFNITTGFIDTFAKLGWAYDRKYVSAEMVRRRANRSGDGSHiwGYGDTDIPPE
>A0A0A9WGL8	359	0.397	1.266E-106	47	358	362	33	340	372
-----------------------------------------------KAKQMSTSQPYKWIPVWRTLLVFAYIHAVFPYGVYLFFTRVKWATHIFVWVSIYIGGLGITAGAHRLWAHKSYRARAPLRIILALFNASAFQRSIYDWVRDHRSHHRFTDTDADPYNSQRGFFFSHMGWLLIKKHPDVQEKGNVIDMSDLESDWVVMLQKKYYGIIMPICMAVLPMAIPVYLWGEDPWNAWIVCCVSRWCYMLHSTWVVNSLAHIYGNKPYDKSITPAQNVYVAIIAFGEGWHNYHHAFPWDYKTSEFS---SWELNWTSAFIDFFAKIGWAYNLKTANVEMIKKRVLSTGDGSHTL-HQHL---
>A0A8C2MQR4	359	0.417	1.266E-106	28	350	362	73	375	380
----------------------------DIYDPSYQDEE-------------GPP--PKLEYVWRNIFFMALLHLGALYGITLVP-SSKIYTCLFACVLYVFTGLGITAGAHRLWSHRTYKARLPLRFFLIVANTMAFQNDVYEWARDHRAHHKFSETHADPHNSRRGFFFSHVGWLLVRKHPAVKEKGGKLDMSDLKDDKLVMFQRRYYKPCLLLMCFILPTLVPWYCWDETFLHSLYVATLLRHVFMLNATWLVNSAAHLYGFRPYDKNIGARENMLISVGALGEGFHNYHHAFPYDYSTSE----YRWHINFTTFFIDCMAALGLAYDRKRVSKAAVLARMKRTGDGS-----------
>A0A7I0Z6A9	359	0.424	1.266E-106	49	351	362	32	331	385
-------------------------------------------------KNIGTDYSYKHQVVWKNAIGFFILHLLGIWGHlIVFTGGIYWQTFMWTSLLLFTSTEGITIGAHRLWSHRTFKATPLLKTILMIFQTLAGQNSIFTWCRDHRLHHRYSDTDADPHNAKRGFFFSHIGWLLCKKHPYVKELGKRIDMSDLQNDWMIMAQKKYYYYLYLIFAVIIPVSVPYYYFGESLKNSLLVCYFARYVFQLNGTWLVNSAAHLYGTRPYDKKLQPVESWFVSFISFGEGWHNYHHAFPWDYKAAELSMHF----NQSAKFIRIFEKLGLAYDLKTASPEMVQRRIIQTGDGTH----------
>A0A2H6NDS7	359	0.384	1.266E-106	0	351	362	63	398	402
MPAFT----HITQNGVAHSEKVH--PTYEQMDSEREmtDDIF---DETYREKEGPKPAKRY---VWRNIILMSLLHLTSLYAIWFIP-SAKLLTLAWALLCFMLGGLGVTAGAHRLWSHRSYKATLPLRIFLAIVNSMAFQNDIYEWARDHRVHHKFSETDADPHNAKRGFFFAHIGWLLVRKHPDVIEKGQKLDLSDLKADQVVMFQRRYYKTSVVLMCFLLPSFVPWYYWGETFLISFLLS-ILRYTSTLNASWLVNSVAHIYGNRPYDRHINPRENHFVVFGALGEGFHNYHHTFPFDYSTSEYGWRW----NFTTSFINLMCFLGLANNCKKVAKETILARKIRTGDGSH----------
>A0A6J2T2J5	359	0.433	1.266E-106	52	351	362	63	357	418
----------------------------------------------------EKPY--QMEIVWHNVLLFIILHSFALYGLFLIFAESAYMELFVIYFTTFLGGLGITAGVHRLWSHKAYKAKLPLRIFLMLCQSLAFQNCIWEWTRDHRVHHKFTDTHADPHNSRRGFFFAHMGWLMCKKHPDVTSKGKQIDMTDIEQDPVVMFQKKYYFFVMPICCFVLPMLFPYYMMGSSLRVCFFSCSMLRYAISLHGTWLVNSAAHFYGMKPYDVNVSAVNTKVVSTITFGEGWHNYHHVFPWDYKAAELG---TYNYNWTTAFIDMMAKIGQAYDLKSVSQEMVYKRVLRTGDGSH----------
>UPI0008118829	359	0.498	1.266E-106	49	356	362	80	382	431
-------------------------------------------------KVFGISF--KAPLKWDKVIQIFLVHIVSLVCLVTYPmERINLYTTLWAFFMGGVAGFGVTAGAHRFWTHRSYKANVPLRSILMICFSVAGQNTLYDWVRDHRVHHKYSETDADPHNSNRGFFFAHVGWLMMLKHPEVLRRGRQLDMSDVMNDPVVQFHQKYFIPLKIMLCFVLPTMVPIYFWGEEFYLAFITQCLFRYVCSLNFTWSVNSAAHMYGTRPYDNRIRPTENIYVSIIAMGEGWHNYHHVFPWDYKAAELG-NYLG--NFTTMLLDTFHRIGWAWDMKEPSKDLVRRVIEKYGDGTHP-SNE-----
>A0A482VNW0	359	0.451	1.266E-106	57	356	362	2	299	576
---------------------------------------------------------EKLQIVWRNVLILTIYHSFALNGLYhLLTLQVSPKTFLWFSLLCFLSSQGAASGAHRLWTHRSYKATLTLRVLLCFLQTLSFQNSIHEWARDHRVHHKFTDTDADPHNSTRGFFFSHMGWLMVRKHPEVITKGKTVDLSDLEADPVVMFQKKYYLILAPIISFVIPTLIPWYYWEEGFYTSWCVAGMLRYMLSLHVTWLINSAAHKWGTKPYDKYIKPVENPTVSILTFGEGWHNYHHTFPWDYKAAELG---TYSTNLNTAFIDFMAWIGWAYELKSASADIVLKRINRTGYESGTIDYE-----
>A0A151X2V6	359	0.425	1.266E-106	37	356	362	17	327	599
-------------------------------------NDKALPKKSYKTDY-------KWKIVWKNVFIFSYIHLAAIYGIYMACLHAKYWSVLWFVALGIAANIGVTAGSHRLWSHRSYKAKWPMRFILIIFQTIAFQDDIYQWVRDHRMHHKFTDTDADPYNSRRGFFFSHIGWLLVRKHPDLITKGTTIDCSDLMQDPLVAFQKKWYMYLMPFCAFIVPTLVPWWAWNES-LWYSWHFAVCRYCVNLNITWSVNSVAHIWGAKPYDKLVSSTDNIGVALLACGEGWHNYHHAFPWDYKTAELG-NY--KFNLTKTFIDFFAYIGLAYDLKTVSADVIKNRVLRCSESTHnPiITFE-----
>A0A8J6HVP8	359	0.453	1.266E-106	54	351	362	367	663	701
------------------------------------------------------PETKRSkiEIVWKKVIFFAYLHIGAIYGLYLLVTEAKWATWLWWYVIMLVSTQGTGAGVHRLWCHRTYKAKLPLRILLAFYQTITFQKDIYDWCRDHRVHHKYSDTDSDPHNASRGFFYSHMGWLMCKKQEEVTSKGKKLDLSDLEADPVVMFQRKYYWYLAPVIAFLMPATVPWYFWNERFEVSWYVCNMLRYFLTLHGTCLVNSAAHIFGTRPYDKNILPTQNLWVSYITNGEGFHNYHHAFPWDYKAAELG-SYYG--NWSTAFIDLMAKIGWAYDLKSVSAKMVAKRALRTGDGSW----------
>UPI0013F1E9A2	359	0.433	1.733E-106	36	351	362	2	311	312
------------------------------------PNEF--VSNEVSTKELGKQKNYKWEIVWFNVTCFTLIHLSGLYGVYLMLFQAKYVTLLWYVVSTIFIMMGVTAGCHRLWTHRSYKAKWPMRLILMILNTAAYQDTIYQWARDHRVHHKFSDTDADPHNANRGFFFSHAGWLLVRKHPDITVKGSTIDCSDIAQDPFVAFQKKWYKWLMPTFCFIIPALIPYWFWNETFSCA-WFVNFARYCTNLNTSWMVNSIGHISGTKPYDKSIRPTENYGVAMASLGEGWHNYHHAFPWDYRAGEPG---IFKVNITTTFINFFSFLGLAYDLKAATPDMIKLRATRCGDGSY----------
>A0A2P8XTS3	359	0.476	1.733E-106	97	356	362	35	291	313
-------------------------------------------------------------------------------------------------LLYQAGGLGITAGAHRLWAHRAYKAKWPLRLILIVFNTLAFQNHVYEWARDHRVHHKFSETDADPHNATRGFFFSHVGWLLVRKHPDVIEKGRGIDMSDLEADPIVRFQKKYYLWIMPITCFVLPTAIPVYFWGESWGNAFFVVAMFRYTFTLNMTWLVNSAAHMWGSKPYDQYINPSENLGVAVFALGEGWHNYHHVFPWDYKTAELG-NYRA--NFTTAFIDFFSRIGWAYDLKTVPMSMVQRRVERTGDGSHEIWGW-----
>UPI0003598B4E	359	0.422	1.733E-106	10	350	362	0	323	326
----------MPPR---NKTETQD---YEG-DI-LGLDQVEMIPPDPAHAQKRPPTV----IVWRNVILFILLHIGAFYALFLLP-KTMYQTFIWTVLIFWLAAQGVTAGAHRLWAHRSYKARLPLRIFLGMCNSISFENSILEWSRDHRAHHKFSETDADPHNAKRGFVFSHIGWLCVKKHPDVKEKGKMIDLSDLKNDPVVAFQDRHYMKLVLVFCFILPTCVPAVFWGESLFNAFYICTLLRYTLVLNATWLVNSAAHMWGNRPYDERINPAENFAVALCASGEGFHNYHHVFPHDYSTSEFG----WHLNITTLFIDFMYLVGQAYDLRKIPKDVILRRKLRTGDGS-----------
>A0A1D2MPX3	359	0.408	1.733E-106	40	357	362	30	343	347
----------------------------------------NVKEVESSTTETAKEWNPMEHILWMNVFWFTILHVGAVYGTYLTIFSASWKTFVFAFFTYKLSLFGITAGVHRLWSHRAYKARLPLRIFLAFCNSVSYQNSIYEWARDHRVHHKFTETNADPVNSKRGFFFSHVGWLCCKKHPDVKLIGGKVDMSDILNDPVVYYQKKYYVPSVIVCFALLPTVIPWYYWGESLWNAYWVAVILRYCFALNATWLVNSAAHMYGDRPYDKNIAPAENITVSALTLGEGYHNFHHTFPFDYTTSEWG----YRINITTAILDFFSLFGLAYGFRQATPEMIKARIARTGKSGHEVVEEH----
>A0A7J6ZJH5	359	0.396	1.733E-106	0	359	362	0	337	352
MPPNstEVVKSIVPPVDYNAPKKN---GGFYFKDWE----EF-------------KDFF--SKLKWFNITLITSLHIGFVWAVINFPWIYRLRLILWHALIIHILGLGVGAGAHRLWCHKSYKAKLPLRIFLMLCYSVAGHNPLFYWVRDHRVHHRFTDTDADPHNSKKGFFYSHVGWLFMKKHPEVIRRGKEVDMSDLWEDPVIRFHQKYYIMLTIILGFILPTIGPPLLWGQDWFWSIISACVGRYCLALNFTWFVNSAAHMWGTKPFDCSISPTDNRWVSFFTFGEGWHNYHHTFPWDYKAAELDF---VGYNGSSLFINFCAKMGWAYDLKSASPQLIKRIVRKGGDGSHrAWGHEEVP--
>UPI001E2734F6	359	0.370	1.733E-106	0	360	362	0	337	358
MPPNVDPT----------PSGVL----FET-DTQTED-----LGLEKDVSVLKKAKPRKYEYVYFNIFWFIFLHTGSLYGIYLALTQAKWQTLVFAFAVHLMCAIGIGAGAHRLWTHRSYKARTPLRTVLMLWQTMGFQDDIFEWARDHRTHHKYADTDADPHNAERGLFYSHMGWLCCKKLPEVVEGGHRLELTDLYADPVVMFQRKHYLKLMPLLCFVLPTVIPVYFWNETWTSAFFIPTILRYTCGLNIVWSVNSFAHTFGYRPYDKSLNPRENIGVWMICV-EGFHNYHHTFPWDYRASEHPF-----FNmltPTIVFIDIMAKIGQAYDLKTVSPEIIKQRAQRTGDGTHKLWGWDDPE-
>A0A1S3FB54	359	0.389	1.733E-106	13	351	362	13	358	362
-------------ESSDSSTATVMTPhSMDLKNGREKLKDLALhlvddIRPEMKED-IHDPTYQdevgpapKLEYVWRNIILMALLHLGALYGITLAP-GCKAYTWLWVLLCYVFSGLGITAGAHRLWSHRTYKARLPLRLFLIIANTMAFQTYVYEWARDNRAHHKFTETHADPHNSRRGFFFCHVGWLLVRKHPAVREKGGSLDLSDLKAEKLLMFQKRYYKPSVLLMCFILPTLVPWYCWGETFQHSLCVATFLRSILTHNMTWLVNSAAHLYGYRPYDKNIDARENALVSLGTLGEGFHNYHHTFPYDYSTSE----YRWSLNFTTFFIDCMAAIGLAYDLKKVPKASILARIKRTGDGSY----------
>UPI0003DF6399	359	0.401	1.733E-106	35	361	362	33	354	368
-----------------------------------ETDDFLMADGSYRST--ETEYVPR--ISWSNLIGLLFVHIGGLYGFYLIFVEAKLSTTLWMFITIYTTGFGITAGVHRLWSHRAYKAKWPLRLLLIFLFTITGQKDVYRWALDHRVHHKYSETDADPHNVKRGFFFAHVGWLFITPHPDVVSKRKTVDMSDLEADRLVMWQKRYYILLFPLLTIGLPVVVPWYFWSESIWTSFWVNFNCRFCITLNIAFFVNSVAHIWGQRPYDKYISSVENTMLSIAALGEGWHNFHHVFPWDYKTGELG-NY--TFNLTTGFIDTFARFGWAYDRKYVSPAMVRRRAKRSGDGSHiwGYGDADIPAE
>UPI000614ABEB	359	0.421	1.733E-106	48	351	362	46	346	371
------------------------------------------------ESYRSSKTEYVPRITWPDLIAQIFIHAGCVYGLYLIFVEAKLLTTVWAFVIVYTSGFGVTAGAHRLWSHRAYKAKWPLRLLLVFLFTITGQRHVYAWALDHRVHHKYSETDADPHNVKRGFLFAHVGWLFITPHPDVITKRKAVDMSDLEADPIVMWQKRLYIPLFVLLTIVFPVAVPCYFWSESLWISFWVNFNFRFCVTLNIAFFVNSVAHMWGQRPYDKYISPVENVAVSIAALGEGWHNFHHVFPWDYKTGELG-NY--SLNITTAFIDFFAWIGWAYDCKYVSPAMVRRRANRSGDGSH----------
>UPI00067DD3D5	359	0.437	1.733E-106	51	359	362	36	342	388
---------------------------------------------------IGTDFTYKHEIVWINAILLMTLNFFGLWGLLrLITGKIYLKTFLWGFFVAYFGSEGVTIGAHRLFTHKSFKAKPILRAILIFGQTVAGQNSVYVWSRDHRLHHRYTDTDGDPHNSKRGFFFSHMGWLIMKKHPLVMKLGKNIDMSDLKADRMIMFQKKYFFPLYLIFAFLIPVWIPIAYFNETWLNSLLCCYFFRYTLSLHGTWLVNSAAHLYGTRPYDKNLQPVESWFVSFISLGEGWHNYHHAFPWDYKAAELTMHF----NLTATFIRFFEKIGWAYDLKSVSPEMVTNRILRTGDGTHyELGDEELK--
>UPI001183209F	359	0.388	1.733E-106	27	357	362	15	341	399
---------------------------YQKYKDIYELEDVDLKKNTIP-KIIGTDYSYKHTWVWRNVIGFLILHLLGLVGFFlVITGQTGFRTFLWTLLVAYLAAEGVTIGAHRFYTHKSFKAKPILRFILILMQTMAGQNSMFVWARDHRLHHRYSDTDGDPHNSKRGFFFCHIGWLMKKKHPYVIELGRKIDMSDLQADWMVMYQKKYYYPLYLAVAILLPMLVPVYYFNEVWWKSLLVVYFFRYAFSLNGAWLVNSAAHIYGTRPYDKNLQPVESWFVSLITFGEGWHNYHHTFPWDYKAAELS----THLNSSAFIIQLWEKLGLAYDLKTASPEMVKNRIIRTGDGTHYLLGND----
>A0A6P4HYK5	359	0.430	1.733E-106	48	351	362	47	345	405
------------------------------------------------EKSAEKPY--EMEIVWRNVGLFVVLHSMALYGLYLIFAESAYLELLPVYFSMFIGGLGITAGVHRLWSHKAYKAKLPLRIFLMLCQSLAFQNSIWEWTRDHRVHHKFTDTHADPHNSRRGFFFAHMGWLMCKKHPDVTSKGKQISMEDIEQDPVVMFQKKMYFVVMPICCFVLPMIFPYYVMGSSLRVCFFTCSMLRFCLSLHFTWLVNSAAHFYGMKPYDVNVSAMNNKLVSTLTIGEGWHNYHHVFPWDYKAAELG---TYSFNWTTAFIDVMAKIGQAYDLKSVSQEMVYKRVLRTGDGSH----------
>A0A484BAI2	359	0.484	1.733E-106	30	351	362	86	403	472
------------------------------YIPKD---QINM--EEYVRNFKGDnvlGWQFNAPLKWDKVIQISLLHLIALFCLVTYPIHELRvYTVLWALFMGGVAGFGVTAGAHRFWTHRSYKANTVLRSLLMISYSVAGQNTMYDWVRDHRVHHKYSETDADPHNANRGFFFSHVGWLMMLKHPEVLRRGRQIDMSDIVSDPVIQFHQKYFYVLKVMLCFVLPTLVPVYCWNDTWYHAFVTQCLFRYVFSLNFTWSVNSAAHLWGSRPYDKRIMPSENIYVSIISMGEGWHNYHHVFPWDYKAAELG-NY--KVNFTTMVLDTFHRLGWAYDMKQPSKELVRRTLEKYGDGSH----------
>A0A8J6LB22	359	0.438	1.733E-106	41	350	362	183	482	529
-----------------------------------------VSKPGVQQELPqTKPYIRstkpqyRLQIVWRNILIFAYLHIAAFYGIYYMFTLMQWRTFVW--------------GAHRLWAHRTYKAKLPLRILLAIGQTLALQNDIYEWVRDHRVHHKFTDTDADPHNSNRGFFFSHMGWLLVKKHKDVFTKGKTVDMSDVESDPVVRFQRKYYLILTPLLTFAFPAIVPWYFWNEHPSVCWYTVAILRYLVTLHGTWLVNSAAHIWGVKPYDKNINATENKTVAIIALGEGWHNYHHVFPWDYKAAELG-NY--RMNVTTALLDLMAKIGWAYDLKTASVEMINKRVERTGDGS-----------
>A0A8J4XHK0	359	0.417	1.733E-106	46	346	362	145	441	718
----------------------------------------------FDELYKEKEGVMPPiRIVWKNVVMMTLLHIGAVYGLSLIP-SAKALTLLWAWICFMISGFGVSAGVHRLWSHRSYKATLPLRLFLAIGNSMAFQNDIYEWSRDHRVHHKYADTNADPHNSSRGFFFSHIGWLLVRKHPDVIEKGSKLDLSDLKADGVVMFQRRYYKLSVVVMCFIFPTLVPWYFWDESLWVAYFIPGLLRYAAVLHSTWLVNSAAHMWGMRPFNLNINPRENRFVSFCALGEGFHNYHHTFPYDYATSEHG----SLLNGTKVFIDLMCFIGLAEDRKTPSREAILARVQRT---------------
>A0A8C5NC99	359	0.406	2.372E-106	40	351	362	13	324	328
----------------------------------------AMAPSTSEDDVFDDSYketdKKPPRIlVWRNIVMMSLLHGGALYGLILIP-HASAGTLLWAAVCHLFSALGVTAGAHRLWSHRAYKASFPLRVFLALGNSMAFQNDIYEWARDHRVHHKYSETDADPHNATRGFFFAHIGWLLVRKHPDVIEKGRKLELADLKADEVVQFQRRHYKLSVLILCFLIPMLVPWYFWGESLAVGYFIPGLLRYTMTLNATWLVNSAAHIWGNRPYDKSINPRENALVAFSAAGEGFHNYHHTFPFDYATSEFG----CRLNLTTAFIDLMCFLGLAKDPKRASKEVIAARVQRTGDGNY----------
>A0A8C5F7M0	359	0.428	2.372E-106	45	350	362	32	329	334
---------------------------------------------TYREKEGPKPPRR---LVWRNIILMLLLHSGALYGLMLIP-SASVLTLAWTVVCFIISALGVTAGAHRLWSHRTYKASFPLRVFLALANSMAFQNDIYEWARDHRTHHKYSETDADPHNALRGFFFSHIGWLLVRKHPDVLEKGRKLELSDLRADAVVMFQRRHYKLAVLLLCFLMPMLVPWYLWGESLTVGYFVPGLMRYALVLNATWLVNSAAHMWGNRPYDQGINPRENRFVAFSAVGEGFHNYHHTFPFDYATSEFG----NRLNLTTVFIDLMCSLGLASDCKKVSQETIRARRQRTGDAS-----------
>UPI00192F8FBB	359	0.391	2.372E-106	0	354	362	0	338	339
MPAFT----HITQNAVAHSEKIH--PTFEQMGSEREMKDDIFDT-TYREKEGPKPALRY---VWRNIILMSLLHLTAVYAIWFIP-SAKLLTLAWALLCFTLAGLGVTAGAHRLWSHRSYKATLPLRIFLTVVNSMAFQNDIFEWARDHRVHHKFSETDADPHNAKRGFFFAHIGWLLVRKHPDVIEKGQKLDLSDLKADQVVMFQRRYYKTSVVLMCFLLPSWVPWYFWGESFLISFL-MTICRYTATLNASWLVNSMAHMYGNRPYDRHINPRENHFVVFGALGEGFHNYHHTFPFDYSTSEYGWRW----NVTTSFIDLMCFLGLASDCKKVTKETILARKIRTGDGSQKTS-------
>UPI001EF8C375	359	0.419	2.372E-106	47	358	362	22	332	346
-----------------------------------------------AEPIPLPPQPAKQPLIWRNVIAIAILHIIAVYGLATRYHEARLWTWLWSPFYGISAGLGITAGAHRLWAHRSYSAKTPLRILLAMLYCMGGQTCLFKWIRDHRTHHRYTETPADPHDANRGFFFSHVGWLMMRRHPAVKAHGGKVDMSDILADPVIQFTDKYYTPIMLFLCFVFPTLVPVYVWGETWLVSILAVT-IRYVWLLNATFLVNSFAHMWGNRPYNSHVKPTENPTVSFFTLGEGWHNYHHSFPWDYKAAELGA---YGLNPSTGFIELMAWFGLAYNLKTPSKEIVKKISLTKGDGTDSFWgnhHHDI---
>UPI00083C756C	359	0.508	2.372E-106	59	360	362	43	344	354
-----------------------------------------------------------TDLIWLHIISIGLFHVIALYCFITFPFlSCNYKTLLWGVVMGGFSGFGVTAGAHRLWCHRSYKAKLPLQIILAICYSAAGQNTIFDWVRDHRVHHKYSETDADPHNSNRGFFFAHMGWLFMRKHPEVIRRGNQIDMSDITDDPLLKLHHKFFLPLKIIFCFVLPTAVPVYFWSENIYNAIVTQCIVRYILSLHFTWSVNSAAHLFGNKPYNININPRENLAVALISMGEGWHNYHHTFPWDYRAAELG-----KINTTLIWLDLFQKIGWAYDMKTPSKELIKAVIERRGPESvnkHCHSHpEEVPT-
>UPI001376B66E	359	0.425	2.372E-106	44	351	362	53	351	355
--------------------------------------------ETYREKEGPKPAKRY---VWRNIILMLLLHLTALYAIWFIP-SAKLLTLAWAVLCFILGGLGVTAGAHRLWSHRSYKATVPLRIFLAIINSMAFQNDIYEWSRDHRVHHKFSETDADPHNAKRGFFFAHIGWLLVRKHPDVIEKGKKLDLSDLKADKIVMFQRRYYKTSVVLMCFALPSFVPWYFWGESFLISYLLT-ILRYTSTLNASWLVNSMAHMYGNRPYDRHINPRENHFVVFGALGEGFHNYHHTFPFDYSTSEYGWRW----NFTTSFIDLMCFLGLASNCKKVAKGTVLARKIRTGDGSH----------
>A0A6J1PLX3	359	0.485	2.372E-106	52	354	362	45	344	356
----------------------------------------------------TKGWF-KTDLKWFNIISISLFHLYFVYACFTFKFLENLKTTAWIYIMNIMGGLGVTAGAHRLWTHRSYKAKWPLKIILVICYTSAGMNNLYEWVRDHRVHHKYTDTDADPHNSKRGFFFSHVGWLMMKKHPEVIQRGLEMDMNDILADPIAAFGYKYHSILKFIFAFLLPAMVPVYGWNETWYRAFVSQIILRYIFFLNCAWTVNSAAHIWGSKPYDAHMNPTQNRWVNIMTGGEGWHNYHHVFPWDYKASEFG-SY-FKYNITTLFIDLYAMIGWAYDLKQPSQELVKTIAMKKGDGSYPLW-------
>A0A1S3A709	359	0.445	2.372E-106	57	348	362	66	352	359
---------------------------------------------------------PKVQFVWRNIILMSLLHLGAVYGIFLIP-SCQFYTLLWVLFYYVVSALGITAGAHRLWSHRSYKARLPLRFFLILANTMAFQNDVFEWARDHRVHHKFSETHADPHNSRRGFFFSHVGWLLVRKHPAVKEKGGLLDLSDLKADKLVMFQRRYYKTGILLMCFILPTLVPYYFWGETFMNSLYVATLFRYAIVLNATWLVNSAAHLYGYRPYDKNINPRENILVSLGAVGEGFHNYHHTFPYDYSASE----YRWHINFTTFFIDCMAALGLAYDRKKVSKATVLARIKRTGD-------------
>F7D550	359	0.420	2.372E-106	44	350	362	60	358	363
--------------------------------------------PTYREKEGPKP---KFIYVWRNIILMGMLHLGAIYGLFLLP-SAQLYTLLFAFVYYMTSALGITAGAHRLWSHRTYKARLPLRVFLTIANTMAFQNDIYEWARDHRVHHKFSETDADPHNAQRGFFFSHVGWLLVRKHPDVIEKGRLLDMSDLKAEKLVMFQRRHYKLGILFLCFLIPTFIPYYFWGENFSHSLFISTLLRYTVVLNATWLVNSAAHMYGSRPYDKNINPRENMLVALGAAGEGFHNYHHTFPYDYSASE----YRWHLNFTTFFIDCMCFLGLAYDRKKVSKAAILARCSRTGEGS-----------
>UPI001E1D8AA5	359	0.430	2.372E-106	54	348	362	62	353	365
------------------------------------------------------PEIDRPpvQIVWRNAILMGSLHLAALYGLYLIP-NAKISTLVWAYFLYIIGGLGITAGAHRLWAHRSYRARLPMRIVLVVFNSLAFQNDVIEWARDHRVHHKFSETNADPHNAKRGFFFAHVGWLLVRKHPDVKSKGKLLDVSDLMKDPVLRFQRRFYLPSVIVLCFLIPTIVPVFCWSESVINAYFICATLRYIVTLNFTWLVNSLAHMWGMRPYDVNINPAENVFVAMVSAGEGFHNYHHTFPQDYSTSEFG----WCLNITKFFIDICAVFGLACDRKTIPKEIVEQRRRRTGD-------------
>UPI001E1B0DA6	359	0.415	2.372E-106	44	351	362	67	366	370
--------------------------------------------PTYQDEEGPPP---KLEYVWKNIILMALLHVGALYGITLVP-SCKYHTWIWTFFLLFFCGLGITAGAHRLWSHRTYKARLPLRVFLIIANTMAFQNDVYEWTRDHRTHHKFSDTHADPHNSHRGFFFSHVGWLLVRKHPAVKEKGSLVNMSDLKAEKLVMFQRRYYIPAVLVTSFILPTVVPCYCWGETFLHSLFIATILRYAMALNITWLVNSAAHLYGYRPYDKNISSRENILVSMGAMGEGFHNYHHAFPYDYSTSE----YRWHINVTTFFIDCMAAIGLAYDRKKVSAASVLARTKRTGDGSY----------
>UPI000873F40A	359	0.442	2.372E-106	52	352	362	43	341	374
----------------------------------------------------NQPETEEfvPRIRWPDTIAQLFLHLGCLYGFILCLVSAKFYTTVFAFLSIYITGFGITAGAHRLWSHRAYKAKWPLRLLLITLFTITGQRHVYVWALDHRVHHKYSETDADPHNAKRGFFFSHVGWLILTPHPSVVEKRKAVDMSDLEADPIVMWQKKIYPLLFLIFNIFLPVAIPVYYWNETLWNSFWINFNMRFTVTLNIAFFVNSVAHMWGQKPYDKNISPVENLAVSLATLGEGWHNYHHVFPWDYKTGELGNVY----NPSTTFINFFAKLGWAYDLKSVSKSMIARRAKKCGDGSHP---------
>UPI001C9BFFC7	359	0.425	2.372E-106	44	351	362	45	349	376
--------------------------------------------EESLEVGVDKPVEYVPALKWPDLLAQIFIHVGFVYGFGLIFTKAKLLTSLWALFLIIMSGFGITAGAHRLWSHRAYKAEWPLRLILVFLFTIAGQRHVYAWALDHRVHHKYSETDADPHNAKRGFFFAHVGWLFTTPHPDVVAKRKAVDMSDLEADPIVMWQKRLYVPLFALLAIGLPVWVPWYFWDESLWTSFWVNFNFRFGFTLNSAFLVNSVAHMWGQKPYDKYISPAENVMVSVVAMGEGWHNYHHVFPWDYKTGELG---DYSLNVTTGFIDAFAKIGWAYDRKHVSRDMIRRRANRSGDGTH----------
>A0A7E5WW10	359	0.367	2.372E-106	25	357	362	20	339	395
-------------------------PGFET-----SKAEFAVP------RLIGTDYMYKHQVVWKNAIGFLIMHILAVWGLVLFLTGAlSWKSFVWAFLIGLLSSEGITIGAHRFYTHKSFKATPALRAVFLLFQTMAGQNSMFIWCRDHRLHHRYSDTDADPHNSKRGFFFCHIGWLMTKKHPYVIQLGRRIDMSDLQADWMVMFQKKYYYYLYVLLAVAIPVCVPVYFWGESFFNSLLGCYFLRYVIQLNGTWLVNSLAHLYGTRPYDQKLQPVESWFVSMISLGEGWHNYHHAFPWDYKAAELTMHF----NQSASVIRFFERVGLAYDLKTASPEMVANRIIRTGDGTHyELGNEE----
>UPI000F50DE0C	359	0.442	2.372E-106	54	350	362	109	401	403
------------------------------------------------------PNgIKRQRIVWRNVILMGLLHAGALYSVLLVP-KAHPFTWIWSYICFMITALGITAGAHRLWSHRSYNAKLPLRIFLAAANSMAFQNDIFEWSRDHRSHHKYSETDADPHNAKRGFFFSHVGWLFVQKHKDVIDKGKRLDLSDLLADPVVVFQRKYYKMSVLVMCFFLPTMVPWYFWGESMWNSYFLASILRYTVALNLTWLVNSAAHMYGNRPYNKDINPRENRFVTFGAIGEGFHNFHHTFPFDYAASEFGLRY----NITTCFIDLMCWLGLASNRKKATSEMVMARKLRTGDGS-----------
>UPI00094E8B79	359	0.413	2.372E-106	30	358	362	41	368	408
------------------------------YIGHREDAQGLLKNNDLATKNM--------EIVWKNVAIFVVLHSVTVYGLYlLFTFQLKIATVLFAYFYTMYAAFGITAGAHRLWAHRSYTAKLPLRIFLMLAQSAALQNDIHEWARDHRVHHKFTDSDADPHNAKRGFFFSHVGWLMCKKHPDVFTKGKTVDMSDVLNDPVVRFQRKYYLPLILLMNLTVPTYV-TYCWiGEDFWTSVIVT-FGRYVLSLNGTWLVNSAAHIWGMKPYDQNIKPTENKFVAAVAFGEGWHNYHHVFPWDYKAAELG-NYKW--NFTTCFLDFMAKIGWATDLKTTSEEIIRKRMLRTGDNSlrltlqnqesKPLSERDI---
>A0A194PN07	359	0.369	2.372E-106	0	360	362	59	396	418
MPPNVDPI----PSGVvfETDTQTADL-GL--------DKDVSL---------LKKATPKKHEYVWFNIFWFLFLHISSVYGLYLAFTSAKWQTNVFAFAIHQMCAIGIGAGSHRLWTHRCFKAKTPLRTVLMIWQTMGFQDSIFEWARDHRTHHKYADTDGDPHNAERGLFFSHMGWLCCKKSPEVIEGGKRIDLSDLYEDPVVMFQKKHYLKMMPILCFVLPTVLPVYLWGETWINAFFIPTILRYTFGINVVWSVNSFAHKFGYRPYDKSLNPRENIAVWMFCV-EGFHNYHHTFPWDYRASEHPL--INMLTPTIVFIEAMAKIGQAYDLKAVSPEIIKQRTLRTGDGTHQLWGWDDPE-
>D3TN52	359	0.468	2.372E-106	58	355	362	85	380	426
----------------------------------------------------------KAPLKWDKIIMIFSFYFLSVFYLITYPLNKLRLpTILWAFLIGILGGFGVTGGAHRLWTHRSFKANLPLRIILMLCFSAAGQNSLYDWVRDHRVHHKYSETDADPHNSNRGFFFSHVGWLMMYKHPEVLRRGRQIDMKDVLDDPVVLFHEKYFIPLKILCCFLLPTIVPIYGWGEEVKYALISQCVFRYICSLNFTWSVNSAAHMWGNRPYDKRINPTENVYVSVIALGEGWHNYHHVFPWDYKAAELG---KYSFNYTTMFLDAFSKLGWCWDMKQPSKELIQRTYEKYGDGSHALSH------
>UPI001A957083	359	0.396	2.372E-106	29	356	362	94	422	450
-----------------------------GYKEENAvykeiPQNAAASKEAHQMKATSDEIEYNPQIRWPDLIAQVFLHTGALYGIY-LLFQARFYTILWVVALIWCSGIGITAGAHRLWSHKSYNASMPLRILLVFLFTIAGQRDAYTWALDHRIHHKFSETDADPHNAHRGFFFSHVGWLFLTPHPKVEEKRKVIDMSDLQNDRVVMFQHKYYIPLFTLFSIGLPVLLPWYCWNENLWISFWINFNMRFTSTLNAAFFVNSVAHMWGKKPYDKNISPVESPFVSFLALGEGWHNYHHVFPWDYKTGEFG---SYKLNITTAFIDFCAKIGWASGRKSVSPDMVKRRAAKCGDGTRFLTDE-----
>A0A6F8ZPT8	359	0.385	2.372E-106	32	351	362	149	470	474
--------------------------------PQQAAKQIAVVAETstrddvFDDSYKAKEGPKPPmRLVWRNIILMILLHTGAFYGLMLVP-SASTLTLAWTVVCFLLSALGITAGAHRLWSHKSYKASTPLRVFLALANSMAFQNDIYEWARDHRVHHKYSETDADPHNALRGFFFAHIGWLLVRKNPEVIEKGKKLELTDLKADKVVMFQRKYYKLSVVLLCFLVPMWVPWYLWGESLWVGYFIPGLMRYTLVLNATWLVNSAAHMWGNRPYDHNINPSENRFVAFSAIGEGFHNYHHTFPFDYATSEFGIKM----NITTAFIDLMCFLGLAKDCKRVSRDLVSARAQRTGDGSH----------
>A0A553R177	358	0.431	3.246E-106	46	351	362	29	326	330
----------------------------------------------YEEKAGPPP---PLEIVWRNVILMSLLHLGALYGLTILP-SVSALTLIWTGVCFMVSALGITAGAHRLWSHRSYKAALPLRIFLAVANSMAFQNDIYEWARDHRVHHKFSETDADPHNARRGFFFAHIGWLLVRKHPQVLEKGRKLTLSDLKADGVVMFQRRHYKLSVVVMCFIIPMFIPWFFWHESLMTAYLVPCLLRYAVVLNATWLVNSAAHMWGMRPYDHHINPRENKFVAFSAIGEGFHNYHHTFPHDYATSEFG----SRLNLTKAFIDVMCFLGLAEDCRRVTRETIIARVKRTGDGSH----------
>A0A6P7PJE5	358	0.415	3.246E-106	45	350	362	32	328	333
---------------------------------------------TYTEKEGPRPPMR---LVWRNIIAMSLLHLGALYGITLVP-SAHALTLLWSVVCYLISALGVTAGVHRLWSHRSYKASLPLRIFLALGNSMAFENDIYEWSRDHRSHHKYSETNADPHNAKRGFFFSHVGWLLVRKHPDVIEKGQKLDVSDLRADAVVMFQRRHYKLSVVLMCFVVPSVVP-LLWGEALAVGYFVPGLLRYAVVLNATWLVNSAAHMWGYRPYDKSIYPRENMLVALGAAGEGFHNYHHTFPFDYSTSEYG----WRLNITTAFIDLMCLLGLASDRKKVSKETLLARVQRTGDSS-----------
>A0A6J2K5N2	358	0.429	3.246E-106	44	350	362	15	317	340
--------------------------------------------NEYEKLVPPQASERKYEIIYFNIFTFTFAHLSALYGVYLCFTSAKRESLILGYIIAVLAGFGVTAGAHRLWTHRTYKAKMPLQILLMLFYSFAYQNSAVHWIRDHRLHHKYSDTDADPHNATRGFFYSHMGWLLVKKHPEVKRRGRSLDMSDIYSNRVLMFQKKYAIPITGTICFVIPTLLPMYLWGESFKNA-WHITILRYIITLHMAFLVNSAAHIWGYKPYDKRILPTQNLFVSFMAFGEGFHNYHHVFPWDYRTAELGNNY---LNLTTMFIDFFAWLGWAYDLKSVPVSLAESRARKTGDGT-----------
>UPI000EFE94C9	358	0.441	3.246E-106	51	353	362	18	319	345
---------------------------------------------------PKQPY--QP-IVWRNVILCSLVHLGALYGAYLAFASAKITTTIFAISLYQITAIGVTAGSHRLWSHRAYKAKWQLRLIIITLNTIAFQNSVYEWARDHRLHHKYTDTNADPHNSNRGLFFSHVGWLLCRKHPDVVEKGRTIDTSDLLADPIVAYQKKYFWFLITWACFIVPTLIPVYCWGETWSNSWYVAVLLRYALTLNGIWLINSAAHAWGGKPYDRYINPTENLAVAVMSVGEGWHNYHHVFPWDYKAAELG-NY--KFNFTTAFIDLFAKIGWAYDLKTASTELVRKRTSRTGviespDNSVPL--------
>A0A6P3X106	358	0.383	3.246E-106	0	351	362	0	330	355
MSPNE---ERIP--ACHA--ALSADPDA---HWKDEP---AVNAE--GERTMVE---YEPRIKWLDLGVQIFIHGGCLYGIYLALMQAKLLTTVWAFVTIYTSGFGITAGAHRLWSHRAYKAKWPLRLLLVFLFTITGQRHVYAWALDHRVHHKYSETDADPHNAKRGFLFAHVGWLFTTPHPDVISKRQVVDMSDLEADPIVMWQKTLYIPLFALLTIGLPVAVPWYYWSESLWISFWVNFNLRFCVTLNIAFFVNSVAHMWGQRPYDKYISPVENVAVSIAALGEGWHNYHHVFPWDYKTGELG---DYSFNVTTGFIDAFARIGWAYDRKYVSPAMIRRRACRSGDGSH----------
>UPI001EDFA262	358	0.443	3.246E-106	44	359	362	22	332	357
--------------------------------------------ENYSElTESTHPYVM--EIIWRNVLVFIGLHVGALYGLLLFLTAAKVATLVWAYYLFIVGGFGIAAGAHKLWSHRSFKAILPFRILIAVAQTIALQDDIYQWSRDHRVHHKFSDTDADPYNSRRGFFFSHVGWLLCKKHPEVIRRGKTVDATDLLQDPVVVYQRKYYVPLAL-VCFALPAIVPWYFWGESFKTAFFVASVFRYVFTLHATWLTNSAAHIWGYHPYDKQMKPSDSRLAASFSLGE-WHNYHHVFPGDYRVAELG---SWRMSATVVVIDLFAWMGLIYDLKTVSPKIVRSRVLRTGDGTHPYALmENCP--
>A0A8C0WQU9	358	0.434	3.246E-106	44	351	362	47	355	359
--------------------------------------------PEMKED-IHDPSYQdeegpppKLEYVWRNIILMGLLHVGALYGLTLVP-TCKFYTWLWVYLYSILSGLGITAGAHRLWSHRTYKARLPLRVFLIIADTMALQNDVYEWARDHRAHHKFSETHADPHNSYHGFFFSHVGWLLVRKHPAVKEKGGLLDMSDLKAEKLVMFQRKYYKPASLLMCFILPTLVPWYCWGETFQHSLYVGAFLRNTVVLNITWLVNSVSHTCGYRPYDKNINPGENALISLLTLGEGFHNYHHSFPQDYSASE----YRWSLNFTTFFIDCMAAIGLAYDRKKVSKAAILARIKRTGDGSY----------
>UPI0013F26FA7	358	0.478	3.246E-106	42	361	362	45	364	366
------------------------------------------SGYKTCTKIEEW-FGFKTKLKWKNIALLIFLHIGSLYSFYTVDILGNITTVVWMIFLGAIQAIGITAGVHRLWSHHAYKAKLPLRALLLIFYTVAVQNKISDWVQDHRVHHKYTDTDADPHNSNRGFFFSHIGWLMMKKHSEVIRRGREIDMSDVLTDPVVVFDDKYSVILRFIFCFGLPVVIPVYGWDETWIRSVQMQWFFRYVIGLNCTWSVNSLAHIWGSKPYDAHINPANNKLVAFLTYGEGWHNYHHVFPWDYKADELG-NYM--LNITTMFIDFFAKIGWAYDLKQPSQQLVMSVVTKRGDGSHhmwdPVAYPNSKIE
>A0A6B2E7R7	358	0.393	3.246E-106	35	356	362	27	347	374
-----------------------------------NDNPVNADeKKEIKDEESSTDYTDfKPEIRWPDLLVQIFLHSGALYGLY-LLFSIKLYSFIWFVALIYGSGFGITAGAHRLWSHKAYKAKWTLRVLLVFLFTIAGQRDAYTWAHDHRVHHKYSETDSDPHNAKRGFFFAHVGWLFLTPHPKVVEKRKLIDMSDLEADPIVMWQKQYYVPLFALLAIAMPVFVPWYFWQEDLWISFWTMFNLRFCTTLNIAFFVNSAAHMWGQRPYDKSINPAENITVAVAALGEGWHNYHHVFPWDYKTGELG---DYKFNPTTGFIDFFAKIGWAFERKFVSRDMIARRAARCGDGTHYLdSEE-----
>A0A7M7RCU7	358	0.429	3.246E-106	56	351	362	88	378	381
--------------------------------------------------------RPPPQIVWRNVMLMCLLHLVSVYALLFTVWKCKMYTLVWTVFLYFLTGLGITAGAHRLWAHRSYKAKLPLRTFLGMCQTMAFQNDIYDWARDHRVHHKFSETDADPHNALRGFFFAHVGWLLVKKHPDVCESGKKLDFSDLMEDPIVRIQRKFYLPFVLLFCFIIPSYVPTY-WGESAMNAYLVCGLLRYCLNLNATWLVNSAAHMWGQHPYDYTIQPAENPFVTTLALGEGWHNYHHVFPNDYRTGEFG----WRINPTSIFIDVMAWFGQVTDRKLIAPNVILARKQRTGENNH----------
>A0A6I8T8W8	358	0.459	3.246E-106	40	361	362	58	387	392
----------------------------------------AWKQSEWGhwltctlKEYFGYEF--DAEIKWHNVLSISAFHLIAILAVLRFYKEASAVIVLWGFFVGGCAGFGVTAGVHRLWCHKAYKAKLPLRIILMCCYSIAGQNTIYDWVRDHRIHHKYSETDGDPHNSNRGFLYAHVGWLMLRKHPECIKKGRLIDMTDITSDPVVQFHHKHFVLMKILFCFFLPTFIPWYFFGETFTMAFFSQCFVRYVLSLNFTWLVNSAAHIYGNRPYDQRIQPVENKAVSIVAMGEGWHNYHHVFPWDYKAAELG-NY--SVNVTTFWLDLFAKIGWAYDLKEPSKELVRRTIEKYGDGTHlAISTKDrievpDPEE
>UPI001AAC53C0	358	0.445	3.246E-106	20	361	362	55	399	405
--------------------RTVSDKDIDSYLKHYNRwQQSAWgrTLSDLVKRYLGYEF--EDEVKWNNVFMIGIFHVIAVWSFLHYVFQATPITYLWGFFVGGCAGFGVTAGAHRLWTHRAYKAKLPLRIILMCCYCLSGQNSLFDWVRDHRIHHKYSETDADPHNSNRGFFYAHVGWLLIRKHPECIKKGRLIDMSDVLADPVIQFHQRYFMALKILFTFLVPSMVPWLFLGEPLYLSFLANCLLRYVLTLNFTWLVNSAAHIYGNKPYDSRIRPAENRAVSIVSMGEGWHNYHHVFPWDYKAAEMGH---YSVNVTTFWLDVFAKIGWAYDLKEPSKELVRRTLEKYGDGTHitaPIGHlkEVPEQE
>A0A6P7G106	358	0.437	3.246E-106	47	351	362	64	365	413
-----------------------------------------------KQSASRKAPKYKWEIVWRNVLAFVLLHSVGTYGIYcMLLGRVKIFTIAFNILFAVFAGLGVTAGAHRLWAHRTYKAKFPLRLLLAFFHTAALQNDIHEWVRDHRVHHKFTDTDADPHNASRGFFFSHIGWLMLRKHKDVLEKGKTVDMSDVESDPVVMFQKKYYVFLVTMLTFLVPAHIPWYFWKENYLLA-WYMCIFRYALSLNITWLVNSAAHIWGTKPYDNTIGPTENKYVSALGFGEGWHNYHHTFPWDYKAAELG---DYKLNYTTAVLDFMSRIGQAYDLKTASMEMVKKRVARTGDGSW----------
>A0A6P9AHI6	358	0.429	3.246E-106	48	361	362	69	383	420
------------------------------------------------EKEAHKRELRGRQLVWHNIILITVFHALAFWATFTYIFDLSWKSWIYSISLGALGGLGVTAGCHRLWSHRSYKAAAPLRVFLALCYSIAGQNTILEWVRDHRVHHKFTETDADPHNVKRGFFFAHVGWLMQRKHPDVLRQGQKVDLSDVQADPVVQWHQRHFLLLKILLCFVLPPLIPVYAWNEPWHLAIYSCAVVRYVLLLNFTWLVNSAAHMFGNKPFDKRINPTENVLVSAVAMGEGWHNYHHVFPWDYKTSE----YSYFFNATTVWIDIFSKLGLAFDCKTATPDMVRRVALRHGDNSHPdhkrvESDHHHPEE
>A0A8J6HVP8	358	0.449	3.246E-106	56	351	362	21	313	701
--------------------------------------------------------RYKYEIVWIKVIFFAYLHVGAVYGLYLLVTEAKWPTWLWWFALLWISSQGTGAGAHRLWCHRTYKAKLPLRILLAFYQTITFQKDIYDWCRDHRIHHKYSDTDSDPHNASRGFFYSHIGWLLIKKQEEVTSKGKKLDLSDLEADPVVMFQRKYYWYLAPVIAFLMPAAVPWYFWNERFEVSWYVCNMFRYFLTLHATCLVNSAAHIFGTRPYDKNILPTQNLFVSLISNGEGFHNYHHAFPWDYKAAELG-SYFG--NWSTAFIDLMAKIGWAYDLKSVSATMVAKRAMRAGDGSW----------
>A0A5A9PB25	358	0.401	4.443E-106	39	351	362	1	314	318
---------------------------------------KAMDKTTLAEDAYDDAYKPKeglepsRQIVWRNVVLMSLLHIGALYGLILVP-STSALTLMWSGVCFMISALGITAGVHRLWSHRSYKASLPLRIFLAAANSMAFQNDIYEWARDHRVHHKFSETNADPHNARRGFFFAHIGWLLVRKHPDVIKKGSRLDLSDLEADGVVMFQRRYYKLSVLVVCFLIPMFVPWFFWQESLWVGYLIPGLLRYTVVLNVSWLVNSAAHMWGMRPYDHSINPRENKLVAFSAIGEGFHNYHHTFPHDYATSEFG----SRLNVTKAFIDLMYYFGLASDCRRMPRETIMARVKRTGDGSH----------
>UPI001E68A687	358	0.431	4.443E-106	56	361	362	27	328	329
--------------------------------------------------------PRKYDLIYPNLVTFFYAHVAALYGLYLACTIATWKTLIFSHILFMLAAVGVTAGAHRLWTHRAYKAKMPLQIILMVMNSLAFQNTAIHWVREHRMHHRYSDTDADPHNATRGFFYSHMGWLLVKKHPEVKRRGKFLDMSDIHANPVLRFQKKYAIPVIGTICFALPTLIPMYFFGETLNTA-WNIAIMRYVLNLHITFFVNSAAHLWGNKPYDKYMKPAQNLFVSWVAFGEGFHNYHHAFPWDYRTAELGNNW---LNFSTKFIDFFAWIGWAYDLKTVPDAVVQARAKRTGDGSNMWGFNVKKTE
>A0A6J1MJ53	358	0.433	4.443E-106	58	361	362	27	329	330
----------------------------------------------------------KVQIVWINVILISLLHIAALRGLYLLLTSETmWITRFFVLVFGMPSaALGVTAGAHRLWSHKSYKAKLPLKILLLIMNTSAMQNSVIVWARDHRMHHTYSETDADPHNSRRGFFFSHMGWLLVRKHPELKAKGHTIDMSDLWADPLLRFQYKYYMFLSFILGVAVPTYIPT-LWGEKLEVAFFVSAILKYVYTLHGTWLVNSAAHMWGMKPYDKHINPVENLTVSFITSGEGFHNYHHTFPWDYKTAELG-NY--SLNWTKLFIDIMAVIGLAYDLKTASPEIIEKRIKRTGDGSHKIhGHEQIPYE
>UPI001C04C6DE	358	0.416	4.443E-106	45	350	362	32	328	333
---------------------------------------------TYKAKA-QKP----PRIlVWRNIILMSALHFGALYGLVLIP-SASNSTLAWTAVCYLLSALGVTAGAHRLWSHRSYKASFPLRVFLALANSMAFQNDIYEWARDHRVHHKYSETDADPHNAMRGFFFSHIGWLLVRKHPDVIEKGQKMELSDLKADEVVMFQRRHYKLCVVILCFLVPMLVPWYFWGESLLVGYFVPGLLRYAVVLNATWLVNSAAHIWGNRPYDMTINPRENPFVAFSAVGEGFHNYHHTFPFDYATSEFG----CKLNVTTAFIDLMCFMGLAKDCKRVSKEMIIARMKRTGDSS-----------
>UPI001955893A	358	0.448	4.443E-106	60	351	362	46	332	336
------------------------------------------------------------QIVWKNVFLMTLLHIGALYGLTLLP-SVSFLTFIWTGVCFIVSALGITAGAHRLWSHRSYKASFPLRIFLAVANSMAFQNDVYEWARDHRAHHKFSETDADPHNARRGFFFSHIGWLLVRKHPQVIEKGRKLELSDLKADGVVMFQRRHYKLSVLVMCFLIPTLVPWYFWEESLLTSYFVPCLLRYTVVLNATWLVNSAAHMWGMRPYDNSINPRENKFVAFSAIGEGFHNYHHTFPHDYATSEFG----SRLNLTKAFIDLMCFFGLAKECKRVTHETIIARAQRTGDGSH----------
>Q2YHQ4	358	0.459	4.443E-106	41	350	362	12	318	341
-----------------------------------------IVAEESYEKlIPPQAAPRKYKYLYANMIYFTYWHIAGLYGIYLAITTAKWATIILAYLLFVAGEIGITAGAHRLWAHKSYKAKLPLQILLMLFNSTAFQNSVITWVKDHRMHHKYSDTDADPHNATRGFFYSHVGWLMVKRHPEAIKRGKSLDMSDIYNNPVLKFQKKYAIPLITTVAFVLPTIIPMYFWDESFNVA-WHMTMLRYIINLNTIFLVNSVAHMWGYKPYDKNIAPTQNYIATFATLGEGFHNYHHAFPWDYRASELGNNY---LNLTTKFIDFFAWIGWAYDLKTVPEDLLQKRMERTGDGT-----------
>UPI00189BBD67	358	0.430	4.443E-106	47	348	362	37	332	345
-----------------------------------------------SEVVSEEPF--KMEIVWRNVFLFLGLHIGAACGLYCAIFTAKWQTNLLAFIGLGISGVGSSVAAHRLWCHRTFKAKLPLRILLMVANCFALQNDIYEWTRDHRVHHKFSDTDADPHNIKRGFFFAHMGWLMCKKHPEVFRKGATIDCSDVLQDPVVVFQRKYYVPLVTLFCFVLPTLVPMWLVGETFWNAHLVNGLLRYTISLHMTWLVNSAAHTWGYRPYDKNIAPTENPAMSVGMFGEGFHNFHHAFPQDYKSSEFG----PLLNPATIFIDLMALIGQAYDLKTTPKHLIEKRIERTGD-------------
>E3TMU8	358	0.473	4.443E-106	48	350	362	18	317	346
[truncated: 4,971,823 more chars]
