# Supplementary material for: Evolution of Linoleic Acid Biosynthesis Paved the Way for Ecological Success of Termites
Source: Mol Biol Evol. 2023 Apr 12;40(4):msad087. doi: 10.1093/molbev/msad087 (PMC10139705; doi:10.1093/molbev/msad087)
Supplement: msad087_Supplementary_Data [file msad087_supplementary_data.zip › SUPPLEMENTARY ARCHIVE/Nasonia/NviDd12_rank1_model5.pdb]

MODEL     1                                                                     
ATOM      1  N   MET A   1      31.905  -2.847 -21.191  1.00 26.06           N  
ATOM      2  CA  MET A   1      30.950  -1.805 -21.555  1.00 26.06           C  
ATOM      3  C   MET A   1      29.583  -2.405 -21.868  1.00 26.06           C  
ATOM      4  CB  MET A   1      31.457  -1.005 -22.757  1.00 26.06           C  
ATOM      5  O   MET A   1      29.465  -3.275 -22.732  1.00 26.06           O  
ATOM      6  CG  MET A   1      32.596  -0.055 -22.424  1.00 26.06           C  
ATOM      7  SD  MET A   1      32.998   1.074 -23.814  1.00 26.06           S  
ATOM      8  CE  MET A   1      34.013  -0.028 -24.838  1.00 26.06           C  
ATOM      9  N   PRO A   2      28.631  -2.529 -20.935  1.00 28.32           N  
ATOM     10  CA  PRO A   2      27.424  -3.337 -21.125  1.00 28.32           C  
ATOM     11  C   PRO A   2      26.492  -2.765 -22.191  1.00 28.32           C  
ATOM     12  CB  PRO A   2      26.760  -3.307 -19.746  1.00 28.32           C  
ATOM     13  O   PRO A   2      26.595  -1.586 -22.538  1.00 28.32           O  
ATOM     14  CG  PRO A   2      27.353  -2.118 -19.062  1.00 28.32           C  
ATOM     15  CD  PRO A   2      28.407  -1.530 -19.956  1.00 28.32           C  
ATOM     16  N   PRO A   3      25.892  -3.614 -23.031  1.00 27.72           N  
ATOM     17  CA  PRO A   3      25.140  -3.294 -24.247  1.00 27.72           C  
ATOM     18  C   PRO A   3      24.004  -2.305 -23.995  1.00 27.72           C  
ATOM     19  CB  PRO A   3      24.591  -4.653 -24.689  1.00 27.72           C  
ATOM     20  O   PRO A   3      23.351  -2.362 -22.950  1.00 27.72           O  
ATOM     21  CG  PRO A   3      24.664  -5.511 -23.468  1.00 27.72           C  
ATOM     22  CD  PRO A   3      25.193  -4.681 -22.333  1.00 27.72           C  
ATOM     23  N   ASN A   4      24.291  -1.018 -24.244  1.00 27.98           N  
ATOM     24  CA  ASN A   4      23.596   0.091 -24.887  1.00 27.98           C  
ATOM     25  C   ASN A   4      22.096  -0.173 -24.993  1.00 27.98           C  
ATOM     26  CB  ASN A   4      24.186   0.364 -26.272  1.00 27.98           C  
ATOM     27  O   ASN A   4      21.651  -0.901 -25.881  1.00 27.98           O  
ATOM     28  CG  ASN A   4      25.237   1.456 -26.254  1.00 27.98           C  
ATOM     29  ND2 ASN A   4      25.925   1.636 -27.376  1.00 27.98           N  
ATOM     30  OD1 ASN A   4      25.431   2.132 -25.240  1.00 27.98           O  
ATOM     31  N   GLU A   5      21.408  -0.583 -23.956  1.00 31.06           N  
ATOM     32  CA  GLU A   5      19.957  -0.460 -24.061  1.00 31.06           C  
ATOM     33  C   GLU A   5      19.536   0.999 -24.212  1.00 31.06           C  
ATOM     34  CB  GLU A   5      19.275  -1.081 -22.839  1.00 31.06           C  
ATOM     35  O   GLU A   5      19.872   1.837 -23.373  1.00 31.06           O  
ATOM     36  CG  GLU A   5      18.817  -2.516 -23.053  1.00 31.06           C  
ATOM     37  CD  GLU A   5      18.235  -3.153 -21.802  1.00 31.06           C  
ATOM     38  OE1 GLU A   5      17.935  -4.369 -21.822  1.00 31.06           O  
ATOM     39  OE2 GLU A   5      18.075  -2.431 -20.793  1.00 31.06           O  
ATOM     40  N   GLN A   6      19.889   1.640 -25.312  1.00 22.49           N  
ATOM     41  CA  GLN A   6      19.219   2.684 -26.080  1.00 22.49           C  
ATOM     42  C   GLN A   6      17.833   2.979 -25.514  1.00 22.49           C  
ATOM     43  CB  GLN A   6      19.111   2.283 -27.552  1.00 22.49           C  
ATOM     44  O   GLN A   6      16.998   2.079 -25.402  1.00 22.49           O  
ATOM     45  CG  GLN A   6      20.361   2.587 -28.366  1.00 22.49           C  
ATOM     46  CD  GLN A   6      20.154   2.391 -29.856  1.00 22.49           C  
ATOM     47  NE2 GLN A   6      21.033   2.980 -30.659  1.00 22.49           N  
ATOM     48  OE1 GLN A   6      19.212   1.714 -30.281  1.00 22.49           O  
ATOM     49  N   ILE A   7      17.698   3.566 -24.291  1.00 27.04           N  
ATOM     50  CA  ILE A   7      16.591   4.391 -23.820  1.00 27.04           C  
ATOM     51  C   ILE A   7      15.766   4.876 -25.009  1.00 27.04           C  
ATOM     52  CB  ILE A   7      17.095   5.593 -22.991  1.00 27.04           C  
ATOM     53  O   ILE A   7      16.297   5.508 -25.925  1.00 27.04           O  
ATOM     54  CG1 ILE A   7      18.016   5.115 -21.862  1.00 27.04           C  
ATOM     55  CG2 ILE A   7      15.917   6.397 -22.433  1.00 27.04           C  
ATOM     56  CD1 ILE A   7      18.619   6.243 -21.036  1.00 27.04           C  
ATOM     57  N   TYR A   8      15.234   4.014 -25.818  1.00 24.03           N  
ATOM     58  CA  TYR A   8      14.235   4.467 -26.778  1.00 24.03           C  
ATOM     59  C   TYR A   8      13.516   5.712 -26.272  1.00 24.03           C  
ATOM     60  CB  TYR A   8      13.218   3.357 -27.061  1.00 24.03           C  
ATOM     61  O   TYR A   8      12.904   5.691 -25.201  1.00 24.03           O  
ATOM     62  CG  TYR A   8      13.769   2.230 -27.902  1.00 24.03           C  
ATOM     63  CD1 TYR A   8      13.863   2.350 -29.287  1.00 24.03           C  
ATOM     64  CD2 TYR A   8      14.194   1.044 -27.314  1.00 24.03           C  
ATOM     65  CE1 TYR A   8      14.367   1.314 -30.066  1.00 24.03           C  
ATOM     66  CE2 TYR A   8      14.700   0.001 -28.084  1.00 24.03           C  
ATOM     67  OH  TYR A   8      15.283  -0.883 -30.223  1.00 24.03           O  
ATOM     68  CZ  TYR A   8      14.783   0.146 -29.456  1.00 24.03           C  
ATOM     69  N   GLU A   9      14.186   6.855 -26.101  1.00 24.56           N  
ATOM     70  CA  GLU A   9      13.526   8.157 -26.063  1.00 24.56           C  
ATOM     71  C   GLU A   9      12.420   8.246 -27.110  1.00 24.56           C  
ATOM     72  CB  GLU A   9      14.543   9.282 -26.274  1.00 24.56           C  
ATOM     73  O   GLU A   9      12.693   8.226 -28.312  1.00 24.56           O  
ATOM     74  CG  GLU A   9      15.142   9.820 -24.983  1.00 24.56           C  
ATOM     75  CD  GLU A   9      16.099  10.980 -25.204  1.00 24.56           C  
ATOM     76  OE1 GLU A   9      16.660  11.501 -24.213  1.00 24.56           O  
ATOM     77  OE2 GLU A   9      16.289  11.373 -26.377  1.00 24.56           O  
ATOM     78  N   HIS A  10      11.588   7.220 -27.238  1.00 26.83           N  
ATOM     79  CA  HIS A  10      10.418   7.587 -28.028  1.00 26.83           C  
ATOM     80  C   HIS A  10       9.956   9.004 -27.704  1.00 26.83           C  
ATOM     81  CB  HIS A  10       9.278   6.596 -27.790  1.00 26.83           C  
ATOM     82  O   HIS A  10       9.783   9.352 -26.534  1.00 26.83           O  
ATOM     83  CG  HIS A  10       9.381   5.353 -28.616  1.00 26.83           C  
ATOM     84  CD2 HIS A  10       9.667   4.076 -28.269  1.00 26.83           C  
ATOM     85  ND1 HIS A  10       9.181   5.347 -29.980  1.00 26.83           N  
ATOM     86  CE1 HIS A  10       9.339   4.115 -30.436  1.00 26.83           C  
ATOM     87  NE2 HIS A  10       9.635   3.325 -29.418  1.00 26.83           N  
ATOM     88  N   ILE A  11      10.758  10.027 -28.037  1.00 25.94           N  
ATOM     89  CA  ILE A  11      10.188  11.361 -28.194  1.00 25.94           C  
ATOM     90  C   ILE A  11       8.697  11.252 -28.507  1.00 25.94           C  
ATOM     91  CB  ILE A  11      10.912  12.158 -29.302  1.00 25.94           C  
ATOM     92  O   ILE A  11       8.309  10.636 -29.502  1.00 25.94           O  
ATOM     93  CG1 ILE A  11      12.412  12.250 -29.001  1.00 25.94           C  
ATOM     94  CG2 ILE A  11      10.297  13.552 -29.453  1.00 25.94           C  
ATOM     95  CD1 ILE A  11      13.223  12.926 -30.098  1.00 25.94           C  
ATOM     96  N   LEU A  12       7.890  10.647 -27.626  1.00 29.14           N  
ATOM     97  CA  LEU A  12       6.438  10.705 -27.761  1.00 29.14           C  
ATOM     98  C   LEU A  12       5.983  12.110 -28.141  1.00 29.14           C  
ATOM     99  CB  LEU A  12       5.761  10.272 -26.458  1.00 29.14           C  
ATOM    100  O   LEU A  12       6.537  13.099 -27.656  1.00 29.14           O  
ATOM    101  CG  LEU A  12       5.878   8.791 -26.094  1.00 29.14           C  
ATOM    102  CD1 LEU A  12       5.479   8.571 -24.638  1.00 29.14           C  
ATOM    103  CD2 LEU A  12       5.018   7.941 -27.023  1.00 29.14           C  
ATOM    104  N   PRO A  13       5.568  12.370 -29.461  1.00 28.56           N  
ATOM    105  CA  PRO A  13       5.097  13.673 -29.937  1.00 28.56           C  
ATOM    106  C   PRO A  13       4.448  14.505 -28.834  1.00 28.56           C  
ATOM    107  CB  PRO A  13       4.076  13.305 -31.016  1.00 28.56           C  
ATOM    108  O   PRO A  13       4.056  13.964 -27.796  1.00 28.56           O  
ATOM    109  CG  PRO A  13       3.871  11.833 -30.863  1.00 28.56           C  
ATOM    110  CD  PRO A  13       4.753  11.342 -29.751  1.00 28.56           C  
ATOM    111  N   GLU A  14       5.092  15.727 -28.522  1.00 30.86           N  
ATOM    112  CA  GLU A  14       4.525  16.974 -28.015  1.00 30.86           C  
ATOM    113  C   GLU A  14       3.116  16.758 -27.472  1.00 30.86           C  
ATOM    114  CB  GLU A  14       4.509  18.041 -29.112  1.00 30.86           C  
ATOM    115  O   GLU A  14       2.339  15.986 -28.037  1.00 30.86           O  
ATOM    116  CG  GLU A  14       5.824  18.794 -29.258  1.00 30.86           C  
ATOM    117  CD  GLU A  14       5.795  19.847 -30.354  1.00 30.86           C  
ATOM    118  OE1 GLU A  14       6.824  20.525 -30.572  1.00 30.86           O  
ATOM    119  OE2 GLU A  14       4.733  19.995 -31.000  1.00 30.86           O  
ATOM    120  N   ALA A  15       3.048  16.626 -26.089  1.00 36.20           N  
ATOM    121  CA  ALA A  15       2.012  16.826 -25.079  1.00 36.20           C  
ATOM    122  C   ALA A  15       1.006  15.678 -25.091  1.00 36.20           C  
ATOM    123  CB  ALA A  15       1.299  18.157 -25.304  1.00 36.20           C  
ATOM    124  O   ALA A  15       0.271  15.499 -26.065  1.00 36.20           O  
ATOM    125  N   VAL A  16       1.432  14.390 -24.994  1.00 34.70           N  
ATOM    126  CA  VAL A  16       0.440  13.333 -24.824  1.00 34.70           C  
ATOM    127  C   VAL A  16      -0.617  13.774 -23.814  1.00 34.70           C  
ATOM    128  CB  VAL A  16       1.092  12.009 -24.369  1.00 34.70           C  
ATOM    129  O   VAL A  16      -0.284  14.270 -22.735  1.00 34.70           O  
ATOM    130  CG1 VAL A  16       0.050  10.896 -24.279  1.00 34.70           C  
ATOM    131  CG2 VAL A  16       2.219  11.614 -25.323  1.00 34.70           C  
ATOM    132  N   GLU A  17      -1.594  14.538 -24.267  1.00 35.70           N  
ATOM    133  CA  GLU A  17      -2.805  14.765 -23.484  1.00 35.70           C  
ATOM    134  C   GLU A  17      -2.966  13.706 -22.397  1.00 35.70           C  
ATOM    135  CB  GLU A  17      -4.038  14.780 -24.391  1.00 35.70           C  
ATOM    136  O   GLU A  17      -2.597  12.547 -22.593  1.00 35.70           O  
ATOM    137  CG  GLU A  17      -4.484  16.176 -24.801  1.00 35.70           C  
ATOM    138  CD  GLU A  17      -5.730  16.176 -25.671  1.00 35.70           C  
ATOM    139  OE1 GLU A  17      -6.179  17.268 -26.088  1.00 35.70           O  
ATOM    140  OE2 GLU A  17      -6.263  15.076 -25.938  1.00 35.70           O  
ATOM    141  N   ASP A  18      -2.857  14.058 -21.130  1.00 43.67           N  
ATOM    142  CA  ASP A  18      -3.175  13.193 -19.998  1.00 43.67           C  
ATOM    143  C   ASP A  18      -4.077  12.037 -20.425  1.00 43.67           C  
ATOM    144  CB  ASP A  18      -3.843  13.996 -18.880  1.00 43.67           C  
ATOM    145  O   ASP A  18      -5.201  12.256 -20.881  1.00 43.67           O  
ATOM    146  CG  ASP A  18      -4.096  13.173 -17.629  1.00 43.67           C  
ATOM    147  OD1 ASP A  18      -3.909  11.938 -17.663  1.00 43.67           O  
ATOM    148  OD2 ASP A  18      -4.489  13.765 -16.600  1.00 43.67           O  
ATOM    149  N   PRO A  19      -3.596  10.853 -20.628  1.00 41.66           N  
ATOM    150  CA  PRO A  19      -4.460   9.723 -20.979  1.00 41.66           C  
ATOM    151  C   PRO A  19      -5.740   9.678 -20.147  1.00 41.66           C  
ATOM    152  CB  PRO A  19      -3.580   8.504 -20.693  1.00 41.66           C  
ATOM    153  O   PRO A  19      -6.741   9.101 -20.579  1.00 41.66           O  
ATOM    154  CG  PRO A  19      -2.285   9.073 -20.210  1.00 41.66           C  
ATOM    155  CD  PRO A  19      -2.418  10.567 -20.136  1.00 41.66           C  
ATOM    156  N   LEU A  20      -5.679  10.439 -19.043  1.00 44.48           N  
ATOM    157  CA  LEU A  20      -6.919  10.456 -18.275  1.00 44.48           C  
ATOM    158  C   LEU A  20      -7.920  11.436 -18.880  1.00 44.48           C  
ATOM    159  CB  LEU A  20      -6.641  10.828 -16.816  1.00 44.48           C  
ATOM    160  O   LEU A  20      -9.115  11.370 -18.586  1.00 44.48           O  
ATOM    161  CG  LEU A  20      -5.907   9.781 -15.978  1.00 44.48           C  
ATOM    162  CD1 LEU A  20      -5.538  10.357 -14.615  1.00 44.48           C  
ATOM    163  CD2 LEU A  20      -6.761   8.527 -15.821  1.00 44.48           C  
ATOM    164  N   LYS A  21      -7.420  12.362 -19.757  1.00 42.22           N  
ATOM    165  CA  LYS A  21      -8.357  13.259 -20.427  1.00 42.22           C  
ATOM    166  C   LYS A  21      -9.095  12.541 -21.554  1.00 42.22           C  
ATOM    167  CB  LYS A  21      -7.628  14.486 -20.976  1.00 42.22           C  
ATOM    168  O   LYS A  21     -10.235  12.883 -21.874  1.00 42.22           O  
ATOM    169  CG  LYS A  21      -7.447  15.604 -19.961  1.00 42.22           C  
ATOM    170  CD  LYS A  21      -6.901  16.868 -20.613  1.00 42.22           C  
ATOM    171  CE  LYS A  21      -6.706  17.984 -19.595  1.00 42.22           C  
ATOM    172  NZ  LYS A  21      -6.141  19.215 -20.224  1.00 42.22           N  
ATOM    173  N   THR A  22      -8.513  11.531 -22.247  1.00 35.74           N  
ATOM    174  CA  THR A  22      -9.074  10.882 -23.427  1.00 35.74           C  
ATOM    175  C   THR A  22     -10.110   9.836 -23.027  1.00 35.74           C  
ATOM    176  CB  THR A  22      -7.973  10.221 -24.276  1.00 35.74           C  
ATOM    177  O   THR A  22     -10.719   9.197 -23.888  1.00 35.74           O  
ATOM    178  CG2 THR A  22      -7.031  11.265 -24.865  1.00 35.74           C  
ATOM    179  OG1 THR A  22      -7.219   9.321 -23.454  1.00 35.74           O  
ATOM    180  N   LEU A  23     -10.423   9.731 -21.756  1.00 38.99           N  
ATOM    181  CA  LEU A  23     -11.470   8.764 -21.444  1.00 38.99           C  
ATOM    182  C   LEU A  23     -12.846   9.422 -21.480  1.00 38.99           C  
ATOM    183  CB  LEU A  23     -11.228   8.137 -20.068  1.00 38.99           C  
ATOM    184  O   LEU A  23     -13.064  10.451 -20.837  1.00 38.99           O  
ATOM    185  CG  LEU A  23     -10.137   7.068 -19.993  1.00 38.99           C  
ATOM    186  CD1 LEU A  23      -9.649   6.909 -18.557  1.00 38.99           C  
ATOM    187  CD2 LEU A  23     -10.650   5.740 -20.538  1.00 38.99           C  
ATOM    188  N   ASP A  24     -13.367   9.916 -22.602  1.00 34.25           N  
ATOM    189  CA  ASP A  24     -14.716  10.438 -22.798  1.00 34.25           C  
ATOM    190  C   ASP A  24     -15.752   9.559 -22.101  1.00 34.25           C  
ATOM    191  CB  ASP A  24     -15.037  10.548 -24.290  1.00 34.25           C  
ATOM    192  O   ASP A  24     -16.404   8.732 -22.742  1.00 34.25           O  
ATOM    193  CG  ASP A  24     -15.383  11.962 -24.720  1.00 34.25           C  
ATOM    194  OD1 ASP A  24     -15.494  12.854 -23.851  1.00 34.25           O  
ATOM    195  OD2 ASP A  24     -15.549  12.187 -25.938  1.00 34.25           O  
ATOM    196  N   ILE A  25     -15.845   9.329 -20.765  1.00 36.39           N  
ATOM    197  CA  ILE A  25     -16.860   8.503 -20.120  1.00 36.39           C  
ATOM    198  C   ILE A  25     -17.721   9.367 -19.201  1.00 36.39           C  
ATOM    199  CB  ILE A  25     -16.222   7.343 -19.323  1.00 36.39           C  
ATOM    200  O   ILE A  25     -17.197  10.127 -18.383  1.00 36.39           O  
ATOM    201  CG1 ILE A  25     -15.193   6.605 -20.186  1.00 36.39           C  
ATOM    202  CG2 ILE A  25     -17.300   6.382 -18.813  1.00 36.39           C  
ATOM    203  CD1 ILE A  25     -14.410   5.536 -19.437  1.00 36.39           C  
ATOM    204  N   PRO A  26     -19.065   9.415 -19.394  1.00 30.66           N  
ATOM    205  CA  PRO A  26     -20.108  10.003 -18.550  1.00 30.66           C  
ATOM    206  C   PRO A  26     -20.017   9.546 -17.096  1.00 30.66           C  
ATOM    207  CB  PRO A  26     -21.405   9.512 -19.197  1.00 30.66           C  
ATOM    208  O   PRO A  26     -19.770   8.367 -16.830  1.00 30.66           O  
ATOM    209  CG  PRO A  26     -20.969   8.810 -20.442  1.00 30.66           C  
ATOM    210  CD  PRO A  26     -19.492   8.550 -20.351  1.00 30.66           C  
ATOM    211  N   GLY A  27     -19.673  10.443 -16.044  1.00 37.67           N  
ATOM    212  CA  GLY A  27     -19.675  10.257 -14.601  1.00 37.67           C  
ATOM    213  C   GLY A  27     -18.330  10.545 -13.961  1.00 37.67           C  
ATOM    214  O   GLY A  27     -18.123  10.251 -12.782  1.00 37.67           O  
ATOM    215  N   PHE A  28     -17.423  11.124 -14.785  1.00 39.73           N  
ATOM    216  CA  PHE A  28     -16.093  11.669 -14.541  1.00 39.73           C  
ATOM    217  C   PHE A  28     -16.173  12.930 -13.688  1.00 39.73           C  
ATOM    218  CB  PHE A  28     -15.385  11.974 -15.864  1.00 39.73           C  
ATOM    219  O   PHE A  28     -15.179  13.346 -13.090  1.00 39.73           O  
ATOM    220  CG  PHE A  28     -13.924  11.613 -15.868  1.00 39.73           C  
ATOM    221  CD1 PHE A  28     -12.950  12.593 -15.723  1.00 39.73           C  
ATOM    222  CD2 PHE A  28     -13.524  10.291 -16.016  1.00 39.73           C  
ATOM    223  CE1 PHE A  28     -11.597  12.261 -15.727  1.00 39.73           C  
ATOM    224  CE2 PHE A  28     -12.175   9.951 -16.021  1.00 39.73           C  
ATOM    225  CZ  PHE A  28     -11.213  10.938 -15.877  1.00 39.73           C  
ATOM    226  N   ASP A  29     -17.346  13.341 -13.143  1.00 35.24           N  
ATOM    227  CA  ASP A  29     -17.300  14.610 -12.424  1.00 35.24           C  
ATOM    228  C   ASP A  29     -17.441  14.394 -10.919  1.00 35.24           C  
ATOM    229  CB  ASP A  29     -18.398  15.551 -12.925  1.00 35.24           C  
ATOM    230  O   ASP A  29     -17.485  15.356 -10.149  1.00 35.24           O  
ATOM    231  CG  ASP A  29     -18.557  15.526 -14.434  1.00 35.24           C  
ATOM    232  OD1 ASP A  29     -17.627  15.078 -15.139  1.00 35.24           O  
ATOM    233  OD2 ASP A  29     -19.622  15.960 -14.925  1.00 35.24           O  
ATOM    234  N   GLY A  30     -17.141  13.124 -10.420  1.00 38.53           N  
ATOM    235  CA  GLY A  30     -17.425  13.069  -8.995  1.00 38.53           C  
ATOM    236  C   GLY A  30     -16.187  12.845  -8.148  1.00 38.53           C  
ATOM    237  O   GLY A  30     -16.209  13.066  -6.935  1.00 38.53           O  
ATOM    238  N   TYR A  31     -14.997  13.049  -8.788  1.00 41.99           N  
ATOM    239  CA  TYR A  31     -13.695  13.408  -8.237  1.00 41.99           C  
ATOM    240  C   TYR A  31     -12.995  14.437  -9.117  1.00 41.99           C  
ATOM    241  CB  TYR A  31     -12.814  12.165  -8.085  1.00 41.99           C  
ATOM    242  O   TYR A  31     -12.342  14.080 -10.100  1.00 41.99           O  
ATOM    243  CG  TYR A  31     -11.789  12.278  -6.983  1.00 41.99           C  
ATOM    244  CD1 TYR A  31     -10.474  12.643  -7.263  1.00 41.99           C  
ATOM    245  CD2 TYR A  31     -12.133  12.019  -5.660  1.00 41.99           C  
ATOM    246  CE1 TYR A  31      -9.525  12.747  -6.251  1.00 41.99           C  
ATOM    247  CE2 TYR A  31     -11.192  12.120  -4.640  1.00 41.99           C  
ATOM    248  OH  TYR A  31      -8.959  12.586  -3.939  1.00 41.99           O  
ATOM    249  CZ  TYR A  31      -9.894  12.484  -4.945  1.00 41.99           C  
ATOM    250  N   ASP A  32     -13.917  15.239  -9.789  1.00 38.10           N  
ATOM    251  CA  ASP A  32     -14.157  16.664  -9.995  1.00 38.10           C  
ATOM    252  C   ASP A  32     -12.842  17.437 -10.065  1.00 38.10           C  
ATOM    253  CB  ASP A  32     -15.040  17.227  -8.880  1.00 38.10           C  
ATOM    254  O   ASP A  32     -11.980  17.286  -9.197  1.00 38.10           O  
ATOM    255  CG  ASP A  32     -16.178  18.087  -9.401  1.00 38.10           C  
ATOM    256  OD1 ASP A  32     -16.162  18.462 -10.593  1.00 38.10           O  
ATOM    257  OD2 ASP A  32     -17.098  18.393  -8.611  1.00 38.10           O  
ATOM    258  N   GLU A  33     -12.085  17.435 -11.150  1.00 35.81           N  
ATOM    259  CA  GLU A  33     -11.782  18.723 -11.768  1.00 35.81           C  
ATOM    260  C   GLU A  33     -11.376  19.756 -10.721  1.00 35.81           C  
ATOM    261  CB  GLU A  33     -12.984  19.231 -12.570  1.00 35.81           C  
ATOM    262  O   GLU A  33     -10.807  20.797 -11.056  1.00 35.81           O  
ATOM    263  CG  GLU A  33     -12.797  19.145 -14.078  1.00 35.81           C  
ATOM    264  CD  GLU A  33     -14.030  19.572 -14.859  1.00 35.81           C  
ATOM    265  OE1 GLU A  33     -14.004  19.517 -16.110  1.00 35.81           O  
ATOM    266  OE2 GLU A  33     -15.028  19.966 -14.216  1.00 35.81           O  
ATOM    267  N   GLN A  34     -11.418  19.483  -9.377  1.00 32.86           N  
ATOM    268  CA  GLN A  34     -10.735  20.493  -8.575  1.00 32.86           C  
ATOM    269  C   GLN A  34      -9.333  20.033  -8.187  1.00 32.86           C  
ATOM    270  CB  GLN A  34     -11.546  20.820  -7.320  1.00 32.86           C  
ATOM    271  O   GLN A  34      -8.471  20.854  -7.868  1.00 32.86           O  
ATOM    272  CG  GLN A  34     -11.568  22.302  -6.971  1.00 32.86           C  
ATOM    273  CD  GLN A  34     -12.374  22.599  -5.720  1.00 32.86           C  
ATOM    274  NE2 GLN A  34     -12.195  23.795  -5.169  1.00 32.86           N  
ATOM    275  OE1 GLN A  34     -13.153  21.761  -5.254  1.00 32.86           O  
ATOM    276  N   TYR A  35      -8.703  19.031  -8.874  1.00 39.30           N  
ATOM    277  CA  TYR A  35      -7.308  18.957  -8.452  1.00 39.30           C  
ATOM    278  C   TYR A  35      -6.383  18.798  -9.653  1.00 39.30           C  
ATOM    279  CB  TYR A  35      -7.102  17.793  -7.477  1.00 39.30           C  
ATOM    280  O   TYR A  35      -5.521  17.917  -9.668  1.00 39.30           O  
ATOM    281  CG  TYR A  35      -7.633  18.063  -6.090  1.00 39.30           C  
ATOM    282  CD1 TYR A  35      -6.925  18.862  -5.195  1.00 39.30           C  
ATOM    283  CD2 TYR A  35      -8.842  17.518  -5.671  1.00 39.30           C  
ATOM    284  CE1 TYR A  35      -7.409  19.111  -3.915  1.00 39.30           C  
ATOM    285  CE2 TYR A  35      -9.336  17.761  -4.394  1.00 39.30           C  
ATOM    286  OH  TYR A  35      -9.097  18.801  -2.258  1.00 39.30           O  
ATOM    287  CZ  TYR A  35      -8.613  18.558  -3.524  1.00 39.30           C  
ATOM    288  N   LYS A  36      -6.860  19.217 -10.876  1.00 40.78           N  
ATOM    289  CA  LYS A  36      -5.753  19.764 -11.655  1.00 40.78           C  
ATOM    290  C   LYS A  36      -4.689  20.372 -10.745  1.00 40.78           C  
ATOM    291  CB  LYS A  36      -6.259  20.815 -12.644  1.00 40.78           C  
ATOM    292  O   LYS A  36      -5.003  21.173  -9.862  1.00 40.78           O  
ATOM    293  CG  LYS A  36      -6.823  20.232 -13.931  1.00 40.78           C  
ATOM    294  CD  LYS A  36      -7.034  21.309 -14.987  1.00 40.78           C  
ATOM    295  CE  LYS A  36      -7.553  20.721 -16.292  1.00 40.78           C  
ATOM    296  NZ  LYS A  36      -7.787  21.777 -17.322  1.00 40.78           N  
ATOM    297  N   ASP A  37      -3.645  19.744 -10.177  1.00 47.32           N  
ATOM    298  CA  ASP A  37      -2.267  20.153 -10.431  1.00 47.32           C  
ATOM    299  C   ASP A  37      -2.167  20.979 -11.711  1.00 47.32           C  
ATOM    300  CB  ASP A  37      -1.352  18.931 -10.520  1.00 47.32           C  
ATOM    301  O   ASP A  37      -1.066  21.286 -12.174  1.00 47.32           O  
ATOM    302  CG  ASP A  37      -1.022  18.337  -9.161  1.00 47.32           C  
ATOM    303  OD1 ASP A  37      -1.151  19.044  -8.139  1.00 47.32           O  
ATOM    304  OD2 ASP A  37      -0.625  17.153  -9.114  1.00 47.32           O  
ATOM    305  N   SER A  38      -3.343  21.242 -12.374  1.00 44.32           N  
ATOM    306  CA  SER A  38      -3.161  22.260 -13.403  1.00 44.32           C  
ATOM    307  C   SER A  38      -2.909  23.632 -12.786  1.00 44.32           C  
ATOM    308  CB  SER A  38      -4.384  22.321 -14.320  1.00 44.32           C  
ATOM    309  O   SER A  38      -2.465  24.555 -13.472  1.00 44.32           O  
ATOM    310  OG  SER A  38      -5.520  22.787 -13.612  1.00 44.32           O  
ATOM    311  N   GLU A  39      -3.012  23.755 -11.444  1.00 45.55           N  
ATOM    312  CA  GLU A  39      -2.563  25.084 -11.039  1.00 45.55           C  
ATOM    313  C   GLU A  39      -1.097  25.066 -10.615  1.00 45.55           C  
ATOM    314  CB  GLU A  39      -3.433  25.622  -9.900  1.00 45.55           C  
ATOM    315  O   GLU A  39      -0.515  26.114 -10.331  1.00 45.55           O  
ATOM    316  CG  GLU A  39      -4.771  26.182 -10.360  1.00 45.55           C  
ATOM    317  CD  GLU A  39      -5.567  26.832  -9.239  1.00 45.55           C  
ATOM    318  OE1 GLU A  39      -6.676  27.349  -9.503  1.00 45.55           O  
ATOM    319  OE2 GLU A  39      -5.076  26.825  -8.088  1.00 45.55           O  
ATOM    320  N   PHE A  40      -0.456  23.887 -10.713  1.00 57.29           N  
ATOM    321  CA  PHE A  40       0.945  24.073 -10.352  1.00 57.29           C  
ATOM    322  C   PHE A  40       1.820  24.150 -11.597  1.00 57.29           C  
ATOM    323  CB  PHE A  40       1.423  22.936  -9.443  1.00 57.29           C  
ATOM    324  O   PHE A  40       2.141  23.125 -12.201  1.00 57.29           O  
ATOM    325  CG  PHE A  40       2.512  23.341  -8.487  1.00 57.29           C  
ATOM    326  CD1 PHE A  40       3.822  22.923  -8.686  1.00 57.29           C  
ATOM    327  CD2 PHE A  40       2.225  24.139  -7.387  1.00 57.29           C  
ATOM    328  CE1 PHE A  40       4.832  23.296  -7.802  1.00 57.29           C  
ATOM    329  CE2 PHE A  40       3.229  24.516  -6.500  1.00 57.29           C  
ATOM    330  CZ  PHE A  40       4.532  24.092  -6.708  1.00 57.29           C  
ATOM    331  N   ASN A  41       1.423  25.122 -12.519  1.00 69.07           N  
ATOM    332  CA  ASN A  41       2.202  25.349 -13.732  1.00 69.07           C  
ATOM    333  C   ASN A  41       3.576  25.933 -13.414  1.00 69.07           C  
ATOM    334  CB  ASN A  41       1.444  26.266 -14.694  1.00 69.07           C  
ATOM    335  O   ASN A  41       3.782  27.143 -13.530  1.00 69.07           O  
ATOM    336  CG  ASN A  41       0.521  25.503 -15.623  1.00 69.07           C  
ATOM    337  ND2 ASN A  41      -0.316  26.228 -16.354  1.00 69.07           N  
ATOM    338  OD1 ASN A  41       0.560  24.271 -15.682  1.00 69.07           O  
ATOM    339  N   MET A  42       4.205  25.358 -12.472  1.00 82.93           N  
ATOM    340  CA  MET A  42       5.541  25.878 -12.194  1.00 82.93           C  
ATOM    341  C   MET A  42       6.614  24.954 -12.761  1.00 82.93           C  
ATOM    342  CB  MET A  42       5.746  26.057 -10.689  1.00 82.93           C  
ATOM    343  O   MET A  42       6.426  23.737 -12.814  1.00 82.93           O  
ATOM    344  CG  MET A  42       4.820  27.086 -10.062  1.00 82.93           C  
ATOM    345  SD  MET A  42       5.104  27.282  -8.260  1.00 82.93           S  
ATOM    346  CE  MET A  42       6.705  28.136  -8.279  1.00 82.93           C  
ATOM    347  N   SER A  43       7.570  25.619 -13.379  1.00 88.44           N  
ATOM    348  CA  SER A  43       8.774  24.854 -13.687  1.00 88.44           C  
ATOM    349  C   SER A  43       9.488  24.411 -12.414  1.00 88.44           C  
ATOM    350  CB  SER A  43       9.726  25.677 -14.555  1.00 88.44           C  
ATOM    351  O   SER A  43       9.221  24.936 -11.331  1.00 88.44           O  
ATOM    352  OG  SER A  43      10.353  26.693 -13.791  1.00 88.44           O  
ATOM    353  N   ALA A  44      10.291  23.391 -12.524  1.00 88.21           N  
ATOM    354  CA  ALA A  44      11.067  22.903 -11.387  1.00 88.21           C  
ATOM    355  C   ALA A  44      11.890  24.026 -10.761  1.00 88.21           C  
ATOM    356  CB  ALA A  44      11.979  21.756 -11.817  1.00 88.21           C  
ATOM    357  O   ALA A  44      11.991  24.122  -9.536  1.00 88.21           O  
ATOM    358  N   GLU A  45      12.381  24.931 -11.607  1.00 91.36           N  
ATOM    359  CA  GLU A  45      13.185  26.055 -11.137  1.00 91.36           C  
ATOM    360  C   GLU A  45      12.332  27.059 -10.366  1.00 91.36           C  
ATOM    361  CB  GLU A  45      13.880  26.748 -12.311  1.00 91.36           C  
ATOM    362  O   GLU A  45      12.741  27.549  -9.312  1.00 91.36           O  
ATOM    363  CG  GLU A  45      15.021  25.941 -12.914  1.00 91.36           C  
ATOM    364  CD  GLU A  45      14.547  24.826 -13.833  1.00 91.36           C  
ATOM    365  OE1 GLU A  45      15.397  24.082 -14.373  1.00 91.36           O  
ATOM    366  OE2 GLU A  45      13.316  24.696 -14.015  1.00 91.36           O  
ATOM    367  N   GLU A  46      11.159  27.298 -10.917  1.00 90.10           N  
ATOM    368  CA  GLU A  46      10.228  28.195 -10.239  1.00 90.10           C  
ATOM    369  C   GLU A  46       9.785  27.619  -8.897  1.00 90.10           C  
ATOM    370  CB  GLU A  46       9.007  28.471 -11.122  1.00 90.10           C  
ATOM    371  O   GLU A  46       9.669  28.349  -7.910  1.00 90.10           O  
ATOM    372  CG  GLU A  46       9.290  29.409 -12.286  1.00 90.10           C  
ATOM    373  CD  GLU A  46       8.101  29.584 -13.218  1.00 90.10           C  
ATOM    374  OE1 GLU A  46       8.064  30.582 -13.973  1.00 90.10           O  
ATOM    375  OE2 GLU A  46       7.200  28.717 -13.192  1.00 90.10           O  
ATOM    376  N   TYR A  47       9.546  26.342  -8.948  1.00 90.94           N  
ATOM    377  CA  TYR A  47       9.138  25.653  -7.729  1.00 90.94           C  
ATOM    378  C   TYR A  47      10.208  25.772  -6.651  1.00 90.94           C  
ATOM    379  CB  TYR A  47       8.848  24.177  -8.017  1.00 90.94           C  
ATOM    380  O   TYR A  47       9.903  26.071  -5.494  1.00 90.94           O  
ATOM    381  CG  TYR A  47       8.392  23.401  -6.805  1.00 90.94           C  
ATOM    382  CD1 TYR A  47       9.181  22.387  -6.266  1.00 90.94           C  
ATOM    383  CD2 TYR A  47       7.172  23.678  -6.199  1.00 90.94           C  
ATOM    384  CE1 TYR A  47       8.764  21.668  -5.151  1.00 90.94           C  
ATOM    385  CE2 TYR A  47       6.745  22.965  -5.083  1.00 90.94           C  
ATOM    386  OH  TYR A  47       7.129  21.255  -3.463  1.00 90.94           O  
ATOM    387  CZ  TYR A  47       7.547  21.964  -4.567  1.00 90.94           C  
ATOM    388  N   LYS A  48      11.391  25.615  -6.987  1.00 92.17           N  
ATOM    389  CA  LYS A  48      12.517  25.725  -6.065  1.00 92.17           C  
ATOM    390  C   LYS A  48      12.632  27.139  -5.504  1.00 92.17           C  
ATOM    391  CB  LYS A  48      13.821  25.329  -6.760  1.00 92.17           C  
ATOM    392  O   LYS A  48      12.814  27.322  -4.299  1.00 92.17           O  
ATOM    393  CG  LYS A  48      15.030  25.299  -5.836  1.00 92.17           C  
ATOM    394  CD  LYS A  48      16.288  24.861  -6.576  1.00 92.17           C  
ATOM    395  CE  LYS A  48      17.510  24.891  -5.669  1.00 92.17           C  
ATOM    396  NZ  LYS A  48      18.743  24.449  -6.386  1.00 92.17           N  
ATOM    397  N   GLU A  49      12.499  28.087  -6.323  1.00 92.68           N  
ATOM    398  CA  GLU A  49      12.710  29.487  -5.965  1.00 92.68           C  
ATOM    399  C   GLU A  49      11.527  30.039  -5.175  1.00 92.68           C  
ATOM    400  CB  GLU A  49      12.946  30.333  -7.218  1.00 92.68           C  
ATOM    401  O   GLU A  49      11.711  30.705  -4.154  1.00 92.68           O  
ATOM    402  CG  GLU A  49      13.295  31.785  -6.924  1.00 92.68           C  
ATOM    403  CD  GLU A  49      13.360  32.652  -8.171  1.00 92.68           C  
ATOM    404  OE1 GLU A  49      13.456  33.893  -8.043  1.00 92.68           O  
ATOM    405  OE2 GLU A  49      13.315  32.084  -9.286  1.00 92.68           O  
ATOM    406  N   LYS A  50      10.354  29.694  -5.621  1.00 90.36           N  
ATOM    407  CA  LYS A  50       9.172  30.387  -5.116  1.00 90.36           C  
ATOM    408  C   LYS A  50       8.521  29.604  -3.979  1.00 90.36           C  
ATOM    409  CB  LYS A  50       8.161  30.615  -6.241  1.00 90.36           C  
ATOM    410  O   LYS A  50       7.820  30.180  -3.144  1.00 90.36           O  
ATOM    411  CG  LYS A  50       8.613  31.627  -7.283  1.00 90.36           C  
ATOM    412  CD  LYS A  50       7.503  31.937  -8.279  1.00 90.36           C  
ATOM    413  CE  LYS A  50       7.930  33.003  -9.279  1.00 90.36           C  
ATOM    414  NZ  LYS A  50       6.838  33.324 -10.247  1.00 90.36           N  
ATOM    415  N   VAL A  51       8.789  28.280  -3.946  1.00 91.27           N  
ATOM    416  CA  VAL A  51       8.073  27.475  -2.962  1.00 91.27           C  
ATOM    417  C   VAL A  51       9.060  26.889  -1.955  1.00 91.27           C  
ATOM    418  CB  VAL A  51       7.264  26.343  -3.635  1.00 91.27           C  
ATOM    419  O   VAL A  51       8.970  27.164  -0.756  1.00 91.27           O  
ATOM    420  CG1 VAL A  51       6.576  25.473  -2.585  1.00 91.27           C  
ATOM    421  CG2 VAL A  51       6.238  26.926  -4.606  1.00 91.27           C  
ATOM    422  N   LEU A  52      10.090  26.238  -2.440  1.00 90.27           N  
ATOM    423  CA  LEU A  52      10.984  25.485  -1.566  1.00 90.27           C  
ATOM    424  C   LEU A  52      11.911  26.423  -0.799  1.00 90.27           C  
ATOM    425  CB  LEU A  52      11.810  24.484  -2.377  1.00 90.27           C  
ATOM    426  O   LEU A  52      12.440  26.056   0.252  1.00 90.27           O  
ATOM    427  CG  LEU A  52      11.040  23.319  -3.003  1.00 90.27           C  
ATOM    428  CD1 LEU A  52      12.002  22.355  -3.688  1.00 90.27           C  
ATOM    429  CD2 LEU A  52      10.213  22.596  -1.945  1.00 90.27           C  
ATOM    430  N   SER A  53      12.126  27.702  -1.308  1.00 92.90           N  
ATOM    431  CA  SER A  53      13.024  28.655  -0.664  1.00 92.90           C  
ATOM    432  C   SER A  53      12.364  29.304   0.548  1.00 92.90           C  
ATOM    433  CB  SER A  53      13.462  29.733  -1.656  1.00 92.90           C  
ATOM    434  O   SER A  53      13.043  29.902   1.385  1.00 92.90           O  
ATOM    435  OG  SER A  53      12.370  30.565  -2.009  1.00 92.90           O  
ATOM    436  N   LYS A  54      11.062  29.087   0.679  1.00 91.99           N  
ATOM    437  CA  LYS A  54      10.319  29.669   1.792  1.00 91.99           C  
ATOM    438  C   LYS A  54      10.347  28.751   3.011  1.00 91.99           C  
ATOM    439  CB  LYS A  54       8.873  29.952   1.383  1.00 91.99           C  
ATOM    440  O   LYS A  54      10.502  27.536   2.877  1.00 91.99           O  
ATOM    441  CG  LYS A  54       8.739  30.843   0.157  1.00 91.99           C  
ATOM    442  CD  LYS A  54       9.123  32.283   0.468  1.00 91.99           C  
ATOM    443  CE  LYS A  54       8.869  33.200  -0.721  1.00 91.99           C  
ATOM    444  NZ  LYS A  54       9.368  34.585  -0.469  1.00 91.99           N  
ATOM    445  N   PRO A  55      10.307  29.363   4.225  1.00 90.48           N  
ATOM    446  CA  PRO A  55      10.125  28.503   5.397  1.00 90.48           C  
ATOM    447  C   PRO A  55       8.906  27.591   5.276  1.00 90.48           C  
ATOM    448  CB  PRO A  55       9.949  29.501   6.544  1.00 90.48           C  
ATOM    449  O   PRO A  55       7.933  27.941   4.603  1.00 90.48           O  
ATOM    450  CG  PRO A  55      10.519  30.782   6.026  1.00 90.48           C  
ATOM    451  CD  PRO A  55      10.351  30.811   4.534  1.00 90.48           C  
ATOM    452  N   PHE A  56       8.976  26.402   5.919  1.00 85.54           N  
ATOM    453  CA  PHE A  56       7.987  25.342   5.765  1.00 85.54           C  
ATOM    454  C   PHE A  56       6.575  25.889   5.943  1.00 85.54           C  
ATOM    455  CB  PHE A  56       8.244  24.215   6.771  1.00 85.54           C  
ATOM    456  O   PHE A  56       5.691  25.615   5.129  1.00 85.54           O  
ATOM    457  CG  PHE A  56       7.243  23.094   6.696  1.00 85.54           C  
ATOM    458  CD1 PHE A  56       6.223  22.990   7.634  1.00 85.54           C  
ATOM    459  CD2 PHE A  56       7.322  22.144   5.686  1.00 85.54           C  
ATOM    460  CE1 PHE A  56       5.295  21.953   7.566  1.00 85.54           C  
ATOM    461  CE2 PHE A  56       6.398  21.105   5.612  1.00 85.54           C  
ATOM    462  CZ  PHE A  56       5.386  21.011   6.554  1.00 85.54           C  
ATOM    463  N   LEU A  57       6.301  26.724   6.903  1.00 85.64           N  
ATOM    464  CA  LEU A  57       4.959  27.194   7.226  1.00 85.64           C  
ATOM    465  C   LEU A  57       4.485  28.228   6.211  1.00 85.64           C  
ATOM    466  CB  LEU A  57       4.925  27.792   8.635  1.00 85.64           C  
ATOM    467  O   LEU A  57       3.287  28.501   6.110  1.00 85.64           O  
ATOM    468  CG  LEU A  57       5.115  26.811   9.793  1.00 85.64           C  
ATOM    469  CD1 LEU A  57       5.111  27.555  11.124  1.00 85.64           C  
ATOM    470  CD2 LEU A  57       4.029  25.740   9.770  1.00 85.64           C  
ATOM    471  N   GLN A  58       5.421  28.732   5.404  1.00 87.64           N  
ATOM    472  CA  GLN A  58       5.061  29.731   4.403  1.00 87.64           C  
ATOM    473  C   GLN A  58       4.980  29.110   3.011  1.00 87.64           C  
ATOM    474  CB  GLN A  58       6.068  30.882   4.407  1.00 87.64           C  
ATOM    475  O   GLN A  58       4.716  29.808   2.030  1.00 87.64           O  
ATOM    476  CG  GLN A  58       6.027  31.731   5.670  1.00 87.64           C  
ATOM    477  CD  GLN A  58       7.120  32.782   5.707  1.00 87.64           C  
ATOM    478  NE2 GLN A  58       7.326  33.383   6.874  1.00 87.64           N  
ATOM    479  OE1 GLN A  58       7.775  33.052   4.695  1.00 87.64           O  
ATOM    480  N   ARG A  59       5.251  27.764   2.934  1.00 88.38           N  
ATOM    481  CA  ARG A  59       5.238  27.095   1.637  1.00 88.38           C  
ATOM    482  C   ARG A  59       3.813  26.933   1.119  1.00 88.38           C  
ATOM    483  CB  ARG A  59       5.921  25.729   1.729  1.00 88.38           C  
ATOM    484  O   ARG A  59       2.907  26.581   1.878  1.00 88.38           O  
ATOM    485  CG  ARG A  59       7.430  25.805   1.906  1.00 88.38           C  
ATOM    486  CD  ARG A  59       8.054  24.422   2.028  1.00 88.38           C  
ATOM    487  NE  ARG A  59       7.957  23.675   0.778  1.00 88.38           N  
ATOM    488  NH1 ARG A  59       9.279  21.918   1.485  1.00 88.38           N  
ATOM    489  NH2 ARG A  59       8.386  21.909  -0.626  1.00 88.38           N  
ATOM    490  CZ  ARG A  59       8.541  22.502   0.548  1.00 88.38           C  
ATOM    491  N   THR A  60       3.649  27.155  -0.138  1.00 86.20           N  
ATOM    492  CA  THR A  60       2.321  27.169  -0.739  1.00 86.20           C  
ATOM    493  C   THR A  60       1.951  25.785  -1.266  1.00 86.20           C  
ATOM    494  CB  THR A  60       2.236  28.195  -1.884  1.00 86.20           C  
ATOM    495  O   THR A  60       0.845  25.582  -1.772  1.00 86.20           O  
ATOM    496  CG2 THR A  60       2.376  29.620  -1.357  1.00 86.20           C  
ATOM    497  OG1 THR A  60       3.286  27.941  -2.825  1.00 86.20           O  
ATOM    498  N   ASP A  61       2.842  24.911  -1.077  1.00 88.84           N  
ATOM    499  CA  ASP A  61       2.580  23.587  -1.634  1.00 88.84           C  
ATOM    500  C   ASP A  61       1.983  22.657  -0.580  1.00 88.84           C  
ATOM    501  CB  ASP A  61       3.865  22.981  -2.203  1.00 88.84           C  
ATOM    502  O   ASP A  61       1.769  21.471  -0.841  1.00 88.84           O  
ATOM    503  CG  ASP A  61       4.954  22.812  -1.159  1.00 88.84           C  
ATOM    504  OD1 ASP A  61       4.975  23.576  -0.169  1.00 88.84           O  
ATOM    505  OD2 ASP A  61       5.802  21.909  -1.328  1.00 88.84           O  
ATOM    506  N   ILE A  62       1.747  23.145   0.588  1.00 88.06           N  
ATOM    507  CA  ILE A  62       1.173  22.323   1.647  1.00 88.06           C  
ATOM    508  C   ILE A  62      -0.341  22.233   1.467  1.00 88.06           C  
ATOM    509  CB  ILE A  62       1.514  22.883   3.046  1.00 88.06           C  
ATOM    510  O   ILE A  62      -1.012  23.252   1.289  1.00 88.06           O  
ATOM    511  CG1 ILE A  62       3.034  22.940   3.242  1.00 88.06           C  
ATOM    512  CG2 ILE A  62       0.852  22.042   4.141  1.00 88.06           C  
ATOM    513  CD1 ILE A  62       3.467  23.649   4.518  1.00 88.06           C  
ATOM    514  N   LYS A  63      -0.810  21.024   1.533  1.00 86.81           N  
ATOM    515  CA  LYS A  63      -2.249  20.777   1.550  1.00 86.81           C  
ATOM    516  C   LYS A  63      -2.780  20.714   2.979  1.00 86.81           C  
ATOM    517  CB  LYS A  63      -2.579  19.479   0.811  1.00 86.81           C  
ATOM    518  O   LYS A  63      -2.772  19.652   3.604  1.00 86.81           O  
ATOM    519  CG  LYS A  63      -2.086  19.443  -0.628  1.00 86.81           C  
ATOM    520  CD  LYS A  63      -2.344  18.088  -1.274  1.00 86.81           C  
ATOM    521  CE  LYS A  63      -1.831  18.043  -2.706  1.00 86.81           C  
ATOM    522  NZ  LYS A  63      -2.049  16.704  -3.332  1.00 86.81           N  
ATOM    523  N   TRP A  64      -3.239  21.780   3.518  1.00 85.08           N  
ATOM    524  CA  TRP A  64      -3.547  21.903   4.940  1.00 85.08           C  
ATOM    525  C   TRP A  64      -4.753  21.048   5.312  1.00 85.08           C  
ATOM    526  CB  TRP A  64      -3.808  23.366   5.309  1.00 85.08           C  
ATOM    527  O   TRP A  64      -4.820  20.506   6.418  1.00 85.08           O  
ATOM    528  CG  TRP A  64      -2.577  24.220   5.323  1.00 85.08           C  
ATOM    529  CD1 TRP A  64      -2.186  25.119   4.370  1.00 85.08           C  
ATOM    530  CD2 TRP A  64      -1.571  24.252   6.340  1.00 85.08           C  
ATOM    531  CE2 TRP A  64      -0.599  25.194   5.938  1.00 85.08           C  
ATOM    532  CE3 TRP A  64      -1.397  23.575   7.555  1.00 85.08           C  
ATOM    533  NE1 TRP A  64      -0.998  25.708   4.734  1.00 85.08           N  
ATOM    534  CH2 TRP A  64       0.677  24.800   7.892  1.00 85.08           C  
ATOM    535  CZ2 TRP A  64       0.532  25.477   6.709  1.00 85.08           C  
ATOM    536  CZ3 TRP A  64      -0.272  23.857   8.320  1.00 85.08           C  
ATOM    537  N   GLY A  65      -5.677  20.904   4.365  1.00 86.37           N  
ATOM    538  CA  GLY A  65      -6.805  20.017   4.601  1.00 86.37           C  
ATOM    539  C   GLY A  65      -6.396  18.568   4.787  1.00 86.37           C  
ATOM    540  O   GLY A  65      -6.870  17.896   5.706  1.00 86.37           O  
ATOM    541  N   ASN A  66      -5.525  18.125   3.895  1.00 86.48           N  
ATOM    542  CA  ASN A  66      -5.001  16.768   3.999  1.00 86.48           C  
ATOM    543  C   ASN A  66      -4.200  16.573   5.283  1.00 86.48           C  
ATOM    544  CB  ASN A  66      -4.139  16.430   2.780  1.00 86.48           C  
ATOM    545  O   ASN A  66      -4.312  15.535   5.938  1.00 86.48           O  
ATOM    546  CG  ASN A  66      -4.958  16.261   1.515  1.00 86.48           C  
ATOM    547  ND2 ASN A  66      -4.432  15.496   0.566  1.00 86.48           N  
ATOM    548  OD1 ASN A  66      -6.054  16.814   1.392  1.00 86.48           O  
ATOM    549  N   LEU A  67      -3.418  17.591   5.535  1.00 86.23           N  
ATOM    550  CA  LEU A  67      -2.594  17.519   6.737  1.00 86.23           C  
ATOM    551  C   LEU A  67      -3.461  17.388   7.984  1.00 86.23           C  
ATOM    552  CB  LEU A  67      -1.701  18.758   6.850  1.00 86.23           C  
ATOM    553  O   LEU A  67      -3.221  16.517   8.824  1.00 86.23           O  
ATOM    554  CG  LEU A  67      -0.808  18.839   8.088  1.00 86.23           C  
ATOM    555  CD1 LEU A  67       0.142  17.647   8.136  1.00 86.23           C  
ATOM    556  CD2 LEU A  67      -0.030  20.150   8.102  1.00 86.23           C  
ATOM    557  N   LEU A  68      -4.427  18.296   8.096  1.00 89.50           N  
ATOM    558  CA  LEU A  68      -5.342  18.257   9.233  1.00 89.50           C  
ATOM    559  C   LEU A  68      -6.059  16.913   9.307  1.00 89.50           C  
ATOM    560  CB  LEU A  68      -6.366  19.390   9.136  1.00 89.50           C  
ATOM    561  O   LEU A  68      -6.163  16.319  10.383  1.00 89.50           O  
ATOM    562  CG  LEU A  68      -7.424  19.444  10.239  1.00 89.50           C  
ATOM    563  CD1 LEU A  68      -6.762  19.632  11.600  1.00 89.50           C  
ATOM    564  CD2 LEU A  68      -8.425  20.562   9.966  1.00 89.50           C  
ATOM    565  N   PHE A  69      -6.548  16.401   8.198  1.00 88.59           N  
ATOM    566  CA  PHE A  69      -7.226  15.112   8.126  1.00 88.59           C  
ATOM    567  C   PHE A  69      -6.328  13.998   8.649  1.00 88.59           C  
ATOM    568  CB  PHE A  69      -7.656  14.809   6.688  1.00 88.59           C  
ATOM    569  O   PHE A  69      -6.760  13.170   9.454  1.00 88.59           O  
ATOM    570  CG  PHE A  69      -8.239  13.433   6.506  1.00 88.59           C  
ATOM    571  CD1 PHE A  69      -7.468  12.399   5.991  1.00 88.59           C  
ATOM    572  CD2 PHE A  69      -9.560  13.175   6.850  1.00 88.59           C  
ATOM    573  CE1 PHE A  69      -8.006  11.125   5.821  1.00 88.59           C  
ATOM    574  CE2 PHE A  69     -10.104  11.905   6.684  1.00 88.59           C  
ATOM    575  CZ  PHE A  69      -9.325  10.881   6.168  1.00 88.59           C  
ATOM    576  N   MET A  70      -5.094  13.987   8.252  1.00 91.81           N  
ATOM    577  CA  MET A  70      -4.141  12.958   8.660  1.00 91.81           C  
ATOM    578  C   MET A  70      -3.867  13.033  10.158  1.00 91.81           C  
ATOM    579  CB  MET A  70      -2.832  13.098   7.880  1.00 91.81           C  
ATOM    580  O   MET A  70      -3.809  12.005  10.835  1.00 91.81           O  
ATOM    581  CG  MET A  70      -2.964  12.784   6.399  1.00 91.81           C  
ATOM    582  SD  MET A  70      -3.510  11.059   6.092  1.00 91.81           S  
ATOM    583  CE  MET A  70      -3.560  11.058   4.278  1.00 91.81           C  
ATOM    584  N   VAL A  71      -3.761  14.232  10.688  1.00 94.80           N  
ATOM    585  CA  VAL A  71      -3.495  14.426  12.110  1.00 94.80           C  
ATOM    586  C   VAL A  71      -4.682  13.928  12.931  1.00 94.80           C  
ATOM    587  CB  VAL A  71      -3.206  15.909  12.435  1.00 94.80           C  
ATOM    588  O   VAL A  71      -4.507  13.177  13.894  1.00 94.80           O  
ATOM    589  CG1 VAL A  71      -3.254  16.149  13.943  1.00 94.80           C  
ATOM    590  CG2 VAL A  71      -1.851  16.325  11.868  1.00 94.80           C  
ATOM    591  N   VAL A  72      -5.862  14.261  12.559  1.00 95.04           N  
ATOM    592  CA  VAL A  72      -7.068  13.891  13.292  1.00 95.04           C  
ATOM    593  C   VAL A  72      -7.267  12.378  13.230  1.00 95.04           C  
ATOM    594  CB  VAL A  72      -8.315  14.615  12.738  1.00 95.04           C  
ATOM    595  O   VAL A  72      -7.522  11.736  14.251  1.00 95.04           O  
ATOM    596  CG1 VAL A  72      -9.593  14.001  13.306  1.00 95.04           C  
ATOM    597  CG2 VAL A  72      -8.249  16.108  13.056  1.00 95.04           C  
ATOM    598  N   MET A  73      -7.086  11.796  12.022  1.00 94.46           N  
ATOM    599  CA  MET A  73      -7.264  10.357  11.856  1.00 94.46           C  
ATOM    600  C   MET A  73      -6.297   9.583  12.746  1.00 94.46           C  
ATOM    601  CB  MET A  73      -7.064   9.955  10.394  1.00 94.46           C  
ATOM    602  O   MET A  73      -6.692   8.623  13.411  1.00 94.46           O  
ATOM    603  CG  MET A  73      -8.220  10.345   9.487  1.00 94.46           C  
ATOM    604  SD  MET A  73      -9.754   9.411   9.862  1.00 94.46           S  
ATOM    605  CE  MET A  73      -9.278   7.764   9.266  1.00 94.46           C  
ATOM    606  N   HIS A  74      -5.137  10.070  12.880  1.00 97.90           N  
ATOM    607  CA  HIS A  74      -4.115   9.384  13.662  1.00 97.90           C  
ATOM    608  C   HIS A  74      -4.350   9.567  15.158  1.00 97.90           C  
ATOM    609  CB  HIS A  74      -2.721   9.890  13.285  1.00 97.90           C  
ATOM    610  O   HIS A  74      -4.123   8.644  15.944  1.00 97.90           O  
ATOM    611  CG  HIS A  74      -2.237   9.385  11.963  1.00 97.90           C  
ATOM    612  CD2 HIS A  74      -1.314   8.443  11.656  1.00 97.90           C  
ATOM    613  ND1 HIS A  74      -2.715   9.864  10.763  1.00 97.90           N  
ATOM    614  CE1 HIS A  74      -2.105   9.236   9.771  1.00 97.90           C  
ATOM    615  NE2 HIS A  74      -1.250   8.368  10.286  1.00 97.90           N  
ATOM    616  N   ALA A  75      -4.790  10.754  15.469  1.00 98.73           N  
ATOM    617  CA  ALA A  75      -5.092  11.000  16.877  1.00 98.73           C  
ATOM    618  C   ALA A  75      -6.220  10.094  17.362  1.00 98.73           C  
ATOM    619  CB  ALA A  75      -5.460  12.466  17.094  1.00 98.73           C  
ATOM    620  O   ALA A  75      -6.117   9.482  18.428  1.00 98.73           O  
ATOM    621  N   VAL A  76      -7.259   9.949  16.611  1.00 98.67           N  
ATOM    622  CA  VAL A  76      -8.391   9.099  16.965  1.00 98.67           C  
ATOM    623  C   VAL A  76      -7.956   7.635  16.975  1.00 98.67           C  
ATOM    624  CB  VAL A  76      -9.576   9.297  15.993  1.00 98.67           C  
ATOM    625  O   VAL A  76      -8.324   6.878  17.875  1.00 98.67           O  
ATOM    626  CG1 VAL A  76     -10.732   8.366  16.354  1.00 98.67           C  
ATOM    627  CG2 VAL A  76     -10.035  10.754  16.003  1.00 98.67           C  
ATOM    628  N   ALA A  77      -7.201   7.275  15.955  1.00 98.67           N  
ATOM    629  CA  ALA A  77      -6.697   5.905  15.899  1.00 98.67           C  
ATOM    630  C   ALA A  77      -5.851   5.581  17.127  1.00 98.67           C  
ATOM    631  CB  ALA A  77      -5.885   5.688  14.625  1.00 98.67           C  
ATOM    632  O   ALA A  77      -5.990   4.509  17.720  1.00 98.67           O  
ATOM    633  N   LEU A  78      -4.981   6.553  17.419  1.00 98.73           N  
ATOM    634  CA  LEU A  78      -4.144   6.361  18.598  1.00 98.73           C  
ATOM    635  C   LEU A  78      -4.998   6.185  19.848  1.00 98.73           C  
ATOM    636  CB  LEU A  78      -3.192   7.547  18.779  1.00 98.73           C  
ATOM    637  O   LEU A  78      -4.739   5.296  20.663  1.00 98.73           O  
ATOM    638  CG  LEU A  78      -2.224   7.465  19.960  1.00 98.73           C  
ATOM    639  CD1 LEU A  78      -1.368   6.207  19.858  1.00 98.73           C  
ATOM    640  CD2 LEU A  78      -1.347   8.711  20.020  1.00 98.73           C  
ATOM    641  N   TYR A  79      -5.991   7.027  19.994  1.00 98.75           N  
ATOM    642  CA  TYR A  79      -6.955   6.870  21.077  1.00 98.75           C  
ATOM    643  C   TYR A  79      -7.582   5.481  21.053  1.00 98.75           C  
ATOM    644  CB  TYR A  79      -8.049   7.938  20.983  1.00 98.75           C  
ATOM    645  O   TYR A  79      -7.664   4.811  22.085  1.00 98.75           O  
ATOM    646  CG  TYR A  79      -9.217   7.694  21.908  1.00 98.75           C  
ATOM    647  CD1 TYR A  79     -10.409   7.155  21.428  1.00 98.75           C  
ATOM    648  CD2 TYR A  79      -9.132   8.001  23.261  1.00 98.75           C  
ATOM    649  CE1 TYR A  79     -11.489   6.930  22.276  1.00 98.75           C  
ATOM    650  CE2 TYR A  79     -10.205   7.780  24.118  1.00 98.75           C  
ATOM    651  OH  TYR A  79     -12.443   7.025  24.461  1.00 98.75           O  
ATOM    652  CZ  TYR A  79     -11.377   7.245  23.617  1.00 98.75           C  
ATOM    653  N   GLY A  80      -8.042   5.047  19.911  1.00 98.66           N  
ATOM    654  CA  GLY A  80      -8.641   3.731  19.758  1.00 98.66           C  
ATOM    655  C   GLY A  80      -7.713   2.602  20.165  1.00 98.66           C  
ATOM    656  O   GLY A  80      -8.116   1.693  20.894  1.00 98.66           O  
ATOM    657  N   PHE A  81      -6.444   2.682  19.728  1.00 98.47           N  
ATOM    658  CA  PHE A  81      -5.479   1.635  20.042  1.00 98.47           C  
ATOM    659  C   PHE A  81      -5.192   1.593  21.538  1.00 98.47           C  
ATOM    660  CB  PHE A  81      -4.177   1.852  19.264  1.00 98.47           C  
ATOM    661  O   PHE A  81      -5.003   0.517  22.109  1.00 98.47           O  
ATOM    662  CG  PHE A  81      -4.224   1.344  17.848  1.00 98.47           C  
ATOM    663  CD1 PHE A  81      -4.402  -0.009  17.586  1.00 98.47           C  
ATOM    664  CD2 PHE A  81      -4.090   2.220  16.779  1.00 98.47           C  
ATOM    665  CE1 PHE A  81      -4.446  -0.482  16.277  1.00 98.47           C  
ATOM    666  CE2 PHE A  81      -4.133   1.755  15.468  1.00 98.47           C  
ATOM    667  CZ  PHE A  81      -4.310   0.403  15.219  1.00 98.47           C  
ATOM    668  N   LEU A  82      -5.253   2.726  22.236  1.00 98.51           N  
ATOM    669  CA  LEU A  82      -4.899   2.811  23.649  1.00 98.51           C  
ATOM    670  C   LEU A  82      -6.079   2.413  24.529  1.00 98.51           C  
ATOM    671  CB  LEU A  82      -4.439   4.227  24.002  1.00 98.51           C  
ATOM    672  O   LEU A  82      -5.890   1.878  25.624  1.00 98.51           O  
ATOM    673  CG  LEU A  82      -3.103   4.674  23.405  1.00 98.51           C  
ATOM    674  CD1 LEU A  82      -2.829   6.134  23.753  1.00 98.51           C  
ATOM    675  CD2 LEU A  82      -1.971   3.780  23.899  1.00 98.51           C  
ATOM    676  N   THR A  83      -7.342   2.564  24.048  1.00 98.38           N  
ATOM    677  CA  THR A  83      -8.496   2.436  24.931  1.00 98.38           C  
ATOM    678  C   THR A  83      -9.346   1.230  24.538  1.00 98.38           C  
ATOM    679  CB  THR A  83      -9.363   3.708  24.905  1.00 98.38           C  
ATOM    680  O   THR A  83     -10.255   0.839  25.273  1.00 98.38           O  
ATOM    681  CG2 THR A  83      -8.570   4.924  25.371  1.00 98.38           C  
ATOM    682  OG1 THR A  83      -9.826   3.937  23.568  1.00 98.38           O  
ATOM    683  N   TYR A  84      -9.022   0.614  23.418  1.00 98.49           N  
ATOM    684  CA  TYR A  84      -9.855  -0.465  22.900  1.00 98.49           C  
ATOM    685  C   TYR A  84      -9.849  -1.661  23.845  1.00 98.49           C  
ATOM    686  CB  TYR A  84      -9.376  -0.895  21.511  1.00 98.49           C  
ATOM    687  O   TYR A  84      -8.785  -2.129  24.256  1.00 98.49           O  
ATOM    688  CG  TYR A  84     -10.399  -1.689  20.735  1.00 98.49           C  
ATOM    689  CD1 TYR A  84     -10.417  -3.081  20.791  1.00 98.49           C  
ATOM    690  CD2 TYR A  84     -11.347  -1.050  19.944  1.00 98.49           C  
ATOM    691  CE1 TYR A  84     -11.356  -3.817  20.076  1.00 98.49           C  
ATOM    692  CE2 TYR A  84     -12.291  -1.776  19.225  1.00 98.49           C  
ATOM    693  OH  TYR A  84     -13.220  -3.880  18.587  1.00 98.49           O  
ATOM    694  CZ  TYR A  84     -12.288  -3.156  19.297  1.00 98.49           C  
ATOM    695  N   PRO A  85     -11.024  -2.193  24.268  1.00 97.75           N  
ATOM    696  CA  PRO A  85     -11.090  -3.390  25.109  1.00 97.75           C  
ATOM    697  C   PRO A  85     -10.830  -4.676  24.327  1.00 97.75           C  
ATOM    698  CB  PRO A  85     -12.521  -3.361  25.652  1.00 97.75           C  
ATOM    699  O   PRO A  85     -11.773  -5.389  23.974  1.00 97.75           O  
ATOM    700  CG  PRO A  85     -13.319  -2.678  24.589  1.00 97.75           C  
ATOM    701  CD  PRO A  85     -12.441  -1.668  23.907  1.00 97.75           C  
ATOM    702  N   TYR A  86      -9.647  -5.085  24.173  1.00 97.47           N  
ATOM    703  CA  TYR A  86      -9.201  -6.104  23.229  1.00 97.47           C  
ATOM    704  C   TYR A  86      -9.751  -7.474  23.606  1.00 97.47           C  
ATOM    705  CB  TYR A  86      -7.671  -6.152  23.174  1.00 97.47           C  
ATOM    706  O   TYR A  86     -10.175  -8.240  22.737  1.00 97.47           O  
ATOM    707  CG  TYR A  86      -7.045  -4.906  22.597  1.00 97.47           C  
ATOM    708  CD1 TYR A  86      -6.963  -4.718  21.219  1.00 97.47           C  
ATOM    709  CD2 TYR A  86      -6.534  -3.915  23.428  1.00 97.47           C  
ATOM    710  CE1 TYR A  86      -6.384  -3.572  20.683  1.00 97.47           C  
ATOM    711  CE2 TYR A  86      -5.953  -2.765  22.903  1.00 97.47           C  
ATOM    712  OH  TYR A  86      -5.310  -1.466  21.006  1.00 97.47           O  
ATOM    713  CZ  TYR A  86      -5.884  -2.603  21.531  1.00 97.47           C  
ATOM    714  N   LEU A  87      -9.842  -7.700  24.838  1.00 96.23           N  
ATOM    715  CA  LEU A  87     -10.262  -9.028  25.272  1.00 96.23           C  
ATOM    716  C   LEU A  87     -11.782  -9.151  25.252  1.00 96.23           C  
ATOM    717  CB  LEU A  87      -9.734  -9.325  26.678  1.00 96.23           C  
ATOM    718  O   LEU A  87     -12.318 -10.231  24.993  1.00 96.23           O  
ATOM    719  CG  LEU A  87      -8.214  -9.415  26.826  1.00 96.23           C  
ATOM    720  CD1 LEU A  87      -7.838  -9.683  28.279  1.00 96.23           C  
ATOM    721  CD2 LEU A  87      -7.651 -10.500  25.914  1.00 96.23           C  
ATOM    722  N   GLU A  88     -12.379  -8.100  25.460  1.00 97.43           N  
ATOM    723  CA  GLU A  88     -13.838  -8.104  25.502  1.00 97.43           C  
ATOM    724  C   GLU A  88     -14.431  -8.044  24.097  1.00 97.43           C  
ATOM    725  CB  GLU A  88     -14.355  -6.932  26.341  1.00 97.43           C  
ATOM    726  O   GLU A  88     -15.498  -8.607  23.843  1.00 97.43           O  
ATOM    727  CG  GLU A  88     -14.032  -7.048  27.824  1.00 97.43           C  
ATOM    728  CD  GLU A  88     -12.695  -6.427  28.196  1.00 97.43           C  
ATOM    729  OE1 GLU A  88     -12.326  -6.454  29.392  1.00 97.43           O  
ATOM    730  OE2 GLU A  88     -12.012  -5.908  27.285  1.00 97.43           O  
ATOM    731  N   LYS A  89     -13.735  -7.390  23.205  1.00 97.24           N  
ATOM    732  CA  LYS A  89     -14.230  -7.183  21.847  1.00 97.24           C  
ATOM    733  C   LYS A  89     -13.322  -7.856  20.822  1.00 97.24           C  
ATOM    734  CB  LYS A  89     -14.350  -5.689  21.541  1.00 97.24           C  
ATOM    735  O   LYS A  89     -13.033  -7.282  19.770  1.00 97.24           O  
ATOM    736  CG  LYS A  89     -15.147  -4.907  22.575  1.00 97.24           C  
ATOM    737  CD  LYS A  89     -16.630  -5.250  22.514  1.00 97.24           C  
ATOM    738  CE  LYS A  89     -17.433  -4.447  23.528  1.00 97.24           C  
ATOM    739  NZ  LYS A  89     -18.869  -4.855  23.545  1.00 97.24           N  
ATOM    740  N   LYS A  90     -13.049  -9.128  21.082  1.00 97.07           N  
ATOM    741  CA  LYS A  90     -12.041  -9.857  20.317  1.00 97.07           C  
ATOM    742  C   LYS A  90     -12.511 -10.106  18.887  1.00 97.07           C  
ATOM    743  CB  LYS A  90     -11.708 -11.185  20.998  1.00 97.07           C  
ATOM    744  O   LYS A  90     -11.722 -10.017  17.944  1.00 97.07           O  
ATOM    745  CG  LYS A  90     -12.909 -12.098  21.196  1.00 97.07           C  
ATOM    746  CD  LYS A  90     -12.528 -13.368  21.947  1.00 97.07           C  
ATOM    747  CE  LYS A  90     -13.734 -14.271  22.167  1.00 97.07           C  
ATOM    748  NZ  LYS A  90     -13.377 -15.489  22.955  1.00 97.07           N  
ATOM    749  N   MET A  91     -13.745 -10.339  18.727  1.00 97.98           N  
ATOM    750  CA  MET A  91     -14.264 -10.675  17.404  1.00 97.98           C  
ATOM    751  C   MET A  91     -14.142  -9.489  16.453  1.00 97.98           C  
ATOM    752  CB  MET A  91     -15.724 -11.123  17.496  1.00 97.98           C  
ATOM    753  O   MET A  91     -13.745  -9.652  15.298  1.00 97.98           O  
ATOM    754  CG  MET A  91     -15.912 -12.462  18.190  1.00 97.98           C  
ATOM    755  SD  MET A  91     -15.138 -13.846  17.267  1.00 97.98           S  
ATOM    756  CE  MET A  91     -16.265 -13.956  15.849  1.00 97.98           C  
ATOM    757  N   THR A  92     -14.461  -8.297  16.967  1.00 98.35           N  
ATOM    758  CA  THR A  92     -14.385  -7.079  16.168  1.00 98.35           C  
ATOM    759  C   THR A  92     -12.935  -6.737  15.839  1.00 98.35           C  
ATOM    760  CB  THR A  92     -15.042  -5.891  16.897  1.00 98.35           C  
ATOM    761  O   THR A  92     -12.630  -6.313  14.722  1.00 98.35           O  
ATOM    762  CG2 THR A  92     -14.991  -4.627  16.045  1.00 98.35           C  
ATOM    763  OG1 THR A  92     -16.411  -6.209  17.178  1.00 98.35           O  
ATOM    764  N   PHE A  93     -12.131  -6.953  16.861  1.00 97.72           N  
ATOM    765  CA  PHE A  93     -10.711  -6.705  16.641  1.00 97.72           C  
ATOM    766  C   PHE A  93     -10.155  -7.648  15.582  1.00 97.72           C  
ATOM    767  CB  PHE A  93      -9.928  -6.863  17.948  1.00 97.72           C  
ATOM    768  O   PHE A  93      -9.447  -7.217  14.669  1.00 97.72           O  
ATOM    769  CG  PHE A  93      -8.464  -6.541  17.821  1.00 97.72           C  
ATOM    770  CD1 PHE A  93      -7.511  -7.553  17.842  1.00 97.72           C  
ATOM    771  CD2 PHE A  93      -8.039  -5.226  17.681  1.00 97.72           C  
ATOM    772  CE1 PHE A  93      -6.155  -7.258  17.724  1.00 97.72           C  
ATOM    773  CE2 PHE A  93      -6.686  -4.924  17.563  1.00 97.72           C  
ATOM    774  CZ  PHE A  93      -5.745  -5.941  17.586  1.00 97.72           C  
ATOM    775  N   VAL A  94     -10.469  -8.964  15.662  1.00 98.10           N  
ATOM    776  CA  VAL A  94     -10.009  -9.965  14.706  1.00 98.10           C  
ATOM    777  C   VAL A  94     -10.551  -9.640  13.316  1.00 98.10           C  
ATOM    778  CB  VAL A  94     -10.437 -11.390  15.125  1.00 98.10           C  
ATOM    779  O   VAL A  94      -9.841  -9.780  12.317  1.00 98.10           O  
ATOM    780  CG1 VAL A  94     -10.219 -12.378  13.981  1.00 98.10           C  
ATOM    781  CG2 VAL A  94      -9.669 -11.832  16.370  1.00 98.10           C  
ATOM    782  N   TRP A  95     -11.735  -9.177  13.252  1.00 98.58           N  
ATOM    783  CA  TRP A  95     -12.353  -8.750  12.001  1.00 98.58           C  
ATOM    784  C   TRP A  95     -11.566  -7.608  11.366  1.00 98.58           C  
ATOM    785  CB  TRP A  95     -13.803  -8.318  12.237  1.00 98.58           C  
ATOM    786  O   TRP A  95     -11.322  -7.611  10.157  1.00 98.58           O  
ATOM    787  CG  TRP A  95     -14.426  -7.612  11.070  1.00 98.58           C  
ATOM    788  CD1 TRP A  95     -14.922  -6.338  11.047  1.00 98.58           C  
ATOM    789  CD2 TRP A  95     -14.623  -8.144   9.756  1.00 98.58           C  
ATOM    790  CE2 TRP A  95     -15.245  -7.136   8.986  1.00 98.58           C  
ATOM    791  CE3 TRP A  95     -14.334  -9.376   9.155  1.00 98.58           C  
ATOM    792  NE1 TRP A  95     -15.416  -6.046   9.796  1.00 98.58           N  
ATOM    793  CH2 TRP A  95     -15.288  -8.538   7.080  1.00 98.58           C  
ATOM    794  CZ2 TRP A  95     -15.582  -7.323   7.644  1.00 98.58           C  
ATOM    795  CZ3 TRP A  95     -14.671  -9.560   7.819  1.00 98.58           C  
ATOM    796  N   GLY A  96     -11.191  -6.610  12.166  1.00 98.20           N  
ATOM    797  CA  GLY A  96     -10.372  -5.514  11.672  1.00 98.20           C  
ATOM    798  C   GLY A  96      -9.038  -5.971  11.113  1.00 98.20           C  
ATOM    799  O   GLY A  96      -8.619  -5.518  10.045  1.00 98.20           O  
ATOM    800  N   TRP A  97      -8.465  -6.870  11.865  1.00 96.88           N  
ATOM    801  CA  TRP A  97      -7.182  -7.405  11.422  1.00 96.88           C  
ATOM    802  C   TRP A  97      -7.336  -8.181  10.118  1.00 96.88           C  
ATOM    803  CB  TRP A  97      -6.575  -8.308  12.499  1.00 96.88           C  
ATOM    804  O   TRP A  97      -6.505  -8.062   9.215  1.00 96.88           O  
ATOM    805  CG  TRP A  97      -5.135  -8.654  12.263  1.00 96.88           C  
ATOM    806  CD1 TRP A  97      -4.625  -9.881  11.941  1.00 96.88           C  
ATOM    807  CD2 TRP A  97      -4.019  -7.762  12.336  1.00 96.88           C  
ATOM    808  CE2 TRP A  97      -2.861  -8.516  12.046  1.00 96.88           C  
ATOM    809  CE3 TRP A  97      -3.886  -6.396  12.619  1.00 96.88           C  
ATOM    810  NE1 TRP A  97      -3.257  -9.805  11.809  1.00 96.88           N  
ATOM    811  CH2 TRP A  97      -1.482  -6.611  12.310  1.00 96.88           C  
ATOM    812  CZ2 TRP A  97      -1.584  -7.949  12.030  1.00 96.88           C  
ATOM    813  CZ3 TRP A  97      -2.615  -5.833  12.602  1.00 96.88           C  
ATOM    814  N   PHE A  98      -8.334  -8.999  10.078  1.00 98.21           N  
ATOM    815  CA  PHE A  98      -8.629  -9.748   8.863  1.00 98.21           C  
ATOM    816  C   PHE A  98      -8.788  -8.809   7.673  1.00 98.21           C  
ATOM    817  CB  PHE A  98      -9.898 -10.587   9.042  1.00 98.21           C  
ATOM    818  O   PHE A  98      -8.206  -9.040   6.611  1.00 98.21           O  
ATOM    819  CG  PHE A  98     -10.434 -11.159   7.757  1.00 98.21           C  
ATOM    820  CD1 PHE A  98     -11.626 -10.692   7.216  1.00 98.21           C  
ATOM    821  CD2 PHE A  98      -9.746 -12.164   7.090  1.00 98.21           C  
ATOM    822  CE1 PHE A  98     -12.124 -11.219   6.027  1.00 98.21           C  
ATOM    823  CE2 PHE A  98     -10.238 -12.696   5.902  1.00 98.21           C  
ATOM    824  CZ  PHE A  98     -11.427 -12.223   5.372  1.00 98.21           C  
ATOM    825  N   LEU A  99      -9.490  -7.751   7.796  1.00 98.61           N  
ATOM    826  CA  LEU A  99      -9.726  -6.802   6.714  1.00 98.61           C  
ATOM    827  C   LEU A  99      -8.438  -6.076   6.337  1.00 98.61           C  
ATOM    828  CB  LEU A  99     -10.799  -5.786   7.115  1.00 98.61           C  
ATOM    829  O   LEU A  99      -8.259  -5.680   5.183  1.00 98.61           O  
ATOM    830  CG  LEU A  99     -12.245  -6.282   7.087  1.00 98.61           C  
ATOM    831  CD1 LEU A  99     -13.190  -5.187   7.572  1.00 98.61           C  
ATOM    832  CD2 LEU A  99     -12.626  -6.740   5.683  1.00 98.61           C  
ATOM    833  N   ALA A 100      -7.568  -5.846   7.355  1.00 97.95           N  
ATOM    834  CA  ALA A 100      -6.267  -5.256   7.051  1.00 97.95           C  
ATOM    835  C   ALA A 100      -5.464  -6.153   6.113  1.00 97.95           C  
ATOM    836  CB  ALA A 100      -5.485  -5.000   8.337  1.00 97.95           C  
ATOM    837  O   ALA A 100      -4.809  -5.667   5.188  1.00 97.95           O  
ATOM    838  N   ILE A 101      -5.569  -7.459   6.294  1.00 96.72           N  
ATOM    839  CA  ILE A 101      -4.884  -8.430   5.447  1.00 96.72           C  
ATOM    840  C   ILE A 101      -5.501  -8.421   4.050  1.00 96.72           C  
ATOM    841  CB  ILE A 101      -4.946  -9.850   6.052  1.00 96.72           C  
ATOM    842  O   ILE A 101      -4.784  -8.437   3.047  1.00 96.72           O  
ATOM    843  CG1 ILE A 101      -4.080  -9.931   7.314  1.00 96.72           C  
ATOM    844  CG2 ILE A 101      -4.510 -10.895   5.021  1.00 96.72           C  
ATOM    845  CD1 ILE A 101      -4.255 -11.221   8.103  1.00 96.72           C  
ATOM    846  N   VAL A 102      -6.809  -8.368   4.044  1.00 98.34           N  
ATOM    847  CA  VAL A 102      -7.539  -8.317   2.782  1.00 98.34           C  
ATOM    848  C   VAL A 102      -7.142  -7.064   2.005  1.00 98.34           C  
ATOM    849  CB  VAL A 102      -9.068  -8.342   3.009  1.00 98.34           C  
ATOM    850  O   VAL A 102      -6.885  -7.128   0.800  1.00 98.34           O  
ATOM    851  CG1 VAL A 102      -9.811  -8.033   1.711  1.00 98.34           C  
ATOM    852  CG2 VAL A 102      -9.502  -9.695   3.568  1.00 98.34           C  
ATOM    853  N   ALA A 103      -7.084  -5.927   2.696  1.00 98.31           N  
ATOM    854  CA  ALA A 103      -6.692  -4.662   2.080  1.00 98.31           C  
ATOM    855  C   ALA A 103      -5.279  -4.745   1.510  1.00 98.31           C  
ATOM    856  CB  ALA A 103      -6.787  -3.525   3.094  1.00 98.31           C  
ATOM    857  O   ALA A 103      -5.038  -4.341   0.370  1.00 98.31           O  
ATOM    858  N   ASN A 104      -4.367  -5.318   2.249  1.00 96.52           N  
ATOM    859  CA  ASN A 104      -2.986  -5.451   1.796  1.00 96.52           C  
ATOM    860  C   ASN A 104      -2.882  -6.357   0.572  1.00 96.52           C  
ATOM    861  CB  ASN A 104      -2.099  -5.978   2.925  1.00 96.52           C  
ATOM    862  O   ASN A 104      -2.096  -6.090  -0.338  1.00 96.52           O  
ATOM    863  CG  ASN A 104      -1.708  -4.898   3.914  1.00 96.52           C  
ATOM    864  ND2 ASN A 104      -1.283  -5.308   5.103  1.00 96.52           N  
ATOM    865  OD1 ASN A 104      -1.787  -3.704   3.612  1.00 96.52           O  
ATOM    866  N   PHE A 105      -3.665  -7.394   0.629  1.00 97.39           N  
ATOM    867  CA  PHE A 105      -3.693  -8.278  -0.530  1.00 97.39           C  
ATOM    868  C   PHE A 105      -4.130  -7.520  -1.778  1.00 97.39           C  
ATOM    869  CB  PHE A 105      -4.630  -9.464  -0.281  1.00 97.39           C  
ATOM    870  O   PHE A 105      -3.532  -7.673  -2.845  1.00 97.39           O  
ATOM    871  CG  PHE A 105      -4.867 -10.316  -1.499  1.00 97.39           C  
ATOM    872  CD1 PHE A 105      -6.078 -10.259  -2.179  1.00 97.39           C  
ATOM    873  CD2 PHE A 105      -3.879 -11.174  -1.963  1.00 97.39           C  
ATOM    874  CE1 PHE A 105      -6.300 -11.047  -3.306  1.00 97.39           C  
ATOM    875  CE2 PHE A 105      -4.094 -11.964  -3.089  1.00 97.39           C  
ATOM    876  CZ  PHE A 105      -5.305 -11.900  -3.758  1.00 97.39           C  
ATOM    877  N   GLY A 106      -5.232  -6.754  -1.694  1.00 98.25           N  
ATOM    878  CA  GLY A 106      -5.716  -5.969  -2.818  1.00 98.25           C  
ATOM    879  C   GLY A 106      -4.671  -5.023  -3.380  1.00 98.25           C  
ATOM    880  O   GLY A 106      -4.521  -4.909  -4.598  1.00 98.25           O  
ATOM    881  N   VAL A 107      -3.879  -4.378  -2.481  1.00 98.59           N  
ATOM    882  CA  VAL A 107      -2.831  -3.460  -2.914  1.00 98.59           C  
ATOM    883  C   VAL A 107      -1.695  -4.243  -3.568  1.00 98.59           C  
ATOM    884  CB  VAL A 107      -2.290  -2.620  -1.735  1.00 98.59           C  
ATOM    885  O   VAL A 107      -1.261  -3.912  -4.674  1.00 98.59           O  
ATOM    886  CG1 VAL A 107      -1.081  -1.794  -2.170  1.00 98.59           C  
ATOM    887  CG2 VAL A 107      -3.387  -1.715  -1.177  1.00 98.59           C  
ATOM    888  N   ALA A 108      -1.308  -5.302  -2.932  1.00 97.80           N  
ATOM    889  CA  ALA A 108      -0.125  -6.056  -3.341  1.00 97.80           C  
ATOM    890  C   ALA A 108      -0.395  -6.852  -4.614  1.00 97.80           C  
ATOM    891  CB  ALA A 108       0.325  -6.988  -2.219  1.00 97.80           C  
ATOM    892  O   ALA A 108       0.372  -6.775  -5.576  1.00 97.80           O  
ATOM    893  N   SER A 109      -1.456  -7.661  -4.616  1.00 97.35           N  
ATOM    894  CA  SER A 109      -1.737  -8.533  -5.752  1.00 97.35           C  
ATOM    895  C   SER A 109      -2.419  -7.768  -6.881  1.00 97.35           C  
ATOM    896  CB  SER A 109      -2.613  -9.710  -5.321  1.00 97.35           C  
ATOM    897  O   SER A 109      -2.134  -8.002  -8.057  1.00 97.35           O  
ATOM    898  OG  SER A 109      -3.011 -10.479  -6.443  1.00 97.35           O  
ATOM    899  N   GLY A 110      -3.292  -6.865  -6.526  1.00 98.07           N  
ATOM    900  CA  GLY A 110      -4.127  -6.175  -7.497  1.00 98.07           C  
ATOM    901  C   GLY A 110      -3.408  -5.042  -8.204  1.00 98.07           C  
ATOM    902  O   GLY A 110      -2.634  -5.276  -9.136  1.00 98.07           O  
ATOM    903  N   VAL A 111      -3.523  -3.818  -7.614  1.00 98.48           N  
ATOM    904  CA  VAL A 111      -3.073  -2.609  -8.296  1.00 98.48           C  
ATOM    905  C   VAL A 111      -1.555  -2.641  -8.458  1.00 98.48           C  
ATOM    906  CB  VAL A 111      -3.500  -1.335  -7.533  1.00 98.48           C  
ATOM    907  O   VAL A 111      -1.010  -2.024  -9.376  1.00 98.48           O  
ATOM    908  CG1 VAL A 111      -5.013  -1.136  -7.619  1.00 98.48           C  
ATOM    909  CG2 VAL A 111      -3.050  -1.410  -6.075  1.00 98.48           C  
ATOM    910  N   HIS A 112      -0.778  -3.353  -7.588  1.00 98.61           N  
ATOM    911  CA  HIS A 112       0.680  -3.380  -7.626  1.00 98.61           C  
ATOM    912  C   HIS A 112       1.186  -4.352  -8.687  1.00 98.61           C  
ATOM    913  CB  HIS A 112       1.245  -3.758  -6.256  1.00 98.61           C  
ATOM    914  O   HIS A 112       1.796  -3.936  -9.675  1.00 98.61           O  
ATOM    915  CG  HIS A 112       2.739  -3.828  -6.221  1.00 98.61           C  
ATOM    916  CD2 HIS A 112       3.670  -3.381  -7.096  1.00 98.61           C  
ATOM    917  ND1 HIS A 112       3.432  -4.422  -5.189  1.00 98.61           N  
ATOM    918  CE1 HIS A 112       4.729  -4.335  -5.431  1.00 98.61           C  
ATOM    919  NE2 HIS A 112       4.901  -3.708  -6.581  1.00 98.61           N  
ATOM    920  N   ARG A 113       0.862  -5.680  -8.659  1.00 98.47           N  
ATOM    921  CA  ARG A 113       1.447  -6.731  -9.485  1.00 98.47           C  
ATOM    922  C   ARG A 113       0.613  -6.969 -10.739  1.00 98.47           C  
ATOM    923  CB  ARG A 113       1.580  -8.030  -8.689  1.00 98.47           C  
ATOM    924  O   ARG A 113       1.157  -7.098 -11.838  1.00 98.47           O  
ATOM    925  CG  ARG A 113       2.531  -7.934  -7.507  1.00 98.47           C  
ATOM    926  CD  ARG A 113       2.621  -9.250  -6.747  1.00 98.47           C  
ATOM    927  NE  ARG A 113       3.114  -9.054  -5.386  1.00 98.47           N  
ATOM    928  NH1 ARG A 113       3.177 -11.304  -4.864  1.00 98.47           N  
ATOM    929  NH2 ARG A 113       3.813  -9.743  -3.310  1.00 98.47           N  
ATOM    930  CZ  ARG A 113       3.367 -10.034  -4.523  1.00 98.47           C  
ATOM    931  N   LEU A 114      -0.741  -6.968 -10.564  1.00 98.61           N  
ATOM    932  CA  LEU A 114      -1.634  -7.297 -11.670  1.00 98.61           C  
ATOM    933  C   LEU A 114      -1.739  -6.133 -12.649  1.00 98.61           C  
ATOM    934  CB  LEU A 114      -3.025  -7.664 -11.145  1.00 98.61           C  
ATOM    935  O   LEU A 114      -1.453  -6.289 -13.838  1.00 98.61           O  
ATOM    936  CG  LEU A 114      -4.106  -7.903 -12.199  1.00 98.61           C  
ATOM    937  CD1 LEU A 114      -3.689  -9.028 -13.141  1.00 98.61           C  
ATOM    938  CD2 LEU A 114      -5.440  -8.224 -11.534  1.00 98.61           C  
ATOM    939  N   TRP A 115      -2.012  -4.941 -12.186  1.00 98.39           N  
ATOM    940  CA  TRP A 115      -2.330  -3.836 -13.084  1.00 98.39           C  
ATOM    941  C   TRP A 115      -1.099  -2.977 -13.348  1.00 98.39           C  
ATOM    942  CB  TRP A 115      -3.454  -2.975 -12.501  1.00 98.39           C  
ATOM    943  O   TRP A 115      -0.799  -2.647 -14.498  1.00 98.39           O  
ATOM    944  CG  TRP A 115      -4.809  -3.615 -12.568  1.00 98.39           C  
ATOM    945  CD1 TRP A 115      -5.557  -3.845 -13.689  1.00 98.39           C  
ATOM    946  CD2 TRP A 115      -5.578  -4.102 -11.465  1.00 98.39           C  
ATOM    947  CE2 TRP A 115      -6.784  -4.616 -11.991  1.00 98.39           C  
ATOM    948  CE3 TRP A 115      -5.365  -4.154 -10.081  1.00 98.39           C  
ATOM    949  NE1 TRP A 115      -6.746  -4.447 -13.349  1.00 98.39           N  
ATOM    950  CH2 TRP A 115      -7.539  -5.215  -9.829  1.00 98.39           C  
ATOM    951  CZ2 TRP A 115      -7.774  -5.176 -11.179  1.00 98.39           C  
ATOM    952  CZ3 TRP A 115      -6.351  -4.712  -9.275  1.00 98.39           C  
ATOM    953  N   SER A 116      -0.276  -2.657 -12.332  1.00 98.24           N  
ATOM    954  CA  SER A 116       0.845  -1.743 -12.525  1.00 98.24           C  
ATOM    955  C   SER A 116       2.018  -2.442 -13.205  1.00 98.24           C  
ATOM    956  CB  SER A 116       1.297  -1.158 -11.186  1.00 98.24           C  
ATOM    957  O   SER A 116       2.606  -1.905 -14.146  1.00 98.24           O  
ATOM    958  OG  SER A 116       0.274  -0.361 -10.615  1.00 98.24           O  
ATOM    959  N   HIS A 117       2.325  -3.678 -12.808  1.00 98.14           N  
ATOM    960  CA  HIS A 117       3.517  -4.360 -13.300  1.00 98.14           C  
ATOM    961  C   HIS A 117       3.157  -5.421 -14.336  1.00 98.14           C  
ATOM    962  CB  HIS A 117       4.286  -4.998 -12.141  1.00 98.14           C  
ATOM    963  O   HIS A 117       4.043  -6.042 -14.927  1.00 98.14           O  
ATOM    964  CG  HIS A 117       5.037  -4.012 -11.305  1.00 98.14           C  
ATOM    965  CD2 HIS A 117       4.940  -3.704  -9.990  1.00 98.14           C  
ATOM    966  ND1 HIS A 117       6.027  -3.202 -11.819  1.00 98.14           N  
ATOM    967  CE1 HIS A 117       6.508  -2.437 -10.853  1.00 98.14           C  
ATOM    968  NE2 HIS A 117       5.865  -2.722  -9.733  1.00 98.14           N  
ATOM    969  N   ARG A 118       1.957  -5.696 -14.469  1.00 97.72           N  
ATOM    970  CA  ARG A 118       1.544  -6.760 -15.378  1.00 97.72           C  
ATOM    971  C   ARG A 118       2.335  -8.038 -15.120  1.00 97.72           C  
ATOM    972  CB  ARG A 118       1.716  -6.322 -16.834  1.00 97.72           C  
ATOM    973  O   ARG A 118       2.813  -8.679 -16.058  1.00 97.72           O  
ATOM    974  CG  ARG A 118       0.925  -5.076 -17.200  1.00 97.72           C  
ATOM    975  CD  ARG A 118       1.238  -4.604 -18.613  1.00 97.72           C  
ATOM    976  NE  ARG A 118       2.514  -3.896 -18.674  1.00 97.72           N  
ATOM    977  NH1 ARG A 118       2.360  -3.387 -20.922  1.00 97.72           N  
ATOM    978  NH2 ARG A 118       4.187  -2.714 -19.712  1.00 97.72           N  
ATOM    979  CZ  ARG A 118       3.017  -3.334 -19.769  1.00 97.72           C  
ATOM    980  N   ALA A 119       2.461  -8.322 -13.909  1.00 98.30           N  
ATOM    981  CA  ALA A 119       3.291  -9.451 -13.498  1.00 98.30           C  
ATOM    982  C   ALA A 119       2.605 -10.778 -13.808  1.00 98.30           C  
ATOM    983  CB  ALA A 119       3.615  -9.358 -12.009  1.00 98.30           C  
ATOM    984  O   ALA A 119       3.264 -11.814 -13.920  1.00 98.30           O  
ATOM    985  N   PHE A 120       1.331 -10.780 -13.944  1.00 98.59           N  
ATOM    986  CA  PHE A 120       0.511 -11.908 -14.371  1.00 98.59           C  
ATOM    987  C   PHE A 120      -0.817 -11.425 -14.944  1.00 98.59           C  
ATOM    988  CB  PHE A 120       0.261 -12.866 -13.203  1.00 98.59           C  
ATOM    989  O   PHE A 120      -1.149 -10.242 -14.842  1.00 98.59           O  
ATOM    990  CG  PHE A 120      -0.541 -12.261 -12.082  1.00 98.59           C  
ATOM    991  CD1 PHE A 120       0.068 -11.456 -11.128  1.00 98.59           C  
ATOM    992  CD2 PHE A 120      -1.906 -12.499 -11.983  1.00 98.59           C  
ATOM    993  CE1 PHE A 120      -0.672 -10.894 -10.090  1.00 98.59           C  
ATOM    994  CE2 PHE A 120      -2.652 -11.941 -10.949  1.00 98.59           C  
ATOM    995  CZ  PHE A 120      -2.033 -11.140 -10.003  1.00 98.59           C  
ATOM    996  N   LYS A 121      -1.491 -12.316 -15.604  1.00 98.59           N  
ATOM    997  CA  LYS A 121      -2.837 -12.057 -16.106  1.00 98.59           C  
ATOM    998  C   LYS A 121      -3.885 -12.786 -15.270  1.00 98.59           C  
ATOM    999  CB  LYS A 121      -2.953 -12.475 -17.573  1.00 98.59           C  
ATOM   1000  O   LYS A 121      -3.577 -13.776 -14.604  1.00 98.59           O  
ATOM   1001  CG  LYS A 121      -2.002 -11.737 -18.504  1.00 98.59           C  
ATOM   1002  CD  LYS A 121      -2.204 -12.156 -19.955  1.00 98.59           C  
ATOM   1003  CE  LYS A 121      -1.263 -11.407 -20.889  1.00 98.59           C  
ATOM   1004  NZ  LYS A 121      -1.441 -11.831 -22.310  1.00 98.59           N  
ATOM   1005  N   ALA A 122      -5.091 -12.168 -15.265  1.00 98.62           N  
ATOM   1006  CA  ALA A 122      -6.128 -12.776 -14.436  1.00 98.62           C  
ATOM   1007  C   ALA A 122      -7.467 -12.808 -15.168  1.00 98.62           C  
ATOM   1008  CB  ALA A 122      -6.265 -12.021 -13.116  1.00 98.62           C  
ATOM   1009  O   ALA A 122      -7.762 -11.922 -15.973  1.00 98.62           O  
ATOM   1010  N   LYS A 123      -8.212 -13.837 -14.893  1.00 98.58           N  
ATOM   1011  CA  LYS A 123      -9.584 -13.907 -15.386  1.00 98.58           C  
ATOM   1012  C   LYS A 123     -10.509 -13.012 -14.565  1.00 98.58           C  
ATOM   1013  CB  LYS A 123     -10.092 -15.349 -15.359  1.00 98.58           C  
ATOM   1014  O   LYS A 123     -10.123 -12.519 -13.503  1.00 98.58           O  
ATOM   1015  CG  LYS A 123      -9.338 -16.288 -16.290  1.00 98.58           C  
ATOM   1016  CD  LYS A 123     -10.016 -17.649 -16.380  1.00 98.58           C  
ATOM   1017  CE  LYS A 123      -9.320 -18.556 -17.386  1.00 98.58           C  
ATOM   1018  NZ  LYS A 123      -9.942 -19.913 -17.432  1.00 98.58           N  
ATOM   1019  N   LEU A 124     -11.670 -12.858 -15.049  1.00 98.50           N  
ATOM   1020  CA  LEU A 124     -12.595 -11.851 -14.540  1.00 98.50           C  
ATOM   1021  C   LEU A 124     -12.863 -12.060 -13.054  1.00 98.50           C  
ATOM   1022  CB  LEU A 124     -13.912 -11.890 -15.319  1.00 98.50           C  
ATOM   1023  O   LEU A 124     -12.817 -11.108 -12.271  1.00 98.50           O  
ATOM   1024  CG  LEU A 124     -14.965 -10.853 -14.924  1.00 98.50           C  
ATOM   1025  CD1 LEU A 124     -14.408  -9.443 -15.091  1.00 98.50           C  
ATOM   1026  CD2 LEU A 124     -16.232 -11.035 -15.752  1.00 98.50           C  
ATOM   1027  N   PRO A 125     -13.110 -13.258 -12.563  1.00 98.39           N  
ATOM   1028  CA  PRO A 125     -13.394 -13.426 -11.136  1.00 98.39           C  
ATOM   1029  C   PRO A 125     -12.257 -12.929 -10.246  1.00 98.39           C  
ATOM   1030  CB  PRO A 125     -13.582 -14.938 -10.990  1.00 98.39           C  
ATOM   1031  O   PRO A 125     -12.503 -12.253  -9.244  1.00 98.39           O  
ATOM   1032  CG  PRO A 125     -14.042 -15.398 -12.335  1.00 98.39           C  
ATOM   1033  CD  PRO A 125     -13.371 -14.556 -13.383  1.00 98.39           C  
ATOM   1034  N   PHE A 126     -11.046 -13.268 -10.597  1.00 98.64           N  
ATOM   1035  CA  PHE A 126      -9.911 -12.854  -9.781  1.00 98.64           C  
ATOM   1036  C   PHE A 126      -9.711 -11.345  -9.856  1.00 98.64           C  
ATOM   1037  CB  PHE A 126      -8.635 -13.576 -10.227  1.00 98.64           C  
ATOM   1038  O   PHE A 126      -9.341 -10.712  -8.865  1.00 98.64           O  
ATOM   1039  CG  PHE A 126      -7.505 -13.479  -9.238  1.00 98.64           C  
ATOM   1040  CD1 PHE A 126      -6.394 -12.689  -9.506  1.00 98.64           C  
ATOM   1041  CD2 PHE A 126      -7.555 -14.178  -8.039  1.00 98.64           C  
ATOM   1042  CE1 PHE A 126      -5.346 -12.598  -8.592  1.00 98.64           C  
ATOM   1043  CE2 PHE A 126      -6.512 -14.092  -7.121  1.00 98.64           C  
ATOM   1044  CZ  PHE A 126      -5.408 -13.302  -7.400  1.00 98.64           C  
ATOM   1045  N   LYS A 127      -9.964 -10.742 -11.026  1.00 98.74           N  
ATOM   1046  CA  LYS A 127      -9.870  -9.292 -11.161  1.00 98.74           C  
ATOM   1047  C   LYS A 127     -10.874  -8.589 -10.251  1.00 98.74           C  
ATOM   1048  CB  LYS A 127     -10.097  -8.872 -12.614  1.00 98.74           C  
ATOM   1049  O   LYS A 127     -10.538  -7.602  -9.594  1.00 98.74           O  
ATOM   1050  CG  LYS A 127      -8.945  -9.218 -13.546  1.00 98.74           C  
ATOM   1051  CD  LYS A 127      -9.176  -8.672 -14.949  1.00 98.74           C  
ATOM   1052  CE  LYS A 127      -7.993  -8.958 -15.863  1.00 98.74           C  
ATOM   1053  NZ  LYS A 127      -8.211  -8.415 -17.237  1.00 98.74           N  
ATOM   1054  N   ILE A 128     -12.058  -9.125 -10.168  1.00 98.74           N  
ATOM   1055  CA  ILE A 128     -13.121  -8.542  -9.356  1.00 98.74           C  
ATOM   1056  C   ILE A 128     -12.766  -8.664  -7.876  1.00 98.74           C  
ATOM   1057  CB  ILE A 128     -14.482  -9.216  -9.638  1.00 98.74           C  
ATOM   1058  O   ILE A 128     -12.895  -7.700  -7.118  1.00 98.74           O  
ATOM   1059  CG1 ILE A 128     -14.982  -8.844 -11.039  1.00 98.74           C  
ATOM   1060  CG2 ILE A 128     -15.509  -8.827  -8.570  1.00 98.74           C  
ATOM   1061  CD1 ILE A 128     -16.227  -9.604 -11.474  1.00 98.74           C  
ATOM   1062  N   ILE A 129     -12.262  -9.800  -7.522  1.00 98.61           N  
ATOM   1063  CA  ILE A 129     -11.866 -10.029  -6.136  1.00 98.61           C  
ATOM   1064  C   ILE A 129     -10.725  -9.086  -5.763  1.00 98.61           C  
ATOM   1065  CB  ILE A 129     -11.446 -11.498  -5.905  1.00 98.61           C  
ATOM   1066  O   ILE A 129     -10.737  -8.482  -4.688  1.00 98.61           O  
ATOM   1067  CG1 ILE A 129     -12.668 -12.420  -5.971  1.00 98.61           C  
ATOM   1068  CG2 ILE A 129     -10.719 -11.646  -4.565  1.00 98.61           C  
ATOM   1069  CD1 ILE A 129     -12.324 -13.902  -6.014  1.00 98.61           C  
ATOM   1070  N   SER A 130      -9.798  -8.975  -6.667  1.00 98.57           N  
ATOM   1071  CA  SER A 130      -8.628  -8.135  -6.431  1.00 98.57           C  
ATOM   1072  C   SER A 130      -9.024  -6.676  -6.237  1.00 98.57           C  
ATOM   1073  CB  SER A 130      -7.640  -8.253  -7.592  1.00 98.57           C  
ATOM   1074  O   SER A 130      -8.528  -6.007  -5.328  1.00 98.57           O  
ATOM   1075  OG  SER A 130      -7.081  -9.555  -7.647  1.00 98.57           O  
ATOM   1076  N   ILE A 131      -9.967  -6.189  -7.077  1.00 98.68           N  
ATOM   1077  CA  ILE A 131     -10.344  -4.782  -6.994  1.00 98.68           C  
ATOM   1078  C   ILE A 131     -11.191  -4.547  -5.746  1.00 98.68           C  
ATOM   1079  CB  ILE A 131     -11.112  -4.327  -8.256  1.00 98.68           C  
ATOM   1080  O   ILE A 131     -11.091  -3.496  -5.109  1.00 98.68           O  
ATOM   1081  CG1 ILE A 131     -11.183  -2.796  -8.314  1.00 98.68           C  
ATOM   1082  CG2 ILE A 131     -12.513  -4.942  -8.287  1.00 98.68           C  
ATOM   1083  CD1 ILE A 131      -9.824  -2.115  -8.381  1.00 98.68           C  
ATOM   1084  N   ILE A 132     -12.045  -5.450  -5.314  1.00 98.76           N  
ATOM   1085  CA  ILE A 132     -12.824  -5.332  -4.086  1.00 98.76           C  
ATOM   1086  C   ILE A 132     -11.886  -5.277  -2.883  1.00 98.76           C  
ATOM   1087  CB  ILE A 132     -13.822  -6.501  -3.935  1.00 98.76           C  
ATOM   1088  O   ILE A 132     -12.063  -4.448  -1.987  1.00 98.76           O  
ATOM   1089  CG1 ILE A 132     -14.954  -6.373  -4.961  1.00 98.76           C  
ATOM   1090  CG2 ILE A 132     -14.379  -6.556  -2.510  1.00 98.76           C  
ATOM   1091  CD1 ILE A 132     -15.871  -7.587  -5.027  1.00 98.76           C  
ATOM   1092  N   CYS A 133     -10.909  -6.221  -2.906  1.00 98.74           N  
ATOM   1093  CA  CYS A 133      -9.920  -6.210  -1.834  1.00 98.74           C  
ATOM   1094  C   CYS A 133      -9.178  -4.880  -1.790  1.00 98.74           C  
ATOM   1095  CB  CYS A 133      -8.924  -7.355  -2.013  1.00 98.74           C  
ATOM   1096  O   CYS A 133      -8.913  -4.347  -0.711  1.00 98.74           O  
ATOM   1097  SG  CYS A 133      -9.636  -8.991  -1.730  1.00 98.74           S  
ATOM   1098  N   TYR A 134      -8.801  -4.350  -2.940  1.00 98.73           N  
ATOM   1099  CA  TYR A 134      -8.116  -3.064  -3.016  1.00 98.73           C  
ATOM   1100  C   TYR A 134      -8.995  -1.946  -2.467  1.00 98.73           C  
ATOM   1101  CB  TYR A 134      -7.716  -2.752  -4.461  1.00 98.73           C  
ATOM   1102  O   TYR A 134      -8.522  -1.087  -1.718  1.00 98.73           O  
ATOM   1103  CG  TYR A 134      -7.236  -1.335  -4.665  1.00 98.73           C  
ATOM   1104  CD1 TYR A 134      -7.970  -0.434  -5.433  1.00 98.73           C  
ATOM   1105  CD2 TYR A 134      -6.048  -0.896  -4.091  1.00 98.73           C  
ATOM   1106  CE1 TYR A 134      -7.531   0.871  -5.626  1.00 98.73           C  
ATOM   1107  CE2 TYR A 134      -5.599   0.408  -4.277  1.00 98.73           C  
ATOM   1108  OH  TYR A 134      -5.906   2.574  -5.232  1.00 98.73           O  
ATOM   1109  CZ  TYR A 134      -6.346   1.283  -5.044  1.00 98.73           C  
ATOM   1110  N   LEU A 135     -10.257  -1.933  -2.784  1.00 98.65           N  
ATOM   1111  CA  LEU A 135     -11.175  -0.888  -2.345  1.00 98.65           C  
ATOM   1112  C   LEU A 135     -11.277  -0.857  -0.824  1.00 98.65           C  
ATOM   1113  CB  LEU A 135     -12.562  -1.101  -2.957  1.00 98.65           C  
ATOM   1114  O   LEU A 135     -11.542   0.194  -0.236  1.00 98.65           O  
ATOM   1115  CG  LEU A 135     -12.715  -0.735  -4.435  1.00 98.65           C  
ATOM   1116  CD1 LEU A 135     -13.992  -1.345  -5.002  1.00 98.65           C  
ATOM   1117  CD2 LEU A 135     -12.714   0.779  -4.614  1.00 98.65           C  
ATOM   1118  N   THR A 136     -11.005  -2.018  -0.183  1.00 98.48           N  
ATOM   1119  CA  THR A 136     -11.026  -2.096   1.273  1.00 98.48           C  
ATOM   1120  C   THR A 136      -9.901  -1.260   1.876  1.00 98.48           C  
ATOM   1121  CB  THR A 136     -10.901  -3.553   1.756  1.00 98.48           C  
ATOM   1122  O   THR A 136      -9.974  -0.858   3.039  1.00 98.48           O  
ATOM   1123  CG2 THR A 136     -10.983  -3.637   3.277  1.00 98.48           C  
ATOM   1124  OG1 THR A 136     -11.962  -4.331   1.188  1.00 98.48           O  
ATOM   1125  N   SER A 137      -8.839  -0.976   1.075  1.00 97.66           N  
ATOM   1126  CA  SER A 137      -7.692  -0.216   1.561  1.00 97.66           C  
ATOM   1127  C   SER A 137      -8.022   1.268   1.679  1.00 97.66           C  
ATOM   1128  CB  SER A 137      -6.490  -0.407   0.635  1.00 97.66           C  
ATOM   1129  O   SER A 137      -7.355   2.002   2.411  1.00 97.66           O  
ATOM   1130  OG  SER A 137      -6.678   0.290  -0.584  1.00 97.66           O  
ATOM   1131  N   GLY A 138      -8.960   1.687   0.917  1.00 94.28           N  
ATOM   1132  CA  GLY A 138      -9.411   3.069   0.943  1.00 94.28           C  
ATOM   1133  C   GLY A 138      -8.413   4.034   0.331  1.00 94.28           C  
ATOM   1134  O   GLY A 138      -8.384   5.214   0.688  1.00 94.28           O  
ATOM   1135  N   GLN A 139      -7.555   3.535  -0.554  1.00 94.49           N  
ATOM   1136  CA  GLN A 139      -6.561   4.386  -1.199  1.00 94.49           C  
ATOM   1137  C   GLN A 139      -7.122   5.023  -2.467  1.00 94.49           C  
ATOM   1138  CB  GLN A 139      -5.299   3.586  -1.527  1.00 94.49           C  
ATOM   1139  O   GLN A 139      -8.337   5.029  -2.680  1.00 94.49           O  
ATOM   1140  CG  GLN A 139      -4.592   3.023  -0.302  1.00 94.49           C  
ATOM   1141  CD  GLN A 139      -3.240   2.418  -0.631  1.00 94.49           C  
ATOM   1142  NE2 GLN A 139      -2.897   1.329   0.047  1.00 94.49           N  
ATOM   1143  OE1 GLN A 139      -2.510   2.926  -1.489  1.00 94.49           O  
ATOM   1144  N   TYR A 140      -6.254   5.642  -3.301  1.00 89.40           N  
ATOM   1145  CA  TYR A 140      -6.694   6.295  -4.528  1.00 89.40           C  
ATOM   1146  C   TYR A 140      -7.307   5.287  -5.493  1.00 89.40           C  
ATOM   1147  CB  TYR A 140      -5.525   7.018  -5.203  1.00 89.40           C  
ATOM   1148  O   TYR A 140      -7.221   4.076  -5.273  1.00 89.40           O  
ATOM   1149  CG  TYR A 140      -5.080   8.263  -4.475  1.00 89.40           C  
ATOM   1150  CD1 TYR A 140      -5.983   9.282  -4.180  1.00 89.40           C  
ATOM   1151  CD2 TYR A 140      -3.756   8.424  -4.081  1.00 89.40           C  
ATOM   1152  CE1 TYR A 140      -5.577  10.432  -3.511  1.00 89.40           C  
ATOM   1153  CE2 TYR A 140      -3.339   9.570  -3.411  1.00 89.40           C  
ATOM   1154  OH  TYR A 140      -3.848  11.703  -2.468  1.00 89.40           O  
ATOM   1155  CZ  TYR A 140      -4.255  10.566  -3.131  1.00 89.40           C  
ATOM   1156  N   SER A 141      -8.030   5.875  -6.511  1.00 93.05           N  
ATOM   1157  CA  SER A 141      -8.530   4.964  -7.535  1.00 93.05           C  
ATOM   1158  C   SER A 141      -7.408   4.099  -8.101  1.00 93.05           C  
ATOM   1159  CB  SER A 141      -9.201   5.745  -8.666  1.00 93.05           C  
ATOM   1160  O   SER A 141      -6.238   4.484  -8.056  1.00 93.05           O  
ATOM   1161  OG  SER A 141      -8.236   6.429  -9.447  1.00 93.05           O  
ATOM   1162  N   ALA A 142      -7.752   2.964  -8.602  1.00 94.98           N  
ATOM   1163  CA  ALA A 142      -6.778   1.984  -9.077  1.00 94.98           C  
ATOM   1164  C   ALA A 142      -5.917   2.564 -10.195  1.00 94.98           C  
ATOM   1165  CB  ALA A 142      -7.486   0.719  -9.556  1.00 94.98           C  
ATOM   1166  O   ALA A 142      -4.707   2.328 -10.242  1.00 94.98           O  
ATOM   1167  N   ILE A 143      -6.526   3.305 -11.097  1.00 93.97           N  
ATOM   1168  CA  ILE A 143      -5.774   3.857 -12.218  1.00 93.97           C  
ATOM   1169  C   ILE A 143      -4.782   4.901 -11.711  1.00 93.97           C  
ATOM   1170  CB  ILE A 143      -6.712   4.479 -13.277  1.00 93.97           C  
ATOM   1171  O   ILE A 143      -3.642   4.963 -12.179  1.00 93.97           O  
ATOM   1172  CG1 ILE A 143      -5.931   4.813 -14.553  1.00 93.97           C  
ATOM   1173  CG2 ILE A 143      -7.406   5.725 -12.717  1.00 93.97           C  
ATOM   1174  CD1 ILE A 143      -6.812   5.105 -15.759  1.00 93.97           C  
ATOM   1175  N   TRP A 144      -5.148   5.677 -10.756  1.00 89.09           N  
ATOM   1176  CA  TRP A 144      -4.254   6.679 -10.184  1.00 89.09           C  
ATOM   1177  C   TRP A 144      -3.127   6.017  -9.398  1.00 89.09           C  
ATOM   1178  CB  TRP A 144      -5.030   7.639  -9.279  1.00 89.09           C  
ATOM   1179  O   TRP A 144      -1.970   6.435  -9.488  1.00 89.09           O  
ATOM   1180  CG  TRP A 144      -5.720   8.747 -10.016  1.00 89.09           C  
ATOM   1181  CD1 TRP A 144      -7.034   8.794 -10.392  1.00 89.09           C  
ATOM   1182  CD2 TRP A 144      -5.129   9.968 -10.470  1.00 89.09           C  
ATOM   1183  CE2 TRP A 144      -6.144  10.710 -11.115  1.00 89.09           C  
ATOM   1184  CE3 TRP A 144      -3.838  10.508 -10.395  1.00 89.09           C  
ATOM   1185  NE1 TRP A 144      -7.295   9.972 -11.053  1.00 89.09           N  
ATOM   1186  CH2 TRP A 144      -4.635  12.470 -11.592  1.00 89.09           C  
ATOM   1187  CZ2 TRP A 144      -5.907  11.965 -11.680  1.00 89.09           C  
ATOM   1188  CZ3 TRP A 144      -3.604  11.757 -10.958  1.00 89.09           C  
ATOM   1189  N   TRP A 145      -3.511   5.087  -8.665  1.00 96.13           N  
ATOM   1190  CA  TRP A 145      -2.500   4.339  -7.924  1.00 96.13           C  
ATOM   1191  C   TRP A 145      -1.465   3.739  -8.869  1.00 96.13           C  
ATOM   1192  CB  TRP A 145      -3.152   3.232  -7.091  1.00 96.13           C  
ATOM   1193  O   TRP A 145      -0.260   3.850  -8.632  1.00 96.13           O  
ATOM   1194  CG  TRP A 145      -2.227   2.590  -6.101  1.00 96.13           C  
ATOM   1195  CD1 TRP A 145      -2.129   2.865  -4.766  1.00 96.13           C  
ATOM   1196  CD2 TRP A 145      -1.265   1.565  -6.371  1.00 96.13           C  
ATOM   1197  CE2 TRP A 145      -0.619   1.267  -5.151  1.00 96.13           C  
ATOM   1198  CE3 TRP A 145      -0.887   0.870  -7.528  1.00 96.13           C  
ATOM   1199  NE1 TRP A 145      -1.164   2.073  -4.189  1.00 96.13           N  
ATOM   1200  CH2 TRP A 145       0.736  -0.365  -6.202  1.00 96.13           C  
ATOM   1201  CZ2 TRP A 145       0.386   0.301  -5.056  1.00 96.13           C  
ATOM   1202  CZ3 TRP A 145       0.113  -0.091  -7.430  1.00 96.13           C  
ATOM   1203  N   SER A 146      -1.978   3.123  -9.903  1.00 96.41           N  
ATOM   1204  CA  SER A 146      -1.105   2.473 -10.876  1.00 96.41           C  
ATOM   1205  C   SER A 146      -0.208   3.488 -11.578  1.00 96.41           C  
ATOM   1206  CB  SER A 146      -1.931   1.708 -11.911  1.00 96.41           C  
ATOM   1207  O   SER A 146       0.974   3.225 -11.807  1.00 96.41           O  
ATOM   1208  OG  SER A 146      -2.642   0.645 -11.300  1.00 96.41           O  
ATOM   1209  N   ARG A 147      -0.750   4.598 -11.935  1.00 94.46           N  
ATOM   1210  CA  ARG A 147       0.020   5.675 -12.548  1.00 94.46           C  
ATOM   1211  C   ARG A 147       1.180   6.097 -11.653  1.00 94.46           C  
ATOM   1212  CB  ARG A 147      -0.879   6.878 -12.844  1.00 94.46           C  
ATOM   1213  O   ARG A 147       2.328   6.149 -12.099  1.00 94.46           O  
ATOM   1214  CG  ARG A 147      -0.152   8.044 -13.495  1.00 94.46           C  
ATOM   1215  CD  ARG A 147      -1.076   9.235 -13.710  1.00 94.46           C  
ATOM   1216  NE  ARG A 147      -1.404   9.896 -12.450  1.00 94.46           N  
ATOM   1217  NH1 ARG A 147      -2.678  11.563 -13.418  1.00 94.46           N  
ATOM   1218  NH2 ARG A 147      -2.392  11.506 -11.144  1.00 94.46           N  
ATOM   1219  CZ  ARG A 147      -2.157  10.987 -12.340  1.00 94.46           C  
ATOM   1220  N   ASP A 148       0.903   6.354 -10.431  1.00 94.54           N  
ATOM   1221  CA  ASP A 148       1.920   6.822  -9.495  1.00 94.54           C  
ATOM   1222  C   ASP A 148       2.971   5.743  -9.243  1.00 94.54           C  
ATOM   1223  CB  ASP A 148       1.278   7.249  -8.174  1.00 94.54           C  
ATOM   1224  O   ASP A 148       4.159   6.045  -9.109  1.00 94.54           O  
ATOM   1225  CG  ASP A 148       0.608   8.609  -8.253  1.00 94.54           C  
ATOM   1226  OD1 ASP A 148       0.740   9.295  -9.290  1.00 94.54           O  
ATOM   1227  OD2 ASP A 148      -0.057   9.000  -7.269  1.00 94.54           O  
ATOM   1228  N   HIS A 149       2.488   4.628  -9.177  1.00 98.04           N  
ATOM   1229  CA  HIS A 149       3.419   3.535  -8.918  1.00 98.04           C  
ATOM   1230  C   HIS A 149       4.380   3.341 -10.086  1.00 98.04           C  
ATOM   1231  CB  HIS A 149       2.658   2.237  -8.642  1.00 98.04           C  
ATOM   1232  O   HIS A 149       5.580   3.149  -9.882  1.00 98.04           O  
ATOM   1233  CG  HIS A 149       3.547   1.080  -8.312  1.00 98.04           C  
ATOM   1234  CD2 HIS A 149       3.751  -0.095  -8.953  1.00 98.04           C  
ATOM   1235  ND1 HIS A 149       4.353   1.056  -7.195  1.00 98.04           N  
ATOM   1236  CE1 HIS A 149       5.018  -0.087  -7.164  1.00 98.04           C  
ATOM   1237  NE2 HIS A 149       4.671  -0.803  -8.220  1.00 98.04           N  
ATOM   1238  N   ARG A 150       3.848   3.401 -11.310  1.00 98.04           N  
ATOM   1239  CA  ARG A 150       4.704   3.284 -12.486  1.00 98.04           C  
ATOM   1240  C   ARG A 150       5.735   4.407 -12.526  1.00 98.04           C  
ATOM   1241  CB  ARG A 150       3.865   3.297 -13.766  1.00 98.04           C  
ATOM   1242  O   ARG A 150       6.901   4.175 -12.853  1.00 98.04           O  
ATOM   1243  CG  ARG A 150       3.040   2.037 -13.974  1.00 98.04           C  
ATOM   1244  CD  ARG A 150       2.346   2.035 -15.329  1.00 98.04           C  
ATOM   1245  NE  ARG A 150       1.469   0.878 -15.484  1.00 98.04           N  
ATOM   1246  NH1 ARG A 150       1.046   1.239 -17.727  1.00 98.04           N  
ATOM   1247  NH2 ARG A 150       0.095  -0.546 -16.649  1.00 98.04           N  
ATOM   1248  CZ  ARG A 150       0.872   0.526 -16.620  1.00 98.04           C  
ATOM   1249  N   LEU A 151       5.314   5.579 -12.190  1.00 96.49           N  
ATOM   1250  CA  LEU A 151       6.235   6.708 -12.113  1.00 96.49           C  
ATOM   1251  C   LEU A 151       7.317   6.456 -11.068  1.00 96.49           C  
ATOM   1252  CB  LEU A 151       5.477   7.996 -11.780  1.00 96.49           C  
ATOM   1253  O   LEU A 151       8.493   6.740 -11.306  1.00 96.49           O  
ATOM   1254  CG  LEU A 151       4.791   8.701 -12.951  1.00 96.49           C  
ATOM   1255  CD1 LEU A 151       3.894   9.824 -12.441  1.00 96.49           C  
ATOM   1256  CD2 LEU A 151       5.826   9.239 -13.932  1.00 96.49           C  
ATOM   1257  N   HIS A 152       6.910   5.897  -9.963  1.00 97.95           N  
ATOM   1258  CA  HIS A 152       7.815   5.615  -8.854  1.00 97.95           C  
ATOM   1259  C   HIS A 152       8.913   4.644  -9.272  1.00 97.95           C  
ATOM   1260  CB  HIS A 152       7.041   5.051  -7.662  1.00 97.95           C  
ATOM   1261  O   HIS A 152      10.083   4.839  -8.934  1.00 97.95           O  
ATOM   1262  CG  HIS A 152       7.919   4.519  -6.574  1.00 97.95           C  
ATOM   1263  CD2 HIS A 152       8.093   3.260  -6.107  1.00 97.95           C  
ATOM   1264  ND1 HIS A 152       8.748   5.326  -5.826  1.00 97.95           N  
ATOM   1265  CE1 HIS A 152       9.397   4.584  -4.944  1.00 97.95           C  
ATOM   1266  NE2 HIS A 152       9.017   3.327  -5.094  1.00 97.95           N  
ATOM   1267  N   HIS A 153       8.600   3.663 -10.005  1.00 97.89           N  
ATOM   1268  CA  HIS A 153       9.582   2.682 -10.451  1.00 97.89           C  
ATOM   1269  C   HIS A 153      10.465   3.249 -11.557  1.00 97.89           C  
ATOM   1270  CB  HIS A 153       8.886   1.409 -10.936  1.00 97.89           C  
ATOM   1271  O   HIS A 153      11.669   2.987 -11.593  1.00 97.89           O  
ATOM   1272  CG  HIS A 153       8.585   0.435  -9.841  1.00 97.89           C  
ATOM   1273  CD2 HIS A 153       7.496   0.297  -9.049  1.00 97.89           C  
ATOM   1274  ND1 HIS A 153       9.471  -0.547  -9.454  1.00 97.89           N  
ATOM   1275  CE1 HIS A 153       8.937  -1.250  -8.469  1.00 97.89           C  
ATOM   1276  NE2 HIS A 153       7.739  -0.758  -8.204  1.00 97.89           N  
ATOM   1277  N   LYS A 154       9.843   4.100 -12.383  1.00 97.06           N  
ATOM   1278  CA  LYS A 154      10.580   4.639 -13.522  1.00 97.06           C  
ATOM   1279  C   LYS A 154      11.547   5.734 -13.083  1.00 97.06           C  
ATOM   1280  CB  LYS A 154       9.615   5.183 -14.577  1.00 97.06           C  
ATOM   1281  O   LYS A 154      12.662   5.830 -13.600  1.00 97.06           O  
ATOM   1282  CG  LYS A 154      10.285   5.575 -15.885  1.00 97.06           C  
ATOM   1283  CD  LYS A 154       9.262   5.811 -16.989  1.00 97.06           C  
ATOM   1284  CE  LYS A 154       9.935   6.101 -18.324  1.00 97.06           C  
ATOM   1285  NZ  LYS A 154       8.944   6.172 -19.440  1.00 97.06           N  
ATOM   1286  N   PHE A 155      11.164   6.482 -12.098  1.00 97.41           N  
ATOM   1287  CA  PHE A 155      11.958   7.646 -11.723  1.00 97.41           C  
ATOM   1288  C   PHE A 155      12.285   7.621 -10.234  1.00 97.41           C  
ATOM   1289  CB  PHE A 155      11.218   8.940 -12.076  1.00 97.41           C  
ATOM   1290  O   PHE A 155      12.314   8.667  -9.582  1.00 97.41           O  
ATOM   1291  CG  PHE A 155      10.857   9.054 -13.533  1.00 97.41           C  
ATOM   1292  CD1 PHE A 155      11.834   9.310 -14.487  1.00 97.41           C  
ATOM   1293  CD2 PHE A 155       9.540   8.906 -13.947  1.00 97.41           C  
ATOM   1294  CE1 PHE A 155      11.503   9.416 -15.836  1.00 97.41           C  
ATOM   1295  CE2 PHE A 155       9.201   9.011 -15.293  1.00 97.41           C  
ATOM   1296  CZ  PHE A 155      10.184   9.267 -16.236  1.00 97.41           C  
ATOM   1297  N   SER A 156      12.435   6.479  -9.724  1.00 96.82           N  
ATOM   1298  CA  SER A 156      12.648   6.277  -8.295  1.00 96.82           C  
ATOM   1299  C   SER A 156      13.734   7.205  -7.761  1.00 96.82           C  
ATOM   1300  CB  SER A 156      13.024   4.822  -8.010  1.00 96.82           C  
ATOM   1301  O   SER A 156      14.815   7.305  -8.346  1.00 96.82           O  
ATOM   1302  OG  SER A 156      13.074   4.580  -6.614  1.00 96.82           O  
ATOM   1303  N   GLU A 157      13.421   7.840  -6.738  1.00 96.01           N  
ATOM   1304  CA  GLU A 157      14.273   8.718  -5.943  1.00 96.01           C  
ATOM   1305  C   GLU A 157      14.700   9.946  -6.742  1.00 96.01           C  
ATOM   1306  CB  GLU A 157      15.506   7.961  -5.442  1.00 96.01           C  
ATOM   1307  O   GLU A 157      15.770  10.508  -6.501  1.00 96.01           O  
ATOM   1308  CG  GLU A 157      15.178   6.762  -4.565  1.00 96.01           C  
ATOM   1309  CD  GLU A 157      14.101   7.052  -3.531  1.00 96.01           C  
ATOM   1310  OE1 GLU A 157      13.738   6.135  -2.759  1.00 96.01           O  
ATOM   1311  OE2 GLU A 157      13.615   8.204  -3.494  1.00 96.01           O  
ATOM   1312  N   THR A 158      14.117  10.347  -7.811  1.00 97.35           N  
ATOM   1313  CA  THR A 158      14.257  11.615  -8.519  1.00 97.35           C  
ATOM   1314  C   THR A 158      13.089  12.544  -8.201  1.00 97.35           C  
ATOM   1315  CB  THR A 158      14.344  11.398 -10.041  1.00 97.35           C  
ATOM   1316  O   THR A 158      12.164  12.163  -7.481  1.00 97.35           O  
ATOM   1317  CG2 THR A 158      15.331  10.287 -10.383  1.00 97.35           C  
ATOM   1318  OG1 THR A 158      13.049  11.044 -10.542  1.00 97.35           O  
ATOM   1319  N   ASP A 159      13.144  13.808  -8.734  1.00 96.10           N  
ATOM   1320  CA  ASP A 159      12.090  14.789  -8.496  1.00 96.10           C  
ATOM   1321  C   ASP A 159      10.784  14.364  -9.164  1.00 96.10           C  
ATOM   1322  CB  ASP A 159      12.516  16.168  -9.004  1.00 96.10           C  
ATOM   1323  O   ASP A 159       9.710  14.853  -8.807  1.00 96.10           O  
ATOM   1324  CG  ASP A 159      13.491  16.867  -8.072  1.00 96.10           C  
ATOM   1325  OD1 ASP A 159      13.612  16.458  -6.897  1.00 96.10           O  
ATOM   1326  OD2 ASP A 159      14.141  17.838  -8.516  1.00 96.10           O  
ATOM   1327  N   ALA A 160      10.890  13.387 -10.071  1.00 96.16           N  
ATOM   1328  CA  ALA A 160       9.700  12.921 -10.778  1.00 96.16           C  
ATOM   1329  C   ALA A 160       9.040  11.762 -10.036  1.00 96.16           C  
ATOM   1330  CB  ALA A 160      10.056  12.503 -12.202  1.00 96.16           C  
ATOM   1331  O   ALA A 160       7.999  11.256 -10.463  1.00 96.16           O  
ATOM   1332  N   ASP A 161       9.631  11.291  -8.973  1.00 97.79           N  
ATOM   1333  CA  ASP A 161       9.069  10.260  -8.106  1.00 97.79           C  
ATOM   1334  C   ASP A 161       8.082  10.861  -7.107  1.00 97.79           C  
ATOM   1335  CB  ASP A 161      10.181   9.516  -7.364  1.00 97.79           C  
ATOM   1336  O   ASP A 161       8.474  11.626  -6.224  1.00 97.79           O  
ATOM   1337  CG  ASP A 161       9.665   8.359  -6.528  1.00 97.79           C  
ATOM   1338  OD1 ASP A 161       8.432   8.210  -6.388  1.00 97.79           O  
ATOM   1339  OD2 ASP A 161      10.499   7.591  -6.001  1.00 97.79           O  
ATOM   1340  N   PRO A 162       6.806  10.461  -7.137  1.00 95.41           N  
ATOM   1341  CA  PRO A 162       5.792  11.069  -6.272  1.00 95.41           C  
ATOM   1342  C   PRO A 162       6.046  10.804  -4.790  1.00 95.41           C  
ATOM   1343  CB  PRO A 162       4.492  10.403  -6.731  1.00 95.41           C  
ATOM   1344  O   PRO A 162       5.556  11.546  -3.934  1.00 95.41           O  
ATOM   1345  CG  PRO A 162       4.928   9.157  -7.432  1.00 95.41           C  
ATOM   1346  CD  PRO A 162       6.294   9.388  -8.011  1.00 95.41           C  
ATOM   1347  N   VAL A 163       6.770   9.789  -4.539  1.00 96.29           N  
ATOM   1348  CA  VAL A 163       7.030   9.429  -3.149  1.00 96.29           C  
ATOM   1349  C   VAL A 163       8.535   9.415  -2.892  1.00 96.29           C  
ATOM   1350  CB  VAL A 163       6.415   8.057  -2.794  1.00 96.29           C  
ATOM   1351  O   VAL A 163       9.030   8.597  -2.112  1.00 96.29           O  
ATOM   1352  CG1 VAL A 163       4.890   8.118  -2.847  1.00 96.29           C  
ATOM   1353  CG2 VAL A 163       6.943   6.976  -3.736  1.00 96.29           C  
ATOM   1354  N   ASN A 164       9.201  10.244  -3.405  1.00 97.30           N  
ATOM   1355  CA  ASN A 164      10.655  10.371  -3.414  1.00 97.30           C  
ATOM   1356  C   ASN A 164      11.232  10.308  -2.002  1.00 97.30           C  
ATOM   1357  CB  ASN A 164      11.076  11.670  -4.103  1.00 97.30           C  
ATOM   1358  O   ASN A 164      11.143  11.278  -1.247  1.00 97.30           O  
ATOM   1359  CG  ASN A 164      12.582  11.817  -4.200  1.00 97.30           C  
ATOM   1360  ND2 ASN A 164      13.034  12.932  -4.762  1.00 97.30           N  
ATOM   1361  OD1 ASN A 164      13.333  10.936  -3.775  1.00 97.30           O  
ATOM   1362  N   ALA A 165      11.860   9.203  -1.719  1.00 96.34           N  
ATOM   1363  CA  ALA A 165      12.413   8.990  -0.384  1.00 96.34           C  
ATOM   1364  C   ALA A 165      13.624   9.887  -0.143  1.00 96.34           C  
ATOM   1365  CB  ALA A 165      12.793   7.524  -0.192  1.00 96.34           C  
ATOM   1366  O   ALA A 165      14.010  10.125   1.004  1.00 96.34           O  
ATOM   1367  N   ALA A 166      14.230  10.406  -1.178  1.00 95.67           N  
ATOM   1368  CA  ALA A 166      15.393  11.281  -1.060  1.00 95.67           C  
ATOM   1369  C   ALA A 166      15.007  12.629  -0.457  1.00 95.67           C  
ATOM   1370  CB  ALA A 166      16.049  11.481  -2.424  1.00 95.67           C  
ATOM   1371  O   ALA A 166      15.871  13.384  -0.004  1.00 95.67           O  
ATOM   1372  N   ARG A 167      13.747  12.908  -0.377  1.00 94.43           N  
ATOM   1373  CA  ARG A 167      13.257  14.158   0.195  1.00 94.43           C  
ATOM   1374  C   ARG A 167      13.060  14.030   1.702  1.00 94.43           C  
ATOM   1375  CB  ARG A 167      11.945  14.578  -0.471  1.00 94.43           C  
ATOM   1376  O   ARG A 167      12.637  14.982   2.362  1.00 94.43           O  
ATOM   1377  CG  ARG A 167      12.101  15.012  -1.919  1.00 94.43           C  
ATOM   1378  CD  ARG A 167      10.762  15.372  -2.547  1.00 94.43           C  
ATOM   1379  NE  ARG A 167      10.140  16.510  -1.877  1.00 94.43           N  
ATOM   1380  NH1 ARG A 167       8.170  16.407  -3.079  1.00 94.43           N  
ATOM   1381  NH2 ARG A 167       8.455  18.018  -1.474  1.00 94.43           N  
ATOM   1382  CZ  ARG A 167       8.923  16.976  -2.145  1.00 94.43           C  
ATOM   1383  N   GLY A 168      13.309  12.854   2.176  1.00 95.52           N  
ATOM   1384  CA  GLY A 168      13.242  12.637   3.613  1.00 95.52           C  
ATOM   1385  C   GLY A 168      12.277  11.534   4.006  1.00 95.52           C  
ATOM   1386  O   GLY A 168      11.336  11.234   3.269  1.00 95.52           O  
ATOM   1387  N   PHE A 169      12.553  11.016   5.177  1.00 96.77           N  
ATOM   1388  CA  PHE A 169      11.776   9.897   5.699  1.00 96.77           C  
ATOM   1389  C   PHE A 169      10.303  10.269   5.817  1.00 96.77           C  
ATOM   1390  CB  PHE A 169      12.317   9.456   7.063  1.00 96.77           C  
ATOM   1391  O   PHE A 169       9.433   9.535   5.342  1.00 96.77           O  
ATOM   1392  CG  PHE A 169      11.463   8.424   7.749  1.00 96.77           C  
ATOM   1393  CD1 PHE A 169      10.516   8.802   8.694  1.00 96.77           C  
ATOM   1394  CD2 PHE A 169      11.607   7.076   7.450  1.00 96.77           C  
ATOM   1395  CE1 PHE A 169       9.725   7.849   9.331  1.00 96.77           C  
ATOM   1396  CE2 PHE A 169      10.820   6.118   8.082  1.00 96.77           C  
ATOM   1397  CZ  PHE A 169       9.880   6.506   9.023  1.00 96.77           C  
ATOM   1398  N   TRP A 170       9.984  11.419   6.337  1.00 96.39           N  
ATOM   1399  CA  TRP A 170       8.597  11.763   6.634  1.00 96.39           C  
ATOM   1400  C   TRP A 170       7.866  12.213   5.374  1.00 96.39           C  
ATOM   1401  CB  TRP A 170       8.533  12.864   7.697  1.00 96.39           C  
ATOM   1402  O   TRP A 170       6.648  12.051   5.265  1.00 96.39           O  
ATOM   1403  CG  TRP A 170       9.021  12.435   9.048  1.00 96.39           C  
ATOM   1404  CD1 TRP A 170      10.127  12.893   9.708  1.00 96.39           C  
ATOM   1405  CD2 TRP A 170       8.420  11.457   9.902  1.00 96.39           C  
ATOM   1406  CE2 TRP A 170       9.216  11.373  11.067  1.00 96.39           C  
ATOM   1407  CE3 TRP A 170       7.284  10.643   9.797  1.00 96.39           C  
ATOM   1408  NE1 TRP A 170      10.250  12.259  10.923  1.00 96.39           N  
ATOM   1409  CH2 TRP A 170       7.794   9.722  11.990  1.00 96.39           C  
ATOM   1410  CZ2 TRP A 170       8.911  10.507  12.119  1.00 96.39           C  
ATOM   1411  CZ3 TRP A 170       6.983   9.781  10.845  1.00 96.39           C  
ATOM   1412  N   PHE A 171       8.644  12.764   4.448  1.00 96.18           N  
ATOM   1413  CA  PHE A 171       8.000  13.053   3.172  1.00 96.18           C  
ATOM   1414  C   PHE A 171       7.529  11.769   2.499  1.00 96.18           C  
ATOM   1415  CB  PHE A 171       8.956  13.810   2.245  1.00 96.18           C  
ATOM   1416  O   PHE A 171       6.380  11.676   2.062  1.00 96.18           O  
ATOM   1417  CG  PHE A 171       8.406  14.044   0.864  1.00 96.18           C  
ATOM   1418  CD1 PHE A 171       8.767  13.217  -0.192  1.00 96.18           C  
ATOM   1419  CD2 PHE A 171       7.526  15.092   0.623  1.00 96.18           C  
ATOM   1420  CE1 PHE A 171       8.259  13.431  -1.472  1.00 96.18           C  
ATOM   1421  CE2 PHE A 171       7.014  15.312  -0.653  1.00 96.18           C  
ATOM   1422  CZ  PHE A 171       7.382  14.481  -1.699  1.00 96.18           C  
ATOM   1423  N   SER A 172       8.406  10.748   2.357  1.00 97.36           N  
ATOM   1424  CA  SER A 172       8.058   9.517   1.656  1.00 97.36           C  
ATOM   1425  C   SER A 172       7.036   8.703   2.443  1.00 97.36           C  
ATOM   1426  CB  SER A 172       9.308   8.672   1.402  1.00 97.36           C  
ATOM   1427  O   SER A 172       6.341   7.856   1.878  1.00 97.36           O  
ATOM   1428  OG  SER A 172       9.938   8.327   2.624  1.00 97.36           O  
ATOM   1429  N   HIS A 173       6.916   8.905   3.777  1.00 98.02           N  
ATOM   1430  CA  HIS A 173       5.974   8.140   4.587  1.00 98.02           C  
ATOM   1431  C   HIS A 173       4.566   8.716   4.485  1.00 98.02           C  
ATOM   1432  CB  HIS A 173       6.425   8.112   6.049  1.00 98.02           C  
ATOM   1433  O   HIS A 173       3.616   7.993   4.177  1.00 98.02           O  
ATOM   1434  CG  HIS A 173       5.674   7.130   6.890  1.00 98.02           C  
ATOM   1435  CD2 HIS A 173       4.675   7.308   7.786  1.00 98.02           C  
ATOM   1436  ND1 HIS A 173       5.929   5.776   6.860  1.00 98.02           N  
ATOM   1437  CE1 HIS A 173       5.117   5.162   7.704  1.00 98.02           C  
ATOM   1438  NE2 HIS A 173       4.346   6.069   8.279  1.00 98.02           N  
ATOM   1439  N   ILE A 174       4.377   9.995   4.706  1.00 96.38           N  
ATOM   1440  CA  ILE A 174       3.026  10.544   4.703  1.00 96.38           C  
ATOM   1441  C   ILE A 174       3.036  11.936   4.076  1.00 96.38           C  
ATOM   1442  CB  ILE A 174       2.437  10.604   6.130  1.00 96.38           C  
ATOM   1443  O   ILE A 174       2.005  12.418   3.601  1.00 96.38           O  
ATOM   1444  CG1 ILE A 174       0.946  10.958   6.078  1.00 96.38           C  
ATOM   1445  CG2 ILE A 174       3.208  11.608   6.991  1.00 96.38           C  
ATOM   1446  CD1 ILE A 174       0.227  10.806   7.412  1.00 96.38           C  
ATOM   1447  N   GLY A 175       4.158  12.532   4.009  1.00 93.41           N  
ATOM   1448  CA  GLY A 175       4.297  13.908   3.558  1.00 93.41           C  
ATOM   1449  C   GLY A 175       3.838  14.115   2.127  1.00 93.41           C  
ATOM   1450  O   GLY A 175       3.199  15.121   1.814  1.00 93.41           O  
ATOM   1451  N   TRP A 176       4.090  13.194   1.276  1.00 94.26           N  
ATOM   1452  CA  TRP A 176       3.772  13.353  -0.139  1.00 94.26           C  
ATOM   1453  C   TRP A 176       2.269  13.509  -0.346  1.00 94.26           C  
ATOM   1454  CB  TRP A 176       4.290  12.158  -0.944  1.00 94.26           C  
ATOM   1455  O   TRP A 176       1.830  14.075  -1.349  1.00 94.26           O  
ATOM   1456  CG  TRP A 176       3.635  10.856  -0.590  1.00 94.26           C  
ATOM   1457  CD1 TRP A 176       4.032   9.969   0.372  1.00 94.26           C  
ATOM   1458  CD2 TRP A 176       2.470  10.292  -1.199  1.00 94.26           C  
ATOM   1459  CE2 TRP A 176       2.216   9.061  -0.556  1.00 94.26           C  
ATOM   1460  CE3 TRP A 176       1.615  10.710  -2.228  1.00 94.26           C  
ATOM   1461  NE1 TRP A 176       3.182   8.888   0.398  1.00 94.26           N  
ATOM   1462  CH2 TRP A 176       0.319   8.674  -1.917  1.00 94.26           C  
ATOM   1463  CZ2 TRP A 176       1.140   8.243  -0.908  1.00 94.26           C  
ATOM   1464  CZ3 TRP A 176       0.545   9.893  -2.577  1.00 94.26           C  
ATOM   1465  N   LEU A 177       1.550  13.081   0.581  1.00 90.76           N  
ATOM   1466  CA  LEU A 177       0.098  13.206   0.507  1.00 90.76           C  
ATOM   1467  C   LEU A 177      -0.355  14.577   0.999  1.00 90.76           C  
ATOM   1468  CB  LEU A 177      -0.578  12.106   1.329  1.00 90.76           C  
ATOM   1469  O   LEU A 177      -1.500  14.975   0.772  1.00 90.76           O  
ATOM   1470  CG  LEU A 177      -0.465  10.683   0.780  1.00 90.76           C  
ATOM   1471  CD1 LEU A 177      -0.827   9.668   1.859  1.00 90.76           C  
ATOM   1472  CD2 LEU A 177      -1.356  10.510  -0.445  1.00 90.76           C  
ATOM   1473  N   CYS A 178       0.488  15.240   1.699  1.00 90.03           N  
ATOM   1474  CA  CYS A 178       0.130  16.491   2.358  1.00 90.03           C  
ATOM   1475  C   CYS A 178       0.730  17.684   1.624  1.00 90.03           C  
ATOM   1476  CB  CYS A 178       0.601  16.485   3.812  1.00 90.03           C  
ATOM   1477  O   CYS A 178       0.677  18.812   2.118  1.00 90.03           O  
ATOM   1478  SG  CYS A 178      -0.140  15.176   4.811  1.00 90.03           S  
ATOM   1479  N   MET A 179       1.276  17.318   0.508  1.00 88.86           N  
ATOM   1480  CA  MET A 179       1.896  18.378  -0.280  1.00 88.86           C  
ATOM   1481  C   MET A 179       1.494  18.272  -1.747  1.00 88.86           C  
ATOM   1482  CB  MET A 179       3.420  18.325  -0.151  1.00 88.86           C  
ATOM   1483  O   MET A 179       1.240  17.175  -2.248  1.00 88.86           O  
ATOM   1484  CG  MET A 179       3.915  18.378   1.285  1.00 88.86           C  
ATOM   1485  SD  MET A 179       5.740  18.227   1.406  1.00 88.86           S  
ATOM   1486  CE  MET A 179       6.233  19.906   0.925  1.00 88.86           C  
ATOM   1487  N   LYS A 180       1.423  19.446  -2.289  1.00 87.75           N  
ATOM   1488  CA  LYS A 180       1.181  19.425  -3.729  1.00 87.75           C  
ATOM   1489  C   LYS A 180       2.292  18.679  -4.462  1.00 87.75           C  
ATOM   1490  CB  LYS A 180       1.056  20.848  -4.274  1.00 87.75           C  
ATOM   1491  O   LYS A 180       3.443  18.680  -4.021  1.00 87.75           O  
ATOM   1492  CG  LYS A 180      -0.147  21.612  -3.741  1.00 87.75           C  
ATOM   1493  CD  LYS A 180      -0.228  23.012  -4.335  1.00 87.75           C  
ATOM   1494  CE  LYS A 180      -1.426  23.782  -3.794  1.00 87.75           C  
ATOM   1495  NZ  LYS A 180      -1.463  25.182  -4.311  1.00 87.75           N  
ATOM   1496  N   ARG A 181       1.970  18.115  -5.615  1.00 88.22           N  
ATOM   1497  CA  ARG A 181       2.920  17.297  -6.363  1.00 88.22           C  
ATOM   1498  C   ARG A 181       4.023  18.157  -6.971  1.00 88.22           C  
ATOM   1499  CB  ARG A 181       2.203  16.510  -7.462  1.00 88.22           C  
ATOM   1500  O   ARG A 181       3.762  19.261  -7.453  1.00 88.22           O  
ATOM   1501  CG  ARG A 181       1.220  15.475  -6.937  1.00 88.22           C  
ATOM   1502  CD  ARG A 181       0.680  14.593  -8.054  1.00 88.22           C  
ATOM   1503  NE  ARG A 181      -0.048  13.442  -7.528  1.00 88.22           N  
ATOM   1504  NH1 ARG A 181      -0.421  12.473  -9.592  1.00 88.22           N  
ATOM   1505  NH2 ARG A 181      -1.200  11.462  -7.688  1.00 88.22           N  
ATOM   1506  CZ  ARG A 181      -0.555  12.462  -8.270  1.00 88.22           C  
ATOM   1507  N   HIS A 182       5.192  17.584  -6.968  1.00 91.51           N  
ATOM   1508  CA  HIS A 182       6.302  18.242  -7.648  1.00 91.51           C  
ATOM   1509  C   HIS A 182       6.019  18.401  -9.138  1.00 91.51           C  
ATOM   1510  CB  HIS A 182       7.598  17.456  -7.441  1.00 91.51           C  
ATOM   1511  O   HIS A 182       5.456  17.501  -9.767  1.00 91.51           O  
ATOM   1512  CG  HIS A 182       8.829  18.220  -7.815  1.00 91.51           C  
ATOM   1513  CD2 HIS A 182       9.764  18.829  -7.049  1.00 91.51           C  
ATOM   1514  ND1 HIS A 182       9.208  18.426  -9.124  1.00 91.51           N  
ATOM   1515  CE1 HIS A 182      10.327  19.131  -9.146  1.00 91.51           C  
ATOM   1516  NE2 HIS A 182      10.685  19.388  -7.900  1.00 91.51           N  
ATOM   1517  N   PRO A 183       6.458  19.608  -9.700  1.00 91.14           N  
ATOM   1518  CA  PRO A 183       6.200  19.844 -11.122  1.00 91.14           C  
ATOM   1519  C   PRO A 183       6.742  18.730 -12.014  1.00 91.14           C  
ATOM   1520  CB  PRO A 183       6.923  21.165 -11.397  1.00 91.14           C  
ATOM   1521  O   PRO A 183       6.125  18.389 -13.026  1.00 91.14           O  
ATOM   1522  CG  PRO A 183       6.889  21.898 -10.094  1.00 91.14           C  
ATOM   1523  CD  PRO A 183       7.049  20.901  -8.982  1.00 91.14           C  
ATOM   1524  N   GLU A 184       7.827  18.118 -11.627  1.00 93.12           N  
ATOM   1525  CA  GLU A 184       8.405  17.042 -12.427  1.00 93.12           C  
ATOM   1526  C   GLU A 184       7.521  15.799 -12.402  1.00 93.12           C  
ATOM   1527  CB  GLU A 184       9.812  16.698 -11.930  1.00 93.12           C  
ATOM   1528  O   GLU A 184       7.474  15.044 -13.375  1.00 93.12           O  
ATOM   1529  CG  GLU A 184      10.862  17.739 -12.288  1.00 93.12           C  
ATOM   1530  CD  GLU A 184      10.955  18.009 -13.782  1.00 93.12           C  
ATOM   1531  OE1 GLU A 184      10.813  19.182 -14.197  1.00 93.12           O  
ATOM   1532  OE2 GLU A 184      11.170  17.040 -14.543  1.00 93.12           O  
ATOM   1533  N   VAL A 185       6.875  15.576 -11.319  1.00 91.93           N  
ATOM   1534  CA  VAL A 185       5.940  14.460 -11.223  1.00 91.93           C  
ATOM   1535  C   VAL A 185       4.795  14.659 -12.214  1.00 91.93           C  
ATOM   1536  CB  VAL A 185       5.384  14.308  -9.789  1.00 91.93           C  
ATOM   1537  O   VAL A 185       4.448  13.742 -12.963  1.00 91.93           O  
ATOM   1538  CG1 VAL A 185       4.223  13.314  -9.763  1.00 91.93           C  
ATOM   1539  CG2 VAL A 185       6.490  13.867  -8.832  1.00 91.93           C  
ATOM   1540  N   LEU A 186       4.274  15.883 -12.265  1.00 87.75           N  
ATOM   1541  CA  LEU A 186       3.154  16.202 -13.145  1.00 87.75           C  
ATOM   1542  C   LEU A 186       3.569  16.108 -14.609  1.00 87.75           C  
ATOM   1543  CB  LEU A 186       2.618  17.604 -12.843  1.00 87.75           C  
ATOM   1544  O   LEU A 186       2.825  15.578 -15.437  1.00 87.75           O  
ATOM   1545  CG  LEU A 186       2.113  17.845 -11.420  1.00 87.75           C  
ATOM   1546  CD1 LEU A 186       1.721  19.308 -11.237  1.00 87.75           C  
ATOM   1547  CD2 LEU A 186       0.935  16.928 -11.107  1.00 87.75           C  
ATOM   1548  N   LYS A 187       4.691  16.592 -14.861  1.00 88.37           N  
ATOM   1549  CA  LYS A 187       5.220  16.584 -16.222  1.00 88.37           C  
ATOM   1550  C   LYS A 187       5.402  15.157 -16.733  1.00 88.37           C  
ATOM   1551  CB  LYS A 187       6.551  17.336 -16.286  1.00 88.37           C  
ATOM   1552  O   LYS A 187       4.930  14.817 -17.820  1.00 88.37           O  
ATOM   1553  CG  LYS A 187       7.151  17.415 -17.681  1.00 88.37           C  
ATOM   1554  CD  LYS A 187       8.500  18.122 -17.670  1.00 88.37           C  
ATOM   1555  CE  LYS A 187       9.148  18.113 -19.048  1.00 88.37           C  
ATOM   1556  NZ  LYS A 187      10.488  18.772 -19.035  1.00 88.37           N  
ATOM   1557  N   LYS A 188       6.020  14.314 -15.973  1.00 89.79           N  
ATOM   1558  CA  LYS A 188       6.353  12.958 -16.399  1.00 89.79           C  
ATOM   1559  C   LYS A 188       5.125  12.053 -16.365  1.00 89.79           C  
ATOM   1560  CB  LYS A 188       7.458  12.374 -15.517  1.00 89.79           C  
ATOM   1561  O   LYS A 188       5.042  11.081 -17.118  1.00 89.79           O  
ATOM   1562  CG  LYS A 188       8.805  13.064 -15.673  1.00 89.79           C  
ATOM   1563  CD  LYS A 188       9.397  12.826 -17.056  1.00 89.79           C  
ATOM   1564  CE  LYS A 188      10.792  13.425 -17.179  1.00 89.79           C  
ATOM   1565  NZ  LYS A 188      11.359  13.234 -18.547  1.00 89.79           N  
ATOM   1566  N   ALA A 189       4.225  12.372 -15.537  1.00 86.72           N  
ATOM   1567  CA  ALA A 189       2.990  11.596 -15.447  1.00 86.72           C  
ATOM   1568  C   ALA A 189       2.197  11.676 -16.748  1.00 86.72           C  
ATOM   1569  CB  ALA A 189       2.139  12.083 -14.277  1.00 86.72           C  
ATOM   1570  O   ALA A 189       1.563  10.700 -17.157  1.00 86.72           O  
ATOM   1571  N   LYS A 190       2.259  12.805 -17.421  1.00 85.04           N  
ATOM   1572  CA  LYS A 190       1.525  13.019 -18.665  1.00 85.04           C  
ATOM   1573  C   LYS A 190       2.098  12.171 -19.796  1.00 85.04           C  
ATOM   1574  CB  LYS A 190       1.549  14.498 -19.055  1.00 85.04           C  
ATOM   1575  O   LYS A 190       1.412  11.895 -20.782  1.00 85.04           O  
ATOM   1576  CG  LYS A 190       0.759  15.399 -18.117  1.00 85.04           C  
ATOM   1577  CD  LYS A 190       0.855  16.861 -18.534  1.00 85.04           C  
ATOM   1578  CE  LYS A 190       0.138  17.773 -17.548  1.00 85.04           C  
ATOM   1579  NZ  LYS A 190       0.289  19.213 -17.914  1.00 85.04           N  
ATOM   1580  N   GLN A 191       3.246  11.701 -19.589  1.00 87.73           N  
ATOM   1581  CA  GLN A 191       3.947  10.992 -20.654  1.00 87.73           C  
ATOM   1582  C   GLN A 191       3.767   9.482 -20.521  1.00 87.73           C  
ATOM   1583  CB  GLN A 191       5.435  11.346 -20.646  1.00 87.73           C  
ATOM   1584  O   GLN A 191       4.158   8.724 -21.411  1.00 87.73           O  
ATOM   1585  CG  GLN A 191       5.716  12.826 -20.865  1.00 87.73           C  
ATOM   1586  CD  GLN A 191       7.174  13.186 -20.646  1.00 87.73           C  
ATOM   1587  NE2 GLN A 191       7.525  14.435 -20.929  1.00 87.73           N  
ATOM   1588  OE1 GLN A 191       7.977  12.348 -20.224  1.00 87.73           O  
ATOM   1589  N   LEU A 192       3.123   9.078 -19.497  1.00 87.14           N  
ATOM   1590  CA  LEU A 192       2.984   7.650 -19.233  1.00 87.14           C  
ATOM   1591  C   LEU A 192       1.816   7.063 -20.018  1.00 87.14           C  
ATOM   1592  CB  LEU A 192       2.787   7.397 -17.736  1.00 87.14           C  
ATOM   1593  O   LEU A 192       0.744   7.668 -20.089  1.00 87.14           O  
ATOM   1594  CG  LEU A 192       4.044   7.453 -16.867  1.00 87.14           C  
ATOM   1595  CD1 LEU A 192       3.673   7.364 -15.391  1.00 87.14           C  
ATOM   1596  CD2 LEU A 192       5.009   6.335 -17.250  1.00 87.14           C  
ATOM   1597  N   ASP A 193       2.018   5.874 -20.614  1.00 88.38           N  
ATOM   1598  CA  ASP A 193       0.942   5.130 -21.263  1.00 88.38           C  
ATOM   1599  C   ASP A 193       0.180   4.274 -20.253  1.00 88.38           C  
ATOM   1600  CB  ASP A 193       1.498   4.250 -22.384  1.00 88.38           C  
ATOM   1601  O   ASP A 193       0.724   3.307 -19.716  1.00 88.38           O  
ATOM   1602  CG  ASP A 193       0.423   3.451 -23.099  1.00 88.38           C  
ATOM   1603  OD1 ASP A 193      -0.779   3.735 -22.905  1.00 88.38           O  
ATOM   1604  OD2 ASP A 193       0.781   2.527 -23.861  1.00 88.38           O  
ATOM   1605  N   LEU A 194      -1.135   4.541 -20.147  1.00 90.46           N  
ATOM   1606  CA  LEU A 194      -1.942   3.810 -19.177  1.00 90.46           C  
ATOM   1607  C   LEU A 194      -3.105   3.100 -19.862  1.00 90.46           C  
ATOM   1608  CB  LEU A 194      -2.473   4.758 -18.098  1.00 90.46           C  
ATOM   1609  O   LEU A 194      -4.120   2.806 -19.226  1.00 90.46           O  
ATOM   1610  CG  LEU A 194      -1.432   5.357 -17.150  1.00 90.46           C  
ATOM   1611  CD1 LEU A 194      -2.075   6.410 -16.254  1.00 90.46           C  
ATOM   1612  CD2 LEU A 194      -0.778   4.263 -16.314  1.00 90.46           C  
ATOM   1613  N   SER A 195      -2.919   2.962 -21.173  1.00 90.89           N  
ATOM   1614  CA  SER A 195      -4.029   2.423 -21.950  1.00 90.89           C  
ATOM   1615  C   SER A 195      -4.377   1.005 -21.508  1.00 90.89           C  
ATOM   1616  CB  SER A 195      -3.695   2.432 -23.442  1.00 90.89           C  
ATOM   1617  O   SER A 195      -5.545   0.613 -21.522  1.00 90.89           O  
ATOM   1618  OG  SER A 195      -2.530   1.667 -23.701  1.00 90.89           O  
ATOM   1619  N   ASP A 196      -3.406   0.271 -21.102  1.00 91.38           N  
ATOM   1620  CA  ASP A 196      -3.647  -1.102 -20.672  1.00 91.38           C  
ATOM   1621  C   ASP A 196      -4.540  -1.142 -19.434  1.00 91.38           C  
ATOM   1622  CB  ASP A 196      -2.323  -1.816 -20.389  1.00 91.38           C  
ATOM   1623  O   ASP A 196      -5.415  -2.003 -19.321  1.00 91.38           O  
ATOM   1624  CG  ASP A 196      -1.469  -1.095 -19.360  1.00 91.38           C  
ATOM   1625  OD1 ASP A 196      -1.417   0.154 -19.378  1.00 91.38           O  
ATOM   1626  OD2 ASP A 196      -0.842  -1.782 -18.525  1.00 91.38           O  
ATOM   1627  N   ILE A 197      -4.416  -0.255 -18.556  1.00 91.72           N  
ATOM   1628  CA  ILE A 197      -5.177  -0.196 -17.313  1.00 91.72           C  
ATOM   1629  C   ILE A 197      -6.514   0.500 -17.559  1.00 91.72           C  
ATOM   1630  CB  ILE A 197      -4.389   0.533 -16.202  1.00 91.72           C  
ATOM   1631  O   ILE A 197      -7.555   0.046 -17.078  1.00 91.72           O  
ATOM   1632  CG1 ILE A 197      -3.040  -0.154 -15.965  1.00 91.72           C  
ATOM   1633  CG2 ILE A 197      -5.208   0.593 -14.909  1.00 91.72           C  
ATOM   1634  CD1 ILE A 197      -2.108   0.614 -15.038  1.00 91.72           C  
ATOM   1635  N   ALA A 198      -6.419   1.522 -18.343  1.00 88.74           N  
ATOM   1636  CA  ALA A 198      -7.598   2.344 -18.599  1.00 88.74           C  
ATOM   1637  C   ALA A 198      -8.643   1.571 -19.399  1.00 88.74           C  
ATOM   1638  CB  ALA A 198      -7.207   3.623 -19.336  1.00 88.74           C  
ATOM   1639  O   ALA A 198      -9.835   1.884 -19.341  1.00 88.74           O  
ATOM   1640  N   ASN A 199      -8.176   0.640 -20.149  1.00 91.91           N  
ATOM   1641  CA  ASN A 199      -9.081  -0.115 -21.009  1.00 91.91           C  
ATOM   1642  C   ASN A 199      -9.553  -1.400 -20.335  1.00 91.91           C  
ATOM   1643  CB  ASN A 199      -8.411  -0.432 -22.347  1.00 91.91           C  
ATOM   1644  O   ASN A 199     -10.331  -2.161 -20.915  1.00 91.91           O  
ATOM   1645  CG  ASN A 199      -8.277   0.788 -23.237  1.00 91.91           C  
ATOM   1646  ND2 ASN A 199      -7.204   0.838 -24.018  1.00 91.91           N  
ATOM   1647  OD1 ASN A 199      -9.131   1.679 -23.222  1.00 91.91           O  
ATOM   1648  N   ASP A 200      -9.140  -1.674 -19.183  1.00 96.01           N  
ATOM   1649  CA  ASP A 200      -9.620  -2.816 -18.411  1.00 96.01           C  
ATOM   1650  C   ASP A 200     -11.036  -2.573 -17.893  1.00 96.01           C  
ATOM   1651  CB  ASP A 200      -8.676  -3.110 -17.244  1.00 96.01           C  
ATOM   1652  O   ASP A 200     -11.282  -1.600 -17.177  1.00 96.01           O  
ATOM   1653  CG  ASP A 200      -9.027  -4.389 -16.504  1.00 96.01           C  
ATOM   1654  OD1 ASP A 200     -10.160  -4.505 -15.990  1.00 96.01           O  
ATOM   1655  OD2 ASP A 200      -8.161  -5.288 -16.432  1.00 96.01           O  
ATOM   1656  N   PRO A 201     -11.998  -3.467 -18.211  1.00 96.84           N  
ATOM   1657  CA  PRO A 201     -13.402  -3.234 -17.865  1.00 96.84           C  
ATOM   1658  C   PRO A 201     -13.630  -3.134 -16.358  1.00 96.84           C  
ATOM   1659  CB  PRO A 201     -14.116  -4.457 -18.445  1.00 96.84           C  
ATOM   1660  O   PRO A 201     -14.504  -2.388 -15.910  1.00 96.84           O  
ATOM   1661  CG  PRO A 201     -13.206  -4.956 -19.521  1.00 96.84           C  
ATOM   1662  CD  PRO A 201     -11.794  -4.597 -19.155  1.00 96.84           C  
ATOM   1663  N   VAL A 202     -12.909  -3.904 -15.585  1.00 98.39           N  
ATOM   1664  CA  VAL A 202     -13.045  -3.857 -14.133  1.00 98.39           C  
ATOM   1665  C   VAL A 202     -12.581  -2.499 -13.613  1.00 98.39           C  
ATOM   1666  CB  VAL A 202     -12.246  -4.991 -13.451  1.00 98.39           C  
ATOM   1667  O   VAL A 202     -13.248  -1.886 -12.776  1.00 98.39           O  
ATOM   1668  CG1 VAL A 202     -12.250  -4.817 -11.933  1.00 98.39           C  
ATOM   1669  CG2 VAL A 202     -12.817  -6.353 -13.838  1.00 98.39           C  
ATOM   1670  N   ILE A 203     -11.515  -2.025 -14.144  1.00 96.53           N  
ATOM   1671  CA  ILE A 203     -10.964  -0.741 -13.725  1.00 96.53           C  
ATOM   1672  C   ILE A 203     -11.883   0.389 -14.184  1.00 96.53           C  
ATOM   1673  CB  ILE A 203      -9.537  -0.530 -14.280  1.00 96.53           C  
ATOM   1674  O   ILE A 203     -12.107   1.353 -13.447  1.00 96.53           O  
ATOM   1675  CG1 ILE A 203      -8.584  -1.593 -13.722  1.00 96.53           C  
ATOM   1676  CG2 ILE A 203      -9.035   0.880 -13.956  1.00 96.53           C  
ATOM   1677  CD1 ILE A 203      -8.485  -1.599 -12.203  1.00 96.53           C  
ATOM   1678  N   LYS A 204     -12.425   0.261 -15.335  1.00 94.75           N  
ATOM   1679  CA  LYS A 204     -13.366   1.258 -15.837  1.00 94.75           C  
ATOM   1680  C   LYS A 204     -14.576   1.386 -14.916  1.00 94.75           C  
ATOM   1681  CB  LYS A 204     -13.822   0.901 -17.253  1.00 94.75           C  
ATOM   1682  O   LYS A 204     -15.013   2.496 -14.606  1.00 94.75           O  
ATOM   1683  CG  LYS A 204     -12.808   1.246 -18.335  1.00 94.75           C  
ATOM   1684  CD  LYS A 204     -13.360   0.967 -19.727  1.00 94.75           C  
ATOM   1685  CE  LYS A 204     -12.360   1.347 -20.811  1.00 94.75           C  
ATOM   1686  NZ  LYS A 204     -12.888   1.055 -22.178  1.00 94.75           N  
ATOM   1687  N   PHE A 205     -15.055   0.204 -14.543  1.00 95.75           N  
ATOM   1688  CA  PHE A 205     -16.204   0.175 -13.645  1.00 95.75           C  
ATOM   1689  C   PHE A 205     -15.853   0.792 -12.296  1.00 95.75           C  
ATOM   1690  CB  PHE A 205     -16.700  -1.261 -13.452  1.00 95.75           C  
ATOM   1691  O   PHE A 205     -16.608   1.609 -11.766  1.00 95.75           O  
ATOM   1692  CG  PHE A 205     -17.912  -1.371 -12.567  1.00 95.75           C  
ATOM   1693  CD1 PHE A 205     -17.778  -1.621 -11.207  1.00 95.75           C  
ATOM   1694  CD2 PHE A 205     -19.188  -1.224 -13.097  1.00 95.75           C  
ATOM   1695  CE1 PHE A 205     -18.899  -1.723 -10.386  1.00 95.75           C  
ATOM   1696  CE2 PHE A 205     -20.313  -1.325 -12.283  1.00 95.75           C  
ATOM   1697  CZ  PHE A 205     -20.166  -1.575 -10.928  1.00 95.75           C  
ATOM   1698  N   GLU A 206     -14.751   0.310 -11.710  1.00 95.70           N  
ATOM   1699  CA  GLU A 206     -14.295   0.848 -10.431  1.00 95.70           C  
ATOM   1700  C   GLU A 206     -14.145   2.366 -10.493  1.00 95.70           C  
ATOM   1701  CB  GLU A 206     -12.968   0.205 -10.019  1.00 95.70           C  
ATOM   1702  O   GLU A 206     -14.574   3.075  -9.580  1.00 95.70           O  
ATOM   1703  CG  GLU A 206     -12.468   0.648  -8.652  1.00 95.70           C  
ATOM   1704  CD  GLU A 206     -11.616   1.906  -8.704  1.00 95.70           C  
ATOM   1705  OE1 GLU A 206     -11.492   2.599  -7.669  1.00 95.70           O  
ATOM   1706  OE2 GLU A 206     -11.068   2.202  -9.790  1.00 95.70           O  
ATOM   1707  N   GLU A 207     -13.513   2.802 -11.502  1.00 87.80           N  
ATOM   1708  CA  GLU A 207     -13.271   4.234 -11.650  1.00 87.80           C  
ATOM   1709  C   GLU A 207     -14.582   5.006 -11.768  1.00 87.80           C  
ATOM   1710  CB  GLU A 207     -12.388   4.506 -12.872  1.00 87.80           C  
ATOM   1711  O   GLU A 207     -14.726   6.086 -11.191  1.00 87.80           O  
ATOM   1712  CG  GLU A 207     -12.095   5.981 -13.101  1.00 87.80           C  
ATOM   1713  CD  GLU A 207     -11.284   6.613 -11.981  1.00 87.80           C  
ATOM   1714  OE1 GLU A 207     -11.109   7.853 -11.983  1.00 87.80           O  
ATOM   1715  OE2 GLU A 207     -10.820   5.862 -11.094  1.00 87.80           O  
ATOM   1716  N   LYS A 208     -15.476   4.572 -12.536  1.00 90.18           N  
ATOM   1717  CA  LYS A 208     -16.773   5.211 -12.741  1.00 90.18           C  
ATOM   1718  C   LYS A 208     -17.544   5.324 -11.430  1.00 90.18           C  
ATOM   1719  CB  LYS A 208     -17.597   4.433 -13.768  1.00 90.18           C  
ATOM   1720  O   LYS A 208     -18.243   6.313 -11.198  1.00 90.18           O  
ATOM   1721  CG  LYS A 208     -18.960   5.045 -14.059  1.00 90.18           C  
ATOM   1722  CD  LYS A 208     -19.712   4.255 -15.122  1.00 90.18           C  
ATOM   1723  CE  LYS A 208     -21.088   4.848 -15.392  1.00 90.18           C  
ATOM   1724  NZ  LYS A 208     -21.810   4.106 -16.468  1.00 90.18           N  
ATOM   1725  N   HIS A 209     -17.388   4.355 -10.507  1.00 94.35           N  
ATOM   1726  CA  HIS A 209     -18.156   4.298  -9.269  1.00 94.35           C  
ATOM   1727  C   HIS A 209     -17.246   4.416  -8.050  1.00 94.35           C  
ATOM   1728  CB  HIS A 209     -18.963   3.001  -9.198  1.00 94.35           C  
ATOM   1729  O   HIS A 209     -17.594   3.947  -6.964  1.00 94.35           O  
ATOM   1730  CG  HIS A 209     -19.909   2.820 -10.343  1.00 94.35           C  
ATOM   1731  CD2 HIS A 209     -19.961   1.875 -11.311  1.00 94.35           C  
ATOM   1732  ND1 HIS A 209     -20.955   3.682 -10.587  1.00 94.35           N  
ATOM   1733  CE1 HIS A 209     -21.613   3.274 -11.659  1.00 94.35           C  
ATOM   1734  NE2 HIS A 209     -21.031   2.179 -12.118  1.00 94.35           N  
ATOM   1735  N   PHE A 210     -16.171   4.933  -8.242  1.00 90.55           N  
ATOM   1736  CA  PHE A 210     -15.077   4.866  -7.281  1.00 90.55           C  
ATOM   1737  C   PHE A 210     -15.516   5.401  -5.923  1.00 90.55           C  
ATOM   1738  CB  PHE A 210     -13.865   5.653  -7.788  1.00 90.55           C  
ATOM   1739  O   PHE A 210     -15.319   4.746  -4.898  1.00 90.55           O  
ATOM   1740  CG  PHE A 210     -12.773   5.813  -6.765  1.00 90.55           C  
ATOM   1741  CD1 PHE A 210     -12.424   7.072  -6.291  1.00 90.55           C  
ATOM   1742  CD2 PHE A 210     -12.095   4.704  -6.277  1.00 90.55           C  
ATOM   1743  CE1 PHE A 210     -11.414   7.223  -5.344  1.00 90.55           C  
ATOM   1744  CE2 PHE A 210     -11.084   4.847  -5.330  1.00 90.55           C  
ATOM   1745  CZ  PHE A 210     -10.745   6.107  -4.866  1.00 90.55           C  
ATOM   1746  N   GLN A 211     -16.150   6.571  -5.911  1.00 88.14           N  
ATOM   1747  CA  GLN A 211     -16.453   7.224  -4.642  1.00 88.14           C  
ATOM   1748  C   GLN A 211     -17.403   6.377  -3.800  1.00 88.14           C  
ATOM   1749  CB  GLN A 211     -17.057   8.609  -4.881  1.00 88.14           C  
ATOM   1750  O   GLN A 211     -17.166   6.167  -2.609  1.00 88.14           O  
ATOM   1751  CG  GLN A 211     -16.089   9.602  -5.509  1.00 88.14           C  
ATOM   1752  CD  GLN A 211     -14.871   9.863  -4.642  1.00 88.14           C  
ATOM   1753  NE2 GLN A 211     -13.892  10.573  -5.193  1.00 88.14           N  
ATOM   1754  OE1 GLN A 211     -14.811   9.432  -3.486  1.00 88.14           O  
ATOM   1755  N   VAL A 212     -18.392   5.872  -4.495  1.00 93.32           N  
ATOM   1756  CA  VAL A 212     -19.386   5.072  -3.786  1.00 93.32           C  
ATOM   1757  C   VAL A 212     -18.762   3.752  -3.337  1.00 93.32           C  
ATOM   1758  CB  VAL A 212     -20.628   4.802  -4.664  1.00 93.32           C  
ATOM   1759  O   VAL A 212     -18.907   3.352  -2.179  1.00 93.32           O  
ATOM   1760  CG1 VAL A 212     -21.564   3.805  -3.983  1.00 93.32           C  
ATOM   1761  CG2 VAL A 212     -21.362   6.107  -4.965  1.00 93.32           C  
ATOM   1762  N   LEU A 213     -18.040   3.115  -4.205  1.00 96.73           N  
ATOM   1763  CA  LEU A 213     -17.437   1.822  -3.898  1.00 96.73           C  
ATOM   1764  C   LEU A 213     -16.389   1.959  -2.799  1.00 96.73           C  
ATOM   1765  CB  LEU A 213     -16.803   1.215  -5.152  1.00 96.73           C  
ATOM   1766  O   LEU A 213     -16.310   1.116  -1.901  1.00 96.73           O  
ATOM   1767  CG  LEU A 213     -17.769   0.743  -6.240  1.00 96.73           C  
ATOM   1768  CD1 LEU A 213     -16.995   0.258  -7.461  1.00 96.73           C  
ATOM   1769  CD2 LEU A 213     -18.680  -0.356  -5.706  1.00 96.73           C  
ATOM   1770  N   ARG A 214     -15.590   3.026  -2.899  1.00 94.20           N  
ATOM   1771  CA  ARG A 214     -14.570   3.264  -1.883  1.00 94.20           C  
ATOM   1772  C   ARG A 214     -15.199   3.420  -0.502  1.00 94.20           C  
ATOM   1773  CB  ARG A 214     -13.746   4.506  -2.227  1.00 94.20           C  
ATOM   1774  O   ARG A 214     -14.760   2.788   0.461  1.00 94.20           O  
ATOM   1775  CG  ARG A 214     -12.651   4.818  -1.220  1.00 94.20           C  
ATOM   1776  CD  ARG A 214     -11.855   6.053  -1.616  1.00 94.20           C  
ATOM   1777  NE  ARG A 214     -12.610   7.281  -1.379  1.00 94.20           N  
ATOM   1778  NH1 ARG A 214     -10.853   8.700  -1.864  1.00 94.20           N  
ATOM   1779  NH2 ARG A 214     -12.892   9.557  -1.262  1.00 94.20           N  
ATOM   1780  CZ  ARG A 214     -12.116   8.510  -1.502  1.00 94.20           C  
ATOM   1781  N   LEU A 215     -16.241   4.218  -0.416  1.00 93.70           N  
ATOM   1782  CA  LEU A 215     -16.917   4.441   0.857  1.00 93.70           C  
ATOM   1783  C   LEU A 215     -17.555   3.152   1.366  1.00 93.70           C  
ATOM   1784  CB  LEU A 215     -17.984   5.530   0.714  1.00 93.70           C  
ATOM   1785  O   LEU A 215     -17.446   2.827   2.551  1.00 93.70           O  
ATOM   1786  CG  LEU A 215     -18.744   5.905   1.987  1.00 93.70           C  
ATOM   1787  CD1 LEU A 215     -17.784   6.462   3.033  1.00 93.70           C  
ATOM   1788  CD2 LEU A 215     -19.845   6.913   1.675  1.00 93.70           C  
ATOM   1789  N   MET A 216     -18.095   2.388   0.501  1.00 98.23           N  
ATOM   1790  CA  MET A 216     -18.809   1.167   0.864  1.00 98.23           C  
ATOM   1791  C   MET A 216     -17.848   0.117   1.412  1.00 98.23           C  
ATOM   1792  CB  MET A 216     -19.564   0.606  -0.342  1.00 98.23           C  
ATOM   1793  O   MET A 216     -18.086  -0.452   2.478  1.00 98.23           O  
ATOM   1794  CG  MET A 216     -20.815   1.391  -0.701  1.00 98.23           C  
ATOM   1795  SD  MET A 216     -22.044   1.416   0.662  1.00 98.23           S  
ATOM   1796  CE  MET A 216     -22.447  -0.350   0.762  1.00 98.23           C  
ATOM   1797  N   PHE A 217     -16.760  -0.117   0.720  1.00 98.58           N  
ATOM   1798  CA  PHE A 217     -15.901  -1.252   1.037  1.00 98.58           C  
ATOM   1799  C   PHE A 217     -14.874  -0.874   2.098  1.00 98.58           C  
ATOM   1800  CB  PHE A 217     -15.191  -1.759  -0.223  1.00 98.58           C  
ATOM   1801  O   PHE A 217     -14.380  -1.737   2.826  1.00 98.58           O  
ATOM   1802  CG  PHE A 217     -16.064  -2.602  -1.113  1.00 98.58           C  
ATOM   1803  CD1 PHE A 217     -16.381  -3.909  -0.762  1.00 98.58           C  
ATOM   1804  CD2 PHE A 217     -16.566  -2.088  -2.301  1.00 98.58           C  
ATOM   1805  CE1 PHE A 217     -17.189  -4.692  -1.583  1.00 98.58           C  
ATOM   1806  CE2 PHE A 217     -17.373  -2.865  -3.127  1.00 98.58           C  
ATOM   1807  CZ  PHE A 217     -17.683  -4.167  -2.767  1.00 98.58           C  
ATOM   1808  N   THR A 218     -14.594   0.430   2.174  1.00 97.79           N  
ATOM   1809  CA  THR A 218     -13.590   0.829   3.154  1.00 97.79           C  
ATOM   1810  C   THR A 218     -14.224   1.032   4.527  1.00 97.79           C  
ATOM   1811  CB  THR A 218     -12.869   2.119   2.722  1.00 97.79           C  
ATOM   1812  O   THR A 218     -13.687   0.577   5.538  1.00 97.79           O  
ATOM   1813  CG2 THR A 218     -11.824   2.536   3.752  1.00 97.79           C  
ATOM   1814  OG1 THR A 218     -12.223   1.901   1.462  1.00 97.79           O  
ATOM   1815  N   PHE A 219     -15.496   1.584   4.591  1.00 97.45           N  
ATOM   1816  CA  PHE A 219     -15.970   2.051   5.889  1.00 97.45           C  
ATOM   1817  C   PHE A 219     -17.347   1.479   6.201  1.00 97.45           C  
ATOM   1818  CB  PHE A 219     -16.016   3.582   5.926  1.00 97.45           C  
ATOM   1819  O   PHE A 219     -17.591   1.004   7.312  1.00 97.45           O  
ATOM   1820  CG  PHE A 219     -14.671   4.235   5.759  1.00 97.45           C  
ATOM   1821  CD1 PHE A 219     -13.624   3.933   6.622  1.00 97.45           C  
ATOM   1822  CD2 PHE A 219     -14.452   5.151   4.739  1.00 97.45           C  
ATOM   1823  CE1 PHE A 219     -12.378   4.535   6.470  1.00 97.45           C  
ATOM   1824  CE2 PHE A 219     -13.209   5.757   4.580  1.00 97.45           C  
ATOM   1825  CZ  PHE A 219     -12.174   5.449   5.448  1.00 97.45           C  
ATOM   1826  N   ILE A 220     -18.258   1.471   5.289  1.00 98.61           N  
ATOM   1827  CA  ILE A 220     -19.652   1.161   5.588  1.00 98.61           C  
ATOM   1828  C   ILE A 220     -19.800  -0.334   5.864  1.00 98.61           C  
ATOM   1829  CB  ILE A 220     -20.587   1.588   4.434  1.00 98.61           C  
ATOM   1830  O   ILE A 220     -20.280  -0.731   6.928  1.00 98.61           O  
ATOM   1831  CG1 ILE A 220     -20.582   3.113   4.281  1.00 98.61           C  
ATOM   1832  CG2 ILE A 220     -22.007   1.065   4.668  1.00 98.61           C  
ATOM   1833  CD1 ILE A 220     -21.468   3.624   3.152  1.00 98.61           C  
ATOM   1834  N   ILE A 221     -19.381  -1.213   4.984  1.00 98.71           N  
ATOM   1835  CA  ILE A 221     -19.560  -2.655   5.118  1.00 98.71           C  
ATOM   1836  C   ILE A 221     -18.724  -3.173   6.286  1.00 98.71           C  
ATOM   1837  CB  ILE A 221     -19.179  -3.395   3.816  1.00 98.71           C  
ATOM   1838  O   ILE A 221     -19.226  -3.910   7.138  1.00 98.71           O  
ATOM   1839  CG1 ILE A 221     -20.223  -3.130   2.726  1.00 98.71           C  
ATOM   1840  CG2 ILE A 221     -19.026  -4.897   4.074  1.00 98.71           C  
ATOM   1841  CD1 ILE A 221     -19.851  -3.694   1.361  1.00 98.71           C  
ATOM   1842  N   PRO A 222     -17.461  -2.755   6.301  1.00 98.71           N  
ATOM   1843  CA  PRO A 222     -16.646  -3.237   7.418  1.00 98.71           C  
ATOM   1844  C   PRO A 222     -17.241  -2.884   8.779  1.00 98.71           C  
ATOM   1845  CB  PRO A 222     -15.305  -2.529   7.208  1.00 98.71           C  
ATOM   1846  O   PRO A 222     -17.098  -3.648   9.737  1.00 98.71           O  
ATOM   1847  CG  PRO A 222     -15.185  -2.371   5.727  1.00 98.71           C  
ATOM   1848  CD  PRO A 222     -16.539  -2.034   5.171  1.00 98.71           C  
ATOM   1849  N   THR A 223     -17.941  -1.779   8.935  1.00 98.76           N  
ATOM   1850  CA  THR A 223     -18.559  -1.322  10.176  1.00 98.76           C  
ATOM   1851  C   THR A 223     -19.867  -2.064  10.434  1.00 98.76           C  
ATOM   1852  CB  THR A 223     -18.824   0.194  10.143  1.00 98.76           C  
ATOM   1853  O   THR A 223     -20.145  -2.469  11.565  1.00 98.76           O  
ATOM   1854  CG2 THR A 223     -19.538   0.656  11.409  1.00 98.76           C  
ATOM   1855  OG1 THR A 223     -17.575   0.889  10.031  1.00 98.76           O  
ATOM   1856  N   LEU A 224     -20.644  -2.340   9.424  1.00 98.81           N  
ATOM   1857  CA  LEU A 224     -21.960  -2.955   9.560  1.00 98.81           C  
ATOM   1858  C   LEU A 224     -21.836  -4.417   9.976  1.00 98.81           C  
ATOM   1859  CB  LEU A 224     -22.738  -2.852   8.245  1.00 98.81           C  
ATOM   1860  O   LEU A 224     -22.666  -4.923  10.735  1.00 98.81           O  
ATOM   1861  CG  LEU A 224     -23.257  -1.462   7.873  1.00 98.81           C  
ATOM   1862  CD1 LEU A 224     -24.017  -1.516   6.552  1.00 98.81           C  
ATOM   1863  CD2 LEU A 224     -24.143  -0.906   8.983  1.00 98.81           C  
ATOM   1864  N   VAL A 225     -20.854  -5.076   9.561  1.00 98.67           N  
ATOM   1865  CA  VAL A 225     -20.715  -6.513   9.777  1.00 98.67           C  
ATOM   1866  C   VAL A 225     -20.647  -6.807  11.274  1.00 98.67           C  
ATOM   1867  CB  VAL A 225     -19.464  -7.075   9.066  1.00 98.67           C  
ATOM   1868  O   VAL A 225     -21.427  -7.609  11.792  1.00 98.67           O  
ATOM   1869  CG1 VAL A 225     -19.156  -8.490   9.554  1.00 98.67           C  
ATOM   1870  CG2 VAL A 225     -19.660  -7.060   7.551  1.00 98.67           C  
ATOM   1871  N   PRO A 226     -19.728  -6.177  12.044  1.00 98.55           N  
ATOM   1872  CA  PRO A 226     -19.710  -6.484  13.476  1.00 98.55           C  
ATOM   1873  C   PRO A 226     -20.988  -6.047  14.189  1.00 98.55           C  
ATOM   1874  CB  PRO A 226     -18.502  -5.696  13.990  1.00 98.55           C  
ATOM   1875  O   PRO A 226     -21.413  -6.692  15.151  1.00 98.55           O  
ATOM   1876  CG  PRO A 226     -18.232  -4.677  12.930  1.00 98.55           C  
ATOM   1877  CD  PRO A 226     -18.721  -5.214  11.616  1.00 98.55           C  
ATOM   1878  N   VAL A 227     -21.631  -5.026  13.696  1.00 98.69           N  
ATOM   1879  CA  VAL A 227     -22.840  -4.492  14.315  1.00 98.69           C  
ATOM   1880  C   VAL A 227     -23.986  -5.489  14.154  1.00 98.69           C  
ATOM   1881  CB  VAL A 227     -23.233  -3.127  13.708  1.00 98.69           C  
ATOM   1882  O   VAL A 227     -24.688  -5.798  15.120  1.00 98.69           O  
ATOM   1883  CG1 VAL A 227     -24.620  -2.702  14.187  1.00 98.69           C  
ATOM   1884  CG2 VAL A 227     -22.193  -2.066  14.066  1.00 98.69           C  
ATOM   1885  N   TYR A 228     -24.031  -6.111  13.047  1.00 98.47           N  
ATOM   1886  CA  TYR A 228     -25.206  -6.919  12.742  1.00 98.47           C  
ATOM   1887  C   TYR A 228     -24.927  -8.399  12.978  1.00 98.47           C  
ATOM   1888  CB  TYR A 228     -25.651  -6.696  11.293  1.00 98.47           C  
ATOM   1889  O   TYR A 228     -25.843  -9.171  13.272  1.00 98.47           O  
ATOM   1890  CG  TYR A 228     -26.397  -5.402  11.080  1.00 98.47           C  
ATOM   1891  CD1 TYR A 228     -27.710  -5.251  11.522  1.00 98.47           C  
ATOM   1892  CD2 TYR A 228     -25.793  -4.328  10.435  1.00 98.47           C  
ATOM   1893  CE1 TYR A 228     -28.403  -4.061  11.326  1.00 98.47           C  
ATOM   1894  CE2 TYR A 228     -26.476  -3.133  10.234  1.00 98.47           C  
ATOM   1895  OH  TYR A 228     -28.459  -1.829  10.485  1.00 98.47           O  
ATOM   1896  CZ  TYR A 228     -27.778  -3.009  10.682  1.00 98.47           C  
ATOM   1897  N   PHE A 229     -23.688  -8.796  12.918  1.00 98.23           N  
ATOM   1898  CA  PHE A 229     -23.439 -10.232  12.955  1.00 98.23           C  
ATOM   1899  C   PHE A 229     -23.011 -10.671  14.351  1.00 98.23           C  
ATOM   1900  CB  PHE A 229     -22.368 -10.620  11.931  1.00 98.23           C  
ATOM   1901  O   PHE A 229     -23.186 -11.833  14.722  1.00 98.23           O  
ATOM   1902  CG  PHE A 229     -22.878 -10.695  10.518  1.00 98.23           C  
ATOM   1903  CD1 PHE A 229     -23.388 -11.884  10.010  1.00 98.23           C  
ATOM   1904  CD2 PHE A 229     -22.848  -9.575   9.696  1.00 98.23           C  
ATOM   1905  CE1 PHE A 229     -23.861 -11.956   8.701  1.00 98.23           C  
ATOM   1906  CE2 PHE A 229     -23.319  -9.640   8.388  1.00 98.23           C  
ATOM   1907  CZ  PHE A 229     -23.824 -10.831   7.892  1.00 98.23           C  
ATOM   1908  N   TRP A 230     -22.455  -9.777  15.122  1.00 97.59           N  
ATOM   1909  CA  TRP A 230     -22.180 -10.232  16.480  1.00 97.59           C  
ATOM   1910  C   TRP A 230     -22.510  -9.144  17.496  1.00 97.59           C  
ATOM   1911  CB  TRP A 230     -20.715 -10.653  16.621  1.00 97.59           C  
ATOM   1912  O   TRP A 230     -21.947  -9.119  18.594  1.00 97.59           O  
ATOM   1913  CG  TRP A 230     -19.737  -9.629  16.127  1.00 97.59           C  
ATOM   1914  CD1 TRP A 230     -19.213  -8.582  16.832  1.00 97.59           C  
ATOM   1915  CD2 TRP A 230     -19.170  -9.553  14.815  1.00 97.59           C  
ATOM   1916  CE2 TRP A 230     -18.309  -8.433  14.797  1.00 97.59           C  
ATOM   1917  CE3 TRP A 230     -19.306 -10.324  13.653  1.00 97.59           C  
ATOM   1918  NE1 TRP A 230     -18.354  -7.859  16.038  1.00 97.59           N  
ATOM   1919  CH2 TRP A 230     -17.738  -8.837  12.536  1.00 97.59           C  
ATOM   1920  CZ2 TRP A 230     -17.587  -8.066  13.659  1.00 97.59           C  
ATOM   1921  CZ3 TRP A 230     -18.586  -9.957  12.522  1.00 97.59           C  
ATOM   1922  N   ASN A 231     -23.505  -8.201  17.176  1.00 97.92           N  
ATOM   1923  CA  ASN A 231     -24.151  -7.188  18.005  1.00 97.92           C  
ATOM   1924  C   ASN A 231     -23.129  -6.253  18.644  1.00 97.92           C  
ATOM   1925  CB  ASN A 231     -25.014  -7.847  19.083  1.00 97.92           C  
ATOM   1926  O   ASN A 231     -23.226  -5.938  19.832  1.00 97.92           O  
ATOM   1927  CG  ASN A 231     -26.098  -6.926  19.607  1.00 97.92           C  
ATOM   1928  ND2 ASN A 231     -26.500  -7.134  20.855  1.00 97.92           N  
ATOM   1929  OD1 ASN A 231     -26.570  -6.035  18.896  1.00 97.92           O  
ATOM   1930  N   GLU A 232     -22.119  -5.844  17.950  1.00 98.46           N  
ATOM   1931  CA  GLU A 232     -21.146  -4.854  18.404  1.00 98.46           C  
ATOM   1932  C   GLU A 232     -21.760  -3.458  18.453  1.00 98.46           C  
ATOM   1933  CB  GLU A 232     -19.914  -4.856  17.495  1.00 98.46           C  
ATOM   1934  O   GLU A 232     -22.639  -3.133  17.652  1.00 98.46           O  
ATOM   1935  CG  GLU A 232     -18.783  -3.967  17.992  1.00 98.46           C  
ATOM   1936  CD  GLU A 232     -18.266  -4.366  19.365  1.00 98.46           C  
ATOM   1937  OE1 GLU A 232     -18.833  -3.909  20.383  1.00 98.46           O  
ATOM   1938  OE2 GLU A 232     -17.284  -5.140  19.423  1.00 98.46           O  
ATOM   1939  N   SER A 233     -21.360  -2.695  19.392  1.00 98.38           N  
ATOM   1940  CA  SER A 233     -21.831  -1.315  19.434  1.00 98.38           C  
ATOM   1941  C   SER A 233     -21.284  -0.508  18.262  1.00 98.38           C  
ATOM   1942  CB  SER A 233     -21.430  -0.651  20.752  1.00 98.38           C  
ATOM   1943  O   SER A 233     -20.186  -0.780  17.773  1.00 98.38           O  
ATOM   1944  OG  SER A 233     -20.042  -0.366  20.769  1.00 98.38           O  
ATOM   1945  N   TRP A 234     -22.037   0.527  17.927  1.00 98.64           N  
ATOM   1946  CA  TRP A 234     -21.603   1.411  16.851  1.00 98.64           C  
ATOM   1947  C   TRP A 234     -20.284   2.091  17.202  1.00 98.64           C  
ATOM   1948  CB  TRP A 234     -22.673   2.467  16.557  1.00 98.64           C  
ATOM   1949  O   TRP A 234     -19.409   2.243  16.346  1.00 98.64           O  
ATOM   1950  CG  TRP A 234     -23.877   1.931  15.843  1.00 98.64           C  
ATOM   1951  CD1 TRP A 234     -25.088   1.615  16.394  1.00 98.64           C  
ATOM   1952  CD2 TRP A 234     -23.984   1.643  14.446  1.00 98.64           C  
ATOM   1953  CE2 TRP A 234     -25.291   1.155  14.218  1.00 98.64           C  
ATOM   1954  CE3 TRP A 234     -23.102   1.751  13.363  1.00 98.64           C  
ATOM   1955  NE1 TRP A 234     -25.943   1.148  15.422  1.00 98.64           N  
ATOM   1956  CH2 TRP A 234     -24.852   0.892  11.907  1.00 98.64           C  
ATOM   1957  CZ2 TRP A 234     -25.735   0.776  12.949  1.00 98.64           C  
ATOM   1958  CZ3 TRP A 234     -23.547   1.373  12.101  1.00 98.64           C  
ATOM   1959  N   TYR A 235     -20.178   2.408  18.390  1.00 98.70           N  
ATOM   1960  CA  TYR A 235     -18.975   3.105  18.832  1.00 98.70           C  
ATOM   1961  C   TYR A 235     -17.729   2.274  18.549  1.00 98.70           C  
ATOM   1962  CB  TYR A 235     -19.058   3.427  20.327  1.00 98.70           C  
ATOM   1963  O   TYR A 235     -16.780   2.758  17.927  1.00 98.70           O  
ATOM   1964  CG  TYR A 235     -17.773   3.967  20.905  1.00 98.70           C  
ATOM   1965  CD1 TYR A 235     -16.913   3.145  21.630  1.00 98.70           C  
ATOM   1966  CD2 TYR A 235     -17.415   5.299  20.727  1.00 98.70           C  
ATOM   1967  CE1 TYR A 235     -15.728   3.638  22.166  1.00 98.70           C  
ATOM   1968  CE2 TYR A 235     -16.232   5.803  21.259  1.00 98.70           C  
ATOM   1969  OH  TYR A 235     -14.225   5.460  22.503  1.00 98.70           O  
ATOM   1970  CZ  TYR A 235     -15.397   4.966  21.975  1.00 98.70           C  
ATOM   1971  N   TRP A 236     -17.689   0.997  18.997  1.00 98.52           N  
ATOM   1972  CA  TRP A 236     -16.502   0.158  18.859  1.00 98.52           C  
ATOM   1973  C   TRP A 236     -16.307  -0.275  17.410  1.00 98.52           C  
ATOM   1974  CB  TRP A 236     -16.605  -1.073  19.764  1.00 98.52           C  
ATOM   1975  O   TRP A 236     -15.174  -0.426  16.948  1.00 98.52           O  
ATOM   1976  CG  TRP A 236     -16.609  -0.753  21.228  1.00 98.52           C  
ATOM   1977  CD1 TRP A 236     -17.583  -1.061  22.137  1.00 98.52           C  
ATOM   1978  CD2 TRP A 236     -15.589  -0.059  21.953  1.00 98.52           C  
ATOM   1979  CE2 TRP A 236     -16.012   0.019  23.299  1.00 98.52           C  
ATOM   1980  CE3 TRP A 236     -14.358   0.506  21.596  1.00 98.52           C  
ATOM   1981  NE1 TRP A 236     -17.230  -0.600  23.384  1.00 98.52           N  
ATOM   1982  CH2 TRP A 236     -14.045   1.183  23.911  1.00 98.52           C  
ATOM   1983  CZ2 TRP A 236     -15.245   0.639  24.288  1.00 98.52           C  
ATOM   1984  CZ3 TRP A 236     -13.596   1.123  22.582  1.00 98.52           C  
ATOM   1985  N   ALA A 237     -17.399  -0.467  16.728  1.00 98.63           N  
ATOM   1986  CA  ALA A 237     -17.314  -0.843  15.319  1.00 98.63           C  
ATOM   1987  C   ALA A 237     -16.693   0.277  14.489  1.00 98.63           C  
ATOM   1988  CB  ALA A 237     -18.698  -1.196  14.779  1.00 98.63           C  
ATOM   1989  O   ALA A 237     -15.796   0.033  13.679  1.00 98.63           O  
ATOM   1990  N   ILE A 238     -17.105   1.498  14.733  1.00 98.74           N  
ATOM   1991  CA  ILE A 238     -16.611   2.651  13.988  1.00 98.74           C  
ATOM   1992  C   ILE A 238     -15.162   2.936  14.378  1.00 98.74           C  
ATOM   1993  CB  ILE A 238     -17.487   3.900  14.232  1.00 98.74           C  
ATOM   1994  O   ILE A 238     -14.309   3.142  13.512  1.00 98.74           O  
ATOM   1995  CG1 ILE A 238     -18.839   3.751  13.524  1.00 98.74           C  
ATOM   1996  CG2 ILE A 238     -16.762   5.167  13.769  1.00 98.74           C  
ATOM   1997  CD1 ILE A 238     -19.865   4.803  13.922  1.00 98.74           C  
ATOM   1998  N   LEU A 239     -14.900   3.013  15.687  1.00 98.74           N  
ATOM   1999  CA  LEU A 239     -13.550   3.298  16.161  1.00 98.74           C  
ATOM   2000  C   LEU A 239     -12.552   2.295  15.593  1.00 98.74           C  
ATOM   2001  CB  LEU A 239     -13.503   3.274  17.691  1.00 98.74           C  
ATOM   2002  O   LEU A 239     -11.494   2.682  15.092  1.00 98.74           O  
ATOM   2003  CG  LEU A 239     -12.165   3.643  18.334  1.00 98.74           C  
ATOM   2004  CD1 LEU A 239     -11.775   5.070  17.963  1.00 98.74           C  
ATOM   2005  CD2 LEU A 239     -12.235   3.478  19.848  1.00 98.74           C  
ATOM   2006  N   SER A 240     -12.888   0.984  15.584  1.00 98.52           N  
ATOM   2007  CA  SER A 240     -11.959  -0.060  15.164  1.00 98.52           C  
ATOM   2008  C   SER A 240     -11.825  -0.103  13.646  1.00 98.52           C  
ATOM   2009  CB  SER A 240     -12.415  -1.424  15.684  1.00 98.52           C  
ATOM   2010  O   SER A 240     -10.716  -0.201  13.117  1.00 98.52           O  
ATOM   2011  OG  SER A 240     -13.648  -1.800  15.095  1.00 98.52           O  
ATOM   2012  N   GLN A 241     -12.961  -0.015  12.918  1.00 98.41           N  
ATOM   2013  CA  GLN A 241     -12.938  -0.282  11.483  1.00 98.41           C  
ATOM   2014  C   GLN A 241     -12.603   0.981  10.695  1.00 98.41           C  
ATOM   2015  CB  GLN A 241     -14.281  -0.849  11.020  1.00 98.41           C  
ATOM   2016  O   GLN A 241     -11.916   0.917   9.673  1.00 98.41           O  
ATOM   2017  CG  GLN A 241     -14.667  -2.153  11.705  1.00 98.41           C  
ATOM   2018  CD  GLN A 241     -13.544  -3.173  11.700  1.00 98.41           C  
ATOM   2019  NE2 GLN A 241     -13.158  -3.637  12.884  1.00 98.41           N  
ATOM   2020  OE1 GLN A 241     -13.028  -3.542  10.640  1.00 98.41           O  
ATOM   2021  N   CYS A 242     -12.960   2.134  11.153  1.00 97.91           N  
ATOM   2022  CA  CYS A 242     -12.802   3.363  10.384  1.00 97.91           C  
ATOM   2023  C   CYS A 242     -11.511   4.080  10.761  1.00 97.91           C  
ATOM   2024  CB  CYS A 242     -13.995   4.292  10.605  1.00 97.91           C  
ATOM   2025  O   CYS A 242     -10.991   4.881   9.982  1.00 97.91           O  
ATOM   2026  SG  CYS A 242     -15.562   3.618  10.011  1.00 97.91           S  
ATOM   2027  N   PHE A 243     -10.997   3.791  11.926  1.00 98.52           N  
ATOM   2028  CA  PHE A 243      -9.826   4.544  12.359  1.00 98.52           C  
ATOM   2029  C   PHE A 243      -8.659   3.609  12.653  1.00 98.52           C  
ATOM   2030  CB  PHE A 243     -10.152   5.382  13.599  1.00 98.52           C  
ATOM   2031  O   PHE A 243      -7.602   3.709  12.025  1.00 98.52           O  
ATOM   2032  CG  PHE A 243     -11.212   6.424  13.366  1.00 98.52           C  
ATOM   2033  CD1 PHE A 243     -10.885   7.657  12.816  1.00 98.52           C  
ATOM   2034  CD2 PHE A 243     -12.537   6.170  13.696  1.00 98.52           C  
ATOM   2035  CE1 PHE A 243     -11.865   8.624  12.599  1.00 98.52           C  
ATOM   2036  CE2 PHE A 243     -13.521   7.130  13.482  1.00 98.52           C  
ATOM   2037  CZ  PHE A 243     -13.183   8.357  12.934  1.00 98.52           C  
ATOM   2038  N   MET A 244      -8.824   2.667  13.523  1.00 98.60           N  
ATOM   2039  CA  MET A 244      -7.718   1.793  13.901  1.00 98.60           C  
ATOM   2040  C   MET A 244      -7.239   0.973  12.708  1.00 98.60           C  
ATOM   2041  CB  MET A 244      -8.132   0.863  15.042  1.00 98.60           C  
ATOM   2042  O   MET A 244      -6.069   1.045  12.328  1.00 98.60           O  
ATOM   2043  CG  MET A 244      -8.412   1.584  16.351  1.00 98.60           C  
ATOM   2044  SD  MET A 244      -9.199   0.495  17.600  1.00 98.60           S  
ATOM   2045  CE  MET A 244      -7.905  -0.762  17.790  1.00 98.60           C  
ATOM   2046  N   ARG A 245      -8.102   0.225  12.110  1.00 98.41           N  
ATOM   2047  CA  ARG A 245      -7.766  -0.635  10.980  1.00 98.41           C  
ATOM   2048  C   ARG A 245      -7.245   0.184   9.804  1.00 98.41           C  
ATOM   2049  CB  ARG A 245      -8.983  -1.456  10.549  1.00 98.41           C  
ATOM   2050  O   ARG A 245      -6.230  -0.166   9.198  1.00 98.41           O  
ATOM   2051  CG  ARG A 245      -8.741  -2.317   9.319  1.00 98.41           C  
ATOM   2052  CD  ARG A 245     -10.025  -2.556   8.536  1.00 98.41           C  
ATOM   2053  NE  ARG A 245     -10.545  -1.318   7.963  1.00 98.41           N  
ATOM   2054  NH1 ARG A 245      -9.904  -1.808   5.798  1.00 98.41           N  
ATOM   2055  NH2 ARG A 245     -10.982   0.161   6.261  1.00 98.41           N  
ATOM   2056  CZ  ARG A 245     -10.476  -0.991   6.676  1.00 98.41           C  
ATOM   2057  N   TYR A 246      -7.986   1.232   9.546  1.00 98.08           N  
ATOM   2058  CA  TYR A 246      -7.688   2.056   8.381  1.00 98.08           C  
ATOM   2059  C   TYR A 246      -6.312   2.701   8.506  1.00 98.08           C  
ATOM   2060  CB  TYR A 246      -8.757   3.138   8.199  1.00 98.08           C  
ATOM   2061  O   TYR A 246      -5.487   2.601   7.595  1.00 98.08           O  
ATOM   2062  CG  TYR A 246      -8.580   3.961   6.946  1.00 98.08           C  
ATOM   2063  CD1 TYR A 246      -8.459   5.347   7.011  1.00 98.08           C  
ATOM   2064  CD2 TYR A 246      -8.535   3.355   5.695  1.00 98.08           C  
ATOM   2065  CE1 TYR A 246      -8.298   6.110   5.860  1.00 98.08           C  
ATOM   2066  CE2 TYR A 246      -8.375   4.108   4.537  1.00 98.08           C  
ATOM   2067  OH  TYR A 246      -8.098   6.233   3.485  1.00 98.08           O  
ATOM   2068  CZ  TYR A 246      -8.257   5.483   4.629  1.00 98.08           C  
ATOM   2069  N   VAL A 247      -6.054   3.336   9.642  1.00 98.31           N  
ATOM   2070  CA  VAL A 247      -4.788   4.027   9.862  1.00 98.31           C  
ATOM   2071  C   VAL A 247      -3.648   3.013   9.916  1.00 98.31           C  
ATOM   2072  CB  VAL A 247      -4.818   4.865  11.160  1.00 98.31           C  
ATOM   2073  O   VAL A 247      -2.570   3.252   9.366  1.00 98.31           O  
ATOM   2074  CG1 VAL A 247      -3.414   5.340  11.529  1.00 98.31           C  
ATOM   2075  CG2 VAL A 247      -5.764   6.054  11.005  1.00 98.31           C  
ATOM   2076  N   TYR A 248      -3.882   1.909  10.529  1.00 97.73           N  
ATOM   2077  CA  TYR A 248      -2.887   0.843  10.558  1.00 97.73           C  
ATOM   2078  C   TYR A 248      -2.535   0.388   9.146  1.00 97.73           C  
ATOM   2079  CB  TYR A 248      -3.395  -0.346  11.378  1.00 97.73           C  
ATOM   2080  O   TYR A 248      -1.358   0.301   8.790  1.00 97.73           O  
ATOM   2081  CG  TYR A 248      -2.529  -1.577  11.263  1.00 97.73           C  
ATOM   2082  CD1 TYR A 248      -2.881  -2.623  10.413  1.00 97.73           C  
ATOM   2083  CD2 TYR A 248      -1.359  -1.698  12.005  1.00 97.73           C  
ATOM   2084  CE1 TYR A 248      -2.087  -3.761  10.306  1.00 97.73           C  
ATOM   2085  CE2 TYR A 248      -0.558  -2.831  11.906  1.00 97.73           C  
ATOM   2086  OH  TYR A 248      -0.140  -4.978  10.952  1.00 97.73           O  
ATOM   2087  CZ  TYR A 248      -0.929  -3.855  11.054  1.00 97.73           C  
ATOM   2088  N   SER A 249      -3.531   0.071   8.391  1.00 96.43           N  
ATOM   2089  CA  SER A 249      -3.327  -0.422   7.033  1.00 96.43           C  
ATOM   2090  C   SER A 249      -2.565   0.591   6.185  1.00 96.43           C  
ATOM   2091  CB  SER A 249      -4.667  -0.747   6.373  1.00 96.43           C  
ATOM   2092  O   SER A 249      -1.650   0.226   5.444  1.00 96.43           O  
ATOM   2093  OG  SER A 249      -5.283  -1.856   7.004  1.00 96.43           O  
ATOM   2094  N   LEU A 250      -2.880   1.880   6.293  1.00 96.33           N  
ATOM   2095  CA  LEU A 250      -2.217   2.923   5.519  1.00 96.33           C  
ATOM   2096  C   LEU A 250      -0.744   3.029   5.899  1.00 96.33           C  
ATOM   2097  CB  LEU A 250      -2.910   4.271   5.732  1.00 96.33           C  
ATOM   2098  O   LEU A 250       0.120   3.147   5.026  1.00 96.33           O  
ATOM   2099  CG  LEU A 250      -4.283   4.439   5.079  1.00 96.33           C  
ATOM   2100  CD1 LEU A 250      -4.883   5.792   5.446  1.00 96.33           C  
ATOM   2101  CD2 LEU A 250      -4.177   4.289   3.565  1.00 96.33           C  
ATOM   2102  N   ASN A 251      -0.471   2.925   7.174  1.00 98.24           N  
ATOM   2103  CA  ASN A 251       0.910   3.057   7.626  1.00 98.24           C  
ATOM   2104  C   ASN A 251       1.759   1.867   7.186  1.00 98.24           C  
ATOM   2105  CB  ASN A 251       0.964   3.215   9.146  1.00 98.24           C  
ATOM   2106  O   ASN A 251       2.955   2.014   6.928  1.00 98.24           O  
ATOM   2107  CG  ASN A 251       0.769   4.651   9.591  1.00 98.24           C  
ATOM   2108  ND2 ASN A 251      -0.455   4.992   9.975  1.00 98.24           N  
ATOM   2109  OD1 ASN A 251       1.711   5.449   9.588  1.00 98.24           O  
ATOM   2110  N   CYS A 252       1.131   0.760   7.134  1.00 97.03           N  
ATOM   2111  CA  CYS A 252       1.857  -0.386   6.598  1.00 97.03           C  
ATOM   2112  C   CYS A 252       2.255  -0.149   5.146  1.00 97.03           C  
ATOM   2113  CB  CYS A 252       1.010  -1.654   6.703  1.00 97.03           C  
ATOM   2114  O   CYS A 252       3.402  -0.388   4.766  1.00 97.03           O  
ATOM   2115  SG  CYS A 252       0.778  -2.235   8.398  1.00 97.03           S  
ATOM   2116  N   THR A 253       1.362   0.347   4.346  1.00 95.98           N  
ATOM   2117  CA  THR A 253       1.628   0.614   2.937  1.00 95.98           C  
ATOM   2118  C   THR A 253       2.653   1.734   2.782  1.00 95.98           C  
ATOM   2119  CB  THR A 253       0.337   0.990   2.186  1.00 95.98           C  
ATOM   2120  O   THR A 253       3.606   1.608   2.011  1.00 95.98           O  
ATOM   2121  CG2 THR A 253       0.610   1.220   0.703  1.00 95.98           C  
ATOM   2122  OG1 THR A 253      -0.616  -0.071   2.325  1.00 95.98           O  
ATOM   2123  N   TRP A 254       2.467   2.779   3.559  1.00 97.63           N  
ATOM   2124  CA  TRP A 254       3.360   3.929   3.456  1.00 97.63           C  
ATOM   2125  C   TRP A 254       4.764   3.574   3.933  1.00 97.63           C  
ATOM   2126  CB  TRP A 254       2.814   5.108   4.267  1.00 97.63           C  
ATOM   2127  O   TRP A 254       5.750   4.145   3.462  1.00 97.63           O  
ATOM   2128  CG  TRP A 254       1.456   5.570   3.831  1.00 97.63           C  
ATOM   2129  CD1 TRP A 254       0.897   5.432   2.591  1.00 97.63           C  
ATOM   2130  CD2 TRP A 254       0.487   6.250   4.635  1.00 97.63           C  
ATOM   2131  CE2 TRP A 254      -0.638   6.494   3.816  1.00 97.63           C  
ATOM   2132  CE3 TRP A 254       0.460   6.676   5.970  1.00 97.63           C  
ATOM   2133  NE1 TRP A 254      -0.362   5.986   2.576  1.00 97.63           N  
ATOM   2134  CH2 TRP A 254      -1.779   7.553   5.599  1.00 97.63           C  
ATOM   2135  CZ2 TRP A 254      -1.779   7.146   4.290  1.00 97.63           C  
ATOM   2136  CZ3 TRP A 254      -0.676   7.325   6.439  1.00 97.63           C  
ATOM   2137  N   GLY A 255       4.829   2.660   4.841  1.00 98.28           N  
ATOM   2138  CA  GLY A 255       6.114   2.205   5.349  1.00 98.28           C  
ATOM   2139  C   GLY A 255       6.993   1.585   4.281  1.00 98.28           C  
ATOM   2140  O   GLY A 255       8.221   1.619   4.383  1.00 98.28           O  
ATOM   2141  N   ILE A 256       6.357   1.054   3.246  1.00 98.20           N  
ATOM   2142  CA  ILE A 256       7.131   0.514   2.133  1.00 98.20           C  
ATOM   2143  C   ILE A 256       7.891   1.642   1.439  1.00 98.20           C  
ATOM   2144  CB  ILE A 256       6.226  -0.224   1.122  1.00 98.20           C  
ATOM   2145  O   ILE A 256       9.055   1.476   1.065  1.00 98.20           O  
ATOM   2146  CG1 ILE A 256       5.627  -1.483   1.760  1.00 98.20           C  
ATOM   2147  CG2 ILE A 256       7.008  -0.573  -0.148  1.00 98.20           C  
ATOM   2148  CD1 ILE A 256       6.665  -2.501   2.211  1.00 98.20           C  
ATOM   2149  N   ASN A 257       7.220   2.757   1.357  1.00 97.48           N  
ATOM   2150  CA  ASN A 257       7.835   3.905   0.699  1.00 97.48           C  
ATOM   2151  C   ASN A 257       8.938   4.518   1.557  1.00 97.48           C  
ATOM   2152  CB  ASN A 257       6.779   4.958   0.359  1.00 97.48           C  
ATOM   2153  O   ASN A 257       9.939   5.009   1.031  1.00 97.48           O  
ATOM   2154  CG  ASN A 257       5.739   4.448  -0.618  1.00 97.48           C  
ATOM   2155  ND2 ASN A 257       4.519   4.961  -0.507  1.00 97.48           N  
ATOM   2156  OD1 ASN A 257       6.028   3.599  -1.466  1.00 97.48           O  
ATOM   2157  N   SER A 258       8.783   4.453   2.792  1.00 98.11           N  
ATOM   2158  CA  SER A 258       9.701   5.102   3.722  1.00 98.11           C  
ATOM   2159  C   SER A 258      10.703   4.106   4.297  1.00 98.11           C  
ATOM   2160  CB  SER A 258       8.927   5.772   4.859  1.00 98.11           C  
ATOM   2161  O   SER A 258      11.890   4.152   3.968  1.00 98.11           O  
ATOM   2162  OG  SER A 258       8.042   4.853   5.475  1.00 98.11           O  
ATOM   2163  N   LEU A 259      10.311   3.126   4.980  1.00 98.35           N  
ATOM   2164  CA  LEU A 259      11.182   2.174   5.661  1.00 98.35           C  
ATOM   2165  C   LEU A 259      11.916   1.294   4.656  1.00 98.35           C  
ATOM   2166  CB  LEU A 259      10.374   1.303   6.626  1.00 98.35           C  
ATOM   2167  O   LEU A 259      13.138   1.147   4.729  1.00 98.35           O  
ATOM   2168  CG  LEU A 259       9.833   1.998   7.877  1.00 98.35           C  
ATOM   2169  CD1 LEU A 259       8.801   1.115   8.570  1.00 98.35           C  
ATOM   2170  CD2 LEU A 259      10.971   2.347   8.830  1.00 98.35           C  
ATOM   2171  N   ALA A 260      11.233   0.732   3.613  1.00 98.08           N  
ATOM   2172  CA  ALA A 260      11.820  -0.200   2.653  1.00 98.08           C  
ATOM   2173  C   ALA A 260      12.688   0.535   1.636  1.00 98.08           C  
ATOM   2174  CB  ALA A 260      10.725  -0.991   1.941  1.00 98.08           C  
ATOM   2175  O   ALA A 260      13.473  -0.087   0.916  1.00 98.08           O  
ATOM   2176  N   HIS A 261      12.609   1.793   1.619  1.00 97.75           N  
ATOM   2177  CA  HIS A 261      13.439   2.558   0.695  1.00 97.75           C  
ATOM   2178  C   HIS A 261      14.627   3.188   1.414  1.00 97.75           C  
ATOM   2179  CB  HIS A 261      12.611   3.640  -0.000  1.00 97.75           C  
ATOM   2180  O   HIS A 261      15.554   3.686   0.772  1.00 97.75           O  
ATOM   2181  CG  HIS A 261      11.841   3.141  -1.181  1.00 97.75           C  
ATOM   2182  CD2 HIS A 261      10.717   2.391  -1.257  1.00 97.75           C  
ATOM   2183  ND1 HIS A 261      12.218   3.405  -2.480  1.00 97.75           N  
ATOM   2184  CE1 HIS A 261      11.355   2.837  -3.307  1.00 97.75           C  
ATOM   2185  NE2 HIS A 261      10.435   2.216  -2.590  1.00 97.75           N  
ATOM   2186  N   ARG A 262      14.647   3.035   2.765  1.00 93.48           N  
ATOM   2187  CA  ARG A 262      15.718   3.728   3.474  1.00 93.48           C  
ATOM   2188  C   ARG A 262      16.535   2.755   4.318  1.00 93.48           C  
ATOM   2189  CB  ARG A 262      15.147   4.837   4.360  1.00 93.48           C  
ATOM   2190  O   ARG A 262      17.749   2.918   4.462  1.00 93.48           O  
ATOM   2191  CG  ARG A 262      14.764   6.097   3.600  1.00 93.48           C  
ATOM   2192  CD  ARG A 262      14.429   7.245   4.542  1.00 93.48           C  
ATOM   2193  NE  ARG A 262      14.226   8.496   3.817  1.00 93.48           N  
ATOM   2194  NH1 ARG A 262      15.992   9.601   4.817  1.00 93.48           N  
ATOM   2195  NH2 ARG A 262      14.701  10.671   3.254  1.00 93.48           N  
ATOM   2196  CZ  ARG A 262      14.974   9.587   3.964  1.00 93.48           C  
ATOM   2197  N   PHE A 263      15.807   1.754   4.819  1.00 96.62           N  
ATOM   2198  CA  PHE A 263      16.464   0.912   5.811  1.00 96.62           C  
ATOM   2199  C   PHE A 263      16.438  -0.551   5.382  1.00 96.62           C  
ATOM   2200  CB  PHE A 263      15.794   1.069   7.180  1.00 96.62           C  
ATOM   2201  O   PHE A 263      15.370  -1.108   5.123  1.00 96.62           O  
ATOM   2202  CG  PHE A 263      15.722   2.494   7.660  1.00 96.62           C  
ATOM   2203  CD1 PHE A 263      16.867   3.160   8.077  1.00 96.62           C  
ATOM   2204  CD2 PHE A 263      14.507   3.167   7.693  1.00 96.62           C  
ATOM   2205  CE1 PHE A 263      16.803   4.479   8.522  1.00 96.62           C  
ATOM   2206  CE2 PHE A 263      14.436   4.484   8.136  1.00 96.62           C  
ATOM   2207  CZ  PHE A 263      15.584   5.138   8.551  1.00 96.62           C  
ATOM   2208  N   GLY A 264      17.682  -1.212   5.317  1.00 96.65           N  
ATOM   2209  CA  GLY A 264      17.788  -2.628   5.003  1.00 96.65           C  
ATOM   2210  C   GLY A 264      18.947  -2.948   4.078  1.00 96.65           C  
ATOM   2211  O   GLY A 264      19.780  -2.085   3.796  1.00 96.65           O  
ATOM   2212  N   GLY A 265      19.005  -4.261   3.666  1.00 96.46           N  
ATOM   2213  CA  GLY A 265      20.098  -4.730   2.830  1.00 96.46           C  
ATOM   2214  C   GLY A 265      19.811  -4.606   1.346  1.00 96.46           C  
ATOM   2215  O   GLY A 265      18.660  -4.418   0.945  1.00 96.46           O  
ATOM   2216  N   HIS A 266      20.831  -4.667   0.513  1.00 97.44           N  
ATOM   2217  CA  HIS A 266      20.755  -4.552  -0.939  1.00 97.44           C  
ATOM   2218  C   HIS A 266      21.410  -5.748  -1.622  1.00 97.44           C  
ATOM   2219  CB  HIS A 266      21.415  -3.254  -1.410  1.00 97.44           C  
ATOM   2220  O   HIS A 266      22.393  -5.592  -2.350  1.00 97.44           O  
ATOM   2221  CG  HIS A 266      20.782  -2.022  -0.846  1.00 97.44           C  
ATOM   2222  CD2 HIS A 266      19.915  -1.137  -1.393  1.00 97.44           C  
ATOM   2223  ND1 HIS A 266      21.028  -1.579   0.436  1.00 97.44           N  
ATOM   2224  CE1 HIS A 266      20.336  -0.472   0.653  1.00 97.44           C  
ATOM   2225  NE2 HIS A 266      19.653  -0.183  -0.441  1.00 97.44           N  
ATOM   2226  N   PRO A 267      20.898  -6.905  -1.429  1.00 96.32           N  
ATOM   2227  CA  PRO A 267      21.533  -8.111  -1.965  1.00 96.32           C  
ATOM   2228  C   PRO A 267      21.454  -8.192  -3.488  1.00 96.32           C  
ATOM   2229  CB  PRO A 267      20.738  -9.247  -1.316  1.00 96.32           C  
ATOM   2230  O   PRO A 267      22.221  -8.929  -4.112  1.00 96.32           O  
ATOM   2231  CG  PRO A 267      19.415  -8.641  -0.976  1.00 96.32           C  
ATOM   2232  CD  PRO A 267      19.626  -7.193  -0.639  1.00 96.32           C  
ATOM   2233  N   TYR A 268      20.603  -7.377  -4.130  1.00 96.81           N  
ATOM   2234  CA  TYR A 268      20.360  -7.539  -5.559  1.00 96.81           C  
ATOM   2235  C   TYR A 268      20.887  -6.341  -6.341  1.00 96.81           C  
ATOM   2236  CB  TYR A 268      18.864  -7.723  -5.833  1.00 96.81           C  
ATOM   2237  O   TYR A 268      21.459  -6.501  -7.422  1.00 96.81           O  
ATOM   2238  CG  TYR A 268      18.263  -8.920  -5.137  1.00 96.81           C  
ATOM   2239  CD1 TYR A 268      18.291 -10.181  -5.730  1.00 96.81           C  
ATOM   2240  CD2 TYR A 268      17.665  -8.794  -3.888  1.00 96.81           C  
ATOM   2241  CE1 TYR A 268      17.736 -11.287  -5.094  1.00 96.81           C  
ATOM   2242  CE2 TYR A 268      17.108  -9.892  -3.243  1.00 96.81           C  
ATOM   2243  OH  TYR A 268      16.598 -12.224  -3.218  1.00 96.81           O  
ATOM   2244  CZ  TYR A 268      17.148 -11.133  -3.852  1.00 96.81           C  
ATOM   2245  N   ASP A 269      20.667  -5.160  -5.819  1.00 97.28           N  
ATOM   2246  CA  ASP A 269      21.179  -3.960  -6.473  1.00 97.28           C  
ATOM   2247  C   ASP A 269      21.567  -2.898  -5.447  1.00 97.28           C  
ATOM   2248  CB  ASP A 269      20.143  -3.396  -7.447  1.00 97.28           C  
ATOM   2249  O   ASP A 269      20.700  -2.238  -4.870  1.00 97.28           O  
ATOM   2250  CG  ASP A 269      20.708  -2.320  -8.358  1.00 97.28           C  
ATOM   2251  OD1 ASP A 269      21.772  -1.748  -8.038  1.00 97.28           O  
ATOM   2252  OD2 ASP A 269      20.082  -2.040  -9.403  1.00 97.28           O  
ATOM   2253  N   LYS A 270      22.839  -2.627  -5.220  1.00 97.37           N  
ATOM   2254  CA  LYS A 270      23.362  -1.717  -4.205  1.00 97.37           C  
ATOM   2255  C   LYS A 270      23.286  -0.267  -4.674  1.00 97.37           C  
ATOM   2256  CB  LYS A 270      24.805  -2.078  -3.851  1.00 97.37           C  
ATOM   2257  O   LYS A 270      23.460   0.659  -3.879  1.00 97.37           O  
ATOM   2258  CG  LYS A 270      25.779  -1.941  -5.012  1.00 97.37           C  
ATOM   2259  CD  LYS A 270      27.189  -2.358  -4.612  1.00 97.37           C  
ATOM   2260  CE  LYS A 270      28.147  -2.300  -5.794  1.00 97.37           C  
ATOM   2261  NZ  LYS A 270      29.511  -2.786  -5.426  1.00 97.37           N  
ATOM   2262  N   ASN A 271      22.961  -0.117  -5.959  1.00 96.38           N  
ATOM   2263  CA  ASN A 271      22.989   1.219  -6.544  1.00 96.38           C  
ATOM   2264  C   ASN A 271      21.629   1.903  -6.446  1.00 96.38           C  
ATOM   2265  CB  ASN A 271      23.448   1.156  -8.003  1.00 96.38           C  
ATOM   2266  O   ASN A 271      21.462   3.033  -6.908  1.00 96.38           O  
ATOM   2267  CG  ASN A 271      24.858   0.621  -8.149  1.00 96.38           C  
ATOM   2268  ND2 ASN A 271      25.051  -0.292  -9.094  1.00 96.38           N  
ATOM   2269  OD1 ASN A 271      25.767   1.024  -7.419  1.00 96.38           O  
ATOM   2270  N   ILE A 272      20.627   1.244  -5.848  1.00 96.38           N  
ATOM   2271  CA  ILE A 272      19.308   1.842  -5.670  1.00 96.38           C  
ATOM   2272  C   ILE A 272      18.970   1.912  -4.183  1.00 96.38           C  
ATOM   2273  CB  ILE A 272      18.222   1.049  -6.431  1.00 96.38           C  
ATOM   2274  O   ILE A 272      19.557   1.193  -3.372  1.00 96.38           O  
ATOM   2275  CG1 ILE A 272      18.178  -0.403  -5.940  1.00 96.38           C  
ATOM   2276  CG2 ILE A 272      18.467   1.109  -7.941  1.00 96.38           C  
ATOM   2277  CD1 ILE A 272      17.081  -1.241  -6.582  1.00 96.38           C  
ATOM   2278  N   GLU A 273      17.947   2.745  -3.849  1.00 96.00           N  
ATOM   2279  CA  GLU A 273      17.633   2.988  -2.444  1.00 96.00           C  
ATOM   2280  C   GLU A 273      16.761   1.874  -1.872  1.00 96.00           C  
ATOM   2281  CB  GLU A 273      16.935   4.340  -2.275  1.00 96.00           C  
ATOM   2282  O   GLU A 273      16.917   1.490  -0.711  1.00 96.00           O  
ATOM   2283  CG  GLU A 273      17.856   5.536  -2.466  1.00 96.00           C  
ATOM   2284  CD  GLU A 273      18.984   5.594  -1.448  1.00 96.00           C  
ATOM   2285  OE1 GLU A 273      20.082   6.090  -1.786  1.00 96.00           O  
ATOM   2286  OE2 GLU A 273      18.767   5.138  -0.303  1.00 96.00           O  
ATOM   2287  N   PRO A 274      15.794   1.344  -2.699  1.00 97.78           N  
ATOM   2288  CA  PRO A 274      14.970   0.264  -2.152  1.00 97.78           C  
ATOM   2289  C   PRO A 274      15.802  -0.855  -1.530  1.00 97.78           C  
ATOM   2290  CB  PRO A 274      14.199  -0.244  -3.373  1.00 97.78           C  
ATOM   2291  O   PRO A 274      16.807  -1.277  -2.108  1.00 97.78           O  
ATOM   2292  CG  PRO A 274      14.187   0.909  -4.324  1.00 97.78           C  
ATOM   2293  CD  PRO A 274      15.493   1.640  -4.204  1.00 97.78           C  
ATOM   2294  N   SER A 275      15.364  -1.260  -0.377  1.00 97.21           N  
ATOM   2295  CA  SER A 275      16.121  -2.258   0.372  1.00 97.21           C  
ATOM   2296  C   SER A 275      15.212  -3.367   0.890  1.00 97.21           C  
ATOM   2297  CB  SER A 275      16.858  -1.604   1.542  1.00 97.21           C  
ATOM   2298  O   SER A 275      13.995  -3.190   0.978  1.00 97.21           O  
ATOM   2299  OG  SER A 275      15.942  -0.994   2.436  1.00 97.21           O  
ATOM   2300  N   GLU A 276      15.853  -4.534   1.189  1.00 96.54           N  
ATOM   2301  CA  GLU A 276      15.100  -5.561   1.902  1.00 96.54           C  
ATOM   2302  C   GLU A 276      14.820  -5.140   3.342  1.00 96.54           C  
ATOM   2303  CB  GLU A 276      15.855  -6.893   1.881  1.00 96.54           C  
ATOM   2304  O   GLU A 276      15.713  -4.650   4.036  1.00 96.54           O  
ATOM   2305  CG  GLU A 276      16.139  -7.417   0.481  1.00 96.54           C  
ATOM   2306  CD  GLU A 276      14.882  -7.799  -0.283  1.00 96.54           C  
ATOM   2307  OE1 GLU A 276      14.921  -7.845  -1.533  1.00 96.54           O  
ATOM   2308  OE2 GLU A 276      13.848  -8.054   0.374  1.00 96.54           O  
ATOM   2309  N   ASN A 277      13.573  -5.330   3.746  1.00 96.63           N  
ATOM   2310  CA  ASN A 277      13.131  -4.928   5.077  1.00 96.63           C  
ATOM   2311  C   ASN A 277      12.140  -5.929   5.665  1.00 96.63           C  
ATOM   2312  CB  ASN A 277      12.513  -3.529   5.038  1.00 96.63           C  
ATOM   2313  O   ASN A 277      10.966  -5.938   5.292  1.00 96.63           O  
ATOM   2314  CG  ASN A 277      12.280  -2.954   6.421  1.00 96.63           C  
ATOM   2315  ND2 ASN A 277      12.880  -1.801   6.693  1.00 96.63           N  
ATOM   2316  OD1 ASN A 277      11.568  -3.542   7.240  1.00 96.63           O  
ATOM   2317  N   PHE A 278      12.618  -6.726   6.622  1.00 93.62           N  
ATOM   2318  CA  PHE A 278      11.844  -7.851   7.132  1.00 93.62           C  
ATOM   2319  C   PHE A 278      10.654  -7.363   7.950  1.00 93.62           C  
ATOM   2320  CB  PHE A 278      12.725  -8.769   7.984  1.00 93.62           C  
ATOM   2321  O   PHE A 278       9.596  -7.996   7.954  1.00 93.62           O  
ATOM   2322  CG  PHE A 278      12.051 -10.052   8.390  1.00 93.62           C  
ATOM   2323  CD1 PHE A 278      11.834 -10.345   9.731  1.00 93.62           C  
ATOM   2324  CD2 PHE A 278      11.635 -10.966   7.430  1.00 93.62           C  
ATOM   2325  CE1 PHE A 278      11.210 -11.532  10.109  1.00 93.62           C  
ATOM   2326  CE2 PHE A 278      11.011 -12.153   7.801  1.00 93.62           C  
ATOM   2327  CZ  PHE A 278      10.801 -12.435   9.141  1.00 93.62           C  
ATOM   2328  N   LEU A 279      10.873  -6.266   8.644  1.00 95.38           N  
ATOM   2329  CA  LEU A 279       9.751  -5.686   9.376  1.00 95.38           C  
ATOM   2330  C   LEU A 279       8.586  -5.388   8.438  1.00 95.38           C  
ATOM   2331  CB  LEU A 279      10.184  -4.406  10.094  1.00 95.38           C  
ATOM   2332  O   LEU A 279       7.436  -5.704   8.750  1.00 95.38           O  
ATOM   2333  CG  LEU A 279       9.092  -3.656  10.860  1.00 95.38           C  
ATOM   2334  CD1 LEU A 279       8.513  -4.541  11.959  1.00 95.38           C  
ATOM   2335  CD2 LEU A 279       9.643  -2.360  11.444  1.00 95.38           C  
ATOM   2336  N   MET A 280       8.883  -4.826   7.290  1.00 96.29           N  
ATOM   2337  CA  MET A 280       7.831  -4.502   6.330  1.00 96.29           C  
ATOM   2338  C   MET A 280       7.264  -5.769   5.697  1.00 96.29           C  
ATOM   2339  CB  MET A 280       8.364  -3.567   5.243  1.00 96.29           C  
ATOM   2340  O   MET A 280       6.106  -5.793   5.278  1.00 96.29           O  
ATOM   2341  CG  MET A 280       8.701  -2.173   5.745  1.00 96.29           C  
ATOM   2342  SD  MET A 280       7.360  -1.450   6.767  1.00 96.29           S  
ATOM   2343  CE  MET A 280       6.004  -1.450   5.562  1.00 96.29           C  
ATOM   2344  N   THR A 281       8.106  -6.756   5.620  1.00 93.96           N  
ATOM   2345  CA  THR A 281       7.597  -8.044   5.164  1.00 93.96           C  
ATOM   2346  C   THR A 281       6.519  -8.565   6.109  1.00 93.96           C  
ATOM   2347  CB  THR A 281       8.728  -9.083   5.049  1.00 93.96           C  
ATOM   2348  O   THR A 281       5.458  -9.011   5.665  1.00 93.96           O  
ATOM   2349  CG2 THR A 281       8.185 -10.442   4.621  1.00 93.96           C  
ATOM   2350  OG1 THR A 281       9.683  -8.635   4.079  1.00 93.96           O  
ATOM   2351  N   LEU A 282       6.691  -8.386   7.396  1.00 93.21           N  
ATOM   2352  CA  LEU A 282       5.727  -8.833   8.396  1.00 93.21           C  
ATOM   2353  C   LEU A 282       4.487  -7.945   8.390  1.00 93.21           C  
ATOM   2354  CB  LEU A 282       6.361  -8.836   9.789  1.00 93.21           C  
ATOM   2355  O   LEU A 282       3.361  -8.444   8.435  1.00 93.21           O  
ATOM   2356  CG  LEU A 282       7.443  -9.887  10.039  1.00 93.21           C  
ATOM   2357  CD1 LEU A 282       8.054  -9.700  11.425  1.00 93.21           C  
ATOM   2358  CD2 LEU A 282       6.870 -11.292   9.887  1.00 93.21           C  
ATOM   2359  N   ALA A 283       4.698  -6.720   8.238  1.00 94.16           N  
ATOM   2360  CA  ALA A 283       3.615  -5.745   8.341  1.00 94.16           C  
ATOM   2361  C   ALA A 283       2.688  -5.824   7.132  1.00 94.16           C  
ATOM   2362  CB  ALA A 283       4.182  -4.334   8.483  1.00 94.16           C  
ATOM   2363  O   ALA A 283       1.477  -5.628   7.257  1.00 94.16           O  
ATOM   2364  N   THR A 284       3.203  -6.246   5.979  1.00 93.85           N  
ATOM   2365  CA  THR A 284       2.416  -6.179   4.752  1.00 93.85           C  
ATOM   2366  C   THR A 284       2.095  -7.580   4.238  1.00 93.85           C  
ATOM   2367  CB  THR A 284       3.153  -5.385   3.659  1.00 93.85           C  
ATOM   2368  O   THR A 284       1.367  -7.735   3.256  1.00 93.85           O  
ATOM   2369  CG2 THR A 284       3.394  -3.943   4.094  1.00 93.85           C  
ATOM   2370  OG1 THR A 284       4.415  -6.009   3.391  1.00 93.85           O  
ATOM   2371  N   GLY A 285       2.729  -8.529   4.874  1.00 89.88           N  
ATOM   2372  CA  GLY A 285       2.524  -9.912   4.473  1.00 89.88           C  
ATOM   2373  C   GLY A 285       3.318 -10.300   3.240  1.00 89.88           C  
ATOM   2374  O   GLY A 285       2.885 -11.148   2.458  1.00 89.88           O  
ATOM   2375  N   GLY A 286       4.500  -9.553   2.931  1.00 90.39           N  
ATOM   2376  CA  GLY A 286       5.336 -10.073   1.861  1.00 90.39           C  
ATOM   2377  C   GLY A 286       5.843  -8.995   0.922  1.00 90.39           C  
ATOM   2378  O   GLY A 286       6.465  -9.296  -0.100  1.00 90.39           O  
ATOM   2379  N   GLU A 287       5.659  -7.716   1.263  1.00 94.06           N  
ATOM   2380  CA  GLU A 287       6.034  -6.652   0.336  1.00 94.06           C  
ATOM   2381  C   GLU A 287       7.392  -6.058   0.698  1.00 94.06           C  
ATOM   2382  CB  GLU A 287       4.967  -5.554   0.317  1.00 94.06           C  
ATOM   2383  O   GLU A 287       7.820  -5.066   0.104  1.00 94.06           O  
ATOM   2384  CG  GLU A 287       3.674  -5.965  -0.370  1.00 94.06           C  
ATOM   2385  CD  GLU A 287       3.850  -6.270  -1.849  1.00 94.06           C  
ATOM   2386  OE1 GLU A 287       3.623  -7.430  -2.262  1.00 94.06           O  
ATOM   2387  OE2 GLU A 287       4.220  -5.341  -2.602  1.00 94.06           O  
ATOM   2388  N   GLY A 288       8.077  -6.601   1.698  1.00 94.90           N  
ATOM   2389  CA  GLY A 288       9.305  -6.017   2.215  1.00 94.90           C  
ATOM   2390  C   GLY A 288      10.548  -6.509   1.497  1.00 94.90           C  
ATOM   2391  O   GLY A 288      11.655  -6.042   1.770  1.00 94.90           O  
ATOM   2392  N   TRP A 289      10.365  -7.463   0.581  1.00 95.34           N  
ATOM   2393  CA  TRP A 289      11.468  -7.836  -0.299  1.00 95.34           C  
ATOM   2394  C   TRP A 289      11.635  -6.819  -1.423  1.00 95.34           C  
ATOM   2395  CB  TRP A 289      11.239  -9.232  -0.885  1.00 95.34           C  
ATOM   2396  O   TRP A 289      11.414  -7.137  -2.594  1.00 95.34           O  
ATOM   2397  CG  TRP A 289      10.934 -10.281   0.141  1.00 95.34           C  
ATOM   2398  CD1 TRP A 289       9.736 -10.906   0.350  1.00 95.34           C  
ATOM   2399  CD2 TRP A 289      11.844 -10.825   1.102  1.00 95.34           C  
ATOM   2400  CE2 TRP A 289      11.128 -11.777   1.862  1.00 95.34           C  
ATOM   2401  CE3 TRP A 289      13.196 -10.601   1.395  1.00 95.34           C  
ATOM   2402  NE1 TRP A 289       9.846 -11.807   1.384  1.00 95.34           N  
ATOM   2403  CH2 TRP A 289      13.045 -12.265   3.163  1.00 95.34           C  
ATOM   2404  CZ2 TRP A 289      11.721 -12.504   2.898  1.00 95.34           C  
ATOM   2405  CZ3 TRP A 289      13.784 -11.326   2.425  1.00 95.34           C  
ATOM   2406  N   HIS A 290      12.064  -5.649  -1.075  1.00 97.29           N  
ATOM   2407  CA  HIS A 290      11.834  -4.472  -1.906  1.00 97.29           C  
ATOM   2408  C   HIS A 290      13.042  -4.177  -2.790  1.00 97.29           C  
ATOM   2409  CB  HIS A 290      11.510  -3.257  -1.036  1.00 97.29           C  
ATOM   2410  O   HIS A 290      12.892  -3.671  -3.904  1.00 97.29           O  
ATOM   2411  CG  HIS A 290      10.696  -2.217  -1.737  1.00 97.29           C  
ATOM   2412  CD2 HIS A 290      10.936  -0.904  -1.965  1.00 97.29           C  
ATOM   2413  ND1 HIS A 290       9.467  -2.488  -2.299  1.00 97.29           N  
ATOM   2414  CE1 HIS A 290       8.985  -1.383  -2.843  1.00 97.29           C  
ATOM   2415  NE2 HIS A 290       9.857  -0.407  -2.655  1.00 97.29           N  
ATOM   2416  N   ASN A 291      14.327  -4.499  -2.309  1.00 98.05           N  
ATOM   2417  CA  ASN A 291      15.473  -4.419  -3.209  1.00 98.05           C  
ATOM   2418  C   ASN A 291      15.299  -5.328  -4.421  1.00 98.05           C  
ATOM   2419  CB  ASN A 291      16.765  -4.766  -2.466  1.00 98.05           C  
ATOM   2420  O   ASN A 291      15.511  -4.902  -5.558  1.00 98.05           O  
ATOM   2421  CG  ASN A 291      18.001  -4.576  -3.322  1.00 98.05           C  
ATOM   2422  ND2 ASN A 291      18.252  -3.339  -3.734  1.00 98.05           N  
ATOM   2423  OD1 ASN A 291      18.724  -5.532  -3.612  1.00 98.05           O  
ATOM   2424  N   TYR A 292      14.795  -6.561  -4.137  1.00 97.43           N  
ATOM   2425  CA  TYR A 292      14.506  -7.510  -5.206  1.00 97.43           C  
ATOM   2426  C   TYR A 292      13.415  -6.978  -6.127  1.00 97.43           C  
ATOM   2427  CB  TYR A 292      14.085  -8.863  -4.625  1.00 97.43           C  
ATOM   2428  O   TYR A 292      13.573  -6.976  -7.351  1.00 97.43           O  
ATOM   2429  CG  TYR A 292      13.714  -9.884  -5.673  1.00 97.43           C  
ATOM   2430  CD1 TYR A 292      12.418  -9.953  -6.178  1.00 97.43           C  
ATOM   2431  CD2 TYR A 292      14.659 -10.782  -6.159  1.00 97.43           C  
ATOM   2432  CE1 TYR A 292      12.071 -10.894  -7.142  1.00 97.43           C  
ATOM   2433  CE2 TYR A 292      14.323 -11.727  -7.123  1.00 97.43           C  
ATOM   2434  OH  TYR A 292      12.691 -12.708  -8.562  1.00 97.43           O  
ATOM   2435  CZ  TYR A 292      13.029 -11.775  -7.608  1.00 97.43           C  
ATOM   2436  N   HIS A 293      12.410  -6.509  -5.548  1.00 97.85           N  
ATOM   2437  CA  HIS A 293      11.249  -6.093  -6.327  1.00 97.85           C  
ATOM   2438  C   HIS A 293      11.610  -4.974  -7.298  1.00 97.85           C  
ATOM   2439  CB  HIS A 293      10.118  -5.641  -5.402  1.00 97.85           C  
ATOM   2440  O   HIS A 293      11.158  -4.972  -8.445  1.00 97.85           O  
ATOM   2441  CG  HIS A 293       8.964  -5.022  -6.124  1.00 97.85           C  
ATOM   2442  CD2 HIS A 293       8.429  -3.781  -6.046  1.00 97.85           C  
ATOM   2443  ND1 HIS A 293       8.215  -5.708  -7.056  1.00 97.85           N  
ATOM   2444  CE1 HIS A 293       7.268  -4.911  -7.523  1.00 97.85           C  
ATOM   2445  NE2 HIS A 293       7.376  -3.737  -6.926  1.00 97.85           N  
ATOM   2446  N   HIS A 294      12.441  -4.050  -6.882  1.00 97.99           N  
ATOM   2447  CA  HIS A 294      12.847  -2.973  -7.778  1.00 97.99           C  
ATOM   2448  C   HIS A 294      13.844  -3.468  -8.820  1.00 97.99           C  
ATOM   2449  CB  HIS A 294      13.451  -1.814  -6.982  1.00 97.99           C  
ATOM   2450  O   HIS A 294      13.908  -2.932  -9.928  1.00 97.99           O  
ATOM   2451  CG  HIS A 294      12.434  -0.852  -6.457  1.00 97.99           C  
ATOM   2452  CD2 HIS A 294      11.604  -0.930  -5.390  1.00 97.99           C  
ATOM   2453  ND1 HIS A 294      12.181   0.363  -7.055  1.00 97.99           N  
ATOM   2454  CE1 HIS A 294      11.237   0.994  -6.376  1.00 97.99           C  
ATOM   2455  NE2 HIS A 294      10.870   0.230  -5.361  1.00 97.99           N  
ATOM   2456  N   ALA A 295      14.536  -4.497  -8.527  1.00 97.66           N  
ATOM   2457  CA  ALA A 295      15.470  -5.085  -9.483  1.00 97.66           C  
ATOM   2458  C   ALA A 295      14.735  -5.927 -10.521  1.00 97.66           C  
ATOM   2459  CB  ALA A 295      16.513  -5.931  -8.758  1.00 97.66           C  
ATOM   2460  O   ALA A 295      15.122  -5.959 -11.692  1.00 97.66           O  
ATOM   2461  N   PHE A 296      13.634  -6.567 -10.118  1.00 97.78           N  
ATOM   2462  CA  PHE A 296      12.838  -7.423 -10.989  1.00 97.78           C  
ATOM   2463  C   PHE A 296      11.352  -7.126 -10.829  1.00 97.78           C  
ATOM   2464  CB  PHE A 296      13.113  -8.900 -10.690  1.00 97.78           C  
ATOM   2465  O   PHE A 296      10.602  -7.950 -10.302  1.00 97.78           O  
ATOM   2466  CG  PHE A 296      14.571  -9.269 -10.742  1.00 97.78           C  
ATOM   2467  CD1 PHE A 296      15.209  -9.471 -11.960  1.00 97.78           C  
ATOM   2468  CD2 PHE A 296      15.305  -9.414  -9.571  1.00 97.78           C  
ATOM   2469  CE1 PHE A 296      16.558  -9.812 -12.011  1.00 97.78           C  
ATOM   2470  CE2 PHE A 296      16.654  -9.755  -9.614  1.00 97.78           C  
ATOM   2471  CZ  PHE A 296      17.278  -9.954 -10.835  1.00 97.78           C  
ATOM   2472  N   PRO A 297      10.911  -5.980 -11.295  1.00 97.35           N  
ATOM   2473  CA  PRO A 297       9.537  -5.537 -11.047  1.00 97.35           C  
ATOM   2474  C   PRO A 297       8.497  -6.445 -11.701  1.00 97.35           C  
ATOM   2475  CB  PRO A 297       9.502  -4.136 -11.660  1.00 97.35           C  
ATOM   2476  O   PRO A 297       7.356  -6.516 -11.237  1.00 97.35           O  
ATOM   2477  CG  PRO A 297      10.678  -4.092 -12.582  1.00 97.35           C  
ATOM   2478  CD  PRO A 297      11.743  -5.001 -12.038  1.00 97.35           C  
ATOM   2479  N   ALA A 298       8.880  -7.161 -12.746  1.00 96.75           N  
ATOM   2480  CA  ALA A 298       7.930  -7.969 -13.507  1.00 96.75           C  
ATOM   2481  C   ALA A 298       7.698  -9.320 -12.836  1.00 96.75           C  
ATOM   2482  CB  ALA A 298       8.425  -8.166 -14.937  1.00 96.75           C  
ATOM   2483  O   ALA A 298       6.802 -10.070 -13.231  1.00 96.75           O  
ATOM   2484  N   ASP A 299       8.483  -9.652 -11.880  1.00 97.51           N  
ATOM   2485  CA  ASP A 299       8.311 -10.915 -11.169  1.00 97.51           C  
ATOM   2486  C   ASP A 299       7.034 -10.905 -10.332  1.00 97.51           C  
ATOM   2487  CB  ASP A 299       9.522 -11.197 -10.276  1.00 97.51           C  
ATOM   2488  O   ASP A 299       6.898 -10.102  -9.407  1.00 97.51           O  
ATOM   2489  CG  ASP A 299       9.509 -12.595  -9.683  1.00 97.51           C  
ATOM   2490  OD1 ASP A 299       8.445 -13.250  -9.690  1.00 97.51           O  
ATOM   2491  OD2 ASP A 299      10.572 -13.044  -9.202  1.00 97.51           O  
ATOM   2492  N   TYR A 300       6.163 -11.881 -10.534  1.00 96.76           N  
ATOM   2493  CA  TYR A 300       4.866 -11.877  -9.867  1.00 96.76           C  
ATOM   2494  C   TYR A 300       5.017 -12.168  -8.379  1.00 96.76           C  
ATOM   2495  CB  TYR A 300       3.929 -12.906 -10.508  1.00 96.76           C  
ATOM   2496  O   TYR A 300       4.137 -11.832  -7.582  1.00 96.76           O  
ATOM   2497  CG  TYR A 300       4.152 -14.316 -10.019  1.00 96.76           C  
ATOM   2498  CD1 TYR A 300       5.168 -15.107 -10.552  1.00 96.76           C  
ATOM   2499  CD2 TYR A 300       3.346 -14.862  -9.026  1.00 96.76           C  
ATOM   2500  CE1 TYR A 300       5.375 -16.408 -10.106  1.00 96.76           C  
ATOM   2501  CE2 TYR A 300       3.544 -16.162  -8.572  1.00 96.76           C  
ATOM   2502  OH  TYR A 300       4.760 -18.213  -8.672  1.00 96.76           O  
ATOM   2503  CZ  TYR A 300       4.560 -16.926  -9.117  1.00 96.76           C  
ATOM   2504  N   LYS A 301       6.120 -12.705  -7.937  1.00 94.66           N  
ATOM   2505  CA  LYS A 301       6.340 -13.073  -6.542  1.00 94.66           C  
ATOM   2506  C   LYS A 301       6.837 -11.880  -5.730  1.00 94.66           C  
ATOM   2507  CB  LYS A 301       7.339 -14.227  -6.442  1.00 94.66           C  
ATOM   2508  O   LYS A 301       6.758 -11.884  -4.500  1.00 94.66           O  
ATOM   2509  CG  LYS A 301       6.842 -15.530  -7.051  1.00 94.66           C  
ATOM   2510  CD  LYS A 301       7.878 -16.639  -6.921  1.00 94.66           C  
ATOM   2511  CE  LYS A 301       9.073 -16.400  -7.835  1.00 94.66           C  
ATOM   2512  NZ  LYS A 301       9.967 -17.594  -7.902  1.00 94.66           N  
ATOM   2513  N   ALA A 302       7.448 -10.961  -6.397  1.00 93.69           N  
ATOM   2514  CA  ALA A 302       8.053  -9.778  -5.791  1.00 93.69           C  
ATOM   2515  C   ALA A 302       9.169 -10.166  -4.826  1.00 93.69           C  
ATOM   2516  CB  ALA A 302       6.993  -8.949  -5.069  1.00 93.69           C  
ATOM   2517  O   ALA A 302       9.548  -9.378  -3.956  1.00 93.69           O  
ATOM   2518  N   SER A 303       9.542 -11.375  -4.847  1.00 91.72           N  
ATOM   2519  CA  SER A 303      10.645 -11.925  -4.066  1.00 91.72           C  
ATOM   2520  C   SER A 303      11.260 -13.137  -4.757  1.00 91.72           C  
ATOM   2521  CB  SER A 303      10.169 -12.313  -2.666  1.00 91.72           C  
ATOM   2522  O   SER A 303      10.667 -13.701  -5.680  1.00 91.72           O  
ATOM   2523  OG  SER A 303       9.331 -13.455  -2.718  1.00 91.72           O  
ATOM   2524  N   GLU A 304      12.533 -13.384  -4.351  1.00 84.63           N  
ATOM   2525  CA  GLU A 304      13.241 -14.547  -4.878  1.00 84.63           C  
ATOM   2526  C   GLU A 304      12.773 -15.832  -4.200  1.00 84.63           C  
ATOM   2527  CB  GLU A 304      14.752 -14.381  -4.705  1.00 84.63           C  
ATOM   2528  O   GLU A 304      12.789 -16.903  -4.810  1.00 84.63           O  
ATOM   2529  CG  GLU A 304      15.568 -15.523  -5.292  1.00 84.63           C  
ATOM   2530  CD  GLU A 304      17.048 -15.439  -4.955  1.00 84.63           C  
ATOM   2531  OE1 GLU A 304      17.809 -16.362  -5.324  1.00 84.63           O  
ATOM   2532  OE2 GLU A 304      17.451 -14.441  -4.317  1.00 84.63           O  
ATOM   2533  N   LEU A 305      12.342 -15.686  -2.849  1.00 70.32           N  
ATOM   2534  CA  LEU A 305      12.180 -16.782  -1.899  1.00 70.32           C  
ATOM   2535  C   LEU A 305      10.972 -17.640  -2.260  1.00 70.32           C  
ATOM   2536  CB  LEU A 305      12.029 -16.240  -0.475  1.00 70.32           C  
ATOM   2537  O   LEU A 305       9.977 -17.131  -2.781  1.00 70.32           O  
ATOM   2538  CG  LEU A 305      13.209 -15.436   0.073  1.00 70.32           C  
ATOM   2539  CD1 LEU A 305      12.830 -14.771   1.392  1.00 70.32           C  
ATOM   2540  CD2 LEU A 305      14.430 -16.333   0.252  1.00 70.32           C  
ATOM   2541  N   GLY A 306      11.184 -18.749  -2.965  1.00 62.55           N  
ATOM   2542  CA  GLY A 306      10.363 -19.879  -3.369  1.00 62.55           C  
ATOM   2543  C   GLY A 306       9.058 -19.973  -2.602  1.00 62.55           C  
ATOM   2544  O   GLY A 306       8.530 -18.960  -2.138  1.00 62.55           O  
ATOM   2545  N   PHE A 307       8.369 -21.168  -2.552  1.00 64.23           N  
ATOM   2546  CA  PHE A 307       6.994 -21.472  -2.177  1.00 64.23           C  
ATOM   2547  C   PHE A 307       6.880 -21.696  -0.673  1.00 64.23           C  
ATOM   2548  CB  PHE A 307       6.490 -22.707  -2.931  1.00 64.23           C  
ATOM   2549  O   PHE A 307       5.822 -22.089  -0.178  1.00 64.23           O  
ATOM   2550  CG  PHE A 307       6.337 -22.493  -4.412  1.00 64.23           C  
ATOM   2551  CD1 PHE A 307       5.320 -21.689  -4.912  1.00 64.23           C  
ATOM   2552  CD2 PHE A 307       7.212 -23.096  -5.307  1.00 64.23           C  
ATOM   2553  CE1 PHE A 307       5.176 -21.489  -6.283  1.00 64.23           C  
ATOM   2554  CE2 PHE A 307       7.075 -22.901  -6.678  1.00 64.23           C  
ATOM   2555  CZ  PHE A 307       6.056 -22.098  -7.164  1.00 64.23           C  
ATOM   2556  N   ASN A 308       8.089 -21.484   0.109  1.00 75.68           N  
ATOM   2557  CA  ASN A 308       7.835 -21.536   1.544  1.00 75.68           C  
ATOM   2558  C   ASN A 308       7.223 -20.234   2.053  1.00 75.68           C  
ATOM   2559  CB  ASN A 308       9.124 -21.851   2.307  1.00 75.68           C  
ATOM   2560  O   ASN A 308       7.944 -19.287   2.371  1.00 75.68           O  
ATOM   2561  CG  ASN A 308       8.870 -22.218   3.756  1.00 75.68           C  
ATOM   2562  ND2 ASN A 308       9.700 -23.103   4.297  1.00 75.68           N  
ATOM   2563  OD1 ASN A 308       7.936 -21.713   4.383  1.00 75.68           O  
ATOM   2564  N   TYR A 309       5.916 -20.143   2.092  1.00 81.87           N  
ATOM   2565  CA  TYR A 309       5.156 -18.923   2.339  1.00 81.87           C  
ATOM   2566  C   TYR A 309       5.236 -18.518   3.806  1.00 81.87           C  
ATOM   2567  CB  TYR A 309       3.692 -19.109   1.928  1.00 81.87           C  
ATOM   2568  O   TYR A 309       5.183 -17.330   4.132  1.00 81.87           O  
ATOM   2569  CG  TYR A 309       3.514 -19.531   0.490  1.00 81.87           C  
ATOM   2570  CD1 TYR A 309       3.871 -18.682  -0.555  1.00 81.87           C  
ATOM   2571  CD2 TYR A 309       2.990 -20.780   0.173  1.00 81.87           C  
ATOM   2572  CE1 TYR A 309       3.707 -19.066  -1.882  1.00 81.87           C  
ATOM   2573  CE2 TYR A 309       2.821 -21.175  -1.150  1.00 81.87           C  
ATOM   2574  OH  TYR A 309       3.019 -20.699  -3.481  1.00 81.87           O  
ATOM   2575  CZ  TYR A 309       3.183 -20.313  -2.169  1.00 81.87           C  
ATOM   2576  N   ILE A 310       5.482 -19.491   4.643  1.00 78.36           N  
ATOM   2577  CA  ILE A 310       5.481 -19.238   6.079  1.00 78.36           C  
ATOM   2578  C   ILE A 310       6.803 -18.594   6.490  1.00 78.36           C  
ATOM   2579  CB  ILE A 310       5.246 -20.538   6.882  1.00 78.36           C  
ATOM   2580  O   ILE A 310       6.814 -17.576   7.187  1.00 78.36           O  
ATOM   2581  CG1 ILE A 310       3.853 -21.105   6.585  1.00 78.36           C  
ATOM   2582  CG2 ILE A 310       5.427 -20.286   8.382  1.00 78.36           C  
ATOM   2583  CD1 ILE A 310       3.602 -22.479   7.190  1.00 78.36           C  
ATOM   2584  N   THR A 311       7.867 -19.204   5.945  1.00 76.01           N  
ATOM   2585  CA  THR A 311       9.175 -18.712   6.362  1.00 76.01           C  
ATOM   2586  C   THR A 311       9.504 -17.393   5.667  1.00 76.01           C  
ATOM   2587  CB  THR A 311      10.281 -19.741   6.064  1.00 76.01           C  
ATOM   2588  O   THR A 311      10.127 -16.511   6.261  1.00 76.01           O  
ATOM   2589  CG2 THR A 311      10.168 -20.951   6.986  1.00 76.01           C  
ATOM   2590  OG1 THR A 311      10.166 -20.178   4.704  1.00 76.01           O  
ATOM   2591  N   ASN A 312       8.938 -17.234   4.506  1.00 80.41           N  
ATOM   2592  CA  ASN A 312       9.273 -16.047   3.726  1.00 80.41           C  
ATOM   2593  C   ASN A 312       8.202 -14.969   3.858  1.00 80.41           C  
ATOM   2594  CB  ASN A 312       9.480 -16.413   2.254  1.00 80.41           C  
ATOM   2595  O   ASN A 312       8.398 -13.836   3.415  1.00 80.41           O  
ATOM   2596  CG  ASN A 312      10.707 -17.275   2.034  1.00 80.41           C  
ATOM   2597  ND2 ASN A 312      10.615 -18.209   1.095  1.00 80.41           N  
ATOM   2598  OD1 ASN A 312      11.730 -17.103   2.702  1.00 80.41           O  
ATOM   2599  N   VAL A 313       7.115 -15.306   4.550  1.00 87.96           N  
ATOM   2600  CA  VAL A 313       5.962 -14.437   4.759  1.00 87.96           C  
ATOM   2601  C   VAL A 313       5.549 -13.799   3.435  1.00 87.96           C  
ATOM   2602  CB  VAL A 313       6.258 -13.343   5.809  1.00 87.96           C  
ATOM   2603  O   VAL A 313       5.730 -12.595   3.236  1.00 87.96           O  
ATOM   2604  CG1 VAL A 313       4.990 -12.561   6.148  1.00 87.96           C  
ATOM   2605  CG2 VAL A 313       6.861 -13.962   7.068  1.00 87.96           C  
ATOM   2606  N   ASN A 314       5.194 -14.553   2.501  1.00 90.09           N  
ATOM   2607  CA  ASN A 314       4.707 -14.067   1.214  1.00 90.09           C  
ATOM   2608  C   ASN A 314       3.299 -14.575   0.919  1.00 90.09           C  
ATOM   2609  CB  ASN A 314       5.664 -14.470   0.090  1.00 90.09           C  
ATOM   2610  O   ASN A 314       3.108 -15.406   0.030  1.00 90.09           O  
ATOM   2611  CG  ASN A 314       5.502 -13.614  -1.150  1.00 90.09           C  
ATOM   2612  ND2 ASN A 314       6.537 -13.571  -1.980  1.00 90.09           N  
ATOM   2613  OD1 ASN A 314       4.455 -12.996  -1.360  1.00 90.09           O  
ATOM   2614  N   LEU A 315       2.375 -14.039   1.604  1.00 90.54           N  
ATOM   2615  CA  LEU A 315       0.979 -14.461   1.570  1.00 90.54           C  
ATOM   2616  C   LEU A 315       0.340 -14.117   0.229  1.00 90.54           C  
ATOM   2617  CB  LEU A 315       0.192 -13.804   2.707  1.00 90.54           C  
ATOM   2618  O   LEU A 315      -0.462 -14.891  -0.299  1.00 90.54           O  
ATOM   2619  CG  LEU A 315       0.417 -14.377   4.107  1.00 90.54           C  
ATOM   2620  CD1 LEU A 315       0.553 -13.250   5.126  1.00 90.54           C  
ATOM   2621  CD2 LEU A 315      -0.721 -15.317   4.490  1.00 90.54           C  
ATOM   2622  N   THR A 316       0.806 -13.017  -0.339  1.00 93.89           N  
ATOM   2623  CA  THR A 316       0.257 -12.578  -1.617  1.00 93.89           C  
ATOM   2624  C   THR A 316       0.587 -13.579  -2.721  1.00 93.89           C  
ATOM   2625  CB  THR A 316       0.791 -11.187  -2.006  1.00 93.89           C  
ATOM   2626  O   THR A 316      -0.290 -13.969  -3.494  1.00 93.89           O  
ATOM   2627  CG2 THR A 316       0.207 -10.725  -3.337  1.00 93.89           C  
ATOM   2628  OG1 THR A 316       0.436 -10.243  -0.988  1.00 93.89           O  
ATOM   2629  N   THR A 317       1.811 -14.004  -2.736  1.00 94.41           N  
ATOM   2630  CA  THR A 317       2.222 -14.994  -3.726  1.00 94.41           C  
ATOM   2631  C   THR A 317       1.447 -16.296  -3.543  1.00 94.41           C  
ATOM   2632  CB  THR A 317       3.733 -15.277  -3.638  1.00 94.41           C  
ATOM   2633  O   THR A 317       1.047 -16.929  -4.523  1.00 94.41           O  
ATOM   2634  CG2 THR A 317       4.156 -16.330  -4.658  1.00 94.41           C  
ATOM   2635  OG1 THR A 317       4.456 -14.065  -3.892  1.00 94.41           O  
ATOM   2636  N   CYS A 318       1.247 -16.689  -2.321  1.00 93.83           N  
ATOM   2637  CA  CYS A 318       0.488 -17.899  -2.025  1.00 93.83           C  
ATOM   2638  C   CYS A 318      -0.905 -17.834  -2.641  1.00 93.83           C  
ATOM   2639  CB  CYS A 318       0.378 -18.108  -0.515  1.00 93.83           C  
ATOM   2640  O   CYS A 318      -1.333 -18.770  -3.318  1.00 93.83           O  
ATOM   2641  SG  CYS A 318      -0.582 -19.565  -0.049  1.00 93.83           S  
ATOM   2642  N   LEU A 319      -1.565 -16.788  -2.515  1.00 94.66           N  
ATOM   2643  CA  LEU A 319      -2.934 -16.646  -2.997  1.00 94.66           C  
ATOM   2644  C   LEU A 319      -2.968 -16.562  -4.520  1.00 94.66           C  
ATOM   2645  CB  LEU A 319      -3.590 -15.402  -2.391  1.00 94.66           C  
ATOM   2646  O   LEU A 319      -3.881 -17.094  -5.155  1.00 94.66           O  
ATOM   2647  CG  LEU A 319      -3.899 -15.459  -0.895  1.00 94.66           C  
ATOM   2648  CD1 LEU A 319      -4.447 -14.119  -0.415  1.00 94.66           C  
ATOM   2649  CD2 LEU A 319      -4.883 -16.584  -0.594  1.00 94.66           C  
ATOM   2650  N   ILE A 320      -1.961 -15.933  -5.043  1.00 96.90           N  
ATOM   2651  CA  ILE A 320      -1.868 -15.879  -6.498  1.00 96.90           C  
ATOM   2652  C   ILE A 320      -1.639 -17.284  -7.052  1.00 96.90           C  
ATOM   2653  CB  ILE A 320      -0.739 -14.930  -6.958  1.00 96.90           C  
ATOM   2654  O   ILE A 320      -2.251 -17.671  -8.050  1.00 96.90           O  
ATOM   2655  CG1 ILE A 320      -1.088 -13.478  -6.612  1.00 96.90           C  
ATOM   2656  CG2 ILE A 320      -0.479 -15.088  -8.459  1.00 96.90           C  
ATOM   2657  CD1 ILE A 320       0.068 -12.504  -6.792  1.00 96.90           C  
ATOM   2658  N   ASP A 321      -0.822 -18.054  -6.424  1.00 96.00           N  
ATOM   2659  CA  ASP A 321      -0.557 -19.427  -6.842  1.00 96.00           C  
ATOM   2660  C   ASP A 321      -1.828 -20.272  -6.791  1.00 96.00           C  
ATOM   2661  CB  ASP A 321       0.528 -20.055  -5.963  1.00 96.00           C  
ATOM   2662  O   ASP A 321      -2.077 -21.081  -7.687  1.00 96.00           O  
ATOM   2663  CG  ASP A 321       1.923 -19.558  -6.297  1.00 96.00           C  
ATOM   2664  OD1 ASP A 321       2.131 -19.025  -7.409  1.00 96.00           O  
ATOM   2665  OD2 ASP A 321       2.823 -19.702  -5.442  1.00 96.00           O  
ATOM   2666  N   LEU A 322      -2.588 -20.089  -5.737  1.00 96.17           N  
ATOM   2667  CA  LEU A 322      -3.849 -20.813  -5.620  1.00 96.17           C  
ATOM   2668  C   LEU A 322      -4.794 -20.445  -6.759  1.00 96.17           C  
ATOM   2669  CB  LEU A 322      -4.514 -20.517  -4.273  1.00 96.17           C  
ATOM   2670  O   LEU A 322      -5.448 -21.318  -7.334  1.00 96.17           O  
ATOM   2671  CG  LEU A 322      -3.844 -21.122  -3.038  1.00 96.17           C  
ATOM   2672  CD1 LEU A 322      -4.504 -20.599  -1.767  1.00 96.17           C  
ATOM   2673  CD2 LEU A 322      -3.901 -22.645  -3.090  1.00 96.17           C  
ATOM   2674  N   ALA A 323      -4.799 -19.206  -7.074  1.00 98.15           N  
ATOM   2675  CA  ALA A 323      -5.630 -18.736  -8.180  1.00 98.15           C  
ATOM   2676  C   ALA A 323      -5.152 -19.312  -9.509  1.00 98.15           C  
ATOM   2677  CB  ALA A 323      -5.631 -17.210  -8.234  1.00 98.15           C  
ATOM   2678  O   ALA A 323      -5.962 -19.624 -10.385  1.00 98.15           O  
ATOM   2679  N   ALA A 324      -3.879 -19.427  -9.644  1.00 98.25           N  
ATOM   2680  CA  ALA A 324      -3.308 -20.007 -10.857  1.00 98.25           C  
ATOM   2681  C   ALA A 324      -3.673 -21.483 -10.984  1.00 98.25           C  
ATOM   2682  CB  ALA A 324      -1.791 -19.834 -10.866  1.00 98.25           C  
ATOM   2683  O   ALA A 324      -3.958 -21.967 -12.082  1.00 98.25           O  
ATOM   2684  N   LYS A 325      -3.734 -22.121  -9.880  1.00 97.97           N  
ATOM   2685  CA  LYS A 325      -4.037 -23.549  -9.858  1.00 97.97           C  
ATOM   2686  C   LYS A 325      -5.446 -23.821 -10.377  1.00 97.97           C  
ATOM   2687  CB  LYS A 325      -3.883 -24.109  -8.442  1.00 97.97           C  
ATOM   2688  O   LYS A 325      -5.693 -24.850 -11.009  1.00 97.97           O  
ATOM   2689  CG  LYS A 325      -2.438 -24.320  -8.014  1.00 97.97           C  
ATOM   2690  CD  LYS A 325      -2.352 -24.930  -6.621  1.00 97.97           C  
ATOM   2691  CE  LYS A 325      -0.906 -25.135  -6.188  1.00 97.97           C  
ATOM   2692  NZ  LYS A 325      -0.816 -25.692  -4.805  1.00 97.97           N  
ATOM   2693  N   ILE A 326      -6.286 -22.892 -10.097  1.00 98.19           N  
ATOM   2694  CA  ILE A 326      -7.663 -23.115 -10.524  1.00 98.19           C  
ATOM   2695  C   ILE A 326      -7.920 -22.384 -11.840  1.00 98.19           C  
ATOM   2696  CB  ILE A 326      -8.671 -22.652  -9.448  1.00 98.19           C  
ATOM   2697  O   ILE A 326      -9.055 -22.337 -12.320  1.00 98.19           O  
ATOM   2698  CG1 ILE A 326      -8.494 -21.157  -9.159  1.00 98.19           C  
ATOM   2699  CG2 ILE A 326      -8.514 -23.480  -8.170  1.00 98.19           C  
ATOM   2700  CD1 ILE A 326      -9.569 -20.570  -8.255  1.00 98.19           C  
ATOM   2701  N   GLY A 327      -6.921 -21.747 -12.372  1.00 98.11           N  
ATOM   2702  CA  GLY A 327      -6.987 -21.167 -13.704  1.00 98.11           C  
ATOM   2703  C   GLY A 327      -7.437 -19.718 -13.702  1.00 98.11           C  
ATOM   2704  O   GLY A 327      -7.739 -19.156 -14.757  1.00 98.11           O  
ATOM   2705  N   TRP A 328      -7.472 -19.094 -12.508  1.00 98.62           N  
ATOM   2706  CA  TRP A 328      -7.937 -17.712 -12.434  1.00 98.62           C  
ATOM   2707  C   TRP A 328      -6.794 -16.739 -12.701  1.00 98.62           C  
ATOM   2708  CB  TRP A 328      -8.559 -17.426 -11.065  1.00 98.62           C  
ATOM   2709  O   TRP A 328      -7.021 -15.613 -13.150  1.00 98.62           O  
ATOM   2710  CG  TRP A 328      -9.971 -17.910 -10.924  1.00 98.62           C  
ATOM   2711  CD1 TRP A 328     -10.682 -18.649 -11.828  1.00 98.62           C  
ATOM   2712  CD2 TRP A 328     -10.844 -17.684  -9.814  1.00 98.62           C  
ATOM   2713  CE2 TRP A 328     -12.072 -18.316 -10.112  1.00 98.62           C  
ATOM   2714  CE3 TRP A 328     -10.708 -17.008  -8.593  1.00 98.62           C  
ATOM   2715  NE1 TRP A 328     -11.947 -18.897 -11.345  1.00 98.62           N  
ATOM   2716  CH2 TRP A 328     -12.997 -17.624  -8.047  1.00 98.62           C  
ATOM   2717  CZ2 TRP A 328     -13.157 -18.292  -9.233  1.00 98.62           C  
ATOM   2718  CZ3 TRP A 328     -11.790 -16.986  -7.720  1.00 98.62           C  
ATOM   2719  N   ALA A 329      -5.572 -17.138 -12.382  1.00 98.68           N  
ATOM   2720  CA  ALA A 329      -4.353 -16.414 -12.734  1.00 98.68           C  
ATOM   2721  C   ALA A 329      -3.509 -17.211 -13.725  1.00 98.68           C  
ATOM   2722  CB  ALA A 329      -3.540 -16.100 -11.480  1.00 98.68           C  
ATOM   2723  O   ALA A 329      -3.409 -18.436 -13.621  1.00 98.68           O  
ATOM   2724  N   TYR A 330      -2.915 -16.483 -14.678  1.00 98.66           N  
ATOM   2725  CA  TYR A 330      -2.128 -17.166 -15.697  1.00 98.66           C  
ATOM   2726  C   TYR A 330      -1.048 -16.249 -16.259  1.00 98.66           C  
ATOM   2727  CB  TYR A 330      -3.030 -17.665 -16.829  1.00 98.66           C  
ATOM   2728  O   TYR A 330      -0.996 -15.063 -15.923  1.00 98.66           O  
ATOM   2729  CG  TYR A 330      -3.813 -16.569 -17.510  1.00 98.66           C  
ATOM   2730  CD1 TYR A 330      -5.003 -16.093 -16.962  1.00 98.66           C  
ATOM   2731  CD2 TYR A 330      -3.366 -16.007 -18.701  1.00 98.66           C  
ATOM   2732  CE1 TYR A 330      -5.728 -15.084 -17.587  1.00 98.66           C  
ATOM   2733  CE2 TYR A 330      -4.084 -14.998 -19.334  1.00 98.66           C  
ATOM   2734  OH  TYR A 330      -5.976 -13.544 -19.392  1.00 98.66           O  
ATOM   2735  CZ  TYR A 330      -5.261 -14.543 -18.770  1.00 98.66           C  
ATOM   2736  N   ASP A 331       0.002 -16.848 -16.950  1.00 98.26           N  
ATOM   2737  CA  ASP A 331       1.146 -16.153 -17.532  1.00 98.26           C  
ATOM   2738  C   ASP A 331       1.956 -15.433 -16.457  1.00 98.26           C  
ATOM   2739  CB  ASP A 331       0.684 -15.157 -18.598  1.00 98.26           C  
ATOM   2740  O   ASP A 331       2.315 -14.265 -16.621  1.00 98.26           O  
ATOM   2741  CG  ASP A 331       0.287 -15.826 -19.902  1.00 98.26           C  
ATOM   2742  OD1 ASP A 331       0.413 -17.064 -20.016  1.00 98.26           O  
ATOM   2743  OD2 ASP A 331      -0.154 -15.108 -20.825  1.00 98.26           O  
ATOM   2744  N   LEU A 332       2.264 -16.145 -15.321  1.00 98.15           N  
ATOM   2745  CA  LEU A 332       3.034 -15.595 -14.210  1.00 98.15           C  
ATOM   2746  C   LEU A 332       4.492 -15.390 -14.608  1.00 98.15           C  
ATOM   2747  CB  LEU A 332       2.950 -16.517 -12.991  1.00 98.15           C  
ATOM   2748  O   LEU A 332       5.176 -16.343 -14.987  1.00 98.15           O  
ATOM   2749  CG  LEU A 332       1.549 -16.792 -12.444  1.00 98.15           C  
ATOM   2750  CD1 LEU A 332       0.891 -17.929 -13.219  1.00 98.15           C  
ATOM   2751  CD2 LEU A 332       1.610 -17.118 -10.956  1.00 98.15           C  
ATOM   2752  N   LYS A 333       4.941 -14.123 -14.559  1.00 97.93           N  
ATOM   2753  CA  LYS A 333       6.284 -13.776 -15.014  1.00 97.93           C  
ATOM   2754  C   LYS A 333       7.312 -13.995 -13.908  1.00 97.93           C  
ATOM   2755  CB  LYS A 333       6.331 -12.324 -15.493  1.00 97.93           C  
ATOM   2756  O   LYS A 333       7.035 -13.736 -12.735  1.00 97.93           O  
ATOM   2757  CG  LYS A 333       5.430 -12.037 -16.685  1.00 97.93           C  
ATOM   2758  CD  LYS A 333       5.520 -10.578 -17.115  1.00 97.93           C  
ATOM   2759  CE  LYS A 333       4.591 -10.281 -18.284  1.00 97.93           C  
ATOM   2760  NZ  LYS A 333       4.632  -8.839 -18.671  1.00 97.93           N  
ATOM   2761  N   GLU A 334       8.545 -14.453 -14.358  1.00 95.89           N  
ATOM   2762  CA  GLU A 334       9.721 -14.599 -13.506  1.00 95.89           C  
ATOM   2763  C   GLU A 334      11.004 -14.328 -14.285  1.00 95.89           C  
ATOM   2764  CB  GLU A 334       9.766 -15.998 -12.887  1.00 95.89           C  
ATOM   2765  O   GLU A 334      11.082 -14.614 -15.482  1.00 95.89           O  
ATOM   2766  CG  GLU A 334       8.577 -16.313 -11.991  1.00 95.89           C  
ATOM   2767  CD  GLU A 334       8.642 -17.702 -11.374  1.00 95.89           C  
ATOM   2768  OE1 GLU A 334       7.597 -18.205 -10.901  1.00 95.89           O  
ATOM   2769  OE2 GLU A 334       9.746 -18.291 -11.364  1.00 95.89           O  
ATOM   2770  N   PRO A 335      11.972 -13.782 -13.522  1.00 95.01           N  
ATOM   2771  CA  PRO A 335      13.247 -13.648 -14.230  1.00 95.01           C  
ATOM   2772  C   PRO A 335      13.939 -14.990 -14.459  1.00 95.01           C  
ATOM   2773  CB  PRO A 335      14.075 -12.759 -13.298  1.00 95.01           C  
ATOM   2774  O   PRO A 335      13.762 -15.922 -13.671  1.00 95.01           O  
ATOM   2775  CG  PRO A 335      13.557 -13.055 -11.928  1.00 95.01           C  
ATOM   2776  CD  PRO A 335      12.081 -13.315 -12.021  1.00 95.01           C  
ATOM   2777  N   SER A 336      14.711 -15.042 -15.531  1.00 94.34           N  
ATOM   2778  CA  SER A 336      15.506 -16.248 -15.733  1.00 94.34           C  
ATOM   2779  C   SER A 336      16.585 -16.384 -14.663  1.00 94.34           C  
ATOM   2780  CB  SER A 336      16.150 -16.240 -17.120  1.00 94.34           C  
ATOM   2781  O   SER A 336      17.049 -15.384 -14.112  1.00 94.34           O  
ATOM   2782  OG  SER A 336      17.164 -15.253 -17.199  1.00 94.34           O  
ATOM   2783  N   GLU A 337      16.949 -17.594 -14.354  1.00 92.01           N  
ATOM   2784  CA  GLU A 337      18.001 -17.857 -13.377  1.00 92.01           C  
ATOM   2785  C   GLU A 337      19.302 -17.160 -13.765  1.00 92.01           C  
ATOM   2786  CB  GLU A 337      18.234 -19.363 -13.231  1.00 92.01           C  
ATOM   2787  O   GLU A 337      19.995 -16.607 -12.909  1.00 92.01           O  
ATOM   2788  CG  GLU A 337      19.169 -19.733 -12.088  1.00 92.01           C  
ATOM   2789  CD  GLU A 337      19.323 -21.234 -11.901  1.00 92.01           C  
ATOM   2790  OE1 GLU A 337      20.200 -21.660 -11.115  1.00 92.01           O  
ATOM   2791  OE2 GLU A 337      18.561 -21.989 -12.545  1.00 92.01           O  
ATOM   2792  N   LYS A 338      19.622 -17.218 -15.034  1.00 93.66           N  
ATOM   2793  CA  LYS A 338      20.832 -16.582 -15.547  1.00 93.66           C  
ATOM   2794  C   LYS A 338      20.816 -15.079 -15.287  1.00 93.66           C  
ATOM   2795  CB  LYS A 338      20.988 -16.853 -17.044  1.00 93.66           C  
ATOM   2796  O   LYS A 338      21.815 -14.509 -14.842  1.00 93.66           O  
ATOM   2797  CG  LYS A 338      22.299 -16.351 -17.631  1.00 93.66           C  
ATOM   2798  CD  LYS A 338      22.398 -16.656 -19.120  1.00 93.66           C  
ATOM   2799  CE  LYS A 338      23.666 -16.072 -19.728  1.00 93.66           C  
ATOM   2800  NZ  LYS A 338      23.761 -16.356 -21.191  1.00 93.66           N  
ATOM   2801  N   LEU A 339      19.630 -14.432 -15.587  1.00 94.24           N  
ATOM   2802  CA  LEU A 339      19.493 -12.998 -15.361  1.00 94.24           C  
ATOM   2803  C   LEU A 339      19.615 -12.667 -13.877  1.00 94.24           C  
ATOM   2804  CB  LEU A 339      18.151 -12.496 -15.900  1.00 94.24           C  
ATOM   2805  O   LEU A 339      20.310 -11.719 -13.503  1.00 94.24           O  
ATOM   2806  CG  LEU A 339      17.836 -11.018 -15.664  1.00 94.24           C  
ATOM   2807  CD1 LEU A 339      18.885 -10.139 -16.336  1.00 94.24           C  
ATOM   2808  CD2 LEU A 339      16.440 -10.680 -16.178  1.00 94.24           C  
ATOM   2809  N   LEU A 340      18.968 -13.429 -13.052  1.00 93.49           N  
ATOM   2810  CA  LEU A 340      19.007 -13.230 -11.607  1.00 93.49           C  
ATOM   2811  C   LEU A 340      20.439 -13.300 -11.087  1.00 93.49           C  
ATOM   2812  CB  LEU A 340      18.142 -14.275 -10.898  1.00 93.49           C  
ATOM   2813  O   LEU A 340      20.890 -12.400 -10.374  1.00 93.49           O  
ATOM   2814  CG  LEU A 340      18.136 -14.226  -9.369  1.00 93.49           C  
ATOM   2815  CD1 LEU A 340      17.521 -12.918  -8.883  1.00 93.49           C  
ATOM   2816  CD2 LEU A 340      17.382 -15.422  -8.798  1.00 93.49           C  
ATOM   2817  N   LYS A 341      21.217 -14.271 -11.443  1.00 92.95           N  
ATOM   2818  CA  LYS A 341      22.595 -14.450 -10.994  1.00 92.95           C  
ATOM   2819  C   LYS A 341      23.484 -13.310 -11.482  1.00 92.95           C  
ATOM   2820  CB  LYS A 341      23.149 -15.791 -11.478  1.00 92.95           C  
ATOM   2821  O   LYS A 341      24.334 -12.816 -10.738  1.00 92.95           O  
ATOM   2822  CG  LYS A 341      22.590 -16.995 -10.736  1.00 92.95           C  
ATOM   2823  CD  LYS A 341      23.231 -18.292 -11.212  1.00 92.95           C  
ATOM   2824  CE  LYS A 341      22.674 -19.499 -10.468  1.00 92.95           C  
ATOM   2825  NZ  LYS A 341      23.245 -20.779 -10.984  1.00 92.95           N  
ATOM   2826  N   ALA A 342      23.297 -12.982 -12.725  1.00 93.77           N  
ATOM   2827  CA  ALA A 342      24.093 -11.899 -13.297  1.00 93.77           C  
ATOM   2828  C   ALA A 342      23.881 -10.598 -12.529  1.00 93.77           C  
ATOM   2829  CB  ALA A 342      23.748 -11.706 -14.771  1.00 93.77           C  
ATOM   2830  O   ALA A 342      24.840  -9.881 -12.233  1.00 93.77           O  
ATOM   2831  N   VAL A 343      22.619 -10.300 -12.199  1.00 94.23           N  
ATOM   2832  CA  VAL A 343      22.299  -9.070 -11.483  1.00 94.23           C  
ATOM   2833  C   VAL A 343      22.923  -9.106 -10.089  1.00 94.23           C  
ATOM   2834  CB  VAL A 343      20.773  -8.854 -11.379  1.00 94.23           C  
ATOM   2835  O   VAL A 343      23.542  -8.133  -9.654  1.00 94.23           O  
ATOM   2836  CG1 VAL A 343      20.451  -7.758 -10.365  1.00 94.23           C  
ATOM   2837  CG2 VAL A 343      20.189  -8.510 -12.747  1.00 94.23           C  
ATOM   2838  N   ILE A 344      22.797 -10.187  -9.410  1.00 93.95           N  
ATOM   2839  CA  ILE A 344      23.332 -10.337  -8.062  1.00 93.95           C  
ATOM   2840  C   ILE A 344      24.849 -10.160  -8.086  1.00 93.95           C  
ATOM   2841  CB  ILE A 344      22.963 -11.710  -7.457  1.00 93.95           C  
ATOM   2842  O   ILE A 344      25.406  -9.412  -7.280  1.00 93.95           O  
ATOM   2843  CG1 ILE A 344      21.458 -11.782  -7.175  1.00 93.95           C  
ATOM   2844  CG2 ILE A 344      23.772 -11.975  -6.184  1.00 93.95           C  
ATOM   2845  CD1 ILE A 344      20.954 -13.183  -6.855  1.00 93.95           C  
ATOM   2846  N   LYS A 345      25.518 -10.767  -9.021  1.00 93.10           N  
ATOM   2847  CA  LYS A 345      26.975 -10.732  -9.098  1.00 93.10           C  
ATOM   2848  C   LYS A 345      27.472  -9.340  -9.480  1.00 93.10           C  
ATOM   2849  CB  LYS A 345      27.486 -11.764 -10.104  1.00 93.10           C  
ATOM   2850  O   LYS A 345      28.448  -8.846  -8.912  1.00 93.10           O  
ATOM   2851  CG  LYS A 345      27.436 -13.198  -9.597  1.00 93.10           C  
ATOM   2852  CD  LYS A 345      28.031 -14.169 -10.610  1.00 93.10           C  
ATOM   2853  CE  LYS A 345      27.939 -15.610 -10.125  1.00 93.10           C  
ATOM   2854  NZ  LYS A 345      28.514 -16.566 -11.117  1.00 93.10           N  
ATOM   2855  N   ASN A 346      26.694  -8.746 -10.332  1.00 94.24           N  
ATOM   2856  CA  ASN A 346      27.195  -7.496 -10.894  1.00 94.24           C  
ATOM   2857  C   ASN A 346      26.745  -6.292 -10.072  1.00 94.24           C  
ATOM   2858  CB  ASN A 346      26.745  -7.344 -12.349  1.00 94.24           C  
ATOM   2859  O   ASN A 346      27.448  -5.282 -10.007  1.00 94.24           O  
ATOM   2860  CG  ASN A 346      27.395  -8.357 -13.270  1.00 94.24           C  
ATOM   2861  ND2 ASN A 346      26.691  -8.731 -14.332  1.00 94.24           N  
ATOM   2862  OD1 ASN A 346      28.521  -8.802 -13.029  1.00 94.24           O  
ATOM   2863  N   ARG A 347      25.584  -6.432  -9.431  1.00 96.47           N  
ATOM   2864  CA  ARG A 347      25.006  -5.217  -8.865  1.00 96.47           C  
ATOM   2865  C   ARG A 347      24.760  -5.373  -7.368  1.00 96.47           C  
ATOM   2866  CB  ARG A 347      23.699  -4.862  -9.577  1.00 96.47           C  
ATOM   2867  O   ARG A 347      24.499  -4.390  -6.671  1.00 96.47           O  
ATOM   2868  CG  ARG A 347      23.866  -4.557 -11.057  1.00 96.47           C  
ATOM   2869  CD  ARG A 347      22.535  -4.229 -11.719  1.00 96.47           C  
ATOM   2870  NE  ARG A 347      22.198  -2.815 -11.579  1.00 96.47           N  
ATOM   2871  NH1 ARG A 347      20.170  -2.977 -12.674  1.00 96.47           N  
ATOM   2872  NH2 ARG A 347      20.877  -0.956 -11.854  1.00 96.47           N  
ATOM   2873  CZ  ARG A 347      21.082  -2.252 -12.036  1.00 96.47           C  
ATOM   2874  N   GLY A 348      24.798  -6.654  -6.888  1.00 96.19           N  
ATOM   2875  CA  GLY A 348      24.502  -6.902  -5.486  1.00 96.19           C  
ATOM   2876  C   GLY A 348      25.585  -6.399  -4.549  1.00 96.19           C  
ATOM   2877  O   GLY A 348      26.692  -6.079  -4.987  1.00 96.19           O  
ATOM   2878  N   ASP A 349      25.330  -6.298  -3.291  1.00 95.81           N  
ATOM   2879  CA  ASP A 349      26.267  -5.769  -2.304  1.00 95.81           C  
ATOM   2880  C   ASP A 349      27.122  -6.884  -1.706  1.00 95.81           C  
ATOM   2881  CB  ASP A 349      25.518  -5.027  -1.196  1.00 95.81           C  
ATOM   2882  O   ASP A 349      27.829  -6.669  -0.719  1.00 95.81           O  
ATOM   2883  CG  ASP A 349      24.589  -5.929  -0.402  1.00 95.81           C  
ATOM   2884  OD1 ASP A 349      24.513  -7.141  -0.700  1.00 95.81           O  
ATOM   2885  OD2 ASP A 349      23.926  -5.423   0.529  1.00 95.81           O  
ATOM   2886  N   GLY A 350      26.933  -8.135  -2.214  1.00 94.60           N  
ATOM   2887  CA  GLY A 350      27.763  -9.251  -1.788  1.00 94.60           C  
ATOM   2888  C   GLY A 350      27.158 -10.040  -0.642  1.00 94.60           C  
ATOM   2889  O   GLY A 350      27.753 -11.010  -0.168  1.00 94.60           O  
ATOM   2890  N   SER A 351      26.015  -9.595  -0.155  1.00 94.06           N  
ATOM   2891  CA  SER A 351      25.397 -10.249   0.995  1.00 94.06           C  
ATOM   2892  C   SER A 351      24.556 -11.445   0.565  1.00 94.06           C  
ATOM   2893  CB  SER A 351      24.530  -9.258   1.773  1.00 94.06           C  
ATOM   2894  O   SER A 351      24.177 -12.275   1.394  1.00 94.06           O  
ATOM   2895  OG  SER A 351      23.469  -8.777   0.966  1.00 94.06           O  
ATOM   2896  N   HIS A 352      24.236 -11.517  -0.737  1.00 92.81           N  
ATOM   2897  CA  HIS A 352      23.500 -12.669  -1.247  1.00 92.81           C  
ATOM   2898  C   HIS A 352      24.396 -13.899  -1.338  1.00 92.81           C  
ATOM   2899  CB  HIS A 352      22.898 -12.356  -2.618  1.00 92.81           C  
ATOM   2900  O   HIS A 352      25.540 -13.807  -1.788  1.00 92.81           O  
ATOM   2901  CG  HIS A 352      21.816 -13.303  -3.028  1.00 92.81           C  
ATOM   2902  CD2 HIS A 352      20.475 -13.137  -3.116  1.00 92.81           C  
ATOM   2903  ND1 HIS A 352      22.070 -14.603  -3.407  1.00 92.81           N  
ATOM   2904  CE1 HIS A 352      20.928 -15.197  -3.712  1.00 92.81           C  
ATOM   2905  NE2 HIS A 352      19.945 -14.329  -3.544  1.00 92.81           N  
ATOM   2906  N   PRO A 353      23.883 -15.103  -0.953  1.00 87.81           N  
ATOM   2907  CA  PRO A 353      24.694 -16.321  -0.983  1.00 87.81           C  
ATOM   2908  C   PRO A 353      25.284 -16.604  -2.363  1.00 87.81           C  
ATOM   2909  CB  PRO A 353      23.703 -17.415  -0.579  1.00 87.81           C  
ATOM   2910  O   PRO A 353      26.385 -17.151  -2.469  1.00 87.81           O  
ATOM   2911  CG  PRO A 353      22.683 -16.715   0.260  1.00 87.81           C  
ATOM   2912  CD  PRO A 353      22.509 -15.320  -0.268  1.00 87.81           C  
ATOM   2913  N   ILE A 354      24.635 -16.282  -3.374  1.00 86.73           N  
ATOM   2914  CA  ILE A 354      25.053 -16.559  -4.744  1.00 86.73           C  
ATOM   2915  C   ILE A 354      26.236 -15.667  -5.113  1.00 86.73           C  
ATOM   2916  CB  ILE A 354      23.892 -16.349  -5.742  1.00 86.73           C  
ATOM   2917  O   ILE A 354      26.976 -15.964  -6.055  1.00 86.73           O  
ATOM   2918  CG1 ILE A 354      22.815 -17.421  -5.541  1.00 86.73           C  
ATOM   2919  CG2 ILE A 354      24.411 -16.357  -7.183  1.00 86.73           C  
ATOM   2920  CD1 ILE A 354      21.556 -17.195  -6.367  1.00 86.73           C  
ATOM   2921  N   SER A 355      26.412 -14.592  -4.357  1.00 83.46           N  
ATOM   2922  CA  SER A 355      27.476 -13.637  -4.648  1.00 83.46           C  
ATOM   2923  C   SER A 355      28.849 -14.297  -4.572  1.00 83.46           C  
ATOM   2924  CB  SER A 355      27.415 -12.455  -3.679  1.00 83.46           C  
ATOM   2925  O   SER A 355      29.793 -13.856  -5.231  1.00 83.46           O  
ATOM   2926  OG  SER A 355      26.211 -11.728  -3.847  1.00 83.46           O  
ATOM   2927  N   HIS A 356      28.915 -15.430  -3.902  1.00 76.43           N  
ATOM   2928  CA  HIS A 356      30.209 -16.060  -3.669  1.00 76.43           C  
ATOM   2929  C   HIS A 356      30.313 -17.393  -4.401  1.00 76.43           C  
ATOM   2930  CB  HIS A 356      30.444 -16.264  -2.171  1.00 76.43           C  
ATOM   2931  O   HIS A 356      31.246 -18.165  -4.167  1.00 76.43           O  
ATOM   2932  CG  HIS A 356      30.340 -15.005  -1.370  1.00 76.43           C  
ATOM   2933  CD2 HIS A 356      29.418 -14.602  -0.465  1.00 76.43           C  
ATOM   2934  ND1 HIS A 356      31.263 -13.986  -1.463  1.00 76.43           N  
ATOM   2935  CE1 HIS A 356      30.912 -13.007  -0.645  1.00 76.43           C  
ATOM   2936  NE2 HIS A 356      29.796 -13.356  -0.028  1.00 76.43           N  
ATOM   2937  N   GLU A 357      29.366 -17.712  -5.187  1.00 76.70           N  
ATOM   2938  CA  GLU A 357      29.444 -18.986  -5.896  1.00 76.70           C  
ATOM   2939  C   GLU A 357      30.526 -18.953  -6.971  1.00 76.70           C  
ATOM   2940  CB  GLU A 357      28.091 -19.337  -6.521  1.00 76.70           C  
ATOM   2941  O   GLU A 357      30.688 -17.949  -7.667  1.00 76.70           O  
ATOM   2942  CG  GLU A 357      27.103 -19.954  -5.542  1.00 76.70           C  
ATOM   2943  CD  GLU A 357      25.809 -20.406  -6.201  1.00 76.70           C  
ATOM   2944  OE1 GLU A 357      24.893 -20.869  -5.484  1.00 76.70           O  
ATOM   2945  OE2 GLU A 357      25.711 -20.297  -7.443  1.00 76.70           O  
ATOM   2946  N   THR A 358      31.634 -19.786  -6.840  1.00 64.47           N  
ATOM   2947  CA  THR A 358      32.677 -20.024  -7.832  1.00 64.47           C  
ATOM   2948  C   THR A 358      32.098 -20.688  -9.077  1.00 64.47           C  
ATOM   2949  CB  THR A 358      33.805 -20.901  -7.256  1.00 64.47           C  
ATOM   2950  O   THR A 358      31.211 -21.539  -8.979  1.00 64.47           O  
ATOM   2951  CG2 THR A 358      35.065 -20.081  -7.003  1.00 64.47           C  
ATOM   2952  OG1 THR A 358      33.368 -21.481  -6.021  1.00 64.47           O  
ATOM   2953  N   VAL A 359      32.014 -19.977 -10.272  1.00 56.28           N  
ATOM   2954  CA  VAL A 359      31.647 -20.576 -11.551  1.00 56.28           C  
ATOM   2955  C   VAL A 359      32.445 -21.860 -11.768  1.00 56.28           C  
ATOM   2956  CB  VAL A 359      31.880 -19.598 -12.724  1.00 56.28           C  
ATOM   2957  O   VAL A 359      33.672 -21.863 -11.647  1.00 56.28           O  
ATOM   2958  CG1 VAL A 359      31.397 -20.209 -14.039  1.00 56.28           C  
ATOM   2959  CG2 VAL A 359      31.175 -18.269 -12.458  1.00 56.28           C  
ATOM   2960  N   LYS A 360      32.015 -23.051 -11.336  1.00 51.34           N  
ATOM   2961  CA  LYS A 360      32.689 -24.274 -11.763  1.00 51.34           C  
ATOM   2962  C   LYS A 360      32.992 -24.241 -13.259  1.00 51.34           C  
ATOM   2963  CB  LYS A 360      31.840 -25.501 -11.427  1.00 51.34           C  
ATOM   2964  O   LYS A 360      32.100 -23.989 -14.072  1.00 51.34           O  
ATOM   2965  CG  LYS A 360      31.928 -25.935  -9.971  1.00 51.34           C  
ATOM   2966  CD  LYS A 360      31.219 -27.263  -9.740  1.00 51.34           C  
ATOM   2967  CE  LYS A 360      31.271 -27.678  -8.276  1.00 51.34           C  
ATOM   2968  NZ  LYS A 360      30.612 -29.000  -8.051  1.00 51.34           N  
ATOM   2969  N   THR A 361      34.044 -23.575 -13.737  1.00 49.97           N  
ATOM   2970  CA  THR A 361      34.497 -23.665 -15.120  1.00 49.97           C  
ATOM   2971  C   THR A 361      34.458 -25.110 -15.609  1.00 49.97           C  
ATOM   2972  CB  THR A 361      35.922 -23.105 -15.280  1.00 49.97           C  
ATOM   2973  O   THR A 361      34.879 -26.023 -14.897  1.00 49.97           O  
ATOM   2974  CG2 THR A 361      35.921 -21.580 -15.251  1.00 49.97           C  
ATOM   2975  OG1 THR A 361      36.743 -23.590 -14.210  1.00 49.97           O  
ATOM   2976  N   GLU A 362      33.386 -25.657 -16.171  1.00 41.59           N  
ATOM   2977  CA  GLU A 362      33.512 -26.843 -17.013  1.00 41.59           C  
ATOM   2978  C   GLU A 362      34.534 -26.623 -18.125  1.00 41.59           C  
ATOM   2979  CB  GLU A 362      32.156 -27.224 -17.612  1.00 41.59           C  
ATOM   2980  O   GLU A 362      34.615 -25.533 -18.695  1.00 41.59           O  
ATOM   2981  CG  GLU A 362      31.244 -27.967 -16.646  1.00 41.59           C  
ATOM   2982  CD  GLU A 362      29.905 -28.347 -17.257  1.00 41.59           C  
ATOM   2983  OE1 GLU A 362      29.082 -28.989 -16.565  1.00 41.59           O  
ATOM   2984  OE2 GLU A 362      29.677 -28.000 -18.438  1.00 41.59           O  
TER    2985      GLU A 362                                                      
ENDMDL                                                                          
END                                                                             
