# Supplementary material for: Evolution of Linoleic Acid Biosynthesis Paved the Way for Ecological Success of Termites
Source: Mol Biol Evol. 2023 Apr 12;40(4):msad087. doi: 10.1093/molbev/msad087 (PMC10139705; doi:10.1093/molbev/msad087)
Supplement: msad087_Supplementary_Data [file msad087_supplementary_data.zip › SUPPLEMENTARY ARCHIVE/Periplaneta/PameFAD-A1a_cd0e0.a3m]

#357	1
>101
MAPNITSSPTGVLFEDDTIETVTLPTIETKTDDSKPAEKYKRKIVWRNVILFVYLHMAALYGAYLMLTSCKLITAIWAILLYQAGGLGITAGAHRLWSHRAYKAKWPLRLILVIFNTLAFQNHVYEWARDHRVHHKFSETDADPHNAKRGFFFSHVGWLLVRKHPDVKVKGKGIDMSDLDADPLIAFQKKHYLILMPIICFILPTIIPVYFWGETWSNAWFVVAMFRYTFTLNASWLVNSAAHMWGSRPYDKYINPSENLGVSMLALGEGWHNYHHVFPWDYKTAELGNYSTNLTTAFIDFFSRIGWAYDLKTVPMSMVKQRVQRTGDGSHDVWGWGDKDMSQEDMDEAQVINKKLK
>A0A067QT59	500	0.848	2.517E-155	0	356	357	15	370	371
MAPNITSSPTGVLFEDDIVETVAVPSIESK-NDAKPPEKYRRQIVWRNVILFAYLHLAAVYGAYLMLTSAKIITSIWAILLYQAGGLGITAGAHRLWAHRAYKAKWPLRLILMLFNTLAFQNHVHEWARDHRVHHKFSETDADPHDARRGFFFSHVGWLLVRKHPDVKEKGKGIDMSDLDTDPLLMFQKKYYLIMMPILCFLIPTMVPVYLWGESWTNAWFVVAMFRYTFTLNMTWLVNSAAHMWGSQPYDKYINPAENLSVAVLALGEGWHNYHHVFPWDYKTAELGNYRANLTTAFIDFFSRIGWAYDLKTVPMSMVKRRVERTGDGSHEVWGWGDKDMSQDDMDQAQVINNKSK
>A0A6L2PHY9	499	0.850	4.723E-155	0	354	357	0	354	926
MAPNLTSSPTGVLFEDDIVETVAVPSVEPKNHDSKPPQKYRRQIVWRNVMLFVYLHVAAVYGAYLMLTSAKIITTVWAILLYQAGGLGITAGAHRLWAHRAYKAKWPLRLILVIFNTLAFQNHVCEWARDHRVHHKFSETDADPHNATRGFFFSHMGWLLVRKHPDVKVKGKAIDMSDLEADPLLKFQKKYYLILMPILCFVIPTFVPVYLWSETWSNAWFVVAMFRYAFTLNMTWLVNSAAHIWGTRPYDKYINPAENLGVAVFALGEGWHNYHHVFPWDYKTAELGNYRANLTTAFIDFFSRIGWAYDLKTVPLSMVQRRVERTGDGSHEVWGWGDKDMSQEDMDEAQVINKK--
>A0A2J7Q458	495	0.815	1.099E-153	0	356	357	0	355	356
MAPNITTSPTGVLFEND-IETVVAPSVEKKNDNAKPREKYRRKLVWRNIILFVYLHLAAVYGAYLMLASAKILTAVFATLLYIAGGFGVTAGAHRLWAHRAYKAKWPLRVILMIFNTLAFQNHIYEWARDHRVHHKYSETDADPHNATRGFFFSHVGWLLVRKHPDVKEKGKTLDMSDLDADPVVMFQKKYYLIIMPILCFILPTVIPVYLWGETWKNAWFVVAMFRYTFTLNITWLVNSAAHMWGNHPYDRFINPAENVSVAVFALGEGWHNYHHVFPWDYKTAELGNYHTNMTTALIDFFSRIGWAYDLKTVPMSMVKRRVERTGDGSHEIWGWGDKDMSREDMDEAQVINKKSK
>A0A482E8C3	491	0.759	3.503E-152	0	354	357	0	356	359
MAPSTASTPTGVLFEDDPVEqlEARLHNDHEQISPPKPAKEYRRRLVWRNIILFVYLHLAALYGAYLALTSAKLLTDIWAFLLYQATGLGITAGAHRLWAHRSYKAKWPLRVILVIFNTIAFQNHVYEWARDHRVHHKYTETNADPHNAKRGFFFSHIGWLLCRKHPDVIEKGKGIDMSDLEQDPIVVFQRKYYLILMPLFCFIIPTVVPVYCWGETWINAWFIAAMFRYTFTLNMTWLVNSAAHMWGDRPYDKYINPSENKGVSMMALGEGWHNYHHVFPWDYKTSELGDYSANTTTAFIDFFSKLGWAYDLKTVSPEMIKKRAERTGDGSHPVWGWGDKDIPSEDIQEAVVINKK--
>Q9BH41	490	0.750	6.574E-152	0	354	357	0	356	359
MAPNITSAPTGVLFEGDTIgPAAKDQQAEVNAPEAkKPREPYRRQIVWRNVILFIYLHLAALYGAYLAFTSAKIATTIFAIILYQVSGVGITGGAHRLWAHRSYKAKWPLRVILMLCNTLAFQNHIYEWARDHRVHHKFSETDADPHNATRGFFFSHVGWLLVRKHPDVKEKGKGIDMHDLEQDKIVMFQKKYYLILMPIVCFLIPTTIPVYMWNETWSNAWFVATLFRYTFTLNMTWLVNSAAHMWGSQPYDKYINPAENLGVALGAMGEGWHNYHHVFPWDYKAAELGNYRANFTTAFIDFFARIGWAYDLKTVPVSMIQRRVERTGDGSHEVWGWGDKDMPQEDIDGAVIEKRK--
>A0A1B6DXZ2	479	0.734	3.219E-148	0	354	357	0	364	367
MAPNITSTPTGVLFEDDSIDQGGIPAVETfegHQPKELPGKEYKLQIVWRNVILFVYLHAAALYGAYLMVTAASWPTVFWAILLYHFSGLGITAGAHRLWAHRSYKAKLPLRIILVVFNTLAFENHVIEWARDHRVHHKFSETNADPHNAKRGFFFSHVGWLLCRKHPDVLQKGKGIDISDLTSDKLLQFQRKYYLLLMPIICFIIPTFIPVYLWGETWTNSWFVATLFRYTFTLNMTWLVNSAAHMWGQRPYDQYINPSENLSVAIGALGEGWHNYHHVFPWDYKTAELGNYRANFTTAFIDFFAKIGWAYDLKTVSMAMIKKRVERTGDGSHPdhshegdVWGWGDKDLSQEDKEDALVMHRK--
>A0A8D8W6T7	477	0.713	2.127E-147	0	354	357	0	365	368
MAPNTTSAPTGVLFEDDSPdslspsVTRTD-TIEKQKAAAAPTKEYKLQLVWRNVILFVYLHLAALYGAYLLVTSAKWPTVIWATLLYQASGLGITAGAHRLWAHRSYKAKWPLRVILVIFNTIAFENHVYEWARDHRVHHKYSETNADPHNAKRGFFFSHMGWLMCKKHPDVIEKGQGIDLTDLKQDKLLMFQKKYYMILMPIFCFLIPTLVPALVWGETWKNSWFVATMFRYTFTLNMTWLVNSAAHMWGQRPYDKYINPSENLGVAVFALGEGWHNYHHVFPWDYKTAELGNYRANLTTGFIDFFAKLGWAYDLKTVSHQMISTRVKRTGDGTHEhsheggVWGWGDKDMSQEDKDVAITTHTK--
>A0A7R9NY35	474	0.725	1.924E-146	0	354	357	70	426	429
MAPNVTSTPANVLFnEGkEVPVVEHLPTLKTRSEEVKVVAPYRREIVWRNVTLFVILHLSALYGLYLALTSAKILTSLFAYLLYLCSGLGITAGAHRLWSHRAYKAKWPLKVMLMIFNTLAFQNHVIEWARDHRVHHKFSETDADPHNATRGFFFSHVGWLLVRKHPDVKEKGKGVDVSDLESDPVLAFQKRYYLLLMVIVCFLVPTALPVYLWGESWYNAWYVAALFRYTFTLNMTWLVNSAAHMWGSQPYDKNINPAENLCVAIGAIGEGWHNYHHVFPWDYKAAELGNYRANFTTAFIDFFSRVGWAYDLKTVPMSMVRTRVERTGDGSHEVWGWGDKDLTQEDRDLALIVNRK--
>UPI001ED87BA7	472	0.709	1.271E-145	0	354	357	0	353	355
MAPNVTS-PTGVLFEEDMAET---PTTETKeeAKEIRPINfEFKAKIVWRNVILFAYLHLAALYGCYLMFTSAKLLTVIWAFLLFQGGGLGITAGAHRLWSHRSYKAKWPLRLILIVLNTLAFQNSAYEWSRDHRVHHKYSETDADPHNAKRGFFFSHVGWLLCRKHPSVKEKGKGIDLSDLEEDSLLMFQKKYYIPLMIVACFLVPTLVPIYLWNESFTCSWFVATLFRYAFTLNATWLVNSAAHFWGNKPYDKSINPAQNPGVAMVALGEGWHNYHHVFPWDYKTAELGNYRTNITTAFIDFFAWLGWAYDLKTVPSSLIERRVKRTGDGSHEIWGWNDKDLPEEDKREAEILAKK--
>UPI0010FB29A7	471	0.689	1.741E-145	0	356	357	0	350	353
MAPNIISTPTGVLFED---ETLTEPQV---KEEVTEKSKYIRRIVWRNVGVFSYLHLGALYGLYLCFTSAKLATIVFAIVLYQVTGIGITAGAHRLWAHRSYKAKWPLQLLLMIFNTIAFQDAAIDWARDHRVHHKFSETDADPHNAKRGFFFAHVGWLLCRKHPEVKEKGKGIDLSDLESDPILAFQKKYYTVLMPLMCFILPTIIPVVCWNETWMNAYFIPTVLRYVFTLNMTWLVNSAAHLFGNKPYDKYINPSENKSVALLALGEGWHNYHHVFPWDYKTAEFGNYRFNFTTAFIDFFAKIGWAYDLKSVSEDMVKKRVKRTGDGSHELWGWGDKDQTQEERDDATITHYHMK
>UPI001143C8CD	471	0.680	3.266E-145	0	356	357	0	349	352
MAPNITSTPTGVLFEGET-------VAEPQLEEPKETPKYVRRIVWRNVAIFAFLHLGALYGVYLSFTSAKLATVIFAIFLYQCSGFGITAGAHRLWAHRSYKAKWPLQLLLMILNTIAFQDAAIDWARDHRVHHKYSETDADPHNAKRGFFFSHVGWLLCKKHPEVKEKGKGIDLSDLESDPILAFQKRYYIMLMPLLCFILPTIIPVVCWNETWTNAYFIPTVFRYIFTLNMTWLVNSAAHLFGNKPYDKFINPSENKSVAFFALGEGWHNYHHVFPWDYKTAEFGKYSLNFTTAFIDFFAKIGWAYDLKSVSEDMVKKRVERTGDGSHELWGWGDKDQTQEEKDEAIVTHHHMK
>UPI00063EF2D8	470	0.694	4.474E-145	0	352	357	0	345	351
MAPNVTSAPTGVLFEGET----LDPQII---EESKEKPKYVRRIVWRNVLAFSYLHLAALYGVYLLFTSAKLATTMFAILLYQLSGLGITAGAHRLWAHRSYKAKWPLQLLLVILNTIAFQDAAIDWSRDHRVHHKFSETNADPHNAKRGFFFSHMGWLLCRKHPEVKEKGKNIDLSDLESDPILAFQKKYYIILMPLLCFILPTIIPVMCWDETWTNAYFIPTILRYAFTLNMTWLVNSAAHMFGNKPYDRYINPSENKGVAIFAFGEGWHNYHHVFPWDYKTSEFGHYSTNFTTAFIDFFAKIGWAYDLKTVSEEMIRKRVERTGDGSHELWGWGDKDQTQEERDAAIVTH----
>E9IYP9	470	0.688	4.474E-145	0	352	357	0	346	353
MAPNITSTPTGVLFED-----ETLAESQ-VVEELKSKTKYVRRIVWRNVIIFSFLHLGALFGVYLLFTSAKFATILFAIFLYQISGLGITAGAHRLWAHRSYKAKWPLQLLLVIMNTVAFQDAAVDWARDHRVHHKYTETDADPHNAKRGFFFAHMGWLLCRKHPDVKEKGKGIDLSDLESDPILAFQKKYYIILMPLFCFILPTVIPVMFWGETWTNAYFIPTVLRYVFTLNMTWLVNSAAHLFGNKPYDRHINPAENKGVAMFALGEGWHNYHHVFPWDYKTAELGNYRLNFTTAFIDFFAKIGWAYDLKTVSEETIKKRVERTGDGSHELWGWGDKDQTQEERDAAIVTH----
>UPI000D624AC3	470	0.705	6.128E-145	0	352	357	6	356	362
MAPNITSAPTGVLFEDETLDENATRQTAEQISKEKP--KYVRRIVWRNVIIFAYLHLASLYGIYLAITSAKLMTLIFAFALYQCSGLGITAGAHRLWAHRSYKAKWQLRLILTVFNTLAFQDSAIDWARDHRVHHKYSETDADPHNAKRGFFFAHVGWLLCRKHPDVKEKGEGIDMSDLESDPILAFQRKYYIYLMPVICFMLPTVIPVYLWNETWTNAYFIPAILRYTFTLNMTWLVNSAAHLFGGKPYDKFINPAENKSVAIVALGEGWHNYHHVFPWDYKTAELGNYRYNLTTAFIDFFARIGWAYDLKSVSSDMVRRRVERTGDGSHEVWGWGDKDQPQEEKDGAIITH----
>A0A4S2KYN6	469	0.691	8.394E-145	0	352	357	0	346	353
MAPNITSTPTGVLFEGETLPE---PQLI---EESKEKPKYVRSIVWRNVVIFSFLHLGALYGAYLTFTSAKWATVFFAILLYQLTGFGITAGAHRLWAHRSYKAKWPLQVLLVILNTIAFQDAAIDWARDHRVHHKYSETDADPHNATRGFFFSHVGWLLCRKHPEVKEKGKGIDLSDLESDPILAFQKKYYFILMPFLCFVLPTVIPVLCWNETWTNAYFIPTVFRYIFTLNMTWLVNSAAHLFGNKPYDRFINPSENKGVAMFALGEGWHNYHHVFPWDYKTAELGNYKLNFTTAFIDFFAKIGWAYDLKSVSEDMVRKRVERTGDGSHELWGWGDKDQTQEERDEAIVTH----
>UPI0008F9A0B3	468	0.738	2.955E-144	0	354	357	0	365	368
MAPNITSAPTGVLFEND-PDLGDDSsfqpeQVKTQTSSSSKEDTYRLRIVWRNVILFVYLHMAALYGAWLMLTSAKIQTSIWAYLLYQASGLGITAGAHRLWAHRSYKAKWPLRVLLVIFNTIAFENHVYEWARDHRVHHKYSETNADPHNAKRGFFFSHVGWLLCRKHPDVIEKGKGIDLKDLEEDKLLMFQKKYYMLLMPFFCFVFPTVIPVYCWGETWTNSWFVATMFRYTFTLNMTWLVNSAAHMWGQRPYDKFINPSENLGVAVMALGEGWHNYHHVFPWDYKTAELGNYRANLTTGFIDFFSKIGWAYDLKTVPLSMVKKRAARTGDGtyenhSHEgeVWGWGDKDMSQEDREQATVIGRK--
>A0A154PEW1	466	0.654	1.951E-143	0	352	357	0	344	351
MAPNITNTPTGVLYEDDTIEG---PALIN-----SPKTKYERRIVWRNVIFFTYLHLGAVYGLYLIFTSAKLLTTMFAFLLYLGSGIGITAGAHRLWAHRSYKAKWPLQLFLTILNTIAFQDAAIDWARDHRLHHKYSETDADPHNAKRGFFFSHVGWLLCRKHPDIREKGKGLDISDLTSNPILAFQKKYYKILMPIMCFAMPTVVPVVCWGETWTNAYFIPAVLRYVFTLNVTWLVNSAAHLFGNKPYDRFINPSENKGVALTAFGEGWHNYHHVFPWDYKTSELGGYRFNITTAFIDFWAKLGLAYDLKVVPINVVEKRVERTGDGSHELWGWGDKDQTKEDREQTLVMH----
>A0A499UF07	466	0.748	1.951E-143	0	353	357	0	352	355
MAINVNSSPTGVLFEEDLVDVKNGGVKQTKKVESNP-PKYKREIVWRNVILFGYLHIAAVYGFYLMLTSAKVLTIVWAVLLYQAGGLGITAGAHRLWSHRAYKAKWPLRLILVIFNTLAFQNHVHEWARDHRVHHKYSETNADPHNATRGFFFSHIGWLLCRKHPSVKEKGKGIDISDLDADPILAFQKKYYMILMPLACFVIPTLIPMYLWNESFTCSWFVATLFRYTFTLNMTWLVNSAAHIWGSKPYDKTINPSENLPVAVLALGEGWHNYHHVFPWDYKTAELGNYRTNFTTAFIDFFAWLGWAYDLKTVPLSMVESRVKRTGDGSHEVWGWNDKDLSEEEKSQAEIISK---
>UPI0006C9B921	466	0.672	1.951E-143	0	354	357	0	353	356
MAPNITSAPTGVLFEGENPDETQRPELVNGKiiNEKK---EYKLQLVWRNIILFAVLHTGALYGVYLAFTSAKIATTIFAFLLYQISGFGITAGAHRLWAHRSYKATWQLRLLLVIFNTLAFQDSAIDWARDHRMHHKYSETDADPHNATRGFFFSHVGWLLCRKHPQVREKGKGLDMSDLYSDPILHFQKKYYIYLMPIVCFVIPMLIPVYLWNETWTNAYFIPTILRYTFTLNMTWLVNSAAHLFGNKPYDKFINPAQNRGVAIFALGEGWHNYHHVFPWDYKTSELGTYGFNFTTAFIDFFSRIGWAYDLKTVSMDMVKKRVERTGDGSHELWGWGDKDQTQEDRESAVIINHK--
>UPI000A1D25CB	466	0.661	1.951E-143	1	354	357	27	379	382
-PPNkLQQDSTGVLFECD--VETTDGGLEKDITTLKKAEKRRLKLVWRNIIAFGYLHLAALYGAYLMVASAKWQTIAFAYILYVMSGLGITAGAHRLWAHRSYKAKWPLRLLLVIFNTIAFQDAAYHWARDHRVHHKYSETDADPHNATRGFFFSHIGWLLCKKHPEVKAKGKGVDLSDLRADPILMFQKKYYMLLMPIACFIAPTIVPMYFWGESFVNAWFVATMFRWCFILNVTWLVNSAAHKFGGRPYDKFINPSENISVAILAFGEGWHNYHHVFPWDYKTAELGQYSLNFTTAFIDFFAKIGWAYDLKTVSSDIIQKRVKRTGDGTHATWGWGDADQPKEEIEDALITHKK--
>Q5XXT0	465	0.707	2.673E-143	0	354	357	0	364	367
MPPNVTSAPNGIQYEDETMD-PLIPSIEkyDGYPKQLPGKEYKRELVWRNIILFAYLHAAALYGAYLMLTAASWPTVIWAILLYHFSGWGITAGAHRLWAHRSYKANVPLRIILVLFNTLAFENHVIEWARDHRVHHKFSETNADPHNANRGFFFSHVGWLLCRKHPDVISKGKGIDMSDLENDPLLKFQRKYYLILMPIVCFVLPTIIPVYLWDETWTNSWFVATLFRYTFTLNMTWLVNSAAHMWGQRPYDKYINPSENLSVAVGALGEGWHNYHHTFPWDYKTAELGNYRANFTTAFIDFFAKIGWAYELKTVSEDMIRRRVLRTGDGTHEkhshshkgdVWGWGDKDMLQQDKDEALVINSK--
>B7VF76	465	0.647	3.661E-143	0	354	357	0	347	351
MAPNITSSPTGVLFEGETLE-ETSRVIDA------PKTKFKTQIVWRNVIIFTYLHISAVYGLYLAFTSAKWATLLFAFFLHVYSALGITAGAHRLWAHRSYKAKWPMQLILIIGNTIAFQDSAIDWARDHRLHHKYSETNADPHNAKRGFFFAHIGWLLCKKHPDIRAKGKGIDMSDLKNNPILTFQKKYYTILMPLLCFIVPTMIPVYCWNETWGNGYFIPAILRYVYTLNMTWLVNSAAHMFGNKPYDKYINPVENKMVAITALGEGWHNYHHVFPWDYKTAELGNYKVNVTTLFIDVCSKLGLAYDMKIVPQDLVQKRVERTGDGSHNVWGWGDKDQTQQDRDVTMVVNLK--
>UPI0005F493C3	464	0.677	5.015E-143	0	356	357	6	353	356
MAPNI---PTGVLFEDDA---STEPQSI---DEPKEKVKYVRRIVWKNVMTFSLLHLGALYGIYLLFTSAKLATIVFTFLLYQLTGLGITAGAHRLWSHRSYKAKWPLQLLLMIMNTIAFQDAAIDWARDHRVHHKYSETDADPHNAKRGLFFSHMGWLLCRKHPEVKEKGKGIDLSDLESDPILAFQKKYYTILMPLLCFILPTVIPVVYWNETWTNAYFIPGVLRYVFTLNMTWLVNSAAHFFGNRPYDKYINPAQNKGVAILALGEGWHNYHHVFPWDYKTSELGNYTFNFTTAFIDFFAKIGWAYDLKSVSEDTIKKRVERTGDGSHELWGWGDKDQSQEERNEAVVTHRHTK
>UPI000E6E508B	464	0.651	5.015E-143	0	354	357	0	359	361
MPPNSSEPivvglsrPTGVLNETDA--ELPDGGITADVQKLKKADKLPRKLVWRNILAFAYLHVAALYGAWLMLTSAKWTTCAFALFLYTLSGLGITAGAHRLWAHRSYKAKLPLRILLVAMNTLAFQDCAMHWARDHRVHHKYSETDADPHNATRGFFFSHIGWLLCRKHPDVIEKGKKLDISDLKADPVLRFQKKYYMTLMPLTCFIIPTLIPVYWWGETWANAWFVSTLFRYTFILNVTWLVNSAAHKWGDKPYDKEISPSENPSVAMFALGEGWHNYHHTFPWDYKTAELGNYRMNMTTAFIDFFAKIGWAYDLKTVSDEIIKKRVERTGDGSHNLWGWGDKEQPKEEIENAIRINKK--
>T1PCA2	464	0.679	5.015E-143	6	354	357	31	377	380
------EATTGVLFEQDA--ETIDGGLVKDIERLKKAEKRKLKLVWRNIIAFGYLHLAALYGAYLMFTSAKWQTIVFAFALYVVSGLGITAGAHRLWAHRSYKAKWPLRLILMIFNTIAFQDAAYHWARDHRVHHKYSETDADPHNATRGFFFSHIGWLLCKKHPEVKAKGKGVDLSDLKADPIIMFQKKYYLILMPILCFILPTMIPMYGWNESFMNSWFVATMFRWCFILNITWLVNSAAHKFGGKPYDKYINPAENKSVAILAFGEGWHNYHHVFPWDYKTAEFGNYSMNMTTGFIDFFAKIGWAYDLKTVSADIIKKRVKRTGDGSHATWGWGDKDQPKDEIDNAIIINKK--
>UPI0006C95362	464	0.675	6.869E-143	0	352	357	0	353	359
MAPNVTNAPTGVLFENETVEEIKKCMLIKEEEKEKPAPkQYKLDIVWRNVILFLFLHTGALYGLYLAFTSAKLLTSIFAYFLYVLSGLGITAGVHRLWAHRSYKATWQLRLLLTIFNTLAFQDSVIDWARDHRVHHKYSETDADPHNATRGFFFAHVGWLLVRKHPQLKEKGKGIDLSDLYSDPILAFQKKYYLLVMPLVCFLIPTVIPMYFWGETFGNAFFVPTILRYTFTLNMTWLVNSAAHFFGNKPYDKSINPAQNIGVAIFALGEGWHNYHHVFPWDYKTSELGNYSFNFTTAFIDFFSRVGWAYDLKTVSEDVIKKRVQRTGDGTHEIWGWGDKDQPEDEKQSAIIIN----
>A0A6P3X1B1	463	0.678	1.289E-142	0	350	357	0	343	352
MAPNTSLTPTGVLFEG---ETLAEPQLIDV---SKEKPKYVRRIVWRNVLAFSYLHIASLYGLYLAFTSAKWATVFFAILLYQSTALGITAGAHRLWAHRSYKAKWPLQLFLMIMNTIAFQDAAIDWARDHRVHHKFSETDADPHNAKRGFFFSHVGWLLCRKHPDVKEKGKGIDLSDLESDPILAFQKKYYTFLMPLLCFIMPTVIPVFFWDETWSNAYFVPTILRYTFTLNMTWLVNSAAHMFGNKPYDKYINPSENKGVALMTFGEGWHNYHHVFPWDYRASEFG-YRLNFTTMFIDFCAKIGWVYDMKSVSEDMVMKRVERTGDGSHELWGWGDKDQTQEERDEAVV------
>UPI0009953342	463	0.692	1.289E-142	0	353	357	2	348	353
MAPNVTSTPTGVLFEG---ETVAEPLIE----ESKEKPKYVRSIVWRNVLIFAYLHLGALYGVYLAITSAKLATVIFAYFLYQFSGFGITAGAHRLWAHRSYKAKWPLQLLLVIMNTVAFQDAAIDWARDHRVHHKYSETNADPHNARRGFFFSHVGWLLCKKHPEVKEKGKGIDLSDLESDPILAFQKKYYIVLMPLLCFILPTVIPVVCWNETWMNAYFIPTVLRYIFTLNMTWLVNSAAHLFGNKPYDRYINPSENTGVAIFALGEGWHNYHHVFPWDYKTAELGNYRLNFTTAFIDFFARIGWAYDLKSVSEDMVRKRVERTGDGSHELWGWGDKDQTQEERDDAIVTHR---
>B8ZX60	463	0.653	1.765E-142	0	354	357	0	347	351
MAPNITSSPTGVLFEGETLD-ESSRVIDA------PKTKYKRQIVWRNVIIFAYLHIGAVYGLYLALTSAKWATLLFALCLHLFSALGITAGAHRLWAHRSYKAKWPLQLFLMIGNTIAFQDAAIDWARDHRLHHKYSETNADPHNAKRGFFFAHVGWLLCRKHPDIRAKGKGIDLSDLKNNPILSFQKKYYAILMPLLCFIVPTLIPVYCWDESWGNAYFVPTVLRYVYTLNMTWLVNSAAHMFGNKPYDKYINPVENKMVAITALGEGWHNYHHVFPWDYKTAELGNYKVNITTLFIDACSKLGLAYDMKIVPQDLVRKRVERTGDGSHNVWGWGDKDQTQQDRDVTMVVNLK--
>A0A7M7TCP4	463	0.668	1.765E-142	0	352	357	0	351	357
MAPNITSVPTGVLFED-EMVENLHTSQHPSKEQQKNDKEYKLQIVWRNVTIFVFLHIGALYGVYLAITSAKIVTTVFAFLLYQLSGFGITAGAHRLWAHRSYKATWQLRLLLCIFNTLAFQDSAIDWARDHRMHHKYSETDADPHNATRGFFFAHVGWLLCRKHPEIKRKGPTLDLSDLKSDPILAFQKKYYLYLMPLVCFVIPTVIPVYFWNETWTNAYFIPTILRYAFTLNMTWLVNSAAHMFGTKPYDKSINPVQNKGVAIMALGEGWHNYHHVFPWDYKTAELGNYTYNFTTAFIDFFSRIGWAYDLKTVSMDVVQKRVQRTGDGTHELWGWGDKDQTQEERDQAIILN----
>A5CKE1	462	0.656	2.418E-142	0	354	357	0	347	351
MAPNITSSPTGVLFEGETLD-ESSRVIDA------PKTKYKRQIVWRNVIVFAYLHIGAVYGLYLALTSAKWTTLLFALFLHLFSALGITAGAHRLWAHRSYKAKWPLQLILMIGNTIAFQDAAIDWARDHRLHHKYSETNADPHNAKRGFFFAHVGWLLCRKHPDIRAKGKGIDLSDLKNNPILSFQKKYYVILMPLLCFIAPTLIPVYCWDESWGNAYFVATVLRYVYTLNMTWLVNSAAHMFGNKPYDKYINPVENKMVAITALGEGWHNYHHVFPWDYKTAELGNYKVNITTLFIDACSKLGLAYDMKIVPQDLVRKRVERTGDGSHNVWGWGDKDQTQQDRDVTMVVNLK--
>A0A232EJP1	462	0.671	2.418E-142	0	352	357	391	742	748
MAPNITSVPTGVLFED-EMVENLHTSQHPSKEQQKNDKVYKLQIVWRNVIIFVFLHIGALYGVYLAITSAKIVTTLFAFLLYQLSGFGITAGAHRLWAHRSYKATWQLRLLLCIFNTLAFQDSAIDWARDHRMHHKYSETDADPHNATRGFFFAHVGWLLCRKHPEIKRKGPTLDLSDLKSDPILAFQKKYYLYLMPLVCFVIPTVIPVYFWNETWTNAYFIPTILRYAFTLNMTWLVNSAAHMFGTKPYDKSINPVQNKGVAIMALGEGWHNYHHVFPWDYKTAELGNYTYNFTTAFIDFFSRIGWAYDLKTVSMDVVQKRVQRTGDGTHELWGWGDKDQTQEERDQAIILN----
>A0A6I9W9Z2	461	0.678	6.213E-142	0	350	357	0	345	354
MAPNIISSPTGILYEG-----ETLADSQLIAEETKEKPKYVRRIVWRNVAIFSFLHLGSLYGIYLSFTSAKLMTVIFAFLLYQLSGLGITAGAHRLWAHRSYKAKWPLQLLLVIMNTIAFQDAAIDWARDHRVHHKYSETDADPHNATRGFFFSHIGWLLCRKHPEVREKGKRIDLSDLESDPILAFQKKYYVILMPLLCFILPTVIPVVCWNETWTNAYFIPTVLRYIFTLNMTWLVNSAAHLFGNKPYDKYINPSENKGVAIFALGEGWHNYHHVFPWDYKTAELGNYRFNFTTAFIEFFAKIGWAYDLKSVSEEIVRKRVERTGDGSHELWGWGDKDQTQEERDEAIV------
>UPI001C9AAEC9	461	0.657	6.213E-142	0	352	357	7	351	358
MAPNVTSAPTGVLFEGESLDQTTT------TEPSK--EKYQRHIVWRNVLVFGYLHLAAVYGLFLVFTSAKLLTSLFAFALYLCGGLGITAGAHRLWSHKSYKAKWPLQVLLIIFNTIAFQDAALDWARDHRLHHKYSETNADPHNAKRGFFFAHVGWLLCKKHPDIKEKGKGIDLSDLKSNPVLRFQKRYYKILMPLMCFVMPTIVPVYCWNETWSNAYFVSTIMRYVFTLNVTWLVNSAAHLFGNKPYDRFINPSENKGVAFTAFGEGWHNYHHVFPWDYKTSELGGYKYNITTAFIDFAAKLGLAYDLKMIPKDMVQKRVERTGDGTHELWGWGDKDQSQEDRDQTLVIN----
>A0A0L7RGJ0	460	0.651	1.166E-141	0	352	357	0	344	351
MAPNITSTPTGGLYEEESVDQATM------FDP--PKQQYQRHIVWRNVIIFSYLHLGAVYGLFLIFSSAKLLTTLFAFSLYVAGGLGITAGAHRLWAHKSYKAKWPLQLLLMIFNTIAFQDSAIDWARDHRLHHKYSETNADPHNAKRGFFFAHVGWLLCRKHPDIKEKGKGIDLGDLWSNPILAFQKRYYTYLMPVFCFVLPTVIPVYGWNESWKNAYFVSTVLRYVVTLNATWLVNSAAHLFGNKPYDRFINPAENKGVAITAFGEGWHNYHHVFPWDYKTAELGNYSYNLTTAFIDFFAKLGLAYDLKIVPTDLVKKRVERTGDGSHELWGWGDKDQTQEDRDQTLVMH----
>A0A6J1SRL6	460	0.688	1.166E-141	0	354	357	0	357	360
MAPNITNAPTGVLFEDDDMPST--QGMKAGKAMDvhVPQacdPNHKIRIVWRNVAIFVYMHLAAVYGGYLLLTSAMWPTIAFAIVMYWAGGLGITAGAHRLWAHKAYKANVPLRILLTIFNTIAFQNHVIEWSRDHRVHHKYTETDADPHNLNRGVFFAHMGWLLCRKHPDVINKGKGIDMSDLESDPILAFQKKYYLILMPVICFIIPTMIPMYFWNETFLNSWFVATMFRYVFTLNMTWLVNSAAHKWGNRPYDESIAPSENLAVSIGAMGEGWHNYHHVFPWDYKAAELGNYKGNFTTAFIDFMARIGWAYDLKTVPAAMVKTRVERTGDGSHEVWGWGDKDMSKEDYNMATIINKK--
>A0A1B0CEY2	460	0.664	1.597E-141	0	354	357	0	355	358
MPPNATTTTTtctGVLNENDA-ETVDGGLLEDRT-HLKSAEKRRLKLVWRNIIAFGYLHLAALYGAYLLLTSARIYTILFAFVLYVVSGLGITAGAHRLWAHRSYKAKLPLRILLVIFNTIAFQDCAMHWARDHRVHHKFSETDADPHNATRGFFFSHIGWLLCRKHPDVIARGRQLDISDLQADPVLRFQRKYYMLLMPFMCFIIPTIIPVYVWGESWHNSWFVATMFRYTFVLNITWLVNSAAHAWGSKPYDKHINPSENKSVAMFAFGEGWHNYHHVFPWDYKTAELGNYRLNTTTAFIDFFAKVGWAYNLKTVSSDIIEKRVKRTGDGSHNLWGWGDKDQDQEEIDGATIMHRK--
>A0A482XKD3	460	0.719	1.597E-141	0	354	357	0	363	370
MAPNITSAPTGVLFENDTLEADIPPVETFNGVGKKPEQkQYKVKLVWRNILLFVYLHAAALYGAYLMVTAARVYTGIFATILYMCAGFGITAGAHRLWAHRSYKATLPLRLILVVFNTLAFENHVIEWARDHRVHHKYSETNADPHNAKRGFFFSHIGWLCCKKHPDVMEKGKGIDMSDLASDKLLMFQKKYYLILMPLICFTIPTIIPVYCWGESWKNAWFVATMFRYTFTLNMTWLVNSAAHLWGQRPYDQFINPSENLGVSVGALGEGWHNYHHTFPWDYKTAELGNYRTNFTTAFIDFFAKIGWAYDLKTVPMAMIAKRVKRTGDGSHPlhhshegdVWGWDDKDMKQEDKDDALVTHKK--
>UPI00130403C4	460	0.640	1.597E-141	0	352	357	24	368	375
MAPNITSTPTGVIYEGE--KVDESSQIE------QPKKKFVRQIVWRNVVIFVYLHLAAIYGLYLALTSAKILTSLFALLLYMGSGLGITAGAHRLWSHKSYKAKMPLEFFLMLMNTIAFQNSAIEWARDHRLHHKYSETDADPHNAKRGFFFAHVGWLLCKKHPDISEKGRGIDISDLMNNRILSFQKKYYMILMPIMCFVLPTVIPALCWNESWSNAYFISGVLRYIFTLNCTWLVNSAAHLFGNKPYDRYINPAENKGVALTAFGEGWHNYHHVFPWDYKTAELGNYRFNITTAFIDLCAKLGLAYDLKVIPVDMVKKRVERTGDGSHELWGWGDKDQTQEDRNQTMVIH----
>A0A1S3D6B4	460	0.700	1.597E-141	0	354	357	14	377	380
MAPNTSSAPTGVLFEGDSTHTDTMGPIHQQASEDlaeacakeTPEKEYRIVPVWRNIVLFAYLHLAALYGAYLIFTSAKLQTTIFAILMYQAGATGITAGAHRLWAHRAYKAKTPLKLILLLFNTLAFQNHVYEWARDHRVHHKYSETNADPHNAKRGFFFSHVGWLMCRKHPDVIAKGQGIDLSDLKADKLVMFQKKHYMKLMPVICFVLPTVIPMVAWSESFLNAWFVATMFRYTLTLNVTWLVNSAAHMWGQRPYDKFISPAENLGVAIFAMGEGWHNYHHVFPWDYKTSELGTYGTNFTTAFIDFFARIGWAYDLKTVSSDMVRTRAQRTGDGSHgDVWGWGDKDMSAEDKQDATVVHPK--
>A0A026W4N9	460	0.668	2.187E-141	0	352	357	0	344	351
MAPNITSTPTGVLFEGES---LSEP-----TEELKEEPKYVRSIVWKNVVIFSYLHLGAIYGIYLAFTSAKLATTIFAIFLYQFSGFGITAGAHRLWAHRSYKAKWPLQILLMIMNTIAFQDAAIDWARDHRVHHKYSETDADPHNATRGFFFSHIGWLLCRKHPQVREKGKRIDLSDLESDPILAFQKKYYIILMPLLCFILPTIIPVVCWNETWTNAYFIPTVLRYIFTLNMTWLVNSAAHLFGNKPYDKYINPSENKGVALFALGEGWHNYHHVFPWDYKSSEFGNYRLNMTTAFIDFFARIGWAYDLKSVSEDIVMKRVERTGDGSHEVWGWGDKDQTQEERNQAIVTH----
>A0A0M4EPW0	460	0.670	2.187E-141	6	354	357	6	352	355
------QDSTGVLFECDA--ETIDGGLVKDIVSLKKADKRKLKLVWRNIILFGYLHLAALYGAWLIFTSAKWQTIVLAFALYVVSGLGITAGAHRLWAHRSYKAKWPLRLILVIFNTVAFQDAAYHWARDHRVHHKYSETDADPHNATRGFFFSHIGWLLCKKHPEVKAKGKGVDISDMRADPILMFQKKHYMILMPLCCFILPTLAPMYFWNETLINAWFVATMFRWCFILNVTWLVNSAAHKFGGRPYDRFINPSENISVAMLAFGEGWHNYHHVFPWDYKTAEFGKYSLNLTTAFIDFFAKIGWAYDLKSVSPDIIKKRVKRTGDGTHATWGWGDKDQPKEEIDDAVITHKK--
>A0A6P9AMN9	460	0.706	2.187E-141	0	354	357	0	355	358
MAPNITNAPTGVLFEDDDKPIEGLK--DRVVDTHVPQtcdPNHKIRIVWRNVAIFLYLHIAAIYGGYLLLTSAKLLTVAFAIVMYWAGGLGITAGAHRLWAHKAYKANLPLRIILTVFNTIAFQNHVIEWARDHRVHHKYTETDADPHNLNRGVFFAHVGWLLCRKHPDVISKGKGIDMSDLESDPVLAFQKKYYLILMPITCFIVPTMIPMYLWNETFTNSWFVATMFRYVFTLNMTWLVNSAAHKWGNRPYDESIAPSENLGVSIGAMGEGWHNYHHVFPWDYKAAELGNYRGNFTTAFIDFFSRLGWAYDLKTVPSAMVKSRVERTGDGSHEVWGWGDKDMTPEDRQMANILNKK--
>UPI0018C3BD2A	460	0.613	2.187E-141	0	354	357	0	377	380
MPPNAVSAPqaiseslinassetnqnpkrlheatTGVLFEYDA--ETIDGGLVKDIERLKKAEKRKLKLVWRNIIAFGYLHVAALYGAYLMFTSAKWQTMVFAFAMYVVSGLGITAGAHRLWAHRSYKAKWPLRVLLVIFNTVAFQDAAYHWARDHRVHHKYSETDADPHNATRGFFFSHIGWLLCKKHPEVKAKGKGVDLSDLRADPVVMFQKKYYMILMPLLCFVLPTLVPMYYWNESFMNSWFVATMFRWCFILNVTWLVNSAAHKFGGKPYDKNISPAENKSVAIFAFGEGWHNYHHVFPWDYKTAEFGKYSMNFTTAFIDFFAKIGWAYDLKTVSADIIKQRVKRTGDGSHHTWGWGDKDQPKEEIENAVRINKK--
>A0A6J2XHC2	459	0.667	4.102E-141	0	354	357	0	348	351
MAPNVVSMATGVLHENDD---EISASIIP--PEVSKPQPRKIELVWRNIIIFIFLHAVALYGVYYMFTSAKLATTIYAIILYQMGGFGVTAGAHRLWSHRSYKAKWPLRVILTFCNTLAFENSVIEWSRDHRVHHKYSETDADPHNAKRGFFFSHMGWLLCKKHPEVKSKGKQLDMSDLYADPIIRFQHKYYMILMPLICFILPVPIPMFLWGETFVNA-YSLNILRYVFTLHATWLVNSAAHMWGDRPYDKYINPSENKMVSVLALGEGWHNYHHTFPWDYKTAELGQYSTNFSTALIDMFAKIGWAYDLKTVSTDMIKKRVERTGDGSHNLWGWGDKDQPKEDYEDATILNKK--
>UPI0007E6A7D2	459	0.673	4.102E-141	9	354	357	37	380	383
---------TGVLFECD--VETTDGGLVKDITVLKKAERRRLKLVWRNIIAFGYLHLAALYGAYLMITSAKWQTSLLAYVLYVVSGLGITAGAHRLWAHRSYKAKWPLRLILVIFNTIAFQDAAYHWARDHRVHHKYSETDADPHNATRGFFFSHVGWLLCKKHPDVKAKGKGVDLSDLRADPILMFQKKYYMILMPIACFIIPTAVPMYFWGESFMNAWFVATMFRWCFILNVTWLVNSAAHKFGGRPYDKFINPSENISVAILAFGEGWHNYHHVFPWDYKTAEFGKYSLNFTTGFIDFFAKIGWAYDLKTVSSDIIQKRVKRTGDGTHATWGWGDVDQPKEEIEDAVITHKK--
>UPI001C9BF9C5	459	0.661	4.102E-141	0	354	357	62	413	419
MAPNVTSVPTGVLYEN---ETLEGPESLQSSESTKTKTEYRRRLVWVNIVIFTFLHIAAVYGAYLTFTSAKLYTTLLAFVLYQCTGLGITAGAHRLWAHRAYKATWQLRLILMLFNTMAFQNSVIEWARDHRVHHKYSETDADPHNAKRGFFFAHVGWLLCKKHPDVSSKGKGIDLSDLEQDPILRFQETHYAYFMPFMCFILPTVIPVYMWNESWSNAFFVSTVFRYVFTLNMTWLVNSAAHLFGNKPYDRFINPAQNKMVSMMALGEGWHNYHHVFPWDYKTAELGNYRFNITTAFIDFFAKIGWAYDLKRVSTDIIKKRVERTGDGTHELWGWGDKDQSPEERNGAILIYPK--
>A0A6H5GLE6	458	0.669	5.619E-141	0	353	357	0	345	348
MAPNVTSSP-----------VTELPSENIQGPDSGKvgnQESYKWDLVWRNVILFAYLHAAALFGLYLMCFSASWYTVAWAIFLYKCSALGITAGAHRLWSHKAYKARLPLKIFLAICNTISFQNHVYEWSRDHRVHHKYSETDADPHNATRGFFFSHVGWLLCRKHPLVKEKGKGIDMSDLEKDSVVMFQKKYYLILMPIGCFLMPTLVPMYFWGETFSNAWFVATLFRYTFTLNMTWLVNSAAHMWGDKPYDGTINPAENLAVAIGAAGEGWHNYHHVFPWDYKAAELGNYRTNFTTMFIDAMAKIGLAYDLKTVPKEVVMKRCQRTGDGSHPVWGWGDKDISKEDVEDTTCINK---
>UPI0007E5FFD8	458	0.660	5.619E-141	5	354	357	33	380	383
-----QQDSTGVLFECD--VETTDGGLVKDILPMKKADKRKMKLVWRNIIAFGYLHLAALYGAYLMITSAKWETIGLAYILYAVSGLGITAGAHRLWAHRSYKAKWPLRLILATFNTIAFQDAAYHWARDHRVHHKYSETDADPHNATRGFFFSHIGWLLCKKHPEVKAKGKGVDLSDLRKDSILMFQKKYYMILMPLLCFILPTMIPMYFWNETFVNAWFVATMFRWCFILNVTWLVNSAAHKFGGRPYDKEISPSQNISVAVLAFGEGWHNYHHVFPWDYKTAEFGKYSLNFTTAFIDFFAKIGWAYDLKTVSPEIIKKRVKRTGDGTHATWGWGDTDQPKEEIDDALIIHKK--
>UPI001CF73C0E	458	0.674	7.696E-141	0	354	357	0	347	350
MAPNV-SFPTGVLHEnDEEISSATIP-----SEVNKPEDR-KLQLVWRNIILFAYLHLAALYGIWIMFTSAKIATSIFAILLYQLGGFGITAGAHRLWAHRSYKAKWPLRLILTFCNTLAFEDSVIDWARDHRVHHKFSETDADPHNAKRGFFFSHVGWLLCRKHPQVKEKGKQIDLSDLYADPILRFQKKYYNIVMPLVSFVMPTLVPMYLWGETFRNAFLV-NLFRYCLTLNATWLVNSAAHMWGDKPYDKFINPAENFVVAVLALGEGWHNYHHTFPWDYKTAELGKYSVNFSTAFIDFFAKIGWAYDLKTVSAEMIKKRVLRTGDGTHEIWGWGDKDQPQEDYQDAIIMHRK--
>J3JUK9	458	0.651	7.696E-141	0	355	357	0	349	351
MAPNIQSAPTGVLQEGD----EEIISVVKPSRDDKPT-PRKIQLVWRNIIIFAYLHAIAVYGFYLMLTSARIYTSIYAIILYQMGGFGVTAGAHRLWSHRAYKAKWPFRLFLAFCNTLAFENSVIEWSRDHRVHHKFSETDADPHNAKRGFFFAHMGWLLVRKHPDVIEQGKKLEISDLYADPIIRFQHKYYMLLMPIICFVLPVPIPVLLWNETWLNS-FCLNIFRYVFTLHATWLVNSAAHLWGHRPYDQFINPSENIAVSILALGEGWHNYHHTFPWDYKTSELGKYSVNFSTCLIDMMAKIGLAYDLKSVSEDMIKKRVLRTGDGTHEVWGWGDKDQPREDQKEAVITHRKL-
>Q9NGQ7	458	0.658	7.696E-141	0	354	357	0	352	355
MAPNIKDgaDLNGVLFEDD----ASTPDYALATAPVQKADNYPRKLVWRNIILFAYLHLAAVYGAYLFLFSAKWQTDIFAYILYVISGLGITAGAHRLWAHKSYKAKWPLRLILIIFNTVSFQDSALDWSRDHRMHHKYSETDADPHNATRGFFFSHIGWLLVRKHPELKRKGKGLDLSDLYADPILRFQKKYYLLLMPLGCFIMPTVVPVYFWGETWTNAFFVAALFRYTFILNVTWLVNSAAHKWGHKPYDSSIKPSENLSVSLFALGEGFHNYHHTFPWDYKTAELGNNRLNFTTNFINFFAKIGWAYDLKTVSDEIIQNRVKRTGDGSHHLWGWGDKDQPKEEVNAAIRINPK--
>A0A336MXG6	458	0.633	7.696E-141	0	354	357	48	400	403
MPPNATNEVTGVLNEDDA--ETFDGGLSKDITPLKKAEKRKLKLVWRNILLFAYLHLAALYGAWLCLAEAKWPTVFFAFFLYVVSALGITAGAHRLWAHRSYKAKLPLRIILAVFNTIAFQDCAMHWARDHRVHHKYSETDADPHNATRGFFFSHVGWLLCRKHPDVIEKGKKLDISDLEADPVLHYQRKYYMILMPLACFILPTMIPMYVWGETLKNAWFICAMFRYTFVLNVTWLVNSAAHKWGDKPYDKSINPAQNPSVAIFAFGEGWHNYHHVFPWDYKTAELGGYHFNFSTAFIDFFAKIGWAYDLKSVSEEIIEKRVRRTGDGSHNLWGWGDKDQDAGEIRDATITHHK--
>UPI001D064B63	458	0.700	1.054E-140	0	353	357	25	377	382
MAPNITSAPTGVLHEEDEEIIDTIGN-DSKKLSSQVPEKRELKLVWRNILLFVYLHAAAVWGMYLMLTSAKLATVAFAIILYQMGGLGITAGAHRLWAHRAYKANWALRVLLTIFNTIAFQNHVIEWARDHRVHHKYSETDADPHNATRGFFFAHVGWLLCRKHPEVKNKGKGIDVSDLEADPILRFQRKYYLILMPIFCFLLPTTIPVYCWGESWGNAWFVCALFRYAFTLNATWLVNSAAHLWGNKPYDRFINPAENLGVAIAAMGEGWHNYHHTFPWDYKTAELGNYRANFTTAFIDFMSKIGWAYELKTVSHEMIQKRVERTGDGTHELWGWGDKDQSEQERNEATILRR---
>UPI0005CF49F5	457	0.677	1.444E-140	0	352	357	0	350	356
MAPNITSAPTGVLFEEET--LENLPRHQLVNEETKEKIEYKLQIVWKNVFIFLFLHIGALYGIYLIFTSAKIATTIFAFLLYQASGIGITAGAHRLWSHRSYKATWQLRLLLIILNTLAFQDAAVDWARDHRMHHKYSETDADPHNATRGFFFSHVGWLLCRKHPQIKEKGKGIDLSDLKSDPILKFQKRYYIYLMPLVCFFIPMVIPVYFWSETWANAYFIPTILRYTFTLNMTWLVNSAAHLFGRKPYDQYINPSENKGVAIMALGEGWHNYHHVFPWDYKTSELGNYAFNFTTAFIDFFSRIGWAYDLKTASIDMVKKRVERTGDGTHEVWGWGDKDQTQEEREAAIIIN----
>UPI000614B540	457	0.640	1.444E-140	0	355	357	0	348	369
MAPNITSSPTGVLFEGETLEDT--PVV---AEPVK--QKYVRRIVWRNVIIFSYLHLAAVYGLYLVFTSAKFATTLFALVLYFVCGFGITAGAHRLWAHKSYKAKWPLQLFLMICNTMAFQDAAIDWARDHRLHHKYSETNADPHNAKRGFFFAHVGWLLCRKHPDISEKGKGIDLSDLRNNRILAFQKKYYKYLMPLLCFIVPTIVPVVGWSETWPNAYFVAAILRYVLGLNMAWFVNSAAHLYGFKPYDKFINPVENRGVAIVTFGEGWHNYHHVFPWDYKTAELGNYRYSPTTAFIDLCAKLGLAYDLKTVPDDVVRKRVERTGDGSHEVWGWGDKDQSQDDKDQTVIIHESL-
>UPI00148D33B0	457	0.658	1.444E-140	9	354	357	38	381	384
---------TGVLFEQDA--ETIDGGLVKDIQSMKKADRRKLKLVWRNIILFGYLHLAALYGAWLIFTSAKWQTILLAFVLYVVSGLGITAGAHRLWAHRSYKAKWPLRVLLVIFNTVAFQDAAFHWARDHRVHHKYSETDADPHNATRGFFFSHIGWLLCKKHPEVKAKGKGVDLSDLRADPVLMFQKKHYMILMPLACFILPTLAPMYFWNETLMNAWFVATMFRWCFILNVTWLVNSAAHKFGGRPYDKDISPSQNVSVAVLAFGEGWHNYHHVFPWDYKTAEFGKYSLNFTTAFIDFFAKIGLAYDLKTVSPDIIKKRVKRTGDGTHATWGWGDKDQPKEEIDDALITHKK--
>A0A833W4C9	457	0.638	1.978E-140	0	353	357	0	348	350
MAPNITNSPTGVLFEGET--LEEIPGL------SEPKKKIKKQIVWQNVIIFLYLHLGAVYGLYLVLTSAKIVTTLFALFLYLVSGLGVTAGAHRLWSHRSYKAKWPLQVLLTIFNTIAFQDAAIDWARDHRLHHKYSETDADPHNAKNGFFFAHVGWLLCRKHPDIAKKGKGLDLSDLRNNPILMFQKKYYMYLMPLFCFILPTVIPVYYWNETWVNAYFVPTILRYVFTLNMTWLVNSAAHLFGNKPYDRYINPAENKMVALTAFGEGWHNYHHVFPWDYKTAELGNYRFNITTAFIDLCAKLGLAYDLKIVPKDVVHKRVQRTGDGSHNsvnLWGWGDKDQTKQDLDVTMVLKK---
>Q4PP77	456	0.659	2.709E-140	0	354	357	0	350	353
MGPNITSTPTGVLFEN---ELEINPQTQL-TSETKNKEVFVRKIVWRNVAAFIILHLAALFGLYRVITSAKILTTLFAYVLYVCGGLGITAGAHRLWSHKSYKAKLPLRLILMVFNLLAFQNSIWEWSRDHRVHHKYSETDADPHNAKRGFFFSHVGWLMSKKHPDVKEKGRGLDMKDLEADPVVAFQKKYYFYLMPLVAFVLPTAIPMYFWNETYWNAMFVSTLLRYTITLNMTWLVNSAAHFFGPRPYDKNINPSENIGVAIGAFGEGWHNYHHVFPWDYKAAELGDYGFNWTTGFIDFFAKIGWAYDLKVVEKGMIQNRVKRTGDGSHEVWGWGDKDQTVEDRNATIIHNPK--
>A0A6I8T7Q6	456	0.647	2.709E-140	0	354	357	14	366	369
MAPNASVEVTGVLNENDA--DTVDGGLSKDIAPLKRAEKRKIKVVWRNVIAFGYLHLAAVYGLWLLLTSARLYTVGFAFLLYVVSGLGITAGAHRLWAHRSYKAKLPLRIILCVFNTIAFQDCALHWARDHRVHHKYSETDADPHNATRGFFFSHIGWLLCRKHPEVVAKGRQLDISDLMSDPVLRFQRKYYMILMPLLCFILPTMAPVYFWNETWTNAWFVATLFRWTFILNATWLVNSAAHKWGHRPYDRTINPSENKTVATFAFGEGWHNYHHVFPWDYKTAELGNYRLNFTTAFIDFFAKIGWAYDLKTVSNEIIERRVKRTGDGSHATWGWGDKDQDKIEIEHANILNRK--
>UPI001ED959DA	456	0.691	3.710E-140	0	354	357	15	365	368
MSPNITSAPTGVLFEGETVEDTTIvaPEI------QKEKPQYVRQIVWRNVIIFVYLHLTALHGFYRIFTSAKLTTTIFAFFLYQLSGLGITAGAHRLWAHKSYKAKWQLRLLLTTFNTLAFQDAVLDWARDHRVHHKYSETDADPHNAKRGFFFAHVGWLLCRKHPDVKQKGKGIDLSDLESDPILAFQRKYYMFIMPLICFILPTVIPVFCWDETWSNAYLIPAVLRYVVTLNATWLVNSAAHLFGSKPYDKFINPSENGGVAFVALGEGWHNYHHVFPWDYKTAELGNYRCNLTTAFIDFFAKIGWAYDLKSVSTDMVRKRVERTGDGSHEVWGWGDKDQPQEEREGAIITHQK--
>UPI0006264C3D	456	0.671	3.710E-140	0	352	357	26	375	381
MAPNITSTPTGVLFEDETIELERTGQE---TEILKEKRSYTRSIVWKNVLIFSYLHLGALYGLYLVFTSAKLATTFFAFLLYQCTGLGITAGAHRLWAHRSYKAKWQLRLILMIFNTIAFQDAAIDWARDHRVHHKYSETNADPHNAKRGFFFAHVGWLLCRKHPDVKEKGKGIDLSDLKSDPILMFQKKYYVLLMPLFCFILPTVIPVFCWNETWSNAYFVAAILRYVFTLNMTWLVNSAAHLFGGKPYDRFINPAQNKGVAAMALGEGWHNYHHVFPWDYKTAELGNYKYNTTTAFIDFFAKIGWAYEMKSVNVDTIKRRVERTGDGTHELWGWGDKDQPSEEREKAVITH----
>A0A182NRU1	456	0.659	5.082E-140	0	354	357	0	352	355
MAPNATVEATGVLNEVDA--ETIDGGLAKDVAPLKRAEKRKIKLVWRNVIAFGYLHLAAVYGAFLMLTSARLYTIAFAFILYVVSGLGITAGAHRLWAHRSYKAKLPLRIILALFNTIAFQDCALHWARDHRVHHKYSETDADPHNATRGFFFSHIGWLLCRKHPEVIAKGKQLDISDLESDPVLRFQRKHYMILMPLACFVLPTVAPVYFWNETWTNAWFVATLFRWTFILNVTWLVNSAAHKWGDKPYDKTISPSENRTVASFAFGEGWHNYHHVFPWDYKTAELGNYRMNMTTAFIDFFAKIGWAYDLKTVSQEIVEKRVKRTGDGSHTTWGWGDKDQDQYEVKHATIINQK--
>UPI0018CC5D10	456	0.642	5.082E-140	0	354	357	0	358	361
MPPNATtanQPPTevtGVLNECDA--ETIDGGLVKDITQFKRAEKRKLKLVWRNIIAFAYLHVAAVYGLWLALTSAKWATVGFALLLYVMSGLGITAGAHRLWAHRSYKAKWPLRLILIIFNTIAFQDAAMHWARDHRVHHKYSETDADPHNATRGFFFSHIGWLLCKKHPDVKNKGKCLDTSDLEQDPILYYQKKYYMLVMPLLCFLIPTVVPVYYWGETWTNAWFVATMFRYTFILNVTWLVNSAAHKWGGKPYDKNINPAENSSVAAFAFGEGWHNYHHVFPWDYKTAELGNYRLNLTTAFIDFFAKIGWAYDLKSVSPNIIEKRVKRTGDGTHPLWGWGDKDQDQHEIDNAVILHKK--
>UPI0007383F0D	455	0.655	6.960E-140	0	350	357	0	342	357
MAPNVTSAPTGVLYQNE--------ISESNSVADKPKAKYQRRIVWFNVTVFVALHIAALYGLYRVFTSAKLVTALFAYVLYVCSGLGITAGVHRLWSHRSYKANFPLRCILMVFNTIAFQNSIYEWSRDHRVHHKYSETDADPHNAARGFFFAHVGWLLCKKHPDVKDKGKGVDTSDLMKDPIVAFQRRYYLVLMPLMAFILPTVIPVYLWDETWANAFFVPTMLRYAFTLNMTWLVNSAAHIFGGKPYDRFMNPAENVSVAVAALGEGWHNYHHVFPWDYKAAELGNYRLNFTTAFIDFFAKIGWAYDLKRVSSEIIKQRVKRTGDGSHEVWGWGDKDQPSEEREAAII------
>UPI000DBEED8D	455	0.660	9.533E-140	0	349	357	0	340	350
MAPNITRAPTEVFFEEET---------VAELQPIEKKPKYVSRIVWRNVVIFSYLHIASLYGIYLAFTSAKWATVIFAFFLYQMTGLGITAGAHRLWAHRSYKAKWPLRLLLVILNTIAFQDAAIDWARDHRVHHKFSETDADPHNSNRGFFFAHVGWLLLRKHPDVKEKGKVIDISDLKSDPILMFQKKYYALLMPLMCFILPTVIPVVCWNETWTNAYFIPTILRYIFTLNVTWLVNSAAHFFGNKPYDKYINPSQNKSVAIMALGEGWHNYHHVFPWDYKTSEYGNYTFNITTAFIDFFAKIGWAYDLKSTSEDMVKKRVERTGDGSHDLWGWGDKDQTQEERDQVM-------
>U5EN19	455	0.664	9.533E-140	0	354	357	0	352	355
MAPNATSEVTGVLNENDA--ETIDGGLVKDITVHKKAEKRKLHIVWRNVIAFGYLHLAAVYGAWLLLTSARLYTVAFATFLYVISGLGITAGAHRLWAHRSYKAKLPLRIILAIFNTIAFQDCAMHWARDHRVHHKYSETDADPHNATRGFFFSHVGWLLCKKHPDVIAKGKQLDISDMLQDPVLAFQKKHYFILMPILCFILPTTIPVYCWGETWTNAWFVATLFRWTFILNVTWLVNSAAHKWGDKPYDKSINPSENPSVAAFAFGEGWHNYHHVFPWDYKTAELGNYRLNMTTAFIDFFAKVGWAYDLKSVSNEIIKKRVVRTGDGTHHTWGWGDKDQDKIEIDHATITHRK--
>UPI0010F721AF	455	0.665	9.533E-140	0	352	357	5	350	357
MAPNITSTPTGVLFEGETLEDA--P--EAVEP---PKEKYVRRIVWRNVIIFSYLHLGAVYGLYLMLTSAKLKTNLFAITLHILSALGITAGAHRLWAHKSYKAKWPLQLLLMIFNTIAFQDAAIDWARDHRLHHKYSETNADPHNAKRGFFFAHVGWLLCRKHPDISEKGKGIDLSDLRNNRILAFQKKYYKVLMPMCCFILPTVIPVVAWNETWLNAYFVPTVLRYVFSLNMTWLVNSAAHLYGNKPYDKYINPVENMGVAIGALGEGWHNYHHVFPWDYKTAELGNYRYNVTTGFIDLCAKLGLAYDLKIVPHDVVKKRVERTGDGSHEVWGWGDKDQLQEDKEQTMVTH----
>UPI00083C6135	455	0.645	9.533E-140	0	352	357	7	351	358
MAPNITSTPSGILSEGDNLEEN--GMIDT------PKKKYVRHIVWRNVIIFGYLHLGALFGLYLAFTSAKILTCLFAFILYVCSGIGITAGAHRLWAHRSYKAKWPMEFVLMIFNTIAFQDAAIDWARDHRLHHKYSETDADPHNAKRGFFFAHVGWLLCKKHPDIKEKGKGIDLNDLKKNPILAFQKKYYLILMPLLCFIVPTIIPVYFWNETWLNAYYIPTILRYVFTLNMTWLVNSAAHLFGNKPYDRFINPAENKAVALTAFGEGWHNYHHVFPWDYKTAELGNYKFNFTTAFIDACAKLGLAYDLKIVPRDIVQKRVDRTGDGSHDVWGWGDKDQTQKDRDITMVTH----
>A0A1W4UAN6	455	0.660	9.533E-140	2	354	357	29	379	382
--PKLQQDSTGVLFECD--VETTDGGLAKDITVLKKAERRRLKLVWRNIIAFGYLHLAALYGVYLMVTSAKWATIGFALFLYLVSGLGITAGAHRLWAHRSYKAKWPLRVILVIFNTIAFQDAAYHWARDHRVHHKYSETDADPHNATRGFFFSHVGWLLCKKHPDVKAKGKGVDLSDLRADKVLMFQKKYYMLLMPIACFIIPTLTPMYFWGESFMNAWFVATMFRWCFILNVTWLVNSAAHKFGGRPYDKLINPSENRAVALLAFGEGWHNYHHVFPWDYKTAELGDYSLNYTTAFIDFFAKIGWAYDLKTVSSDIIKKRVKRTGDGTHATWGWGDVDQPKEEIEDALITYKK--
>UPI00096B087C	454	0.665	1.788E-139	0	354	357	0	348	351
MAPNVTSIPTGVLHEqDDEISMREIP------PEVSKPDNRKLELVWRNIILFAYFHLAALYGLYLVFVSAQWKTTVLALILYQCGGIGVTAGAHRLWAHRSYKAKWPLKLILTVFNTLAFENSVIEWSRDHRVHHKFSETDADPHNAKRGFFFSHIGWLLCRKHPQVKEKGKGLDMSDLYADPIIAFQDKYYLILMPLGCFILPTLAPMYLWNETFLNS-FCLNMLRYVITLNATWLVNSAAHLFGSKPYDRFINPAENLFVSIFALGEGWHNYHHTFPWDYKTSELGKYSVNFSTAFIDFFALIGWAYDLKTVSIDMIKKRVERTGDGSHEIWGWGDKDQPKEDFKDATILYKK--
>UPI0006C95DE6	454	0.652	1.788E-139	0	353	357	6	365	369
MAPNVTsSSPTGVLFENDSlaeeeAQNDKTETIVPAASSAQTEYKYKRQLVWRNIILFASLHIGALYGVWLIFTSAKISTTLFAIFLYEISALGITAGAHRLWSHRSYKAKWPLRLILVFFNTIAFQDAAIDWARDHRLHHKYSETDADPHNAKRGFFFCHIGWLLCRKHPAVKEKGKGIDLSDLYSDPILVFQKKYYLILMPIFCFVLPTVIPIYFWNETFVNALYIPTLLRYAFTLNITWLVNSVAHLFGNKPYDRFMNPAQNLSVALLALGEGWHNYHHTFPWDYKTAELGDYWYNFTTMFIDFFAKIGWAYDLKTVSRDMVKKRVQRTGDGSHELWGWGDKDQLQDERDDVLVTHK---
>UPI001F4F249A	454	0.686	1.788E-139	0	346	357	0	360	419
MAPNITSTPTGVPY-GNSI--LESKQMDlNEGEEKKPAPEYKRQIVWRNVLLFAYLHFAALYGAYLMFSSAKILTSIFAILMYQVSGLGITAGAHRLWSHRSYQARWPLRVLLMVFNTLAFQNHIFEWARDHRVHHKFTDTNADPHNATRGFFFSHVGWLMVRKHPDVMLKGKQIDLSDLERDSVVQFQKKYYLILMPVLCFLIPTCIPVYCWGETWKNAWFVATMFRYTLTLNISWLVNSAAHMWGNKPYDKFINPAENLSVAVLALGEGWHNYHHVFPWDYKTAELGTYSTNFTTAFIDFMARIGWAYDLKTVPLEMVKRRAQRTGDGTHSsaaeqnhghghsheggVWGWGDRDIPAEDTE----------
>A0A834MK58	453	0.670	3.355E-139	0	354	357	0	348	351
MAPNVVAMPTGVLHEND----EEICSSVIPKEISKPEER-KLELVWRNIIIFVFLHLVALYAVVLIFTSAKLYTTIYAIILYQMGGFGITAGAHRLWSHRSYKAKWPLRLILTFCNTLAFENSVIEWSRDHRVHHKYSETDADPHNAKRGFFFSHMGWLLCKKHPEVKNKGKLLDMSDLYADPIIRFQHKYYMILMPLICFVLPIPLPMILWNETFMNS-YCLNVFRYIITLHATWLVNSAAHMWGDRPYDKYINPSENKMVSIFALGEGWHNYHHTFPWDYKTAELGQYSTNFSTFVIDMFAKIGWAYDLKTVSMDMVKKRVQRTGDGTHSVWGWGDKDQPKEDYEDATIINGK--
>E2C650	453	0.660	4.595E-139	0	349	357	0	340	350
MAPNITRAPTEVFFEEET---------VAELQPIEKKPKYVSRIVWRNVVIFSYLHIASLYGIYLAFTSAKWATVIFAFFLYQMTGLGITAGAHRLWAHRSYKAKWPLRLLLVILNTIAFQDAAIDWARDHRVHHKFSETDADPHNSNRGFFFAHVGWLLLRKHPDVKEKGKVIDISDLKSDPMLVFQKKYYALLMPLMCFILPTVIPVVCWNETWTNAYFIPTILRYIFTLNVTWLVNSAAHFFGNKPYDKYINPSQNKSVAIMALGEGWHNYHHVFPWDYKTSEYGNYTFNITTAFIDFFAKIGWAYDLKSTSEDMVKKRVERTGDGSHDLWGWGDKDQTQEERDQVM-------
>A0A834XP77	453	0.656	4.595E-139	0	354	357	0	350	353
MGPNITSAPTGVLFEN---ELEVNPQTQL-TTEIKNKKIFIRKIVWRNVLAFVILHLAALYGLYRALTSAKLLTTLFAYCLYVCGGLGITAGAHRLWSHKSYKAKLPLRLILMVFNLLAFQNSIWEWSRDHRVHHKYSETDADPHNAKRGFFFSHVGWLMSRKHPDVIEKGKGLEMKDLEADPVVAFQKKYYFYLMPIVAFVIPTAVPMYFWNETYWNAMLVATLLRYAITLNMTWLVNSAAHFFGPRPYDKNINPSENISVAIGAFGEGWHNYHHVFPWDYKAAELGSYGLNWTTGFIDFFAKIGWAYDLKVVEKGMIQNRVKRTGDGSHEVWGWGDKDQTVEDRNATIIHNPK--
>Q75PL6	452	0.653	6.294E-139	0	354	357	0	349	352
MAPNVKDA-NGVLFEND----ADTPDLGLSSTPVQQADNYPKKLVWRNIILFTYLHIAALYGGYLFLFHAKWQTDLFAYILYVMSGLGITAGAHRLWAHKSYKAKWPLRVILIIFNSLAFQDSALDWARDHRMHHKYSETDADPHNATRGFFFSHIGWLLVRKHPELKRKGKGLDLSDLYADPILRFQKKYYLILMPIACFILPTVIPVYFWNESWINAFFVATLFRYTFILNVTWLVNSAAHKWGGKPYDKNIKPSENISVSVFALGEGFHNYHHTFPWDYKTAELGNNRLNFTTNFINFFAKIGWAYDLKTVSDEIIKNRVNRTGDGSHYLWGWGDKDLDKEEIKQAIRINPK--
>I7B370	452	0.653	6.294E-139	0	354	357	0	350	353
MAPNISEDVNGVLFESDAAT----PDLALARPPVQKADNKPKQLVWRNIILFAYLHLAALYGGYLFLFSAKWQTDIFAYILYVISGLGITAGAHRLWAHKSYKAKWPLKVILIIFNTVAFQDAAMDWARDHRMHHKYSETDADPHNATRGFFFSHIGWLLVRKHPDLKEKGKGLDMSDLLADPLLRFQKKYYLVLMPLACFVMPTMIPVYLWGETWTNAFFVAAMFRYAFILNVTWLVNSAAHKWGDKPYDKSIKPSENMSVAMFALGEGFHNYHHTFPWDYKTAELGNNKLNFATAFINFFAKIGWAYDMKTVSDDIVKNRVKRTGDGSHHLWGWGDKNQPKEEIEAAIRINPK--
>UPI0006269E40	452	0.711	6.294E-139	0	354	357	0	352	355
MTPNITSASTGVLFEDETVDETTisPPTEIIK--EEKP--KYVRQIVWRNVIIFAYLHIAAVYGFTLIFTSAKLATTIFAIFLYQLSGLGITAGAHRLWAHKSYKAKWQLRLLLTIFNTLAFQDAVLDWARDHRVHHKFSETDADPHNAKRGFFFAHVGWLLCKKHPDVKSKGKGIDLSDLENDPILAFQKKYYLYLMPVICFILPTVIPVVCWGETWTNSYFIPAVLRYIFTLNSTWLVNSAAHLIGSKPYDKYINPSENGGVAFVALGEGWHNYHHVFPWDYKTAELGNYRCNTTTAFIDFFAKIGWAYDLKSVSTDMVRKRVERTGDGSHEVWGWGDKDQPQDERESAIITHKK--
>UPI00143D363C	452	0.665	6.294E-139	0	352	357	20	366	372
MPPDVTNAPTGVLFEGETV----DPTV--VKDSPKKEVKYTRQLVWRNLIIFAYLHLGALYGLYLVFTSAKLATTLFAIFLYQCSGIGITAGAHRLWAHKSYKATWQLRVLLTILNTMAFQDAAIDWARDHRVHHKYSETDADPHNAKRGFFFAHVGWLLCRKHPDVRIKGKGIDMSDLQNDPILAFQKKYYFFLMPLLCFLLPTVIPVMGWNETWTNAYFIAAVLRYTFTLNMTWLVNSAAHLFGNHPYDQFINPSENKSVAILALGEGWHNYHHVFPWDYKTAELGNYTFNFTTAFIDFFAKIGWAYDLKSVSTEMVQKRVERTGDGSHEVWGWGDKDQPPEEREEAIITH----
>A0A1Y1KQT2	452	0.661	8.620E-139	0	354	357	0	347	350
MAPNI-SAPTGVLMETDE-EVPMVPHI----PEVKKSQEHKLHLVWRNIILFAYLHIASVYGVYLMFTSARIYTSLWGFLLYQLGGLGITAGAHRLWAHRSYKAKWPLRLLLTFLNTLAFQDAVVDWARDHRVHHKYSETDADPHNATRGFFFAHIGWLLCRKHPDVRAKGKGIDLSDLYNDPILKYQKKLYLLLMPIICFIIPTAIPMYLWDETFTNS-FCINLFRYTFTLNATWLVNSAAHMFGHKPYDRYISPSENVSVAVLAMGEGWHNYHHTFPWDYKTSELGKYSTNFTTAFIDFMARIGWAYELKTVPEDLIKKRVLRTGDGTHELWGWGDSDQPKDEIDEALITHRK--
>UPI0012D3DFB3	452	0.669	8.620E-139	0	354	357	0	354	356
MPPNATSVVecTGVLDECDA-ETV-DGGLDKNIVELKHANPRKLKLVWRNIMIFGYVHLAAVYGAYLMLTSARVYTAVFALVLYLTSGLGITGGAHRLWAHRSYKAKLPLRILLTIFNTMAFQDCAIHWARDHRVHHKYSETDADPHNATRGFFFAHVGWLLCKKHPEVKAKGKGLDISDLEADPVLHFQKKYYLILMPIACFILPTLIPWYFWGETLKNAWFVAAMFRWTFVLNVTWLVNSAAHIYGDHPYDKYINPTENKSVALFAFGEGWHNYHHVFPWDYKTAELGNYRSNFTTMFIDAMSKIGWAYDLKTVDPQTVKKRVERTGDGTHHTWGWGDKDQSPKEREEAVIINKK--
>T1PL97	452	0.673	8.620E-139	9	354	357	26	369	372
---------TGVLFEADA--DTADGALAADITQFKKAEKRKLKLVWRNIILFGYLHLAALYGGYLFFAKAKWATVFFSIFLYSIGVLGITAGAHRLYAHRSYKAKWPLRLILMIFNTIAFQDAAYHWARDHRVHHKYSETDADPHNATRGFFFSHIGWLLCKKHPEVKAKGKGVDLSDLKADPIIMFQKKYYLILMPILCFILPTMIPMYGWNESFMNSWFVATMFRWCFILNITWLVNSAAHKFGGKPYDKYINPAENKSVAILAFGEGWHNYHHVFPWDYKTAEFGNYSMNMTTGFIDFFAKIGWAYDLKTVSADIIKKRVKRTGDGSHATWGWGDKDQPKDEIDNAIIINKK--
>A0A0K8TSL7	452	0.670	1.181E-138	9	354	357	19	362	365
---------TGVLNECDA--ETIDGGLAKDITILKRAEKRRLHLVWRNIIAFGYLHAAALYGAYLLLTSAKWPTVGFAMLLYTVSGLGITAGAHRLWSHRSYKAKWPLRLILIIFNTIAFQDAAIHWARDHRVHHKYSETDADPHNATRGFFFSHIGWLLCRKHPDVKAKGQGIDISDLESDPILMFQKKYYMLVMPIACFILPTVIPVYCWNETWTNSWFVATMFRYTFILNVTWLVNSAAHKWGGKPYDKHINPAENTSVAALAFGEGWHNYHHVFPWDYKTAELGNYRLNLTTAFIDFFAKVGWAYDLKSVSSEIIEKRVLRTGDGTHSLWGWGDKDQDLDERENALILHKK--
>UPI0014784636	451	0.668	1.617E-138	0	352	357	5	350	357
MAPNITSTPTGVLFEGETLEDA--PGV---VEPTK--QKYVRRIVWRNVIIFGYLHLGAVYGLYLMLTSAKLSTTLFAITLHILGALGITAGAHRLWAHKSYKAKWPLQLLLMIFNTIAFQDAAIDWARDHRLHHKYSETNADPHNAKRGFFFAHVGWLLCRKHPDISEKGKGIDLSDLRNNRILAFQKKYYKVLMPICCFILPTVIPVVAWDETWLNAYFVPTILRYVFSLNMTWLVNSAAHLYGNKPYDKYINPVENMGVAIGALGEGWHNYHHVFPWDYKTAELGNYRYNVTTAFIDLCAKLGLAYDLKIVPYDVVKKRVERTGDGSHEVWGWGDKDQLQEDKEQTMVTH----
>A0A6B2ECE7	451	0.664	1.617E-138	0	354	357	0	355	358
MPPNATSTTTtctGVLNENDA-ETVDGGLLEDRT-HLKNAEKRRPKLVWRNIIAFGYLHLAALYGAYLLLTSAKLFTVAFAFTLYTVSGLGITAGAHRLWAHRSYKARLPLRILLGIFNTIAFQDCAMHWARDHRVHHKFSETDADPHNATRGFFFSHVGWLLCKKHPDVIAKGRQLDISDLKADPVLHFQKKYYMIAMPLLCFVIPTMIPVFLWGETWQNSWFVATMFRYTFTLNVTWLVNSAAHAWGGKPYDKNINPSENSGVAAFAFGEGWHNYHHVFPWDYKTAELGNYRLNVTTGFIDLFAKIGWAYDLKTVSPDIIEKRVKRTGDGTHNLWGWGDEDQDQMEIDHATIIHKK--
>UPI0008117773	451	0.674	1.617E-138	5	354	357	27	374	377
-----TDNTTGVLFEQDA-ETY-DGGLLKDIEKLKKAEKRRFKLVWRNIIAFVYVHLAAVYGLYLMLTSAKWQTISLALFLYLISGLGITAGAHRLWAHRAYKAKWPLRLILMVFNTIAFQDAAYHWARDHRVHHKYSETDADPHNATRGFFFSHVGWLMCKKHPLVKAKGKGVDLSDLRADPILMFQKKYYLILMPILCFLLPTTIPMYVWNENFVNSWFVAAMFRWCFTLNMTWLVNSAAHKFGGKPYDKFINPSENKSVAIFAFGEGWHNYHHVFPWDYKTAELGDYSLNITTAFIDFFAKIGWAYDLKQVSHDIIEKRVKRTGDGSHATWGWGDKDQSKEEMADALITHKK--
>UPI000252BA78	451	0.635	3.034E-138	0	353	357	0	344	347
MAPNVTSTPSG-IFDGDN--RSDQAIIET------PKKKYKKHIIWRNVIIFSYLHLAAVYGLYLVFTSAQFKTTLFALFLYICTGLGITAGAHRLWAHKSYKAKWPLELVLVIWNTMAFQDAAIHWARDHRVHHKYSETDADPHNATRGFFFAHIGWLLCKKHPDIKEKGKRIDISDLEKNRILAFQRKYYLILMPLFCFVLPTIIPVYGWNETWSNSYFVATVLRYVFVLNMTWLVNSAAHIFGNKPYDKFINPSENKAVAIGALGEGWHNYHHVFPWDYKTAELGNYRFNVTTAFIDMCAKLRLAYDLKSVPSDLVKKRVERTGDGSHNLWGWGDKDQTQKDREVTMVYHK---
>A0A7J7BB76	451	0.661	3.034E-138	0	354	357	0	349	352
MAPNI-SAPTGVLHETDEEITTTVQHI---SQETKKPDEYKLRLVWRNIFLFAYLHALALYGFYLMFTSAKILTSLWGFVLYQLGGLGITAGAHRLWAHRSYKAKWPLRLLLTLFNTLAFQDAVVDWARDHRVHHKYSETNADPHNATRGFFFAHVGWLLCRKHPEVREKGKGIDLSDLYQDPILRYQKKFYLLVMPIVCFIIPTTVPMYLWNETFMNA-FCINLFRYTFTLNATWLVNSAAHIFGDKPYDRFINPSENISVAVLAMGEGWHNYHHTFPWDYKTSELGKYSTNFTTAFIDFMARIGWAYELKTVPQELIKKRVLRTGDGTHELWGWGDKDQSNEEQQDALITHKK--
>UPI001443440F	450	0.643	4.155E-138	0	352	357	0	341	348
MAPNITNGPTGVLFEG-----------EQNEVGDQSKTKYKRQIVWRNVIIFSFLHLGALYGVYLSLTAAKWMTLFFAFSLYLGSGLGITAGAHRLWAHRAYKAKWPMELFLVIMNTIAFQDAAVDWARDHRLHHKYSETNADPHNATRGFFFAHVGWLLVRKHPDIKTKGKGIDMDDLRNNPILAFQKKYYVYLMPLMCFVVPTVIPVVLWEETWMNAYFIPTILRYVFTLNATWLVNSAAHLIGNKPYDRFINPSENKAVALTAFGEGWHNYHHVFPWDYKTAELGDYKFNLTTAFIDLCAKLGLAYDLKLVPRDMVQKRVERTGDGSHELWGWGDKDQTQADRDQTIVTH----
>UPI001CA845E3	450	0.678	4.155E-138	0	346	357	0	341	357
MAPNITSNPTtGVLFEGeklDDQPVVDLP---------KEKEKYRRRIVWRNVTIFAGLHIGALYGFYLIFTSAKLLTTLFAILLYICSGIGITAGAHRLWAHRSYKATWQLRLILMIFNTIAFQDAAIDWARDHRVHHKFSETDADPHNAKRGFFFSHIGWLLLRKHPDVKKKGQGIDLSDLKSDPIVAFQKKYYFVLMPTLCFVLPSLIPMYLWNESFLNSYFIPVVFRYVFTLNMTWLVNSAAHLFGNKPYDKYINPSENKGVALMAMGEGWHNYHHVFPWDYKTSELGNYRLNLTTAFIDFFAKIGWAYDLKSVSQDMVKSRVLKSGDGTHDVWGWGDKDQTQEEKQ----------
>A0A8J6L7V1	450	0.685	5.691E-138	0	354	357	0	347	351
MAPNI-SFPTGVLHEtDDEISALNTPAEVT-TPDDR-----KLKLVWRNIILFAYLHLAALYGLWLMFTSAKLATSAYAILLYQLGGIGITAGAHRLWAHRSYKAKWPLRLILTFCNTLAFEDSVIDWARDHRVHHKFSETDADPHNAKRGFFFSHVGWLLCRKHPQVKEKGKQIDLSDLWADPILRFQKKYYNILMPLISFVMPTVVPMYFWNETFGNA-FCVNLFRYALTLNATWLVNSAAHMWGDKPYDRFINPAENLVVAVLALGEGWHNYHHTFPWDYKTSELGKYSVNFSAAFIDLFAKIGWAYELKTVSEEMIKKRVLRTGDGSHEIWGWGDKDQSSEDYQDAIITHRK--
>A0A5E4R0N6	450	0.642	5.691E-138	0	354	357	0	349	352
MAPKSSDA-NGVLFESDAAT----ADMALHTTPIQKADNYPRRYVWRNIIAFTYLHIAALYGGYLFLFSAKWQTDVFAYVLYVMSGLGITAGAHRLWAHKSYKATWPLRLILVIFNTLAFQDSAIDWARDHRMHHKYSETDADPHNATRGFFFSHIGWLLVRKHPELKRKGKGLDLSDLYADPILRFQKKYYMLLMPLACFVVPTVVPVYCWGESWVNAYFVAAMFRYAFILNVTWLVNSAAHKWGDKPYDKSIQPSENISVSIFALGEGFHNYHHTFPWDYKTAELGNNRLNFTTNFINFFAKIGWAYDLKTVSDEIIQSRVKRTGDGSHHLWGWGDKDHAKEEMNAAIIINPK--
>UPI0018CE8CCC	450	0.632	5.691E-138	1	354	357	25	376	379
-PKNLHESSTGVLFEYDA--ETIDGGLVKDIEKLKKAEKRKLKLVWRNIIAFGYLHLAALYGAWLLITSAKWQTIGFAFFLYVVSGLGITAGAHRLWAHRSYKAKWPLRLMLMIFNTIAFQDAAYHWARDHRVHHKFSETDADPHNATRGFFFSHIGWLLCKKHPEVKAKGKGMDLSDLRADPILMFQKKYYMLIMPLACFIIPTTIPMYYWNESFLNSWFVATMFRWCFILNVTWLVNSAAHKFGGKPYDRHINPAENRSVAAFAFGEGWHNYHHVFPWDYKTAEFGDYSLNLTTAFIDFFAKIGWAYDLKSVSPDIIEKRVRRTGDGSHATWGWGDQDQLKEEIDNALITHQK--
>A0A8D8UE22	449	0.715	7.794E-138	0	342	357	0	351	352
MAPNTSSAPTGVLFEGDSTHTDTMSHIHQSASEDlaeacakeSPEKEYRIVPVWRNVILFAYLHLAAVYGAYLIFSSAKLPTTIFAILLYQAGATGITAGAHRLWAHRAYKAKAPLKLILLLFNTLAFQNHVYEWARDHRVHHKFSETNADPHNAKRGFFFSHMGWLMCRKHPDVIAKGRCIDLSDLKEDKLVMFQKRHYMKLMPVICFVLPTVVPMFCWGESFLNAWFVATMFRYTLTLNVTWLVNSAAHMWGQRPYDKFINPSENLSVAILALGEGWHNYHHVFPWDYKTSELGTYSTNFTTAFIDFFARIGWAYDCKTVSPAMVATRAQRTGDGSHkDVWGWGDKDMSQ--------------
>UPI0006B709CE	449	0.655	7.794E-138	1	354	357	23	374	377
-AKSLTDNSTGVLFEQDA-ETY-DGGLVKDIEKLKKAEKRRIKLVWRNITAFVYVHLAAVYGLWLMLTSAKWQTITCAMLLYAISGLGITAGAHRLWAHRSYKAKWPLRVILMIFNTIAFQDAAYHWARDHRVHHKYSETDADPHNATRGFFFSHIGWLLCKKHPQVKAKGKGMDLSDLRADSVLMFQKKYYMILMPILCFLIPTLIPMYAWNEKFVNSWFVVAMFRWCFTLNVTWLVNSAAHKFGGKPYDRFINPSENKSVALFAFGEGWHNYHHVFPWDYKTAELGDYSLNLTTAFIDFFAKIGWAYDLKQVSHDIIEKRVKRTGDGTHATWGWGDKDQSKEEMADALITHKK--
>UPI00158B2C1C	449	0.665	1.068E-137	0	352	357	0	340	346
MAPNVTTALTNVLCE------------EELAKNQIPKPEFKRKIVWTNVVIFLGLHAGALYGVYLALTSAKILTLAYAYLLYLLSGFGITAGAHRLWSHRAYKAKLPLRIFLMLCNTLAFQNSIYEWSRDHRVHHKFSETDADPHNATRGFFFSHVGWLLCKKHPDVKQKGKGIDMSDLEADPVVAFQKKYYFILMPLLCFILPSIVPVYAWNESWLESYFVATLLRYVFTLNMTWLVNSAAHFFGGKPYDKYMNPAENTLVAVGALGEGWHNYHHVFPWDYKAAELGNYKRNFTTAFIDFFARIGWAYDLKTVSNDMVKHRVLRTGDGTHPVWGWGDKDQTIEERESAVITN----
>UPI001C201B64	449	0.647	1.068E-137	0	354	357	0	349	352
MAPNTTD-VNGVLFESDaaTPDLALSRT------PVQQADSYPRKLVWRNIIAFTYLHIAGLYGGYLFLFSAKWQTAVFALILYIMSGLGITAGAHRLWAHKSYKAKWPLRLILVFFNTMAFQDSAIDWARDHRMHHKYSETDADPHNATRGFFFSHIGWLLVRKHPQIKEKGKGLDLSDLYADPILRFQKKYYLLLMPLVCFVLPTVVPVWAWGESWLNAYFVAAMFRYAVILNVTWLVNSAAHKWGDKPYDRHIQPAENLSVALFALGEGFHNYHHTFPWDYKTAELGNTRINLTTAFINLFTKIGWAYDLKTVSDEIVRSRVQRTGDGSHALWGWGDEDIAKEDVTNAIRINPK--
>UPI00062303D8	449	0.657	1.068E-137	0	352	357	0	346	353
MAPNITSTPTGVLFEGDTITETQL------IKEPKEKSKYVRRIIWKNVAIFSFLHLGALFGVYLSFTSVKLATVVFAILLYQCSGFGITAGAHRLWAHRSYKAKWPLQLLLMIFNSIAFQDAAIVWARDHRVHHKYSETDADPHNAXEGFFFSHVGWLLVKEHPEVTEKGKEIDLSDLESNPILAFQKKYYVVLAPFLCFVLPTVIPVVCWNETWLNAYFIPTVLRYIFTLNMTWLVNSAAHMFGNKPYDKYIYPSENKGVTIFTLGEGWHNYHHVFPWDYKAAEFGNYSFNFTTAFIDFFARIGWAYDLKSVSEDMVKKRVERMGDGSYEVWGXGDKDQTQEERDQAVVTH----
>UPI000614AA55	449	0.634	1.068E-137	0	352	357	0	350	357
MAPNITSSPTGVLFEGETLEDT--PVV---AEPVK--QKYVRRIVWRNVIIFSYLHLAAVYGLYLVFTSAKFATTLFALVLYFVCGFGITAGAHRLWAHKSYKAKWPLQLFLMICNTMAFQDAAIDWARDHRLHHKYSETNADPHNAKRGFFFAHVGWLLCRKHPDISEKGKGIDLSDLRNNRILAFQKKYYKYLMPLLCFIVPTIVPVVGWSETWPNAYFVAAILRYVLGLNMAWFVNSAAHLYGFKPYDKNINPVENRGVSIISLGEGWHNYHHVFPWDYKAAELGNYRYSPtrysvTTAFIDLCAKLGLAYDLKIVPDDVVRKRVERTGDGSHEVWGWGDKDQSQDDRDQTVIIH----
>A0A1L8DYT8	448	0.653	2.003E-137	0	354	357	0	355	358
MPPNATTTTTtctGVLNENDA-ETVDGGLLEDRT-HLKSAEKRRLKLVWRNIIAFGYLHLAALYGAFLLLTSAKFYTIIFAFVLYVVSGLGITAGAHRLWAHKSYKARLPLKILLVIFNTIAFQDCAMHWARDHRVHHKFSETDADPHNATRGFFFSHIGWLLCRKHPDVIARGRQLDISDLQAEPVLAFQKKYYMLLMPLLCFIIPTFVPVYLWGETWHNSWFVATMFRYTFVLNITWLVNSAAHAWGGKPYDKNINPAQNMSVAMLAFGEGWHNYHHVFPWDYKTAELGNYRLNTTTAFIDFFAKIGWAYDLKTVSSDIIQKRVERTGDGTHNLWGWGDKDQDQVELDYATITHRK--
>UPI001CC4547E	448	0.638	2.743E-137	0	353	357	0	344	347
MAPNVTSTPSG-IFDGDN---RSDQTII---ETSKK--KYKKHIIWRNVIIFSYLHLAAVYGLYLVFTSAQFKTTLFALFLYVCTGLGITAGAHRLWAHKSYKAKWPLELVLVIWNTMAFQDAAIHWARDHRVHHKYSETDADPHNATRGFFFAHIGWLLCKKHPDIKEKGKRIDISDLEKNRILAFQKKYYLILMPLFCFVLPTIIPVYGWNETWSNSYFVATVLRYVFVLNMTWLVNSAAHIFGNKPYDKFINPSENKAVAIGALGEGWHNYHHVFPWDYKTAELGNYRFNVTTAFIDMCAKFKLAYDLKSVPSDLVKKRVERTGDGSHNLWGWGDKDQTQKDREVTMVYHK---
>A0A6P7GEV9	448	0.696	2.743E-137	0	354	357	5	352	355
MAPN-TSMPTGVLHEhDDEVQAKMIP-----AEIVKPSER-KLELVWRNIILFAYLHMVALYGFYLMIAQAKVFTSILAVVLYICGGLGITAGAHRLWAHRSYQAKWPLKIILTIFNTLAFENSVIEWSRDHRVHHKFSETDADPHNAKRGFFFAHVGWLLCRKHPEVKSKGKGIDMSDLEQDPILAFQDRHYLMLMPITCFVIPTIIPMYFWNETFFNA-FCVNIFRYVFTLNATWLVNSAAHMWGDKPYDKFINPSENVSVSVFALGEGWHNYHHTFPWDYKTSELGKYSTNFSSAFIDFFAKIGWAYDLRTVSIDMIKKRVQRTGDGTHEIWGWGDKDQRKEDYDDATVLYKK--
>A0A084W6J7	448	0.636	2.743E-137	0	354	357	0	366	369
MAPNATVEATGVLNEVDA--ETIDGGLAKDVTPLKRAEKRKIKLVWRNVLAFGYLHLAAVYGAWLMLTSARLYTIAirvvfslnfpfsncVAFVLYVMSGLGITAGAHRLWAHRSYKAKLPLRIILAIFNTIAFQDCALHWARDHRVHHKYSETDADPHNATRGFFFSHIGWLLCRKHPEVIAKGKQLDITDLEADPVLRFQRKHYMLLMPLACFILPTITPVYFWNESWTNAWFVATLFRWTFILNVTWLVNSAAHKWGDKPYDKSISPSENRTVASFAFGEGWHNYHHVFPWDYKTAELGNYRMNLTTAFIDFFAKIGWAYDLKTVSQEIVEKRVKRTGDGSHPTWGWGDKDQDQYEVQHATIINQK--
>A0A6V7H8A4	448	0.621	2.743E-137	0	353	357	0	366	369
MAPNITNTPTGVLFEEETLEETSSL--------SEPKKKIKKQIVWRNVIIFTYLHLGAIYGLYLVFTSAKIVTTLFGeqmpgiisrrlsrfrlttISLYVCSGLGITAGAHRLWAHRSYKAKWPLQMLLMIFNTIAFQDAAIDWARDHRLHHKYSETDADPHNAKNGFFFAHVGWLLCRKHPDIARKGKGIDLSDLRNNSILMFQKKYYLYLMPLLCFILPTVIPVYCWNETWSNAYFVPAVLRYVFTLNMTWLVNSAAHMFGNKPYDRYINPAENKMVALTAFGEGWHNYHHVFPWDYKTAELGNYRFNLTTAFIDFFAKLGLAYDLKIVPKDVVYKRVQRTGDGNHNtanLWGWGDKDQTKQDIDVTMVLKK---
>V5I9A7	447	0.684	3.757E-137	0	354	357	0	347	349
MAPNI-SMPTGVLHEHD--EEVVAKVIPPEV--VKPSDR-KLKLVWRNIILFAYLHAVAVYGLYLMFTSAKIATSIYAIILYQLGGLGVTAGAHRLWAHRSYKANVPLRIILTVFNTMAFENSVIEWSRDHRVHHKFSETDADPHNAKRGFFFSHVGWLLCRKHPDVKNKGKGIDMSDLYEDPILAFQDRYYLILMPFACFILPTMVPMYLWNETFVNA-FCINIFRYILTLNATWLVNSAAHLYGHKPYDRYINPAENLTVSLLALGEGWHNYHHTFPWDYKTSELGKYSVNFSAAFIDFFAKIGWAYDLKTVSEDMVKKRVLRTGDGTHEIWGWGDKDQPKEDYNDALITHKK--
>B7SB75	447	0.654	5.145E-137	0	354	357	0	349	352
MAPKEAD-VNGVLFEsDATTPDMALP-----TTPVQQADNYPKKLVWRNILLFAYLHLAALYGGYLFLFSAKWQTDIFAYILYIMSGLGITAGAHRLWAHKSYKAKWPLRLILVLFNTLAFQDSAIDWARDHRMHHKYSETDADPHNATRGFFFSHIGWLLVRKHPELKKKGKGLDISDLYADPILRFQKKYYLLLMPLGCFILPTVIPVYLWNETWSNAFLVAALFRYAVILNVTWLVNSAAHKWGDKPYDKSIKPSENLSVALFALGEGFHNYHHTFPWDYKTAELGNNRLNFTTTFINFFAKIGWAYDMKTVSDEIIQNRVKRTGDGSHHLWGWGDKDHSKEEINAAIRINPK--
>A0A482VRP0	447	0.678	7.047E-137	0	354	357	0	347	351
MAPNI-SFPTGVLHEND--DEVSPMGIPPEVN--KPDDR-KLQLVWRNIILFAYLHLTALYGVWLMFTSAKLATSVMAILLYQLGGLGITAGAHRLWAHRSYKAKWPLRLLLTFFNTLAFEDSVIDWARDHRVHHKFSETDADPHNAKRGFFFSHVGWLLCRKHPQVKEKGKQIDLSDLWADPILKYQKKYYNYLMPLVCFVMPTVIPMYFWGETFKNA-FCVNLFRYCLTLNATWLVNSAAHFFGDKPYDKFINPAENFAVAVLALGEGWHNYHHTFPWDYKTAELGKYNVNFSCAFIDFFAKIGWAYDLKTVSEEMIKKRVLRTGDGSHEIWGWGDKDQSVEDYRDAIITHRK--
>A0A5Q0V425	447	0.653	7.047E-137	0	354	357	19	368	371
MAPN-ASDVNGVLFEDDAAT----PDMALSNTPVQKADNYPKKLVWRNIIAFAYLHIAAVYGGYLFLFAAKWQTDIFAYILYVMSGLGITAGAHRLWAHKSYKAKWPLRLILVFFNTLAFQDSAIDWARDHRMHHKYSETDADPHNATRGFFFSHIGWLLVRKHPELKQKGKGLDLSDLYADPILRFQKKYYLILMPIACFILPTVIPLYYWGENWVTAFFVAALFRYAFILNVTWLVNSAAHKWGDKPYDKNIKPSENISVSIFALGEGFHNYHHTFPWDYKTAELGNNRLNFTTNFINFFAKIGWAYDMKTVSDEIVQSRVKRTGDGSHHLWGWGDKDHCKEEVAAAIRINPK--
>UPI0018CD9B70	446	0.667	9.652E-137	9	354	357	29	372	375
---------TGVLFECDA--DTTDGALATDIRQYKKAEKRKLKLVWRNIILFGYLHVAALYGGWLFFTSAKWATVFFSIFLYSIGVLGITAGAHRLWAHRSYKAKWPLRVILIIFNTVAFQDAAYHWARDHRVHHKFSETDADPHNATRGLFFSHVGWLLCKKHPDVKAKGRGLDLTDLRADPILMFQKKYYLTLMPLACFILPTIIPMVCWNESFINSWFVATMFRWCFLLNVTWCVNSVAHKFGGRPYDKTINASENPGVAAFAFGEGWHNYHHVFPWDYKTAEWGNYTMNLTTAFIDFFAKIGWAYDLKSVAPETIEKRVKRTGDGSHELWGWGDKDLSPEDEKDVLIINKK--
>UPI00083C59AA	446	0.638	1.322E-136	0	354	357	0	348	351
MAPNISSVPTGVLHETDDEVLAThvPPQL------HKPEER-KMQLVWRNIILFVYLHLGALYGIYLLFTGASIFTFFWAMFLYQCGGLGITAGAHRLWAHKSYKAKWPLRALLTFFNTLAFQDAVVDWARDHRMHHKYSETDADPHNAKRGFFFAHVGWLLCRKHPEVKQKGKNIDLSDLYDDPILRFQKKHYLILMPLVSFVMPTAVPMILWNETFLNAFMV-NLFRYTLTLNATWLVNSAAHIFGDKPYDRFINPSENISVSILAMGEGWHNYHHTFPWDYKTSELGKYTTNFTAAFIDFMAKIGQAYDLKSVSTELIRKRVQRTGDGTHELWGWGDKDQDKEEVRDAIITHKK--
>UPI000B93882C	446	0.686	1.322E-136	0	353	357	0	363	367
MAPNMTKRPVGapsVLFneDDSEPSVVDegnqIAEGETVENNKYKPYRYQRQIVWRNVALFVYLHIAALYGAYLMFASAKIATSIWAILLYQMSGLGITAGAHRLWAHRSYKGKLPLRIILMIFNTIAFENHIYEWARDHRMHHKYSETNADPHNAKRGFFFSHVGWLLCRKHPEIKEKGRGIDMSDLDRDPVVVFQMTYYLLLMPVLCFLVPTCVPVFMWGETWSNSWFVAAMFRYTFTLNMTWLVNSAAHMWGDRPYDKFINPSENIGVALGALGEGWHNYHHVFPWDYKAAELGNYRANLTTGFIDFFSKVGWAYDLKTVSMDMIRKRVDRTGDGTHsHIWGWEDKELSPEDREEAVIINR---
>UPI0004CD1F94	445	0.654	1.810E-136	0	352	357	0	339	345
MAPNVTAALTTLCEED-----------LAKTTSSKPV--YKREIVWFNVAVFSLLHIGALYGAYLMFSSAKLLTTFYAFVLYMCSGIGITAGAHRLWSHRSYKAKLPLKIILMIFNTLAFQNSIYEWSRDHRVHHKYSETDADPHNATRGFFFSHVGWLLCKKHPDVKEKGKGIDMSDLEADPVVAFQKKHYKFLMPLICFILPAFAPVYFWGESWNNSYFVAVILRYVWTLHMTWLVNSAAHFFGGKPYDKYMNPSENVMVAWGALGEGWHNYHHVFPWDYKAAELGKYWGNSTTAFIDFFASFGWAYDTKVVSTELIRQRVTRTGDGTHPLWGWGDKDQTPDERDAALITN----
>UPI0007671D60	445	0.630	1.810E-136	0	356	357	0	347	351
MAPNVTSTQTGILYEDDMIE-NSIPIQPSKT-------KYEIRIVWRNVIYFLLFHLGALYGLYLVFTSAKLLTTIFAYWLYRVGATGVTAGAHRLWTHRAYKAKWPLQLLLMVMDTIAFQDSVIHWARDHRVHHKYSETNADPHNAKRGFFFSHIGWLLCRKHPDLIEKGNGIDISDLKSNPILAFQKKYYIILMPLLCFVMPTVVPVVCWGETWTNAYFVSGILRFVFTLNVTWLVNSAAHLYGNKPYDRSINPSENKIVSLLAVGEGWHNYHHVFPWDYKTSELGGYKLNTTTAFIDFWAKLGLAYDLKVVPKKVIQKRVENTGDGSHELWGWGDKDQTQEDKEQTVVTYR-LK
>A0A1E1VYJ4	445	0.646	1.810E-136	0	354	357	0	349	352
MAPNATD-VNGVLFESDAvTPDMALPNTPVAQADNTP-----KQYVWRNIILFAYLHLAAVYGGYLFLFSAKWQTDLFAYILYVMSGLGITAGAHRLWAHKSYKAKWPLRLILVIFNTIAFQDSAIDWARDHRMHHKYSETDADPHNATRGFFFSHIGWLLVRKHPELKKKGQGLDLSDLYADPILRFQKKYYIYLMPLACFVMPTVVPVYLWGESWTNAFFVCALFRYAFILNVTWLVNSAAHKWGDKPYDKSIKPAQNLSVSVFALGEGFHNYHHTFPWDYKTAELGNNSLNFTTNFINFFSKIGWAYDLKTVSDEIVKARVERTGDGSHHLWGWGDKDHDQKEINAAIRINPK--
>UPI001CA8A774	445	0.646	1.810E-136	0	353	357	27	377	382
MPPDVTSTPTEVLLEG---ETLDDIRSSMVKDAFIKQEKYKLKIVWRNVTIFFFLHLGALYGLYLCFTSAKLLTTIFAFVLYQLTGLGITAGAHRLWAHKSYKAKWQLSLLLTILNTMAFQDAAIDWARDHRVHHKYSETNADPHNATRGFFFAHVGWLLCRKHPDVRSKGKGIDMSDLYKDPILAFQKKYYTILMPLFCFVIPTLIPVFLWNETWINAYFIPTILRYVFTLNMTWLVNSAAHLFGNKPYDRFINPSENKGVAIMALGEGWHNYHHVFPYDYKTAELGNYRFNFTTAFIDFFARIGWAYDLKTISTDMIQKRVDRTGDGSHDIWGWGDKDQLPEEREQTIITHQ---
>A0A0C9RGK7	445	0.632	3.396E-136	0	350	357	0	342	354
MAPNITSAPTNVLYQN--------GIDESSSVNKEPQVKYQLRIVWFNVSAFIALHVGAMYGLYRVFTSAKLVTILFAYVLYVCSGLGITAGAHRLWSHRSWKANFPLRCILMIFNTIAFQNSIYEWSRDHRVHHKYSETNADPHNATRGFFFAHVGWLLCKKHPDVKNKGKGVDMSDLLRDPIVVFQRRHYLTLMPIIAFVVPTCIPVWFWGETWVNAFFIPTVLRYVFTLNMTWLVNSAAHLFGGKPYDRFMNPAENLAVAVGALGEGWHNYHHVFPWDYKAAELGNYRFNFTTAFIDFFAKIGWAHDLKRVSPEIIEQRVKRTGDGTHEVWGWGDKDQPSEEREAAII------
>A0A2S2Q438	445	0.677	3.396E-136	0	353	357	0	362	367
MAPNMTKRSVGspsVLFnEDGTePSVVDEGNQIAEGETIEnskyKPYRYQRQIVWRNVALFAYLHIAALYGAYLMFASAKIATSIWAILLYQMSGLGITAGAHRLWAHRSYKAKLPLRIILMIFNTIAFENHIYEWARDHRMHHKYSETNADPHNAKRGFFFSHVGWLLCRKHPEIKEKGRGIDMSDLDRDPVVKFQTTYYLLLMPVLCFLIPTCVPVFLWGETWGNSWFVATMFRYTFTLNMTWLVNSAAHMWGDKPYDKFINPAENIGVALGALGEGWHNYHHVFPWDYKAAELGNYRANLTTGFIDFFSKLGWAYDLKTVSMDMIRKRVDRTGDGSHGIWGWEDKELSPEDRQEAIIINR---
>K7PCS3	444	0.660	4.651E-136	0	354	357	0	349	352
MAPNI-SAPTGVLHETD--EEVSVPQL--QQREEKAATPKPPlKIVWRNVIIFVYLHTVSLYGIYLIFSSAKIATTILAFFLYNLGGLGITAGAHRLWAHRSYKAKWPLRLLLTTFNTLAFQDAVVDWARDHRVHHKYSETDADPHNATRGFFFAHVGWLLCRKHPDVKAKGSGIDLSDLYSDPILRYQKKFYLLLMPLVCFVVPTSIPMYLWNETFMNA-FCVNLFRYTFTLNATWLVNSAAHLFGDKPYDRFINPAENVSVAVLAMGEGWHNYHHTFPWDYKTSELGKYSTNVTTAFIDLMAKIGWAYELKTVPMEMIKKRVERTGDGTHELWGWGDKDQPIEERKDALITHVK--
>UPI000C251D2F	444	0.663	6.371E-136	0	354	357	0	348	350
MAPNTSNIPTGVLHEhDDEVSANFIP------PEVvKPSER-KLILVWRNIILFAYLHAVAVYGLYLMFTSAKLVTSIYGIILYQLGGLGVTAGAHRLWAHRSYKAKWPLKVLLTAFNTLAFENSVIEWARDHRVHHKFSETDADPHNAKRGFFFSHVGWLLCRKHPEVKSKGKGIDMSDLEEDPILKFQDKHYMILMPLVAFVIPTLAPMYFWNETFVNS-LCINIFRYVLTLNATWLVNSAAHLYGHKPYDRYINPAENLSVSILALGEGWHNYHHTFPWDYKTSELGKYSVNFSAAFIDFFAKIGWAYDLKTVSEEMIKKRVLRTGDGSHEIWGWGDKDQLKEDYDDVVITHKK--
>A0A8I6S3N4	444	0.594	6.371E-136	0	354	357	32	393	396
MAPNLSGATTG-LFLTEAEVISKTPTTT--QEPTKP--QYEWKIVWRNVLAFAYLHIGAFYGLYLLFTQALAQTILFTVVLIYLGGMGVTAGSHRLWSHKSYKAKWPLRLMLAIFQTLAFQNHIYEWVRDHRVHHKFTDTDADPHNSKRGFFFSHMGWLVIKKHKDVMNKGKTVDMSDLEQDWVVMFQKKTYAVLLPLICFILPTFIPVYYWDEKPWTAWYVAAIARYTLSLHGTWLVNSAAHMYGTRPYDRTISPRENLSVAILAFGEGWHNYHHAFPWDYKTSEFSGYSTNFTTAFIDFFSKIGWAYDLKTASIEMVKKRAARTGDGgyesakrsdhTHDgeVWGWDDKDMTQEEKNMVLITNQK--
>A0A8D8M913	444	0.700	6.371E-136	0	347	357	0	354	975
MAPNTSSAPTGVLFEGDSTHTDTMSHIHQSASEDlaeacakeSPEKEYRIVPVWRNVILFAYLHLAAVYGAYLIFSSAKLPTTIFAILLYQAGATGITAGAHRLWAHRAYKAKAPLKLILLLFNTLAFQNHVYEWARDHRVHHKFSETNADPHNAKRGFFFSHMGWLMCRKHPDVIAKGRCIDLSDLKEDKLVMFQKRHYMKLMPVICFVLPTVVPMLCWGESFLNAWFVATMFRYTLTLNVTWLVNSAAHMWGQRPYDKFINPSENLSVAILALGEGWHNYHHVFPWDYKTSELGTYSTNFTTAFIDFFARIGWAYDCKTVSPAMVATRAQRTGDGSHkDVWGWGDKE--EKDFEE---------
>A0A7D5UMH7	443	0.626	8.725E-136	0	352	357	0	347	353
MPPQEQSTASWVLYETDAA--TEDKAVSTPVPPS--AEKRKWHIVWRNVILFIFLHLGGLYGSYLFLAKAKWATSIFAVALYIASGLGITAGAHRLFAHKSYKARLPLRVLLTIFNTIAFQDSVIDWARDHRMHHKYSETDADPHNATRGFFFSHIGWLLVRKHPEIKAKGHTIDMSDLKADPVLRFQKKYYLLLMPLACFVLPTYIPT-LWGESLWNAFFVCALFRYTYVLNVTWLVNSAAHLWGEKPYDKNINPVETRPVSLVVLGEGFHNYHHTFPWDYKTAELGNYSLNLSKLFIDIMAKIGWAYDLKTVSRDVIEKRVKRTGDGSHPVWGWDDKDVPIEEKNEAKVIN----
>UPI000E6D6B81	443	0.642	8.725E-136	0	354	357	18	367	370
MAPNATEL-NGVLFESDAAT----PDMALGTAPVMQADKEPKKYVWRNIILFAYLHVAAVYGGYLFLFEAKWLTCIFAYLLYVVSGLGITAGAHRLWAHKSYKAKWPLRLILMIFNTIAFQDSAMDWSRDHRMHHKYSETDADPHNATRGFFFSHIGWLLVRKHPDLKKKGKGLDLSDLYEDQILQFQKKYYLILMPLGCFIMPTLVPIYFWGESLLNAFFVCALFRYAFILNVTWLVNSAAHKWGDKPYDKNIKPSENMSVALFAFGEGFHNYHHTFPWDYKTAELGNNRLNFTTTFINFFAKIGWAYDLKTVSEDIVRSRVKRTGDGSHNLWGWGDKDHDKEEINAAIRINPK--
>B6CBS2	443	0.636	1.195E-135	0	354	357	0	349	352
MPPNVTEA-NGVLFEND----VQTPDMGLEVAPVQKADERKIQLVWRNIIAFACLHLAAVYGAYLFFTSAIWQTDIFAYILYVMSGLGITAGAHRLWAHKSYKAKWPLRLILVAFNTLAFQDSAIDWARDHRMHHKYSETDADPHNATRGFFFSHIGWLLCRKHPELKRKGQGLDLSDLYADPIIRFQKKYYLLLMPLACFVLPTIIPVYLWGESWKNAFFVAAMFRYTFILNVTWLVNSAAHKWGGKPYDKNIQPAQNISVAIFALGEGFHNYHHTFPWDYKTAELGNNRLNFTTSFINFFASFGWAYDLKTVSDEIIQQRVKRTGDGSHHLRGWGDQDIPAEEAQAALRINRK--
>G8FQ62	443	0.650	1.195E-135	0	354	357	0	349	352
MAPNVTEE-NGVLFESDAVT----PDLAMARAPVQQADGTPRVYVWRNIIAFAYLHIAADYGFYLFLVSAKWQTDIFAYLLYVASGLGITAGAHRLWAHKSYKAKWPLRVILTLFNTIAFQDSAIDWARDHRMHHKYSETDADPHNATRGFFFSHIGWLLVRKHPELKRKGKGLDLSDLYADPILRFQKKYYLILMPLACFVLPTVMPVYLWGETWTNAFFVAALFRYTFILNVTWLVNSAAHKWGDKPYDKDIKPSENMSVSLFAFGEGFHNYHHTFPWDYKTAELGNHRLNFTTKFINFFAKLGWAYDMKTVSGTIVQQRVKRTGDGSHHLWGWGDKDHAQEEINAAIRINPK--
>A0A1A9WBD7	443	0.664	1.637E-135	9	354	357	25	368	371
---------TGVLFEGDA--DTADGALSVDVTQLKRAEKRKLKLVWRNIILFGYLHAAALYGGYLFLFQAKWATVFFSIFLYSIGVLGITAGAHRLWAHRSYKAKWPLRLLLIIFNTCAFQDAAFHWARDHRVHHKFSETDADPHNATRGFFFSHIGWLLCKKHPDVVAKGKSLDLSDLYADPIVMFQKKHYMKLMPLACFILPTIIPMYMWNESFINSWFVATLFRWCFLLNVTWCVNSAAHKFGGRPYDKNINPSENIGVAAFAFGEGWHNYHHVFPWDYKTAEWGNYSLNLTTAFIDFFAKIGWAYDLKSVSKDIIEKRVKRTGDGTHATWGWGDKDLSTEDEETIIVLNKK--
>UPI000C206C9C	442	0.641	2.242E-135	0	355	357	0	348	350
MPPNALSE-TGVLFETeNEIAVQELPG------NVQKPDNRKLELVWRNIILMGYLHIAGVYGAYLMATSAMWKTVFFSIAMYQMGGLGITAGAHRLWAHKSYKAKWPLTLLLTIFNTIAFQDAVVDWARDHRVHHKYSETDADPHNAKRGFFFAHVGWLLCRKHPEVKAKGKGIDMSDLYADPILKFQKDYYLIVMPLICFVIPTIIPMYFWDETFQNAFF-LNLFRYVWTLNITWLVNSAAHMFGDKPYDKYINPAENKTVAVLALGEGWHNYHHTFPWDYKTSELGKYSVNLSCLFIDFMAKLGLAYDMKTVSVDMIKKRVERTGDGTHELWGWGDKDQPAEERNEAIILNRKL-
>A0A224XT02	442	0.637	3.070E-135	0	352	357	0	342	348
MAPNITTTPAA--NDC--------PTNTPENLPIQKVPEYKLQIVWRNVILFAYLHLAGLYGAYLMLFKAHWLTVGWAIILYYFSALGITAGAHRLWSHRAYKARLPLKIFLAFCNTISFQNDIFEWARDHRVHHKFSETDADPHDARRGFFFSHIGWLLCRKHPNVKEKGKVIDLSDLYADPVVMFQKKYYLLLMPLACFLMPTTIPMYYWNESFLNSWFVAAMFRYAFVLNMTWLVNSAAHMWGNKPYDMTINPAENLGVALGAAGEGWHNYHHVFPWDYKAAELGNYKANFTTGFIDFMYRIGLAYDLKSVPQEVVKKRCTRTGDGTHQVWGWGDKDITTEELNDAVIVN----
>A0A1A9XNZ5	441	0.644	4.205E-135	9	354	357	25	368	371
---------TGVLFEGDA--DTEDCALSVDVTQLKKAENRKLELVWRNIILFSYVHVAALYGAYLFLFQAKWATVFFSIFLYSIGVLGVTAGAHRLWAHRSYKAKWPLRLLLIIFNTCAFQDAAFHWVRDHRVHHKFSETDADPHNATRGFFFSHVGWLLCKKHPDVVAKGKSLDLSDLYADPIIMFQRKHYYVLMPLACFILPTVIPMYMWNESFINSWLVPTLFRWCFLLNATWCVNSAAHKFGGRPYDKNINPSENVGVTVFTFGEGWHNYHHVFPWDYKTGEWGNYSLNLTTAFIDFFAKIGLAYDLKSVTPNIIEKRVKRTGDGTHATWGWGDKDLSTEDKENVIVSNKK--
>UPI00096B04DF	441	0.554	4.205E-135	0	356	357	0	373	376
MAPNL----LGNIMLGnsaDPVQIISKPSPETRKPNQSTGPKYKWEIVWRNVIAFIYLHTFGLYGLYLLFNGCQLKTVYWVLAVIILSGQGITVGAHRLWAHRTYKAKLPLRIILAFLQTMAFQNHIYEWVRDHRVHHKFTDTDADPHNAKRGFFFSHMGWLMLKKHKDVFIKGKTVDLSDLEADPVVMFQKKFYLVLMPIVCFVFPAFIPWYYWGENWWYAWYTAVIFRYTLCLNGTWLVNSAAHIWGTRPYDKSIKPTENRFVAFMAFGEGWHNYHHVFPWDYKAAELGNYRLNWSTSFIDLMSKIGWAYDLKTASLEIIQKRIKRTGDGTikakdvgdgmHHdhdhdhsdaIWGWGDKDMNEEEKQDIRIFNK-LK
>UPI000C1FE9E2	441	0.661	5.759E-135	0	353	357	0	344	347
MAPNLSS-QTGILFEGEELISEFSGG------NQKP-DNRKLKPVWRNIILMGYLHLAAIYGCYLAFTSAKLATTIFAFIMYQLSGLGITAGAHRLWAHKSYKAKWPLRLMLTIFNTIAFQDAVVDWARDHRVHHKFSETDADPHNAKRGFFFSHVGWLLCRKHPEVKQKGKGIDMSDLYADPILKFQKDYYLMVMPIFCFLIPTWVPMYFWGETFKNAFF-MNLLRYAWALNVTWLVNSAAHMFGDKPYDKYINPAENLSVALLALGEGWHNYHHTFPWDYKTAELGKYSVNLTCLFIDLMAKIGWAYDLKTVSEDMVRKRVERTGDGSHELWGWGDKDQSEEERTGALILNK---
>UPI001F0293B0	440	0.678	1.080E-134	0	350	357	6	349	358
MAPNIISSPIGILFKGEKID-------DQPVEISKEKEIYKRNIIWRNVAIFSGLHIGAVYGAYLALTSAKLLTTLFSILLSMWSGIGITAGAHRLWAHRSYKAKWQLRLILIIFNTIAFQDAAIDWARDHRVHHKYSETDADPHNAKRGFFFSHVGWLLLRKHPDVKQKGKGIDMSDLKSDPIIAFQKKYYFILMPLMCFILPSLIPMYCWNETFLNSYFIPVVFRYVFTLNTTWLVNSAAHLFGNKPYDKYINPSENKGVAMMSLGEGWHNYHHVFPWDYKTSELGNYRYNITTAFIDFFAKIGWAYDLKSVSKDTIKSRVLKSGDGTHDVWGWGDKDQTQEEKQHAVV------
>B4NJM7	440	0.608	1.080E-134	0	353	357	0	370	374
MPPNAATLPppntlpstypdiddksskqTGVLFEADA--DTVDGALATDIRPLKKAEKRKLALVWRNIILFGYLHLAALYGGYLLLFQAKWTTIAFAFALYSMGMIGITGGAHRLWAHRSYKAKWPMRLILIIFNTIAFQDAAFHWARDHRVHHKYSETDADPHNATRGFFFSHVGWLLCKKHPDVVAKGKGLDLSDLRADPILMFQKRHYMILMPLACFILPTLIPVYYWDESLLNAWFVATMFRWCFQLNTTWLVNSAAHKFGNRPYDKTINPSQTAMVAFFTFGEGWHNYHHVFPWDYKTSEWGNYSLNLTTAFIDLFAKIGWAYDLKTVAPDTIERRVRRLGDGTHEIWGWGDKDITTEDTQAVLLVNK---
>UPI0007E64900	440	0.640	1.080E-134	10	354	357	51	385	388
----------GVLFEGD----------EGNQSFQKCADGRKVKLVWRNILAFGYLHLAAIYGLYLLVTSAKWVTIGFAFVLYVCSGLGITAGAHRLWAHRSYKAKWQLRLLLVIFNTIAFQDAAYHWARDHRVHHKFSETDADPHNATRGFFFSHIGWLLCKKHPEVKAKGQGIDLSDLRADPILMFQKRYYLYLMPFACFVLPTMIPIYFWDESIMNAWFVATMFRWCFILNVTWLVNSAAHKFGGRPYDQFISPTQNISVAVLAFGEGWHNYHHVFPWDYKTAELGFYSLNFTTFFIDCFSKIGWAYDLKTVSPAIIEKRVKRTGDGTHPTWGWGDKDQPKEEIEEALIMHRK--
>A0A7J7B860	440	0.552	1.080E-134	0	356	357	0	385	388
MAPNligssalflaeATSTTDNVEFNTKTTPHVQPPSVKSSTSNTRP--QYKWDVVWRNVIAFLYLHTAGLYGLYLLLFVCSWKTSLWTYVYAFIAGQGITAGAHRLWAHRSYKAKLPLRIFLMLCQTAAFQNHIYEWVRDHRVHHKFTDTDADPHNASRGFFFSHMGWLLVRKHKDVMIKGKTVDMSDVEADPVVRFQKSVYIALVPLMCFVIPTFVPWYFWGENGWICWYTCGIFRYTISLNFTWLVNSAAHIWGTKPYDKSIGPTENIHVALAAFGEGWHNYHHVFPWDYKAAELGNYKLNPTTMIIDFFSKIGWAYDLKTVSLDMIERRVKRTGDGTriadskhseakntddhdHHhnneIWGWGDKDMAKEDVEDVKIFNK-LK
>A0A8I6RWK6	439	0.664	2.775E-134	0	348	357	0	337	348
MAPNITSSP----------EVTQCPVKPLELMPEK-EEEYKLTIVWRNVILFAYLHLAAVYGLYSLVFEAQWKTVLFVFVLYQMSALGITAGAHRLWSHRAYKAKLPLRILLAFFNTLAFQNHVIEWARDHRVHHKYSETDADPHNATRGFFFAHVGWLLCRKHPELKRKGKQIDMSDLENDPVLAFQKKYYLTLMPVVCFILPAIVPMYFWGETFTCAWFTASMFRYTLTLNLTWLVNSAAHMWGNKPYDATINPAENLGVALGAAGEGWHNYHHVFPWDYKAAELGNYRANTTTAFIDLMAKIGWAYDLKTVPHEIINKRCQRTGDGTRPLWGWGDKDMTQEDAEGT--------
>UPI00178247BD	439	0.661	2.775E-134	9	354	357	36	379	382
---------TGVLFECDA--DTADGALAIDVNLRKRAEKRKLKLVWRNIILFGYLHVAALYGAWLLFTSAKWPTVFFSIFLYSIGVLGITAGAHRLWAHRSYKAKWPLRLILIAFNTCAFQDAAYHWARDHRVHHKFSETDADPHNATRGFFFSHVGWLLCKKHPDVIAKGKSLDLTDLHADRILMFQLKHYMLLMPLACFILPTVIPMYFWDESFINSWFVATMFRWCVLLNVTWCVNSAAHKFGGRPYDKSINPSENPGVALFAFGEGWHNYHHVFPWDYKTAEWGNYSMNLTTAFIDFFAKIGWAYDLKSVSSEIIEKRVARTGDGSHELWGYGDKDITKEDEQGIITINKK--
>A0A8J5R5W9	438	0.669	7.129E-134	0	353	357	0	340	345
MAPNVTTALTTLCEED-----------LAKSPPSKPV--YKRKIVWFNVYAFCVLHATAFYGIYLAFTSAKLITTFYAFILYQCGGIGVTAGAHRLWSHRAYKAKLPLKIILMIFNTLAFQNSIYEWARDHRVHHKYSETDADPHNANRGFFFAHVGWLLCKKHPDVKEKGKGIDMSDLEADPVVAFQHKYYLILMPLICFIVPGIVPVYFWGESWSNAYFVGVFLRYVWTLHMTWLVNSAAHFFGHRPYDKYTNPSENLLVAFGALGEGFHDYHHVFPWDYKAAELGKYWGNTTTAFIDFFTLLGWAYDTKVVSQDIIKQRVLRTGDGSHPVWGWGDKDQTPDNRESAVTTNK---
>UPI00187D7FD8	438	0.605	7.129E-134	0	353	357	0	352	358
MAPNATNvECTGVLNEQDA--ETIDGGLARDIAPLIKTQQRPYKLVWRNIIAFTYVHIAAVYGLWLLLTAARFYTIIFALVLYTMSGLGITAGAHRLWAHRSYKAKLPLRILLAVFNTIAFQDCALHWARDHRVHHKYSETDADPHNATRGFFFSHIGWLLCKKHPEVLEKGKGLDISDLQADPVLVFQRKYYMILMPLACFVIPTMIPIYLWNETLVNSFFVATMFRWTFILNVTWLVNSAAHKWGDKPYDVNINPSQNPSVAVFAFGEGWHNYHHVFPWDYKTAELGNYRLNLTTAFIDFFAKIGWAYDLKSVSEEIIKTRVNRTGDGSHPTWGWGDKDQDKIEVDNAKITHQ---
>UPI00187DAD36	437	0.615	9.763E-134	0	353	357	11	364	372
MAPNasTTADCTGVLNEHDA--ETNDGGLLKKVAPVVRNDKRQVALVWRNIIAFTYVHIAALYGAWLMLTAAKFYTVLFAVLLYVISGLGITAGAHRLWAHRSYKAKLPLRIILIVFNTIAFQDCALHWARDHRVHHKFSETDADPHNATRGFFFSHIGWLLCKKHPDVIEKGKGLDISDLLSDPVLMVQRKYYMLLMPLACFVLPTIVPIYYWNESFVNSFFVATMFRWTFILNATWLVNSAAHKWGDRPYDININPSQNPAVAAFAFGEGWHNYHHVFPWDYKTAELGNYNANMTTAFIDLFAKIGWAYDLKSVSEEIIKRRVERTGDGTHPTWGWGDSDQDQIEIDHAMITHQ---
>A0A2P8ZGJ8	437	0.544	9.763E-134	0	353	357	0	379	382
MAPNLTTTTALFLAQADVYKSeagTSSGVTQRQKQNQKKSDlnenehqqaEYKWNIRWRNVFAFIYLHVFGVYGLYLAFTAAKWQTSVWAVYVASMAAMGVTAGAHRLWCHRAYKAKWPLRLILCILQTVAFQNHIYEWVRDHRVHHKFCDTDADPHNSKRGFFFSHIGWLMIRKHPDVKEKGKTVDMSDLESDPIVVWQRRTYLLVMPLLCFYVPAYVPCYFWNEDPWTSWYVASIMRYTLSLNITWLVNSAAHMWGTKPFDKTISGVESLTVGILAHGEGWHNYHHVFPWDYKAAELGTYRANFTTGFIDLFSKIGWAYDLKTVSDEMIKKRIARTGDGSrqieeviellheHDnsLWGWGDKDMPEEDIKDVKIYNK---
>A0A6J2TTD4	437	0.609	1.337E-133	0	356	357	0	366	367
MPPNIVSTPrtvdelakeskqTGVLFECDA--DTPDGALAGNVRQFQKAEKRKLKLVWRNIVLFAYLHLAALYGGYLFFFKAKWATVFFSILLYTCGVLGITAGAHRLWAHRSYKAKWPLRLILIVFNTIAFQDAAFHWARDHRVHHKFSETDADPHNATRGFFFSHIGWLLCRKHPDVVAKGKSLDLSDLRADPIVMFQRRHYMVLMPLACFILPTLLPIYLWDESFFNAWFVATMFRWCFLLNVTWCVNSAAHKFGGRPYDKNINPSQCPAVSAFTFGEGWHNYHHVFPWDYKTSEWGKYSMNMTTAFIDFFAKIGWAYDLKSVAPGTIERRVRRTGDGTHELWGWGDKDFSAEDEKDVLFVKKEAK
>Q6A4M6	437	0.617	1.831E-133	0	352	357	0	347	353
MPPQGQSPPSWVLEESDAATDDKDVAVP--VPPS--AEKRKLDIVWRNVILFLLLHTGAVYGGYLFFTKAMWATKFFAIFLYLCSGLGITAGAHRLWAHKSYKARLPLRILLTLFNTMAFQDSVLDWARDHRMHHKYSETDADPHNATRGFFFSHVGWLLVRKHPQIKAKGHTIDMSDLCSDPVLRFQKKYYLTLMPIFCFILPTYIPT-LWGESLWNAYFVAAIFRYCYVLNVTWLVNSAAHKWGDRPYDKNINPVETKPVSLVVFGEGFHNYHHVFPWDYKTAELGGYSLNITKLFIDTMAKIGWAYDLKSVSPDIVEKRVKRTGDGSHEVWGWDDKDVPPEQKAAATIIN----
>UPI00187D7B39	437	0.606	1.831E-133	0	356	357	0	354	358
MAPNATrSECTGVLNEHDA--ETIDGGLAKDIAPLMGHKKQPLKLVWRNIILFAYVHVAAVYGLWLLLTAAKFYTFFFSVVLYLSSGLGITAGAHRLWAHRSYKAKLPLRILLTAFNTMAFQDCAIHWARDHRVHHKYSETDADPHNATRGFFFSHIGWLLCKKHPDVIEKGKGLDISDLTTDPVLAFQRKHYLILMPLACFVFPVLVPMYLWNESFLNAFFVAAMFRWTFVLNATWLVNSAAHKWGDRPYDVNINPSQNPSVALFAFGEGWHNYHHVFPWDYKTAELGNYELNFTTAFIDLMAKIGWAYDLKSVSKDIIKTRVERTGDGTHATWGWGDRDQDKIELKHATITHQ-LK
>A0A2R7W9M0	436	0.630	2.508E-133	0	354	357	9	348	389
MAPNSN---AGLM---DYP----LSNENINTVPNK----FRVQIVWRNVMLFIYLHVAAVYGAYLMIFSAKWPTVLWAFFLYQFSALGITAGAHRLWSHKSYKAKLPLKIILAIFNTISFQNSIYEWSRDHRLHHKYSETDADPHNATRGFFFSHIGWLLCRKHPLVKEKGKGIDMSDLEQDGVVMFQRKHYLKLMPFACFLFPTFVPMYYWGETFWNAWFVATMFRYAWSLNMTWLVNSAAHMWGNKPYDMHINPSENLFVALGSVGEGWHNYHHVFPWDYKAAELGNYKVNFTTAFIDFMAKIGWAYDCKTVPDKMVRTRAMRTGDGSHP-WGWGDKDITEEERKAAATLYQK--
>D6X4Z9	436	0.642	3.435E-133	0	354	357	0	347	353
MPPYV-SHVTGVLDEND--EEVSTKNI---LPEVTKPENRKLQLVWRNIILFAYLYLASFYGLYLMFTSAKLATSIFAYFLYQLGGFGITAGAHRLWAHRSFKAKWPLRLLLAFCNTLAFEDSVIDWSRDHRVHHKFSETDADPYNAKRGFFFSHIGWLLCRKHPQVKEKGKQIDLSDLYQDPILRYQKKYYLFVMPVICFVLPTAAPMYFWGESFKNAFFV-NLFRYCFTLNSTWLVNSAAHLWGSKPYDKFINPAENFAVSVLALGEGWHNFHHTFPWDYKASELGKYSVNFSSAFIDFFAKIGWAYDLKTVSEDLVKKRVLRTGDGSHHVWGWGDMDQALEDYEGAIIKHRK--
>B4H107	436	0.637	3.435E-133	10	354	357	42	376	379
----------GVLFEGD----------EGNQSFQKCADGRKVKLVWRNILAFGYLHLAAIYGLYLLVTSAKWATIGFAFVLYVCSGLGITAGAHRLWAHCSYKAKWQLRLMLVIFNTIAFQDAAYHWARDHRVHHKFSETDADPHNATRGFFFSHIGWLLCKKHPEVKAKGQGIDLSDLRADPILMFQKRYYLYLMPFACFVLPTMIPIYFWDESIMNAWFVATMFRWCFILNVTWLVNSAAHKFGGRPYDRFISPTQNISVAVLAFGEGWHNYHHVFPWDYKTAELGFYSLNFTTFFIDCFSKIGWAYDLKTVSPAIIEKRVKRTGDGTHPTWGWGDKDQPKEEIEEALIMHRK--
>A0A1J1HM95	436	0.622	4.704E-133	10	354	357	397	742	745
----------GVLNEHDA--ETIDGGLAKRQEG--YAGRRKIRLVWRNILLFTYLHVAAVYGLWLMLVSAQWKTCIFAFFMYSISGLGITAGAHRLWAHRSYKARFSLRVMLMIFNTIAFQDAAMHWARDHRVHHKYSETDADPHNATRGFFFSHIGWLLCRKHPAVKEAGSKLDISDLKADPVLRFQQKYYLILMPILCFVIPTMIPIYCWGESFKNAFFVATMFRYTFILNVTWLVNSAAHKWGDKPYDKEINPSQNPSVAILALGEGWHNYHHVFPWDYKTAELGNYRMNLTTAFIDFFAKVGWAYDLKTVSKDIIEKRVERTGDGTHEhsrknTWGWGDSDQSQDERELAKIINKK--
>UPI000C20E63F	435	0.608	6.443E-133	0	354	357	0	343	346
MPPN----ETGVLHETDIVDT---QNVNINNHETKPRE-YK--YVWRNIILYIYLHVVSFYGVYVLFTSAKFLTIILGFILLNMGNLGITCGAHRLWSHKSYKAKTPLKILLVIMQTLAFQNSAIEWARDHRVHHKFSETNADPHNATRGFFFSHVGWLLTRRHPDVKEKGKGVDISDLTSDPILRFQQKHYVPLMIFTSFVLPTVLPMYLWNEGFVNAW-VLNLLRYCLGLNITWLVNSVAHMFGDKPYDKFINPGENFSVALLALGEGWHNYHHTFPWDYKTSELGKYSTNMSTLFIDFMAKIGWAYDLKTVSEDMIKKRVKRTGDGTHNLWGWTDKDMPKEDIQDAITLNKK--
>R4G4I7	435	0.636	6.443E-133	0	351	357	0	341	348
MAPNITTSPAA--NDC--------PAKNPEEEPIQKVQEYKLQIVWRNVLLFAYLHLAAVYGAYLMIFEAKWFTVAWTILLYYTSALGITAGAHRLWSHRAYKARLPLKILLAFCNTISFQNHIFEWARDHRVHHKFSETDADPHDARRGFFFSHVGWLLCRKHPNVKEKGKVIDLSDLYADSVVMFQKRHYLILMPLACFIMPTMVPMYFWNETFLCSWFVATMFRYAFVLNMTWLVNSAAHMWGNKPYDMTINPSENLGVALGAAGEGWHNYHHVFPWDYKAAELGNYRANFTTGFIDFMSRIGMAYDLKTVPKEVIDKRCARTGDGTRQLWGWGDKDLTKEEINDAVIV-----
>UPI0006D4F5A6	435	0.571	8.824E-133	0	348	357	0	356	367
MSPNLTGSATGLFLAEAEVTTAQLTTTATANPTSRPktekEDPYAWKIVWRNVLAFVYLHVGALYGLYLAFTVASGYTVLWSVFIAWLGGMGVTAGAHRLWSHRSYKAKWPLRVLLALLQCMAFQNHLYEWVRDHRVHHKFTDTDADPHNAKRGFFFSHIGWLMVRKHPDVAGKGKVVDMSDLERDWVIRWQRTLYPVLMPLLCFVFPTWVPVKVWGEAPWASWYVAGILRYTLSLNGTWLVNSAAHIWGMKPYDKTISASENLTVACIAFGEGWHNYHHAFPWDYKTSEFHGYRTNVSKAFIDFFAKIGWAYNLKTVPQDLIKKRVARTGDITaHHesdIWGWGDKDIDKDEKKMV--------
>UPI000258E8B5	435	0.574	8.824E-133	0	353	357	0	374	377
MAPNLfgTSSTLyleasqqGVHQDKSTTEKTSSQSVQVQKTPEKVQQKYKWKIVWRNVIAFIYLHIGSLYGMYLFFNGTRFYTLIWHVFVTLLAGMGITAGAHRLWAHRSYKAKWPMRVFLMICQSIAFQNHIYEWVRDHRVHHKFTDTDADPHNAQRGFFFSHMGWLLVRKHPDVFRKGATVDMSDVINDPVVLWQKRLYIILMPIFCFVLPTWIPCYFWDEKPLNAW-YSTVWRYTLNLHFTWLVNSAAHIWGMKPYDKNIGPTENIGVAICAVGEGWHNYHHVFPWDYKAAELGNYKLNLTTAFIDFCARLGLAYDMKAVPADIVKKRANRTGDGSrydqtgtsdHShvdmKWGWGDVDMKPEEIQEVEIINK---
>UPI001F4F351F	435	0.560	8.824E-133	0	355	357	0	384	385
MAPNVTTLTLLGMSETDSRP--GLPALEKRSPPEpepeklpppepEPEEleldlapNYEWRIVWRNVIAFVYLHTASLYGLYLAITTAKLLTVFWVYFLGGLGGMGVTAGAHRLWAHRSYKAKWPLRLLLVICNTIAFQNHIYEWVRDHRVHHKFTDTDADPHNSSRGFFFSHIGWLMVRKHPDVSEKGKKVDMSDLERDPLVMWQKRWYLFIMPLFCFVLPAWIPVRVWGEDPWVSWHVAAIFRYTLSLNCTWLVNSAAHIWGVKPYDRNMSPVESVPVAVAAFGEGWHNYHHVFPWDYKAAELGNYRLNFTTAFIDFFAWLGWAYDLKTVPERMALSRAARCGDGSHPrlqrrkshgaqpaIWGWGDPDMPADEVRDANVARQAL-
>A0A834ISA2	434	0.602	1.208E-132	0	354	357	0	348	351
MAPNAILMPTGVLNENDDEVCSTVPS----TQENKSQQR-KIEVVWTNVTIYIFLLLTALCGLVLTFTSARLYTTIYAVILYHLSCLGITAGAHRLWSHRSYKVKWPLKIILVICNTLAHENSIIVWARDHRVHHKYSDTDADPHNAKRGFFFSHVGWLLCKKHPEVKSKGKLLDISDLYTDPIVYFQHKYYMILMPLICFILPTYFPMVLWNETLRNS-FCLNILRYVCSLNAAWSINSLAHMWGNKPYDKSIVPVENKIVSIIALGEGWHNYHHAFPWDYKTSELGKYSTNFSTLVIDGFAKIGWAYDLKTVSAEMVQKRVQRTGDGSHNIWGWGDKDQPKEDYEKVKIIHRK--
>J3JW14	434	0.601	1.655E-132	0	354	357	0	351	354
MPPRprekqpLPSLPTGPLNECDDIVTDKIPQ-DTYEPDDRP-----IDIVWRNVVVFVILHSVALYGLYLCFISAMWTTTIYGILLYQMSAFGITGGAHRLWAHRSYKAKWPLKVILLICQTLAHQNSVIEWSRDHRVHHKFQETDADPHNAKRGFFFSHMGWLLCKKHQEVKNKGKGVDMSDLYAEPLLRLQHKYFLVLMPIVCFVLPTIIPMLLWNETFMNA-YCVNILRYICALHATWLVNSAAHMWGSKPYDKFINPVENRLVSFFAIGEGWHNYHHTFPWDYKAAEFG--RINLSLTIINLFAKIGWAYDLKTVSKEMIEKRVTRTGDGSHEIWGWGDKDQTKENYESAVIYNKK--
>A0A310SQM5	433	0.618	3.104E-132	30	356	357	38	377	380
------------------------------QQSSSPEMKYEWQIVWRNVIAFLYLHIGSLYAIYLIFNGTKLYTTLWGAFLAAAAALGITAGAHRLWAHRTYKAKWPMRLLLMILQTVAFQNHIYEWVRDHRVHHKYTDTDADPHNAKRGFFFSHVGWLLVRKHPEVIKKGSAIDMSDLERDPIVYWQKKLYILLIPLLCFILPVWVPCYFWNETLLNSW-YSSLLRYTASLNVTWLVNSAAHMWGMKPYDKAIGPTENKTVAVLAFGEGWHNYHHVFPWDYKAAEFGNYGMNFTTAFIDFCTWIGLAYDLKSVPADAIQRRATRTGDGSryhnekdtheHPVedmkWGWGDKDMKPEEIKEVNVINKKLR
>D7EJN2	433	0.544	3.104E-132	0	352	357	0	381	389
MAPNLLGNSTLFLAETnsaEPIQIISKPGLQDVLPQVKPQissrssvSQYRWQIVWRNVLIFIYLHIAGIYGLYYAIAQAQWKTLLWGYLVILASGIGVTAGAHRLWAHRTYKAKLPLRIYLAFCQTVALQNDIYEWVRDHRVHHKFTDTDADPHNSNRGFFFSHMGWLLVKKHKDVFVKGKTVDMSDVEADPVVRFQRKYYIILTPILTFVFPAIVPWYFWNETPTVCFYSVAIFRYILTLHGTWLVNSAAHIWGYRPYDKNINATENKSVSILAFGEGWHNYHHVFPWDYKAAELGNYRMNFTTAFLDLMSKIGQAYDLKTVSVDMINKRRKRTGDGTglvdeellenedkHHhhhddsIWGWGDKDMKQDDMDMVQVHN----
>A0A8J5AKJ4	433	0.624	4.251E-132	0	352	357	0	351	352
MAPKaTTSECTGVLNEQDA--ETIDGGLTKDITPLTLAKPRKYEWVWRNIAAFSFLHLSAIYGIYLLFTSAKLYTIIFAVVVYFISILGITAGCHRLWAHRSYKAKLPLRILLVAFNTIAFQDCALHWARDHRVHHKFSETDADPHNAKRGFFFSHVGWLLCKKHPDVIEKGKSLDISDLLADPVLIFQRKYYMILMPLACFILPTIVPMYFWNETFLNSFFVSTMFRWTFVLNFTWLVNSAAHKWGHRPYDVNINPAQNPIVSILVLGEGWHNYHHVFPWDYKTAELGNYRANYTAAFIDFFAKIGWAYELKSVSHEIVKTRVERTGDGSHAIWGWGDKDQDEKDVEFATITH----
>A0A0V0GDS0	433	0.563	4.251E-132	0	354	357	0	370	373
MSPNLSGTATGLfLAEAEVISSRKPQQLQASKKSQGP--HYEWQIVWRNVLGFVYLHVGALYGLYLAFTVGKGYTSVWALFFASLGAMGITAGAHRLWAHKSYKAKWQLRLLLTLFQTIAFQNHVYEWVRDHRVHHKFTDTDADPHNSRRGFFFSHIGWLMVRKHADVKAKGKSVDMSDMEKDWVVMFQKKYYMIVMPLFCFIMPTIIPIYFWNEGVWNAWYIAGVLRYTLSLNGTWLVNSAAHIWGTKPYDKNISPSENLSVAIVAFGEGWHNYHHAFPWDYKTSEFSGYKFNFTTAFIDLFARIGWAYDLKTAPLDMIEKRANRCGDGSremllHNkkekhrhshigeLWGWDDQDMTTEEKQMAEITHKK--
>A0A1I8N1F5	432	0.593	5.822E-132	0	354	357	0	366	369
MPPNATttvnenepiinvfeNTATGVLSEQEA--ETIDGGLAKNIEKCKKAEERKLEIVWINVIGFVYVYGASFYGIYLMCTSAKWQTNIMGTLLTYITGFGITAAAHRLWAHRAYKANLPMRIMLIIFNTIAFQNSVYVWARDHRVHHKFSETDADPHNATRGMFFSHIGWLMCKKHPEVKAKGKTIDMSDLEADPIVMFQHKYYYFLMPIACFILPAIAPMYLFNETLSNSWHICVMLRWCFLLNSAWLINSAGHKYGSRPYDKSYNPAENSFIAFLTLGEGWHNYHHVFPWDYKTSELGDYAFNYTTAFLDFFAKIGWAYDLKTVSDEIIKKRVQRTGDGSHPIWGWGDKDQSKDEIDAAIIVNKK--
>UPI0006C95214	432	0.648	5.822E-132	33	353	357	37	368	371
---------------------------------EKPEQKYSWKIVWRNVFAFVYLHIGALYGMYLLYTGAKFLTFVWTILIAMASALGITAGAHRLWAHRSYKAKWPLRIILMIFQTIAFQNHLYEWVRDHRVHHKFTDTDADPHNAQRGFFFSHMGWLLIRKHPDVINKGAVVDMSDLDADPVVVWQRRLYIILMPLFCFLLPAWVPCYFWNENGMYSW-YATIFRYTLSLNLTWLVNSAAHIWGNKPFDDTISATDNIRVAMGAFGEGWHNYHHVFPWDYKAAELGNYRANFTTAFIDFFARIGWAYDLKTVPTTMVEKRAARTGDGSriaqispnHHhenaIWGWGDRDMRQEDIDFAEVINK---
>E0VE42	432	0.640	5.822E-132	0	352	357	0	367	379
MAPNlVSVVPTGTIFE------NELPTGKKEKVEEEivnGKSSHKA-IVWRNAILFAYLHVAAVYGLYLAITSAKLYTNLWAYALYVSGGLGITAGAHRLWSHKSYKAKLPLKIFLTICNTIAFQNSIWEWARDHRVHHKFSETDADPHNAKNGFFFSHVGWLLVKKHPDVRRKGKVIDMSDLDQDPVVAFQKKYYLILMPIGCFLIPTFVPVYFWGETWSNAWFVATLFRYCFTLNATWLVNSAAHFFGSKPYDKNMNPAENLMVAVGALGEGWHNYHHVFPWDYKAAELGNYGYNFTTCFIDIMAKLGQAYDLKTVSPHIVIARAKRTGDGSyvppenvkiikedgHSidgdVWGWGDKDMKPEDIKAATIIN----
>UPI0006C9C55C	432	0.576	7.974E-132	0	352	357	0	366	377
MSPNLFGTTAAVISEASQTPDLKvksNGSSTSYLNNKENNKKYPWKIVWRNVIAFLYLHFGALYGLYLFFDGAKFLTVLWTILVACSAAVGITAGAHRLWCHRAYKAKWPLRVILMIFQTTAFQNHLYEWVRDHRVHHKFTDTDADPHNAKRGFFFSHMGWLLLRKHPDVISKGASVDMSDLDSDPVVVWQRRLYIILMPLFCFVIPAWIPCYFWNENPMNSW-YATIFRYTLSLNITWLVNSAAHIWGTRPYDESISATDNVRVALGAFGEGWHNYHHVFPWDYKAAELGDYSVNFSTAFIDFFAKIGWAYDLKTVPLEMIEKRAKRTGDGTriehddsenHHegaIWGWGDKDMHQEDIEMVHIIN----
>A0A8I6RYY7	432	0.625	1.092E-131	0	356	357	0	346	347
MAPNMAPTPDNS--ECTVQPLDPLPE---------KKQEYKVNIVWRNVALFAYLHLAAVYGLYLMLFEAKWLTVFFALVLYKLSALGITAGAHRLWAHKSYKAKLPLKVFLVAINTLAFQNHVIEWARDHRVHHKFSETDADPHNATRGFFFSHIGWLLCRKHPELKEKGKLIDISDLENDPVLAFQKKYYLILMPLTCFLFPTLMPMYMWGESLKCSWFTATMFRYALTLNVTWLVNSAAHMWGQKPYDASISPVENLAVSLGAAGEGWHNYHHVFPWDYKAAELGNYRANTTTALIDLMAKIGWAYDLKTVPPEIVEKRSQRTGDGTRPLWGWGDKDMTQEDAEGtVQLLNTKCK
>UPI0014794F74	432	0.576	1.092E-131	0	353	357	13	386	389
MAPNLfgTSATLYLEASQQDVHQDKSTTEKSNsqkvllQKSSTAKPKYKWNIVWRNVIAFIYLHIGALYGFYLFFNGTKFYTFLWTFAVACAAALGITAGAHRLWAHRTYKAKWPMRFVLMICQTIAFQNHIYEWVRDHRVHHKFTDTDADPHNAQRGFFFSHMGWLLVRKHPDVIKKGATIDMSDLEADPLVVWQRRLYLFLMPLCCFIIPMWVPCYFWGEKPFNSW-YSTVFRYTLSLNLTWLVNSAAHIWGMKPYDKTIGPTENISVAICAFGEGWHNYHHVFPWDYKAAELGNYRTNFTTGFIDACSRIGWAYDMKTVPVEIVKKRAARTGDGTkydkteaHHhshenmKWGWGDADMQPEEIQEVEIINK---
>A0A154PDD1	431	0.569	1.496E-131	0	353	357	0	374	377
MAPNLfgTSATLyleasqqDVHQEKTATEKASTQKLIVQKSSSSPQSRYEWNIVWRNVIAFLYLHIGALYGLYLFFVDTKLNTLLWMLFVGISSAVGITAGAHRLWAHRAYKAKWPLRLVLMLCQTVAFQNHIYEWVRDHRVHHKFTDTDADPHNAQRGFFFSHMGWLLLRKHPDVIKKGATVDMSDLEQDPIVVWQRRLYIILMPICSFVLPMWVPCYFWDEKPLNSW-YSTMFRYTLSLNLTWLVNSAAHIWGMKPYDSTIGPTENISVAICAIGEGWHNYHHVFPWDYKAAELGNYRTNITTAFIDLCARIGWAYDMKTVPVEVVKKRAARTGDGSkyqqgtgHAhshegaKWGWGDTDMEPEEIKEVEIINK---
>A0A0A1X726	431	0.650	1.496E-131	9	354	357	51	394	397
---------TGVLFEYDA--DTADGALNIDVLQRKRAEKRKLKLVWRNIIIFGYLHLAALYGAWLFFTSAKWPTVFFSIYLYSIGVLGITAGAHRLWAHRSYKAKWPLRALLIAFNTCAFQDAAFHWARDHRVHHKFSETDADPHNATRGFFFSHIGWLLCKKHPDVIAKGKSLDLTDLHADRILMWQLKHYNILMPLACFILPTVIPMYFWNETLINSWFVAAMFRWCFLLNVTWCVNSAAHKFGGRPYDKNINPSQCPSVSAFAFGEGWHNYHHVFPWDYKTAEWGNYSLNLTTAFIDFFAKIGWAYDLKTVSADIIEKRVKRTGDGSHELWGYGDNDITKEDQEGIITINKK--
>UPI000E6D7824	431	0.597	2.048E-131	0	352	357	0	344	350
MPPQGEN--SWVLYETDAAAEDKTPTIVAP-----SAQKRELQIVWRNVAIFAYLHTAAVYGAYLFLTQAKWATCAFAFVLYLCTGLGITAGAHRLWAHKSYKARWPLRVLLTIFNTIAFQDSVIDWARDHRMHHKYSETDADPHNATRGFFFSHVGWLLVRKHPQIKAKGHTIDMSDLWADPILRFQKQNYTILMPLACFIMPSVIPM-LWGESLWNGYFVCAIFRYVYVLNVTWLINSVAHMFGNKPYDKNINPVENISVALTALGEGFHNYHHTFPWDYKTAELGHYTFNFSKLFIDTMAKLGLAYDLKTVSRDVIEKRVKRTGDGSHEVWGWGDKDIHPEDKEATTVVN----
>A0A6V7GXL3	431	0.559	2.048E-131	0	353	357	9	383	386
MAPNM----FGSsatLYL-ETSQQDKSTTEKASNQTLQPqkssavQPKYKWNIVWRNVIAFIYLHIGAMYGLYLSFTSIKLQTTLWALFLTIFGGMGITAGAHRLWAHRTYKAKWPMRFVLMIMQTVAFQNHIYEWVRDHRVHHKFTDSDADPHNAKRGFFFSHIGWLLLRKHPDVMKKGATVDMTDLERDPIVLWQKRLYILLVPLICFILPVLIPCYFWNETLFNSW-YSTLLRYTLSLNGTWLVNSAAHIWGYKPYDKNIGPTENTSVAIIAFGEGWHNYHHVFPWDYKAAEFGDYNMNFTTALIDFCSRLGLAYDMKTVPVDVIKKRANRTGDGtrygknedsqSHEdyhshedmKWGWGDVDMKPEEIQEVDIINK---
>A0A8J6H7L2	431	0.571	2.048E-131	23	355	357	355	704	1458
-----------------------LPQIKPHVRTTKP--QYRLQIVWRNVLIFSYLHIAGIYGIYYMFTLMQWRTLLWAYLLNNVGGLGITAGAHRLWAHRTYKAKLPLRILLAFGQTLALQNDIYEWVRDHRVHHKFTDTDADPHNSTRGFFFSHMGWLLVKKHKDVFTKGKTVDMSDVASDPVVRFQRKYYIILTPLLTFAFPAIVPWYFWNEYPSVCWYTVAVLRYLLTLHGTWLVNSAAHIWGVKPYDKNIKAAENKSVAMITFGEGWHNYHHVFPWDYKAAELGNYRMNTTTAFLDLMAKIGWAYDLKTVSVEMINKRVKRTGDGSrlvdapaegddsgHHhhhensIWGWGDKDMKTDDMELVEIHHQKL-
>B7SB91	430	0.623	2.805E-131	0	354	357	0	354	357
MDLNEESAPSGVLFEEDVAeQEAKMANGGPK-KGKKLEEPYRLEIVWFNVLWFVLLHAGALYGVYLIFASAKIYTTLYGFLLCELSLLSITAGVHRLWAHRAYKAKWPLRLTLMVLNLLAYQNSIYEWARDHRVHHKFSETNADPVNAKRGFFFSHVGWLLCRKHPEVRAKGGRIDLSDLERDPIVMFQKRHYYKLVPFVSFVIPTLIPMYFWGETLSNSWYVSTMFRYCLSLNLTWLVNSAAHMWGNKPYDKNINPVENLAVAIGSLGEGWHNFHHVFPWDYKTSELGNYSLNFTNAFIDLAVLLGLAYDLKTVPVSMIKTRVGRTGDGSHDVWGWGDKDLPKELADQTMIENRK--
>A0A7R9I938	430	0.536	2.805E-131	0	353	357	0	385	392
MAPNLTTA--SALFLTDTegsviypsaPQSLTSRKTQQHQssqlelPSSGAAPYYEWSIVWRNVLAFIYLHGGALYGLYLVFTTAHPATFPWAFLVAGLAALGVTAGAHRLWCHRAYKAKWPLRLILAILQTVAFQNHIYEWVRDHRVHHKFAETDADPHNSKRGFFFSHIGWLMVRKHPDVINKGRTVDMSDLLQDPIVVWQMRTYLVTLPLVCFVLPTWVPIYFWNEDPWTSWYVASILRYTLSLNLTWLVNSAAHIWGTRPFDKNISATDNVPVAVMAFGEGWHNYHHAFPWDYKAGELGNYRTNFSTGFIDMFAKIGWAYDLKTVSPEMIKRRAKRSGDGTywgdlgvsgvpvgegHDhegsIWGWGDKDMPEEDIKDVLITHK---
>UPI000623891F	430	0.614	3.841E-131	20	353	357	31	373	376
--------------------TQKLP--LQKAQNSKP--KYQWKIVWRNVIAFVYLHLGSLYGLYLCFTAAKLYTTLWLLLYGVVAGVGVTGGAHRLWAHRAYKAKWPLRVFLMILQTAAFQNHIYEWVRDHRVHHKFTDTDADPHNAQRGFFFSHMGWLLVRKHPDVINKGATIDMSDLEKDPVIIWQRRLYIILMPVFCFLLPSWVPCYFWNEKPMYSW-YCTLFRYTLSLHLTWLVNSAAHMYGMRPYDNTISPTDSLSVGIVAFGEGWHNYHHVFPWDYKAGELGNYRTNVTTAFIDFFARIGWAYDLKTVAVGMIKKRAARTGDGTryertadHHdhthegaVWGWDDADMAPEDMQNVEIINK---
>UPI000C75B608	430	0.629	5.261E-131	0	353	357	0	346	349
MAPNI-STPTGVLHEYD--EEVDTKDIPPEVVETS---DRKLELVWKNVIIFTCFHIVAVYGLYLMFTSAKIATSIFAVIMYQLGGLGITAGVHRLWSHRAYKANVPLRIILTIFNSIVYENSIIEWARDHRVHHKFSETDADPHNAKRGFFFAHVGWLLCRKHPEIKNKGKDIDISDLYEDSIIVFQDRYYMIVMPLACFIIPTLAPMYFWNETFVNA-FCVNIFRYVFTLNATWLVNSAAHLYGQKPYDKYIYPSEHATVSFFALGEGWHNFHHTFPWDYKSSELGKYNANFSTAFINFFAKIGWATDLKTVSDDMVKKRVLRTGDGSHGIWGWGDKDQPKEDYNDALITHK---
>A0A834HYX8	430	0.658	5.261E-131	9	354	357	16	351	354
---------TGPLFESDD---VCSKT----VANEAELEPRTYDIVWRNVIAFAILHLVALYGVYLAITSAKLLTTLYAIVLYQMGAFGITAGAHRLWSHKAYKAKWPLKLILVLCQTLAHQNSVIEWSRDHRVHHKYQETDADPHNAKRGFFFSHMGWLLCKKHDDVKLKGKGIDMSDLYAEPLLRLQHKYFGILMPIGCFVLPTIWPIIFWGETLGNA-YCLNIARYVLTLHATWLVNSAAHMWGSKPYDKYINPTENLFVSLFAIGEGWHNYHHTFPWDYKTAEYG--RLNWTMVVINLFSRIGWAYDLKTVSKEMIEKRVKRTGDGSHEIWGWGDKDQSKEDYEEAIIINKK--
>UPI00187D82F7	430	0.603	5.261E-131	0	354	357	0	353	356
MAPNaTTSECTGVLNEYDA--ETIDGGLVKDNTPLTRSNPRQYQLVWRNIAAFSFLHLSAIYGSYLLFTSARVYTIVFAMVLYCISVLGITAGAHRLWAHRSYKAKLPLRVLLTVFNTIAFQDCAIHWARDHRVHHKFSETDADPHNAKRGFFFSHVGWLLCKKHPDVIEKGKSLDISDLLADPVLVFQRKHYMILMPLACFILPTLAPIYIWNETFLNAFFVATMFRWTIILNVTWLVNSAAHKWGDKPYDVSINPVETATVALFAFGEGWHNYHHVFPWDYKTAELGNYRANYTTAFIDFFAKIGWAYELKTVSDAIIKRRVERTGDGSHATWGWGDKDQDRNEVKYATITHRK--
>A0A2J7PNJ8	430	0.585	5.261E-131	25	353	357	37	381	384
-------------------------GLQKVQAEHKdePGKQYNLKIRWRNVIAFLYLHVFTLYGIYLAFTAAKYQTNIWTTAVLIFASIGVTAGAHRLWCHRSYKAKLPLRILLCIMQTIAFQNHIYEWVRDHRVHHKFTDTDADPHNSKRGFFFCHIGWLMVRKHPDVKIKGKTVDMSDLESDPVVVWQRRTYLVTMPLLCFVLPALVPVYFWNEDPWVSWYVASVMRYTLQLNGTWLVNSAAHMWGYKPFDKDISAVENLTVASLGFGEGWHNYHHVFPWDYKAAELGPYRTNWTTGFIDFFSRIGWAYDLKTVSTEMIRRRAARTGDGSRHsdapledlhetdnsIWGWGDKDMPEEDIKEVRIYNK---
>A0A6P8N5W2	430	0.561	5.261E-131	0	353	357	25	399	402
MAPNLfgTSATLYLEASQQNIHQEKSTTEKTNNQEllveksSNTESSYEWKIVWRNVIAFTYLHIGAIYGLYLAFTSAKYQTTIWLLSLIALGGMGVTAGAHRLWAHRTYKAKWPMRFLLMILQTIAFQNHIYEWVRDHRVHHKFTDTNADPHNAKRGFFFSHVGWLLVRKHPDVLKKGATVDMSDLENDPIVVWQRRLYLLLVPTLCFVLPVWVPCYLWKETLFNSW-YSTLTRYTLSLNGTWLVNSAAHIWGAKPYDKNIGPTENKSVAIVAFGEGWHNYHHVFPWDYKAAELGDYKVNITTAFIDFCARLGLAYDMKTVPVEAIKRRAIRTGDGtkynehddSHHhmhvdmKWGWGDADMKPEEIQEVEIINK---
>A0A834U7G2	429	0.713	7.205E-131	33	350	357	17	334	344
---------------------------------SKEKEIYKRRIVWRNVMILSSLHIGAIYGIYLTLTSAKLLTTLFGILLGMCSGFGITAGAHRLWAHRSYKAKWQLRLILIIFNTIAFQDAAIDWARDHRVHHKYSETDADPHNAKRGFFFSHVGWLLLRKHPEVKQKGKGIDMSDLKSDPIIAFQKKYYFLLMPMMCFVLPSLIPMYFWNETFLNAYFVPVVFRYVYTLNTTWLVNSAAHLFGNKPYDKYINPSENKGVAMMALGEGWHNYHHVFPWDYKTSELGNYRFNITTAFIDFFAKIGWAYDLKSVAKDMVKARVLKSGDGTHDVWGWGDKDQTQEEKQQAIV------
>A0A6P8JZI5	429	0.640	7.205E-131	9	353	357	16	358	361
---------TGVLFEDDA-QTV-DGDLTTDRFQLKRAEKRRLPLVWRNIILFALVHLAALYGLHSIFTRAKLATTLFAAVLYIIGMLGVTAGAHRLWAHRTYKAKWPLRLLLVIFNTIAFQDAVYHWARDHRVHHKFSETDADPHNATRGFFFSHVGWLLCKKHPDIKEKGRGLDLSDLRADPIMMFQRKHYYILMPLACFVLPTVIPMVYWNETLASSWFVATMFRWCFQLNMTWLVNSAAHKFGNRPYDKSMNPTQNAYVSAFTFGEGWHNYHHAFPWDYKTAEWGRYSLNITTAFIDLFAKIGWAYDLKTVAPDVIQRRVLRTGDGSHELWGWGDKDLTAEDARNVLLVDK---
>A0A0M4EH83	429	0.596	7.205E-131	0	354	357	0	369	372
MPPNAVSSPsvdqalsaeetreeskqTGVLFEADA--DTNDGALDVDVVQLKRAETRKLKWVWRNIILFAYVHLAALYGGFLLLTQAKWATVAFSAALYIMGMLGITAGAHRLWAHRSYKAKWPMRLILIVFNTIAFQDAAYHWARDHRVHHKFSETDADPHNATRGFFFSHVGWLLCKKHPDVVAKGKSLDLSDLRADPILMFQKRHYYTLMPLACFILPTVIPFYGWNESLLCSWFVSTMFRWCFQLNMTWLVNSAAHKFGGRPYDKHINPSQSPYVSAVTFGEGWHNYHHVFPWDYKTAEWGRYSLNMSTAFIDMFAKIGWAYDLKSVAKETIERRVRRTGDGTHELWGWGDKDLTADDAKLVLLVGKK--
>A0A6P3X2G5	429	0.561	7.205E-131	0	353	357	0	375	378
MAPNLfgTSAT---LFLEATQQDVsqnkpsseksaaqKLPSLQ-KTQSVKP--KYQWKIVWRNVIAFVYLHLGALYGLYLLITVAKWSTTIWTVSIGALAAIGVTGGAHRLWAHRSYKAKWPLRVILMILQTTAFQNHIYEWVRDHRVHHKFTDTDADPHNAQRGFFFSHMGWLLVRKHPDVIRKGATIDMSDLEKDPVVVWQRRLYIVLMPLCCFLIPTWVPCYFWNEKPMYAW-YASLMRYTLSLNLTWLVNSAAHIYGMKPYDNTISPTDSYSVGITAFGEGWHNYHHVFPWDYKAAELGNYRTNFTTAFIDMFAKIGWAYDLKTVATNIVKKRAARTGDGTkyertadaHHhshenaIWGWGDTDMPAEDIQKVEIFNK---
>UPI000DBED095	429	0.635	9.867E-131	0	350	357	0	344	352
MTSNIIRVPAEMLFEEET--VAEQQSIETM----KEQPKYVIHIIWRYVMLFLYLHIASLYGIYLAFTSAKLVTVIFAILLYQISCFGITAGAHRLWSHRSYKAKWPLRLLLVILNTTAFQNSVIDWAKDHRIHHKYSDTDADPHNSNRGFFFSHMGWLLCRKHPEVMKKGKAIDISDLKSDPMLVFQKKYYALLMPLMCFILPTVIPVVCWNETWTNAYFIPTILRYIFTLNVTWLVNSAAHFFGNKPYDKYIKASQNKSVAIMISGEGWHNYHHVFPWDYKTAEYGNYSFNITTAFIDFFAKIGWAYDLKSTSEDMVRKRVEKTGDGSHDLWGWGDNDQTQEERNQMIV------
>UPI0008F9DDB1	429	0.522	9.867E-131	0	353	357	0	383	388
MAPNITSTPT-PLFlaeaELISPLRYqkTKPQISTpsytkpPQKKSSSQNQYPWQIVWRNVIAFVYLHTAALYGLYLFIFVAHRYTVIWGFLLGSVGAIGITAGAHRLWAHKAYKAKWPMRVFLAMCQTLAFQNHIYEWVRDHRVHHKFTDTDADPHNSKRGFFFSHIGWLMLKKHKDVKEKGKTVDMSDLEQDWVVMFQKRYYMLLLPLLCFVIPVWIPIHFWKEDFSTSWYCAGILRYTLSLNFTWFVNSVAHIWGMKPYDRFISAVDNKIVAALAFGEGWHNYHHAFPWDYKAAELGNYRLNMSTALIDFCAKLGLAYDLKVASPELVKRRALRTGDGTHPgsaekqeeedghhhshenaVWGWDDENMSPDELKLVNILNR---
>A0A7G5SZK3	428	0.611	1.351E-130	0	352	357	0	346	352
MPPQGQDRESWVLYENDE---KADGGAYVPVPPS--AEKRVWKIVWRNVILFALLHIGGVYGAYLFLFKAMWTTDLFAVLLYLASGLGITAGAHRLWAHKSYKARLPLRILLTIFNTIAFQDSVIDWARDHRLHHKYSETDADPHNATRGFFFSHVGWLLVRKHPQIKEKGPTIDLSDLRNDPVLHFQKKHYLILMPLACFVLPTYIPT-LWGESLWNAYFVCAIFRYVYVLNVTWLVNSAAHAWGSKPYDKHINPVETKPVSLVVLGEGFHNYHHTFPWDYKTAELGDYSLNLSKLFIDTMAKIGWAYDLKSVSPDVIEKRVKRTGDGSHHVWGWDDKDVPLEEKKEATIVN----
>A0A1I8P247	428	0.571	1.351E-130	0	354	357	0	366	369
MPPNANATVndnehistvpentaTGVLSEQEA--ETIDGGLAKDIAPLKKASERKLELVWQNIIGFIYLYCATFYGFYLMATSAKWQTNICGLLLTYLTGFGITAAAHRLWAHKAYKANLPMRIMLIIFNTIAFQNSVYVWARDHRVHHKFSETDADPHNATRGMFFSHIGWLMCKKHPEVKEKGKTIDMSDLEADPIVMFQHKYYYLLMPIACFVFPAWLPMYFWNETFSNAWHICVLARWCFLLNSAWLINSAGHKYGSKPYDKNYNPAENAFIAILTLGEGWHNYHHVFPWDYKTSELGNYSMNYSTAFIDFFAKLGWAYDLKTVSEDIIRKRCQRTGDGTHPIWGWGDKDQDKEEMRDAVIINKK--
>T1RLC5	428	0.569	1.351E-130	0	353	357	0	374	377
MAPNLfgTSATLYLEASQQNIHQKKSTAEKTNNQEllveksSNTESSYEWKIVWRNVIAFIYLHIGAIYGVYLAFTSTKFQTNIWLPSLILFGGVGVTAGAHRLWAHRTYKAKWPMRLLLMILQTIAFQNHIYEWVRDHRVHHKFTDTNADPHNAKRGFFFSHIGWLLVRKHPDVLKKGATIDMSDLENDPIVVWQRRLYLLLVPTICFLFPVWVPCYFWEETLFNSW-YSTLTRYALTLNGTWLVNSAAHIWGVKPYDKNIGPTENKSVAILAFGEGWHNYHHVFPWDYKAAELGNYKFNFTTAFIDFCAWLGLAYDLKTVPVEAIKRRAIRTGDGtkyskhddSHHhihvdmKWGWGDVDMKPEEIQEVDIINK---
>A0A2J7RI79	428	0.624	1.851E-130	0	353	357	0	353	357
MAPNVTTSPTEV---SCTSDTTLLSSNELKSDATKPCLKYRREIVWPNVVMHAYLNLAALYGAYLMLTSAKILTGIWAFILYEGGILGITAGAHRLWSHRAYKAKWPMRLVLMLLHTLAFQTSVHEWVRNHRVHHKNSDTDADPHNVHRGFFFTHYGWMLLRKHPAVKEKGKQIDTSDLDTDPFLIFQKRYYIIIMPLLCFLIPSAVPVYFWGDTWTNAYHIAAVLRQVITLHMTLITNSVTHWpgtWKKRPYDKNICPSENFLVSLLTLGEGWHNFHHVFPWDYKTSEIGNNRINPTTHFIDFCARIGWAYELKTVPMSMVRKRIERTGDGTHEIWGWGDTDMTIKDRNLAEVINK---
>A0A833RGP4	428	0.560	1.851E-130	0	353	357	0	373	376
MAPNM----FGSsatLYL-ETSHQEKSATEKAsnqtlQSQKSSTQSKYKWRIVWRNVIAFVYLHLAAVYGIYLSFTAIKLQTTMWAIFLAIFGGMGITAGAHRLWAHRTYKAKWPMRFMLMIMQTIAFQNHIYEWVRDHRVHHKFTDSDADPHNAKRGFFFSHIGWLLLRKHPDVLRKGATVDMTDLERDPIVLWQKKLYIILVPLFCFILPVWVPCYFWNETLYYSW-YSTLFRYAFSLNGTWLVNSAAHIWGYKPYDKNIGPTENKSVAIIAFGEGWHNYHHVFPWDYKAAEFGDYNMNITTALIDFCGRLGLAYDMKTVPVDVIKRRAKRTGDGTryggnedsqshgdHHnhedmKWGWGDVDMKPEEIQEVHIINK---
>E7BTP7	428	0.624	2.534E-130	0	354	357	0	359	362
MPPyfkeNMddgSSKQTGVLFEAD--VETIDGGLAIDTTQFKRAEDRKLPWVWRNILLFAYVHLAALYGLYLIFTQAKLATTFFAAVLYCCGMLGITGGAHRLWAHRSYKAKWPLRLILIVFNTVAFQDAAYHWARDHRVHHKFSETDADPHNASRGFFFSHVGWLLCKKHPDVKEKGKGLDLSDLRADRILMFQRKHYYVLMPLACFILPTVIPKMCWDESMTCAWFVATMFRWCFQLNMTWLVNSAAHKYGGKPYDRSMNPSENIGVAAMTFGEGWHNYHHVFPWDYKTGEWGNYSLNLTTAFIDLFAKIGWAXDLKSVSPDIIKRRVQRTGDGTHELWGWGDKDLSAEDAKDVLFVDKK--
>A0A6J1LP01	428	0.638	2.534E-130	9	354	357	29	372	375
---------TGVLFEDDA--DTNDGALDVNVVELKKAEKRKLKWVWRNIILFAYVHFAALYGGFLLLTQAKWPTVVFSIFLYVAGMLGITGGAHRLWAHRSYKAKWPLRLILITFNTIAFQDAAFHWARDHRVHHKFSETDADPHNATRGFFFSHVGWLLCKKHPDVVAKGKGLDLTDLRADRILMFQLKHYFVLMPLACFILPTVIPMVCWNESLLCSWFVSTMFRWCFQLNMTWLVNSAAHKFGGRPYDKNINPSQSPYVSAFTFGEGWHNYHHVFPWDYKTAEWGNYSLNMTTAFIDLFAKIGWAYDLKSVAPDTVERRVRRTGDGTHELWGWGDKDMTAEDQQRVLFMDMK--
>UPI000771A44A	427	0.606	3.471E-130	29	353	357	38	373	376
-----------------------------QTPKTQKS-KYEWNIVWRNVIAFVYLHVGALYGFYLFFAGAKFLTVLWTILIAATAAVGITAGAHRLWAHKSYKAKWPMRIILMVFQTIAFQNHIYEWVRDHRVHHKFTDTDADPHNAKRGFFFSHMGWLLIRKHPDVITKGATVDMSDLEKDPIVVWQRRLYIILMPLCCFLVPTWIPCYFWGETAMYSW-YATIFRYTASLNLTWLVNSAAHIWGTKPYDNSISPTDNIRIAIGAFGEGWHNYHHVFPWDYKAAELGNYKGNFTTAFIDAFAWLGLAYDLKTVPVEMVQKRAARTGDGTriqqdeHHghtyedaIWGWGDVDMQEEDINEAQIINK---
>A0A1W4X6D0	427	0.536	3.471E-130	0	353	357	20	403	409
MAPNV----LGStaLFLTEATTTseepvvlsrtstkVQPPSAQASSRSSQKlssqQPHYKWDIVWRNVLAFIYLHVGAVYGLYLFIFKCYWSTFIWTYFVAYFASQGITAGAHRLWAHRSYKAKLPLRIILMIAQTVALQNHLYEWVRDHRVHHKFTDTDADPHNARRGFFFSHMGWLMVRKHKDVMIKGKTVDMSDMEEDPVVRFQRRYYLILTPIFCFLIPSLVPWYFFGEDWWTAWYVSAIFRYTVSLNCTWLVNSAAHIWGTKPYDKTISPTENVHVAFWAFGEGWHNYHHVFPWDYKAAELGNYALNFSTMTVDFFAKIGWAYDLKTASVEMVRKRAKRTGDGTRDsneeiqddnphmhggVWGWGDKDMKPEDIEDVRIYNR---
>A0A7J6ZA14	427	0.601	4.753E-130	0	354	357	0	346	349
MPPNNVK-PTGVLFEND----VDVP-----AEDEGPV-KYKKtaetKLSWPMIIVYAYFHVVAVYGVYLIFASAKILTTISVVVLYELGILGITAGVHRLWSHRSYKAKWQLRLFLTILQTLSFQDPIIDWARDHRVHHKFNETDADPYNAKRGFFFSHIGWMFFHKHPEVKSKGKGIDFSDLYADPFLKFQKKYYFYIMPIMCFILPTFLPMYLWGETFYNS-FTINILRYILTLNSTLAVNSVAHRWGTKPYDKSLNPSENLTMSLLTLGEGWHNYHHAFPWDYKTAELGKYSTNLTTAFIDLMAKIGWAYDLKSASEEMIKRRVLRTGDGSHELWGWGDKDQPKEEKTEAIIEHRK--
>A0A6A4K817	427	0.560	4.753E-130	0	354	357	0	376	382
MTPNLTGTGTGLLLAEAEVVTEQKPIsrkplLQTKTP-VKPtGPKYEWHIVWRNVLAFAYLHTGALYGMYLVFTQAKLATCFYVLFVSWYSGMGITAGAHRLWAHKCYKANAALRLLLAFCNSSAFQNHIYEWVRDHRVHHKFTDTDADPHNSNRGFFFSHMGWLLVRKHGDVRHKGKAIDMSDLEKDWVVMFQKNFYPILMPICTFVIPTMVPVYLWGEDGWTAWYVAAVMRYTLVLHGTWLVNSAAHMWGTRPYDKFISPVENVYVGVLAFGEGWHNYHHAFPWDYKTSEFSGYSANATTAFIDFFAWLGWAYDLKTVKAEMIEKRAIRTGDGSHPadkqntnkdhrhgiegeIWGWDDKDLTDKDREMMSIINPK--
>A0A1L8D6C5	426	0.605	6.510E-130	0	352	357	0	347	353
MPPQ-GQTTTssWVLYENDATSEDKS---VTQVPPS--AEDRKWIIVWRNVILMAVLHIGGLYGAYLFLTKAMWTTCFFAVFLYICSGLGITAGAHRLWAHKSYKARLPLRILLTLFNTIAFQDSVIDWARDHRMHHKYSETDADPHNATRGFFFSHVGWLLVRKHPEIKNKGHTIDMSDLWADPVLRFQKKNYLLLMPLCCFVLPTMIPT-LWGESLWNAYFVCALFRYTYVLNVTWLVNSAAHKWGDKPYDKDINPVETRPVSLVVLGEGFHNYHHTFPWDYKTAELGHYSLNLSKLFIDTMSLLGMAYDLKTVSRDVIEKRVKRTGDGSHYLWGWDDKDVPAADKDGAVIIN----
>A0A291P0I4	426	0.607	6.510E-130	0	352	357	0	347	353
MPPQGQTGGSWVLYETDAVNEDTDaPVIVPP-----SAEKREWKIVWRNVILMGMLHIGGVYGAYLFLTTAMWRTCIFAVVLYICSGLGITAGAHRLWAHKSYKARLPLRLMLTLFNTLAFQDAVIDWARDHRMHHKYSETDADPHNATRGFFFAHVGWLLVRKHPQIKAKGHTIDLSDLKSDPILRFQKKYYLFLMPLVCFILPCYIPT-LWGESLWNAYFVCSIFRYVYVLNVTWLVNSAAHLWGAKPYDKNINPVETRPVSLVVLGEGFHNYHHTFPWDYKTAELGDYSLNLTKLFIDTMAAIGWAYDLKTVSTDVIQKRVKRTGDGSHPVWGWDDHEVHQEDKKLAAIIN----
>A0A6J2X6A7	426	0.647	6.510E-130	9	354	357	16	351	354
---------TGVLFESDDVSSEKFAQEE-------KVEPRTYEIVWFNVTLFVILHCVALYGVYLSFTSAKLATTIYAIILYQMGAFGITAGAHRLWSHKAYKAKWPLKLILVLCQTLAHQNSVIEWSRDHRVHHKYQETDADPHNAKRGFFFSHMGWLMCKKHDDVKDKGKGIDMSDLFAEPILRLQHKYFYYLMPIGCFLLPTLWPIVLWGETLGNA-YCLNITRYVITLHATWLVNSAAHMWGSKPYDKYINPTENLFVSMFAIGEGWHNYHHTFPWDYKTAEYG--RLNWTMAVINLFSKIGWAYDLKTVSPEMIEKRVKRTGDGSHEIWGWGDKDQSPEDRRNAVIINKK--
>UPI0008404629	426	0.596	6.510E-130	29	353	357	39	367	370
-----------------------------KSSSSKP--KYQWQIVWRNVFAFLYVHTAAVYGFYLLFNGTRFYTFAWSMAIMVISALGITAGAHRLWAHRAYKARWPLRFFLMICQTIAFQNHIYEWVRDHRVHHKFTDTDADPHNAKRGFFFSHMGWLLVRKHPDVMNKGKTVDMSDLENDPIVVWQKRLYLLLMPLCTFIIPMWVPCYFWNEKPLNSWYV-TMMRYAISLNFTWLVNSAAHIWGMKPYDKSISPVENKWVAILTAGEGWHNYHHVFPWDYKAGELGFYKMNWTTLFLDTCARFGLAYDMKTVPTDVIKKRSGRTGDGTwdHHnieeaRWGWGDKDMKADEVNEVEIINK---
>UPI001C9CD40C	426	0.576	6.510E-130	0	353	357	0	375	378
MSPNIfgNSAT---LFLEASqqnvPQDKSLAGstktSQAKTGKPKNTSKYEWQIVWRNVIAFVYLHVSSLYALYLAWYEMKLFTCLWTIGLALFAALGITAGAHRLWCHRSYKAKWPLRLILMILQTVAFQNHIYEWVRDHRVHHKFCDTDADPHNSKRGFFFSHMGWLMLRKHPDVLSKGKLVDMSDLEKDPIVVWQRRLYVVLMPIFCFLIPTWVPIYFWNETPMLAW-YATVFRYTVSLNLTWLVNSAAHIYGMKPYDNSISPTDHFMVAVGAMGEGWHNYHHVFPWDYKAAELGNYRTNLSTAFIDFFSSIGWAYDLKTVPVEMIEKRAARTGDGTrvkkvegHHhhehshegaIWGWGDSDMSIEDIKEAHIINK---
>A0A6J0BKQ8	426	0.568	6.510E-130	0	353	357	0	375	378
MAPNL----LGStatLFLEATqqdIRQSKTPEsvpstskSTAQTAQTRDEPKYKWRIVWRNVIAFLYLHIGALYGFYLFFAGAKFLTLIWTLVVAALGAVGVTAGAHRLWAHRAYKAKWPMRLILMIFQTLAFQNHLSEWVRDHRVHHKFTDTDADPHNAKRGFFFSHMGWLLVRKHRDVIEKGATVDVSDLESDPIVVWQRRLYVILMPVFCFLIPTWVPCHFWGETGMNSWYCATVFRYTLSLNLTWLVNSAAHIWGTKPYDDSISPTDNVRIALGAFGEGWHNYHHVFPWDYKAAELGNYRANFTTAFIDFFAWLGQAYDLKTVPLNMIKKRAARTGDGtridrdehyghSHEgaIWGWGDIDMHTEDILDAQITNK---
>UPI0013040B7D	426	0.563	6.510E-130	0	353	357	6	379	382
MAPNLfgTSATLYLEASQQDVHQDKSATEKTnaqklivQKSPASPS-KYKWNIVWRNVIAFLYLHIGAIYGLYLFFNSTMFYTFLWSIFIGLSSAVGITAGAHRLWAHRAYKAKWPLRFFLMLCQTTAFQNHIYEWVRDHRVHHKFTDTDADPHNAQRGFFFSHMGWLLVRKHPEVIRKGATVDMSDLERDPIVVWQRRLYIILMPLCSFILPMWIPIHYWGEKPLNAW-YSTVFRYTLSLNLTWLVNSAAHIWGMKPYDSTIGPTENLSVAICAIGEGWHNYHHVFPWDYKAAELGNYKTNITTAFIDFCGRIGWAYDMKTVPTEVVKKRAARTGDGSkyqkgnghtHNhegaKWGWGDADMEPEEIKEVEILHK---
>A0A7E5VW35	426	0.615	8.915E-130	0	352	357	4	351	357
MPPQGQTGGSWVLYETDAVNTDTDaPVIVPP-----SAEKREWKIVWRNVILMGMLHIGGVYGAYLFLTKAMWLTDLFAFFLYLCSGLGITAGAHRLWAHKSYKARLPLRLLLTLFNTLAFQDAVIDWARDHRMHHKYSETDADPHNATRGFFFSHVGWLLVRKHPQIKAKGHTIDLSDLKSDPILRFQKKYYLTLMPLICFILPSYIPT-LWGESAFNAFFVCSIFRYVYVLNVTWLVNSAAHLWGSKPYDKNINPVETRPVSLVVLGEGFHNYHHTFPWDYKTAELGDYSLNFTKMFIDFMASIGWAYDLKTVSTDVIQKRVKRTGDGSHAVWGWDDHEVHQEDKKLAAIIN----
>UPI001D066E47	426	0.646	1.221E-129	0	354	357	0	342	347
MAPHM----------ETTVVTEVLT--ETKTEHKHPvQEKRTYELVWRNIIIFSFLHTVALYGIYLAFTSARIYTTLLVFILYPAGGFGITAGAHRLWAHRAYKAKWPLRVILTICNTLAFQDAVIDWARDHRVHHKYSETHADPHNAVNGFFFSHVGWLLCKKHPEVKKKGSQIDMSDLYADPILRFQKKHYMILMPLISFILPTAAPMYFWGETFTNA-YCLNILRYCITLNATWLVNSAAHMIGWRPYDKNISPSENKFVSLFALGEGFHNYHHTFPWDYKTAELGKYSLNYSTALIDFFAKIGWAYDLKTVSDDMVKKRVLRTGDGSHEVWGWGDKDQPEEDYTEAVIRYRK--
>A0A6L2PMU7	426	0.602	1.221E-129	31	353	357	44	380	383
-------------------------------EAEQPTKQYKWDIRWRNVIAFLYLHIFTLYGIYLTFTAAKYQTVIWAYAVLSAAAVGVTAGAHRLWCHRSYKAKWPLRLLLCIFQTAAFQNHIYEWVRDHRAHHKFTDTDADPHNSTRGFFFCHIGWLMVRKHPDVKIRGKSIDMSDLDADPIVVWQRRTYLITMPLLCFVLPAWVPVHFWNEDPWVSWYVAAIMRYTLLLNGTWLVNSAAHMWGNKPFDTSISAVENFSVAAIGYGEGWHNYHHVFPWDYKAAELGTYRANLTTGFIDFFSRIGWAYDLKTVSLEMIRRRAARTGDGSRHgdapveelhetdngIWGWGDRDMPEEDIKEVRIYNK---
>A0A6B2E899	426	0.579	1.221E-129	18	353	357	31	394	397
------------------IKTQTIKTNEEAGPSSKvvKEEPFKVQFVWRNIMIFLYLHLAALYGVYLQVTSAKLITFVFALFLGFCGGMGITAGAHRLWAHKSYKAKLPLRVLLMCFQSLAFQNHVFEWVRDHRVHHKFTDTNADPHNSRRGFFFSHMGWLMTKKHPDVKLKGVLVDMSDLEADPVVMFQKKYYGILMPIFCFIIPALIPYYLLGETFSNSWYIASVMRYVLSLHGTWLVNSAAHLWGMKPYDKNISPSNNIFVAIYAYGEGWHNYHHVFPWDYKTSEFGTYSTNVTTAFIDFFSKLGLAYDLKTVSEDMIQKRILRTGDGSHEysrnkreevlrqmlmsdhdhyhdqnmVWGWDDNDMHEEDKKFAKIYNK---
>UPI0018D1A9A6	425	0.602	1.672E-129	0	352	357	0	347	353
MPPQ-GQTTTssWVLYENDATSEDKS---VTQVPPS--AEDRKWIIVWRNVILMAVLHIGGLYGAYLFLTKAMWTTCLFAVFLYICSGLGITAGAHRLWAHKSYKARLPLRILLTLFNTIAFQDSVIDWARDHRMHHKYSETDADPHNATRGFFFSHVGWLLVRKHPEIKNKGHTIDMSDLWADPVLRFQKKNYLLLMPLCCFVLPTMIPT-LWGESLWNAYFVCALFRYTYVLNVTWLVNSAAHKWGDKPYDKDINPVETRPVSLVVLGEGFHNYHHTFPWDYKTAELGHYSLNLSKLFIDTMSLLGMAYDLKTVSRDVIEKRVKRTGDGSHYLWGWDDRDVPAADKDAALIIN----
>G8FQ88	425	0.594	1.672E-129	0	352	357	0	347	353
MPPQGQPPAAWVLEESDA--VTDDKDVAALVPPS--AEKRKLSIVWRNVILFVFLHIGAVYGGYLFFTRAMWATKFFALFLYLCSGLGITAGAHRLWAHKSYKAKLPLRILLAMFNTIAFQDSVLDWARDHRMHHKYSETDADPHNATRGFFFSHVGWLLVRKHPQIKAKGNTIDMSDLCSDPVLRFQKKYYLTLMPLFCFILPTYIPT-LWGESLWNAYFVAAIFRYCYVLNVTWLVNSAAHKWGDRSYDKNISPVETKPVSLVVFGEGFHNYHHTFPWDYKTAELGGYSLNISKLFIDTMAKIGWAYDMKSVSPDIIEKRVKRTGDGSHEVWGWDDKDVPAEQKAAATIIN----
>UPI001C8AC968	425	0.641	1.672E-129	9	354	357	34	376	379
---------TGVLFEAD--VETNDGALATCTVEFKRAEKRKLELVWRNIILFGYVHLAALYGVYLMFTQAKLATTVFAAALYVCGMLGITGGAHRLWAHRSYKAKWPMRLILIVFNTIAFQDAAYHWARDHRVHHKFSETDADPHNATRGFFFSHVGWLLTKKHPDVKAKGKILDLSDLHADRILMFQKKHYYVLMPLGCFILPTLIPMVCWNESFTCAWLVAAMFRWCFQLNMTWLVNSAAHKFGGRPYDKHMNPAENAYVATMTFGEGWHNYHHVFPWDYKTSEWGN-RLNMTARFIDLCAKIGWAYDLKSVAPDTVKRRVWRTGDGSHELWGWGDKDITPEDAKDVLFINKK--
>UPI0006D5057D	425	0.623	1.672E-129	0	354	357	35	385	387
MAPNV---VTSTL----TCET-TIP-----NPPVKK--PYKRSIVWRNVLLFIYLHIAALYGLYLMFFSAKLATVAFAILAYQVAALGITAGAHRLWSHRSYKAKYPLQILLAFFNTVSFQNSIYEWARDHRLHHKYSETNADPHNATRGFFFSHIGWLLCRKHPDVMEKGKGIDMSDLKENPVVMFQHRHYLKLMPLCCFIIPTMIPMYFWGESFVNSWFVATMFRYCFSLNMTWLVNSAAHMWGNRPYDKNINPAENFVVAIGASGEGWHNYHHVFPWDYKAAELGDYKMNFTTAFIDFMARIGQAYDCKIVPDSVVRSRMQRTGMMSaapvkknpeeevHP-WGWGDETIPEEDTKIAETMYKK--
>UPI00163EF6A8	425	0.618	2.290E-129	0	353	357	0	326	331
MAPNATVEATGVLNEVDA--ETIDGGLAKDVTPLKRAEKRKIKLVWRNVIAF-------------------------AFVLYVMSGLGITAGAHRLWAHRSYKAKLPLRIILAVFNTIAFQDCALHWARDHRVHHKYSETDADPHNATRGFFFSHIGWLLCRKHPEVIAKGKQLDIADLESDPVLRFQRKHYMILMPIACFVLPTIAPVYFWNESWTNAWFVATLFRWTFILNVTWLVNSAAHKWGDKPYDKSISPSENRTVASFAFGEGWHNYHHVFPWDYKTAELGNYRMNLTTAFIDFFAKIGWAYDLKTVSQEIVEKRVKRTGDGSHPTWGWGDKDQDQYEIKHATIINQ---
>A0A023F676	425	0.583	2.290E-129	29	354	357	0	342	345
-----------------------------KLPKKTQGPHYEWQIVWRNVLGFIYLHVGALYGLYLVLTVAKWYTFAWATFYTSLGAMGITAGAHRLWAHKSYKAKWQLRLLLAAFQSIAFQNHIFEWVRDHRVHHKFTDTDADPHNSKRGFFFSHIGWLMVKKHKDVKVKGKAVDMSDIAKDWVVMFQKKYYLIVMPLFCFVIPTMVPIYLWNEGAWNAWYIAGVLRYTLSLNGTWLVNSAAHIWGTKPYDKNISPSENLSVAIVAFGEGWHNYHHAFPWDYKTSEFSGYKFNLTTAFIDFFARIGWAYDLKTAPLDMVEKRANRCGDGsrkmlSHSkkekhrhshigeVWGWDDQDMTVEEKQMVEITHKK--
>A0A6P4IT85	425	0.616	2.290E-129	0	354	357	0	359	362
MPPyfkdNMddgSSKQTGVLFEADAETMDGDLAIDTAQ--FKRAEDRKLPWVWRNIILFAYVHLAALYGLYLIFTQAKFATTLFSAVLYTCGMLGITGGAHRLWAHRSYKAKWPLRLILIVFNTVAFQDAAYHWARDHRVHHKFSETDADPHNATRGFFFSHVGWLLCKKHPDVKEKGKGLDLSDLRADRILMFQRKHYYVMMPLACFILPTVIPKMCWDESLMCSWFVATMFRWCFQLNMTWLVNSAAHKYGGKPYDSSMNPVQNAGVAAMTFGEGWHNYHHVFPWDYKTAEWGNYSLNLTTAFIDLFAKIGWAYDLKSVSPDIIKRRVQRTGDGTHELWGWGDKDLTAEDAKNVLFVDKK--
>UPI001CB9E152	425	0.565	2.290E-129	10	353	357	19	373	376
----------DILQENSTIQEESWPMFNL-QKSQKSEPKYKWKIVWRNVIIFLYFHISAMYGAYLFFTVVRWYTVIFCLFTLYTGLVGITAGAHRLWTHKSYKAKWPMRVILMICQTIAFQNHIYEWVRDHRVHHKYTDTDADPHNAKRGFFFSHIGWLMLKKHPDVIKKGATIDMSDLEKDPIVVWQRKLYIVLMPLLCFIIPTWIPSYFWGERPIYAW-YLTIFRYTTCLNITWLVNSVAHIWGMKPYDRYISPTDSYSVGITAIGEGWHNYHHVFPWDYKTSELNNYGMNFTTAVIDGFAKLGWAYDLKTVSPEMIQRRAARTGDGTkyhlidHEyehasnnVWGWDDSDMIPEDIQDAKILNK---
>A0A834JRF0	425	0.539	2.290E-129	0	353	357	50	424	427
MAPNLFGT-SASLFleasqqnliqEKSTTEKTNTPKLDT-QKSLRSKSKYKWNIVWRNVIAFLYLHISAVYGLYLCFTGAKLCTVIYTFVIGFIAAFGVTAGAHRLWAHKSYKAKWPMRVILMICQTIAFQNHIYEWVRDHRVHHKFTDTDADPHNAQRGFFFSHIGWLMLKKHPDVIKKGAMIDMSDLEKDPVVVWQRRLYIVLMPLFCFIIPTWIPWHFWGERPMYAW-YLTLFRYTLSLNLTWLVNSAAHIWGMKPFDSSISPTDSYSVGIAAIGEGWHNYHHVFPWDYKAAELGNYKVNFTTAIIDGFAKLGWAYDLKTASVEMIQKRAARTGDGSrykliedqHEhthndaVWGWDDSDMIPEDIQETRILNK---
>B6CBS3	424	0.609	3.136E-129	0	352	357	0	345	351
MPP--EGLITGVLFESDA--RTADMAIDAPAPP--YAEKRPLKIVWRNTILFVFLHLAGLYGGYLFLTTAMWRTCLFAFVLYLCSGLGITAGAHRLWAHKSYKAKLPLRILLTIFNTIAFQDSVIDWARDHRMHHKYSETDADPHNATRGFFFSHMGWLMVKKHPEIKAKGHTIDHSDLWADPVLRFQKKHYLKLMPLACFILPTYIPT-LWGETMWTAFFVCAIFRYTYVLNVTWLVNSAAHKWGDKPYDKNISPVETKPVSLVVLGEGFHNYHHTFPWDYKTAELGHYMFNFSKMFIDFNAMIGWAHDLKTVSRDIVEKRVKRTGDGSHAVWGWDDNNVPIEERNGAIIIN----
>A0A6P4GCL4	424	0.619	3.136E-129	0	344	357	0	349	360
MAPNpkmhtnfESSEQTGVLFEED--VETVDGDLNTDRFQHKRAEDRKLAWVWRNITLFAFVHLAALYGIYLIITKAKLATTLFAAFLYIIGMLGVTAGAHRLWAHRTYKAKWPMRLILIIFNTIAFQDAAYHWARDHRVHHKFSETDADPHNATRGFFFSHVGWLLCKKHPDVKEKGKSLDLSDLRADPILMFQRKHYFMLMPLACFVMPTVIPMVCWEESLACSWFVATMFRWCFQLNMTWLVNSAAHKFGGRPYDKSMNPVQNAYVSAFTFGEGWHNYHHAFPWDYKTSEWGHYSLNVTTAFIDMFAKIGWAYDLKSVSPETIKRRVLRTGDGSHELWGWGDKDLKTED------------
>A0A7M7H993	424	0.602	3.136E-129	0	353	357	0	369	372
MAPNLfgNSA---ALFLEAAQQ--GIPE-EKPVSNSKPTYleaqksdksKYTWKIVWRNVIAFVYLHVGALYGFYLFFHGAKILTVLWTILIACSAALGITAGAHRLWCHRAYKAKWQLRLILMIFQTIAFQNHLYEWVRDHRVHHKFTDTDADPHNAKRGFFFSHMGWLLVRKHPDVIAKGASVDMSDLETDPIVVWQRRLYIILMPIFCFLLPAWIPCYFWGENGMYSW-YATIFRYTASLNLTWLVNSAAHIWGTRPYDETISATDNIRVALGAFGEGWHNYHHVFPWDYKAAELGDYKANFTTAFIDFFARIGWAYDLKTVPVELVEKRAARTGDGnrikqsspehSHEdaIWGWGDKDMHQEDIEYATIINK---
>A0A0L7RGE5	424	0.542	3.136E-129	0	353	357	0	374	377
MAPNLfgTSAALYLEASQQDVHQEKSTTEKAngqkllAQKSSTPKSKYEWKIVWRNVIAFIYLHLGSLYGFYLLFNGTKFYTFLWSFMIASMAAVGITAGAHRLWAHRAYKAKWPMRFILMIFQTIAFQNHIYEWVRDHRVHHKFTDTDADPHNAQRGFFFSHMGWLMLRKHPEVVKKGGTVDLNDLEQDPIVVWQRRLYIVLMPLCCFIIPMWVPCYFWDEKPLNSW-YTTVLRYTFSLNMTWLVNSAAHIWGMKPYDNTIGPTENKSVAILAFGEGWHNYHHVFPWDYKAAELGNYKMNATTAFIDFFAWLGLAYDMKTVPVEVVMKRAHRTGDGTrykkpeviHHhshegsKWGWGDTDMQPEEIQDVQIINK---
>UPI001C9B3345	424	0.583	3.136E-129	0	353	357	18	391	394
MAPNLfgTSATLyleasqqNVRQDGQSPEKLKLqKHVVQPTSDVTPT--YKWNIVWRNVIAFIYLHFGALYGLYLMFNGTKLYTIVWSLFMGITAGLGITAGAHRLWAHRSYKAKWPLRFFLMILQTISFQNHLYEWVRDHRVHHKFTDTDADPHNAKRGFFFSHMGWLLVRKHPDVKKKGATIDMSDLERDPIVVWQKRLYIILMPLCCFIIPMWIPCHFWGEKPLNSW-YSALFRYTLSLNLTWLVNSAAHIWGMKPYDSSIGPTENISVAICAFGEGWHNYHHVFPWDYKAAELGNYRTNMTTAFIDFWARLGQAYDMKTIPLNVVKKRAIRTGDGSkyHNdetpkhshegaKWGWGDVDMEPDEIQSVEVINK---
>UPI00099565B1	424	0.603	3.136E-129	29	353	357	183	517	520
-----------------------------KAQSSKP--NYRWNIVWRNVIAFVYLHLGALYGLYLLIVAAKGYTFIWVFTVGSFGAVGVTGGAHRLWAHRSYKAKWPMRIILMLFQTMAFQNHIYEWVRDHRAHHKFTDTDADPHNVQRGFFFSHMGWLLVRKHPDVIKKGAAIDMSDIEKDFVVVWQRRLYIVLMPVICFLLPTWIPCHFWDEKPMYAW-YATLFRYTLSLHLTWLVNSAAHMWGMKPYDNTISPTDSYTVGIGAFGEGWHNYHHVFPWDYKAAELGNYRTNLTTAFIDFFAKIGWAYDLKTVAPNMIKKRAERTGDGSkyervsddHHthegaIWGWGDADMTTEDIKKVNIINK---
>A0A068FJD0	424	0.605	4.294E-129	0	352	357	0	348	354
MPPQGQTGGSWVLYETDAVNEDTDapPVIVPP-----SAEKRVWKIVWRNVILMGLLHIGGVYGAYLFLTKAMWTTCFFAVFLYICSGLGITAGAHRLWAHKSYKARMPLRLLLTLFNTLAFQDAVIDWARDHRMHHKYSETDADPHNATRGFFFAHVGWLLVRKHPQIKAKGHTIDLSDLKSDPILRFQKKHYLILMPLVCFVLPSYIPT-LWGESLWNAYFVCSIFRYVYVLNVTWLVNSAAHLWGAKPYDKNINPVETKPVSLVVLGEGFHNYHHTFPWDYKTAELGDYSLNITKLFIDTMAAIGWAYDLKTVSTDVIQKRVKRTGDGSHAVWGWDDKEVHQEDKKLADIIN----
>A0A6L5CEM4	424	0.566	4.294E-129	0	348	357	0	370	378
MAPNIPSATTTEFVEAKEAPRVNLVHTDEHAKEVlKLDEPYRMSLVWRNILIFIYLHLGALYGVYLVIFHAKFYTFLWAALVASMGAVGITAGAHRLWSHRAYKAKLPLRLILAAFQTMAFQNSIYEWCRDHRVHHKFSETDADPHNANRGFFFSHIGWLMCRKHPDVIRKGAGVDMSDLEQDPIVIWQKRTYLLVTPLLCFALPVWVPVHFWGEAGWTSWYIAGIMRYVISLNFTWLVNSAAHIWGAKPYDKSISPVENVSVAILAFGEGWHNYHHVFPWDYKAAELGNYKMNFTTGFIDFFAWLGWAYDLKSVPVELIQRRAARTGDGSyqrqenkskpqsnpHHllegetaIWGWGDKDMLIEDTKSA--------
>Q95NQ5	424	0.600	5.881E-129	0	352	357	0	345	351
MPPQGAERDSFVLFESD----AKDPDVITHMAP--QAEKRQTQIVWRNVAIFTYLHLGFLYGAYLMLTTVMWKTRLFCLILYVCSGLGITAGAHRLWAHKSYKAKLPLRIILTLFNTLAFQDAVVDWARDHRMHHKYSETDADPHNATRGFFFSHVGWLLVRKHPQIKAKGHTIDMSDLRADPVLRFQKKYYMYLMPLICFIMPSVVP-ALWGETVWNGYFTCAVFRYVAVLNGTWLVNSWAHLWGDKPYDRHINPVETKVVSVAAIGEGFHNYHHTFPWDYKAAELGNYTFNITKFFIDTMATIGWAYDLKTVSTDVIQKRITRTGDGSHPVWGWGDKNIPEEDKKVTTVIN----
>UPI0010FAFC41	424	0.608	5.881E-129	29	353	357	39	377	380
-----------------------------KTQNSMP--KYQWKIVWRNVIAFLYLHLGALYGFYLVIVAAKAYTFLWVVAVASLAATGVTGGAHRLWAHRSYKAKWPMRVILMIFQTMAFQNHIYEWVRDHRVHHKFTDTDADPHNAQRGFFFSHMGWLLIRKHPDVISKGATIDMSDLEKDPVVVWQRRLYIVLMPVFCFLLPTWIPCYFWNEKPMFAW-YATIFRYTLSLNLTWLVNSAAHIWGVKPYDNSISPTDSYSVGIGAFGEGWHNYHHVFPWDYKAAELGNYRTNFTTAFIDFFAWIGWAYDLKTVAHNMVKKRATRTGDGSkyertaddhnaHHhthdgaIWGWGDTDMKAEDMQKVEIINK---
>A0A194PI06	423	0.592	8.054E-129	0	354	357	0	347	350
MPPQGQQnAESWALFEADA--KAADPIIVPP-----SAEKRKWEIVWRNVILFALLHLTGLYGAYLFFFKAMWSTSLFAFILYICSGLGITAGAHRLWAHKSYKAKLPLRVMLTLFNTIAFQDSVLDWARDHRMHHKYSETDADPHNATRGFFFSHVGWLLVKKHPQIKAKGKTLEMNDLWADPVLRFQKKYYLLIMPLCCFILPTYIPT-LWGESLWNAFYVCAVFRYVYVLNVTWLVNSWAHLWGSKPYDRHINPVETKPVSLVVLGEGFHNYHHTFPWDYKTAELGDYSLNFTKMFIDSMAKIGLAYDLKTVSTEIIEKRVKRTGDGSHSVWGWDDKDVNAEEKKVAQIINPK--
>T1HR83	423	0.553	8.054E-129	0	354	357	0	363	366
MSPNLSGTATGLfLAEAEVIST---PKSQPLQASKKlLGAQYEWHIVWRNVLGFIYLHVGALYGLYLAFIVGKVHTFLW-------GAMGITAGAHRLWAHKSYKAKWQLRLLLAAFQSIAFQNHIYEWVRDHRVHHKFTDTDADPHNSKRGFFFSHMGWLMVKKHADVKAKGKVVDMSDIDKDWVVSFQRKYYTIIMPILCFLIPTVVPVYLWNESWSSSWYIAGVLRYTLSLNGTWLVNSAAHIWGTKPYDKNISPTENLSVAIVAFGEGWHNYHHAFPWDYKTSEFSGYKFNYTTAFIDFFARIGWAYDLKTVPLHMVEKRANRSGDGSHHsagnkkkekpphshegeLWGWDDQDMTTEEKQMAEITHKK--
>UPI001ED8B066	423	0.590	8.054E-129	0	353	357	0	364	367
MAPNLTSPaayrPDEPSVLPSSVEGEK-ASAETNSSSSSIGSNRQVHIVWRNVLVFTYLHLGALYGIYLTFTAAKLYTFLWSLLITIASALGITAGAHRLWAHKAYKAKWQLRLILAVFQTIAFQNHIYEWVRDHRVHHKFSESDADPHNANRGFFFSHIGWLLCKKHPDVIRKGKTVDMSDLEEDFIVVWQRRTYLLVMPILCLILPTWIPCHFWGEDPWTSWYVCYVMRYTLSLNGTWLVNSAAHIWGTKPFDKNISPTENIPVAIAAFGEGWHNYHHVFPWDYKAAELGNYRTNLTTAFIDFFAWVGWAYDLKKVPVEMVRKRAARTGDGSyqvmHDkdstLWGWGDKDMADDDVKDVEQFSK---
>UPI00062543F5	423	0.572	8.054E-129	0	353	357	0	367	370
MAPNLfgNSAT---LFLEASQQDAiqKAPAVSTKSSSSSSQEpKYKWNIVWRNVIAFVYLHLGALFGFYLFFTSAKFLTFLWSYILAIIAAMGVTAGAHRLWAHKSYKARWPLRVFLMILQTVAFQNHIYEWVRDHRVHHKFTDTDADPHNAQRGFFFSHMGWLLVRKHPDVIKKGATIDMSDMDQDPVVVWQRRLYIILMPLFCFLIPTWIPCYFWGETGLNSW-YANIFRYTLSLNLTWLVNSAAHIWGTKPYDNSISPTDNLKIAIGAVGEGWHNYHHVFPWDYKAAELGDYKGNLTTLFIDICARCGLAYEMKTVPVEMVNKRSARTGDGTritreqvegHtyegAVWGWDDTDMTVEDIKDAQIVNK---
>E2C1U4	423	0.568	8.054E-129	0	353	357	0	375	378
MAPNLfgTSAT---LFLEATQQDVsqnKPSSEKSAAQKLSPLQkapsanpKYAWKIVWRNVIAFFYLHVGALYGLYLLITAAKSYTAVWGISIAVFAAIGVTGGAHRLWAHRSYKAKWPLRVILMIFQTMAFQNHIYEWVRDHRVHHKFTDTDADPHNAQRGFFFSHMGWLMVRKHPDVISKGATIDMSDLEKDPVVVWQRRLYIILMPTLCFLLPTWVPCYYWNEKPMYAWYVC-IMRYTLSLNITWLVNSAAHMYGMKPYDNSISPTDSLSVGIGAFGEGWHNYHHVFPWDYKAAELGNYRTNFTTAFIDMFAKIGWAYDLKTVATNIVKKRAARTGDGtryeraaeahqhSHAnaIWGWGDADMPAEDIQKVQIFNK---
>UPI00148C9E46	423	0.637	8.054E-129	2	353	357	27	377	380
--PNTsTSKQTGVLFEGDA-ETNDFALTDDITQ-FKKADKRNLKLVWRNIILFAYVHLAALYGGYLFLFQAKLATIAFSIILYTMGMIGITGGAHRLWAHRSYKAKWPLRLILIVFNTVAFQDAAYHWARDHRVHHKFSETDADPHNATRGFFFSHVGWLLCKKHPDVVAKGKGLDLSDLHADAILMFQLKHYFILMPLACFVLPTLIPYYVWNETLLNSFFVATMFRWCFQLNMTWLVNSAAHQFGGRPYDKHINPSQSPYVSAFTFGEGWHNYHHVFPWDYKTAEWGKYTLNMTTAFIDFFAKIGWAYDLKSVSSETIERRVRRTGDGTHELWGWGDKDLTEEDVQHVLFVDK---
>UPI001CF757D3	423	0.539	8.054E-129	0	352	357	0	381	389
MAPNLLGNSALFLAETNSAEPVQIiskPGLQDVLPPVKPQissrlsvPQYRWQIVWRNVFIFIYLHIAGIYGLYYAIAQAQWKTLLWGYFILLTSGIGVTAGAHRLWAHRTYKAKLPLRIYLAFCQTVALQNHIYEWVRDHRVHHKFTDTDADPHNSNRGFFFSHMGWLLVKKHKDVFVKGKTVDMSDVAADPVVRFQRKYYIILAPILTFVYPAIIPWYFWNETPTVCFYSVAIFRYILTLHGTWLVNSAAHIWGYRPYDKNINATENKSVSIIAFGEGWHNYHHVFPWDYKAAELGNYRMNFTTAFLDLMSKIGQAYDLKTVSLDMVNKRKKRTGndtelvaeelveneekDHHHHddsIWGWGDKDMKQDDMDMVEVHN----
>Q3HVI9	423	0.595	1.103E-128	0	354	357	0	351	354
MPPRprekqpLPSLPTGPLEECDDVTTDKIP--QTAYE---PDDR-KVEIVWRNVVVMGILHLVALYGLYLVFTSAMLITTLYGVILYNLGGFGITGGAHRLWAHRAYKAKWPLKLLLVLCQTLAHQNSVIEWARDHRVHHKFQETDADPHNAKRGFFFAHMGWLLCKKHQEVKDKGKGVDMSDLYAEPLLRLQHKYFYVLMPIGCFVLPSIIPVVFWGETLMNA-YCLNILRYVSCLHGTWLVNSAAHMWGSKPYDKYISSVENVFVSFFAVGEGWHNYHHTFPWDYKAAEFG--KVNWTLRIINLFAKIGWAYELKSVSKEMIKTRVHRTGDGSHEIWGWGDKDQSPEDYKLATIYNKK--
>UPI001CA81853	423	0.557	1.103E-128	0	353	357	0	374	377
MAPNLfgTSAslfleasQTALINENSTTEKTSSPKLD-KKKLLKSQPKYRWNIVWRNVIAFLYLHISFLYGLYLAFTAAKLYTTIFAITCGFLAGFGVTAGAHRLWAHKAYKAKWPMRVILMIFQTMAFQNHIYEWVRDHRVHHKFTDTDADPHNSQRGFFFSHIGWLMLKKHPDVIKKGATIDMSDLEKDAVVIWQRRLYIILMPLFCFIIPTWIPVHFWGERPMYAW-YLTIFRYTLSLNITWLVNSAAHIWGTKPYDSSISPTDSYSVGIAAFGEGWHNYHHVFPWDYKAAELGNYNVNFTTAIIDGFAKIGWAYDLKTVSHEMIEKRASRTGDGTvykHAddqhehnhtnsIWGWDDPDIKAEDILDARILNK---
>V9IBM6	423	0.571	1.103E-128	0	353	357	0	374	377
MAPNLfgSSATLyleasqqDVHQEKSTIEKENNQKLIQKSSSSKS--KYKWKIVWRNVIAFIYFHFGGLYGFYLwGNGSTKAYTILWTILVTFCIAMGITAGAHRLWSHRAYKAKWPLRFVLMLLQTTAFQNHIYEWVRDHRVHHKFTDTDADPHNAQRGFFFSHMGWLLVRKHPDVFKKGATVDLSDLEKDPIVVWQRRLYIVLMPLLCFVVPVWIPYYFWNEKFINAW-YSNLARYAFSLNATWLVNSAAHMWGMRPYDKNIGPTENLTVSILGCGEGWHNYHHVFPWDYKAGEFGNYNTNFSTAFIDLCARLGLAYDMKTVPVEVIKKRAARTGDGSrydkneaiyHHnhedmKWGWGDTDMKPEEIQEVDIYNK---
>UPI001C2065FD	422	0.589	1.510E-128	28	355	357	18	365	367
----------------------------TEYTPETKRRDYEWQIVWRNVLAFVYLHIAGVYGLYLAFTVAKAQTVIFTISFAILAGMGVTAGAHRLWAHRAYKAKWPLRVYLAIMQTMAFQNHIYEWVRDHRVHHKFSETDADPHNARRGFFFAHMGWLMVRKHKDVLEKGASIDMSDLEQDPIVMFQKKTYLVIMPLLSFILPAYAPVALWGEDPWTSWYVASIFRYTISLHCTWLVNSAAHIWGNKPYDKNIGPTENKLVSILATGEGWHNYHHVFPWDYKAAELGNYRTNFSTAFIDVAAKYGLAYDLKTVSEEMIKRRVSRTGDGTHPslscskqiidedghchpenpVWGWGDEDMTEDDKKLAEVSHVKL-
>UPI001E2791D3	422	0.638	1.510E-128	0	354	357	23	366	371
MAPHMeTTTVTEVL-----TETTT-------TEPKHPvQEKRTYELVWRNIIVFVFLHTVALVGVYLAFTSASIYTTILAFILYPAGGFGITAGAHRLWAHRAYKAKWPLRLLLTICNTLAFQDAVIDWARDHRVHHKYSETHADPHNAVNGFFFSHVGWLLCKKHPEVKKKGSKIDLSDLYADPILAFQKKYYMILMPLVSFILPTAAPMYFWGETFTNA-YCLNIMRYCITLNATWLVNSAAHMIGWRPYDKNISPSENKFVSLFALGEGFHNYHHTFPWDYKTAELGKYSLNFSTALIDLMAKIGWAYDLKTVSEDMIKKRVTRTGDGSHEVWGWGDKDQPKEDYNEAIIRYRK--
>A0A7D5YXN8	422	0.574	1.510E-128	13	354	357	17	372	375
-------------NIDDN-----LPTIGTYSAPVKRRD-YEWQIVWRNVLAFVYLHIGALYGLYLMLTGnVKLWTPVFAVIFTILSAMGVTAGAHRLWAHRAYKARWPLRLVLATLQTMAFQNHIYEWVRDHRVHHKFTETDADPHNARRGFFFSHIGWLMVRKHKEVFEKGVSIDMSDLEKDPIVMLQKKTYLVVMPILCFVLPALLPVWLWGEDPWTSWYVASIWRYTVSLNFTWLVNSAAHIWGNKPYDKSIGATDNVTVAICAVGEGWHNYHHVFPWDYKAAELGNYRTNLSTAVIDFAAKYGWAYDLKTVSAEMIRRRVLRTGDGSHPintkedfiddhdhhhsenpVWGWDDKDMPDEDRQLVEISHRK--
>B4M0C3	422	0.627	1.510E-128	9	354	357	35	378	381
---------TGVLFEGDA--DTADCALDVDVKKLKKAEKRKLKLVWRNIMLFGYLHLAAVYGGYLMLTQAKWATVVFSFFLYTAGMIGITGGAHRLWAHRSYKAKWPLRVILVTFNTIAFQDAAFHWARDHRVHHKFSETDADPHNATRGFFFSHVGWLLCKKHPDVVAKGKSLDVTDLRADRILMFQLKHYFVLMPLACFILPTIIPMICWNESLLCSWFVATMFRWCFQLNMTWLVNSAAHKFGGRPYDKNINPSQSPYVSAFTFGEGWHNYHHVFPWDYKTAEWGRYSLNMTTAFIDFFAKIGWAYELKSVAPETIERRVRRTGDGTHELWGWGDKDLTAEDAQHVLFVDKK--
>UPI00114310F9	422	0.560	1.510E-128	0	353	357	0	381	384
MAPNL----FGSsatLFleasqqdvsqkKDATEKTMTQKVPLQKTQNSKP--KYQWKIVWRNVIAFLYLHLGALYGLYILTVAAKFYTFLWVIIVAGFAAVGVTGGAHRLWAHRSYKAKWPMRIILMIFQTMAFQNHIYEWVRDHRVHHKFTDTDADPHNAQRGFFFSHMGWLLIRKHPDVINKGATIDMSDLEKDPVVVWQRRLYIILMPLFCFLLPTWIPCHFWNEKPMYAW-YATVFRYTFSLNLTWLVNSAAHIWGMKPYDNTISPTDSYSVAISAFGEGWHNYHHVFPWDYKAAELGNYRTNFTTAFIDFFAWIGWAYDLKTVAHTLVKKRAAKTGDGTrykrttdHHnthhhthhhthdgaIWGWGDTDMAAEDMQKVEIINK---
>B3M2R4	422	0.562	1.510E-128	6	356	357	17	368	384
------DAPseqTGVLFDCD--VETIDGGRLIDTCNLKRADDRKLVWVWRNIILFAMVHLAALYGGYLIFAKAKFYTTIFAAVLYSCGMLGVTVGAHRLWSHRSYKAKWPMRLILTIFNTIAFQDSIYHWVRDHRMHHKYSETDADPHNTSRGFFYSHIGWLLCKKHPEVTLKGKGLNMSDLRKDPLVMFQHKHYYTLMPLSCFILPTVLPMLCWNESLECSLFVATLFRWCLQLNMTWLVNSAAHKYGGRPYDTTMNPSQNAYVSVMTFGEGWHNFHHVFPWDYRTSELGNFTMGLGTIFIDFCGTLGWAYDRKSVTPDMIQKRSKRTGDGSHALWGWGDKDMTPEERKYVIVHKRRTK
>UPI00073D524B	422	0.610	2.068E-128	38	353	357	9	338	341
--------------------------------------KYKWNIIWKNVIIFLYFHISSLYGIYLSLTALKLYTTIFIIISIQITSVSITAGAHRLWSHKSYKAKWPMRLILMICQTMAFQNSIYEWVRDHRVHHKFTDTDADPHNSRRGFFFSHIGWLMLKKHPDVKKKGATIDMSDLEKDPVVVWQHRHYRILMPLICFIIPTLIPVYFWGECLKNAW-YATITRYVLSLNITWLVNSAAHIWGMKPYDSTISPTEIPAVSFLAVGEGWHNYHHVFPWDYKAAELGNYKLNLTTAIIDGFAKIGWAYDLKTVTREMIEKRACRTGDGTkyknvedhqldynHNnaIWGWDDPDINTEDVQDARILNK---
>E2AX12	422	0.558	2.068E-128	0	353	357	0	378	381
MAPNLfgNSAT---LFleasqQDvsqkknATEKTTTQKLSLQKIQNSKP--KYQWKIVWRNVIAFLYLHIGALYGLYILIVAAKGYTFLWAIIVALLAAIGVTGGAHRLWAHRSYKAKWPMRVILMIFQTMAFQNHIYEWVRDHRVHHKFTDTDADPHNAQRGFFFSHMGWLMVRKHPDVINKGATVDMSDLEKDPVVVWQRRLYIVLMPLFCFLLPTWVPCHFWNEKPMYAW-YATLFRYTLSLNLTWLVNSAAHIWGMKPYDNTISPTDSISVGISAMGEGWHNYHHVFPWDYKAAELGNYRTNFTTAIIDFFAWIGWAYDLKTVSYTMVKKRAARTGDGSryerttdHHnthhhtddgpaIWGWGDTDMAAEDIQKVEIINK---
>A0A3S3P0P5	422	0.613	2.833E-128	0	335	357	0	326	328
MAPNI---PSQPLSDD-------ISSLKKQlKTNAKPDSGYQLKIVWRNVALFAYLHLAALYGLYLFFTSAKWKTDLFAILLYVMSGFGITAGAHRLWAHRSYKAKWPLRLLLCIFNCIAFQNDIYEWSRDHRVHHKYSETDADPHNATRGFFFSHMGWLLCKKHPEVKAKGKNVDCSDIWADPIVRFQRRYYIPLMVLFCFLIPTFIPHWLWGETKWNAFFVCAILRYCYTLHMTWLVNSAAHMWGRRPYDKHINPSENIGVSFGAIGEGFHNYHHTFPWDYSTSELGW-KLNLTTMLIDGFAKIGWAYDLKTVSPEVIHQRKQRTGD-IHERgpYGY---------------------
>A0A5E4MCR9	422	0.694	2.833E-128	34	353	357	15	338	341
----------------------------------KQNKNEHQAIVWRNVILFAYLHLAALYGVFLIFTSAKMHTTVFAIFMYQVSSIGITAGAHRLWSHRAYKAKWPLRVILIIFNTIAFQNHVYEWARDHRLHHKYSETNADPHNANRGFFFSHVGWLLCRKHPDIMEKGRGIDMSDLLADPIVAFQKKYYKFLMPLLCFILPTMLPVYCWSESWANSWFVATMFRYTFSLNVTWLVNSAAHMWGGRPYDRFINPAENISVALLALGEGWHNYHHVFPWDYKAAELGDYKLNMTTAFIDFFAEIGWAYDLKTVSAATVRKRVERTGiddvDNKNLSWGWDDKDLPQSEREAATIINK---
>A0A0T6BI66	422	0.625	2.833E-128	0	354	357	20	363	365
MSPN-QITPTGVLMETD----EEVPVEQIKNDE----EPRKYIYVWRNIILYIYLHISSLYALYLLFSSAKLLTVVQAFFLLQIGNLGITCGAHRLWSHKSYKAKTPLKIILVFMETLAFQNSVIEWARDHRVHHKFSETNADPHNAKRGFFFAHVGWLLTRRHPDVKSKGKTVDISDLTNDPMLRFQHKHYLPLMIFTAFFLPTVIPMYFWGETFRNSWF-LNLLRYCLGLNITWLVNSAAHMFGGKPYDRFINPAENLSVAALALGEGWHNYHHTFPWDYKTSELGKYSSNFSTAFIDFFARIGWAYDLKAVSKEVIKKRSLRTGDGTHNVWGWKDKDMCEEDIQDA-IISKN--
>UPI0018D0EB69	422	0.562	2.833E-128	0	354	357	0	372	375
MAPNMSGS-TLLLADTMMTKTVEDdrPTLSSYSNDTKRRD-YEWQIVWRNVFAFIYLHAGCLYGFYLIFTGnVRIWTPIFALVFTILSAMGVTAGAHRLWAHRAYKARWPLRLLLALAQTMAFQNHIYEWVRDHRVHHKFTETDADPHNAKRGFFFSHIGWLMVRKHKDVFEKGASIDMSDLEKDPIVMLQKKTYLVVMPVLCFIIPACLPVYLWGEDPWTSWYVASVWRYTLSLNFTWLVNSAAHIYGNRPYDKYIGATDNKTVGILAMGEGWHNYHHVFPWDYKAAELGNYSTNLSTAVIDIAAKYGWAYDLKTVSEDMIRRRVNRTGDGSHPtsrqdppsdghhhpdnpIWGWDDQDMTVEDRQFVEISHKK--
>UPI001F0306E6	422	0.550	2.833E-128	0	353	357	0	374	377
MAPNLFGT-SASLFleasqqnliqEKSTKEKTSTPKLET-QKSLRSKSKYKWKIVWRNVIAFIYLHISALYGFYMCFTGAKLITIIYTFFTGFVAGFGVTAGAHRLWAHKSYKAKWPMRVILMICQTIAFQNHIYEWVRDHRVHHKFTDTDADPHNSQRGFFFSHIGWLMLKKHPDVIKKGATIDMSDIEKDPVVVWQRRLYIILMPLFCFIIPTWIPWHFWGEKLTYAW-YLTLFRYTLSLNLTWLVNSAAHIWGMKPYDSSISPTDSYSVGIAAFGEGWHNYHHVFPWDYKAAELGNYKMNFTTAIIDGFAKLGWAYDLKTVPIEIIQKRAIRTGDGSkyeitegqHEhthsnnVWGWDDRDMISEDIQCARILQK---
>A0A182FA66	422	0.610	2.833E-128	29	353	357	59	407	410
-----------------------------KVQESRPKRQYNNVYVWRNIIAFIYLHLGFLYGSYLLLTSAKWSTFLFALALGSCGALGITAGAHRLWSHKAYKAKWPLRLFLMLAQTLAFQNSVYEWVRDHRVHHKFTDTDADPHNATRGFFFSHIGWLMVKKHPDVKARGQAIDMSDLEQDGIVMFQKRYYALLMPIFCFVLPTFLSYYYLGETFSNSWYVVAIFRYVLSLNATWLVNSAAHIWGTKPYDRNISPTNNTFVGIAAFGEGWHNYHHVFPWDYKTSELGTYSTNFTTAAIDFFARIGWAYDLKSVSDDMIKKRVLRTGDGSHtyseqeltakmvdyinnldheseqAVWGWDDRDMNELDRQDATVQNK---
>UPI001CAA3F8C	421	0.606	3.879E-128	38	353	357	9	337	339
--------------------------------------KYKWDIVWKNVIIFLYLHISSLYGIYLSFTALKLYTTIFAIISISITNLSITAGAHRLWAHKAYKAKWPMRVILMICQTMAFQNHIYEWVRDHRVHHKFTDTDADPHNSKRGFFFSHIGWLMVRKHPDVVKKGATIDMSDLEKDPVVVWQRRYYKILMPLMCFIIPTWIPVYFWGEGVMYAWH-ATVTRYILSVNITWLVNSAAHMWGIKPYDSTITPTEIPAVSFLAFGEGWHNYHHVFPWDYKAAEFGNYKVNFTTAIIDSFAKIGWAYDLKTVSHEMIEKRACRTGDGTryqhledqHEtkynnsIWGWDDPDIIPEDIKDAKILNR---
>A0A067R1V5	421	0.603	3.879E-128	0	354	357	9	362	365
MAPN-SSSVTEDRGAGDTAHA---PQNERRGAGAEPYPNYRTEVVWPNVVVHAYLNLAALYGAYLMFTSARLPTAIWAFILYEAGILGITAGAHRLWSHRAYKATWPLRVFLVLLQTLAFQTSAHEWVRNHRVHHKFSDTDADPHNVNRGFFFTHYGWMLTKKHPAVKENGKKVDSSDLDADPLLIFQKRYYMIIMPILCFVIPTAVPVFVWNETWSNAYHIAAVMRQVITLHMTLITNSVTHWpdtWRKRPYDKRICPSENFFVSLLTLGEGWHNFHHVFPWDYKTSEIGYNRINPTTHFIDFCARIGLAYDLKTVPTSMVKRRVQRTGDGTHELWGWGDADMSEAEKKMVQVVNEK--
>Q4PP96	421	0.639	3.879E-128	31	353	357	35	369	372
-------------------------------DNQKNTRKYKWKIVWRNVVAFIYLHGGAVYGLYLMFTGAKLLSTIFHLLLSFMAGVGITAGAHRLWAHRAYKAKWPMRVILMIFQTVAFQNHIYEWVRDHRVHHKFTDTDADPHNATRGFFFSHIGWLLVRKHPDVIAKGKTVDMSDLDNDPVVVWQRRLYILLMPIFCFLLPTWIPIYFWNEKPMYAW-YLTIFRYTISLNLTWLVNSAAHIWGTKPYDNSISPTDNLKIAIGAFGEGWHNYHHVFPWDYKAAELGNYRGNATTAFIDLFASMGQAYDLKTVPVSMVEKRAARTGDGtrtgkkhnhqhSHEgaIWGWGDQDMSVDDIKDAQIINK---
>A0A3B0JJJ7	421	0.635	3.879E-128	9	354	357	34	371	374
---------TGVLFEGD-VETADTFQF-------KKAESRQLQWVWRNILLFAYVHFAALYGGYLMLTQAKAATVLFAAALYVCGMLGITGGAHRLWAHRSYKAKWPLRLILITFNTIAFQDAAYHWARDHRVHHKFSETDADPHNATRGFFFSHVGWLLCKKHPDVVAKGKGLDLSDLRADRILMFQRKHYYVLMPLACLILPTVIPFFFWNESLLCSWFVATMFRWCLQLNMTWLVNSAAHKFGGRPYDKTINPSQNAAVSAVTFGEGWHNYHHVFPWDYKTAEWGNYNLNMTTAFIDMFAKIGWAYDLKSVAPDTVERRVKRTGDGTHELWGWGDKDLTAEDAKDVLFLDKK--
>A0A836G0A7	421	0.619	3.879E-128	29	353	357	38	373	376
-----------------------------KAQNSKP--KYQWKIVWRNMIAFAYLHLGALYGLYILIAAAKFYTFLWAAVVATFAAIGVTGGAHRLWAHRAYKAKWPMRVILMLLQTMAFQNHIYEWVRDHRVHHKFTDTDADPHNAKRGFFFSHVGWLLVRKHPDVIKKGATIDMSDLEKDPVVVWQRRLYVILMPVFCFLLPTWVPCHFWNEKPMYAW-YCTLFRYTFSLNLTWLVNSAAHIWGMKPYDNTISPTDSLSVGIGAFGEGWHNYHHVFPWDYKAAELGNYRTNFTTAFIDFFAWIGWAYDLKTVAHSIINKRAARTGDGSiyartddeHHhshegaIWGWGDADMALEDMQEAEIINK---
>A0A4D6CBE4	421	0.552	3.879E-128	0	353	357	0	382	386
MAPNVSGSPS-PLFgvtplagaevipskteQQQHIQLTKLKQQQQQQQQQqQQRPKYQLQIVWRNVAAFLFLHIGCLYGLYLLFTTAKLSTVLWTLLISSAGATGITAGAHRLWAHKAYRARWPLRLLLAVFQTLAFQNHIYEWVRDHRVHHKFTDTDADPHNSRRGFFFSHIGWLMVRKHSDVITKGRQVDMSDLERDWVVMLQKRYYLIAVPFFCFFIPTWVPVHFWGEKAWVAWYVAGICRYTLSLNFTWLVNSAAHIWGTKPYDKNITPTENVTVAMLAFGEGWHNYHHAFPYDYKAAELGNYRANLTTAFIDMFARIGWAYDLKMATPAMVQRRILRTGDGSHDsvaahdhhhhqdeVWGWDDKDMTTEDKKLIEIINR---
>A0A059TBF8	421	0.604	5.312E-128	0	352	357	0	343	349
MPPQ-GHPPAWVLDESDA------ATEGKDAPTPAPeAEKRKLQIVWRNVTLFVFLHIGALYGGYLFFTRAMWITKIFTVFLYICSGLGITAGAHRLWAHKSYKARLPLRILLTMFNTLAFQDSVLDWARDHRMHHKYSETDADPHNATRGFFFSHVGWLLVRKHPQIKAKGHTIDMSDLLADPVLRFQKKYYLTLMPLFCFILPSYIPT-LWGESLWNAYFVCAIFRYCYVLNVTWLVNSAAHKWGDKPYDKNINPVETKPVSLVVFGEGFHNYHHTFPWDYKTAELGGYTLNLSKLFIDTMSKIGWAYDLKSVSPDIVEKRVKRTGDGSHHVWGWDDA--PAEQKVAATIVN----
>UPI001182A185	421	0.591	5.312E-128	34	354	357	33	372	375
----------------------------------RKNRDYEWQVVWRNVFAFIYLHIAAFYGIFLMVTgKAKLWTALFGLLFALLSAMGVTAGAHRLWAHRAYKAKWPLRLFLAIMQTMAFQNHIYEWVRDHRVHHKFTETDADPHNAKRGFFFSHIGWLMVRKHKDVFEKGASVDMSDLEKDPIVMFQKKTYLVVMPLLCFVLPAYIPVYFWGESAWNSWYIASILRYTISLHFTWLVNSAAHIWGNKPYDKNIGATDNKMVAIFAVGEGWHNYHHVFPWDYKAAELGNYSTNISTALIDFAAKYGLAYDLKTVSADMIRKRIARTGDGSHPwskqaletdedhhhpenpVWGWDDKDMTDDDKKFAQIVHQK--
>A0A0L7LB21	421	0.612	7.275E-128	0	354	357	0	334	337
MAPN-ASDVNGVLFEtDAATPDMALPNAPIAQADKRP-----RQYVWRNILLFAYLHLAALYGGYLFMFSAKWQTDIFA---------------HRLWAHKSYKAKWPLRVILVFFNTVAFQDSALDWARDHRMHHKYSETDADPHNATRGFFFSHIGWLLVRKHPDLKAKGKGLDLSDLYADPILRFQKKHYLTLMPLACFVMPTVVPVYLWNETWLNAFFVAAMFRYAFILNVTWLVNSAAHKWGDKPYDKSIKPSENMSVALFALGEGFHNYHHTFPWDYKTAELGNTRLNFTTAFINFFAKLGWAYDMKTVSEEIIQSRVKRTGDGSHMLWGWGDKDHDKNEIAAAIRINPK--
>I7AHL6	421	0.588	7.275E-128	34	354	357	31	368	371
----------------------------------KKNRDYEWQVVWRNVFAFVYLHAAALYGFYLMFTgKVRIWTILFGLLFAIMAGMGVTAGAHRLWAHRSYKARWPLRLFLALMQTMAFQNHIYEWVRDHRVHHKFTETDADPHNARRGFFFSHIGWLMVRKHKDVFEKGATVDMSDLEKDPIVMFQKKTYMVLMPLLCFVIPAWIPCYFWGENPWYSWYVASITRYTVALHFTWLVNSAAHIWGNRPYDKNIGATDNKAVAICAFGEGWHNYHHVFPWDYKAAELGNYSTNLSTALIDFAAKHGLAYDLKTVSAEMIRQRVNRTGDGSHPwtkdsqeeehyhpenpVWGWEDTDMTEEEKQFAEIVHRK--
>UPI0008F9D26F	421	0.684	7.275E-128	24	353	357	55	393	396
------------------------PVIEEQTaNNPKPkkedADAYRVKIVWRNVMLFTYLHLGAIYGFYLIFTSAKIQTSIFGFLLYQASAIGITAGAHRLWSHRAYKAKWPLKLILIILNSLAFQNSVFEWARDHRVHHKYSETDADPHNAKRGFFFSHVGWLLCRKHPDVIQKGRCIDLKDLDDEPLVQFQKRHYLKMVLLFCFILPTVVPVYCWGETWGNAWYVATLWRYAFILNVTWLVNSAAHLWGQRPYDKFINPAENISVAILALGEGWHNYHHVFPWDYKTAELGNYRANLTTAFIDFFAKIGWAYDLKTVPLSLVHKRANRTGtrKHSHEgeVWGWDDENMLKEDKDHAVIFQK---
>A0A7M7LKM3	420	0.646	9.963E-128	0	333	357	0	332	346
MTPNI-DKPTGVLFESDTLEDQVETSINNIKEQIKTDYNYKVEIVWRNVVLFALLHISALYGLYLCFTSAKLATVLFTAFLYQTSVLGITAGVHRLWAHRSYKATWPLRLLLVMMNTIAFQNSVIDWARDHRMHHKYSETNADPHNAKRGFFFAHMGWLLCRKHPQLKEKGKDIDLSDLYSDPIVRFQKNYYHILMPLMCFVLPTIIPVYLWNETWSNAIYVPTLFRYAFVLNITWLVNSAAHLYGDKPYDRFINPVENVSVATLALGEGWHNYHHTFPWDYKTAELGDYWQNFTTGFIDFFAMIGWAYDLKTVSLDMIEKRVNRTGDPTHDRY-----------------------
>UPI0005CDD325	420	0.631	9.963E-128	38	353	357	41	367	370
--------------------------------------KYTWNIVWRNVIAFIYLHLGAVYGIYLFFTAAKLLTVLWSVLIAMVAALGITAGAHRLWAHRSYKAKWPMRLMLMIFQTIAFQNHLFEWVRDHRVHHKFTDTDADPHNAQRGFFFSHMGWLLVRKHPDVIEKGATVDMSDLEADPIVIWQRRLYIILMPIFCFLLPAWIPCYFWGENAMFSW-YATICRYTMSLNLTWLVNSAAHIWGMRPYDKTFSATDNIRVAMGAFGEGWHNYHHVFPWDYKAAELGDYRANFTTAFIDLFARIGWAYDLKTVHVNLIEKRAARTGDGTrikpnseeHYheetIWGWGDKDMHQEDIDGAQIFNK---
>A0A0C9QWJ2	420	0.581	9.963E-128	0	353	357	0	371	374
MAPNlFGSSATLFLeasqsAEANKSTTELKTVSTTPLDKSTKQSKYKWRIVWRNVIAFVYLHVAALYGSYLLFFKANILTFIFFFTVGTASAVGITGGAHRLWAHRSYKAKLPMRILLMVFQTLAFQNHIYEWVRDHRVHHKFTDTDADPHNAKRGFFFSHMGWLLVRKHPDVINKGKTVDMSDLDADPVVVWQRRLYLLLMPLICFLIPTWIPIHFWNERPMYAW-YITVFRYTMSLNLTWLVNSAAHIWGTKPYDKSISPTDNFKIALGAFGEGWHNYHHVFPWDYKAAELGDYRGNFTTGFIDFFASIGQAYDLKTVPISMIEKRAARTGDGtrvkqdndhehSHEgaIWGWGDADMSPEEIQDVEISNK---
>UPI000625BB91	420	0.570	9.963E-128	0	350	357	0	372	378
MAPNL----LGStatLFLEATQEDVrqskksTEPTPSTPKTVAKKSESnettYEWKIVWHNVIAFLYLHLGALYGIYLFFVSAKLITFVWTMTVASTGAVGITAGAHRLWAHRAYKAKWPLRVLLMICQTMAFQNHLSEWVRDHRVHHKFTDTNADPHNAKRGFFFSHIGWLLVRKHPDVITKGATVDVSDLEKDPVVVWQRRLYVILMPVFCFLIPTWVPCYFWGETAMNSWYCAAVFRYTLSLNLTWLVNSAAHIWGMKPYDDSISPTDDFLIAVGAFGEGWHNYHHVFPWDYKAAELGNYRANFSTALIDFFAWVGWAYDLKSVPIEMVNKRAARTGDGSrtrqneHYghshegaIWGWGDADMHSEDIADAHI------
>B4JRQ2	420	0.625	9.963E-128	9	354	357	35	379	382
---------TGVLFEADA--DTNDGGLTMDITQFKNAEKRKLKWVWRNIVLFAYVHVAALYGGYLLVTQAKWATIVFSMFLYSAGMIGITGGAHRLWAHRSYKAKWPLRVILVAFNSIAFQDAAYHWARDHRVHHKFSETDADPHNATRGFFFSHVGWLLCKKHPDVVAKGKSLDLSDLRADRVLMFQKKHYFVLMPLACFILPTCIPMLCWNESLLCSVLVPTIFRWCLQLNMTWLVNSAAHKFGGRPYDKNINPSQSPYVSLFTLGEGWHNYHHVFPWDYKTAEWGNYSLNMTTAFIDLFAKIGWAYDLKSVVPETVERRVRRTGDGSHELWGWGDKDLTPEDGQSVLhVLDKK--
>A0A195FTD4	420	0.612	9.963E-128	22	353	357	38	380	383
----------------------KLP--IQKAQNLKP--KYQWKIVWRNMIAFAYLHLGALYGLYILIVAAKFYTFLWSIVVAVFSAIGVTAGAHRLWAHRAYKAKWPMRVILMLLQTMAFQNHIYEWVRDHRVHHKFTDTDADPHNAKRGFFFSHMGWLLVRKHPDVINKGATIDMSDLEKDLVIVWQRRLYIVLMPVFCFLLPTWVPCHFWNEKPMYAW-YSTLFRYTLSLNMTWLVNSAAHIWGMKPYDNTISPTDSLSVGISAFGEGWHNYHHVFPWDYKAAELGNYRTNLTTAFIDFFARIGWAYDLKTVAYSMIKKRAARTGDGSiyartddhdeHHhshegaIWGWGDADMALEDMQEAEIINK---
>UPI00073D9D42	420	0.589	1.364E-127	32	353	357	5	337	340
--------------------------------DIKP--KYKWNIVWRNVINFLYLHISSLYGLYLSLTALKFYTTIFMIITIPITTLGITAGAHRLWAHKSYKAKWPMRVILMICQTMAFQNHIYEWVRDHRVHHKFTDTDADPHNSQRGFFFSHIGWLMLKKHPDVIKKGATVDMSDLEKDPVVVWQRRLYIILMPLFCFIIPTWIPIYFWNERPMYSW-YLTIFRYTLSLNITWLVNSAAHIWGTKPYDSTISPTDSYSVGIAAFGEGWHNYHHVFPWDYKAAELGNYKVNFTTAIIDGFAKIGWAYDLKTVSHEMIEKRACRTGDGTkyqnvkdqHEhnhnnsIWGWDDPDINTEDVQSARIINK---
>A0A1D2MTL3	420	0.623	1.364E-127	42	353	357	25	343	348
------------------------------------------DIVWRNVALFTYLHLAAFYGGYLLITgQVMWQTFLWGVILHTMSGFGITAGAHRYWAHKSYKAVTPLRLLLAYMQTLAFQNHIYEWCRDHRVHHKFAETHADPHNAKRGFFFSHMGWLLCKKHEAVKVKGKSVDMSDLEQDPIVMFQKKYYLPLVLTISFVIPTIVPSYFWGETASTAFLFAAMFRYCVTLHCTWLVNSAAHRWGPRPYDKSISPAENKSVAWWAFGEGWHNYHHVFPWDYKTSEVGIYRYNFSAAFIDYMAKVGWAYDLKTVPEKLVKQRVARTGDGSHPdhihagPWGWGDKDIPEDDEKVTEILHK---
>B3M2T6	420	0.543	1.364E-127	0	352	357	0	351	352
MPPN-SSATTGVLYEPETKLLEDSPAMDKDIGLQNTSKDYELKWVWRNIILFAVLHISAVYGVWLFFTEASWRTHLFFLVTQAIGIFGISGGAHRLWSHRAFKANLPLQLILLFCNTFAFQDSVYVWVRDHRVHHKYTETDADPYNAKRGWFFAHIGWLCCKKHPDVVAKGKEIDLSDLKRDPLIMFQHKYYLYLMPIISFVLPTAIPMYFWGESLNCSWHVMSMFRWCLTMNIIWMVNSSAHKFGMKPYDKNIGPTNENVLIWMRLGEGYHNYHHTFPWDYKASELGPYSWELITWLIDCFAKLGWAYDLKSASEDLIRQRVQRTGDGSHPLWGWGDKDQLMEDIVGTTISN----
>A0A7J6Z7L5	420	0.575	1.364E-127	21	353	357	29	379	384
---------------------THHPQIEPpkiITKDDRC--QYKWDVVWRNVIAFLYLHIAGLYGFYLVCTVCSWKTFIWALLYAVLSGIGITAGAHRLWAHRSYKAKLPLRIILMLLQSSAFQNHIYEWVRDHRVHHKFTDTDADPHNAKRGFFFSHIGWLMVKKQKDVFNKGGTVDMSDVEADPVVRFQKLFYLVLVLIMCFAIPTIVPWYFWGEDGWVSWYSAAIFRYALTLNGTWLVNSAAHIWGTRPYDTKISPTQNVHVAVIAFGEGWHNYHHIFPWDYKAAELGDYRFNLTTMVIDFFAKIGWAYDLKTASVDMVNKRIKRTGyrnaincnnnakastDVHHGevIWGWGDKDMRTEDINDVKYFNK---
>A0A2P8XTS3	419	0.863	1.868E-127	77	354	357	33	310	313
-----------------------------------------------------------------------------ATLLYQAGGLGITAGAHRLWAHRAYKAKWPLRLILIVFNTLAFQNHVYEWARDHRVHHKFSETDADPHNATRGFFFSHVGWLLVRKHPDVIEKGRGIDMSDLEADPIVRFQKKYYLWIMPITCFVLPTAIPVYFWGESWGNAFFVVAMFRYTFTLNMTWLVNSAAHMWGSKPYDQYINPSENLGVAVFALGEGWHNYHHVFPWDYKTAELGNYRANFTTAFIDFFSRIGWAYDLKTVPMSMVQRRVERTGDGSHEIWGWGDKDMSKEDYDEAQVINKK--
>UPI0007676577	419	0.585	1.868E-127	0	356	357	0	347	351
MAPNITSVPTGVLYEDDIVDKSTS------SASSKP--KYKMRIIWMNLMACCLLHSGAFYGLYLALTSAKLLTNIFAFWLHIVSAIGITGGAHRLWTHRGYKAKWPLQLLLMLMNTIAFQDAAINWAKVHRLHHKFSETDADPHNAKRGFFFSHAGWLLCRKHPDFVQRVQEIDMSDLKDNSILAFQRKYYRILMPLLCFVMPTAVPVLCWGETLTNAYFIAGILRYTFTMHVSGLVNSAAHLYGNKPYDRFMNPAENILVIILALGEGWHNYHHVFPWDYRTSEFDGSILNVTAAFINFFAMFGLAYDLKVVPKDVIRKRVERTGDGSHELWGWGDKDQTQEDRDQTVVTHR-LK
>A0A1B6FR88	419	0.567	1.868E-127	9	354	357	8	350	353
---------TGQLFPEDPCPAPPPP------PEKKVFKPHKPKIYWRNVFTLTYFHISSIFGVYLALTNTKWQTYIFVTLLYLATKIGITAGVHRLWTHKSYKANFPLRALLMLFFTMAFEGKVWVWARDHRVHHKYQETDADPYNAGRGLWFSHMGWLMQSKHPDVIEKGKGIDMSDLRADSLVMFQKKYYWPLVYLLCLILPTVIPVYFWGESWITAWHVAVCLRFVISYNATWLVNSVAHKYGSQPYDVNFFARENKTVSVITLGEGWHNYHHTFPWDYKTSEMGTYGFNMTTGFIDFFAKIGWAYDLKTVSSEMVRKRALRTGDGSHkvkELWGWGDKDMPKEERLGATVINRK--
>UPI00067BBA1C	419	0.565	1.868E-127	17	354	357	2	357	360
-----------------SMQEDDIPILSPNYAKLKNRT-HEWQIVWRNVFAFVYLHVAATYGFYLMFTGrVRIWTILFAISFAVISAMGVTAGAHRLWAHRAYKAKWPLRLFLAILQTMAFQNHIYEWVRDHRVHHKFTETDADPHNAKRGFFFSHIGWLMVRKHKEVFEKGATVDMSDLEKDPIVMFQKKTYLFVMPIVCFVIPAWLPVYFWGEDPWTSWYAASIARYTLTLHFTWLVNSAAHIWGNRPYDKYIGATDNKTVAICAFGEGWHNYHHVFPWDYKAAELGNYSTNMSTALIDIAAKYGLAYDLKTVSADMIRKRVARTGDGSHPsakevdsaredhhhpenpVWGWEDQDMTEEDRQLAEIAHRK--
>UPI0007E2BF80	419	0.610	1.868E-127	36	354	357	34	363	365
------------------------------------SKKYEWKIVWKNVILFIYFHIGALYGFYLWCNGTKKYTILWFFIMTFASSMGITAGVHRLWSHRAYKAKWPLRFLLMLFQTLAYQNHIYEWVRDHRVHHKFTDTDADPHNARRGFFFSHIGWLLIRKHPDVIKKGATVDMSDLEKDPIVVFQRRLFYVLMPLLCFVIPVGVPCYFWNEQFINSW-YNNLARYVFCLNMTWLVNSAAHMWGMRPYDVNIGPTENLIVSMLVCGEGWHNYHHVFPWDYKAAELGGYKTNLTTAFIDFCALLGQAYDLKTVPEKMIAKRIARTGSGSscnknkiiHHhedtRWGWGDKDMKPHEIEEIIIFNKK--
>UPI00034F996B	419	0.595	1.868E-127	33	354	357	29	369	372
---------------------------------ERKNRNYEWQIVWRNVFAFIYLHAATLYGIYLMFTgKVKLWTVLFAVSFTLLSAVGITVGAHRLWAHRAYKAKWPLRLFLALLQTMAFQNHIYEWVRDHRVHHKFTETDADPHNAKRGFFFSHMGWLMVRKHKDVFEKGAAVDMSDLEKDPIVMFQKKTYLFVMPILCFLLPLYIPVYFWNENPWSSWYVASMFRYTISLHFTWLVNSAAHLWGNKPYDQYIGATDNKTVAICALGEGWHNYHHVFPWDYKAAELGDYSTNLSTALIDIAAKYGLAYDLKTVSEKMIRNRINRTGDGTHPwakqkaeleedhhhlenpIWGWGDKDMSDDDKKLAEIVHKK--
>T1RTG7	419	0.587	1.868E-127	31	354	357	28	369	372
-------------------------------EPRKPNRDYEWQVVWRNVLAFVYLHVAAIYGLYLMFTfKVKFYTILFGALFAMMSGLGVTAGAHRLWAHRSYKARWPLRLFLALMQTMAFQNHIYEWVRDHRVHHKFTETDADPHNAKRGFFFSHIGWLMVRKHKDVFEKGATVDMSDLEQDPIVMFQKKTYLVVMPILCFVIPAWIPVHFWGENPWTSWYTAAITRYTIALHFTWLVNSAAHIWGNRPYDKNIGATDNKMVAICAFGEGWHNYHHVFPWDYKAAELGDYSTNLSTALIDFAAKHGYAYDLKTVSAEMIRKRVNRTGDGSHrwtkakvdedghfhpenPVWGWEDTDMTEEEKQFAEIAHRK--
>UPI001D032D76	419	0.629	1.868E-127	39	353	357	56	381	384
---------------------------------------YKWKIVWRNVIAFVYLHVGALYGLYYLVTSAKLATFAWMLGLGFFAGVGITAGAHRLWAHKAYKAKWPMRVLLMILQTVAFQNHIYEWVRDHRVHHKFTDTDADPHNAKRGFFFSHMGWLLIRKHPDVINKGKTVDMTDLEQDFVVVWQRRLYLILMPIFCFLIPTWIPIYCWNEVPLYAW-YATIFRYTLSLNLTWLVNSAAHIWGMKPYDSSISPTDNFKIALGTFGEAWHNYHHVFPWDYKAAELGDYSGNFTTAFIDFFAYIGQAYDLKTVPKEMIEKRAARTGDGSrvaqnHSehshegaIWGWGDADMSAEDMNLAQIIKK---
>A0A2S2QBU8	419	0.698	2.559E-127	40	353	357	24	338	341
----------------------------------------HQAIVWRNVILFAYLHLAALYGALLIFTSAKIATTIFAIFMYQVSLIGITAGAHRLWSHRSYKAKWPLRVILMICNTVAFQNHVFEWSRDHRLHHKYSETNADPHNANRGFFFSHIGWLLCRKHPDIMDKGRGIDVKDLLADPIVAFQKKYYKFLMPMLCFIIPTLIPVYCWGESWSNSWFVAAMFRYTFSLNITWLVNSAAHMWGGRPYDRFINPAENITVALLALGEGWHNYHHVFPWDYKAAELGDYRLNITTAFIDFFAKIGWAYDLKTVSADTLRKRMERTGAEDKELpWGWDDKDLSLSDREAATIINK---
>D1MAD7	419	0.595	2.559E-127	0	348	357	0	343	346
MAPNNTVA-SGVLFENDA-KTEDFG---LDTTPVKTASDRKMQIVWGSVLQFGLFHVAALYGAKLFFTSAKWQTDAFAFLLYIMSTLGITAGVHRLWTHRAYKAKWPLRLILIAFNTLAFQDPVMKWVRDHRLHHKYSDTDADPHNATRGFFFSHMGWLMVRKHPEVLRKGKDIDLSDLYADPIVTFQKKYYMILMPLTCFVMPTLIPAYYWNESYSTAFFVAGFFRYITLINTTFLVNSAAHMWGNKPYDKYINPVQNISVSLLTLGEGYHNYHHAFPWDYRAAEFGFDYLNLSTHFINFFSKIGWAYDLKTIQDDIMRKRIIRTGDGSHELWGLNDKGQPKEGIENV--------
>UPI000E6E5331	419	0.602	2.559E-127	34	353	357	1	334	349
----------------------------------KPK---KHKLVWRNILAFIYLHIAALYGLYLVFTAAQLTTSLFTLVIGSFGAVGITAGAHRLWAHRAYKADWKLRTLLTICQTLAFQNHIYEWVRDHRVHHKFTDTDADPHNSQRGFFFSHIGWLMVKKHPDVKTKGSTVDMSDLERDPIVMFQKKYYLIMMPIFCFLLPTIIPYYLWNENLWVAYYVAAVLRYTLSLNMTWLVNSAAHIWGTKPYDTRISPTENIYVGYLAYGEGWHNYHHVFPWDYKAAELGNYNGNFTTGFIDLFAKLGWAYDLKTVSADMIRKRVNRTGDGSHPqtektdshhhnhsheegVWGWDDRDLTEEDKRIAQIVHQ---
>A0A1B0DIJ1	419	0.591	2.559E-127	37	353	357	11	353	356
-------------------------------------ESYKTRYVWKNIIVFLYLHLAALYGIYLQLTVARYITFGVALMLGFCGGMGITAGAHRLWSHKSYKAKLPLRALLMIFQTLAFQNHIFEWVRDHRVHHKFTDTNADPHNSRRGFFFSHMGWLMTKKHPDVKEKGASVDMSDLEADPVVMFQKKYYGILMPVFCFIIPALIPYFFLGETFSNSWYITSMLRYVLSLHGTWLVNSAAHLWGMKPYDKNISPANNIFVAIYAYGEGWHNYHHVFPWDYKTSEFGTYTTNVTTAFIDFFSKLGLAYDLKTVSEDMIRKRILRTGDGSHEysrnkreeelrqmlmsdhdhyhdqnmVWGWDDNDMDEEDKKFAKIYNK---
>UPI000252BA7C	419	0.598	3.504E-127	36	354	357	35	364	366
------------------------------------SKKYEWKIVWRNVILFIYFHIGALYGFYLWGNGIKGYTILWFFIMGFISSMGITAGAHRLWCHRTYKAKWPLRFLLMLSQTISHQNHIYEWVRDHRVHHKFTDTDADPHNARRGFFFSHIGWLLVRKHPDVIKKGATVDMSDLEKDPIVVFQRRFFYVLMPLLCFVFPAWIPYYFWNEQFIYSW-YNNLARYVFCLNATWLVNSAAHMWGMRPYDVNIVPTENLVVSMLVCGEGWHNYHHVFPWDYKAAELGGYKTNFTTAFIDLCALLGQAYDLKTVPDEMIAKRILRTGSGSscnknetiHHhedmKWGWGDKDMKPDEIEETRIFNKK--
>A0A3Q0JL17	419	0.592	3.504E-127	23	345	357	29	366	371
-----------------------SPGIEP-NESYSSRHPYRWSIVWRNVLAFAYLHLGASYAVYLMFfNQVQLKTILYMLFVGFISGEGVTAGAHRLWAHRTYSAKWPLRLILMLANSMAFQNHLYEWVRDHRVHHKFTDTDADPHNSRRGFFFSHMGWLMVRKHPDVKRRGATVDLSDLEKDWVVMFQKKYYLILMPICCFLIPPLIPWYFWSEKWTNAWYVfhknwetlCALLRYTVSLHGTWLVNSAAHIWGMRPYDKHISSSENSSVAFLAFGEGWHNYHHTFPWDYKAAELGNYRLNLTTAIIDMFAWIGWAYDLKTASPEMVSRRVARTGDGtrhghSHEnqVWGWNDEDLTEEDR-----------
>UPI000C25383F	419	0.524	3.504E-127	34	356	357	78	420	423
----------------------------------REGPHYKWDIVWKNVLIFILLHGFGIYGLYIMFVKAQWRTILFGYLYAATSAMGVTAGAHRLWAHRTYKAKLPLRIFLMICQSAALQNDLHEWVRDHRVHHKFTDTDADPHNSRRGFFFSHIGWLMVKKHKDVFSKGKTVDLSDIESDPVVMFQKRHYVLMVTFLCFMIPAHIPWYFWGEDWWVSWYV-TIARYTLSLHFTWLVNSAAHIWGTKPYDKTINPVENKFVAWVAFGEGWHNYHHIFPWDYKAAELGDYRLNPSTAFLDLMAYFGLAYDLKTVSEDMVRKRVKRTGDGTwknkndnagasmgnesddHHhgegVWGWGDKDMEEEDIKDVRVFNE-LK
>UPI0005F56579	418	0.627	4.798E-127	0	335	357	0	327	345
MAAHVT--PTGALFEDDTVDESQL------TEEPKEKRKYVKHIVWRNVAIFSFLHLGALYGLYLSFTSAKLLTTAFAILLYQLSILGVTAGVHRLWSHRAYKAKWPLQLLLMILSTTTYQDAVIDWSRDHRLHHKYSETDADPHNSKRGFFFSHIGWLLCRKHPEVKEKGKGIDLSDLKSNPILAFQKKYYNILMPLLCFISPTLIPVVWWNETWINAFYIPAILRYVLTLNITWLINSVAHTVGNKPYDKYICPADNKGVAIFSLGEGWHNYHHVFPWDYKTAELGDYKFNTTTAFINFFAKIGWAYDLKSVSNDMIRKRMERTGNSSHNLWGW---------------------
>UPI0018E57B3B	418	0.592	4.798E-127	39	353	357	28	363	366
---------------------------------------YEWQIVWRNVLAFIYLHVATFYGLYLIFTGrAKLWTVLFATFFASTSAMGVTAGAHRLWAHRAYKARWPLRLILAVLQTMAFQNHIYEWVRDHRVHHKFTETDADPHNAKRGFFFSHIGWLMVRKHKDVFEKGASVDMSDLEKDPIVMFQKKTYLVLMPLLCFVLPSWMPVLLWNENPWSSWYVASILRYTFSLHFTWLVNSAAHIWGNRPYDKNIGATDNKTVAILAFGEGWHNYHHVFPWDYKAAELGNYRTNMSTALIDFAAKYGLAYDLKTVSMEMIRKRVRRTGDGSHPldkknelthdnddhqhpenpVWGWDDTDMPEEDRKLAEIAHK---
>A0A4S2KU94	418	0.592	4.798E-127	19	353	357	29	376	379
-------------------KTVTQKLAIQKAQSSKP--KYQWKIVWRNLIAFVYLHLGAVYGLYILLTAARFYTFLWNLVVVVFAAIGVTAGAHRLWAHRSYKAKWPMRVILMLLQTTAFQNHLYEWVRDHRVHHKFTDTDADPHNAKRGFFFSHIGWLMLRKHPDVINKGATIDMSDLEKDPVVVWQRRLYIVLMPVFCFLLPTWVPCYFWNEKLMYAW-YATLFRYTIQLNVTWLVNSAAHIWGMKPYDNTISPTDSYSVGISAFGEGWHNYHHVFPWDYKAAELGNYRTNFTTAFIDFFAWIGWAYDLKTVALSMIKKRAARTGDGSkyerddHHdehdhthegaIWGWDDADMAPEDKKGAQIINK---
>A0A182K1K4	418	0.568	4.798E-127	3	353	357	42	413	416
---NVAPKP-APVTEDLKPKDATKQ--AMVQGGTSTARRYHHVYVWRNIIAFIYLHLGFLYGSYLLVTSAKWSTFFFALALGSCGALGITAGAHRLWSHRAYKAKWPLRLFLMLAQTLAFQNSVYEWVRDHRVHHKFTDTDADPHNATRGFFFSHIGWLMVKKHPDVKARGRAVDMSDLEQDAIVMFQKRYYALLMPLFCFVLPTFLAYYYLDETFSNAWYVVAIFRYVLSLNATWLVNSAAHIWGTKPYDRNISPTNNTFVAIAAYGEGWHNYHHVFPWDYKTSELGTYSTNFTTAAIDFFARIGWAYDLKSVSDELVRKRVLRTGDGTHqyseqelqarmvdyinqldheseqAVWGWDDKDMNEQDRQDATVRNK---
>A0A6J1RYN5	418	0.586	6.571E-127	0	349	357	0	358	361
MAPNvdVSNYRTGVLFDTeDTPDYVEvitkekqIKQAKQAKADKKKGERELQPIYWSNVYWFVVMHVMALYGLKLVFTDAKLLTTAWAVFLYVIGTLGVSAGVHRLWSHKAYKARLPLRMLLTFFNTIAFQNSIWEWTRDHRVHHKFTETDADPVNADRGFFFAHVGWLLCKKHPDVTRIGKTVDLSDIEADPCVAFQKKYYGPLVFTFCFLMPTVVPT-LWGESLWNAYFVAAMLRYTLSLHGTWLVNSLAHYVGDRPYDKSIAARENLIVSLGALGEGYHNYHHVFPWDYKTAELGVYSTNLTTAFIDFMARIGQAYDLKYVNQDMIKTRTLRTGDGTHPVWGWDDKDLTQEDKELAK-------
>UPI0013F1AD35	418	0.549	6.571E-127	0	353	357	19	398	401
MAPNLfgTSAT---LFLEATQQDVsqKKPSSEKsatqklsslqKAQSAKP--KYEWKIVWRNVIAFVYLHLGALYGLYLLIVAARLYTFLWSLSIGMLAAIGVTGGTHRLWAHRSYKAKWPLRVILMLLQTTAFQNHIYEWVRDHRVHHKFTDTDADPHNAQRGFFFSHMGWLLVRKHPDVISKGATIDMSDLERDPVVVWQRRLYIILMPLMCFLIPTWVPCYFWNEKPMYAW-YASLIRYTLSLNLTWLVNSAAHMYGMKPYDNTISPTDSLSVGIGAFGEGWHNYHHVFPWDYKAAELGNYRANFTTAFIDMFAKIGWAYDLKTVASDIVKKRASRTGDGTryertaadHHdahqhshenaIWGWGDADMPVEDIRKVEIFNK---
>A0A182LZE7	418	0.588	6.571E-127	17	353	357	46	407	410
-----------------TPVTEEIqPKDVAKVQGTSAGRQYHHVYVWRNIIAFIYLHLGFLYGCYLLVTSAKWSTFFLALTFGSGGALGITAGAHRLWSHRAYKAKWPLRLFLMLAQTLAFQNSVYEWVRDHRVHHKFTDTDADPHNATRGFFFSHIGWLMVKKHPDVKARGKAVDMSDLEQDAIVMFQKRYYAVLMPLFCFILPTFIAYYFLGETFSNSWYVVAIFRYVLSLNLTWLVNSAAHIWGTKPYDRNISPTNNTFVGIAAYGEGWHNYHHVFPWDYKTSELGTYSTNFTTAAIDFFARIGWAYDLKSVSDDLIRKRVLRTGDGTHqyndqelqarmvdyinqldheseqAVWGWDDKDMNEQDRQEATVRNK---
>UPI001D08B51F	417	0.642	8.998E-127	0	332	357	0	328	334
MAPN-NSNCSEVLNEDNlefEHQNELKPELEI------KSSKYKMRLVWRNIILFLTLHLASVYGIYLIFTSAKLITTIYAIFLYQAGAFGITAGAHRLWTHRAYKAKWPLKLLLIICDTLAFQDAVIDWARDHRMHHKFSETDADPHNAKRGFFFCHMGWLLCRKHPEVKEKGKSIDLSDLSADPFIRFQKRYYLILMPLVCFVLPTLIPWYFWNESLLNSWFVASLWRYTVTLHVTWLVNSVAHLWGARPYDKTINPVENLFVSLFALGEGWHNYHHTFPWDYKAAEIGHWRINVTTHLINFFAKIGWAYDLKTVSDDMIQKRVLRTGDGTHPF------------------------
>UPI000E33DD2A	417	0.585	8.998E-127	22	353	357	33	374	377
----------------------KLPIQKAQSSNPK----YQWKIVWRNMIAFAYLHLGALYGLYILLTVAKLSTFIWCVLVAAFAAVGVTGGAHRLWAHRAYKAKWPMRVILMLLQTTAFQNHIYEWVRDHRVHHKFTDTDADPHNAKRGFFFSHMGWLLVRKHPDVINKGATVDMSDLEKDPVVVWQRRLYIVLMPVFCFLLPTWVPCHFWNEKPMYAW-YATLFRYTLSLNLTWLVNSAAHVWGMKPYDRAISATDSYSVGIGAFGEGWHNYHHVFPWDYKAAELGNYRVNFTTAFIDFFAWIGWAYDLKTVEHSIIKKRAARTGDNSkykriddHHddhshegaIWGWGDADMTPEDMQDAKIFNK---
>UPI001442F251	417	0.563	1.232E-126	0	353	357	0	374	377
MAPNLfgTSATLyleasqqGIHKEKSASENVDKQQLIAQNSSQQP--KYKWDIVWRNVIAFTYLHCGSLYAMYlLIFHEVSPYTFIWGLSLGMISAVGVTGGAHRLWAHRAYKAKWPLRVILMILQTIAFQNHIYEWARDHRVHHKFTDTDADPHNAQRGFFFSHIGWLMLRKHPDVIKKGATIDMSDLEQDPVVVWQRRLYIILMPLFSFIIPTWIPIYFWKEAPLTAW-YATVWRYTFTLNGTWLVNSAAHIWGMKPYDKTIGPTENRAVALIAIGEGWHNYHHVFPWDYKASELGDYTLNATTAVIDLFSKIGWAYDMKTVPAEIVKKRAMRTGDGSiyengqlthtHShedaIWGWGDKDMEPDEIKTAEVYNK---
>UPI001D08A36D	417	0.543	1.232E-126	10	352	357	35	395	401
----------GKIVDGNSESVVKRKPIHPKYA---PLPDYKWRIVWRNVIAFAYLHVFSIYGAYLALFKAHWLTFFWAFFVAVAAGQGITAGAHRLWAHRTYKAKLPLRIFLATMQTMAFQNHLYEWVRDHRVHHKFTDTDADPHNARRGFFFSHIGWLMIKKHRDVFVKGKQVDLSDLRADPVVMFQKKYYLLLMPLLCFVFPTFVPWYFWNENFWISWYVAGVLRYTLSLNITWLVNSAAHIWGMKPYDRNIAPCENIFVAIAAQGEGWHNYHHVFPWDYKAAELGNYKLNISTAFLDFMHYIGQAYDLKTATKDMIDRRAKRTGDGSrHaptkekevyqgyhsylddgeHLWGWGDRDMKDDEVDFVLKTN----
>UPI000718EAF6	417	0.598	1.687E-126	34	353	357	5	337	340
----------------------------------KLGSKYKWDIVWFNFIFFLYLHISCLYGIYLSFTAVKLYTTIFAIITIPITNLGITAGAHRLWSHKSYKAKWPMRVILMICQTMAFQNHIYEWVRDHRVHHKFTDTDADPHNSKRGFFFSHIGWLMVRKHPDVIKKGATIDMSDLEKDAVVVWQRRLYIILMPLFCFIIPTWIPVHFWGERPMYAW-YLTIFRYTLSLNITWLVNSAAHIWGTKPYDSSISPTDSYSVGLAAFGEGWHNYHHVFPWDYKAAELGNYKANFTTAIIDGFAKIGWAYDLKTVSHEMIEKRASRTGDGTkythvddqHEhnhnnsIWGWDDPDINTEDILDARILNK---
>A0A6P4KT92	417	0.525	1.687E-126	0	353	357	0	350	360
MPPNSGET-TGVLYESDA--ETQDGGLEKDLAQLKTTDGRKLQLVWRNIILFIILHVSSLYGVWLLFTEAKWATVVAFPMGLALTTFGISGGAHRLWSHRTFKANLPLKLFYLVTNTFAFQDAVYIWARDHRMHHKYMDTDADPYNSRRGWFFSHIGWLCCKKHPEVTAKGKQIDLSDLERDPLVMFQKKYYMILMPLIAFILPTVLPMYLWGESLNCSWHILALLRWCTSLNLIWLVNSSAHVFGMRPYDKSISPTNEKILIWIRFGEGYHNYHHVFPWDYKCSELGPYSRDVNTWFINCCARIGWAYDLKSVSPELVKKRVTRTGDGSHPVWGWGDKDQPSEDIQETTITHK---
>UPI0008752E16	416	0.604	2.311E-126	17	354	357	5	343	345
-----------------SIPTEHDEEMVAKVippEGVKPSDR-KLELVWKNIIIFIYIHAVAVYGFYLLITSAKTATFIFDAIVAFCGTFGITAGVHRLWTHRSYTANVPLRIILTVFNTVAFQSSVIRWSRDHRVHHKFSDTDADPHNAKRGFFFSHVGWLLCRKHPDVKSKGKSVDMSDLYDDPILAFQDRYYMILVLFLFFIFPTLTPMYLWNETFINA-FCVNIFRYIFSLHATWLINSAAHLYGHKPYDKYINPSQHLTVSLLTLGEGWHNYHHTFPWDYKTSELGKYSVNLSTAFIDFFAKIGWAYDLKTVSEDMIRKRVLRTGDGSHEIWGWGDKDQDKEDYNDVLITHKK--
>Q4PP95	416	0.597	2.311E-126	7	354	357	8	351	354
-------APTGVLFENETV----DSEEAMKSEKKEENDKFVRQILWINVAHFTVLHIFAFYGLYLVFTSAKLATTFFAYILFVLGTFGISAGVHRLWSHKAYKAKFPLRVILMIFNSLAYQNSIWVWARDHRVHHKYSETDADPCNAKRGFFFSHVGWLMSKKHPDVTNIGKGVDLKDLEADPVVAFQKKYYFYLVALICIILPAVIPVMFWNESWTNAIFIPVFLRYTIGLNATWLVNSAAHMYGGRPYDKFINPSENFAVIIGTLGEGWHNFHHTFPWDYKTSELPHYVFNWTTGFIHLFAKIGWAYDLKSVSEQVVKARCKRTGDGSHEVWGWGDKDQTAEEREAAIIEHAK--
>A0A6P4ISV5	416	0.556	2.311E-126	0	353	357	0	350	355
MPPNSKDT-TGVLYESDA--ETIDGGLIKDVGKLKTTDGRKLQLVWVNIVLFVILHLSALYGVWLLLTKATWTTVLLFPFALIVTALGISGGAHRLWAHRTFKANVPLRLIFLFLNTLAFQDAVYIWARDHRVHHKYAETDADPYNSERGWFFSHIGWLCVRKHPQVVEKGKQIDLSDLEQDRLVMFQKKYYLLLMPLICFVLPTVLPMYLWGESLNVSWHVMALLRWVTTLNLIWLVNSSAHMYGKRPYDKKISPTDESFLIWLRFGEGYHNYHHVFPWDYKSAELGPYSRDLTTAFINFFAWLGWAYDLKSVSPDLVRRRVQRTGDGSHPVWGWGDKDQCSEDVADTTITHQ---
>B7SB79	416	0.558	2.311E-126	21	354	357	17	367	370
---------------------DEDPRI--VSAPQMKNRDYEWHIVWRNVLAFIYLHVAAAYGLYLMFTgKVNAFTILFAFSFAAMSAMGVTAGAHRLWAHRAYKARWPLRLYLALMQTMAFQNHIYEWVRDHRVHHKFTETDADPHNARRGFFFSHMGWLMVRKHKDVFEKGATVDMSDLEKDPIVMFQKKTYLVVMPLLCFLIPSYIPVWLWNEDPWSSWYVASITRYTLTLHFTWLVNSAAHIWGTRPYDKNIGATDNVAVAIGAFGEGWHNYHHVFPWDYKAAELGNYRTNLSTALIDIAAKYGLAYDLKTVSKEMIEQRVSRTGDGSHPwaqqtedcsdehhhpenpVWGWDDTDMPEEDKQLAKIVHRK--
>UPI0004CD6588	416	0.589	2.311E-126	18	353	357	35	381	384
------------------PVNVTTEQSITNNTNTNNNKKYKWSIVWRNVIAFIYLHVGSVYGLYLLFTGAKLLTFMWIFVLGFLAGVGITAGAHRLWAHKSYKAKWPMRFLLMILQTVAFQNHIYEWVRDHRVHHKFTDTDADPHNAKRGFFFSHMGWLLIRKHPDVINKGKTVDMSDLEQDFVVVWQRRLYILLMPIFCFLIPTWIPIHFWDEKPLYAW-YATIFRYTLSLNLTWLVNSAAHIWGMKPYDSSISPTDNLKIAMGAFGEGWHNYHHVFPWDYKAAELGNYSGNFTTAFIDFFAFIGQAYDLKTVPVAMIEKRAARTGDGSrvaknHDehshegaIWGWGDTDMSADEINLVQISKK---
>A0A026W4L1	416	0.609	2.311E-126	29	353	357	39	381	384
-----------------------------KTQDSKP--KYQWKIVWRNVIAFVYLHVGAIYGLYTALMFAKFYTLVWALSFSAFAAVGVTGGAHRLWAHRSYKAKWPLRIILMIFQTMAFQNHIYEWVRDHRVHHKFTDTDADPHNAQRGFFFSHMGWLLVRKHPDVIKKGATIDMSDLEKDFVVVWQRRLYIILMPLFCFLLPTWLPCYYWNEKPMYAW-YATVFRYTLSLNLTWLVNSAAHIWGMKPYDNTISPTDSLSVGLSAFGEGWHNYHHVFPWDYKAAELGNYRTNFTTAFIDFFARIGWAYDLKTVAHDIVIKRASRTGDGSiyertnttttdHHdahqhthegaIWGWGDTDMAPEDMQKVTIINK---
>A0A8D8UZZ2	416	0.550	3.164E-126	0	354	357	0	346	350
MAPNSKSALLeEPKFDQ--------P-ITAVYEEKITKPKVEQPIIWRNVIAISLFHLVALVTPFYCWSRCKYNTIFWGIMIGSLGGFGVTGGVHRLWAHRSYSAKWPLRLILLLCYSIAGQNSVLNWVRDHRVHHKFSETDADPHNSQRGFFFAHVGWLFLRKHPLVIEKGRTVDMSDVMADPLVMFHEKHFIWFKLIMCFIVPTLVPCYFWGEPFFISFLIMNFLRYILALNFTWAVNSAAHIWGNKPFDGRIMPAENRVVSFLALGEGWHNYHHVFPWDYKTAELGHYSTNWTTLVIDWFAWMGWAYDLKTVSPAVVTARVKRTGDGTHDVWGWGDKDMSLEEKLEATVLNGK--
>UPI00087493AC	416	0.541	3.164E-126	0	356	357	0	383	386
MAPNLigNSA---LLASTAEPVQIISPITypTTYQRPVKRTvrasgqhQQYKLQIVWRNVMVFFFLHLGAIYGLWLAITQASWKTCLYTYIYAAFAGMGITAGAHRLWAHRTYVAKLPLRILLMIMQTTALQNHIYEWTRDHRVHHKFTETDADPHNAKRGFFFSHVGWLMVRKHKDVFIKGKTVDLSDLEADPVVMFQKKYYLILAPVFCFLIPSFFPYYYWGESWWNTFFVASIFRYTISLNFTWLVNSAAHIFGTKPYDKNIKATENTFVAWAAFGEGWHNYHHVFPWDYKAAELGNYRLNFTTAFLDLMSKIGWAYDLKTVSPHMVKKRVERTGDGSwvehksrkvnhddpnHHdhgdmLWGWGDKDMNVEEVKHIKCYNK-LK
>B4MKR8	415	0.567	4.333E-126	0	354	357	0	360	363
MPPNaeeqkISQPdmcTTGVLFEADA--ETIDGGLAKDIKHLKHAEKRKIELVWFNIIAFAYLYVASTYGIWLLFTAVKWQTSVFTLFAILFSALGISGGAHRLWTHRTFKANLPLQLILLFLNTMAFQDAVYIWARDHRVHHKYSETDADPYNSQRGWFFSHIGWLCCKKHPDVIAKGKGIDLSDLRNDPLIMFQKKYYMILMPICCFLLTTAIPMYCWNESFNNAWHVPTLFRWCLTLNLIWLVNSSAHMYGKRPYDKTISPTDEHFLVWLRFGEGYHNYHHVFPWDYKSAELGKYSRDFTTYFIQFFASIGWAYDLKSVSTDMVKRRVIRTGDGSHNVWGWGDKDQAKEDMEETTITHQK--
>A0A5N4AXC2	415	0.568	4.333E-126	28	356	357	19	365	368
----------------------------PQYGETVKASGKENKVVWRNVILFTLLHISGLYGLYLCFFLRSWYTFFWATIYLHVAGVGVTAGAHRLWAHRAYKAKLPMRIFLMICQTAAFQNHIYEWVRDHRVHHKFTDTDADPHNAKRGFFFSHIGWLMLKKHPDVKIKGRTVDMSDMEGDQVIQFQKKYYPVLVPLLAFILPAFVPWYFWGENGWVSWYTAGIFRYCFSLNSTWLVNSAAHIWGTKPYDKTIGPTQNLGVALTALGEGWHNYHHVFPWDYKAAELGNYRMNFTTFVIDCFSKIGWAYDLKTASIEMIEKRAKRTGDGsrassngdgeitndhSHHhddtIWGWGDMDMKLEDVQHVKVYNR-LK
>UPI000E6D6AA4	415	0.537	4.333E-126	0	354	357	0	369	372
MP---GSSP--VLADTFVTKTidEDMPEI-SFNNNYGKRRDYEWHIVWRNVLAFIYLHLSATYGFYLIFTgKVMLFTALFAILFSALSGMGVTAGAHRLWAHRAYKARWPLRVILALLQTMAFQNHIYEWVRDHRVHHKYTETDADPHNARRGFFFSHMGWLMVRKHKEVFEKGANVDMSDLEKDPIVMFQKKTYMAAVPLFCFILPAAVPIYAWGEDPWVSWYAAAITRYTITLHFTWLVNSAAHVWGNKPYDKYIGATDNKAVAICAFGEGWHNYHHVFPWDYKAAELGDYSTNLSTGLIDLAAKLGLAYELKTVSVDMIKKRVTRTGDGSHPldkkvehaeddhhhpenpVWGWDDKDLPDEERQLAEIVHSK--
>A0A1B6F550	415	0.685	4.333E-126	40	351	357	62	372	373
----------------------------------------KYTIVWRNVTLFALLHLAALYGFYLIFTSAKLLTTLYAIFLYKCGGLGITAGAHRLWAHKSYKAKTPLKIILLIFNTLAFQDAVLIWARDHRVHHKYSETNADPHNAKNGFFFSHVGWLLCKKHEDVKTKGKNIDLSDLENDKLLTFQKKYYLILMPLICFILPTIVPYYYWNETFINSLFVATFLRYAFTLNITWLVNSAAHIWGHKPYDKNINPVENISVAIFALGEGWHNYHHTFPWDYKTAELKYY-FNFTTVFINFFAKIGWAYDLKTVSKEMIEMRVKRTGDGSHPVWGWGDKDQPKDEISKATIL-----
>B6CBS4	415	0.545	4.333E-126	0	354	357	0	376	379
MAPNI----LGSsLFLADTTlgknvDDDHSSNFSASDNYSGKRRDYEWQIVWRNVFGFIYLHTGMLYGFYLIFTgQVKFFTVLFAVLFAILSAMGVTAGAHRLWAHRAYKARWPLRLILAFLQTMAFQNHLYEWVRDHRVHHKFTETDADPHNAKRGFFFSHIGWLMIRKHKDVFEKGASIDMSDLEADPIVMFQKKTYLVVMPILCFVLPAYIPIVWWGEVPWTSWYVATILRFTVSLNFTWLVNSAAHIWGNRPYDENIGATDNKTVAILAFGEGWHNYHHVFPWDYKAAELGNYSTNMSTAIIDYAAKHGWAYDLKTVSVDMIRKRVARTGDGTHPsnddtkkkleedhhhpdnpVWGWDDTDLKDEDRKFAEIAHPK--
>A0A336MI11	415	0.530	4.333E-126	0	352	357	0	395	402
MAPNIlgntilvaTDAqiePKsSVIVRSSTTtkHDTLIKNEINNNQKSKnnSSSEYHMQIVWLNVILFCYLHASGLYGLYLMFTKAKLATIVFTFFLMIFCGLGITAGAHRLWSHKAYKAKWPLRLLLMIAQTAAHQDAIYVWSRDHRVHHKFTDTDADPYNAKRGFFFSHIGWLMVKKHPAVIAKGKTIDMSDMEADPIVMFQKKFFIPLMIIFCFLLPTYIPVYFWNESVATAFYVATMFRYCAGLNGTWCVNSVAHIWGMKPYEKTISPCNNFYVAAFGLGEGWHNYHHVFPWDYKTSELGKYSSNWTTGFIDFFAKIGWAYDLKTVSNEMIRKRVLRTGDGSHkyskevdlnknlhkfveefqfnkdeekSIWGWDDKDINLQDKSDAKIYN----
>A0A6P9AEU0	415	0.574	4.333E-126	0	353	357	72	432	435
MSPTATATPTAMLLRDRA----------------KP-DPYAWKIVWRNVLAFVYLHYAAVRGVYLILTgQLHFYTYLWTVLLIGLSAEGITAGAHRLWAHRAYKAKWQLRTLLMLCQTLAFQNHIYEWVRDHRVHHKFTDTDADPHNASRGFFFSHMGWLMVRKHPDVRTKGAGVDLSDLERDPIVMFQKKFYLVLMPLIAFVMPAMVPAKLWGESGWTAWYACSMARYTLALHGTWLVNSAAHIWGMRPVDKSISPTENVFVAHVAFGEGWHNYHHVFPWDYKAAELGNYKGNFTTAFIDFFARLGWAYDLKTVSKEMVEKRVRRTGDGSHPyaqqahrddghhhhhhhhdhgeeVWGWGDRDMSQDDILSATIINK---
>A0A482W8R9	415	0.608	4.333E-126	34	352	357	254	577	582
----------------------------------KPkSEPYKVQIVWRNILLFIYLHIAGLYGLYCFIFTAKWNTVLWTYLLALITTQGICAGAHRLWAHRAYKAKLPLRIILCIWQTHALQNHIYEWVRDHRVHHKFSETDADPHNSRRGFFFSHMGWLLCRKHSDVITKGKTVDLSDLEADAVVMFQKKYYLILAPLLAFIVPAWVPWYFWNEDGYISWYTASMFRYALTLHGTWLVNSAAHMWGSKPYDENINAVENITVSYITNGEGFHNYHHVFPWDYKAAELWSYRGNWSTAFIDFMAKIGWAYDLKSVSAEMVERRVKKTGDGSRrdnlPLWGWGDEDMGKEDKKMAEIQH----
>UPI001CBA34AF	415	0.614	5.934E-126	4	353	357	18	363	369
----ISSKQTGVLFEYDAETVDGDLISDRFQ--LKRAENRRLDLVWRNIILFALEHLAALYGLYSIFTKAKLETTLFAAGLYIIGMLGVTAGAHRLWAHRTYKAKWPLRLILVIFNTVAFQDAAYHWARDHRVHHKYSDTDADPHNATRGFFFLHVGWLLCKKHPDIKEKGKGLDLSDLRADPILMFQRKHYYILMPLACFVLPTVIPMVYWNETLASSWFVASMFRWCFQLNMTWLVNSAAHQFGNRPYDKTMNPTQNAYVSAFTFGEGWHNYHHSFPWDYKTAE--WGXANITTAFIDMFATIGWAYDLKSVAPDMIKRRVLRTGDGSHELWGWGDKDMTAADARNVLFVDK---
>UPI0006763E5C	415	0.592	8.126E-126	39	353	357	27	360	364
---------------------------------------YEWQIVWRNVLAFIYLHVASLYGIYLILTlKSKILTLLFALFFGVLSAMGVTAGAHRLWAHNAYKARWPLRLFLAVMQTMAFQNHIYEWVRDHRVHHKFTETDADPHNARRGFFFSHIGWLMVRKHKDVFEKGATVDMSDLEKDPIVMFQKKTYLVVMPLLCFILPAWVPVALWGENPWHSWYVASMFRYTLSLHFTWLVNSAAHIWGNRPYDKYIGATDNKTVAICAFGEGWHNYHHVFPWDYKAAELGQYSTNFSTALIDWAAKYGLAYDLKTVSADMIRKRVTRTGDGSHPysketkkieddhhhpenpVWGWEDTDMPEEDRKLAEITNK---
>E0VE45	415	0.563	8.126E-126	0	346	357	2	361	378
MTPNITSQAL-LLaaetnDDDDVVKGGKTCTTEIFQDNVK--EKYEWKISWRNVFGFIYLHGGFFYAIYLIGSgQAKLFTTLWNVSLGLCAALGVTAGAHRLWAHKSYKAKWPMRLLLVIFQTMAFQNDIYEWVRDHRVHHKFVDTNADPHNIKRGFFFSHMGWLLIRKHPDVKTKGKTVDMSDLEEDPIVIWQRRTYLIVMPLLCFVMPTLVPYYLVNETFWNAW-YISIFRYMLSLHITWLVNSAAHIWGVKPYDKNISSSENATVGILAMGEGWHNYHHVFPWDYKAAELGNYNVNVTTGFIDLCAKIGWAYDLKSVSREIIEKRAKRTGDGTlkhstdpnHHmnnVWGWGDKDMTSDDVN----------
>UPI001CC53E47	415	0.567	8.126E-126	37	353	357	58	387	390
-------------------------------------PKYKWNIVWKNVIVFIYFHLGGIYGFYLWTNGIKTYTILWSIFVEFFAIMGITAGAHRLWSHRSYKAKWPLRLVLMLLQTTSYQNHIYEWVRDHRAHHKFTDTDADPHNSRRGFFFSHIGWLMVRKHPDIFKKGATIDLSDLEKDPIVVWQKRLYVVLMPLLCFVIPTWVPYYFWNEKFTYSW-YSNLARYVFSLNVTWMVNSAAHIWGMKPYDMNICPVENKIVSIFAYGEGWHNYHHVFPWDYKTSEFGTYNTNFTTAFIDFCARLGLAYDLKTVPDEVIRKRAARTGDGSrydkkeavHYynledmKWGWGDVDMKPEEIQEVSVYHK---
>A0A8J2R539	414	0.617	1.113E-125	0	334	357	0	327	338
MPPQGQQSESWVLNETDLNKDADTPIVPP------SAEKRKLQIVWRNVILFALLHIGGVYGAYLFFTQAMWSTRLFAVVLYLCSGLGITAGAHRLWAHKSYKAKLPLRMLLTLFNTIAFQDSVIDWARDHRMHHKYSETDADPHNATRGFFFSHVGWLLVRKHPEIKAKGHTIDMSDLKSDPVLRFQKKHYLVLMPLACFILPTYIPT-LWGETLWNAYFVCAIFRYVYVLNVTWLVNSAAHKWGDKPYDKNINPVETKPVSLVVLGEGFHNYHHTFPWDYKTAELGHYQLNFSKLFIDFMATIGWAYDLKTVSTDVIEKRVKRTGDGSHKEWG----------------------
>UPI00083BC57E	414	0.583	1.113E-125	0	353	357	0	346	350
MAPNSSmTAETGVLQETDDQEVT----IKHDCNAKLPPREYK--LVWRNIILYIYLHVSALYGLYAIFASANWRTALFGLALVNLGNLGITAGVHRLWAHRSYKAKFPLRAFLVFLQTLAFQGSVIEWARDHRVHHKYSETDADPHNAKRGLFYSHVGWLLTKKHPEVFAKGKGIDYSDLTEDSLLKFQHKHYVYLMVFTSFFLPTFLPCYLWGETFLNAFF-INMLRYCCGLNITWLVNSAAHFFGDKPYDRFINPVENKHVSFLALGEGWHNYHHTFPWDYKTSEYG-YRLNPTAIFINCMAYIGQAYDLKSVSTEMIKKRVKRTGDGTHELWGWGDKDQSSDEQTEAVISHK---
>UPI001E27B553	414	0.590	1.113E-125	39	353	357	28	359	362
---------------------------------------YEWQIVWRNVLAFIYLHAASLYGLYLIFTgKAKLMTFLFAVVFASVAAMGVTAGAHRLWAHRAYKARWPLRLFLAILQTIAFQNHIYEWVRDHRVHHKYTETDADPHNAKRGFFFSHIGWLMLRKHKDVLEKGALVDMSDIERDPIVMIQKKTYLVVMPLLCFIMPTWMPVALWNENAWASWYVATIFRYTISLHFTWLVNSAAHIWGNRPYDKYIGATDNKVVAMLAFGEGWHNYHHVFPWDYKAAELGDYRTNLSTALIDLAAKWGLAYDLKTVSMEMIRKRVTRTGDGTHPigmkneeddhhhpdnpIWGWDDTDMPEEDRKLAEIANK---
>A0A8B8GWR2	414	0.601	1.113E-125	36	354	357	35	364	366
------------------------------------SKKYEWKIVWKNVILFIYFHIGALYGFYLWCNGTKKYTILWFFVMGFAGSMGVTAGAHRLWSHRAYKAKWPLRFLLMLLQTLSHQNHIYEWVRDHRVHHKFTDTDADPHNAHRGFFFSHIGWLLVRKHSDVIKKGATVDMSDLEKDPIVVFQRRLFYVLMPLLCFVIPVGVPCYFWNEQFINSW-YNNLARYVFCLNMTWLVNSAAHMWGMRPYDVNIGPTENLIVSMLVCGEGWHNYHHVFPWDYKAAELGGYKTNLTTAFIDFCALLGQAYDLKTVSEEMIAKRIARTGSGSsynknkiiHHyedmKWGWGDEDMKPHEIEEIRIYNKK--
>UPI00063F7A5E	414	0.612	1.113E-125	29	353	357	39	373	376
-----------------------------KTQTLKP--KYQWKIVWRNMIAFAYLHLGALYGLYILITVARFYTFLWSIFVASFAAVGVTAGAHRLWAHRAYKAKWPMRIILMLLQTTAFQNHIYEWVRDHRVHHKFTDTNADPHNAQRGFFFSHMGWLLLRKHPDVISKGATIDMSDLDKDFVVVWQRRLYIILMPVFCFLLPTWIPCHYWNEKPMYAW-YATLFRYTLSLNVTWLVNSAAHIWGMKPYDNSISPTDSYSVGIGAFGEGWHNYHHVFPWDYKAAELGNYRTNFTTAFIDFFAWIGWAYDLKTVGHSMIKNRAARTGDGSkyermndHDhthegaIWGWGDTDMAPEDIQEAEIINK---
>A0A195BTK0	414	0.598	1.113E-125	29	353	357	38	375	378
-----------------------------KAQNLKP--KYQWKIVWRNIIAFLYLHLGALYGLYILITAAKFYTTLWSIIIGSFAAIGVTAGAHRLWAHRAYKAKWPMRVILMLMQTTAFQNHIYEWVRDHRVHHKFTDTDADPHNAKRGFFFSHIGWLLVQKHPDVINKGATVDMSDLEKDAVVVWQRRFYIILLPIFCFLLPTWIPCHFWNEKPIYAW-YSTLFRYTLSLNLTWLVNSAAHIWGMKPYDNSISPTDSLSVGIIACGEGWHNYHHIFPWDYKAAELGNYRANFTTAFIDFFAWIGWAYDLKSVEHSMIKKRAARTGDGSiyaqtddrdeHHhshegaIWGWGDADMAFEDMQKVKIINK---
>A0A6I8V2L6	414	0.542	1.524E-125	0	354	357	0	358	362
MPPNsevvefgpkVSDT-TGVLYEmDAEPE-----GTAKDLSTLKTTDGRKLELVWMNIVLFIYVHTASVYGIWLLLTAIKWQTFVFSVILFLFSTVGISGGAHRLWAHRTFKANLPLRLILLFFNTLAFQDAVYNWSRDHRLHHKYSETDADPYNSRRGWFFSHMGWLCCKKHPNVTAKGKLIDLSDLRRDPLVMFQKKHYLILMPICCFILPTLVPVYFWGESLSVAWHVPALLRWCLVLNGVWLLNSSAHLYGKRPYDQSISPTNQSFLIWLRMGEGYHNYHHVFPWDYKSAEMGHFSQDLTTNFIKTFARLGWAYDLKSVSLDMVQKRVLRTGDGTHPIWGWGDKDHPQQDIDSTIITHKK--
>A0A8D8V0D8	414	0.598	1.524E-125	21	345	357	25	365	372
---------------------VTVPEYEPVYSTSEKRTPstnsYRWKIVWRNLIAFVYLHASALYGLYliLTFNQVQLSTVFTLLILGFISAEGVTAGAHRLWSHRTYSAKWPLRLLLMLAQTMAFQNHIYEWVRDHRVHHKFTDEDADPHNSRRGFFFSHMGWLLVRKHPDVKLRGRTVDMSDLDKDWVVMFQMKYYLILMPVCCFLIPALIPWYFFNETWSNSWYVSAMLRYTLSLHFTWLVNSAAHIWGVKPYDKNISPTENPSVSVLTFGEGWHNYHHTFPWDYKAAELGNYSLNLTTGVIDMFARIGWAYDLKTTDPELIRKRSTRTGDGtrqeghghSHEnqLYGWNDKDMTIEDR-----------
>UPI00103F6EB9	414	0.577	1.524E-125	39	355	357	35	377	379
---------------------------------------HEWQIVWRNVLGFVYLHTAAIYGLYLIFTGrAKMYTWLFGVLFAVVSAMGVTAGAHRLWAHQAYKARWPLRVILTVLQTMAFQNHIYEWVRDHRVHHKFTETDADPHNAKRGFFFSHIGWLMVRKHKQVFEKGATIDMSDLEQDPIVMFQKKTYLVLMPVLCFLIPAWIPIHFWGETPWSSWYVAAILRYTISLHFTWLVNSAAHIWGNRPYDKNIGATDNVTVAICAFGEGWHNYHHVFPWDYKAAELGNYSTNMSTSLIDLAAKFGWAYDLKTVSVDMIKKRAARTGDGSHPscqeapkviddddhdhdhdhshdnaVWGWEDKDMPEEDKQLAEISHRKI-
>UPI0005F3EA32	414	0.585	1.524E-125	32	354	357	42	378	380
--------------------------------NSQP--KYKWKIVWRNVIVFAYLHLGAVYGLYILITAAKFYTILWSVIVVLLAGFGVTAGAHRLWAHRAYKAKWPMRVILMLLQTTAFQNHIYEWVRDHRVHHKYTDTDADPHNANRGFFFSHIGWLLLRKHPDVISKGAMIDMSDLERDPVVVWQRRLYILLVPIFCFVLPTYIPIHYWNEKPMYAW-YAAVFKYTLQLNITWLVNSAAHIWGMKPYDNTISPTDSLTVGIPAFGEGWHNYHHVFPWDYKAAELGNYRTNLTCGFIDFFAWLGWAYDLRTVNHNLIKKRAARTGDGSlyertddrnseHHhtqdkiIWGWDDADMSLEDKQTAEILNKN--
>A0A653BML8	414	0.515	1.524E-125	0	356	357	0	384	387
MAPNLSS-----LFLADatsaepvqiiSPKSEVLSYQPAYQAPKKPvtkskEPQYKWDIVWKNVLIFILLHTAAVYGLYLMFTRAMWQTNVFAILYAAFTAMGVTAGAHRLWAHRTYKAKTPLRIFLMILQSAALQNDIHEWVRDHRVHHKFTDTDADPHNSNRGFFFSHIGWLMVKKHPMVISKGKTVDMSDIEADPVVQFQKRHYILMVTLLTFMIPAHIPWYFWGENWWVTWYV-TIARYTLSLNFTWLVNSAAHIWGTKPFDKNINPTENKFVAVAAFGEGWHNFHHVFPWDYKAAELGNYRMNFSTAFLDFMAYIGQAYDLKTVSEAMVKRRVKRTGDGTweekecsgkkeergHDheygeyVWGWGDKDMKEDDVNDVMRYNQ-LK
>A0A7I0Z260	414	0.611	1.524E-125	0	334	357	280	607	618
MPPQGQQSESWVLNETDLNKDADTPIVPP------SAEKRKLQIVWRNVILFALLHIGGVYGAYLFFTQAMWSTRLFAVVLYLCSGLGITAGAHRLWAHKSYKARLPLRMLLTLFNTIAFQDSVIDWARDHRMHHKYSETDADPHNATRGFFFSHVGWLLVRKHPEIKAKGHTIDMSDLKSDPVLRFQKRHYLLLMPLACFILPTYIPT-LWGETLWNAYFVCAIFRYVYVLNVTWLVNSAAHKWGDKPYDKNINPVETKPVSLVVLGEGFHNYHHTFPWDYKTAELGHYQLNFSKLFIDFMATIGWAYDLKTVSTDVIEKRVKRTGDGSHKEWG----------------------
>UPI001E280401	413	0.616	2.087E-125	0	335	357	0	325	340
MPPH-QQAASWALFESDATKDATI------VPPS--ADKREWKIVWRNVILFAFLHAGGVYGAYLFFTKAMWATRLFAVFLYLCSGLGITAGAHRLWAHKSYKARLPLRILLTIFNTIAFQDSALDWARDHRMHHKYSETDADPHNATRGFFFSHIGWLLVRKHPEIKAKGPTIDMSDLKADPILRFQKRYYLILMPLACFILPSYIPT-LWGETMWNGYFVCAIFRYVYVLNVTWLVNSAAHKWGSKPYDKNINPVETKPVSLVVLGEGFHNYHHVFPWDYKTAELGNYSLNLTKLFIDTMAKIGWAYDLKTVSPEVIEKRVKRTGDGSHEEWGY---------------------
>E9JBH1	413	0.594	2.087E-125	0	352	357	0	346	353
MASNIISKSTRVLFENDT--LAKSQLIE----DLKEKSKYVRHIVWINVIILPLQHFGALYGLYLSFTSAKFVTTLFAILLYSFSVFGITAGAHRLWAHRSYKAKWPLQLLLMIMNTAAFQNAAIDWSREHRIHHKYSETDADPHNIKRGFFFAHMGWKLINQHPDVMKKSKSVDLSDLERNSILAFQKKYYVILRLLLCFVLPTVIPVVFWDETVTNAFFISTVLRYIVTLHVTGLVNSAAHMFGNKPYDRYIGSVENTGIAIAAFGEGWHNYHHVFPWDYKTDELGNYRFNVTTAFIDFFAKIGWAYDLKTTSKEIVRKRVAKTGDGSHEIWGWGDKDQTQEERDAVIVTH----
>A0A834XTU0	413	0.566	2.087E-125	0	350	357	0	346	354
MATGITSTPAGVLFE-NELEINNTSMIKNQ---DKPKQNMRRAILWPHVIVFTALHVGAIYGFYLMLTSTKFITLIFTYVLYMCSGLGITAGAHRLWSHNAYKANFPLRVVLMIFHSMAYQYTIWRWAKNHRVHHKYCDTDADPHNAGRGFFYSHVGWMLCEEHPDFTGKLDAIEMKDIEADSIVQFQNKYCHIVMPLMAFVLPTLIPVYFWNESFCNAFFVPTILRYVIGLNMTFLINSAAHIFGQRPYDKNIGPAENVVVAIGAWGEGWHNFHHVFPWDYKAAELGNYRLNAATAFIDFCAKMGWAYDLKSVSNEIVKQRCQRTGDGSHEIWGWGDKDQPAEERKAAII------
>B3MAZ6	413	0.545	2.087E-125	0	353	357	0	350	355
MPPNSNET-TGVLYESDA--ETQDGGLKKDLSQLKTTDGSKLQLVWLNIVLFIILHVSSLYGVWLIFTEADWRTTAAFLVVGTISGLGISGGAHRLWSHRTFKANLPLKLIFMFLNTIAFQDAVYIWARDHRVHHKFTETDADPYNSQRGWFFSHIGWLCCKKHPEVLAKGKQIDLSDLERDPVVMFQKKYYLILMPLLCFILPTVLPMYLWGESLKCSWHIVALLRWCVTLNLIWLLNSSAHVFGKRSYDKSISPTDESFLIWLRYGEGYHNYHHVFPWDYKSAELGAYSNDLTTGFINFFARIGWAYDLKSVSPELVQKRVMRTGDGSHPVWGWGDKDHPCEDIRETTITHK---
>A0A6P8ZT19	413	0.575	2.087E-125	0	350	357	0	355	357
MAPNVADVTnyrSGVLFETEDTPDY--VQVIEKSEKTRTVKKEKlseaQPIYWSNVYWFTVMHVMALYGLTLVFSSAKLLTTAWAVLLYVVGTLGVSAGVHRLWSHKAYKARLPLRMLLTFFNTIAFQNSIWEWTRDHRVHHKFTETDADPVNAARGFFFAHVGWLLCKKHPDVTRIGKTVDLSDIEADPCVAFQKKYYGPLVLTLCFAMPTIVPAVAWGESYWNAFFVAAMLRYTLSLHGTWLVNSLAHWAGGRPYDGSIAARENVLVSIGALGEGYHNYHHVFPWDYKTAELGKYSTNFTTAFIDFMAKIGQAYDLKSVNEDMVKTRTLRTGDGTHPVWGWDDKEMLQEDRELAKI------
>A0A6P4IGS5	413	0.590	2.087E-125	8	334	357	20	344	357
--------PSGVLFESD--VTTDDGALSTYTGEFKQAQAWKRPLVWGNIIIFTVTHLASLYGGYLLFTDTKPATMLFAFVMYCLGMLGITAGAHRLWSHRSFKAKWPARLFLAILNCISFQDSIYYWVRDHRMHHKYSETDADPHNTSRGFFYSHIGWLLVRKHPDVTIKGKGLDLSDLHADPIVMFQHKYYYYLMPLGCFILPTLIPWLCWNETLASSYFVAAMFRWCVQLNMTWMVNSSAHAWGGKPYDKGMNPSQNSFVSLMTFGEGWHNYHHVFPWDYRTAEWGGYTLSHATLLIDLFAKIGWAYDLKTVTPEMIKKRSQRTGDGTHELYG----------------------
>UPI00155AFB99	413	0.557	2.087E-125	0	355	357	0	359	362
MPPNseaieCGPTPsdtTGVLYEMDAEPQGTPKDIST----LKTTDGRKLELVWTNILAFIYLHTASVYGIWLLLTGTMWQTVAFTALVFIFSGLGISGGAHRLWAHRTFKANLPLRAIFIFFNTIAFQDAVYYWARDHRLHHKYSETDADPYNSTRGWFFSHIGWLCCKKHPEVKEKGKSIDLSDLRRDPLVMFQKKYYLFLMPICCFILPTVIPVYFWGESVSVAWHVTALMRWCLVLNFVWLLNSSAHLYGNRPYDASISPTTQVFLVWLRFGEGYHNYHHVFPWDYKSAELGRYSRDLTTNFIRLFARLGWAYDLKSVSMDMVRKRVLRTGDGTHPVWGWGDKDHPQEDINNTTITYKRI-
>UPI001EEB3505	413	0.565	2.087E-125	0	352	357	0	351	369
MSCQIR-ATSGVVVENNEVYQ------EAEFDSSDVNRKFKAEIVWKNVLYLSYFHIAGLYGFYLMLTSAKIATSLFAVFIFIASGLGVTCGAHRLWTHRAFKANLGLRIALMILNCMAFEDSVYEWARNHRVHHKYSETDADPHNSRRGFFFSHVGWLMVRKHPDVSEKGKTVDMSDLLQDPVLVFQRKYYKYLMPLLCFGFPTVVPVWLWSETWNNAYHVAAMFRYVYLLNCVWLVNSAAHFYGPRPYDKNMEPRENVTVAVMTLGEGWHNYHHAFPWDYRSSELGYFRFNFTTRFIDFCARMGWAYDLKSAPLSMVQRRVKRTGDGTYknpfpdSVWGWGDRDMTLEDKKEVVVLH----
>A0A6J1WM42	413	0.550	2.087E-125	12	354	357	19	373	376
------------LDEDDMP--------KIFNVSEQKNRSHEWQIVWRNVLAFVYMHIAALYGLYLIFTgKARLWTYVFGIIFAIGSALGVTAGAHRLWAHRAYKARWPLRLFLAIMQTMAFQNHIYEWVRDHRVHHKFSETDADPHNARRGFFFSHMGWLMVRKHKDVLEKGALVDMSDLEKDPIVMFQKKTYLVGMPLLCFVIPAMIPVYWWGEDPWISWYVASITRYTVSLHFTWLVNSAAHIWGNKPYDKNIGATDHKLVATLALGEAWHNYHHVFPWDYKAAELGNYSTNLSTGLIDLAAKWGLAYDLKTVSNEMIIKRASRTGDGTHPsskasntlnndhhyhpenpVWGWDDQDMSEEDRKLAEIAHRK--
>A0A482WXZ8	413	0.559	2.858E-125	9	356	357	4	346	347
---------TGQLFeEDDAPE----PIVHKE-----PEIKHKVKIFWRNVFTLTYFHIASVYGVYLALTNTKWQTFAFVAFLYVITKIGITAGVHRLWTHRAYKANFPLRALLMFFFTLSFEGKVWVWARDHRVHHKYQETDADPYNAARGFWFAHMTWLLQNKHPEVIRKGKGIDISDLEADPLVMFQKKYYWPLVYVICLFMPTAVPWYFWGEDLITAWHVAVCLRYVISYHGTWLVNSVAHMYGNRPYETAIFARENAPVSLITLGEGWHNYHHAFPWDYKASELGFYTFNMTTAFIDFFAKIGWAYDLKTVPHHVIKARALRAGDGTYkepEVWGWNDKDVNPEDRRNATVINAKTK
>A0A7J7BAB5	413	0.580	2.858E-125	0	354	357	0	345	348
MAPN-NLTPTGVLFDSDE-HVD----IEKVTE--KYEKNIENKYYWIMILLYSYFHVVAVYGLYLVIVSAKIWTTLTVPVLYFFGILGITAGVHRLWSHRSYKATWQLRLLLTTFQTLAFQDPVIDWARDHRVHHKYNETDADPYNINRGFFFSHIGWMFVNKHPAVRNKGQGIDSSDLFADPFLAFQKKYYFYVMPIVCFILPTFLPMYLWDETFTNA-YSINILRYVLSLNSTLAVNSFAHRFGSKPYDKNLNPSENLTMSLITLGEGWHNYHHAFPWDYKTSELGIYSTNITTLFIDLMAKIGWAYDLKTASEDMIKKRVLRTGDGSHDLWGWGDKDQTEEDRQGVVVQHPK--
>UPI00155A80AB	413	0.535	2.858E-125	0	353	357	0	351	360
MPPNSRATgTTGVLYEGDTAP---PTSVIQALKKGGPDPNHKLELAWLNITLFTILHVSSVYGLWLLFTAAKWQTFLLFPAALVLTIVGISGGAHRLWAHRTFKANTPLRLIFMFLNTLAFQDAVYYWARDHRLHHKYSETDADPYNSQRGWFFSHIGWLCCKKHPDVTLKGREIDLSDLRNDKLVMFQKKHYLILMPLICFVLPTVVPMYYWGESLNCAWHCFTLLRWCASLNIVWLVNSSAHMYGKRPYDKNIAPTNEAFLMWFRVGEGYHNYHHVFPWDYKSAELGKYSRDATTYFIDFFARIGWAYDLKSVSTEVLRQRITRTGDGTHPVWGWGDKDQPQEDVDSTTITHR---
>A0A7I0Z411	413	0.567	2.858E-125	25	353	357	16	364	367
-------------------------GELSQLDPPRQRRDYEWQIVWRNVLAFVYLHMATLYGIYLiLIGKTKILTLIFAVTISAMSAMGVTAGAHRLWAHRAYKARWPLRIFLAVMQTMAFQNHIYEWVRDHRVHHKFTETDADPHNAKRGFFFSHMGWLMVRKHKAVFEKGASVDMSDLEKDPIVMFQKKTYLVLMPLLCFVVPAWLPVVLWNENPWVSWYVASMLRYTISLHFTWLVNSAAHIWGNRPYDQYIGATDNKAVAICAFGEGWHNYHHVFPWDYKAAELGNYSTNLSTALIDFAAKYGLAYDLKTVSIEMIRKRVSRTGDGSHPlsskkeslnqhdhhhpenpVWGWGDEDMTEEEKKLAEIAHK---
>B3LZG6	413	0.564	3.913E-125	0	353	357	0	350	355
MPPKSND-ITGVLYESDA--ETLDGGLAKDLGQLKTTDGSKLQLVWRNIVLFVILHLSSLYGVWLLFTTATWTTFLLFPVALVVTALGISGGAHRLWAHRTFKANVPLRLIFLFLNTLAFQDAVYIWARDHRVHHKYTETDADPYNSRRGWFFSHIGWLCCRKHPDVVAKGKQIDLSDLEADPLVMFQKKYYLWLMPPICFLLPTVLPMYLWGESLNCAWHVMALLRWCTTLNLIWLVNSSAHMFGMRPYDKNISPTDESFLVGLRFGEGYHNYHHVFPWDYKSAELGPYSKDVTTGFIDFFARIGWAYDLKSVSCDLVRKRVQRTGDGSHPVWGWGDKDQQREDIVGTTVTHQ---
>A0A437BQL8	413	0.568	3.913E-125	21	353	357	20	371	374
---------------------DDMPKITTARQSSGKNRDYEWQIVWRNVLGFIYLHAAFVYAMYLTVTGrFKVYTYIFALSFSILSAMGVTAGAHRLWAHQAYKAKWPLRLVLAILQTMAFQNHIYEWVRDHRVHHKFTETDADPHNAKRGFFFSHMGWLMVRKHKDVFEKGITIDMSDLEKDPIVMFQKKTFLFVMPLLCFVIPAWIPYYFWNEDPWSSWYIAAIWRYTLSLHFTWLVNSAAHMWGNRPYDKYIGATDNKTVAICAFGEGWHNYHHVFPWDYKAAELGNYSTNMSTGLIDLAAKWGLAYDLKTVSVEMIRKRAARTGDGSHPssqrakdsdddhhhpenpVWGWDDKDMPEEDRLCAEIHRK---
>A0A821RY61	412	0.606	5.359E-125	0	337	357	0	327	339
MPPH-QQTSSWVLYESDASKET--PEVPP------SAEQRKWQVVWRNVILFALLHIGGVYGAYLFLFKAMWATRTFAVFLYICSGLGITAGAHRLWAHKSYKARLPLRILLTVFNTIAFQDSALDWARDHRMHHKYSETDADPHNATRGFFFSHVGWLLVRKHPEIKAKGNTIDMSDLKADPILRFQKKHYMILMPIACFLMPTYVPT-LWGETLWNAYFVCSIFRYVYVLNVTWLVNSAAHKWGSKPYDKNINPVETKPVSLVVLGEGFHNYHHVFPWDYKTAELGNYSLNITKLFIDTMAKIGWAYDLKTVSTEVIEKRVKRTGDGSHEEWGYED-------------------
>A0A6I8TUK3	412	0.538	5.359E-125	2	354	357	21	414	416
--PNNNQikANKSILNVRTTTEPTTIVTAKArvQVDELQKTDssssssssstsssYFQAALVWRNIIAFVYLHGGFLYGLYLAFTVAKGSTILLAFILGLFGAFGITAGAHRLWSHRSYKAKWPLRLILMISQTLAFQNSIYEWVRDHRVHHKFTDTDADPHNAKRGFFFSHIGWLMMKKHPDVRQKGKTVDMADLETDPIVMFQKKYYAVLMPLFCFVIPTYLAYYFLDETFSNSWYIVAIFRYVLSLNGTWLVNSAAHIWGTKPYDRKISPTNNTFVAIAAVGEGWHNYHHVFPWDYKTSELGKYSTNFTTAVIDFFAKIGWAYDLKSVSDDMIKKRVLRTGDGTHTyseehlrekmvdyinnldhdnenvVWGWDDHDMAEDDRRDATVSNKK--
>UPI001D07E878	412	0.517	5.359E-125	0	352	357	0	432	440
MAPNLLGSTAIFLAeatttgqEDSTTTtlrktaTTTLPQISTDSTTttsySKPStssssnntstpvvqrkyrPDYEWKIVWRNVIAFLYLHISSLYGLYLMFTVARGYTNLWAIFYAYLAGMGITAGAHRLWAHRAYKAKWPLRLILCMLQTMAFQNHIYEWVRDHRVHHKFTDTDADPHNANRGFFFSHIGWLMVKKHKDVVTKGKTVDMSDLENDPIIIWQKRTYLVIMPLLCFFFPAWVPYYFWNEDPYVAWYVAAITRYTLSLNGTWLVNSAAHIWGTKPFDKSISPTDNVKVAVFAFGEGWHNYHHVFPWDYKAAELGNYRTNFTTAFIDMFAKIGWAYDLKTVPVSMVLKRLNRTGDGTHInhgkqiensetkieseaikennnnnnnleakvqhylnhnhhlehqIWGWGDKDMEDADIKDAEIIN----
>UPI000EFE94C9	412	0.623	7.338E-125	32	354	357	15	342	345
--------------------------------DTRPKQPY-QPIVWRNVILCSLVHLGALYGAYLAFASAKITTTIFAISLYQITAIGVTAGSHRLWSHRAYKAKWQLRLIIITLNTIAFQNSVYEWARDHRLHHKYTDTNADPHNSNRGLFFSHVGWLLCRKHPDVVEKGRTIDTSDLLADPIVAYQKKYFWFLITWACFIVPTLIPVYCWGETWSNSWYVAVLLRYALTLNGIWLINSAAHAWGGKPYDRYINPTENLAVAVMSVGEGWHNYHHVFPWDYKAAELGNYKFNFTTAFIDLFAKIGWAYDLKTASTELVRKRTSRTGviespDNSVPLpWGWDDKDCPQSDRMEVTIVNRK--
>UPI001E27043A	412	0.595	7.338E-125	39	353	357	30	363	366
---------------------------------------YEWQIVWRNVLAFIYLHVATLYAFYLIFTGrAKGITVVFGMVIAIMGGMGVTAGAHRLWAHRAYKARWPLRLFLAIMQTMAFQNHIFEWVRDHRVHHKFTETDADPHNARRGFFFSHIGWLMVRKHKDVFEKGASVDMSDLEKDPIVMFQKKTYLVIMPLICFVIPTWIPVVLWNENPWSSWYVAAIFRYTVSLHFTWLVNSAAHIWGNKPYDKYIGATDNKAVAICAFGEGWHNYHHVFPWDYKAAELGNYSTNMSTALIDFAARYGLAYDLKTVSQEMIRKRVTRTGDGSHPldsetqksdedhnhpenpVWGWDDQDMTEEEKKLAEIAHK---
>A0A8B8HF69	412	0.577	7.338E-125	39	353	357	32	365	368
---------------------------------------YEWQIVWRNVLAFIYLHVATFYAFYLIFTGrTKIFTISFAVLFAIMSAMGVTAGAHRLWAHRAYKARWPLRLFLALMQTMAFQNHIYEWVRDHRVHHKFTETDADPHNARRGFFFSHMGWLMVRKHKDVFEKGASVDMSDLEKDPIVMFQKKTYLVVMPLLCFLVPSWIPVVLWNESPWTSWYVASMLRYTISLHFTWLVNSAAHIWGNRPYDKYIGATDNKAVAICAFGEGWHNYHHVFPWDYKAAELGNYSTNFSTALIDVAAKYGLAYDLKTVSLEMIRKRIARTGDGSHPsdkkvkdsdddhnhpenpVWGWDDKDMPEEERKLAEIAHK---
>A0A0M3LAH8	412	0.581	7.338E-125	39	354	357	40	376	379
---------------------------------------YEWQIVWRNVMAFVYLHVGLIYGFYLILTGnVKLWTPIFAVLFTLLSAIGVTVGAHRLWAHRAYKARWPMRLLLALLQTMAFQNHIYEWVRDHRVHHKYTETDADPHNARRGFFFSHIGWLMVRKHKEVFEKGAQIDMSDLEKDPIVMFQKKTYLVVMPILCFLLPSWVPVYCWGEDPWTSWYVASIWRYTLSLNFTWLVNSAAHIWGNKPFDKNIGATDNVTVAICAVGEGWHNYHHVFPWDYKAAELGNYRTNISTAVIDLAAKYGWAYDLKTVSVQMIKNRVARTGDGSHPsvqetkqvdddhdhahpenpVWGWDDKDMPEEDRLLVEISHQK--
>A0A8B8IYK7	411	0.630	1.376E-124	0	335	357	0	328	343
MPPQGQQTGSWVLFESDLNKDATTPIVPP------SAEKRKWEIVWRNVILFVFLHIGGVYGAYLFLTKAMWTTRLFAVILYLCSGLGITAGAHRLWAHKSYKAKLPLRILLTIFNTIAFQDSVLDWARDHRMHHKYSETDADPHNATRGFFFSHVGWLLVRKHREIKEKGHTIDMSDLKADPVLRFQKKYYLILMPLACFILPSIIPT-LWGESLWNGYFVCAIFRYVYVLNVTWLVNSAAHKWGSKPYDKNINPVETKSVSLVVLGEGFHNYHHTFPWDYKTAELGEYSLNLSKLFIDTMSIIGWAYDLKTVSSDVIMKRVKRTGDGSHKEWGY---------------------
>UPI001C8997BD	411	0.548	1.376E-124	0	352	357	0	350	351
MPPNSNKA-SEVLYE---PE----PEILEDTPPKhldlqlKTPKDYKLKWVWRNIILFVILHISAMYGVWLCFTEASWKTLFCFPVSIVIAIFGISGGAHRLWSHRAFKANLPLQLILLFCNTFAFQDSVYTWVRDHRVHHKFAETDADPYNAKRGWFFSHIGWLCCKKHPDVIAKGKEIDLSDLKRDSLIMFQHKYYLILMPLICFILPTLIPMYFWGESLNVSWHVMSIFRWCLSVNIVWLVNSSAHKFGMRPYDKNIGPTNESILMWMRLGEGYHNYHHTFPWDYKASELGPYSREVITWMIDCFAKLGWAYDLKTVSDDLVRKRVQRTGDGSHPVWGWGDKDQKMDDIVGTKLTN----
>T1PIA3	411	0.563	1.376E-124	0	356	357	0	359	361
MPPNLSteQSTTGILepQEADTI----DGGMVKDIEQLKHAKDRKLQIVWRNVIIFTYAGIAALYGLYLLCTaKPKWQSYVFTLATIYMGGFGITVGAHRLWAHRSYKAKLPMRILLMIFNTMSFQNPIFVWARDHRVHHKFSETDADPHNAMRGFFFSHMGWLMVRKHPDVLTKGKTVDVSDLKADPVVMFQLKYYGVLMYILTFIFPTVVPIWCWGESMTNAWHVCTAFRWWFILNGTWCINSVCHLFGNKPYDKSYNPGENLGISGLTIGECFHNYHHVFPWDYKAAELGGSRHNLSAAFIELCAKIGWAYDMKTVSPDIIKRRVLRTGDGTHPVWGWGDKDQTKEEIQSAVVIknNKKVK
>A0A2I9LPP9	411	0.598	1.884E-124	0	333	357	0	312	321
MAPNAQSTVT-----------------ETVTPPKRATPKQELQIVWRNVILFAFLHIGALYGFTLIFTSAKWQTILFAFFLYITSGLGITAGAHRLWAHRSYKAKWPLRVLLMFFNCIAFENDIYEWARDHRVHHKYSETDADPHNATRGFFFSHIGWLLVRKHPDVIEKGKNVDLSDVTNDPVVKFQKKYYIPLMVTSCFLLPTVIPWWLWGETVWNAFYVATIFRYCFTLNNTWLVNSAAHMWGNRPYDININPRENRLVALGAIGEGYHNYHHTFPWDYSTSELGW-KINLTTMFIDTMAYLGLAYDLKTVPKEMVMKRKERTGENS---W-----------------------
>J9JVI4	411	0.610	1.884E-124	31	354	357	14	344	347
-------------------------------PDARPIEkQPHQPIVWRNVILCSLVHLGALYGVYLAFTSAKITTTVFAICLYQITAIGITAGSHRLWSHRAYKAKWQLRVIIIILNTIAFQNSVYEWARDHRLHHKYTDTNADPHNSNRGMFFSHVGWLLCRKHPDVIEKGRTIDTSDLLADPIVAFQKKYFWFLIIWACFIIPTLIPVYFWGETWSNSWYVAVLLRYALTLNGIWLVNSAAHKWGAKPYDRSINAAENLAATIMSAGEGWHNYHHVFPWDYRSAELGNYKFNFTTTFIDLFTKVGWAYDLKTTSPEFVYRRALRTGliesqDDSVPLpWGWNDRDLPQSDRMEATIVNRK--
>UPI001E27D375	411	0.607	1.884E-124	0	335	357	16	341	355
MPPH-QQTTSWVLYESDASKET--PVVPP------SAEQRKWQVVWRNVILFALLHIGGVYGAYLFLFKAMWATRMFAVFLYICSGLGITAGAHRLWAHKSYKARLPLRILLTVFNTIAFQDSALDWARDHRMHHKYSETDADPHNATRGFFFSHVGWLLVRKHPQIKAKGHTIDMSDLKADPILRFQKKHYMILMPIACFLMPTYVPT-LWGETLWNAYFVCSIFRYVYVLNVTWLVNSAAHKWGSKPYDKNINPVETKPVSLVVLGEGFHNYHHVFPWDYKTAELGNYSLNITKLFIDTMAKIGWAYDLKTVSTEVIEKRVKRTGDGSHEEWGY---------------------
>A0A151WSE5	411	0.598	1.884E-124	19	353	357	28	374	377
-------------------KTVTQKLSTQKVQNMKP--KYQWIIVWQNMIAFIYLHLGALYGLYILIEAAKFYTFLWVIVVGVFTGIGITAGAHRLWAHRTYKAKWPMRVILMLLQTTAYQNNIYVWVRDHRVHHKFVDTDADPHNVKRGFFFSHMGWLLVRKHPDVINKGATIDMSDLEKDPVVIWQRRHYKIL-IILCFLLPTWIPCYFWNEKPIYAW-YSTLFRYTVSLNLTWLVNSAAHIWGIKPYDNTISPTNNLSVSIGAFGEGWHNYHHVFPWDYKAAELGNYRTNFTTAFIDFFTWIGWAYDLKTVTHSMIKKRADRMGDGSkyartnvhdeHHhshegvIWGWGDIDMELEDIQEAEIINK---
>UPI00083C52D8	411	0.514	1.884E-124	0	355	357	0	378	380
MAPNLIGA--SALFLDEATRSGESP-IKQQHQVVRPkrtpqGPQYSWNIVWRNVLGMLYMHIFSFYGLYLLFCVCKWKTFFWSLFLTIFGAQGVTAGAHRLWAHRCYKAKLPLRILLAFAQTIAFQNDLYEWVRDHRVHHKFTDTDADPHNAQRGFFFSHVGWLLVRKHKDIMTKGKTVDMSDMLADPVVRFQKKYYLLLTPICCLLVPMLVPCYYWNEKLYISWYVTTILRYTLSLNGTWLVNSAAHIFGTKPYDKNIGPTENKFVAAIAFGEGWHNYHHIFPWDYKASELG-YKLNVTTSIIDFFAWMGWAYDLKTVSRDMIERRSKRTGDGTrsptqseelleddqrregHGiaggIWGWGDGDMTAEDLNAAEVHNRQL-
>A0A6J2JRN9	410	0.579	2.580E-124	0	354	357	0	350	353
MPPQRKQEASWVLYETDA---NDLPEdAPPHVPPS--AEKRPWKIVWRNVILFFILHVGGVYGGYLFLFKAMWRTSIFAIFLYLCSGLGITAGAHRLWAHKSYKARLPLRILLTIFNTIAFQDAVVDWARDHRMHHKYSETDADPHNATRGFFFSHIGWLLLRKHPEIKAKGHTVDVNDLHNDPILRFQKKYYQILMPLACFIMPTYVPT-LWGETVWNSFYVCAIFRYVYVLNITWLVNSAAHMWGSKPYDKNINPVETRPVSLVVLGEGFHNYHHTFPWDYKTAELGDYSLNLSKLFIDFMAKIDWAYDLKTVSTDVIQKRAKRTGDGSHPVWGYDVGEVATEDkTDTTNLVNSK--
>UPI0008F9AD26	410	0.632	2.580E-124	24	354	357	42	375	377
------------------------PAIEEQTVDHSKQEAYRVRIVWKNVIFCSILHLKAIYGIYLIFTSAKIQTIVWGFLMYQAGILGITAGAHRLWSHGAYKAKWPLKLILIILNSSAFQNSVFEWVRDHRAHHKFSDTDGDPHNSQRGFFFSHVGWLLCRKHPDVMQKGSRIDIKDLEDDSLVQFQKRHFLKMVTLFCFIIPTVVPVYCWEETWKNAWYV-AIVRYAFVLNIIWLVNSGAHRWGQRPYDKFIKATENAGLSFLSLGEGWHNYHHVFPWDYRTAELGKFQTNPTTAFIDFFAKIGWAYDLKTVPLSLIRKRANRTGtrKNNHEgeVWGWDDEDMSKKDKDHAIILLKK--
>UPI0005F4561F	410	0.576	2.580E-124	37	353	357	45	376	379
-------------------------------------PKYERKIVWRNVILLTYLHIGAIYGLYFLITAAKFYTTLWVILIMYLAGLGVTAGAHRLWCHRSYKAKWPMRVILMVLQTAAFQNPMYEWVRDHRVHHRYTDTDADPHNSKRGFFFSHMGWLMVRKHPDVISKGPTIDMSDVEVDPIVRWQRKLYIVLMPLLCFVIPTWVPIYFWNERPMYAW-YAAIFKYVLSLHGTWLVNSAAHIWGMKPYDVTISATNSYGVSYLAFGEGWHNYHHVFPWDYKTSELNNYGSNITCAFIDFFAWLGWAYDLKTAKHDIIMKRATRTGDGStyeqtgdndeHYhtqgenIWGWDDVNMSLEDKQAANILNK---
>A0A8J2K6C7	410	0.572	2.580E-124	25	351	357	62	407	414
-------------------------GSKTDNSKSKRIEDEEPlKLVWRNVFLFIYLHTAAFYGAYLWLSgQVMWQTFLWGFLFYCMSGFGITGGAHRYWAHRAFKANTPLRLILAFMQTVAFQNSIHEWCRDHRVHHKFTESNADPHDARRGFIFAHIGWLMCRKHKDVKEKGKCIDMSDLEADPIVMFQKNYYVPLVLTISFFIPTLVPWLFWGENFITAWFFAAQFRYCITLHMTWLVNSAAHMWGLRPYDKTINPAENKSVAFWAFGEGWHNYHHVFPWDYKTAEVGQYRYNFTAAFIDFFAWLGWAYDLKSVPKNIVLQRVCRTGDGSHAnhvhtesekefehpeagPWGWGDADIPPEDIAVTEIL-----
>A0A139WH27	410	0.562	2.580E-124	15	348	357	304	637	643
---------------DEDMDKEDVSQIHKHRTKKMSTLETQVQIVWRNVILFIYLHVAAIYGLYFTFTAAKWPTILFTYFLTIISTQGTGAGVHRLWSHRSYKAKLPLRILLCIYQTHCLQNHIYEWVRDHRAHHKFSDTDADPHNSTRGFFFSHMGWLLVRKHPQVKIKGKLIDLSDLEEDQVVMFQKKYYLILAPFFAFLLPAWVPWYFWGEDLHGSWCVASMLRYALSLHGTWLVNSAAHMWGTRPYDRNIKATETNVVSYITNGEGFHNYHHTFPWDYKAAELGSYWGNWSTAFIDFMTKIGWAYDLKIVPPELVEKRAKRTGDGTHKVWGWGDKDIDKEEIEIV--------
>A0A8J6H7L2	410	0.518	2.580E-124	0	355	357	1085	1452	1458
MAPN----QLGnSLFLSETnsakpvqiISKQELPQIKSYVRSTKP--QYRWHIVWRNVLIFTYLHITAIFGIYYTFTLMQWRTFLW----------GTTAGAHRLWAHRTYKAKLPLRILLMVAQTFTLQNDIHEWVRDHRVHHKFTDTDADPHNSTRGFFFSHMGWLLVKKHKDVFIKGKTVDMSDVASDPVVRFQRKYYIILTPLLTFFLPTIIPWYFWNEHLAVCWCTATVLRYLMELHGTWLVNSAAHMWGAKPYDKNIRASENKMVSVITYGEGWHNYHHVFPWDYKAAELGNYRLNTTTAFLDLMAKIGWAYDLKTVSVDMINKRVKRTGDGSrvvdapaegddngHHhhhensIWGWGDKDMKTDDMELVEIHHQKL-
>A0A6G0U7S7	410	0.615	3.533E-124	15	354	357	9	344	347
---------------CNSTTLETPP-IEKQ--------PY-QPIVWRNVILCSLIHLGALYGVYLAFTSAKITTTIFAIGLYQISAIGITAGAHRLWSHRAYKAKWQLRLIIITLNTIAFQNSVYEWARDHRLHHKYCDTNADPHNSNRGLFFSHVGWLLCRKHPDVIEKGRTIDTSDLLADPIVTFQKKYFWFLITWACFIIPTLIPVYCWGETWSNSWYVAVLLRYTLTLNAIWLVNSAAHAWGGKPYDRFINASENLVASILSVGEGWHNYHHVFPWDYKTAELGNYHFNYTTAFIHLFAKIGWAYDLKTTSTELVRKRASRTGlvdsDGDPvPLpWGWDDKDCPQSDRMEATIVNRK--
>K7PD45	410	0.575	3.533E-124	0	350	357	0	343	349
MAPNSNDA-TGVLQE-----TDDDVSSNQVLQQITKSEKSKLIIVWSNVMYFVILHVGALYGLWLLLTSAQIWTCLWVFAMYEFGEICITAGVHRLWSHRSYKAKWPLRLFHTMGQTLAFQDAVVDWARDHRVHHKYSETDADPHNAKRGFFFSHMGWLMCRKSKQVKEKGKEPDISDLYADPILRYQKKYYMLFMPLMCFAFPTVVPLYFWNESLKTAFFV-NIFRYIFSLHATWLVNSAAHLYGEKPYNKHINPAENLAVSLIVNGERWHNYHHTFPWDYKAGEFGRYGTNLTTVFINAMAKIGLAYDLKFVPEDVVKRRVHKTGDGSHAVWGWGDKDQTVEEISKTIV------
>A0A8B8GZ85	410	0.581	3.533E-124	38	354	357	28	356	358
--------------------------------------NYKYNIVWKNVIAMIYLHFGGLYGCFLFFKlHETAYTSFWYIFMGLCTSMGITAGAHRLWCHRTYKAKWPLRFLLMLSQTLAYQNHIYEWVRDHRVHHKFTDTDADPHNARRGFFFSHIGWLLVRKHPDVIKKGATVDMSDLEKDPIVVFQRRWYYVLLVFVCIIIPVWIPCYFWNEKFITSW-YMNLGRYVWTLNSTWLVNSAAHMWGMKPYDVNIQPTENLFVSLFAFGEGWHNYHHVFPWDYKTGELGGYKTNLTTAFIDFCALLGQAYDLKTVPEEMIAKRIARTGNESscnkneiiHHhedmKWGWGDKDMKPHEIEETRIFNKK--
>D2KCJ1	410	0.532	3.533E-124	0	352	357	0	353	359
MPPQAeadTST-TGVLYESD--VQTKDGGLDREVAGMKYAGSKKYDLVYANIIWFILLHIASLYALYVAFADTMWQTNVFAFVCYLQSGMGITAGVHRLWAHKAFKAKWPLRLTLMLWNTMAFQDSVIDWARDHRVHHKYSDTDADPHNAVRGFFFAHVGWLCCRKSDQVKAKGQLIDMSDLENDPILAFQKKYYMKLMPLVCFILPTVIPVYGWDESWANAFLVPTLLRYAIVLNATWSVNSFAHFFGHRPYDNALNPRENLGVACVALGEGFHNFHHTFPWDYKSSELPFYTLpNPSSAFIDFMAYIGQASDLKTVSNAVVRRRAKRTGDGTHKIWGWDDTDLTAEFKKDVTIHR----
>UPI001569BCE6	410	0.581	3.533E-124	39	356	357	32	367	368
---------------------------------------YEWQIVWRNVLAFIYLHAATFYGFYLIFiGKTKILTIIFALVFSAMSAMGVTAGAHRLWAHRAYKARWPLRLFLALLQTMAFQNHIYEWVRDHRVHHKFTETDADPHNAKRGFFFSHMGWLMVRKHKEVFEKGSSVDMSDLEKDPIVMFQKKTYLVVMPLLCFIFPAWIPVALWNENPWTSWYVGSILRYTISLHFTWLVNSAAHVWGNRPYDKYIGATDNKTVAICAFGEGWHNYHHVFPWDYKAAELGNYSTNLSTALIDFAAKYGLAYDLKTVSLEMIRKRVTRTGDGSHPlgkkteesdedhhhpenpVWGWDDEDLTEEERKLADIAHK-LK
>UPI001E27894A	410	0.561	3.533E-124	26	356	357	57	403	406
--------------------------INPKYA---PLPTYKWHIVWRNVIAFVYLHVFSVYGLYLVFFKAHALTNMWMVFIAMAAGQGITSGAHRLWAHRTYKARLPLRIFLAAMQTIAFQNHLYEWVRDHRVHHKFTDTDADPHNARRGFFFSHIGWLMLKKHRDVFLKGKQVDLSDLRADPVVMFQKKYYLILMPILCFVFPTVVPWYYWGENFWVSWYVAGVLRYTVSLNITWLVNSAAHIWGMKPYDKGINPTENIFVAIAAQGEGWHNYHHVFPWDYKAAELGNYRMNISTAFLDFMHFIGQAYDLKTATKEMIDKRAKRTGDGSrklnqsddvdpgyHsylddgeHLWGWGDKDMKDDEVEGILKTN-NLK
>A0A8B8F3W9	409	0.586	4.838E-124	16	354	357	18	363	366
----------------DTMMETDLSVVEKNKQDRMdPSlnEPAKVEIIWGIVLFFVAGHLSAIYGLYLVFVSTKIYTTLFALSLWILSGLGVTAGLHRLWSHKSYKAKWPLRFILMLMSTMAFENHIYEWCMDHRIHHKYTDTNSDPHNAKRGFFFSHIGWLVVRRHEDYYDKCRKIDMSDLKTDPIVMFQKLLYIPLLLLICFIMPTMIPVYYWNESYTNAFFTSTMLRYIFTLNMTWLVNSAAHIWGNRPYDASINPSENLSVSLGALGEGWHNYHHVFPWDYKAAELGNYRANLTTAFIDFFALIGWAYDMKTVSNDMILKRAKRTGDGSHPngdgIWGWDDSNISIEDKKLTTIINKK--
>A0A5E4PXM5	409	0.624	9.072E-124	0	335	357	0	326	338
MPPHNQQTASWALFESDMAKEAApvLP----------SAEKRKWQIVWRNVILFALLHIGGVYGGYLFLTKAMWATRIFAVALYLASGLGITAGAHRLWAHKSYKAKLPLRIMLTVFNTIAFQDSVLDWARDHRMHHKYSETDADPHNATRGFFFSHIGWLLVRKHPEIKAKGPTIELDDLRADPVLRFQKKHYLILMPLACFILPTYIPT-LWGESIWNAYFVCAVFRYVYVLNVTWLVNSAAHKWGSKPYDKNINPVETKSVSLVVLGEGFHNYHHVFPWDYKTAELGNYSLNLTKLFIDTMAKIGWAYDLKTVSSEVIEKRVKRTGDGSHEEWGY---------------------
>UPI001E68C604	409	0.617	9.072E-124	0	334	357	0	328	338
MPPQGQQQGSWVLYESDLNKDATPPPLVPP-----SAEKREWKIVWRNVTLFVLLHLGGVYGAYLFLTQAMWATRIFTVMLYLASGLGITAGAHRLWAHKSYKAKLPLRILLTVFNTIAFQDSVLDWARDHRMHHKYSETDADPHNATRGFFFSHVGWLLVRKHPEIKAKGHTIDMNDLWADPVLRFQKKYYLILMPLACFVLPTYIPT-LWGESLWNAYFVSAIFRYVYVLNVTWLVNSAAHKWGDKPYDKHINPVETKPVSLVVLGEGFHNYHHTFPWDYKTAELGHYSLNLSKLFIDTMAKIGWAYDLKTVSADVIEKRVKRTGDGTHPEWG----------------------
>UPI000A1D1438	409	0.553	9.072E-124	0	353	357	0	350	355
MPPNSKDT-TGVLYESDA-ETV-DGGLIKDIGQLKTTDGRKLQLVWLNIVLFVILHLSALYGIWLLMTKAMLTTILVFPFAMIFTALGISGGAHRLWAHRTFKANVPLRLIFLFLNTLAFQDAVYIWARDHRVHHKYSETDADPYNSERGWFFSHIGWLCVRKHPQVVEKGKQIDLSDLEQDRLVMFQKKYYMLLMPLICFVMPTVLPMYLWGESFNVSFQVMALLRWVTVLNLIWLVNSSAHMYGKRPYDKKISPTDESFLIWLRFGEGYHNYHHVFPWDYKSAELGPYSRDVTTAFINFFAWLGWAYDLKSVSPDLVRRRVQRTGDGSHPVWGWGDKDQCSEDVADTTITHQ---
>UPI001E2734F6	409	0.505	9.072E-124	0	352	357	0	350	358
MPPNVDPTPSGVLFETDT-QTEDL-GLEKDVSVLKKAKPRKYEYVYFNIFWFIFLHTGSLYGIYLALTQAKWQTLVFAFAVHLMCAIGIGAGAHRLWTHRSYKARTPLRTVLMLWQTMGFQDDIFEWARDHRTHHKYADTDADPHNAERGLFYSHMGWLCCKKLPEVVEGGHRLELTDLYADPVVMFQRKHYLKLMPLLCFVLPTVIPVYFWNETWTSAFFIPTILRYTCGLNIVWSVNSFAHTFGYRPYDKSLNPRENIGVWMICV-EGFHNYHHTFPWDYRASEHPFFNmLTPTIVFIDIMAKIGQAYDLKTVSPEIIKQRAQRTGDGTHKLWGWDDPEFTEKLKSRYSVIH----
>A0A2S2P3Z0	409	0.617	9.072E-124	27	354	357	35	365	368
---------------------------EDKVNDLSSLEPVKINIIWGIVLFFVVGHLSAIYGLYLAFTSTSLLTTLFGLFSWILSGLGVTAGLHRLWSHKSYKAKWPLRFILMLMSTMAFENHIYEWCMDHRIHHKYTDTNSDPHNAKRGFFFSHVGWLVVRRHPDYYDKCLKIDMSDLKKDSIVMFQKTFYVPLLLLFCFILPTIIPVYFWNETYVNAFF-TTMLRYIFTLNMTWLVNSAAHIWGKRPYDASINPSENLSVSLGALGEGWHNYHHVFPWDYKAAELGNYRANLTTAFIDFFSLIGWAYDMKTVSNDMILKRANRTGDGSHPngdgIWGWDDSNISIEDRKLTTVINKK--
>UPI00062909EA	409	0.563	9.072E-124	32	353	357	33	366	369
--------------------------------NSKPT--YKWNIVWKNVIVFIYFHLGGIYGFYLWATNrTKIYTILWSIFVEYFAILGITAGAHRLWSHRAYKAKWPLRLVLMLLQTICYQNHIYEWVRDHRAHHKFTDTDADPHNARRGFFFSHVGWLMVRKHPDISKRGGTIDLSDLEKDPIVVWQRRLYIVLMPLLCFAIPTWIPYHFWNEKFTYSW-YSNLARYVFSLNVTWLVNSVAHIWGMKPYDMNICPVENKFVSMFAHGEGWHNYHHVFPWDYKTSEFGSYTTNFTTAFIDFCAFLGLAYDMKTAPNEMIRKRAAKTGDGSRYskneavryynledmKWGWGDVDMKPEEIQEVIIYNK---
>U5EY18	409	0.587	9.072E-124	42	354	357	78	414	417
------------------------------------------NFVWRNIIAFIYLHTAALYGLYLAITSAKIITFLFAYVLAVFGGLGITAGAHRLWAHKSYKAKWPLRLFLMLCQTLAFQNSIYEWVRDHRVHHKFTDTNADPHNAKRGFFFSHIGWLMLRKHPDVKNKGSTIDMTDLESDAFVMFQKKYYLIMMPIITFIIPTMTGCYVLGDSLKNSWYVVAIFRYTISLNFTWLVNSYAHIWGTKPYDKSISPTNTKLVGILAIGEGWHNYHHVFPWDYKTAEVQTYTTNWTLYFINLWAKWGLAYDLKTVSEEIIQKRVLRTGDGSHPcttendvqqklldyinsaaendehLWGWDDKDMTEADKLDAQILNQK--
>A0A0M9A4C5	409	0.562	9.072E-124	29	353	357	92	433	436
-----------------------------QSQKSSTQPEYEWKIVWKNVIAFTYLHIGALYGIYLAFAVTKLQTTLWGIFLCVFGELGITAGAHRLWTHRTYKAKWPMRFMLMIMQTTAFQNDIYEWARDHRVHHKFTDTNADPHNAKRGFFFSHVGWLLLRKHPDVIKQGATIDMTDLNKDPIVLWQRKWYRLLVLLFSFVLPVWVPCYFWNETLFNSWH-HNLLKYATILNITWLVNSAAHLWGYKPYDKNICPTENKIVAILSVGEGWHNYHHVFPWDYKAAEFGNFNKNITTALINFCALLGLAYDMKTVPIDVIKKRANRTGDGTrysedkdsqnhrdHHshedmKWGWGDVDMTPEEIQEVNVINK---
>UPI001C205064	408	0.501	1.242E-123	0	352	357	0	350	357
MPPLVDPVPSGVVFETDT-QTNDL-GLAKDVTNLKKASPKKYEYVWFNIFWFLFLHIGSVYGVYLALTSAKWQTNVFAFLVHLMCATGIGAGSHRLWTHRSFKAKTPLRTLLMIWQTMGFQDTIFEWARDHRTHHKYADTDADPHNAERGLFFSHMGWLCCKKNPEVIEGGRRLDLSDLYEDPVVMFQKKYYLIMMPILCFVLPTVIPVYCWNESWLNAFFIPTILRYTCGINVVWSVNSFAHKYGYRPYDKSLNPRENIGV-WLVCVEGFHNYHHTFPWDYRATEHPLWNmLTPTIMFIDAMAWIGQAYDLKTVSPEIIKQRSQRTGDGTHHLWGWDDPEFTEKMKAQFGVVH----
>UPI001C2057BA	408	0.622	1.701E-123	0	330	357	0	323	337
MPPQGHQADSWVLFESDA-----DKAGEPVVVQPK-AEKRKWEIVWRNVTLFALLHIGGVYGAYLFLTKAMWRTSLFAVVLYLCSGLGITAGAHRLWAHKSYKARLPLRLLLTLFNTIAFQDSVLDWARDHRMHHKYSETDADPHNATRGFFFSHVGWLLVRKHPEIKAKGHTIDLSDLKADPVLRFQKKYYLYLMPLCCFILPTYIPT-LWGESVWNAYFVCAIFRYVYVLNVTWLVNSAAHLWGSKPYDKNINPVETKPVSLVVLGEGFHNYHHTFPWDYKTAELGEYSLNLSKLFIDGMAKIGWAYDLKTVSPDIIEKRVKRTGDGSH--------------------------
>C7BBA9	408	0.516	1.701E-123	0	353	357	0	351	356
MPLNSGDTATGVLFESD--VETVDGGLTKDVSSLKTTDGSRLQLVWLNIVLFVIIHTASLYGVWLLLAEATWTTFLLFFPAVVMTILGVSGGAHRLWAHRTFKANTPLKLIFLFLNTLAFQDAVYYWARDHRVHHKYTETDGDPYNSQRGWFFSHIGWLCCRKHPEVVEKGKQIDLSDLEQDPLVMFQKKYYLLLMPLICFVLPTVVPMYLWGESLNVSFHVMALLRWCLSLNLIWLVNSSAHMFGMKPYDKNICPVDQGFLIFCRVGEGYHNYHHVFPWDYKSAELGKYSQDITTKFIDFFAYLGWAYDLKSVSQDLVRRRAERTGDGSHPVWGWGDRDQRMEDIGDTTITHQ---
>UPI00126760D5	408	0.533	1.701E-123	28	356	357	19	362	365
----------------------------PQYGETVKASGKENKVVWRNVILFTLLHISGLYGLYLCFFLRSWYTFFWATLIGLISGQGITAGAHRLWAHRTYKARLMLRITLMIAQTLALQTYIYEWVRDHRAHHKFTETDADPHNSNRGFFFSHIGWLMVKRHSEVKRKGKTIDMSDLEADPVVRFQRKYYIILVTVLCLFIPTFVPWYFWNEDIWVSWFTTTMFRLCVSLHITFMINSVAHIWGTKPYDKTSGAVENVPLAFLAHGEGWHNYHHVFPWDYKTGELGGYRLNTTTMLIDFFAKIGWAYDLKTVSIETIEKRAQRTGDGSriavtkcavdnvdnHHtnVWGWGDTDMKEQDIDDVKYHNQ-LK
>A0A6J1WLP4	407	0.646	2.330E-123	36	352	357	29	343	349
------------------------------------ADKRKWDIVWRNVIIFLLLHTGAVYGAYLLCGQIKFSTVIFTAFMIVYSGLGITAGAHRLWAHKSYKARLPLRIILTIANTIAFQDSVLDWARDHRVHHKFSETDADPHNATRGFFFSHIGWLLVRKHPQIKEKGRIIEMDDLWRDPVLKFQKKYYKFLMPFACFILPTYIPT-LWGESVWNAFFVCAVFRYIYTLNVTWLVNSAAHKWGSKPYDKNINPVETSPVSFLVLGEGYHNYHHTFPWDYKTGELGN-RLNFTKLFIDFMAKIGWAYDLKEIPLDVVQKRVLRTGDGSHAVWGWGDKELSCDDKKETLIIN----
>UPI000B90950D	407	0.598	2.330E-123	42	351	357	83	398	407
------------------------------------------KIVWRNVAIFAYLHAFAAYGAYLWLSgQVMWQTFLWGFHYYIMSGFGITAGTHRYWAHKSYKAKMPLQIFLAYMQTIAFQNSIHEWCRDHRLHHKYTETNADPHNAKRGFFFAHMGWLMARKHEAIKIKGKGLDMSDLEADPVVMFQKKWYLLLVLFGCFVIPTLVPWIFWGESLKVAFFFAAMFRYCATLHCTWLVNSAAHLWGPRPYDNRINPAENKTVSWWAFGEGWHNYHHVFPWDYKTAEVGVYRYNFSAAFIDFFAKIGWAYDLKTVPEHIVKARVARTGDGTHEefhggPWGWGDNDIAVEAVEVTETL-----
>A0A8J6LB22	407	0.551	2.330E-123	23	355	357	192	523	529
-----------------------LPQTKPYIRSTKP--QYRLQIVWRNILIFAYLHIAAFYGIYYMFTLMQWRTFVW--------------GAHRLWAHRTYKAKLPLRILLAIGQTLALQNDIYEWVRDHRVHHKFTDTDADPHNSNRGFFFSHMGWLLVKKHKDVFTKGKTVDMSDVESDPVVRFQRKYYLILTPLLTFAFPAIVPWYFWNEHPSVCWYTVAILRYLVTLHGTWLVNSAAHIWGVKPYDKNINATENKTVAIIALGEGWHNYHHVFPWDYKAAELGNYRMNVTTALLDLMAKIGWAYDLKTASVEMINKRVERTGDGSrvvdapaegHHhhhensIWGWGDKDMKADDMELVEIHHQKL-
>UPI001CA9B8AE	407	0.589	3.190E-123	38	352	357	9	336	337
--------------------------------------QYKWDIVWESVIVFLYLHISCLYGIYLSFTSMKLYTTIFIITSLRINGLGITAGAHRLWAHKAYKAKWPMRVILMILQTLSFQKSIYDWVRNHRVHHKFTDTDADPHNSKRGFFFSHIGWLLMRKHPDVKTKGATIDLSDLEKDPVVVWQRRYYKIFMPLVCFIIPTWIPVYFWGESVMNAW-YATVTRYILVLHITCLVNSAAHMWGAKPYDSAITSTEIPVVSFLAYGEGWHNYHHVFPWDYKTSELGNYKISLTTKVIDGFAKIGWAYDLKTVTHDLIEKRASRTGDGSiykhvsdkHEtkynnsIWGWDDPDIVPEDIKYAKILN----
>A0A1B6CBB8	407	0.561	3.190E-123	9	354	357	6	347	350
---------TGQLFEEDAV-----PQLET-AEKIAPV-KHIPKIYWRNVFSLCYFHIAGLYGLYLTFTEAKWQTLAFVAAMYLMTKIGITAGVHRLWTHRSYKANFPLRALLMFFFTLSFEGKVYVWARDHRVHHKYQETEADPYNARRGLWFSHMGWLMQSKNPLVIEKGKGIDLSDLTSDKLVMFQKNYYWLLVYVICFFLPTYIPMHYWGESLITAWHVAVCLRYAISFNATWLVNSVAHKYGNRPYDINFFASENPTVSIITLGEGWHNYHHTFPWDYKTSELGNYGFNLTTAFIDFFAKIGWAYDLKTVPPALIRKRALRTGDGSHqpqDSWGWNDKDLPSDEREEALIINKK--
>UPI00158885DB	407	0.549	3.190E-123	0	351	357	0	350	353
MSSNSKTIPSFVIRD----QIYTDESIMTKCDtEEINQKHYIPKIKWLDLSVQIFIHVGCLYGLYLMFTKAKLLTSIWAFVIIYTSGFGITAGAHRLWSHRAYKAKWPLRLLLVLLFTITGQRHVYAWALDHRVHHKYSETDADPHNAKRGFFFAHVGWLFTEPHPDVVAKRKAVDMSDLIADPIVMWQKRYYIPLFALLAIGLPVLTPWYFWNESLWTSFWVSFNFRFCVTLNIAFFVNSVAHMWGQKPYDKYISPVENIAVSIAALGEGWHNYHHVFPWDYKTSELGNYSFNITTGFIDAFAKFGWAYDCKSVSSGMIRRRANRTGDGSHikNIWGYGDDDIPQEDLEELETM-----
>A0A8J5DXX4	407	0.539	3.190E-123	0	353	357	0	390	393
MAPNIIGN-SFILAET-TIEpnnansvrilsaknDTRLHEIHKTNHSTKGLFSFnKSDIVWRNVIAFLYLHIAASYGVYLLASGrAQLLTFGIAYVYGALGGFGITAGAHRLWAHKAYKAKWQLRLILMIFNTISFQNSIFEWVRDHRVHHKFCDSDADPHNVQRGFFFSHMGWLLLKKHPDVKSKGASIDMSDLKQDEIVMFQRRHYLKIMPIFCFVIPTLIPMYVLNESLSGSFYVGAILRYVITLHSTWLVNSAAHMWGMKPYDKNIRSANNIFVSLVSYGEGWHNYHHVFPWDYKTAELGDYRYNFSTAFIDFFAKIGWAYELKTVSDDMIRKRAARTGDGSnkysrcirngvvrkedleHHdddsmVWGWDDKDMNDEDKDDALIIKK---
>UPI000763A432	407	0.530	3.190E-123	5	351	357	45	396	398
-----TDAPHSP-----PTPIVHRPS-KPKTDAQQVG--YKWQIVWRNVISFIILHSIAIFGFYLLLcGHVQIKTVLFMFAVAACSALGITVGAHRLWAHRCYSARLPMRMLLAVFQTLAFQNHIYEWVRDHRVHHKFTDTDADPHNSSRGFFFSHMGWLMVRKHPDVSGKGGAVDMKDLEADPVVMWQKKYYLWLVPLVTFLIPSFIPYWFWQERFWYAFVVVGVTRYMISLHFTWLVNSAAHIWGTKPYDKNITPTENPTVALLAFGEGWHNYHHAFPWDYKAAELGNYRLNFSTAFIDACAWLGLAYELKTANASLVEKRSRRTGDGTkqHHhhnhqhteggVWGWGDEDMAEDDKRIAQVI-----
>A0A6L2Q648	407	0.588	4.368E-123	0	353	357	0	332	336
MAPNVTSSPTEVL---CTAESTLPASNEVRSEEEKPTLKYRREIVWPNVVMHIYLNSAALYGG---------------------GILGITAGVHRLWSHRAYRATWQLRLILMLLHTLAFQTSAHEWVRNHRVHHKHSDTDADPHNVRRGFFFTHYGWMLVRKHPAVKEKGKQIDCSDIDADPFLVFQKRYYIILMPILCFLIPTAVPVYLWGETWTNAYHIAAVLRQVVTLHMTLITNSITHWpdtWRKRPYDKNIYPSENFMVSLLTLGEGWHNFHHVFPWDYKTAEIGGNRINPTTRFIDWCARIGWAYDLKTVPMSVVKRRIERTGDGTHEIWGWGDKDMTMRDKDLVEVINK---
>UPI00083BD571	407	0.564	4.368E-123	28	353	357	19	348	351
----------------------------PETNEDRKR-KYEWDIVWRNIIAFIVLHVLSFHGVYVALRDWKIGILLFAYAYGLLVAQGITAGAHRLWSHRSYKAKLPLRILLLFFQTTAFQNSVFVWVRDHRMHHKFTDTDADPHNAKRGFFFSHMGWLFVKKQKEVKEKGKVIDMTDITNDPILMFQHRYYAPLMLICCFLIPTLIPVYLWHEDLYPSFAMAAAFRYIFSVHSTWLVNSAAHIYGMKPYDRNIGPTENKLVSHLACGEGWHNYHHVFPWDYKTSELGNYRLNLTLAFIDLCAKFGWAYDLKTVPHEVVTRRALRTGDGSRkirikEIWGWGDEDMTIEDTEAALIINK---
>UPI001C207F0A	406	0.580	5.981E-123	40	351	357	30	358	360
----------------------------------------ETQIVWRNVIAFIYLHVAVAYAIYLAFTKAKVQTVIFSFILSNVSGLGITAGAHRLWAHKAYKARWPLRLFLACLQTIAFQNHIYEWVRDHRAHHKFSETDADPHNAKRGFFFSHIGWLMVRKHRDVIEKGASVDMSDLKKDPIVMFQKKYYFLIMPMISFVIPTLIPMALWNESLSVSWHIASILRYTYSLHCTWLVNSAAHIFGNKPYDRHIGPTENKLVAILAVGEGWHNYHHVFPWDYKAAELGNYRTNISTALIDLAYKCGLAYDLKTVPSHLIEARVSRTGDGTHPsemkklehqedhhhlnpIWGWDDKDMTEEHKKLAKII-----
>UPI00143DAC7C	406	0.599	5.981E-123	38	353	357	43	388	391
--------------------------------------KYKWHVVWRNVIAFVYIHGAAVYGLYLVFTSAKFASFVTAIAIGVLSGVGITAGAHRLWAHRAYKAKWPMRMILMILQTVAFQNHIYEWVRDHRVHHKFTDTDADPHNAGRGFFFSHMGWLLVRKHPDVVKKGATVDMSDLEKDPIILWQKRLYIILMPIFCFLIPTWIPCYFFGEKPINAW-YLTLLRYALTLNGTWLVNSAAHIWGNKPFDKTISPTDSLAVGIGAFGEGWHNYHHVFPWDYKAAELGNYKGNITTAFIDMFAWMGQAYDLKTVSVAMVNKRAARTGDGSreprpekpdqeedyegHHhhhhhhhhdhshenvVWGWDDKDMAEEDMQDAEIYNK---
>A0A0L0CIK6	406	0.722	5.981E-123	78	354	357	379	655	658
------------------------------------------------------------------------------FGLYLISGLGITAGAHRLWAHRSYKAKWPLRLILMIFNTIAFQDAAYHWSRDHRVHHKYSETDADPHNATRGFFFSHIGWLLCKKHPEVKAKGKGVDMSDLRNDKIIMFQKKYYMILMPLLCFLLPTIIPMYGWNESFINSWFVATMFRWCFVLNVTWLVNSAAHKFGGKPYDKYINPSENSSVAILAFGEGWHNYHHVFPWDYKTAEFGQYSMNLTTAFIDFFAKIGWAYDLKTVSADIIKKRVKRTGDGSHEIWGWGDKDQPKEEIDAAVIINKK--
>K7PD28	406	0.531	8.190E-123	0	353	357	0	346	349
MAPNARDS-TGVLSEEDA--EITPEQIE---EVHKTSKNRHLPLVWRDVIKFAVLHALGFYGFYLMFTSARIWTSVLVFINYHLGILGITAGAHRLWAHKAYKARWPLKLFLAYIQTLAFQFDIIFWAKYHRVHHKYTETDADPHNAKRGFFYSHMGWTMVKKNPEFETRCNEIDLSDLYSDPIVNFQYKYYYQILFVVFLVVPTFIPMYFWNETFVNA-FCLNLSRYLLSLHCTWLVNSAAHLYGNKPYDKSLYSSENFWVTILVNGEGWHNYHHAFPWDYKASELGIYSTNMTAFFIDAMAKLGLAYDLKSVAPEVVKRRVERTGDGSHPIWGWGDKDQSEEDKRSALISHK---
>A0A4D6C9E9	406	0.549	8.190E-123	0	350	357	0	345	352
MSPKSEYQCTGKLFEDDFAE-EISP------APLKKEEEYKQEIVWKNVGYIVYFHVAALYGLYLIFTSGKIETFLFSVFLFIFSGLGITCGAHRLYAHRSFKATTPLKILFMIMNSMAFEDSIYEWVRNHRVHHKFTETTADPHDSRRGFFFSHCGWLMIRKHPDVKRKGQTVDVSDLEQDSVIMFQKKYYKYLMPFFTFFVPTIIPVLFWGESLNNAFHIAGMFRYTYLTNMVWLVNSAAHIYGMRPYDKNINPRENRLVAFLTLGEGWHNYHHVFPWDYRSSELGLFRYNFTTRFIDWMGQIGWAYDMKSVSRDIIQKRAKRTGDGSYykPVWGWDDQDLSSEIKKDAFI------
>UPI000B931569	406	0.527	8.190E-123	10	351	357	12	377	379
----------GVQVEYDDSKLTTdaphSPPTPIVHRTSKPKTypqqvGYKWQIVWRNVIGFVVLHSIAVYGFYLVFSGhVQIKTILFMLVVAACSALGITVGAHRLWAHRCYNARLPMRVLLAVFQTLAFQNHIYEWVRDHRVHHKFTDTDADPHNSSRGFFFSHMGWLMVRKHPDVSAKGCAVEMKDLEADPVVMWQKKYYLWLVPVVTFLIPSFVPYWFWQERFWYAFAVVGVTRYMISLHFTWLVNSAAHIWGTKPYDKNITPTENPTVALLAFGEGWHNYHHAFPWDYKAAELGNYRLNFSTAFIDGCARLGLAYNLKTANASLVEKRSRRTGDGTkrHHhqhhnhhhveggVWGWGDEDMAEDDKRVAQVI-----
>A0A834XVG7	406	0.661	1.122E-122	38	338	357	32	332	338
--------------------------------------KFRNDIVWKNVVIFMTSHLAAIYGAYLLVTSTKIPTIIFTYFLHMYSGFGITAGAHRLWSHRAYKARFPLRVLLMILNTISFQNSIWEWCRDHRVHHKYSETDADPHNAKRGFFFSHVGWLLLKKHPDVKEKGRGIDMSDLDADPVVAFQKKYYLFLMPLFAFILPTVIPVYLWNESWKSAFLVASIFRWIYNLNVTWLVNSAAHLYGDKPYDKGINPAENWWVSFLTRGEGFHNYHHTFPWDYKAAELPIYTCNLSLKFIDFFAKFGWAYDLKSVSPDMIKRRVQRTGDGNHNVWGNNDK------------------
>B4QPM3	406	0.548	1.122E-122	0	353	357	0	350	355
MPPN-TKDKTVVLYESDA-QTV-DGGLSTELSNPKTTDGRKMKLVWFNIVLFLILHISSLYGVWLFFTSATWTTFLLLWPAVVVTILGVSGGAHRLWAHRTFKANTPLKLIFLFLNTLAFQDAVYYWARDHRVHHKYTETDADPYNSQRGWFFAHIGWLCCRKHPDVVEKGKQIDLSDLEADPLIMFQKKYYLLLMPIICFVLPTVVPMYLWGESLNVSWHVMTLLRWCISLNLIWTVNSSAHMHGMRPYDKNICPVDQSFLIFFHVGEGYHNYHHVFPWDYKSAELGKYSQDVTTKFIEFMAYLGWAYDLKSVSLDSVKQRAQRTGDGSHPVWGWGDKDQLKEDVGVTTISHQ---
>A0A5E4MFP0	406	0.558	1.122E-122	31	350	357	39	369	372
-------------------------------PKHKTSPGYrKYQIVWRNVIAFILLHAMTIYGLYISIaGYVQIKTLLFMLAVGSCSALGITVGAHRLWAHRCYNARLPMRILLTLFQTLAFQNHIYEWVRDHRVHHKFTDTDADPHNSSRGFFFSHMGWLMVRKHPDVTTKGRTVDMKDLEADPVVMWQKKYYLWLVPIVTFLMPSLIPYWSWNERFWYSFFTVGVTRYMLSLHATWLVNSAAHIWGTKPYDKNITPTENPTVALLAFGEGWHNYHHAFPWDYKAAELGNYRMNFSTAFIDVCARLGLAYNLKTANASMVKKRSLRTGDSSsgdrghhrHPeVWGWGDEDMVEEDKRIVQV------
>UPI00143D0F2E	406	0.544	1.122E-122	14	355	357	26	371	373
--------------DTDCIVDEKKNGIHKREGDTDKIE-YIPQIKWPDLIAQAFIHFGCVYGFYLCLTQAKGLTFLWAFIMIYTSGFGITAGAHRLWSHRAYKAKWPLRLLLVFLFTITGQRHVYAWALDHRVHHKYTETDSDPHNAKRGFFFAHVGWLFTTPHPNVVAKREAVDMSDLEADPIVMWQKRLYVPLFALLAIGLPVFVPWYFWNETLWNSFWVGFNFRFSITLNIAFFVNSVAHMWGQRPYDKNISPVENIAVSIAALGEGWHNYHHVFPWDYKTGELGDYSFNITTAFIDTFARFGWAYDLKSVSPAMIRRRANKYGDGSHDvhdnqVWGYGDRDIPPEDLRELEKMETKL-
>UPI001CA867A4	405	0.590	1.536E-122	38	353	357	9	337	340
--------------------------------------QYKWDIVWESVIVFLYLHISCLYGIYLSFTSMKLYTTIFMITSLRINGLGITAGAHRLWAHKAYKAKWPMRVILMILQTLSFQQSIYDWVRNHRVHHKFTDTDADPHNSKRGFFFSHIGWVLMRKHPDVKTKGATIDLSDLEKDPVVVWQRRHYKIFMPLVCFIIPTWIPVYFWEESLMNAW-YATVTRYILALHFTCLVNSAAHMWGAKPYDSAITSTEIPVVSFLAVGEGWHNYHHVFPWDYKAAELGNYKLNLTAAFIDGSAKIGWAYDLKTVTHDLIEKRASRTGDGSiykhvsdkHEtkynnsIWGWDDPDIVPEDIKYAKILNK---
>A0A8D8V1F6	405	0.528	1.536E-122	0	354	357	0	346	350
MAPNSKSALLeEPKFDQ--------P-ITAVYEEKITKPKVEQPIIWRNVIAISLFHLVALVTPFYCWSRCKYNTIFWGIMIGSLGGFGVTGGVHRLWAHRSYSAKWPLRLILLLCYSIAGQNSVLNWVRDHRVHHKFSDTDADPHNANRGFFFSHIGWLMCKKHPEVIAKGNQLDLSDLFADPLVRYYQKAFIYFRFFLCFIIPPCMATYLWGEDIIVSFITLSFIRYVLSLNFTFLVNSAAHLYGYKPYDTRIFPSQNKWVSLVAMGEGWHNYHHVFPWDYKTAELGHYSTNWTTLVIDWFAWMGWAYDLKTVSPAVVTARVKRTGDGTHDVWGWGDKDMSLEDKVEATVLNGK--
>UPI000771CB3D	405	0.560	1.536E-122	25	354	357	30	357	359
-------------------------GEKIQDRDSKRID-YVPKIKWPDFLAQVFIHGGCVYGFYLIFTQAKLLTSLWAFLMIYTSGFGITAGAHRLWSHRAYKAKWPLRFILVLLFTITGQRDAYTWALDHRVHHKYSETDADPHNAKRGFFFAHVGWLFTTPHPDVVAKRQAVDMSDLEADPIVMWQKRLYVPLFALLAIGFPVAVPWYFWSESLWVSFWVNFNFRFSVTLNIAFFVNSVAHMWGQRPYDKNISPVENIAVSIAALGEGWHNYHHVFPWDYKTGELGHYSFNITTGFIDAFAYLGWAYDRKYVSPEMVRRRAKRSGDGSH-VWGYGDRDIPEEDLKELEAMDKK--
>UPI001954CBF7	405	0.592	1.536E-122	39	353	357	81	419	422
---------------------------------------YRTVLVWRNIIAFVYLHAGFLYGVYLSFTSAKGSTTLLALALGMFGAFGITAGAHRLWSHRAYKAKWPLRVLLMLSQTLAFQNSIYEWVRDHRVHHKFTDTDADPHNARRGFFFSHIGWLMVKKHPDVKQKGQTVDMSDLEQDQVVMFQKKYYFFLMPMFCFVIPTYMACYLLDESLTNSWYVVAIFRYVASLNGTWLVNSWAHIWGTKPYDKNISPTNSTFVGIAAVGEGWHNYHHVFPWDYKTSELGVYSTNLTTAVIDFFAWIGWAYDLKSVSDDLIKKRVLRTGDGSHQyseeqlrekmvdyinnldhenenvVWGWDDVDMKDADRKDATVSNK---
>A0A8D8W2P4	405	0.590	2.103E-122	40	354	357	16	330	334
----------------------------------------RDDLKWQNIALIVFSHTTAVWGLFKYGGQVKLATVLFAYVIGGIGGFGVTAGAHRLWTHRTYKAKWPLRVILLFCYSVAGQNSLFDWVRDHRVHHKFSETDADPHNSQRGFFFAHVGWLFLRKHPLVIEKGRTVDMSDVMADPLVMFHEKHFIWFKLIMCFIVPTLVPCYFWGEPFFISFLIMNFLRYILALNFTWAVNSAAHIWGNKPFDGRIMPAENRVVSFLALGEGWHNYHHVFPWDYKTAELGHYSTNWTTLLIDWFAWMGWAYDLKTVSPAVVTARVKRTGDGTHDVWGWGDKDMSLEDKVEATVLNGK--
>UPI001F13F5F2	405	0.510	2.103E-122	0	342	357	0	340	358
MPPHVDPTPSGVVFETDT-QTSDL-GLDKDVSVLKKATPRKYEYVWFNIFWFLFLHIGSVYGIYLGLTSAKWQTNVFAFAVHLMCATGIGAGSHRLWTHRSFKARTPLRILLMIWQTMGFQDSIFEWARDHRTHHKYADTDADPHNAERGLFYSHMGWLCVKKLPEVVEGGRRLDLSDLYADPVVMFQRKHYLKMMPILCFVLPTVIPVYFWNETWLNAFFIPTILRYTCGINVVWSVNSFAHKFGYRPYDKSLNPRENLAVWMICV-EGFHNYHHTFPWDYRATEHPILNmLTPTIMFIEFMAKIGQAYDLKAVTPEIIKQRAQRTGDGTHHLWGWDDPEFTE--------------
>A0A1I8NS51	405	0.548	2.103E-122	9	356	357	20	365	366
---------TGVLFEED--VETNDGGLAKDIESMKNAEKKKLEIIWLRVLFFVIVHIGGFYGAYLSVVSAKWQTNIFALILGIFASLGITVGSHRLYSHRAFKVNLPLELLILYMQTMCFHLSVYHWVRDHRVHHKYTETEADPHNAKRGFFFSQIGWLLVKKQQEVKEKAKGIDYSDVLNNPLVMFQHRHYFILTLFACYIIPTIVPIYFWNETFLNAFFVSVMLRHVCTVHGIGTINSVAHLYGNRPYDKNYNPTENNIVNILAVGEGFHNYHHVFPWDYKASELGHYALNLGATFIDFFAKIGWAYDLKTVSPQMIRNRVERTGDGSHPIWGWGDKDQSSEEIKNATILNKKVK
>A0A6L2PSZ3	405	0.588	2.103E-122	27	351	357	31	376	383
---------------------------EAKASDDK---RVERKIVWRNVILFMYVHVAALYGLYLGIVKAKGLTVVCGLLYGACGGLGITAGAHRLWAHRSYKAKWQLRVILGVFQTIAFQNHIYEWSRDHRVHHKFSETDADPHNAKRGFFFSHVGWLLLKKHPDVRNKGKAVDMSDLEKDFVVVFQRRYYALLMPLLTFIIPTIGPVYLWNEDPWVAW-YLTVFRWVLSLHCTWLVNSAAHMWGNKPYDKSISPSENISVAILAYGEGFHNYHHVFPYDYKTAELGDYMFNPTTAFIDFFARIGWAYSLKTMSKETILKRIARTGDGTHkfsskmnsaenadsnadkrrdshedHLWGWGDADMKTEDYKFVSVL-----
>K7PD27	404	0.522	2.880E-122	0	353	357	0	346	349
MPPNAHDS-TGVMFEDDS--EVSPQQIEDVLKLSK---NRDLPLVWRDVIKFVVLHVIGFYGFYLMFTSASIWTSVLVFVNYHLGILGITAGAHRLWAHKSYKARWPLKLFLAYIETLAFQFDIIFWAKYHRVHHKYSETDADPHNAKRGFFFSHMGWTMCEKNPEFETRCNEVDLSDLYADPIVRYQEKYYYQLLVLIFFVIPTCMPMYLWNESFENA-FCINLTRYLISLHCTWLVNSAAHFYGNKPYDRSLYPAENMLVTVLVNGEGWHNYHHTFPWDYKASELGLWATNTTAGFIDIMAKMGLAYDLKSVSPDMVKRRVKRTGDGSHNIWGWGDKDLTEEERQCAVITHK---
>A0A067RHH4	404	0.579	2.880E-122	15	353	357	1	368	371
---------------DTTVLTTETKGLHhsashfaRGADSQRPKENGiavhydgqlRHSIVWRNVVIFLYVHLAALYGIYVGIFQMKALTAIWVLGYGGLGALGITAGAHRLWAHRSYKARWQLRVILGIFQTIAFQNHIYEWARDHRVHHKFSETDADPHNAKRGFFFSHVGWLLVRKHPDVKRKGKLVDMSDLENDFVVVFQRRYYLILMPLMTFIIPTLVPVYLWDEDFWTAW-YCTMFRWVASLNFTWLVNSAAHMWGNKPFDESISAVENLSVASIGYGEGWHNYHHVFPWDYKAAELGTYRANLTTGLIDFFSRIGWAYDLKTVSVDMIRRRAARTGDGSRHadapleelhetdngIWGWGDKDMSIEDIKEVQIYNR---
>J9K131	404	0.524	2.880E-122	1	351	357	26	379	381
-APH-SPPPTPIVHRTSMPKT--HPQLQA---------GYKWQIVWRNVIGFIVLHSIAIYGLYLGLcGYVQIKTILFMIVVAACSALGITVGAHRLWAHRCYSARLPMRVLLAVFQTLAFQNHIYEWVRDHRVHHKFTDTDADPHNSSRGFFFSHMGWLMVRKHPDVSSKGGAVEMKDLEADPVVMWQKKHYLWLVPLVTFLIPSFIPYWLWQERFWYAFAVVGVTRYMISLHFTWLVNSAAHIWGTKPYDKNITPTENPTVALLAFGEGWHNYHHAFPWDYKAAELGNYRLNFSTAFIDGCARLGLAYNLKTANASLVEKRSRRTGDGTkrHHhqhhnhhhveggVWGWGDEDMAEDDKRVAQVI-----
>A0A3S2PIU8	404	0.603	2.880E-122	0	351	357	46	393	399
MPPQGQKKDSWVLYETDAKD-------EDVTHHVPPsAEKRELKIVWRNVFIFLYLHIAALYGGYLFLTSVMWKTRIATIILYVISGLGITAGAHRLWAHKSYKAKLPLRILLTFFNTLAFQDAVVDWARDHRMHHKYSETDADPHNATRGFFFAHVGWLLVRKHPQIKAKGKTIDLSDLWADPVLRFQKKYYMILMPLTCFIMPSVLPT-LWGESLWNGYFCTAIFRYVAILNSTWLVNSAAHLWGHRPYDKNINPVEIKAVCAAALGEGFHNYHHTFPWDYKTAELGHYSFNITKLFIDAMASIGWAYDLKTVSPDVIEKRVKRTGDGSHSVWGWSDqyiDDIYAEEENTAIVH-----
>A0A1I8QDS2	404	0.497	2.880E-122	0	354	357	0	403	406
MAPNIIGS-TFILAETAITNTDSnnnkainaAASATTKTTNAivKPtnstnqdaehKKPYQVEIVWHNILLFIILHSSALYGLYLVFAENAYVEFALSYICLFLGGMGITAGVHRLWSHRAYKAKLPLRIFLMLCQSLAFQNCIYEWTRDHRVHHKFTDTDADPHNSRRGFFFAHMGWLLCKKHPDVKEKGKQIDMSDLKADPVVMFQKKYYFIIMPVCCFVLPALFPYYYLGSSLKVCFFVGSMLRYCISLHGTWLVNSAAHFYGMKPYDKNISSVNNKVVSSITFGEGWHNYHHVFPWDYKAAELGNY-YNMTTAFLNIMARIGQAYDLKTVSDEMILKRIQRTGDGTHPsctdmnnnqlsgkgitaemlakldheneetmIWGWEDKDVSEEDRKCAKIIDKK--
>A0A6J1SIS7	404	0.544	3.943E-122	8	353	357	39	407	410
--------PVGQAVGSPAPPTATTMASAKASVVDRPvaEDPYAWHIVWRNVIAFAYLHYAAVRGLYVFFSGgIAFPTYLWTAVLVVLSAQGITAGAHRLWAHRAYKARLPLRVLLMLCQTLAFQNHIYEWVRDHRVHHKFTDTDADPHNASRGFFFSHMGWLMVRKHPDVRRKGAGVDMSDLEQDSVVMFQKKSYLVLMPLIAFFLPAYVPYKLWGESFWAAYYVSSMMRYVLSLHGTWLVNSAAHIWGMRPVDKSISPTENYFVAHVAFGEGWHNYHHVFPWDYKAAELGDYYGNITTAILDFMCYIGQAYDLKTVSKEMVERRVARTGDGTHPsvqdkqqphhhhhhhhhgdeVWGWGDKDMPQDDVLGATIINK---
>A0A8D8XFC9	404	0.595	5.399E-122	16	354	357	13	352	355
----------------NTLTMSETPDSIPDYEPNKKETP-RHHFVWWMIIMLTYLHTASIYGLYLVFTSsAKLATLIFATVLHLSGAIGVTAGAHRLWSHRCYKANLPLRIALMLCNTLAFQMSIFTWTRDHRVHHKYTETNADPYNAKRGFFFSHIGWLMVRKHPEVLEKLRQIDMSDLLEDPVVVFQKKHYLKLLILIYFVFPTVVPMFLWRESFSNAWHIAIVLRQIYILHATFLVNSAAHIWGQRPYDKFIQPSQNLGVAIIALGEGWHNYHHVFPWDYKTSELGTYSTNFTTAFIDFFARIGWAYDCKTVSPAMVATRAQRTGDGSHkDVWGWGDKDMTSEDKKDATVLHEK--
>A0A8J2W011	404	0.508	5.399E-122	0	342	357	0	340	357
MPPQADPTPSGVLFETDT-QTPDL-GLDKDVSILKKARPRKYEYVWFNIMWFLFLHIASAYGIYLVFTSAKWQTNVFAFLVHLCCAIGIGAGSHRLWTHRSFKAKTPLRILLMIWQTMGFQDCIFEWARDHRTHHKYADTDADPHNAERGLFYSHMGWLCVKKSPEVLEGGRRIELKDLYDDPVVMFQKRHYLKMMPILCFVFPTIIPVYFWNETWLNAFLIPTILRYTCGINIVWSVNSFAHVFGYRPYDKSLNPRENIAVWMFCV-EGFHNYHHTFPWDYRATEHPILNmLTPTIMFIDLMAKLGQAYDLKTVTPEIIKQRAQRTGDGTHHLWGWDDPEFTE--------------
>A0A482W2S5	404	0.528	5.399E-122	28	354	357	21	366	369
----------------------------TKFKDESSKPQYKWELIWRNIILYIIMHLTALYGLILVFVSAKVLTTVWTWFMLVVGLQGITSGVHRLWTHRSYKAKLPLRILLCIFQTIALQNHIYDWVTDHRVHHKYVDTDADPHNSKRGFFFCHMGWLFVKKHKDVIEKTKTIDLRDIEADPVVMFQKKYYhLVLAPLIGFLFPAWVPWYFWNENFVTSFFVATMFRYALTTNCTFLVNSVAHMYGTRPYDKNIRPTDNVPVTVITGGEGWHNYHHTFPWDYKTGELGNYTTNTSTALIDFMAKIGWAYDLKTVSEDMIMKRVNRTGDGTrkfdnhqvvddhdHHhegdnLWGWGDEDMKDEDLSYVKITHRK--
>UPI001EF9A4D9	404	0.552	5.399E-122	31	354	357	45	367	370
-------------------------------DSQRTTDVYIPRIKWPDLFVQIFVHGGCIYGLYLIFTEAKLLSALWAFVTIYTSGFGITAGAHRLWSHRAYKAKWPLRLLLVLLFTITGQRHVYAWALDHRVHHKYSETDADPHNAKRGFFFAHVGWLFTTPHPEVVAKRDAVDMSDLEADPIVMWQKRLYVPLFALLAIGFPVAVPYYFWDESLWISFWVNFNFRFCVTLNIAFFVNSVAHMWGQKPYDKNISPVENIAVSIAALGEGWHNYHHVFPWDYKTGELGSYSFNITTGFIDTFAKLGWAYDRKYVSAEMVRRRANRSGDGSH-IWGYGDTDIPPEDLKELEVMDRK--
>UPI000EFF411A	404	0.529	5.399E-122	17	351	357	31	383	385
-----------------PMPLVRRPS-KPKTYTHQEAE-YKWQIVWRNVIGFILLHSLAVTGFYiILCGQVQFKTILFMIFLGACSALGITVGAHRLWAHRCYNARLPMRVLLAVFQTLAFQNHIYEWVRDHRVHHKFTDTDADPHNSSRGFFFSHMGWLMVRKHPDVSAKGCAVDMKDLEADPVVMWQKKYYLWLVPVVTFLIPSYIPYWLWQERFWYSFVVVGVFRYMISLHFTWLVNSAAHIWGTKPYDKNITPTENPTVALLAFGEGWHNYHHAFPWDYKAAELGNYRLNFSTAFIDGCARLGLAYNLKTANASLVEKRSRRTGDGTkyhdhqhddhqqhnHHhmeggVWGWGDEDMAEDEKQIVQVI-----
>A0A194PN07	404	0.510	5.399E-122	0	342	357	59	399	418
MPPNVDPIPSGVVFETDT-QTADL-GLDKDVSLLKKATPKKHEYVWFNIFWFLFLHISSVYGLYLAFTSAKWQTNVFAFAIHQMCAIGIGAGSHRLWTHRCFKAKTPLRTVLMIWQTMGFQDSIFEWARDHRTHHKYADTDGDPHNAERGLFFSHMGWLCCKKSPEVIEGGKRIDLSDLYEDPVVMFQKKHYLKMMPILCFVLPTVLPVYLWGETWINAFFIPTILRYTFGINVVWSVNSFAHKFGYRPYDKSLNPRENIAVWMFCV-EGFHNYHHTFPWDYRASEHPLINmLTPTIVFIEAMAKIGQAYDLKAVSPEIIKQRTLRTGDGTHQLWGWDDPEFTE--------------
>UPI0018A1636D	403	0.525	7.393E-122	0	353	357	0	348	353
MPPNSNDTSTGVLFESDV-----DVGLTKDLPKLRTTDGSKLELVWLNIVLFVILHASSVYGVWLLFTEATWTTVLLFAPAVVMTILGVSGGAHRLWAHRTFKANTPLKLIFLFLNTLAFQDAVYYWARDHRVHHKYTETDADPYNSQRGWFFAHIGWLCCRKHPEVVEKGKQIDLSDLEADPLVMFQKKYYLWLMPVICFVLPTALPMYLWGESLNTSWHVMALLRWCVSLNLIWMVNSSAHMFGMKPYDKNICPVDQGFLISFHVGEGYHNYHHVFPWDYKSAELGPCSQDATTKFIDFFAYLGWAYDLKSVSLDMVRQRALRTGDGSHPVWGWGDKDQKSEDIGDTTITHQ---
>UPI000E6D5B4A	403	0.508	7.393E-122	2	342	357	6	344	363
--PQVDPVPSGVLFETDT-QTADL-GLDKDVSVLKKATPRKHQLVWGNIIWFLYLHIASLYGIYLVFTSAKWQTNVFAFLVHLMCAIGIGAGSHRLWTHRSYKARTPLRTLLMIWQTMGFQDCIFEWARDHRTHHKYADTDADPHNAERGLFFSHMGWLCCKKSPEVIEGGKRIDLRDLYNDPVVMFQRKHYMKMMPILCFVIPTVIPVYFWNETWLNAFMIPTILRYTIGINVVWSINSFAHTFGYRPYDKSLNPRDNIATWMICV-EGFHNYHHTFPWDYRATEYPLWNmLTPTIVFIDMMAKIGQAYDLKSVTPDIIKQRAQRTGDGTHYLWGWDDPEFTE--------------
>UPI0018CE09FA	403	0.534	7.393E-122	38	354	357	82	427	430
--------------------------------------PYKVEIVWGNIMLFIILHSTALYGLYLIFAESAYIEFGLIYITGFIGGLGITAGVHRLWSHRAYKAKLPLRIFLMLCQSLAFQNSIYEWTRDHRVHHKFTDTDADPHNSRRGFFFAHMGWLLCKKHPDVKEKGKQIDMSDLLADPVVVFQRKYYFIVMPICCFVLPALFPYFYLGSSLKVCFFVCSMLRYCLSLHGTWLVNSAAHFYGMKPYDTAISSVESKVVSIIAFGEGWHNYHHVFPWDYKAAELGTYKYNWSTAFINLMAKIGQAYDLKSVSEEMVLKRVRRTGDGTHSsaidcnnnstsgitnqmvsklnhddepvmVWGWDDKDILEDDRKKATIHEKK--
>A0A0K8TNU9	403	0.719	1.012E-121	77	354	357	2	279	282
-----------------------------------------------------------------------------AMLLYTVSGLGITAGAHRLWSHRSYKAKWPLRLILIIFNTIAFQDAAIHWARDHRVHHKYSETDADPHNATRGFFFSHIGWLLCRKHPDVKAKGQGIDISDLESDPILMFQKKYYMLVMPIACFILPTVIPVYCWNETWTNSWFVATMFRYTFILNVTWLVNSAAHKWGGKPYDKHINPAENTSVAALAFGEGWHNYHHVFPWDYKTAELGNYRLNLTTAFIDFFAKVGWAYDLKSVSSEIIEKRVLRTGDGTHSLWGWGDKDQDLDERENALILHKK--
>A0A6J1LQX2	403	0.712	1.012E-121	77	354	357	5	282	285
-----------------------------------------------------------------------------AFALYVVSGLGITAGAHRLWAHRSYKAKWPLRVLLVIFNTVAFQDAAYHWARDHRVHHKYSETDADPHNATRGFFFSHIGWLLCKKHPEVKAKGKGVDLSDLRADRVLMFQKKHYFVLMPLACFILPTVAPMYFWGESFVNAWFVATMFRWCFILNVTWLVNSAAHKFGGRPYDRFINPSENISVAMLAFGEGWHNYHHVFPWDYKTAEFGKYSLNLTTAFIDFFAKIGWAYDLKSVSPDIIKKRVKRTGDGTHATWGWGDKDQPKEEIDDAVITHKK--
>B7SB78	403	0.577	1.012E-121	0	352	357	0	347	353
MPPQGQAKSTWVLYETDVINDE---AEVPVTVPP-TAERRKWQLVWRNIILFGFLHIGAVYGAYLFLFKAMWKTCAFAIFLYLCSGLGITAGAHRLWAHKSYKVRLPLGILLTIFHTIAFQDAVVDWARDHRMHHKYSETDADPHNATRGSFFSHIGWLLVRKHPQIKAKGHTIDMSDLKADPVLRFQKKYCLTLMPLACFVLPTYIPM-LWGESLWNAFFVAAIFRYVWVLNVTWLVNSAAHLWGNKPYDKHINPVEIKPVSLVVLGEGFHNYHHTFPWDYKTAELGDCTLNFSKIFIDFTSKVGWAYDLKTVSTDVIQKRVKRTGDGSHALWGEDDKDLPTEEKIQASIFN----
>UPI001EDD0C3F	403	0.578	1.012E-121	9	347	357	21	363	378
---------LGVDGEDNDFKQQRSTLRSRNAVHSKPLEdsaakEPPMQIVWRNVLIFIYLHAAALYGGYLCFTVAKPSTLAWSFFLFLFGGFGITGGAHRLWAHRCYKAKLPLRIFAAVAQTIAVQNDIYEWSRDHRVHHKFSETDADPHNARRGFFFAHVGWLLCKKHPEVKRRGKTVDVSDLLQDPVVVFQRKFYIPLVLTLCFALPALIPWYYWGESFKTAFFVASIFRYVFTLNVTWLVNSAAHIWGNHPYDKEINPAENRMVAFLTSGEGWHNYHHVFPWDYKAAELGNYSMNMTTAAIDFFSWLGLAYDLKSVPQRIIRSRVNRTGDGSHPF-SLEDSQYTAEDIKE---------
>UPI0018D1DD6C	402	0.580	1.386E-121	36	352	357	36	351	356
------------------------------------AAPRKYEVVYFNLLTFGFAHLSSVYGLYLIFTAAKWQTNVFTAVIIIASGLGITAGAHRLWAHRTYKAKMPLQIILMILNTMAFQNTAIHWVRDHRLHHKYSDTDADPHNATRGFFYSHVGWLLVKKHPEVRRCGKLIDMSDIKSNPVLKFQKRYAIPLVLTVTFILPAAIPWYYWGETLNTSWHVAVMFRYVYTLNVTFLVNSAAHLFGYKPYDKNIMPVQNKFVSLTALGEGWHNYHHIFPWDYRTAELGNNSLNLTTHFIDFFAKIGWAYDLKAAPEDMIKTRAARTGDGSH-CWGWGDTDQDKEEREQAIIKH----
>A0A6G0YKZ3	402	0.612	1.386E-121	32	354	357	13	355	358
--------------------------------ETRPTEkQPYQPIVWRNVILCSLVHLGALYGIYLVFTSAKITTTVFAIGLYQISAIGITAGAHRLWSHRAYKAKWQLRLIIITLNTIAFQaihrgltdchilqNSVYDWARDHRLHHKYCDTNADPHNSNRGLFFSHVGWLLCRKHPDVIEKGRTIDTSDLLADPIVAFQKKYFWFLITWACFIIPTLIPVYCWGETWSNSWYVAVLLRYTLSLNAIWLVNSAAHAWGGKPYDRFINASENLVASILSVGEGWHNYHHVFPWDYKTAELGNYHFNYTTAFIDLFAKIGWAYDMKTSSTELVRKRASRTGlvDsGGDPVplpWGWDDKDCPQSDRMEATIINRK--
>UPI000614ABEB	402	0.572	1.386E-121	30	354	357	48	369	371
------------------------------YRSSKT--EYVPRITWPDLIAQIFIHAGCVYGLYLIFVEAKLLTTVWAFVIVYTSGFGVTAGAHRLWSHRAYKAKWPLRLLLVFLFTITGQRHVYAWALDHRVHHKYSETDADPHNVKRGFLFAHVGWLFITPHPDVITKRKAVDMSDLEADPIVMWQKRLYIPLFVLLTIVFPVAVPCYFWSESLWISFWVNFNFRFCVTLNIAFFVNSVAHMWGQRPYDKYISPVENVAVSIAALGEGWHNFHHVFPWDYKTGELGNYSLNITTAFIDFFAWIGWAYDCKYVSPAMVRRRANRSGDGSH-VWGYGDADILPEDLEELEMMNKK--
>A0A2S2QRH5	402	0.544	1.386E-121	29	351	357	35	372	374
-----------------------------RTTKSKTYPHWrKWRIVWRNVIAFTVMHVIAVYGFYLIFcGHVKVKTLLCMMVISVCSAFGITVGAHRLWAHRCYNARLPMRVLLAVFQTLAFQNHIYEWARDHRVHHKFTDTDADPHNSSRGFFFSHMGWLMVRKHPDVAAKGSAVDMTDLEADPVVMWQKKYYLWLVPIITFLIPSLIPYWVCNERFLYSFVVVGVTRYMLSLHFTWLVNSAAHIWGTKPYDKNITPTENPTVALLAFGEGWHNYHHAFPWDYKAAELGNYRLNLSTAFIDLCARLGQAYNLKTANASLVEKRSQRTGDGTkdhnhnhrhnpHHgeFWGWGDEDMAEDDKRVAKLL-----
>UPI0005F399A2	402	0.560	1.386E-121	3	353	357	19	380	385
---NVSQTK---LVEKETM-TQKL--LTQNAQNSRTNNKYEWKIVWRNVISLAYLHIVALYALYFILTmEIKPLTVIWNLAVGVLAGIAITGGAHRLWCHRAYKAKWPMRVILMILQTAAFQNHIYEWVRDHRVHHKFMDTDADPHNSKRGFFFSHVGWLMVRKHPDVISKGATIDMSDLEKDPIVVWQRRYYAVLMPLLCFVIPTLVPIYFWNEKPIYAW-YAAVWRYVTTVNGTWLVNSAAHMWGMKPYDSSISATNNYGVSYLAFGEGWHNYHHVFPWDYKTSELNNYGSNLTCAFIDFFAWLGWAYDLKTVGHDLIKKRAARTGDNSiyelegdlndeHHhtqekiIWGWEDADMSVEDKLAAEIFNK---
>E3UYX8	402	0.558	1.898E-121	0	350	357	0	341	352
MPPN--SANSEPLLHD----EVKEEQLEKLVAPQAGPRKF--QIVYPNLITFGYGHISLLYGAYLMFTFAKWQTIVFAHVMIILSGFGITAGAHRLWAHRTYKAKMPLQILLMLLNTLAFQNTAMDWVRDHRLHHKYSDTDADPHNATRGFFYSHVGWLLVRKHKEVKRRGKLIDLSDIENNPVLSFQKKYAIPLVSLVTFVMPTVIPMYFWGETLNNAWHVATLYRYVFVLNVTFLVNSAAHYWGCKPYEKSILPSQNHFVSLFALGEGFHNYHHVFPWDYRTAELGNNTLNPTTKFIDFFAWIGWAYDLKAVPDDMINNRKSRTGDGS-SLWGWGDKDQPKEEMNAAII------
>UPI00118380F0	402	0.516	1.898E-121	0	337	357	0	335	358
MPPLVDPIPSGVVFESDT-QTADL-GLDKDVSVLKKATPKKHELVWFNIFWFLFLHVSSVYGLYLVFTSAKWQTNVFAFAVHLMCAIGIGAGSHRLWTHRCFKAKTPLRVLLMLWQTMGFQDCIFEWARDHRTHHKYADTDADPHNAERGLFFSHMGWLCCKKSPEVLEGGRRIDLSDLYDDPVVMFQKKHYMKMMPILCFVLPTVIPVYFWNETWLNAFLIPTILRYTCGINVVWSVNSFAHTFGYRPYDKSLNPRENIGV-WLICVEGFHNYHHTFPWDYRATEHPLYNmLTPTIMFIDAMAMIGQAYDLKTVSPEIIKQRTHRTGDGTHHLWGWDD-------------------
>UPI00103F6D82	402	0.510	1.898E-121	0	342	357	0	340	359
MPPQVDPVVSGVLFETDT-QTPDL-GLDKDVSVLKKAAPKKYEYVWGNIAWFLFLHITSLYGLYLVFTSAKWQTNVFAFAVHLMCAIGIGAGSHRLWTHRCFKARTPLRILLMIWQTMGFQDCIFEWARDHRTHHKYADTDADPHNAERGLFFSHMGWLCCKKSPEVIEGGKRIDVSDLYADPVVMFQKKHYMKMMPILCFVLPTIIPVYFWGETWLNSFCVPTILRYTCGINVVWSINSFAHTFGYRPYDKSLNPRDNIGTWMICV-EGFHNYHHTFPWDYRATEYPLYNmLTPTIVFIDLMAKIGQAYDLKSVSPDIIKQRAHRTGDGTHYLWGWDDPEFTE--------------
>A0A6I8V4C8	402	0.555	1.898E-121	0	354	357	0	357	361
MPPNSdvielgpSPDTTDVLCETD----AGPKGTASDLSTLKTTDGRKLELVWINIILFIYVHTASLYGIWLMLTTTKWQTDVFAVILFSLASLGITAGAHRLWAHRTYKANVAVRLILLFFNTLAFQDAVYYWARDHRLHHKCTDTDADPYNSKRGWWFAHIGWLCCKKHPDVTAKGKLIDLSDLQRDPLVMFQKKYYLILMPILCFILPTLVPVYFWGESLSVAWHVPALTRWCLMLNVVWLLNSSGHMHGKRPYDRSISPTSLVFLIWLRYGEGYHNYHHVFPWDYKGAEMGHYSQDLPTILIRMFARLGWAYDLKSVSMDMVRKRVLRTGDGTHPVWGWGDKEHPQEDIDSTTITYKK--
>A0A1L8D6B0	402	0.488	1.898E-121	0	352	357	0	350	362
MPPQVDPTISGVLFETDT-QTEDL-GLDQDVSKLKKAGPKQYEYIWGNIAWFLFLHVGSLYGIYLGLTSAKWQTNVFAFLVHLMCAIGIGAGSHRLWTHRSFKAKTPLRVLLMIWQTMGFQDSIFEWARDHRTHHKYADTDADPHNAERGLFFSHMGWLCCKKNPEVIEGGKRLDLKDLYEDPVVMFQRKHYMKMMPLLCFVLPTVLPVYCWGESWTNAFFIPTILRYTIGINVVWSVNSFAHHFGYRPYDKSLNPRENIGVWMICV-EGFHNFHHTFPWDYRATELPFYNmLTPTIGFIELMAKIGQAYDLKAVTPDIVKRRSQRTGDGTHHLWGWDDPEFTEKLKSQLGVVS----
>UPI00083BDE05	402	0.528	1.898E-121	0	354	357	0	363	366
MSPNKEQVPptvYEVLEEkqrENDSKNRRLAETEDflSADESyrSSKAEFVPRIRWPDLVAQIFIHAGCVYGIYLIFAKAKLLTTLWAFATIYTSGFGITAGAHRLWSHRAYKAKWPLRLLLVFLFTITGQKHVYAWALDHRVHHKYSETDADPHNAKRGFFFAHVGWLFTTPHPDVVVKRKAVDMSDLEADPIVMWQKRFYIPLFALLTIGLPVMVPYYYWSESLWTSFWVNFNFRFCVTLNIAFFVNSVAHMWGQRPYDKYISPVENVVVSIAALGEGWHNFHHVFPWDYKTGELGTYSFNMTTGFIDAFARIGWAYDRKYVSPAMVRRRANRSGDGSH-VWGYGDADIPLEDLQELKLMDRK--
>A0A096XDC8	402	0.512	1.898E-121	0	356	357	0	371	374
MAPNSLSK---SEYLGEPVQIISKPNVEysIETQNKYNLPHNRWQIVWRNVLIFAYLHYAAFYGLYYMLTLAQWKSIIWGYAVILFASIGVTGGAHRLWAHRSYKAKLPLRIYLAFWQTVALQNHIYEWVRDHRVHHKFTDTDADPHNSNQGFFFSHMGWLMLKKHKDVFIKGKTIDLSDVAADPVVQFQKKYYLILAPILTFVFPAIVPWYFWNENPIVCYYSLAILRYILNLHGAWLVNSAAHIWGYKPFDKNINATDNISVAIIAFGEGWHNYHHVFPWDYKAAELGNYRMNFTTAFLDLMARIGQAYDLKTVSVEMINKRRKRTGDGTgvvdplvenkedhrHEdtVWGWGDKDMNQDEMNLVEIYNPSSK
>UPI001F00BAD6	402	0.578	1.898E-121	38	355	357	57	373	375
--------------------------------------QYVPKIKWLDLSAQIFIHGGCLYGFYLMFTQAKFVTSLWAFIVIYTSGFGITAGAHRLWSHRAYKAKWPLRLILVFLFTITGQKHVYAWALDHRVHHKYSETDADPHNAKRGFFFAHVGWLFTTPHPDVVAKRKVVDMSDLEADPIVMWQKRFYIPLFALLTIGLPVAVPYYLWSETFWTSFWVSFNFRFCVTLNIAFFVNSVAHMWGQKPYDKNISPVENIAVSIAALGEGWHNYHHVFPWDYKTGELGDYSFNITTGFIDAFARIGWAYDRKYVSPEMIRRRANKSGDGSY-VWGYGDVDIPKEDLQELETMDKKI-
>A0A6H5HDS4	402	0.671	1.898E-121	0	316	357	0	308	2505
MAPNVTSSP-----------VTELPSENIQGPDSGKvgnQESYKWDLVWRNVILFAYLHAAALFGLYLMCFSASWYTVAWAIFLYKCSALGITAGAHRLWSHKAYKARLPLKIFLAICNTISFQNHVYEWSRDHRVHHKYSETDADPHNATRGFFFSHVGWLLCRKHPLVKEKGKGIDMSDLEKDSVVMFQKKYYLILMPIGCFLMPTLVPMYFWGETFSNAWFVATLFRYTFTLNMTWLVNSAAHMWGDKPYDGTINPAENLAVAIGAAGEGWHNYHHVFPWDYKAAELGNYRTNFTTMFIDAMAKIGLAYDLKTVPKE----------------------------------------
>A0A0L7RGW3	402	0.535	2.599E-121	0	354	357	0	363	366
MCPdNERVPPT-VypeLEEENTeneTKNDRLAETEDflAADESyrSSMAEYVPRIAWPDLLAQIFIHAGWLYGLYLILTQAKLLTALWVFVTIYTSGFGITAGVHRLWSHRAYKAKWPLRLVLMFLFTITGQKDVYTWALDHRVHHKYSETDADPHNVKRGFFFAHVGWLFITPHPDVIAKRKAVDMSDLEADPIVMWQKRLFIPLFALLTIGLPVAVPCYFWSESLWISFWVNFNFRFCITLNIAFFVNSVAHMWGQRPYDKYISPVENVAVSIAALGEGWHNFHHVFPWDYKTGELGNYSYNLTTAFIDAFAYLGWAYDRKYVSSEMVRRRANRSGDGSH-IWGYGDKDIPIEDLKELKLMDKK--
>A0A482WP12	402	0.543	2.599E-121	0	353	357	54	437	441
MAPNVSGSPS-PLFgvtplagaeviqpssiqtktEQQLIQLTKLKQQQQQQQQQqQQRPKYKLQIVWRNVAAFLYLHIGCLYGIYLLLTTAKLATVIWMLLISSAGATGITAGAHRLWAHKAYRARWPLRLLLAVFQTLAFQNHIYEWVRDHRVHHKFTDTDADPHNSRRGFFFSHIGWLMVRKHPDVITKGKMVDMSDLERDWVVMMQKRFYLIAVPFFCFFIPTWVPVHYWGEKPWVAWYVAGICRYTLSLNFTWLVNSAAHML---PSSAalNITPTENVTVAMLAFGEGWHNYHHAFPYDYKAAELGNYRMNFTNAFIDFFAKIGWAYDLKVATPAMVQRRILRTGDGSHEsvthtsehqdeVWGWDDKDMLSEDKKMIEIINR---
>UPI000C143335	401	0.509	3.559E-121	21	350	357	7	334	336
---------------------EDLGNSE-KNEKEKNLAPHprKWDIAWRDCTISLIFHIGAAYGLYLSFTAAKWQTWVFAILLHVVTNLGVSVGAHRLWTHKSFQAKLPLRVILLFLFTMAFQYSVVSWSRIHRMHHKYTDTDADPHNAKRGFFFSHMGWLMIKKHPEV--KAHKVDMSDLMQDPLLRFQHRHYWEALFLLCFLLPTYIPT-MWGEQARTAFYICVCLRYIGSLHITWLVNSAAHMWGSKPYDKNMTPVEIRIISLLAGGEGFHNYHHVFPWDYRIAEFGGYSLNIGKLFIDIMAKIGWAYNLKSVPDELIEKRVKRTGDGTHPIWGWDDPDLPLEDRDMSIV------
>A0A1B6CF47	401	0.572	3.559E-121	25	347	357	13	333	338
-------------------------GTNEITVENKPQT-YIPCLRWPDLMAQIFVHGGAIYGLYLAFIDAKFLTGIWAFCLVYTSGFGITAGAHRLWSHRAYKAKWPLRLLLVFLFTIAGQRHVYAWALDHRVHHKYSETDSDPHDARRGFWFSHVGWLVLTPHPDVIARRKAVDMSDLEDDPIVMWQKRLYIPLFAIFCIGLPTLVPWYFWNETLWNSLFINFNLRFSITLNMAFAVNSFAHMYGSRPFDKNISPVENVFVSIGALGEGWHNYHHVFPWDYKTSELGDYTYNLSTWFIDSFARIGWAYDLKSVSSDMIRRRVERTGDGSH-IWGYGDEDMDVDDKNE---------
>A0A6G0U899	401	0.616	3.559E-121	29	354	357	34	363	366
-----------------------------RNDNMSSIEPVKIDILWGIVLFFVAGHLSAIYGLYLAFTSTKLPTTLFGLSSWIMSGLGVTAGLHRLWSHKSYKAKWPLRFILMLMSTMAFEvNHIYEWCMDHRIHHKYTDTNSDPHNAKRGFFFSHVGWLVVRRHPDYYDKCLKIDMSDLKKDSIVMFQKTFYVPLLLLICFFLPTIIPVYFWNETYVNAFF-TTMLRYIFTLNMTWLVNSAAHIWGQRPYDASINPSENLSVSLGALGEGWHNYHHVFPWDYKAAELGNYRANLTTAFIDFFSLIGWAYDMKTVSNDMILKRANRTGDGSHPngdgIWGWDDSNISTEDRNLTTVINKK--
>UPI001E1BB893	401	0.585	3.559E-121	29	353	357	96	428	436
-----------------------------KTDDAgcKAVGEVRPavQIVWRNVLIFIYLHVAALYGFYLCFTAAKLPTLVWAFALFVFGGFGITGGAHRLWAHRCYKAKLPLRVFAAVGQTLALQNDIYEWSRDHRVHHKFSETDADPHNARRGFFFAHVGWLLCKKHPEVIRRGKTVDVSDLLQDPVVFYQRKFYIPLVLIFCFAMPTVVPWYYWGESLTTAFFVASIFRYVITLNVTWLVNSAAHMWGNHPYDKGINPAENRFVAFITSGEGWHNYHHVFPWDYKASELGKYSTNTTKAIIDFFAWLGLAYDLKSVPESIIRSRVQRTGDGTHPFtledSPYVFDDMKFEETQFCEIIPK---
>A0A182U2F9	401	0.705	4.873E-121	77	354	357	8	285	288
-----------------------------------------------------------------------------AFVLYVVSGLGITAGAHRLWAHRSYKAKLPLRIILAVFNTIAFQDCALHWARDHRVHHKYSETDADPHNATRGFFFSHIGWLLCRKHPEVIAKGKQLDIADLEADPVLRFQRKHYMILMPLACFVLPTITPVYFWNETWTNAWFVATLFRWTFILNVTWLVNSAAHKWGDKPYDKSISPSENRTVASFAFGEGWHNYHHVFPWDYKTAELGNYRMNLTTAFIDFFAKIGWAYDLKTVSKEIVEKRVKRTGDGSHPTWGWGDKDQDQYEVKHATILNQK--
>E2C647	401	0.606	4.873E-121	0	350	357	0	331	339
MTSNIIRVPAEMLFEEET--VAEQQSIETM----KEQPKYVIHIIWRYVMLFLYLHIASLYGIYLAFTSAKLVTVIFA-------------GAHRLWSHRSYKAKWPLRLLLVILNTTAFQNSVIDWAKDHRIHHKYSDTDADPHNSNRGFFFSHMGWLLCRKHPEVMKKGKAIDISDLKSDPMLVFQKKYYALLMPLMCFILPTVIPVVCWNETWTNAYYICAVFRYIFLLNMTGLVNSAAHSIGNKPYDKYIKASQNKSVAIMISGEGWHNYHHVFPWDYKTAEYGNYSFNITTAFIDFFAKIGWAYDLKSTSEDMVRKRVEKTGDGSHDLWGWGDNDQTQEERNQMIV------
>UPI0018C356EB	401	0.544	4.873E-121	5	353	357	9	355	361
-----NSSVTGVLFESDA--DTADGALSADISQLKKAEKREFKLVWRNIILLSLVHLVGLYGVYLFFFHAKWPTRLFTIILYWMGTVAATAGAHRLWSHRSYKAKWPLRALLVFFNLTTFHFSCFHWARDHRVHHKYADTDDDPHNSSRGFFFAHVGWLLIEKPSNVVAKGKSLDLSDLYADRILMFEHKYYFKLVTLLGFVLPTIIPMYMWNESFINTFCVAVVLRLAIVLNAQWSINSVAHMFGTRPYDKNINPTQTVGVSIVCLGEGWHNYHHAFPWDYRAAEWGGSSLNLAAAFIEFFAKIGWAYDLKTVSPEMIERRVKRTGDGTHAIWGWGDKDLSRESKQNAIVLNK---
>UPI001954679D	401	0.533	4.873E-121	0	353	357	0	350	363
MPPNGKDT-TGVLYESD--VETLDGGLSSDLNTLKTTDGRKLELVWFNIVLFVILHISSLYGVWLLLTAATWTTCLLFVPIVVVTILGISGGAHRLWAHRTFKANTRLKLIFLFLNTFAFQDAVYYWARDHRVHHKYTETDADPYNSQRGWFFAHMGWLCCRKHPEVVAKGKLIDLSDLEADPLIMFQKKYYLLLMPIIAFLLPTVVPMYLWGESLNVSWHVMALLRWCVSLNFIWAVNSSAHMHGMRPYDKNICPVDQSFLIFFHVGEGYHNYHHVFPWDYKSAELGKYSQDVTTKLIDFMAYLGWAYDLKSVSLDLVKQRAQRTGDGSHPVWGWGDKDQREGDVDVTTISHQ---
>A0A1I8NWE4	401	0.573	4.873E-121	6	353	357	14	360	363
------DSVTGILNEEDLEVTET--ALEKDIRVLKSAKERKLEPAWLNIIIISYVALGSLYGLYLLLTnSVKLKTFVFATILSYSSGLAITAGAHRLWTHRSYKAKWPVKIFLLILNTVAYQNSVYVWARDHRVHHKYSETDADPHNAMRGFFFSHVGWLLCKKHPDVKAKGKGIDMSDLKSDPLVMFQHRHYFILMPLLSFVIPTLIPMYLWGETFSNSWHVSALLRWFYSVNWVWCINSVCHLYGNKPYDKRLNPGENNQISWLTLGECFHNYHHVFPWDYKTAELGGSMSNLGALFIETCAKFGLTYDLKTVPQDIIKQRIMRTGDGSHPIWGWGDKDQRPEEIANAVILEK---
>UPI001CA9EC84	401	0.526	4.873E-121	13	354	357	24	367	370
-------------NEDDEFTDYFPKDSANDLELSKENVEYTPRIKWPDLAAQMFIHFGCVYGFYLCLTQAKALTSLWAFVTIYTSGFGITAGVHRLWSHRAYKAKWPLRLLLAFLFTITGQRDVHTWVLDHRIHHKYSETDADPHNVKRGFFFAHVGWLFTTPHPSVIAKRKIVDMRDLESDPIVMWQKTLYIPLFALLAIALPVWVPYYFWNETLWNSFWVNFNFRFSITLNIAFFVNSVAHLWGQRPYDKNISPVENIAVSLAALGEGWHNYHHVFPFDYKTGELGNYSFNWTTGFIDFFEKIGWAYDLKSVSPEMVKRRADKCGDGSHEsqIWGFGDRDMPKEDFCELKKMERK--
>UPI001E1BAA4A	401	0.574	4.873E-121	17	347	357	47	374	389
-----------------TPETR--NGSHSKSPEDSVAKDPPMQIVWRNVLVFIYLHAAALYGFYLCFTAAKPSTLAWSFFLFLFGGFGITGGAHRLWAHRCYKAKLPLRIFAAVAQTIAVQNDIYEWSRDHRVHHKFSETDADPHNARRGFFFAHVGWLLCKKHPEVIRRGKTVDVSDLLQDPVVVFQRKYYIPLVLTLCFTMPAVVPWYYWGESFKTSFFVASIFRYVFTLNVTWLVNSAAHIWGNHPYDKGINPAENRAVAFLTSGEGWHNYHHVFPWDYKAAELGNYSMNMTTAAIEFFEWLGLAYDLKSVPDRIVRSRVHRTGDGSHPF-SLDDSQFTAEDIKQ---------
>A0A2J7PNI7	401	0.621	4.873E-121	43	351	357	110	433	439
-------------------------------------------IVWKNVILFLYVHLAAIYGFYLAFTKIKGITTVWGLVYTSCGGLGITAGAHRLWAHRSYKATWQLRIILGIFQTIAFQNHIYEWARDHRVHHKFSETDADPHNAKRGFFFSHVGWLLMKKHPDVKSKGKVVDMSDLEEDFVVVFQRRYYYILMPLLTFIIPTLVPVFLWNEDPWMAW-YSTMFRWVLALNCTWLVNSAAHMWGNKPYDKNISPAENMSVAILAYGEGFHNYHHVFPYDYKAAELGDYMLNPTTAFIDFFARIGWAYSLKTMSRKTIMARILRTGDGTHkrigrsnspdchtqedHVWGWGDADMKEEDCKFVSVL-----
>G8FQ78	400	0.535	6.673E-121	0	351	357	0	343	347
MPPNTKQK-----------EMYDPAGIPGKNEEmvhlVAPqAAPGKFEIVYRNIATFSYMHVAGLYGLYLCFTSGKWQTMVLAFVLYTFAEIGITAGAHRLWAHKTYKAKMPLQILLMVLNSIAFQNSAIDWVRDHRLHHKYSDTDADPHNATRGFFYSHVGWLLVRKHPEVTKRGKTMDMSDIYSNPVLRFQKKYAVPFIGIICLGLPTLIPMYFWGETLNNAWH-ITMLRYIANLNVTFLVNSAAHMFGNKPYDKNILPAQNISVSIFTFGEGFHNYHHVFPWDYRAAELGNNMLNMTTLFIDFFAWIGWAYDLKTVSSAVIESRAKRTGDGT-NLWGWGDKDMLREDQEAAEIL-----
>B3NCQ1	400	0.539	6.673E-121	0	353	357	0	350	354
MPSN-SEDITGVLYETD-VQTVG-GGLSRDLGRLKATDGTKMELVWLNIVLFVILHISSLYGLWLLFTASTWTTFLLFIPAVAVTTLGISAGAHRLWAHRTFKANTPLKLILLFLNTFAFQDAVYYWARDHRVHHKYTETDADPYNSNRGWFFAHMGWLCCRKHPAVVEKGKQIDLSDLEADPLVMFQKKYYLLLMPVICFFLPTVVPMFLWGESFNVSWHVMALLRWCISLHFVWLVNSSAHMHGMRPYDKNICPVNLSFLIFFRFGEGYHNYHHVFPWDYKSAELGKYSQDVTTKFIEFMAYLGWAYDLKSVSLDLVKQRAQRTGDGSHPVWGWGDKDQLKEDVGVTTRSHQ---
>A0A226EPV1	400	0.498	6.673E-121	0	356	357	0	393	396
MPPN-TSSPSATTMPSEE-PTLRRPTSNDKKNKAEHEDDPRLhdihstyfpplEIVWRNVGLFAYLHIAAAAGLYfLLSGQVGWRTLVWTFIWHLFGAFGITAGAHRLWAHKSYKAKAPLRALLAFMQTVSFQNSIHEWARDHRVHHKYSETHADPHNAKRGFFFAHMGWLMARKHVMVKEKGKAIDMSDLEADPIIMFQKKYYTPLVLLISFVIPAVVPWYFWGENFIVSWCFAAQFRYCVNLHSTWLVNSAAHMIGNRPYDVNISPSEVKSVAFFAFGEGWHNYHHTYPFDYKTAEMGNYDLNFTLAFIDFFAWIGWAYDLKTVSHKVIEERIKRTGDGSHPLshghhhhhhnhndgedhhvegsgdgvgpWGWGDKDIPIEDIEVTETLHP-LK
>UPI001CB6AE03	400	0.580	9.137E-121	38	354	357	48	363	366
--------------------------------------EYVPRIAWPDLMALLFVHVGCIYGLYLIFTEAKLLTTVWAFVITYTSGFGITAGAHRLWSHRAYKAKWPLRLLLIFLFTITGQKHVYAWALDHRVHHKYSETDADPHNAKRGFFFAHVGWLFTTPHPDVVSKRKMVDMSDLEADPIVMWQKRFYVPLFALLTIGLPVAVPCYFWSESLWTSFWVNFNFRFCITLNIAFFVNSVAHMWGQRPYDKYISPVENVAVSIAALGEGWHNFHHVFPWDYKTGELGNYTFNLTTGFIDAFASIGWAYDRKYVSPAMVRRRANRSGDGSH-VWGYGDADIPSEDLLELKRMDKK--
>W8B613	400	0.524	9.137E-121	24	348	357	51	403	410
------------------------PVAQTQsKADGATKEPYKMEIVWFNVFLFVILHSTAFYGAYLMWAENAYLEFLIAYGYAVLGGLGITAGVHRLWSHRAYKARLPLRIFLMLCQSLAFQNSIYEWCRDHRVHHKFTDTNGDPHNSGRGFFFAHMGWLMCKKHPDVKERGKAIDMSDIWADPVVRFQKRFYFVVMPICCFVVPALVPYFVLGSSLQVCFFVCSMARYALSLHATWLVNSAAHFYGMRPYEKNISSVDSKTVSIIAFGEGWHNYHHVFPWDYKAGELGTYKYNWTTAFLDLMARIGQAYDLKSVSQEMILKRVQRTGDGSHSsmidvnnnnvninelvskldhekettlVWGWDDQDICEEDREGA--------
>A0A1B6BZA0	400	0.771	1.251E-120	77	354	357	6	290	293
-----------------------------------------------------------------------------AILLYHFSGLGITAGAHRLWAHRSYKAKLPLRIILVVFNTLAFENHVIEWARDHRVHHKFSETNADPHNAKRGFFFSHVGWLLCRKHPDVLQKGKGIDISDLTSDKLLQFQRKYYLLLMPIICFIIPTFIPVYLWGETWTNSWFVATLFRYTFTLNMTWLVNSAAHMWGQRPYDQYINPSENLSVAIGALGEGWHNYHHVFPWDYKTAELGNYRANFTTAFIDFFAKIGWAYDLKTVSMAMIKKRVERTGDGSHPdhshegdVWGWGDKDLSQEDKEDALVMHRK--
>A0A1Y1L9W8	400	0.609	1.251E-120	45	354	357	23	331	334
---------------------------------------------WPMIIIYAYFHIVAVQGLYLAFTSAKIWTSLLVVFLYEVGILGITAGVHRLWSHRAYKATWQLRLLLTAFQTIAFQNSVIDWARDHRVHHKYNETDGDPYNARRGFFFSHIGWMFFRKHPDVIAKGRGIDFSDLYADPILFYQKKYYYYIMPIVCFLLPTYLPMYLWNETFTNA-FTINILRYILTLNSTLAVNSVAHRWGSKPYDKFLNPSENLSISLLTLGEGWHNYHHAFPWDYRTAELGKFSTNLTSVFIDLMAKIGWAYDLKSASEEMIKKRVMRTGDGSHEIWGWGDKDQPKQEITEAVINHAK--
>D2A4K2	399	0.562	1.713E-120	40	352	357	1	313	321
----------------------------------------EREIAWKKVFFFVYLHLGALYGLYLILTEASWLTCFWFYFLVQISTQGTGAGVHRLWAHRAYKATVPLRLLLTFYQTLTFQKDIYDWVRDHRVHHKYSDTEPDPHNASNGFFYSHMGWLMLKKTQCTIDKGKKLDLSDLEADPIVMFQRKYYWYLAPVIALGMPAFVPWYFWGERFVVSWYVCSMFRYCLTLHGTCLVNSAAHIYGNRPYDKNILPTQNLLVSYITNGEGFHNYHHAFPWDYKAAELGSYYGNWSTAFIDFMARIGWAYDLKSVPLAMVEKRVKRTGDGTHNVWGWGDKDLHPDDAKMVEITH----
>A0A0A9X674	399	0.653	1.713E-120	0	317	357	0	313	321
MAPNVTSAPV-----TDLPPSKIDENIKTEQP-VRPGnqDSYEWQLVWRNILLFIYLHMAALYGAWLMVTSASWATVAWAILMYQCSALGITAGAHRLWAHRSYKARLPLRILLAFFNLISFQNDIMEWARDHRVHHKYSETDADPHNATRGFFFSHVGWLLCRKHPLIKEKGKGIDMSDLEKDTVVAFQKKYYLTLMPLACFVFPTVVPMYFWGESFVNAWFVATMFRYAFTLNMTWLVNSAAHMWGQKPYDASINPAENLMVALGAAGEGWHNYHHVFPWDYKAAELGNYRANPTTMFIDFMSKIGWAYDLKTVPKEV---------------------------------------
>UPI000767077A	399	0.559	1.713E-120	19	354	357	4	336	339
-------------------ETEDFLTVDESYRGSKT--EYVPGIRWPDLIAQVFIHAGCVYGFYLMFAEAKLFTSLWAFVTIYTSAFGITAGAHRLWSHRSYKAKWPLRLLLVFLFTISGQRHVYAWALDHRVHHKYSETDADPHNAKRGFFFAHVGWLFTTPHPDVVLKRQAVDMSDLEADPIVMWQKRLYIPLFALLTIGLPVFVPCYFWSESLWISFWVNFNFRFCVTLNIAFFVNSVAHMWGQKPYDKYISPVENVAVSIAALGEGWHNYHHVFPWDYKTGELGNYTYNVTTGFIDAFACIGWAYDRKYVSPTMVQRRANRTGDGSH-VWGYGDTDIPTEDLQELNQMDQK--
>B6CBS5	399	0.550	1.713E-120	0	355	357	0	354	359
MPPYPEEVDTNHIFEEDISHEESKPALKPLVAP--QADNRKPEIVPLNLITFGYGHLAAIYGIYLCFTSAKWATIVFAFVLYICAELGITAGAHRLWSHRSYKAKLPLRLILLLFNTLAFQNTAIDWVRDHRMHHKYSDTDADPHNATRGFFFSHVGWLLTRKHPEVKRRGKDIDMMDIYNDSLLKFQKKYAIPFVGLVCFVIPTLMPMYFWNETLNNSWHIATMLRYIVNLNMTFLVNSAAHIWGYKPYDKSIKPVQNITVSILILGEGFHNYHHVFPWDYRTSELGNDFLNFTTLFINLFAKIGWAYDLKTASDKVVAARRKRTGDGT-NLWGWEDKSLNEEERQAATVLypNKYL-
>A0A5E4M8B0	399	0.603	1.713E-120	34	354	357	32	356	359
----------------------------------KSEEPVKVDIIWGIVLFFVISHLCAIYGLYLVFASAKLQTTLFGIYVWILSGIGVTAGLHRLWSHKSYKAKWPLRFILMLMSTIAFENHIYEWCMDHRIHHKYTDTNSDPHNAKRGFFFSHIGWLVVRRHPDYYDKCQKIDMSDLKTDNIVMFQKIFYIPLLLLLCFIIPTILPVYFWNETYCNAFFVSTMLRYIFTLNMTWLVNSAAHIWGNRPYDASINPSENLSVALGSLGEGWHNYHHVFPWDYKAAELGHYRANLTTAFIDFFALIGWAYDMKTVSNEIILKRAGRTGDGSRFngdqIWGWDDTDLSTEDKQLTRVINKK--
>UPI001C9A913B	399	0.575	1.713E-120	39	354	357	49	363	692
---------------------------------------YVSRIRWPDLIAQIFIHAGSVYGFYLIFTEAQLLTALWAFATIYISAFGITAGAHRLWSHRAYKAKWPLRVLLIFLFTISGQRHVYAWALDHRVHHKYSETDADPHNAKRGFFFAHVGWLFTTPHPDVVLKRKAVDMSDLEADPIVMWQKRYYIPLFICLTIALPVGVPWYFWSESIWTSFWVNFNFRFCVTLNMAFFVNSIAHMWGQRPYDKYISPVENLAVSIVALGEGWHNFHHVFPWDYKTGELGNYTFNLTTGFIDAFACIGWAYDRKYVSPTMVRRRANRSGDGTH-VWGYGDTDIPTEDLQELKLMDRK--
>UPI001E662991	399	0.501	2.346E-120	0	352	357	0	351	358
MPPQAEPTPSGVVFESDT-QTPDL-GLAKDVSVLKKAAPKKYEYVWFNIFWFLFLHIGSAYGIYLGVTSAKWQTNVFAFLVHLMCAIGIGAGSHRLWTHRCYKAKTPLRVLLMIWQTMGFQDCIFEWARDHRTHHKYADTDADPHNAERGLFFSHMGWLCCKKSPEVIEGGRRIDVTDLYEDPVVMFQKKHYMKMMPILCFLLPTIIPVYFWGETWLNAFFIPTILRYTCGINVVWSVNSFSHTFGYRPYDKSLNPRDNIGVWMICV-EGFHNYHHTFPWDYRATELPLYNmLTPTIVFIEAMAKIGQAYDLKSVSPEIVQKRTYRTGDGTHFLWGWDDPEFT-EKLKEKygSIHN----
>A0A1L8D6B5	399	0.540	2.346E-120	0	352	357	0	352	360
MPPNsATDLhPNG-------APEKTAPDEIVDKNDvfEKlvapQAGPRKFEVVYFNLLTFGFAHLSWAYGVYLIFTAAKWQTTVFALAYGIAGGLGITAGAHRLWAHRTYKAKMPLQIILMILNTIAFQNTAMDWVRDHRLHHKYSDTDADPHNATRGFFYSHVGWLLVKKHPEVRRRGKLIDMSDIRNNPVLDFQKRYAIPLVLTLTFILPAFIPWYFWGETLNSSWHVATMFRYVTGLNLTFLVNSAAHFFGYKPYDKSIMPAQNKFVAFAALGEGWHNYHHIFPWDYRTAELGNNSLNLTTHFIDFFAKIGWAYDLKAAPEDMIKTRAARTGDGSH-CWGWGDTDQDKEEREQAIIKH----
>UPI0004CD874F	399	0.583	2.346E-120	37	351	357	48	366	372
-------------------------------------EIYIPKIKWLDLSVQIFIHAGCLYGIYLIFTQAKLLTSLWAFMTIYMSGFGITAGAHRLWSHRAYKAKWPLRLLLVFLFTIAGQRHVYAWALDHRVHHKYSETDADPHNAKRGFFFAHVGWLFTSPHPDVVAKRQAVDMSDLIADPIVMWQKKLYIPLFALLTIGLPVCVPWYFWNESLWTSFWVNFNFRFCVTLNIAFFVNSVAHIWGQRPYDKDISPAENLLVSIAALGEGWHNYHHVFPWDYKTGELGSYSYNITTGFIDAFARIGWAYDCKYVSPEMIRRRADRTGDGTHthdkNVWGYGDKDIPYDDLKELDTM-----
>UPI001EEBCB99	399	0.595	2.346E-120	43	350	357	63	376	387
-------------------------------------------IVWRNVLVFIYLHLAALYGLYLCFTDVTWATLVWSYALFIFGGFGITGGAHRLWAHRCYKAKWPLRVIAAVGQTIALQNDIYVWSRDHRVHHKFSETDADPHNARRGFFFAHVGWLLCRKHPEVMRRGKTVDVSDLLQDPIVVYQRKFYIPLVIIFCFAMPTLVPWYFWGESLRTSFFVASILRYVITLNATWLVNSAAHIWGTHPYDKGINPSENRFVAFITSGEGWHNYHHVFPWDYKASELGNYGTNTTRAIIDFCAWLGLAYDLKSVPEKVVYNRVRRTGDGSHPFAlqdnQFRvDDDMHQiEEEQFTEI------
>A0A067QVK1	398	0.603	3.212E-120	43	347	357	62	366	377
-------------------------------------------WRWPDLAVQLFIHVGCLYGFYLILTSVRLLTTIWAFVVVYASGIGITAGAHRLWSHRAYKAKWPLRLLLVTLFTVSGQRHVYQWALDHRVHHKYSETDADPHDARRGFLFSHVGWLVLTPHPEVEEKRKFVDMSDLEADPIVMWQKRLYVPLFAIFVIAIPVLVPWYFWDEGLWQSFWVLFNCRFCVTLNIAFFVNSIAHMWGNRPYDKNISPVENFAVSMAALGEGWHNYHHVFPYDYKTAELGHYSLNLTTAFIDFFAWLGWAYDCKTVSEEMIRRRVHRSGDGSHRLWGWGDKDIPEEDLRD---------
>A0A165AH45	398	0.630	3.212E-120	30	332	357	51	353	381
------------------------------QEDPTGNKQPPLQIVWRNVLVFIYLHAAAIYGFYLCFTAAKLATLAWAFSLFIYGGFGITGGAHRLWAHRCYKAKWPLRVYAAIGQTMAVQNDIYEWSRDHRVHHKFSETDADPHNARRGFFFAHVGWLLCKKHPEVIRRGKTIDMSDVLQDPIVAFQRKYYIPLVLLLAFAMPAFVPWYFWGESFKTAFFVASIFRYVFTLNVTWLVNSAAHLWGNHPYDKGINPAENRMVAFLTSGEGWHNYHHVFPWDYKSAELGNYSMNATKAVIDFFAWIGWAYDLKTVPERIIRNRVYRTGDGSHPF------------------------
>UPI001EEAC746	398	0.608	3.212E-120	28	346	357	67	382	399
----------------------------AAVDDSNKEPP--LQIVWRNVLIFVYLHAAALYGFYLCFAAAKLATLSWSFALFIFGGFGITGGAHRLWAHRAYKAKWPLRVFAAIGQTISVQNDIYEWSRDHRVHHKFSETDADPHNARRGFFFAHVGWLLCKKHPEVKRRGKTVDMSDVLQDPVVIFQRKYYIPLVLTLSFAMPALVPWYFWGESFKTAFFVASIFRYVFTLNVTWLVNSAAHIWGNHPYDKEINPAENRVVAFLTSGEGWHNYHHVFPWDYKAAELGNYNMNTTKAVIDFFAWIGWAYDLKTVPERIIRSRARRTGDGSHPF-SLEDSQYTLEDMK----------
>UPI0006262ADA	398	0.563	4.398E-120	34	354	357	50	369	372
----------------------------------KTETAYVPRIQWLDLIVQIFIHGGCLYGLYLILTQAKFLSALWAFVTIYTSGFGITAGAHRLWSHRAYKAKWPLRMLLVFLFTITGQRHVYAWALDHRVHHKYSETDADPHNARRGFFFAHIGWLFTTPHPEVTAKRAAVDMSDLEADPIVMWQKRLYIPLFALLAIGFPVAVPYYFWGESLWISFWVNFNFRFCVTLNIAFFVNSVAHMWGQKPYDKHISPVENMAVSLAALGEGWHNYHHVFPWDYKTGELGSYSSNITTGFIDAFAQLGWAYDRKFVSPVMVKRRADRSGDGSH-IWGYGDRDMPREDLEELENMNDK--
>A0A653CZA7	398	0.743	6.022E-120	77	353	357	6	281	285
-----------------------------------------------------------------------------AIVLYQLGGLGVTAGAHRLWAHRSYKAKWPLRLILTFCNTLAFENSVIEWSRDHRVHHKFSETDADPHNAKRGFFFSHVGWLLCRKHPEVRSKGKGIEISDLEADPILAFQHKYYMILMPIVCFVLPTMAPMYLWNETFVNA-FTVNIFRYVLTLNATWLVNSAAHLYGSKPYDRFINPAENLTVSILALGEGWHNYHHTFPWDYKTSELGKYSVNFSAAFIDFFAKIGWAYDLKTVSEEMIKKRVLRTGDGSHEVWGWGDKDQPKEDYNEAVVLNK---
>A0A6P4IVF7	398	0.536	6.022E-120	9	353	357	8	346	354
---------TGVLFEADA------EALDQDVSQKKYTDGRKLQLVWRNIVLFALVHLFSLYGVWLLFTEATWTTFLAFPVSVAFSIVGISGGAHRLYAHRTFKAKVPLQLILLFLDTFAFQDAVYYWARDHRVHHKYTETDADPYNSERGWFFSHIGWLCVRKHPDVVAKGKEIDLSDLKQDRLVMFQKKYFLVLMPLICFVMPTVLPMYCWGESLKVSWHVLALLRWCLNLNIIWLVNSSAHMFGMRPYDKKISPTDERFLMFLRMGEGYHNYHHVFPWDYKSAELGPYSRDFTTRFINFFAWLGWAYDLKSVSPDMVRRRVLRTGDGSHPVWGWGDKDLQKEDVVDSTITHQ---
>UPI001F4F9E02	398	0.604	6.022E-120	31	341	357	28	338	354
-------------------------------PDSKTFVPYQPRIRWLDLIVQLFLHTGFLYGFWLTLTSAKLATTIWALVVVVTSGVGITAGAHRLWSHRAYKAKWPLRLLLVFLFTIAGQRHVYQWALDHRVHHKFSETDADPHDARRGFLFSHVGWLVLTPHPAVTENRAKVDMSDLEADPIVMWQKRLYVPLFALLVVVFPVWVPWYFWDETLWRSFFVLFNFRFVLTLNIAFLINSVAHMWGNRPYDKHISPVENAVVSVAALGEGWHNYHHVFPWDYKAAELGASPLNPTTAFIDFFARLGWAYDLKTVAPDMVRRRVERSGDGSHALWGWGDRDLP---------------
>UPI0012675835	398	0.530	6.022E-120	17	353	357	6	351	356
-----------------TSHLETDVTPESK-EGSISKSTYKWKLVWSHVLIMVFIYAGGLYGLYLFLFYCSWKTCLWTYIYGTISFQGVTAGTHRLWSHRSYKAKLPLRIILMICQSMTFQGHIYGWARNHRAHHKFSDTDGDPHNAKRGFFFSHVGWLLVLKHKDFINKRKTICVDDLESDPVVQFQRKYYLPLVILLCYLLPTIVPWYFWNESLSISWYTAAMFRHCVSLNATYCVNSIAHLFGTKPYDKRIFAVENSLISVVTYGEGWHNYHHVFPWDYKTSEFGNSRLNQTTMFINFFAKIGWAYDLKTVTKELIERRARRSGDGSkfnfenHHnnndVWGWGDFDMKTEDIEEVKKYNK---
>UPI001E688A6C	398	0.500	6.022E-120	0	352	357	0	350	358
MPPLVDPTPSGVLFESDT-QTADL-GLAKDVSVLKNATPRKYEYVWFNIFWFLFLHIASLYGIYLALTSAKWQTNVFAFALHLMCAIGIGAGSHRLWTHRSYKAKTPLRTLLMLWQTMGFQDSIFEWARDHRTHHKYADTDADPHNAERGLFYSHMGWLCVKKLPEVIEGGRRLDLTDLYEDPVVMFQKKHYMKMMPVLCFLLPTVIPVYYWNETWLNAFLIPTILRYTIGINVVWSVNSFAHVFGYRPYDKSLNPRENIAVWMICV-EGFHNYHHTFPWDYRATEHPLLNmLTPTIVFIDAMAKIGQAYDLKMVTPDIIKQRSQRTGDGTHYLWGWDDPEFTEKLKARLSTIN----
>UPI00067BDD5B	398	0.505	6.022E-120	0	342	357	0	340	359
MPPQVDPVVSGVLFESDT-QTPDL-GLAKDVSVLKNARPRKYEYVWFNILWFLYLHVASLYGVYLALTSAKWQTNVFAFAVHVMCAIGIGAGSHRLWTHRCFKAKTPLRILLMIWQTMGFQDCIFEWARDHRTHHKYADTDADPHNAERGLFYSHMGWLCCKKTPEVIEGGRRIDLTDLYADPVVMFQKKHYMKMMPILCFVVPTIIPVYFWGESWINAFFIPTILRYTIGINVVWSINSFAHTFGYRPYDKSLNPRDNIGTWMICV-EGFHNYHHTFPWDYRATEYPLYNmLTPTIVFIEAMAKIGQAYDLKSVSPEIIRQRSYRTGDGTHHLWGWDDPEFTE--------------
>UPI001F0E9B18	398	0.548	6.022E-120	0	343	357	0	346	363
MPPFIKTNVNDVLDSDipdLEPSVELKGDLNDLLQAQKNQKPYKIQIVWRNVIIMGLLHVAAIYGATLCFGTAKWQTVVAAILLYVYTGLGITAGAHRLWSHRSYKAKFPLRLFLALAQTMAVQNHIYEWSRDHRVHHKYSETDADPHNAKRGFFFAHVGWLLCRKHPEVINKGKTISYDDLLRDPIVVFQRRYYIPLILICCFILPTLLPTLLWGETLWNAYFICAILRYVWTLNMTWLVNSAAHFWGRHPYDKNIHPAENYLTVYGAIGEGFHNYHHTFPWDYSTSELGW-RFNLTTMFINAMAAIGQAYDLKQVSPEMIIKRKLRTGDiDTHGNYGLYNPPMMKE-------------
>UPI00083FF050	398	0.583	6.022E-120	36	354	357	47	364	367
------------------------------------STEYVPRIAWPDLMAQVFLHVGFIYGFYLIFTEAKLFTTLWAFFIVYTSGFGITAGAHRLWSHRAYKAKWPLRLFLIFLFTITGQKHVYAWALDHRVHHKYSETDADPHNVKRGFFFAHVGWLLVTPHPEVVKKRKAVDMSDLEADSIVMWQKRLYIPLFALLAIGFPVAVPCYFWSESVWTSFWVNFNFRFCVTLNIAFFVNSAAHMWGQRPYDKYISSVENLAVSIAALGEGWHNFHHVFPWDYKTGELGNYKLNPTTGLIDAFARIGWAYDRKFVSPTMVKRRADRTGDGSH-VWGYGDADIPTEDLQELELMDKK--
>A0A2P8ZDU1	398	0.591	6.022E-120	37	354	357	35	371	375
-------------------------------------QEVKQGFVWRNIIFFIYLHLGAVYGLYTMMAWSMLPVFVFQVFYNTLGGIGITAGAHRLWAHRSYKAKLPLRIILAFFQTLAFQNHIYEWSRDHRVHHKFTETDADPHNAKRGFFFSHVGWLLMRKHPDVFIKGKTVDMSDLERDSVVVWQRRIYPVAMPILRFVVPTVLPMYIWDIDFWPAW-YQALSGWALSLNFTWLVNSAAHMWGFRPYDKTLNPAENKIVAALAYGEGWHNYHHTFPYDYKAAELGNYSYNLTTAFIDFFAALGWAYDLKTVPESVVKRRVARTGDGSHPrfgsntegkdnhqhsenmpiIWGWGDKDMKECDMKDVTMISEK--
>UPI000626385F	398	0.544	6.022E-120	12	353	357	17	364	394
------------LDEDspDDNMNTKCPSTNGQFGASEKEQttdevEYVPAIKWLDLAAQVFIHAGCLYGLYLVLAQAKFLTTLWAFLTIYTSGFGITAGAHRLWSHRAYKAKWPLRLLLVFLFTITGQRHVYAWALDHRVHHKYSETDADPHNAKRGFFFAHVGWLFTTPHPNVVVKRGAVDMSDLEADPIVMWQKRLYIPLFALLAIAFPVVVPWYFWSESLWTSFWVNFNFRFCVTLNIAFFVNSVAHMWGQRPYDKSISPVENVVVSIAALGEGWHNYHHVFPWDYKTGELGDYSFNITTGFIDAFARIGWAYDRKYVSPEMVRRRANRSGDGSH-VWGYGDSDISMEDRRELEMMDQ---
>A0A7R9KVR2	398	0.591	6.022E-120	0	327	357	0	312	541
MAPNIQS----------PIE----PEISDISDGIKTRRDFKVEIVWRNVAIMSGLHLAALYGLYLCFTSAHWQTMAFAVFLYVISGLGITAGAHRLWSHRAYKAKWPMRVILTIFNTVAFQNSIYEWSRDHRVHHKYSETDADPHNANRGFFFAHCGWLLCRKHPDVIEKGRNVSCEDLLQDPLVRFQRKFYLPLVLVFCFVLPSIIPNILWGESCFNAYFVCGLLRYCWTLNMTWLVNSAAHFWGRKPYDRHISPAENKVTIIGAIGEGFHNYHHTFPWDYATSELG-RDYNLTTCFIDVCAKIGWAYDRKTVSPNMIRQRKERTGD-----------------------------
>UPI0008116F78	397	0.537	8.246E-120	0	344	357	0	341	347
MPPFIKN--NDEIF-DDVPDLEPIAVLDTKLKPGEEKEEYKLQIVWRNVIIMAALHLSALYGLYLCFVSAKWQTSVAAFIFYQMSGLGITAGCHRLWAHRAYKARLPLRIFLAFIQTMAFQNHIYEWSRDHRVHHKYSETDADPHNANRGFFFAHVGWLLVRKHPEVIKKGRQISLDDIMQDPVVRFQKKYYLPLVLLCCFVIPTLVPHLLWNESLYNAFYICALFRYAFTLNMTWLVNSAAHFWGRHPYDKEISPAENSFTIIGAIGEGFHNYHHVFPWDYAASELGW-RFNLSTIFINAMAAIGQAYDLKRVSPEMIRKRKARTGDvATHGNYGFYHPNASEEN------------
>UPI000C206BBA	397	0.584	8.246E-120	39	356	357	40	357	360
---------------------------------------YQWKIVWRNVFAFIYLHYAVLHGLYFVFTRNVLLTLGWNLFLAFLVSQGITAGAHRLWAHKAYKANLPLRILLAFCFTIAFQDDIHQWARDHRTHHKFCDTDADPYNAKRGFFFSHMGWLITRKHPEVKAKAKSVDMSDILADPVVRFQRKYYLILMPICCFVMPTLVPYYFWNESFVVAW-NLSLMRYAVTLHATWLVNSAAHIYGDKPFDKNITPRENRFVSIITCGEGWHNYHHVFPWDYKASELGFQKLNVTAGIIEFFARIGWAFELKTVSEDMVRRRAKRTGDGSHEgeYWGWGDKDMSKCEQNEIVTFN-NLK
>A0A653CRG1	397	0.582	8.246E-120	27	351	357	51	377	387
---------------------------EDKTAISKQTDtdEFVPQIRWPDTIVQLFLHLGLVYGLFLCLVSAKFYTTLFAFLTIYITGFGITAGAHRLWSHRAYKAKWPLRLILVILFTVTGQRHVYAWALDHRVHHKYSETDADPHNAKRGFFFSHVGWLILTPHPKVVEKRKAVDMSDLEADPIVMWQKKLYPPLFAIFNIILPVGIPVYYWNETLWNSFWINFVARFTITLNIAFFVNSVAHMWGQKPYDRNISPVENLAVSLAALGEGWHNYHHVFPWDYKTGELGN-AYNPSTAFIDFFARLGWAYDLKSVSKGMIARRAKKCGDGSHPqIWGYGDEDIGKEDQEELDKM-----
>A0A0A1X5C1	397	0.520	8.246E-120	32	354	357	67	414	417
--------------------------------DAATQKPYKMEIVWFNVMLFVVLHSMALYGLWLIWAENAYLEFVIAYFYAVLGGLGITAGVHRLWSHRAYKAKLPLRIFLMLCQSLAFQNSIYEWCRDHRVHHKFTDTNADPHNSGRGFFFAHMGWLMCKKHPDVRERGKTIDMSDILADPVVKVQKKLYFLIMPICCFVIPGLFPYYVLGSSLQVCFFVCSMLRYALSLHGTWLVNSAAHFYGMRPYEKNISSVDSKLVSVIAFGEGWHNYHHVFPWDYKAGELGTYQYNWTTAFLDYMARIGQAYDLKSVSHEMILKRVQRTGDGTHPsvqdvnnnnvniselvskldheneetlVWGWDDEDICDEDRKGA--VHKK--
>A0A7R9MFG6	397	0.610	1.129E-119	0	327	357	49	362	374
MAPNI-ESP----VE---------PEMTDIIDGMKaPKREYKLEIVWRNVAIMSGLHLAALYGLYLCFESAHWQTIAFAVFLYVISGLGITAGAHRLWSHRAYKAKWPLRVILCIFNTIAFQNSIYEWSRDHRVHHKYSETDADPHNAKRGFFFAHVGWLLCRKHPEVLEKGRNVSCEDLLQDSVVRFQKKHYLPLVLLFCFVLPAIIPYVLWGESYWNAYFICGMLRYCWTLNMTWLVNSAAHFWGRRPYDKHINPSENSVTIIGAIGEGFHNYHHTFPWDYATSELG-RHYNLTTCFIDLFGAIGWAYDRKTVSPNMIRQRKERTGD-----------------------------
>A0A6P7FHV3	397	0.578	1.129E-119	31	347	357	538	854	870
-------------------------------ETEEKEEEFVPQIRWPDTIVQLYLHLGCLYGLYLCIVSAKFYTTLFALLTVYTSGFGITAGAHRLWSHRSYKAKWPLRLLLVLLFTITGQRHVYAWALDHRVHHKYSETDADPHNAKKGFFFAHVGWLVVTPHPKVVEKRNAVDMSDLETDAIVMWQKKYYPPLFLLFNIILPVSIPIYFWNETIWNSFWINFNTRFTLTLNIAFFVNSAAHMWGQKPYDKYISSVENLAVSLAALGEGWHNYHHVFPWDYKTGELGNL-YNPSTNFINFFARLGWAYDLKSVSKDMILRRAQKTGDGTHPeVWGYGDEDIDKADMDE---------
>UPI000A1CF68E	396	0.556	1.546E-119	8	334	357	19	343	355
--------PTGVLFESD--MGTDDGALTIYSGEFKQAQTRKQSLVWRNIIIFTVLHIVSLYGGYLLVTQTKPATILFTFVIYSLGMLGLTAGTHRLWSHRSYKAKWPVRLFLVILNCLTFQDSIFVWVRDHRMHHKYSETDADPHNTSRGFFYSHIGWLLVKKHPDVTIKGKGLDLSDIRADPIVMFQHKYYYYLMPLGCFILPTLIPWLCWNESLSSSYFVAAVLRWCVQLNMTWMINSSAHAWGNKPYDKAMNPSQNSFVSLMTFGEGWHNFHHVFPWDYRTAEWGGYSLSHATILINLFAKIGWAYDLKEVTPEMIKKRTLRTGDGTHELYG----------------------
>UPI00148C8DB6	396	0.485	1.546E-119	0	352	357	24	407	416
MAPTaapvpVKQAPAPP-AKKMTPVAAAAPSMETKKFS--GSTPYKADIVWHNVVLFIILHSMAFYGLWLIFAESAYLELITAYFFSVLGGLGITAGVHRLWSHKAYKAKLPLRIFLMLCQSLAFQNSIWEWTRDHRVHHKFTDTHADPHNSRRGFFFAHMGWLMCKKHPDVGIKGKQIDMTDIEQDPVVMFQKKYYFVVMPICCFVVPMMIPYYFMGTSLKVCFFTCSMLRYALSLHGTWLVNSAAHFYGMKPYDTSISSVNSKVVASITFGEGWHNYHHVFPWDYKAAELGTYSHNWTTGFIDMMAKIGQAYDLKSVSQEMVYKRVLRTGDGSHIaakldannnnsaptnelvmhldhekeenvVWGWDDKDISEEDRKFATIVN----
>A0A6P4HVZ8	396	0.510	2.117E-119	0	353	357	0	350	360
MPPNGND-VTGVLFETDA-ETRDL-GLAKDLSKLKTTDGRRLKLVWLNIILFVVAHTLSVYGLWLLFVESTWTTFLXFPAAFLLTGVGISGGAHRLFAHRTFKANTRLKLIFLFLDTLAFQDAVYYWVRDHRLHHKYTETDADPYNSERGWWFAHIGWLCCRKHPEVKAKGQQIDLSDLESDPLVMFQKKYYLILMPLICFVLPTVLPMWLWGETLRTSFYTVCMLRWVLSLNLVWLLNSSAHMFGNRCYDKNINPTNEPVLIWLKCGEGYHNYHHVFPWDYKSAEGGHFANDFTTKFIXFFAKIGWAYDLKSVPADLVQRRVERTGDGTHPIWGWGDKDQTEQDIANTKIMHK---
>A0A026W7K5	396	0.531	2.117E-119	8	353	357	15	360	364
--------PTakgDQLVNDDSMNK---KDLVTRKDESMVVKvEYVPRIKWLDLSAQIFIHVGCLYGLYLVLTQAKWLTVLWVFVTIYTSGFGITAGVHRLWSHKAYKAKWPLRLLLVFLFTITGQRDVYTWALDHRVHHKYSETDADPHNAKRGFFFAHVGWLFTTPHPDVVAKRKVVDMSDLEADPIVMWQKRLYIPLFALLAIGLPVAVPCYFWSESLWISFWISFNLRFCVTLNIAFCVNSVAHMWGQRPYDKNISPVENVAVSIAALGEGWHNYHHVFPWDYKTGELGEYSLNLTTGFIDSFARIGWVYDRKSVSPRMIHRRAHRCGDGSH-VWGYGDLDILSEDLEELEMMDK---
>UPI0014430A34	396	0.543	2.117E-119	18	352	357	33	364	365
------------------PETEDFLTVDKNYRSSKT--KYVPRIRWPDLVAQIFIHAGCVYGLYLMLSQAKLLTSLWAFVTIVISAFGITAGAHRLWSHRAYKAKWPLRLLLIFLFTIAGQRHVYAWALDHRVHHKYSETNADPHNAKRGFFFAHIGWLFTTPHPDVVSKRKAVDMSDLEADSIVMWQKRLYIPLFFLFTIALPVSVPCYFWSESLWTSFWVNFNFRFCVTLNVAFCVNSVAHMWGDKPYDKFISPVENVMISIAALGEGWHNFHHVFPWDYKTGELGNYRYNVTTGFIDAFANIGWAYDRKYVSPAMVRRRANRSGDGTH-VWGYGDADIPIEDLRELKQMN----
>A0A6J1PNT9	396	0.535	2.117E-119	19	351	357	34	366	372
-------------------ETVKNHEATTQKNDESSIEsEYVPRIKWLDLIAQIFIHGGCLYGLYLVFTQAKLLTPLWAFATIYTSGFGITAGVHRLWSHKAYKAKWPLRLLLVLLFTITGQKDAYTWALDHRVHHKYSETDADPHDVRRGFFFAHVGWLFTTPHPDVVAKRKAVDVSDLEADSIVMWQKRYYIPLFALLTIALPVAIPCYLWSESLWVSFWVNFNLRFCINLNIAFSVNSVAHMWGQKPYDKYISPVENIAVSIASLGEGYHNYHHVFPWDYKTGELGDYPFNLTTGFIDLFARIGWAYDLKYVSPNMIRRRARRCGDGSH-VWGYGDVDISKEDLTELDMM-----
>UPI0012D42274	396	0.538	2.898E-119	0	352	357	0	375	378
MAPSIDSSILlaGAVVEekrSDDFSGTSLP---KKIRNRKPYFQFKSdDIVWRNVVIMSSLHLFAIYGAYLLITrQASIFTFILSYAYGTIGGMGITCGAHRLWAHRAYQANYKLRLLLCIANLIAFQNSIYEWVRDHRVHHKFTDTDADPHNARRGLFFSHVGWLLCKKHPDVKRKGATIDMSDLERDPIVMFQKKYYVYLMPIFCFIIPTLLPMFILNETCWNSWFVAASLRYVLTLNATWLVNSVAHKWGTKPIDRTIPPTNNTFVAVAAFGEGFHNYHHVFPWDYKAAELGNYSMNFSTAFIDFFAKIGWAYDLKTASKENIEKRSARTGDGSRLrqilwpniqntdtkvdsnlIWGWDDADMDEEEKKCVTIIN----
>A0A7R8UQ33	396	0.534	2.898E-119	34	353	357	59	404	407
----------------------------------KKSNEYKVQIVWRNVTAFIILHLAAFYSIYLIVSRFIILEYILGHLMGIFAGFGVTAGAHRLWAHKSYKAKLPLRIILMIFQTMAFQNCIHEWVRDHRAHHKFCDTDADPHNSRRGFFFSHMGWLMCKKHPDVKAKGQTIDMSDIEADPVVMFQKDYYMFLMPVFCFFLPALVPYYLFDRPYWHAFFISSVLRYVISLHFTWLVNSAAHIWGMKPFDKFITPTENKMVAILANGEGWHNYHHVFPWDYKAAELGSYMYNFSTAMIDFFALFGWAYDLKTVSRDMIQKRVARTGDGTHQefnakrdkdlvmelnvkhnhedlenlVWGWDDKDMPNEDKVDACILKK---
>A0A7E5VVD0	395	0.525	3.969E-119	32	351	357	30	348	349
--------------------------------DAEASPRPKLILFWPNIVLFVVFHVALVYAIYLAFTKAMWQTNVFAYVLGLLSNVSVTAGVHRLWSHRAYKAKLPLRLFLLFFFTMIYEGSVLHWVRDHRVHHKHCDTDADPHNSRRGFFYAHVGWAMARKNPEVIAKGRTIDVSDILSDPWLRFQHKYYLRLVIVICYVLPTYIPT-LWGEEAWTAFFVAGVLRHVLSTHAIALINSAAHMYGTKPYDKNILPVENKLVSLLATGEGFHNYHHTFPWDYKAAELGGYSLNFATFFIDVMAKLGLAYDLKTVSPELIEKRVKKTGDGSHPVWGWNDKDMPEEDRKSAIIL-----
>T1JPP6	395	0.598	3.969E-119	38	331	357	66	358	363
--------------------------------------KYRLQIVWRNVVIFALLHIGAIYGFYLCLTQAKWTTVAFAYFLYVYSGLGITAGAHRLWSHRSYKAKWPLRLFLAVANTIAFENDIYEWTRDHRVHHLYSETDSDPHDSRRGFFFAHVGWLLCRKHPSVIEKGKKVDCSDVLKDPIVRFQRRYYLPLVITWCFIIPTIIPYFAWNESLWISYFVCSIFRYCFTLNMTWLVNSAAHMWGNQPYDKSHNARENIGVSLGAIGEGFHNYHHTFPYDYSASELGW-EFNLTKFFIDSCAVLGLVYDRRKVSKEVLKRRVQRTGDGSHH-------------------------
>UPI0014789BAD	395	0.570	3.969E-119	38	354	357	47	362	365
--------------------------------------EYVPRIAWPDLTAQIFIHAGCVYGLYLIFAKAKFFTVLWAFVTVYTSGFGITAGAHRLWSHRAYKAKWPLRLLLIFLFTITGQKHVYAWALDHRVHHKYSETDADPHNVKRGFFFAHVGWLFITPHPDVISKRKAVDMSDLEADPIVMWQKRLYIPLFLLLTVGLPVGVPCYFWSESVWISFWVNFNFRFCVTLNIAFFVNSVAHMWGQRPYDKYISPVENVAVSIAALGEGWHNFHHVFPWDYKTGELGNYTFNVTTAFIDMFSHIGWAYDRKYVSPAMVRRRANRSGDGSH-VWGFGDTDIPMEDQKELELMDRK--
>UPI0003DF6399	395	0.560	3.969E-119	38	353	357	50	364	368
--------------------------------------EYVPRISWSNLIGLLFVHIGGLYGFYLIFVEAKLSTTLWMFITIYTTGFGITAGVHRLWSHRAYKAKWPLRLLLIFLFTITGQKDVYRWALDHRVHHKYSETDADPHNVKRGFFFAHVGWLFITPHPDVVSKRKTVDMSDLEADRLVMWQKRYYILLFPLLTIGLPVVVPWYFWSESIWTSFWVNFNCRFCITLNIAFFVNSVAHIWGQRPYDKYISSVENTMLSIAALGEGWHNFHHVFPWDYKTGELGNYTFNLTTGFIDTFARFGWAYDRKYVSPAMVRRRAKRSGDGSH-IWGYGDADIPAEDLQELKLMDK---
>A0A0L0CGX5	395	0.523	3.969E-119	38	354	357	81	446	449
--------------------------------------PYKMEIVWHNVLLFIILHSAALYGLYLVFAENAYIDLALsfhsenmilmnvffhclstAYFVVFFGGMGITAGVHRLWSHRAYKARLPLRIFLMLCQSLAFQNSIYEWTRDHRVHHKFTDTDADPHNSRRGFFFAHMGWLMCRKHPDVKEKGKQIDMSDLEADPVVMFQKKYYFIIMPICCFVLPALFPYYYLGSSLKVCFFVGSMFRYCLSLHGTWLVNSAAHFYGMKPYDKNISSVNNKMVSAIAFGEGWHNYHHVFPWDYKAAELPNY-YNWTTGFLNFMAKIGQAYDLKTVSDEMLLKRIQRTGDGSHPscidlnnnntsgsvitpemlskldhdneetmVWGWDDKDVHIEDRLGTKIIEKK--
>UPI000873F40A	395	0.551	5.434E-119	18	351	357	21	362	374
------------------PGTTTNHRILTKSNESKmdaannqpETEEFVPRIRWPDTIAQLFLHLGCLYGFILCLVSAKFYTTVFAFLSIYITGFGITAGAHRLWSHRAYKAKWPLRLLLITLFTITGQRHVYVWALDHRVHHKYSETDADPHNAKRGFFFSHVGWLILTPHPSVVEKRKAVDMSDLEADPIVMWQKKIYPLLFLIFNIFLPVAIPVYYWNETLWNSFWINFNMRFTVTLNIAFFVNSVAHMWGQKPYDKNISPVENLAVSLATLGEGWHNYHHVFPWDYKTGELGN-VYNPSTTFINFFAKLGWAYDLKSVSKSMIARRAKKCGDGSHPqIWGYGDSDIEKEDLEELDKM-----
>A0A6L5D8K2	394	0.708	7.440E-119	77	354	357	8	285	288
-----------------------------------------------------------------------------AFVLYQIGGLGITAGAHRLWAHRTYKAKWPLRLLLAFFNLVSFQNHIYEWARDHRVHHKYSETDADPHNARRGFFFAHCGWLVVRKHPQVFEKGSQISLQDLHEDKIVMWQKKYYLILMPIMCFILPTMAPPMLWGETWSNSFIVATLLRYAVTLNVTWLVNSAAHMWGNKPYDKTINPAENTPVALMALGEGWHNYHHVFPWDYKTAELGNYRYNLTTAFIDFFKWVGWAYDLKTVPPSVIEKRVKRTGDGSHELWGWGDKDMSTTEREEALHLGKK--
>A0A6P3X106	394	0.528	7.440E-119	0	353	357	0	352	355
MSPNEERIPAchAALSADPDAHWKDEPAVNA--EGERTMVEYEPRIKWLDLGVQIFIHGGCLYGIYLALMQAKLLTTVWAFVTIYTSGFGITAGAHRLWSHRAYKAKWPLRLLLVFLFTITGQRHVYAWALDHRVHHKYSETDADPHNAKRGFLFAHVGWLFTTPHPDVISKRQVVDMSDLEADPIVMWQKTLYIPLFALLTIGLPVAVPWYYWSESLWISFWVNFNLRFCVTLNIAFFVNSVAHMWGQRPYDKYISPVENVAVSIAALGEGWHNYHHVFPWDYKTGELGDYSFNVTTGFIDAFARIGWAYDRKYVSPAMIRRRACRSGDGSH-VWGYGDVDITKEDLQELKMMEK---
>UPI000C20BDAD	394	0.534	7.440E-119	11	354	357	9	370	371
-----------LLAES---KTEKSKNLIKSSNQNQNNQVYVWDIVWFNVAFLSYFYFCGIYGLYLAITSAKFATNLWSILLMVCGALGTTAGSHRLWSHRTYKANLPLRIILAFFATISFQNHIYEWVRDHRVHHKHTDTDADPHNSSRGFFFSHCGWLMVRKHKDVIAKGKKIDLSDLEKDPVVMFQKKYYAILMPLLCFILPSVIPWYFWNETGVVSYYVAGVGKYIWAVNGTWLVNSAAHLYGTKPYDKNINPSENTFVGYLALGEGWHNYHHTFPWDYKTSEFANYGPNLTTAFIDFFAWLGWAYDLKTASEEMVRRRMLRTGDGtklppeeigkksslkedlglsSDNIWGWGDINMKSVDFQYVKRFNVK--
>A0A8J6HVP8	394	0.508	7.440E-119	0	353	357	0	344	701
MAPNSTT------FDSVSP--TVPP------PESK---RYKYEIVWIKVIFFAYLHVGAVYGLYLLVTEAKWPTWLWWFALLWISSQGTGAGAHRLWCHRTYKAKLPLRILLAFYQTITFQKDIYDWCRDHRIHHKYSDTDSDPHNASRGFFYSHIGWLLIKKQEEVTSKGKKLDLSDLEADPVVMFQRKYYWYLAPVIAFLMPAAVPWYFWNERFEVSWYVCNMFRYFLTLHATCLVNSAAHIFGTRPYDKNILPTQNLFVSLISNGEGFHNYHHAFPWDYKAAELGSYFGNWSTAFIDLMAKIGWAYDLKSVSATMVAKRAMRAGDGSwkfdtrneKAVWGWDDKNMDKSDIKMAEVTYR---
>A0A7R8X3H6	394	0.571	1.019E-118	0	334	357	0	331	343
MAPNTKDTdilPTGRLYEFEP-----LPQ-ESSVGAPLTDKIYDKDIVWRNVILFIILHSMAPLGIYYIFARTMAATNLFFVALVLCSGFGITAGAHRLWAHRSYKAKWPLRLLLGFFNTIAFQNDIHEWSRDHRVHHKFSETDADPHNARRGFFFSHVGWLCVKKHQEVIARGKSVDCNDLLADPIVYYQRMFYLPLVLLCCFVFPTVTPVYFWGEDAWVAFCTCALARYCLVLNGTWLVNSAAHIWGPHPYDKNISAVENLSVATLAFGEGWHNYHHTFPWDYKTSELGAYHVNFTALFIDFMAFLGLAYDLKSVPDEVVKQRVLRTGDGSHYRWG----------------------
>A0A8D8TUI4	394	0.589	1.019E-118	24	354	357	21	354	357
------------------------PDSIPDYEPKERAKEFqRHHFVWWMIIMLTYLHTASIYGLYLVFTSsAKLATLIFATVLHLSGAIGVTAGAHRLWSHRCYKANLPLRIALMLCNTIAFQMPIFYWTRDHRLHHKYSETNADPYNSKRGFFFCHIGWLLVQKHPEVIEKGRQLDLSDLLEDPVVTFQKKHYWNVLILIYLVFPTVVPMFLWGESFSNAWHIALVLRYICTVNAAALVNSVAHLWGQRPYDKFIQPSQNLGVAIIALGEGWHNYHHVFPWDYKTSELGTYSTNFTTAFIDFFARIGWAYDCKTVSPAMVATRAQRTGDGSHkDVWGWGDKDMTSEDKKDATVLHEK--
>UPI001CF75D82	394	0.576	1.019E-118	31	356	357	33	356	359
-------------------------------DNKSKKEEFRPKLRWPDLTVQIFIHVGCLYGLYLCLVSAKLYTTLFAFLTIYLSGFGITAGAHRLWSHRAYKAKWPLKILLLVLFTITGQRHVYVWALDHRVHHKYSETDADPHNAKRGFFFSHVGWLVLTPHPDVVEKRKAVDMSDLEADPLIMWHKKLYPVLFFLFVIFLPVFIPVYFWNETIWNSFWVNFNARFCITLNIAFFVNSVAHMWGQKPYDRYISPVENLAVSLAALGEGWHNYHHVFPWDYRTGELGN-SYNPSTTFIDFFAKIGWAYDLKFASNSMIARRAQKSGDGSH-VWGYGDADIEKEDLEELNQMDEDFK
>A0A0A9WGL8	394	0.522	1.019E-118	36	354	357	40	368	372
------------------------------------SQPYKWIPVWRTLLVFAYIHAVFPYGVYLFFTRVKWATHIFVWVSIYIGGLGITAGAHRLWAHKSYRARAPLRIILALFNASAFQRSIYDWVRDHRSHHRFTDTDADPYNSQRGFFFSHMGWLLIKKHPDVQEKGNVIDMSDLESDWVVMLQKKYYGIIMPICMAVLPMAIPVYLWGEDPWNAWIVCCVSRWCYMLHSTWVVNSLAHIYGNKPYDKSITPAQNVYVAIIAFGEGWHNYHHAFPWDYKTSEFSSWELNWTSAFIDFFAKIGWAYNLKTANVEMIKKRVLSTGDGSHTLhqhlhikgnaWGWDDLELTDEDKSMACILFPK--
>A0A8J5V7E8	394	0.579	1.019E-118	39	351	357	49	364	372
---------------------------------------YTPKIKWLDLSAQIFIHTGCLYGLYLLLTEAKLLTGLWVFIMIQLSGFGITAGAHRLWSHRAYKAKWPLRLLLIFLFTIAGQRHVYAWALDHRVHHKYSETDADPHNAKRGFFFAHVGWLFITPHPDAVAKREAVDMSDLIADPIVMWQKKYYIPLFALLCIGLPVIVPWYFWNESLWTSFWVNFNFRFCVTLNIAFLVNSVAHMWGHRPYDKSISPAENNFVSVLALGEAAHNYHHVFPWDYKTSELGSYTFNLTTGFIDAFARLGWAYDCKYASQQMIRRRANRTGDGSHtdpNVWGYGDEDLTSDDLKDIDTM-----
>A0A2A3E412	394	0.605	1.019E-118	36	354	357	34	350	623
------------------------------------SKKYEWKIVWKNVILFIYFHIGALYGFYLWCNGTKKYTILWFFIMTFASSMGITAGVHRLWSHRAYKAKWPLRFLLMLFQTLAYQNHIYEWVRDHRVHHKFTDTDADPHNARRGFFFSHIGWLLIRKHPDVIKKGATVDMSDLEKDPIVVFQRRLFYVLMPLLCFVIPVGVPCYFWNEQFINSW-YNNLARYVFCLNMTWLVNSAAHMWGMRPYDVNIGPTENLIVSMLVCGEGWHNYHHVFPWDYKAAELGGYKTNLTTAFIDFCALLGQAYDLKTVPEKMIAKRIARTGSGSR-FFKIVDNIMEISQETVQEKFHKK--
>A0A1B6CS40	394	0.574	1.395E-118	0	318	357	9	328	329
MPPNVSGT-TGLFlagAEVISTPLKKDPVCLRP-ESKRERPQYHWKIVWRNVIAFLYLHVGALYGLYLCFVSAKLLTSIWALSLGYIGGLGITAGAHRLWAHKAYKAKWPMRLLLAFLQTVAFQNHIYEWVRDHRVHHKFTDTDADPHNSKRGFFFSHIGWLMVRKHPDVFNKGKTVDMSDLEKDWVVVWQKRLYPVILPIFSFVLPTWIPCYFWGEDAWTSWYIAGIYRYTMSLNFTWLVNSAAHIWGWRPYDRTISSTENLAVAVVAVGEGWHNYHHSFPWDYKAAELGNYRYNLTTGFIDLCAKLGLAYDMKKASEDLI--------------------------------------
>T1JXU0	394	0.616	1.395E-118	0	330	357	0	318	330
MAPRI---PEG-------TNNERIESIEPELKDKNTVE-YKVQIVWRNVVLFIALHIAALYGLKLIFTAAAWQTTFFAFLLYICGGLGITAGAHRLWSHRSYKAKWPLRVILSIFNSLAFQNHIYEWSRDHRVHHTYSETDADPHNATRGFFFAHMGWLLCRKHPEVIRKGANIDCSDILADPIVRFQKKNYLKLVFIFCFLLPTIIPRIFWGESLWNAYFICAAFRYCFLLHVTWLINSAAHLWGQHPYDKHINPAENLSVCLTAIGEGFHNYHHTFPYDYSASELGT-RYNLTTVFIDAMASIGWAYDRKRVSPSVLKQRIERTGDGSH--------------------------
>A0A1B0CEX9	394	0.509	1.395E-118	0	344	357	0	365	374
MPPSISKSPLleenlttsDVrqrKNDCNDNPLNVDGEEEIKGEESSTNYtDFKPEIRWPDLIVQIFIHAGALYGFYLMF-SIKFYSFLWFIALIYGSGFGITAGAHRLWSHKAYKAKLPLRLLLVFLFTIAGQRDAYTWAHDHRVHHKYSETDSDPHNAKRGFFFAHVGWLFLTPHPNVVEKRKTIDMSDLEADPLVMWHKRLYVPLFALFTIILPVAVPWYFWGEDLWLCFWTMFNLRFCTTLNIAFFVNSAAHMWGQRPYDKNINPAENIGVAVAALGEGWHNYHHVFPWDYKTGELGNYTLNPTTGFIDFFAKVGWAFERKSVSPDMIARRAARCGDGTHFlnseeahkdaVWGYGDKDIPSDD------------
>A0A6P8Z904	394	0.532	1.395E-118	0	351	357	0	371	385
MTPEPSKVPpaTGLL-----P--AKLAPVSAMQDNMAKAKPYEWKIVWTKVFVFIYLHYAITRAAYLFLTGqiyPHFYtTWLWVALINALTVFGVTAGSHRLWSHRAYKAKWQLRTLLMLCQTLSFQNHIYDWVRDHRVHHKFTDTDADPHNSKRGFFFAHMGWLLIRKHPEVGIKGATIDFSDLERDPIVMFQKKYYLILVPVVAFAIPTLVPTLLWGESIYFGWYVTTITRYVLALHATWLVNSAAHIYGTRPIDKSLSPTENAFVAYITFGEGWHNYHHVFPWDYKAAELGNYKRNLTTAFIDFFSRVGWAYDLKTVSKEMVEKRVRRTGDGSHPyshpddghhhdghhdhqhgdgVWGWGDEAMSREDILDATTI-----
>A0A6P4HYK5	394	0.527	1.395E-118	33	353	357	47	397	405
---------------------------------EKSAEkPYEMEIVWRNVGLFVVLHSMALYGLYLIFAESAYLELLPVYFSMFIGGLGITAGVHRLWSHKAYKAKLPLRIFLMLCQSLAFQNSIWEWTRDHRVHHKFTDTHADPHNSRRGFFFAHMGWLMCKKHPDVTSKGKQISMEDIEQDPVVMFQKKMYFVVMPICCFVLPMIFPYYVMGSSLRVCFFTCSMLRFCLSLHFTWLVNSAAHFYGMKPYDVNVSAMNNKLVSTLTIGEGWHNYHHVFPWDYKAAELGTYSFNWTTAFIDVMAKIGQAYDLKSVSQEMVYKRVLRTGDGShiaalldannnnaiptselvahldheleeHAIWGWDDKDISEEDRKGANVVNK---
>A0A6J1M606	394	0.505	1.395E-118	24	355	357	55	415	421
------------------------PQTDAQKAAA-AAKPFKAQIVWHNIVLFIILHSTALYGLYLIPAESAYLEILPIYLFSFLGGLGITAGVHRLWSHKAYKAKLPLRIFLMLCQSLAFQNSIWEWTRDHRVHHKFTDTHADPHNSRRGFFFAHMGWLLCKKHPDVRGKGKQIDMSDIEADPVVMFQKKYYFVVMPICCFVVPMLLPYYLMGTSLKVCFFSCSMLRYCLSLHGTWLVNSAAHFYGMKPYDVNISSVNSKLVSNITFGEGWHNYHHVFPWDYKAAELGTYNGNWTTAFIDLMAKIGQAYDLKYVSKEMVYKRVLRTGDGSHiaalldannnnsaaptnelvmhldheqeenAVWGWDDKDISEEDRKSATIANSVL-
>A0A8J6HB38	394	0.516	1.395E-118	17	354	357	568	919	922
-----------------TMTKTEPP--RDAKPDSQP--QYRWKLIWRNIILYLIMHITGLYGLYLLVLYSQWKTIFWAWFLLVAALQGVTAGTHRLWAHKAYKAKLPLKMLLCIFQTLSLQNHIYDWATYHRVHHKYVDTDADPHNSRRGFFFSHVGWLFIEPRPNVAEKYKSIDFSDLEADPVVMIQKKYYHVfFAPVIGFLLPAVIPWYFWNESFETAFFVSTMLRYAMCTNITFLVNSWAHIFGSRPYDKNIYPTESPTVAVLTGGEGWHNYHHTFPWDYKTGEFGKYRSNLTTGFLDLMAAIGWAYDLKTASEEMIMKRVNRTGDGSrkfdklfnpsaddHHgddlVWGWGDKDMTQEDFSFVKIRNQK--
>A0A8J6HVP8	393	0.500	1.910E-118	0	353	357	350	694	701
MAPNSTT------FDSVSPTV---PSPETK--------RSKIEIVWKKVIFFAYLHIGAIYGLYLLVTEAKWATWLWWYVIMLVSTQGTGAGVHRLWCHRTYKAKLPLRILLAFYQTITFQKDIYDWCRDHRVHHKYSDTDSDPHNASRGFFYSHMGWLMCKKQEEVTSKGKKLDLSDLEADPVVMFQRKYYWYLAPVIAFLMPATVPWYFWNERFEVSWYVCNMLRYFLTLHGTCLVNSAAHIFGTRPYDKNILPTQNLWVSYITNGEGFHNYHHAFPWDYKAAELGSYYGNWSTAFIDLMAKIGWAYDLKSVSAKMVAKRALRTGDGSwkfdtandKAVWGWDDKNMDENDIKMAEVTYR---
>A0A8C4T1Q4	393	0.582	2.615E-118	20	330	357	22	333	337
--------------------TAVTSTVEDVFDDtyrEKEGPKPARRIVWRNVILMSLLHLGSLYGL-TLLFSASAATLAWAFLCYWISALGVTAGAHRLWSHRSYKAAFPLRVFLAVANSMAFQNDIYEWARDHRAHHKYSETDADPHNASRGFFFSHIGWLLVRKHPDVIEKGSKLELSDLKADKVVMFQRRYYKLSVILMCFTIPTIIPWYFWGESLWISYFVPGLLRYTLVLNATWLVNSAAHMWGNRPYDKNISPRENRFVTFSAIGEGFHNYHHTFPYDYSASEFGW-KVNLTTCFIDFMCFLGLANDPKKVPKELVQARVQRTGDGSH--------------------------
>A0A437B5E2	393	0.488	2.615E-118	0	355	357	7	363	365
MPPQVDPIPSGVVFETET-QTPDL-GLASDVSKLKQAAQKKYEYVYFNIVWFLFLHTVSLYGLYLAFTSAKWQTNLFACAMHLACAIGVGAGSHRLWTHRGYKARTPLRILLMIWQTAAFQDCIFEWARDHRTHHKYADTDADPHNSVRGLFFSHCGWLCCKKSPEVIEGGKRIDVTDLYEDPVVMFQKKHYMKMMPILCFVLPTVIPVYFWGETWMNAFCIPTILRYTFGINVVWSINSFAHHYGFRPYDKSLNPRDNVAIWLFCL-EGFHNYHHAFPWDYRATEHSFYNmLTPTVVFIDLMAKIGQAYDLKSVSPNIIKQRAHRTGDGTHNLWGWDDPEFTEKLKTQYSIISnaeKKL-
>A0A1A9WAU5	393	0.521	2.615E-118	10	354	357	33	374	377
----------GVLFASDA--DTADGALSVDVTQVKRVDERKHEVVWRNVIIFIVMHASALYGVY-HIFHAKLFTIFFSIFLYSINMIAITAGCHRLWSHRSYKAKDPLRALLIFFNLTMYQLSAFHWARDHRIHHKFTDTDADPHNSTRGFFFCHIGWVLSVKFPEVVAKGKSLDLSDLYEDRILMFEDKYYFKLMPFLAFLLPTIIPMYMWNENFINSWCLAIALRMIFVWHSEWSINSVSHMYGMRPYDKNINPTQNVGVSIFAFGEGWHNYHHAFPWDYKAAEWGDYSLNFATAFIDLCAKIGWAYDLKSVSPAMIEKRVKRTGDGTHAIWGWDDKNLSPECKQNAIVLNKK--
>A0A834M3J2	393	0.521	2.615E-118	28	353	357	40	389	393
----------------------------TSTPNNKQQQnnEYKLQIVWRNVLIFVLLHAICVYGFALVFTGFyNWKTLVFTYIYTVFGGFGITAGAHRLWAHRTYKANLPLRIFLMFAQCAALQNDIHEWVRDHRVHHKFTDTNADPHNASRGFFFSHVGWLLCKKHKDVMVKGKTVDMSDVLADPVVRFQMRHYIPLVIVWNILIPTWIPWYFFGEEFMYSFVICMA-RYTLSLNGTWLVNSAAHIWGMKPYDSTIKPTESLSVSIIAFGEGWHNYHHIFPWDYKAAELGNYRVNFTTAFLDLMARIGWATELKTASEDMIKKRVLRTGDGTwyglsqlknnaddkgHHhhdhgdmLWGWGDTDMGQNDVKEILKFNR---
>UPI00073D529E	392	0.613	3.581E-118	38	329	357	9	299	307
--------------------------------------EYKWNIIWTNVIFLLYIHICCIYGLFLSVTALNFYTIIFIIIAMYISGFGTTAGAHRLWSHKAYKAKWPMRLILMICQTMAFQNSIYDWVRNHRNHHKFTDTDADPHNAKRGFFFSHVGWLMLKKHPDVKIKGATIDMSDLKKDWLVVWQRRHYRILMPLFCFIIPTLIPIYFWGEGLRNAW-YANATRYVLSLNFTWLVNSAAHIWGTKPYDSVISSTEIPVVSFFAIGEGWHNYHHVFPWDYKAAELGNYKLNLTTAVIDGFAKIGWAYDLKKTSQEMIEKRACRTGDGT---------------------------
>A0A7E5W083	392	0.553	3.581E-118	0	354	357	0	343	346
MAQTVQETAT-VLEEEARTMTLVAP----------KTTPRKYKYIYTNFLTFSYAHLAALYGLYLCFTSAKWETLLFSFVLFHMSNIGITAGAHRLWTHKTFKAKLPLEIVLMIFNSLAFQNTAITWAREHRLHHKYSDTDADPHNASRGFFYSHVGWLLVKKHPDVLKYGKTIDMSDVYNNPVLKFQKKYAVPLIGTVCFALPTLIPVYFWGESWNNAWH-IALFRYIFNLNVTFLVNSAAHIWGNKPYDKSILPAQNLLVSFLASGEGFHNYHHVFPWDYRTAELGNNFLNLTTLFIDFCAWFGWAYDLKSVSEDIIKQRAERTGDGSSGvIWGWDDKDMDRDIKSKANIFYAK--
>UPI001CF75684	392	0.512	3.581E-118	22	354	357	4	355	358
----------------------TITTTETSQNAHKP-QQYQWKMVWRNIILYIIMHITGFYGLYLAVFHAQWKTVFYSWFLLIIALQGVTAGSHRLWAHKAYKARLPLRMLLCIFQTLSLQNHIYDWATYHRVHHKYVDTNADPHNSRRGFFFSHMGWLFIEPHRDVEDKYKSIDFSDLEADSVVMIQKKYYHVfFAPVIGFYLPAAIPWYFWGENFWTAFFVASMLRYCACTNITFLVNSWAHIYGSRPYDKNIYPTESPTVAVLTGGEGWHNYHHTFPWDYKTGEFGKYRSNLTTGFLDFMAAIGWAYDLKTVSEEMIMKRVVRTGDGTrkfdkidkilnadddHHhedmVWGWGDKDMAKEEMNYVKIHNRK--
>A0A1I8P7Q5	392	0.549	3.581E-118	9	350	357	20	358	360
---------TGVLFEDeaETPDGGLDKNIEAFKSANK-----KLELVWQRVVFFVVTHVAGIYGAYLAVVLAKWQTNIFAFILTILSSLGITVGAHRLYAHRAFRAKLPLEVLILFFQTMAFQFSAYHWARDHRVHHKFSETDADPHNAKRGFLYAQIGWLLYRKQPEVTIKAKSIDFSDLKSNPLVMFQHRHYFILTLIICYIMPTMAAIYFWNETFSNALFVTAMLRWICVFHGINTINSFAHLYGNKPYDKNYNPSENIIASILTVGEGWHNYHHVFPWDYKASELGHYALNWGTVFIDFFAKTGWAYDLKSVSPQMIKNRVHRTGDGSHPIWGWGDKDQGIEEIKSAII------
>A0A6P6YJF9	392	0.525	3.581E-118	0	343	357	0	345	362
MPPFIKTNVNDVLDSDipdLEPSVELKGDLNDLLEAQKNQKSEKLQIVWRNVFIMGLLHIGAVYGATLCFGTAKWQTVLAGFIFYVLSGLGITAGAHRLWSHRSYKAKFPLRLFLAFLQTMAVQNHIYEWSRDHRVHHKYSETDADPHNAKRGFFFAHVGWLLCRKHPEVIRKGRTISNDDLLRDPIVVFQRRYYIPLLLFCCFIFPSLVP-LMWGETLWNAFFICAIFRYVWTLNMTWLVNSAAHFWGRRPYDKTINPAENYLTVFGAVGEGFHNYHHTFPWDYSTSELGW-RLNLTTIFINTMAFIGQAYDLKQVSPEMIIKRKLRTGDiDTHGNYGIYNPPMMKE-------------
>A0A8J2RQ20	392	0.587	3.581E-118	31	351	357	71	393	400
-------------------------------DNNKELQPLK--IVWRNVLIFLYLHFAALYGFYLCFTATKLATLSWSFALFIFGGFGITGGAHRLWAHRCYKANLPLRIFAALGQTLSVQNDIYVWSRDHRVHHKFSETDADPHNARRGFFFAHVGWLLCKKHPEVKRRGKTVDMSDVLQDPVVIFQRKYYIPLVLMFSLAMPTFVPWYFWGESFKTAFFVAAIFRYVFTLNVTWLVNSAAHIWGNHPYDKAINPAENQLVAFLTSGEGWHNYHHVFPWDYKAAELGRYNMNTTKAFIDFFAWIGWAYDLKTVPERIIRSRIYRTGDGSHPFAledsQYTSDDMKSEEEPFCEII-----
>B4NKB3	392	0.524	3.581E-118	38	355	357	63	409	415
--------------------------------------PYEMEIVWHNVVLFIILHSMALYGGYLIYAESAYLEIVPIYITMFLGGLGITAGVHRLWSHKAYKAKLPLRIFLMLCQSLAFQNSIWEWTRDHRVHHKFVDTHADPHNSRRGFFFAHMGWLMCKKHPDVTSKGKQIDMSDIEQDPVVMFQKKFYFIIMPICCFVLPMLFPYYCMGTSLRVCFFTCSILRYTFSLHGTWLVNSAAHFYGMKPYDVNISSVNTKLVSTITFGEGWHNYHHVFPWDYKAAELGTYGYNWTTAFIDVMAKIGQAYDLKFVSKDMVHKRVLRTGDGSHiaalidannndtapsnelvahldhdleetAVWGWDDKDISEEDRQGASIVNSEL-
>A0A1E1XI93	392	0.601	4.903E-118	27	332	357	5	309	317
---------------------------ETVTEERMAPKPYKMEIVWRNVILMGSLHLISIYGFYLIFFSVQWKTVLAAYILYTLSGIGITAGSHRLWSHRSYKAKLPYRIMMMILQTMAFQNDIYEWARDHRMHHKFSETTADPHDATRGFFFSHVGWLLVRKHPDIRNKGKAIDLSDLMADPVVRFQKKYYLPLMVIICFVLPAVGPWYLWGESLWNAFVVCSLTRYCFTLNMTWLVNSAAHMWGNRPYDRHISPRQNLVTIVGAHGEGFHNYHHTFPYDYRTSELGC-RINTTTWFIDFFAWLGQVYDRKEVPTSVVERRMERTGDGTRGL------------------------
>A0A1L8D6M1	392	0.613	4.903E-118	36	348	357	29	339	340
------------------------------------AGPRKFNIVYFNLLTFGYWHLAGAYGLYLCFTSAKFATVLFAILTYTAAEIGITAGAHRLWSHKAYKAKLPLQIILMTFNTLAFQNSAIEWVRDHRLHHKYSDTDADPHNATRGFFYSHVGWLLVRKHSEVKKRGKTIDMSDMYSNPVLAFQKRYIVPWVILVTFLLPTIIPVYLWNESLWTSWHV-TMLRYVANLNATFLVNSAAHLWGYKPYDKNIMPAQNISVSLATFGEGFHNYHHVFPWDYKAAELGNNRYNLTTKFIDFFAWIGWAYDLKSVSEELVVNRMRRTGDGS-NLWGWGDKDMTEEDRNGA--------
>A0A6J1WF32	392	0.549	4.903E-118	24	354	357	9	337	340
------------------------GDLNEGQSNLKDLEPREYKIVYHNLLTFGYWHLAGIYGLYLCFTSAKWATIILSIFTYMAAEIGVTAGAHRLWAHKTYKAKLPLQIFLMVLNSIAFQNTALHWARDHRLHHKYTDTDIDPHNAKRGFFYSHVGWLLVKKLPKVKDYGRQIDMIDLNNNPVLRFQKKYAIPFIGLVCFIIPTLIPMYFWGESLNNAWH-LCMLRYISNLNATFLVNSAAHMWGYKPYDKGILSTQNLPVSLATFGEGFHNYHHVFPWDYRASELGNNKLNLTTKFIDFFAWIGWAYDLKTVPKDMIMRRAKRTGDGT-NLWGWEDNDISEEDKNTTIILYEK--
>UPI000718CF6F	392	0.537	4.903E-118	37	353	357	10	339	342
-------------------------------------QSYKWDISWFMVIFLSYFHICCLYGIYLSFTTLRLYTTIFAIINVPITLLGVTAGTHRLWAHKSYKAKWPLRVFLMILQSTSFQRPIYLWVRNHRIHHKYTDTDADPHNSKRGFFFSHIGWLMLKKHPDVIKKGATIDMSDLDKDPVVMWQLKHATIVLTLACFVIPTLIPVFFWGEGLMNAW-YATTSKFIFTINITSLVNSYAHMWGTKPYDNTISPTEVPAISFLTGGEGWHNYHHVFPWDYKTSELGNYKLNLTTAFIDGFAKLGWXYDLKTVSXEMIEKRACRTGDGTsyqhvddqHEhkyknsVWGWDDPDITTEDILDTRILNK---
>A0A6G1S999	392	0.610	4.903E-118	27	336	357	47	354	359
---------------------------EQNKQDDTTNYQYRVQIVWRNVILMSLLHLGALMGLRQCFVSAQWKTIVAAYLLYVAGGTGITAGAHRLWAHRSYKAKWPLRLLLAAMQSLAFENSIYEWSRDHRVHHKYSETDADPHNAIRGFFFAHMGWLLCRKHPEVKIRGKQIDLSDLVADPIVRFQHRYYLACVAVFCFIVPTLIPYMLWGETLYNSFYICALLRYVITLHATWLVNSAAHMWGRRPYDKNINPSENRGVSFWALGEGFHNYHHTFPWDYATSELG-YDLNTTKMFIDFFAYIGWAYERKVVSPDMIKQRKLRTGD--TPVFGpYG--------------------
>UPI0007383519	392	0.512	4.903E-118	0	352	357	30	374	380
MSPNSRDGVTknDVVN------------VKNHCGEDKGMNIYKPAVKWPDLIVQIFVHAGCAYGIYLIFTEAKWLTTLWALITIYTSAFGITAGAHRLWSHRAYKATWPLRLILVLLFTITGQRHVYAWALDHRVHHKYSETDSDPHNAKRGFFFAHVGWLFTTPHPDVEEKRAAVDMSDLEADAIVMWQKKYYIPLFALLAIGFPVWVPCYLWNETLWTSFWINFNFRFCVTLNLAFFVNSVAHMWGQRPYDKHISPVENIAVSIAALGEGWHNYHHVFPWDYKTGELGDYSFNITTGFIDAFAHIGWAYDRKYVLPEMVRRRAKRSGDGSHvpNVWGYGDTDILQEEVHELEAMR----
>UPI001C9BFFC7	392	0.578	6.713E-118	33	352	357	53	370	376
---------------------------------DKPVE-YVPALKWPDLLAQIFIHVGFVYGFGLIFTKAKLLTSLWALFLIIMSGFGITAGAHRLWSHRAYKAEWPLRLILVFLFTIAGQRHVYAWALDHRVHHKYSETDADPHNAKRGFFFAHVGWLFTTPHPDVVAKRKAVDMSDLEADPIVMWQKRLYVPLFALLAIGLPVWVPWYFWDESLWTSFWVNFNFRFGFTLNSAFLVNSVAHMWGQKPYDKYISPAENVMVSVVAMGEGWHNYHHVFPWDYKTGELGDYSLNVTTGFIDAFAKIGWAYDRKHVSRDMIRRRANRSGDGTH-VWGYGDVDVSKEDREELERMS----
>UPI001CA87E7C	392	0.531	6.713E-118	0	353	357	0	382	385
MAPNLFGTSATLLLEasqqGISQEKSVTKSAEPQLVKIKSdKPKYKWHIVWRNVIAFAYIHAAAVYGLYLALTTAKFASFVTAIGIGILSGVGVTAGAHRLWAHKAYKAKWQMRVILVFLQTVAFQNHIYEWVRDHRVHHKFTDSDADPHNANRGFFFSHIGWLMLRKHPDVFSKGVKVDMSDIEKDPLIVWQRRLYIILMPICCFLIPTWLPCYLYGEKPIVAW-YLTLLRYALTLNGTWLVNSAAHIWGTKPYDNTISPTDSLRIGVLAFGEGWHNYHHVFPYDYKAAELGNYRANLTTGFIDFFAWIGWAYDLKTVTVETINKRSARSGDGTrmqvptgkespienddHHhhghshdncVWGWDDKDMDEEDKKDVQIYNK---
>UPI001D092EC8	392	0.512	6.713E-118	0	353	357	0	353	389
MPPNItteTCTPKpsdNVLNsED--IVVDKS---SDKIKDDFPT-PWNRRFLWRNIAVFGPLHVLSFYGLYLVFTSARIYTTIFALVLHQLGIFSVTAGAHRLWSHRAYKAKWPLRCLLIFIHWCTFQDAVYIWAYHHRIHHKFSDTDADPHNAKRGFFFSHMGWLFCEGHPDFETKKKVIDLTDLHQDKILMFQYRHYLKVMPFLSFILPTLLPMVLWDETLWNSFFV-NIWRYAITFHVTVCINSFAHTYGSRPYDKEIMPTESYSLAWVTLGEGWHNYHHVFPWDYKAAEFGGSRVNPTTVLLNFFAKIGWAYDLKTVTDEGIKKRVMRTGDGTHPVWGWGDPEQTKENANAATILHK---
>A0A0M3QXP7	392	0.507	6.713E-118	30	352	357	108	458	467
------------------------------TKTKATLEPFKTEIVWHNILLFIILHSSALYGLYLIFAENAYLEIIPVYATTFLGGLGITAGVHRLWSHKAYKAKLPLRIFLMLCQSLAFQNSIWEWTRDHRVHHKFTDTHADPHNSRRGFFFAHMGWLLCKKHPDVRSKGKQIDMTDIEQDPVVMFQKKYFFVVMPICCFVLPMMFPYFLMGTSLRVCFFTCSMLRYALSLHGTWLVNSAAHFYGMKPYDVHISSVNTKLISTIAFGEGWHNYHHVFPWDYKAAELGDYKHNWTTAFIDLMAKIGQAYDLKSVSQEMVYKRVRRTGDGSHiaslldannnnseptselvmhldhekeeNVWGWDDKDITEEDRKLATIVN----
>A0A7E5VWY6	391	0.520	9.191E-118	28	350	357	10	331	333
----------------------------TNKTNDMAVPSPKLKIFWPNIIFFVVVHIGSFYAIRLVFTKAMWQTNLFAYLLFVFSSVGVTAGVHRLWSHRAYKAKLPLRIFLLFFYTMAYEGSVLHWVRDHRVHHKYCDTDADPHNSKRGFFFAQIGWMLARKHPDVIAKGHTIDVSDILSDPWLRLQNKYYFRLVFVICYMVPTYIPT-LWGEEAWTAFLVAGVLRHLVSAHTISLINSAAHIYGTKPYDKNIRPVENMTVSLLATGEGFHNYHHTFPWDYKAAELGGYSLNFATFFIDVMAKIGLAYDLKTVSTDLIEKRVKKTGDGSHPVWGWNDKDMPEEDKKSAII------
>A0A1B0AII8	391	0.543	9.191E-118	0	341	357	0	343	373
MSPreNAlsNSSGTGVLFESDA--DTVDGTLSADISQLKKVEERKFKLVWRNIIVLSLTHVLAVYGVYLFFFHAKWPTRFFTIILYWMAMLAITAGAHRLWAHRSYKAKWPLRALFIIFHLTSFQLSCFHWARDHRVHHKFSDTDADPHNSSRGFFFSHMGWLLTEKSPLVVAKGKSLDLSDLYADRMLMFEHKHYFKLVPIFAFVLPAIIPMYMWNESFINTVCVPVMLRLVVLLNAQSCINSVAHMFGWRSYDKNINPTQNFGLSILCLGEGWHNYHHAFPWDYKAAEWGGSSSNVAAAFIELCAKMGWAYDLKTVSAEMIEKRVKRTGDGTHAIWGWGDKDLT---------------
>A0A437BUS7	391	0.526	1.258E-117	0	354	357	0	341	345
MAPNSIQNDEGLGVE-VQPESLTPP----------KLTQIRHKILYVNLTYFLYWHLAAPYGIYLCFTSVKWETIIFGFVVFLAAELGVTAGAHRLWSHKSYKAKRPLEIILMLFNSMAFQNSIIHWARDHRLHHKYCDTDADPYNASRGFFYSHVGWLLTKKNKEVLKRGKTIDASDLFNNPVLQFQKKYAIPVFALCCFILPTAIPMYVWGETLNNSWH-ANLLRYTINLNVTFLVNSAAHIWGYRPYDKSIYPAQNVYVSLVTLGEGFHNYHHVFPWDYKTAELGNNKLNVTTWFINFFTKLGWAYDLKTVSNEIVRARAMRTGDGK-DLWGWNDKDITDMDKEHTDILYSK--
>UPI00061508C7	391	0.625	1.258E-117	0	317	357	29	339	347
MAPNSTSSPTGVLFEGETLENT--PVV---VEPDK--QKYVRRIVWRNVIIFIYLHLAAVYGLYLVFTSAKFATTLFTLALYVVNAFGITAGAHRLWAHKSYKAKWPLQLFLMINNTMAFQDAAIDWARDHRLHHKYSETNADPHNAKRGFFFAHVGWLLCRKHPDISEKGKGIDLSDLKNNRILAFQKKYYKYLMPLLCFVVPTVIPVVGWNETWSNAYFIPAVLRFVVGWNTAWLVNSAAHLYGFKPYDKYINPAENKGVSIVTLGEGWHNYHHVFPWDYKAAEFGNYRYSPTTAFIDLCAKLGLAYDLKFVPDDV---------------------------------------
>A0A8J2R9S8	391	0.611	1.258E-117	43	332	357	60	350	383
-------------------------------------------IVWRNVFIFIYLHLAAFYGLYLCFTDAvTWATLVWSYALFIFGGFGITGGAHRLWAHRCYKAKWPLRVIAAVGQTIALQNDIYVWSRDHRVHHKFSETDADPHNARRGFFFAHVGWLLCKKHPEVIRRGKTVDVSDLLQDPIVVYQRKFYIPLVLIFCFVMPTLVPWYCWGESLRTSFFVASILRYVITLNATWLVNSAAHIWGAHPYDKGINPSENRFVAFITSGEGWHNFHHVFPWDYKASELGNYGTNTTRAIIDFFAWMGLAYDLKSVPDEIVYSRARRTGDGSHSI------------------------
>A0A6P7G106	391	0.567	1.258E-117	29	356	357	64	410	413
-----------------------------KQSASRKAPKYKWEIVWRNVLAFVLLHSVGTYGIYCMLlGRVKIFTIAFNILFAVFAGLGVTAGAHRLWAHRTYKAKFPLRLLLAFFHTAALQNDIHEWVRDHRVHHKFTDTDADPHNASRGFFFSHIGWLMLRKHKDVLEKGKTVDMSDVESDPVVMFQKKYYVFLVTMLTFLVPAHIPWYFWKENYLLAW-YMCIFRYALSLNITWLVNSAAHIWGTKPYDNTIGPTENKYVSALGFGEGWHNYHHTFPWDYKAAELGDYKLNYTTAVLDFMSRIGQAYDLKTASMEMVKKRVARTGDGSwtngkvegesnkdHHhhtheecVWGWGDKDMDEEEIRDVREFN-NLK
>A0A8J6LHY6	391	0.533	1.258E-117	33	350	357	353	684	692
---------------------------------EEPAANFtVDDILWKKVFYFFYLHVSAFYGLYLLTTTASWKTTIWSYFLLLCCVEGITVGTHRLWSHRAFKAKLPLRILLAFFQTLTFQKDVYDWVRDHRVHHKYADTNADPHNATRGFFFSHMGWMMIKKHKEVIEKGKALDMSDLEADPVVMIQRKYYWkVWAPLVTFLIPSIIPWYFWNEKYSVCWHACNMLRVCISLHGASSVNSAAHKWGTKPYDKNMRAVETTTVSLISLGEGFHNYHHTFPWDYKAAELGSYDLNWNTAFIDFMAKIGWAYDLKTATKEMVEKRAGRTGDGSrgevvegHGygevnVWGWGDKDMDREDMDMAKI------
>UPI000C6CACBE	391	0.547	1.723E-117	0	326	357	0	308	313
MAPNAQSTVT-----------------ETVTPPKRATPKQELNIVWRNVILFAFLHIGALYGFTLIFTSAKWQTILFVIIFGYASVLGVTGGAHRLWSHRSYKAKWPVRALLMILQTMAIQNHIYEWCRDHRLHHKYSETDADPHNATRGFFFSHMGWLMVKKHPEVKQKGKAIDLSDLLKDPLVVFQRKHYFPLVILVSIVIPTMIPVLLWGENYWNSLFTVFFTRYVLSLHGTWLVNSAAHMWGNRPYDVTINPRESPIVIFTGSGEGFHNFHHVFPWDYCTGEFGW-KFNMTAAFIDCMAWLGLVYDRKKVSPEMLKQRIERTG------------------------------
>A0A1I8Q1F3	391	0.546	1.723E-117	6	350	357	14	354	356
------DIVTGALNEEDL-EVALAKDIL----KLKNAKERKVELVWRNIIIISYVTLGSLYGVYLLLTnSVKLKTFVYALLLSYASGFAITVGVHRLWTHRSYKAKWPVKIGLLIFSTIAYQNSVYIWARDHRVHHKYSETDADPHNSMRGFFFSHVGWLLCKKHPEVKAKGKCIDMSDLKSDPLVMFQHRYYFVLMPLLSFVIPTLIPMYLWDETFSNSWHVGALLRWFYSVNWVWCINSVCHLYGNKPYDKRLNPGENNQISWLTFGESYHNYHHVFPWDYKTGELGGSMNNLGALFIETCAKFGLTYDLKSVSRDIIKQRIMRTGDGSHPVWGWGDKDQKLEEIKNAVI------
>UPI001304098A	391	0.549	1.723E-117	18	352	357	37	368	369
------------------PETEDFLTVDETYRSSRT--EYVPRLMWPDLIAQTFIHGGGIYGLWLMFTEAKLLTSLWAFVTIYTSAFGITAGAHRLWAHKAYKAKWPLRLLLVFLFTISGQRHVYAWALDHRVHHKYSETNADPHNAKRGFFFAHVGWLFTTPHPDVIAKRKSIDMSDLEADPIIMWQKRLYIPLFFLLTIALPVSVPCYFWSESLSTSFWVNFNFRFCVTLNVAFCVNSVAHMWGHKPYDKHISPVENTVVSIAALGEGWHNFHHVFPWDYKTGELGNYSYNLTTGFIDTFANIGWAFDRKYVSPGMIRRRANRTGDGSH-IWGYGDVDIPVEDLQELKQMN----
>UPI0005F3A7BC	391	0.567	1.723E-117	32	353	357	42	378	381
--------------------------------NSQP--KYEWKIVWRNVISLAYLHIVALYAWYLLLTmQVSPLTFIWYFALGCFSCIGITAGVHRLWCHRSYKAKWPMRVILMVLHTIAFQNHIYEWVRDHRVHHKFTDTDADPHNSKRGFFFSHVGWLLIRKHPDVISKGATIDMSDLEKDPIVVWQRRYYAVLMPLLCFVLPMLVPIYFWNERPIYAWYGAVC-KYVTALNGTWLVNSAAHMWGMKPYDSSISPTDGySILGIGVFGEMWHNYHHVFPWDYKAAELGYYRRNITCAFIDFFAWLGWAYDLKTVGHDLVKKRAARTGDGSiyertgdHKdelhtqekiIWGWEDADMSLENKLAAEILNK---
>A0A1B0FDB4	391	0.532	1.723E-117	0	344	357	4	350	402
MSPRensvSNSSGTGVLFESDA--DTADGDLSADRSQLKKVEERKFKLVWRNIILLFLMHVLALYGVYLFIFHAKWPTRFFTLILYWMAMLSITAGSHRLWSHRSYKAKWPLRALFVFFNLTSLQHSCLHWARDHRVHHKFSDTDADPHNSSRGFFFSHVGWILIEKSPLVVAKGKSLDLSDLYADRILMFEHKYYFKLMPIIALVLPAIIPMYMWNESFINAFCVPVMLRLVILLNGQWSINSVTHMFGWRPYDKNINPTQSVGVSIVCLGEGWHNYHHAFPWDYRAAEWGGSSVNLAAAFIELCAKIGWAYDLKTVSPEMIEKRVKRTGDGTHAIWGWDDDNDDDDD------------
>A0A6J2T2J5	391	0.497	1.723E-117	24	352	357	50	409	418
------------------------PAEKTDAKSAAQAEkPYQMEIVWHNVLLFIILHSFALYGLFLIFAESAYMELFVIYFTTFLGGLGITAGVHRLWSHKAYKAKLPLRIFLMLCQSLAFQNCIWEWTRDHRVHHKFTDTHADPHNSRRGFFFAHMGWLMCKKHPDVTSKGKQIDMTDIEQDPVVMFQKKYYFFVMPICCFVLPMLFPYYMMGSSLRVCFFSCSMLRYAISLHGTWLVNSAAHFYGMKPYDVNVSAVNTKVVSTITFGEGWHNYHHVFPWDYKAAELGTYNYNWTTAFIDMMAKIGQAYDLKSVSQEMVYKRVLRTGDGSHiaalldannnttaaptnelvmhldhdkednAIWGWDDKDISEEDRKGANIVN----
>A0A1B0CJP4	391	0.654	1.723E-117	47	330	357	1	284	607
-----------------------------------------------NIIVFLYLHLAALYGVYLQLTAAKYLTFGIAIILGFCGGMGITAGAHRLWSHKSYKAKLPLRVLLMLFQTLAFQNHIYEWVRDHRVHHKFTDTNADPHNSRRGFFFSHMGWLMTKKHPDVKNKGCTVDMSDIEADPVVMFQKKYYGILMPVFCFFLPALVPYYLLGETFTNSWYIASVLRYVLSLHGTWLVNSAAHLWGMKPYDKNISPSDNIFVAIYAYGEGWHNYHHVFPWDYKTSELGIYSTNMTAAFIDFFSKLGLAYDLKTVSEDMIKKRILRTGDGSH--------------------------
>A0A443SD68	391	0.605	1.723E-117	7	320	357	296	607	608
-------APK-SLVETSQAITEDIAELKKSKELKNSSGDYQLQIVWRNVALFAYLHIAALYGLYLCFGSAKLLTIIFAGFLYVISGLGITAGAHRLWAHRSYKAKWPLRLMLAFFNSIAFENDIYEWARDHRVHHKFSETDADPHNALRGFFFAHIGWLLCKKHPDVLNKGKTVDCSDIIADPIVRFQRRYYIPLMVSCCFLMPTFVPHLCWGETKWNAFFICALLRYCFTLNMTWLVNSAAHMWGRQPYDKHINPRENVGVALGAIGEGYHNYHHTFPWDYSTSELGW-KINLTTIFIDTFAKIGWAYDLKKVSPEMIRQ------------------------------------
>A0A0T6B747	390	0.686	2.359E-117	80	353	357	0	272	275
--------------------------------------------------------------------------------MYQISGLGITAGAHRLWAHKSYKAKWPLSLFLAMCNTIAFQDAAVDWARDHRVHHKYSETDADPHNAKRGFFFAHVGWLLCRKHPDVKAKGKGIDMSDLYADPVLRFQKKYYLIIMPFLAFVIPTMIPMYLWNETFKNAFF-ANMLRYAFTLNATWLVNSAAHMFGSKPYDRFINPAENKSVAILAMGEGWHNYHHTFPWDYKTAEMGRYSVNFTALFIDIMAKIGLAYDLKTVSEDMIRRRVERTGDGTHELWGWGDEDQPDEEKREAIIINK---
>UPI000A1D36C5	390	0.494	2.359E-117	0	353	357	0	350	356
MPPN-GDDVTGVLFETDG-QTGDL-GLAKDLTKLKTTDGRKLELVWLNIILFVIAHTLSAYGLWLLLVESTWTTFFIFPATFVLSVVGISGGAHRLFAHRTFKVNKKLKLIFLFLNTLAFQDAVYYWARDHRLHHKYTETDADPYNSERGWWFAHIGWLCCRKHPEVTEKGRQIDLSDLKSDPMVMFQKKYYLILMPLICFVMPTVLPMWLWGETFRTSFCVMSLLRWVLCLNIVWLLNSSAHMFGTRFYDRNINPTNESLLIWFNLGEAYHNYHHVFPWDYKSAEVGHFANDFTTKFIEFFAKIGWAYDLKSVPIDLVKRRALRTGDGTHPIWGWGDKDQTKQDILETEINHQ---
>A0A1Y1MPN0	390	0.556	2.359E-117	35	347	357	37	351	362
-----------------------------------PNEEFVPNIKWPDLIAQLFIHGGCIYGVVLMFSSAKLLTSLFVFVTIYTSGFGITAGVHRLWSHKAYKAKWPLRLILVFLFTITGQKHIYAWALDHRVHHKYSETTSDPHNAKRGFFFSHVGWLVLTPHPDVVKKRKIIDMSDLEADPIVMWQKRYYPILFLLLTVGLPVAIPVYFWEETIWNSFWICFNTRFCITLNIAFCVNSLAHMWGYKPYDKDINPVENMIVSIAALGEGWHNYHHVFPWDYKTGEFGS-RLNLSTQFIDFFAKLGWAYDLKYASPEMISRRARKSGDGTHietHLWGYGDEDIEIEDKKE---------
>A0A1A9Y8Z7	390	0.458	2.359E-117	0	354	357	4	415	418
MAPNVVGS-TFILAETALTDTNnnnkvtssppTPPNdLLPPTVNSKRFDlssdevstrekehlkkPYKVEIVWRNVIAFIILHTGAFYGLYLVFAELAILEFLFGYFLTFLGGIGITGGAHRLWAHRSYKAKLPLRIILMVFDTLAFQDSIYVWARDHRVHHKFTDTNADPYSSRRGFFFSHMGWLMCRKHPDVVEKGKLIDLSDLEADPVIRFQRKYFVMLMPLFCFVLPAIIPYLAWGAPLMRSFFICSVLRYTISLHGTWTVNSIAHIYGTKPYDKNISPVESKLVSIVALGEGWHNYHHIFPWDYKAAELGRY-PNVTVTILNLLAKIGQAYDMKTVSREMILRRTKRTGDGSYPfvlkdlnnnepettnvpadmlsqldhekekvfIWGWDDKDISEDDRNLVHILDKK--
>UPI00061527E7	389	0.670	4.423E-117	77	352	357	8	283	290
-----------------------------------------------------------------------------AFVLYVFSALGITAGAHRLWAHKSYKAKWPLQLFLTICNTMAFQDAAVDWARDHRLHHKYSETNADPHNAKRGFFFAHMGWLLCRKHPDISEKGKGIDLSDLKNNRILAFQKKYYKYLMPLMCFIMPTVVPVVGWNETWSNAYFVAAILRYVFCLNMTWLVNSAAHLYGFKPYDKFINPVENRGVAIVSLGEGWHNYHHVFPWDYKTAELGNYRYSVTTAFIDLCAKLGLAYDLKIVPDDVVRKRVERTGDGSHEVWGWGDKDQSQDDRDQTVIIH----
>H9JF74	389	0.515	4.423E-117	0	350	357	100	436	440
MSPNI-----------ATI--VPSQETENEYEKLEPPQasERKYEIIYFNIFTFTFAHLSALYGVYLCFTSAKRESLILGYIIGVLAGFGVTAGAHRLWTHRTYKAKMPLQILLMLFYSFAYQNSAVHWIRDHRLHHKYSDTDADPHNATRGFFYSHMGWLLVKKHPEVKRRGRSLDMSDIYSNRVLMFQKKYAIPITGTICFVIPTLLPMYLWGESFKNAWH-ITILRYIITLHVAFLVNSAAHIWGYKPYDKRILPTQNLFVSFMAFGEGFHNYHHVFPWDYRTAELGNNYLNLTTMFIDFFAWLGWAYDLKSVPVSLAESRARKTGDGT-GLWGWGDKDMS-EDLKRQTV------
>A0A1D2NF30	389	0.574	4.423E-117	42	349	357	111	444	452
------------------------------------------DIVWRNVFLFVYLHVFSAYGLYLLFTgQVLWQTVIWTALIHTCGALGITAGAHRYWAHKSYKAKLPLKLLLVFMQTVSFQNSIHEWSRDHRVHHKYSETNADPHNAKRGFFFAHMGWLMCRKHPAVKEKGKQIDMSDLEAEPLIMFQKKYYTPLVLMTSFVMPTFVAWFFLGEKFLTAWCFASQLRYCFNLHCTWLVNSAAHLWGDHPYDKAINPAENKGVAIFAFGEGWHNYHHVFPWDYKTAELGRYRYNFTAAFIDFFAWIGWAYDLKTVSDKMVRDRVRRTGDGSwrHEKesatltevtdslassmgmshggpWGWGDESIPLADSQMTQ-------
>A0A7R9IL66	389	0.481	4.423E-117	0	351	357	56	424	473
MAPDVTSCHGDNLMMNGSMsqrgetqdKSLLDPINNNHSPKSAPSacavspepqfPEWKPEIIWLNTISITLLHLAAVYAVLTAAFQVLLPTYVWGFFLGGVGGFGVTAGVHRLWTHRAYKAKTPLRVILAICFSVAGQNTIFDWVRDHRVHHKFSETNADPHNSNRGFFFAHVGWLMTRKHPEVIRRGQQLDMSDVINDPVVAFHHKYFTSLKLLFCFFLPIMIPPFLWGESWYNSIMAIGVVRYVLSLNFTWLVNSAAHLWGYKPYDKRINPAENRMVALVAMGEGWHNYHHVFPWDYKAAELGDYSLNVTTFFLDLFAKIGWAYDLKCPSQELVRRVIERNGDGSHPEWGCHPKEVPEEE-DQLMVV-----
>A0A5N5T683	389	0.539	6.055E-117	0	330	357	0	340	350
MAPQNQDLCTSSLAEEDfaLIPEDEHFHIEERKLEINFRQIYRNlrnldysKVSWRNVTLFVLLHIYSVYGLYLLFTACMWRTIAFTYLLYFLSAMGITMGAHRLWAHRSYKAKLPLRIFLAFCQTLAFQNSIFEWSRDHRVHHKFSETDADPHNAQRGFFFSHMGWLMYRKHPDVIKKGKTLDMSDLLNDPVVRFQMNYYVPLMVLACFVIPTFLPWYLWGETFINSLMVPTFLRYCVTLHVTWMVNSLAHWIGSKPFDKDIYPSQNKLVATLALGEGWHNYHHVFPFDYRAAELGGvINFNATTDIIDFFAKIGQAYDLKTASKEMQENRAKRTGDGTH--------------------------
>A0A8D8QZ57	389	0.492	6.055E-117	23	353	357	72	415	418
-----------------------DPAVRP-SPWSPPVKGPEVKLSWndyittrRRRIFFLAIHILSLVGLYYCVSGrAMVLTMLWAFGLGFVSSIGVTAGAHRLWSHHSYKAKWPMRLLLAIFQTIGIQYSIWNWVRDHRLHHKYTDTDADPHNSTRGFFFSHIGWSLILPHPEVTEKVKVIDTSDVEKDWVVVWQYRLYAPLAIMLCYVIPTLVPWYFWGENMWVAHCVATQLRHVITLHGTFLINSVAHMWGNRPYDKNINPTENLFVSVASFGDGWHNYHHVFPWDYKNAELWNYKFNISTGFVDLCALIGWAYDLKTVPSDMIRKRVARTGDGTyahnHDggVWGWTDKDLPEEDKKMATILNK---
>UPI000C6D0DFC	389	0.549	8.291E-117	18	326	357	4	313	318
------------------PSTTLSTVTETVSQEKKsiKSEYPPLQIVWRNVAIFAFLHIGAVYGVYLSLVFVKWQTWLFCCFIGFLSGLGITAGAHRLWCHRSYKAKLPLRIFLCICNCIATENDIYEWSRDHRVHHKYSETTADPHNVERGFFFSHIGWLLVRKHPDVIAKGKTIDLSDLRDDPVVKFQRRYYPQLVLLFNLLIPTFVPYWFWGESAYYSFWFTFVARYIVALHMTWLVNSAAHMWGNKPYDKYISARENNFVAIGALGEGFHNYHHTFPWDYSTSELGW-RFNLSTMFIDTMAWLGLAYDLKTVPPEMIKQRVERTG------------------------------
>A0A6P7FU30	389	0.496	8.291E-117	0	353	357	6	389	392
MAPHLLSNTNLLLAEVNETQKTHLSSKETYQPTQttqaKPAKKEKSdgsEIVWLNVMVFILLHSAALYGLWLMLSlQTSWKTFVFSAIYLSFASTGVTGGAHRLWAHRAYKAKLPFRIWLMLGQTAALQNDIYEWVRDHRVHHKFTDTNADPHNSTRGFFFCHVGWLMMKKHEDVKVKGKTIDMSDVAADPVVRWQRKYYIPLVTLLTFLLPTYVPYYFWKEDFMMSFFVC-IFRFVLQLNGTWCVNSAAHLWGYKPYDGSINPVENRFVSAIGFGEGWHNYHHTFPWDYKAAELGNYKMNYTTALLDFMAHIGQAYDLKTVSAEMIRKRAHRTGDGTwkdgkidinagveknldknqfYDdcVWGWDDKDMTEDVRKDANIKNK---
>UPI0006B080E3	388	0.594	1.135E-116	28	330	357	8	309	310
----------------------------TVTETEKRRSSPKLQIVWKNVFIFAFLHAASLYAIQLVFTSAKLKTIVFAFLLYVASGVGVTAGVHRLWAHRSYKAKWPLRLLLAFFNSVAFQNDIYEWSRDHRVHHKFSETDADPHNAKRGFFFSHIGWLMVRKHPDVIEKGKIVDCSDILADPIVRFQRKYYTPIVFLSCFVIPTVVPVWSWGESYWNAFYVAGILRYCWTLNVTWLVNSAAHMWGNRPYDRSINPRENKYVIVSAMGEGFHNYHHTFPWDYSTSEFGT-RLNVSTVFIDFMAALGLAYDRKTVSPDVIKRQRERHGDGSY--------------------------
>B7PMS4	388	0.585	1.135E-116	24	332	357	13	316	324
------------------------PASAT-TPATKP---FKAQIVWRNVILMGYLHLISLYGFYIIFTAAQWKTILAAYILYTISGIGITAGSHRLWSHRSYKAKLPYRILLMLFQTMAFQNDIYDWARDHRVHHKFSETTADPHDATRGFFFSHVGWLLCRKHPDVISKGKTIDLSDLMADPVVRFQRKYYMPLMVLTCFLLPALGPWYFWGESLWYSFLVCSLTRYCFTLNMTWLVNSAAHTWGNRPYDKHISPRQNLVTIVGAHGEGFHNYHHTFPHDYRTSELGC-RINTTTWFIDFFAWLGQVYDRKEIPTNVVENRMLRTGDGSRGL------------------------
>A0A2R5L9U9	388	0.576	1.135E-116	18	331	357	6	317	333
------------------PTTTTTAPIKP-APKDVPEKEFRTQVVWRNVAIFAALHSMAIYGFYVSLVHAMWTTWLVAFVWGQCAGLGVTAGAHRLWSHRAYKARFPLRVVLMIFNCMACQNDLYEWTRDHRVHHKFSETHADPHNVNRGFFFAHMGWLMCKKHPDVMKKGKAVDCSDLLRDPVIRFQKKYYVLLATFFCFYLPTIVPHHLFGESYWNAFFVSTMLRYVFSLNFTWFVNSAAHLWGQKPYDKHISPVENRFVSMVAMGEGFHNYHHTFPWDYSTSELGW-EINFTTMFIDFMSKIGLAYDLKTVPKDVVEKRKARTGDHSYD-------------------------
>U5KFQ4	388	0.595	1.135E-116	35	338	357	22	323	336
-----------------------------------PQEPRKYQIVYPNLITFGYWHIAGLYGLYLYFTSAKWQTMLFSFMLVVLAELGITAGAHRLWAHKTYKAKLPLQIILMVLNSIAFQNSAIDWVRDHRLHHKYSDTDADPHNANRGFFYSHVGWLLVRKHPEVKRRGKELDMSDIYNNPVLRFQKKYAIPFIGAMCFGLPTFIPVYCWGETWTNAWH-ITMLRYIVNLNITFLVNSAAHIWGNKPYDSKILPAQNIAVSIVTGGEGFHNYHHVFPWDYRAAELGNNYLNLTTKFIDFFAWIGWAYDLKTVSSDVIKSRAQRTGDGT-NLWGLEDK------------------
>UPI001CF55318	388	0.583	1.135E-116	33	330	357	39	334	338
---------------------------------EKKGPKPPRKIVWRNVILMALLHFGALYGL-SFLPATKPATIIWALVCFMLSALGVTAGAHRLWSHRSFKAKLPLRIFLAVVNTMAFQNDIYEWARDHRAHHKYSETDADPHNAKRGFFFAHIGWLLMKKHPDVIEKGSKLDLSDLYADEVVMFQRRHYKKLILVMCFIFPTVVPWYFWNESLYTAFYVPGLLRYTLVLNATWLVNSAAHMYGNRPYDKNINPRENKFVAIGAFGEGFHNYHHTFPYDYTSSEFGI-RYNLTTCFINLMCFLGLASDCKKASKETVIARQQRTGDGSH--------------------------
>UPI00193DD379	388	0.539	1.135E-116	29	351	357	43	369	373
-----------------------------KNDDLAVETEYVPRIKWLDLSAQIFIHGGCLYGLYLVLTQavltqAKLLTTLWVFVTIYTSGFGITAGVHRLWSHKAYKAKWPLRLFLAFLFTITGQKDLYTWALDHRVHHKYSETDADPHDVRRGFFFAHVGWLFITPHPDVVAKRKAVDVSDLEADPIVMWQRRLYIPLFVLLTILLPVGIPCYFWSESLWISFWVNFNFRFSINLNIAFSVNSVAHMWGQKPYDKNISPVENIAVSIAALGEGYHNYHHVFPWDYKTSELGNYPFNLSTGFIDAFARIGWAYDLKSVSPNMIRRRADRCGDGSH-IWGYGDADISQEDQAELDVM-----
>UPI00189B1EF1	388	0.588	1.554E-116	27	332	357	5	309	317
---------------------------ETVTEELPAPKPYKMEIVWRNVLLMGSLHLVSLYGFYLIFFTVQWKTVLAAYILYTLSGIGITAGSHRMWSHKSYKAKLPYRIMMMIFQTMAFQNDIYEWARDHRMHHKYSETTADPHDATRGFFFSHVGWLLVRKHPDVRAKGKTIDMSDLLADPVVRFQRKHYLSMMVLICFVLPAVLPWWLWGESLWNAFLVCSLTRYCFTLNMTWLVNSAAHMWGNRPYDKHISPRQNLVTIVGAHGEGFHNYHHTFPYDYRTSELGC-TINTTTWFIDFFAWLGQVYDRKEVPTNVVQRRMERTGDGTRSL------------------------
>A0A2T7PYW6	388	0.569	1.554E-116	7	329	357	1	321	323
-------APKTPVVDVASPEGLEDEVEPVITEETQTQKRPPRVIVWRNVILFMFLHLGALYGIYV-IPQAHPLTWLWTCVMYVMSGLGITAGAHRLWSHRSYKAKLPMRMILAIFNSMAFQNDVFEWARDHRAHHKYSETDADPHNAKRGFFFAHMGWLLLRKHPDVREKGRSLDLSDLYADPVVMFQRKYYKTSVLLCCFILPTFVPVYFWGESLSVAFYLPAVLRYALVLNATWLVNSAAHMWGNKPYDKNINPAQNLMVAFSAVGEGFHNYHHVFPHDYSTSEYGW-HFNITTMFIDFMSLFGQAYDRRRIPTKVVVQRKARTGDGT---------------------------
>UPI001ED8BF94	388	0.563	1.554E-116	27	356	357	6	334	339
---------------------------DTRVDGSRP---FRASFKWPDLCAQVLIHGGCLYGFYLIFASARVYTTIWAFFVLYASGFGITAGAHRLWSHRAYKAKWPLRLLLVFLFTITGQRHVHAWALDHRVHHKYSETDADPHNAKRGFMFAHVGWLVLSPHPDVVEKRSSIDMKDLDDDPILVWQKRLYIPLFALLAIGLPVWVPCALWNEKLVESLMVNFFFRFCVTLNIAFFVNSAAHMWGNKPYDRSISPVENIAVSIAALGEGWHNYHHVFPWDYRTAELGNYSLNITTAFIDFFAWIGWAYDLKTVSSDMVQRRAKRTGDGsySHALWGWGDSDIPAEDYEELLAARDTVK
>A0A1I8MPF5	388	0.519	1.554E-116	26	351	357	102	439	441
--------------------------IQKSAKDSKdaiATEEYKPKIRWPDLGAQLFLHSGAVYGLYL-LFSAKLYTFAWLIITIWISGIGITAGAHRLWSHKSYNASLPLRIVLMFLFTIAGQRDAYTWALDHRIHHKFSETEADPHNAKRGFWFSHVGWLFLTPHPKVAEKRKVIDMSDLENDKVVMFQKKWYIPLFAVISIGMPVLTPWYFWGETLWKSFWICFTLRFTLTLNAAFFVNSVAHMFGSKPYDKNISPTESPFVAFVALGEGWHNYHHVFPWDYKTGEFGSYRLNITTGFIDLCAKYGLASGRKSVSPDMVKRRAQKCGDGSrfltdefaHkdAVWGFGDKDIPKDDLQELAKM-----
>A0A7R8X8E6	388	0.519	1.554E-116	13	348	357	274	604	1242
-------------FIDAAAylgQAYDLKTVDPEVVEKR---VYEKQYVWRNIYIFSMFHIGAVYGLYLAFTRASWTTFVFGIIVGISSALGITAGAHRLWCHRAYKAKFPFRLLLAFLDTMDIQNSIYVWSRDHRVHHKFSETDADPHNAKRGFFFAHMGWLLVRKHPEVMRKGKTIDFSDLLEDPIVYYQRKFYVPLAILCCFVIPAATPWYFWGEDLWVAFWYCSIGRYILFLHGTFLVNSAAHLWGQKPYDKNIGPVEQPIVGGLAFGEGWHNYHHVFPWDYKTSELPWYHVNLTTMLIDAAAYLGQAYDLKTVDPEVVEKRVKRTGDGSHF-----SKTELKEDIQET--------
>A0A2R5LBV7	387	0.626	2.128E-116	28	332	357	7	310	317
----------------------------TQTLTKTAPKQVPTKIVWRNVILMGYLHLASIYGFYLIFTAAMWQTILAAYILYTLSGLGITAGSHRLWAHRSYKAKLPYRIMVMIFQSMAFQNDIFDWARDHRVHHKFSETPADPHDATRGFFFSHIGWLLVRKHPDVLAKGKSIDLSDLLADPVVRFQRKYYLPLMISICFILPTIGPWYFWGETLWNSFFVCALTRYCFTLNMTWLVNSAAHMWGTRPYDDTINPRQNLFTIVGAHGEGFHNYHHTFPWDYRTSELG-MKINTTTAFINFFAWLGQVYDRKTVSHNVVTQRMQRTGDGSRGI------------------------
>UPI0006B0C956	387	0.597	2.128E-116	32	329	357	27	323	324
--------------------------------PEKEKGSSKLRIVWRNVYIFAFLHATSLYAIYLVFTSTLLKTVVFAFVLYVISGLGITAGVHRLWAHRSYKAKWPLRLLLAFFNSVAFQNDIYEWSRDHRVHHKFSETDADPHNATRGFFFSHIGWLLVKKHPDVIEKGKTVDCTDILADPVVRYQRKYYIPLIVLCCFVMPTVVPAWFWNETYWNAFYVAVILRYCWTLNITWLVNSAAHMWGNRPYDRYINPRENKYVIVSTMGEGFHNYHHTFPWDYATSELG-FRWNITTMFINFMAFLGLAYDRKTVCLEVIRKRKERTGDGS---------------------------
>UPI001A9DE6E4	387	0.505	2.128E-116	0	337	357	0	333	335
MAPRT---------ETTTITTTETRskvdGDDAGVPAVDPirGKPEPLEIIWINVFKILVIHLMALYGAYVAVTAAQWKTLLFTLFYVGCSGLSVTAGAHRLWSHRSYKAKLPLRTLLMLFNCMAGQNDIYDWVRDHRVHHKYSETDADPHNVNRGFFFAHVGWLMCRKHPEVTKKGKAIDCADVYNDPVVRFQMRYHIPMTILFCFIMPTMIPHRYWGEAKWNSFFVAAILRWVFQLNSTWLVNSAAHIWGQKPYDKAISPSENWLVSVLAIGEGFHNYHHTFPWDYSTSELGW-RLNPSTMFIEAMEKIGWAYDLKKPTQEMIQQRVQRTGDGSHHSLHAHD-------------------
>UPI00099583C9	387	0.532	2.128E-116	27	351	357	47	370	376
---------------------------EDNEDSTEAKIEYVPRIKWPDLAAQIFIHAGCIYGLYLVFTQAKLLTTLWVFVTIYTSGFGITAGVHRLWSHKAYKAKWPLRLLLVFLFTITGQRDVYTWALDHRVHHKYCETDADPHDVRRGFFYAHVGWLFITPHPDVVAKRNAIDMSDLEADPIIMWQKRLYVPLFALLAIGLPVSIPCYIWSESLWVSFWVNFNLRFCVNLNIAFCVNSVSHLWGQKPYDKNISPVENVAVSVAALGEGWHNYHHVFPWDYKTSELGDYSFNLTTGFIDFFARIGWAYDRKYVTSAMVRRRAIRSGDGTH-VWGYGDTDIVKEDLQELDTM-----
>A0A2G8K4C9	387	0.551	2.914E-116	0	329	357	0	321	325
MPPRNTD--TDP-VED---LLTTDEAETSVRRDEKPI-VVPTQIVWRNFFWLALLHVGSVYALFGVTWKCHWYTLIWALFLYIWGGLGVTAGSHRLWAHRTYQAKFPLRVFLALGQTSAFQNDIYEWCRDHRVHHKFSETDADPHNASRGFFFSHVGWLLVRKHPNVKVKGAGVDVSDLLKDPVVYLQNRYYIPLMFLLCFIVPTAVPVFYWGESAWNAFYVAGLLRYCLILNATWLVNSVAHIWGMHPYDDQINPSENPLVSTFALGEGWHNYHHAFPSDYRTGEFGW-RINLTTMFIDVMAFVGQAYDRKLVSTDIVLKRAKRTGDGS---------------------------
>A0A7I8VJL0	387	0.585	2.914E-116	26	336	357	20	325	335
--------------------------LEAVIEQNQPAKQPPTKIVWRNVIWMIYLHIAALYGVYL-MYYCKWQSWIWFAVTYGMSGLGITAGAHRLWAHRSYKAKLPLRIVLAIWNTMAFQNDVIEWSRDHRVHHKYSETDADPHNANRGFFFSHVGWLLVRKHPEVRAKGKRVNIDDLLADPVLVFQRKVYLPAMIFTCFFFPSLVAWYFWGESWWTAFFTVGILRYTLVLNATWAVNSVAHMFGNKPYDREISPVETLSVAVAALGEGYHNYHHTFPQDYSASEFGW-GRNCTTAFIDFCAWIGQAYGMKKISPEMIKRRMERTGDGST---GFG--------------------
>UPI000C142C18	387	0.501	2.914E-116	4	350	357	2	338	340
----IQSDP--LKFrrtENDSIHDEK---INSLAPHPK-----KWDIVWREVIIFTIFHITAIRGLYLFITVAKWQTCIFAFVLYIATTTSVTVGAHRLWSHKAFQAKLPLQIILLFFFTMAFQYSAVIWARLHRMHHKYLDTDADPHNAGRGFFFSHIGWMLIKKHPEY--RAHKVDISDLMRDPLLRFQHKHYWEVLFIICFLIPTYIPT-LWGEQASTAFYTCVCLRYICALHAIWLVNSAAHMWGTKPYDKNIRPVETKVVSLLAAGEGFHNYHHTFPWDYRIAEFGGYSLNTGRLFIDIMAKIGWAYNLKSVPDELIRKRVKRTGDGTHPIWGWDDPDLPLEERRMSII------
>A0A6M2CYB7	387	0.528	2.914E-116	0	331	357	0	330	341
MAPR-TETATIVATEarskvDLEPATTNDEQITEQLPSKQPPM----EIIWMNVFKILVIHVMALYGLYVALFHAKWMTLHFTIFYIVCSGLSVTAGAHRLWSHRSYKAKLPLRVILMLFNCMAGQNDIYDWVRDHRVHHKYSETDADPHNVNRGFFFAHVGWLMCRKHPEVTRKGKAIDCSDVANDPVVKFQTRYHIPMTILFCFIVPTVLPHRLWGESRWNAFFVAAILRWVFQLNSTWLVNSAAHMWGQKPYDKNISPAENFIVSFLAIGEGFHNYHHTFPWDYSTSELGW-KLNISTMFIDLMAKIGWAYDLRKPTREMIDQRVARTGDGSHP-------------------------
>A0A0M3L9L8	387	0.528	2.914E-116	0	354	357	0	349	352
MAPEATDA-NGVLFESDTaTPDLGLKKTSVQIADDTP-----WAYDWQHVIQVPFLYVFGLYGGYLFLVAAKWQTGLFTCLLHLMGSLGVTAGAHRLWAHKAYKANLPLKLILLLFQTLSMQYSVINWVRDHRMHHKYVDTDADPHNATRGLFFSHVGWLMVQKHPEYERKSKLLAMNDIEGDPMLRFQQKYYITLLLLVNFVLPTLIPVYMWNESSINAFFVAAVFRLLVTYNMTALVNSAAHKWGHKPYDKNMLASENSLLSLAFVGEGFHNYHHTFPWDYKAAELGSSIYNLSTMFIDFFAKIGWAYDMKTVSDELIQKRVERTGDGSHNLWGWGDKDQSKEEVDAAIRIHPK--
>A0A1Y1L7K6	387	0.524	2.914E-116	17	353	357	6	351	356
-----------------TSHLETDVTAEGKEGPISKST-YKWKLVWSHVFIMVFIYAGGLYGLYLFLFYCSWKTCLWTYIYGTISLQGVTAGTHRLWSHRSYKAKLPLRIILMICQSIAFQGHIYSWARNHRAHHKFSDTDADPHNAKRGFFFSHVGWLLVVKHEDFINKRKTIFVDDLESDAVVQFQRKHYFFLVILLCYIIPTIVPWYFWNESLSISWYTAAMFRHCVSLNAIYCVNSIAHLFGTKPYDKKIGAVENSLISVVTNGEGWHNYHHVFPWDYKTSEFGNSRLNQTTMFINFFAKIGWAYDLKTVAKELIERKAIRSGDGSkfnfenqHNskaVWGWGDSEMKTEDIEEVKKYNK---
>UPI0018F2915E	387	0.545	2.914E-116	4	330	357	21	359	363
----VAPAPRGMqnggaRAEKASPHReeETCAGRGMKDDDAfdvtyREKEGPKPKViyVWRNIILMSLLHLGALYGIAL-IPSAHLYTLLWVIGFYSISALGITAGAHRLWSHRTYKARLPLRIFLTFANTMAFQNDIYEWARDHRVHHKFSETDADPHNARRGFFFSHVGWLLVRKHPDVIEKGRLLDLSDLKADKLVMFQRRYYKPAVLFMCFIMPTLVPWYFWGESLKHSFFVASLLRYACVLNATWLVNSAAHLYGSRPYDKNINPRENILVSLGAIGEGFHNYHHTFPYDYSTSEYRW-HINITTFFIDFMCFLGLAYDRKKVSKEVILARCSRTGDGSH--------------------------
>UPI000771BE27	387	0.520	2.914E-116	0	334	357	9	356	365
MAPNISgeNRCVDSKFEVQPNELVELPekILETeKTEGVLPVKEtkgegwfsFKTELIWLNIIAISLVHLIAFYGILTFPVFECKLTLLWGTLLGQLAGFGVTGGVHRLWTHRSYKAKLPLRIILLVCYAMAGQNTIYDWVRDHRVHHKFSETDADPHNSNRGFFFAHVGWLMMRKHPEVIRRGRQVDMSDILADPVVVFGEKYFLPLKLFFCFIFPTLLPIYCWNETWYRSIMAQVFVRYILTLNFTWCVNSAAHLWGTKPYDNKIQPAENLGVALVALGEGWHNYHHVFPWDYKAAELGNYRVNTTTMLIDMFAKIGWAYDLKQPSKDLVKRIVEKKGDGSHPLWG----------------------
>UPI001CA93302	387	0.580	2.914E-116	33	330	357	73	368	371
---------------------------------EKEGPKPARRYVWRNIILMSLLHLGALYGLWL-IPAAKPVTLVWGFLCFLLSALGITAGAHRIWSHRSYKASLPLRIFLAIANSMAFQNDIYEWARDHRVHHKFSETDADPHNATRGFFFSHVGWLLVRKHPDVIEKGRKLDLSDLKADKVVMFQRRFYKLSVVVMCFLFPTLVPWCFWGESLRNSFFLSAILRYVLVLNATWLVNSAAHMFGNRPYDRNINPRENRLVTFGALGEGFHNYHHTFPYDYSTSEFGW-HYNFTTAFIDLMCLLGLASDRKKVSKETILARKTRTGDGSH--------------------------
>A0A3B3S036	387	0.587	3.989E-116	24	330	357	14	321	325
------------------------PLVEDVFDDtyrEKDGPKPPMQIVWRNVILMTLLHFGALYGLYL-LPSTSVLTLAWSILCFLISALGVTAGAHRLWSHRSYKASLPLRIFLAIANSMAFQNDIYEWARDHRVHHKYSETDADPHNAVRGFFFAHIGWLLVRKHPDVIEKGQRLELSDLKQDQVVMFQRKHYKPSILLMCFIFPTVVPWYLWGESLWLAYFVPGLLRYALVLNATWLVNSAAHMWGNRPYDQHINPRENKFVAFSAIGEGFHNYHHTFPYDYATSEFGC-RLNLTTCFIDMMCRLGLATDCKKVSREQVLARKQRTGDGSH--------------------------
>UPI000C2027D7	387	0.533	3.989E-116	38	348	357	10	336	344
--------------------------------------QYKWDIVWLNVIGIAYLHLVAIYGLYATLFHASWKTNLHAFYVALIGSLGITAGCHRYWCHKSYKAKLPLRLILLYFNSSFFQNCIYVWVRDHRVHHKFSETDADPHNSARGLFFSHMGWLMVKKHPDVLEKGKSVPMDDLKNDPIVMFQKKYYFVLMPMFCFILPTLIPWYFWNEDLKTAFYV-TMFRYCYTINLTWCLNSFCHTIGYRPYDKNMKAVQNNLLGPLTIGEGWHNYHHVFPWDYKASEYMGYGWNLSTGFIDLMAKIGWAYDLKSVSKEMIEKRMLRTGDGSlaingkkqigaetkcyeSYLWGWDDVDMIPEEKKDT--------
>UPI00062367EA	387	0.531	3.989E-116	38	351	357	49	361	367
--------------------------------------EYVPRIKWLDLGAQIFIHAGGLYGLYLVFTQAKLLTTLWVFITIYISGFGITAGVHRLWSHKSYKAKWPLRLLLIFLFTITGQKDVYTWALDHRVHHKYSETDADPHDVRRGFFFAHVGWLFTTPHPDVVAKRNAVDMSDLEADPIVMWQKRLYIPLFALLTIGLPVFVPWYYWSESLWVSFWVNFNLRFGINLNIAFCVNSVAHSWGQKPYDKNISPVENFAVSIAALGEGYHNYHHVFPWDYKTSELGDYSFNLSTAFIDAFARIGWVYDRKYVSPMMIRRRALRYGDGSH-IWGYGDVDISKEDKEELDMM-----
>A0A8C4CCQ7	387	0.572	3.989E-116	27	330	357	66	365	369
---------------------------DTYKEKDGPKPP--MRIVWRNVVLMSLLHVGALYGL-VVVPYASLSTWIWTAVCFFISALGVTAGAHRLWSHRSYKASVPLRIFLAVANSMAFQNDIYEWARDHRVHHKYSETDADPHNASRGFFFAHIGWLLVRKHPDVIEKGRKLDLSDLKADPVVMFQRRHYKLSIVLMCFVLPTFVPWFLWGESLWVSYFIPGLLRYTIVLNATWLVNSAAHMWGMRPYDKSINPRENKFVVFSAVGEGFHNYHHTFPYDYAASEFGC-SLNLTTLFIDLMSCLGLAKDCKRVSAEMVAARVKRTGDGSH--------------------------
>A0A6P7UY36	387	0.566	3.989E-116	15	331	357	55	371	377
---------------DNEIINSHSPAVSKQvSKEAEQLQRFKTEIVWRNVAIFAILHSMALYGMYVALYQAMWKTWIFAYFWGTFAGLGVTAGAHRLWSHRAYRARFPLRMALMVFNCMACQNDLYEWTRDHRVHHKFSETHADPHNVNRGFFFAHMGWLMCKKHPDVMRKGKAVDCSDLLRDPVIRFQKKYYVPLTTFFCFYLPAVLPHYMFGETYWNAFFVSTMLRYVFSLNFTWLVNSAAHLWGCRPYDKHISPAENRFVSWAAIGEGFHNYHHTFPWDYSTSELGW-KLNFTTMFIDCMAAIGLAYDLKTVPKEVIEKRKTRTGDGSYD-------------------------
>U4UEC1	387	0.579	3.989E-116	34	347	357	78	389	404
----------------------------------REIEQFRPSIKWPDLIVQLFIHLGCLYGLFLCVWSAKLFTLLFAFLTVIASGFGITAGAHRLWSHRAYKAKWPLRMLLVFLFTIAGQRHIYVWALDHRVHHKYSETDADPHNAKRGFFFSHVGWLVLTPHPLVVEKRKMVDMSDLENDSIVMWQKKLYPMLFLLFAIMLPVGIPVYFWNETLWNSFWINFNARFCITLNIAFFVNSVAHMWGQKPYDKFISPVENLAVSIAALGEGWHNYHHVFPWDYKTGELGN-CWNPSTHFIDFFAKLGWAYDLKSVSSKMIARRAQRSGDGSH-IWGYGDADIELEDLKE---------
>UPI0005F45C4E	386	0.599	5.462E-116	19	326	357	6	316	322
-------------------ETSTLNFEKSINDKASTKESYKtgyeWKIVWRNVMIFAYIHLAALFGLYVLFFRAKYQTAIWFIVVAIPGGLGITAGAHRLWAHRSYKAKWPLRFILMIFQTIAFQDDIYQWVRDHRVHHKFTDTDADPYNVRRGFFFSHVGWLLVHKHPDVTAKGATVDCSDLKQDPIVIFQKKWYRYLMPLCCFIIPTLVPCWAWNESLLYSWH-CVVCRYCLNLNSTWLVNSAAHMWGMKPYDKSISSANNAGVAFAALGEGWHNYHHVFPWDYKAAELGNYRLNFTTAFIDFCAYLGLAYDLKTVPADIIRKRAARSG------------------------------
>A0A7R9RSP2	386	0.616	7.478E-116	37	336	357	16	315	321
-------------------------------------PNYKPQYVWKNVVFMTFLHLGALYGLYLILTTARLITFGWTMFYATLSGLGITAGAHRLWTHRAYKAKLPLRIFLGFCNTVAVQNSIYEWTRDHRVHHKFSETDADPHNACRGFFFAHVGWLLQKKHPYVKKFGKSVEIDDLKQDSVVMFQKEHYLPLVAVFSLILPALVPWYFLSETFMTSWFVATMFRYVLSLHFTWLVNSAAHLWGNKPYDKFINPSENRLVAFLAFGEGWHNYHHTFPWDYKTSELGGYSLNLTTAFIDTCAYFGLAYDLKTCPDSLVKSKVLNAGDGSHPVYHRG--------------------
>A0A7U1H0S2	386	0.582	7.478E-116	17	334	357	3	321	322
-----------------SVQTTTiLRGEEQQTLTLRPprATPRKFQIVYPNLITFGYWHIAGLYGLYLCFTSAKWQTILFSYILLVLGELGITAGAHRLWAHKTYKAKLPLEILLMVLNSIAFQNSAIDWVRDHRLHHKYSDTDADPHNATRGFFYSHVGWLLVRKHPDVKKRGKELDLSDIYNNPVLRFQKKYAIPFIGAICFGLPTLIPVYCWGETWTNAWH-ITMLRYVTNLNVTFLVNSAAHIWGNKPYDKKILPAQNIAVSIATGGEGFHNYHHVFPWDYRAAELGNNKLNLTTHFIDFFAWLGWAYDLKTVSNDMIKNRSLRTGDGS-DLWG----------------------
>A0A140GBL3	386	0.551	7.478E-116	15	330	357	7	327	330
---------------DNQPKSNGIAHADTNRDDVfdptyKEKEGPKPplNIVWKNVFLMGLLHLGALYGAFL-VPHASAKTLVWSVLCYMVSALGITAGAHRLWSHRSYKASLPLKIFLGFANSMAFQNDIFEWARDHRVHHKYSESDADPHNAKRGFFFSHIGWLLVRKHPDVIEKGGKLELKDLTSDPVVRFQRKYYKMSVVLMCFLLPTMVPWYFWGESLLVSYFVPALLRYAVVLNATWLVNSAAHMWGNRPYDKHINPRENRFVAFSAIGEGFHNYHHTFPYDYATSEFGC-KVNLTTCFIDLMCWLGLAYDAKRVSRELIHTRIQRTGDGSH--------------------------
>A0A670I5L6	386	0.600	7.478E-116	33	330	357	57	353	357
---------------------------------EKEGPKPQKRYVWRNIILMSLLHLSALYAAIWLTPTAKFATLVWVFVLFVLSGLGITAGAHRLWSHRSYKASLPLRIFLAIINSMAFQNDIYEWARDHRVHHKYSETDADPHNAKRGFFFSHIGWLLVRKHPDVKEKGKKLDLSDLKADKVVMFQRRHYKTSVVIMCFIFPTVVPWYFWGETYHTSFFMAAILRYALILNATWLVNSAAHMYGNRPYDKNINPRENHFVVLGALGEGFHNYHHTFPYDYSTSEFG-LNWNITTAFIDLMCYLGLATDCKRVSKETIMARKIRTGDGSH--------------------------
>A0A834M566	386	0.562	7.478E-116	34	351	357	71	386	394
----------------------------------KEIEEFVPRIKWPDLLVQIYIHLGCLYGLFLCVWSARFYTTVFAFFTIIFSGFGITAGAHRLWSHRAYKATWPLRLLLVTLFTVTGQRHVYAWALDHRVHHKYSETDADPHNANRGFFFSHVGWLVLTPHPLVVEKRKMVDMSDLESDPILMWQKKLYPPLFLIFVILIPVSIPVYFWNETIWNSLWISFNARFSITLNIAFFVNSIAHMWGQKPYDKYISPVENIAVSIAALGEGWHNYHHVFPWDYKTGELGN-AYNPSTTFIDFFAKIGWAYDLKSVSRKMIKRRAERSGDGSY-IWGYGDSDIEPEDLEELEKM-----
>A0A3Q1GXL0	385	0.581	1.024E-115	34	330	357	18	314	318
----------------------------------KEKEGPKPPmvIVWRNVILMSLLHLGALYGIFL-IPSASPLTLVFSVLCFVISGLGITAGVHRLWSHRSYKASLPLRLFLAIANSMAFQNDIFEWARDHRVHHKYSETDADPHNACRGFFFAHIGWLLVRKHPDVIEKGRKLDLADLYADKVVMFQRKYYKPSVLLMCFFVPTIVPWLLWGESLWVSYFIPGLLRYTMVLNASWLVNSAAHMWGNRPYDKNISPRENAFVTFSAIGEGFHNYHHTFPFDYATSEFGW-KLNITTCFIDLMCFLGLARDRKKVSREMVLSRIQRTGDGSH--------------------------
>UPI0005F5043C	385	0.594	1.024E-115	24	326	357	15	316	322
------------------------PINDKASTKESCKTGYEWKIVWRNVIIFAYIHLAALFGLYVLFFRAKYQSAIWFTVVGVAGGLGITAGAHRLWAHRSYKAKWPLRFILMIFQTIAFQDDIYQWVRDHRVHHKFTDTDADPYNVRRGFFFSHIGWLLVRKHPDVADKGAIVDCSDLKQDPIVIFQKKWYLNLMWLCCFIIPTLVPWLAWNESLSYSWHCAVC-RYCINLNITWLVNSAAHMWGMKPYEKSFSSTNNATVSLLTFGEGWHNYHHVFPWDYKAAELGNYRLNFTTAFIDFCAYLGLAYDLKTVPADTIKKRASRSG------------------------------
>A0A7I8W789	385	0.556	1.024E-115	0	342	357	0	332	335
MPPrNLNK--YNVVTEDD----DKD-ELEAVTTDQKKSQEAPPmQIVWRNVIWMIYLHLAAVYGAYAMF-YVKWQTWIWFAATYAMSGLGITAGAHRLWSHRSYKAKLPLRIILVIWNTMAFQNDIIEWSRDHRAHHKYSETNADPHNAKRGFFFSHVGWLLVRKHPEVKEKGKKINMDDLLADPLLRLQRKFYVPAMIFLCFFFPALVAWYFWGENWWTAFFTVGILKYTCVVNATWAVNSVAHLFGNKPYDKDINPVETLGVVVAAMGEGYHNYHHTFPQDYSASEYGW-GRNITTAFIDFCALIGQAYGMKKISPEMIKRRKERTGDGSS---GFGYLDPPK--------------
>A0A835GP00	385	0.589	1.024E-115	36	342	357	25	329	338
------------------------------------AGKRKFEFVYQNLITFAYWHIAGLYGLYLCFTSAKWATIVFSFILFVIAEIGITAGAHRLWSHKSYKVKLPLEILLMVMNSIAFQNTVIDWVRDHRLHHKYSDTDADPHNASRGFFYSHIGWLFVRKHPEVKKRGKELDMSDIYNNPVLRFQRKYAVPFIGAVCFGLPTLIPVYCWGESWTNAWH-ITMLRYIMNLNATFLVNSAAHIYGKRPYDKKILPAQNIGVSIATFGEGFHNYHHVFPWDYRAAELGNNSLNLTTKFIDFFAWIGWAYDLKTVSKEMIKQRSKRTGDGT-NLWGLEDKDTPE--------------
>UPI000C140634	385	0.509	1.024E-115	33	350	357	23	339	341
---------------------------------DEPLLPHprKWDIEWRNLILFIIFHIGAVRGVYLLFTAAKWQTCLFTLLLYIATSIGITVGVHRLWSHKTFQARLPLRLILLFFSTMAFQFSVVAWSRLHRMHHKYLDTDADPYNARRGFIYSHFGWMLIKKHPEYKL--RIVDMSDLLQDPLLRFQNNHYWEVLFIAFFLIPTYIPT-LWGEQASTAFYTCVCLRYICALHAIWLINSAAHMWGTKPYDKNMTPVETRIVALLAAGEGFHNYHHAFPWDYRIAEFGGYSLNIGKLFIDIMAKIGWAYNLKSVPDELIEKRVKRTGDGTHPIWGWDDPDLPLEDRNMSIV------
>A0A8C8BIG5	385	0.538	1.024E-115	9	330	357	161	482	486
---------KDLLNHEDLAEDRGD-VIDDIFDEtyqEKEGPKPPLRYVWRNIILMSLLHLGAILGL-VLIPSAKIQTLAWAILCFLVSALGITAGSHRLWSHRSYKATLPLRIFLTIANSIAFQNDIYEWVRDHRVHHKFSETDADPHNATRGFFFSHIGWLLVRKHPDVIEKGQKLDLSDVKADKVVMFQRRYYKPSVVLLCFTLPTLVPWYFWDESIIISFFIPTILRYTIGLNATWLVNSAAHMFGNRPYDQNINPRENPLVSLGALGEGFHNYHHTFPYDYSTSEFGW-RLNITTAFIDLMCFLGLASDRKKVSKEVILARKMRTGDGSH--------------------------
>UPI00193D26A4	385	0.579	1.402E-115	18	326	357	10	315	320
------------------IKTEKS--IHNKASTELDKTDYEQKIVWKNVIIFMYIHIAGIYGLYLCIFRVKYWTFIWFTIVGVASGFGITVGAHRLWAHRSYKAKWPLRLILMIFNTIAFQDDIYQWVRDHRVHHKFTDTDADPYNVRRGFFFSHMGWLLVRKHPDVKNKGATVDCSDVAQDPIVAFQRKWYLYLMPFCCFIVPALIPWLVWNESLWYSSHV-AVFRYCLGLHCTWTVNSIAHIWGMKPYNKSLTAAENIVVSIVAVGEGWHNYHHVFPWDYKAGEFGNYKINLSTAVIDFFAYLGLAYDLKTAPADMIKKRVLRNG------------------------------
>UPI0018A7060A	385	0.523	1.402E-115	0	330	357	0	337	346
MAPQAPEQTKAPdLLEEEQPHhhhnleeREIHIDLRKIYADLRNLDW--SKVVWRNVTLFALLHIYSVYGLYLALFSVQWKTLVFSVVLYFMAALGITMGAHRLWSHRSFKASLPLRIVLAIFQTIAFQNDIYEWARDHRVHHKYSETDADPHNARRGFFFSHMGWLMYRKHPSVIARGKGLDLSDLQNDKVVMFQRKFYLPLVVTACFVLPTVIPWWYWDEHLANALMVAGFLRYTIVLHITWFVNSLAHWVGTKPYDKSIYPSQNPMVAYLALGEGWHNYHHVFPWDYRTAELGGLvNYNITSLVIDFCYKIGLASDLRTVTPAMIERRIQRTGDGSY--------------------------
>UPI0005EE784C	385	0.523	1.402E-115	12	351	357	30	364	370
------------LANDETAK----GHEATIQKNDESAIDYVPRIKWLDLGAQIFIHGGSLYGLYLVLTQAKLLTALWVFVTIYTSGFGITAGVHRLWSHKAYKAKWPLRLLLVFLFTITGQRDVYTWALDHRVHHKYSETDADPHDARRGFFFAHVGWLFTTPHPDVVAKRKAVDMSDLEADSIVMWQKRWYIPLFLLLTIVLPVGIPCYFWSESLWISFWVNFNLRFCINLNIAFCVNSVAHMWGQKPYDKSISPVENIAVSIASLGEGYHNYHHVFPWDYKTGELGENPFNWTTSFIDAFARIGWAYERKYVSPDMIHRRAYRCGDGSH-VWGYGDVDISKEDLAELDVM-----
>UPI00143D6216	385	0.485	1.402E-115	5	353	357	1	367	370
-----TPTPSGKMLEGMAYKT-SDSTMKSETDLEKPkneTKEYKMQVVWNRIAILIYLHLAGFYGMYLMCTKSHILSPFLMYGFVILTGLGTGAGCHRLWSHRAYKAKLPMRIIMMCLQTIGYQGHIYGWVRDHRVHHKFVDTDADPHNSKRGFFFSHMGWLMVKKHPEVRRKGATVDLSDLKKDPVVMFQKKYYAPMVALFCFGIPAATVHYLFGEPWFDAYHLACA-KFLWSTHLTWLINSGAHMWGARPYDKTMTARNNLALAVAVVGEGWHNYHHVFPWDYKSSELGNYKTNTPTAFIDFFAWLGLAYDLKTVPTAMINKRAARTGDGTrvsaffdndhqrkeHEadnVWGWDDKDMAEEDKKEALILNK---
>E0VE44	385	0.545	1.402E-115	38	344	357	76	383	392
--------------------------------------KFEPQVKWLDLSGLLFVHLGCIYGLYLLVLSRSFKNYIWLFFSIYASGFGITAGVHRLWSHRAYKANYPLQLLLLILFTISGQRDVYAWVLDHRVHHKYTETDADPHNAKRGFMFSHVGWIFLTPHPDVVEKRIQADMRDLESDPLIMWHKKYYIPLFLALAVALPVIVPIYLWNEPLWTSFWINFNVRYAITLNIAFFVNSVAHIWGQRPYDKYINSADNVSVSIAALGEGWHNYHHVFPYDYKAGELGNYTFNPTTGFIDFFAKIGWAWDRKFVSTEMVSRRKKRTGDGSKtPVWGWGDKDMPKED------------
>A0A023ERD9	385	0.508	1.402E-115	32	351	357	58	391	394
--------------------------------EPKPnasSEEFRSQIRWPDFFAQLFLHLGGLIGLWYLVTlQTKLYTALWTLALVWASGLGITAGAHRLWSHKSYKAKWPLRLLLMFLFTICGQRDAYTWAHDHRVHHKYSETDADPHNAKRGFFFAHVGWVFLTPHPEVVAKRKIIDMSDLEADPIVMWQKRYYIPLFALLAIGIPVFIPYYYWSENFWIAFWVCFTLRFITTLNIAFFVNSVAHMFGNRPYDKNISPVENLSVAIAAMGEGWHNYHHVFPWDYKTGELGSYMFNVTTGFIDAFARLGLAYDRKSVSPQIIERRAAKYGDGTrfltdeyaHkdPVWGFGDEDISKDDLEDIELL-----
>UPI000E6E4E43	385	0.500	1.402E-115	9	354	357	97	455	461
---------KSVSFEDDT---KDDPEIIlddklDVQNDTKNdlVEEFVPKIRWPDTIVQLFIHLGFVYGFYLVLTKAQYKTILWAFSTVILSGFGITAGAHRLWSHRSYKATWQLRTILMFLFTITGQRDAYTWALDHRVHHKYSETDSDPHNAKRGFFFAHVGWLVLTPHPNVVLKRKQVDMSDLEADAVVMWQKRFYIPLFALLAIGLPVLAPWYFWQEDLWVSFWVNFNFRFCLTLNIAFFVNSVAHMWGQKPYDKNISPVENLGVAIAALGEGWHNYHHVFPYDYKTGELGGYTFNPTTGLIDFFARIGWAYDRKSVSRRMIVRRALRSGDGSfildpHAeetqIWGYGDVDMDEQDIKDLILPDQK--
>A0A1L8EJ67	385	0.519	1.402E-115	33	349	357	148	473	476
---------------------------------SMQAQDFKPEIRWPDLVAQLYLHLGAVYGFYL-LFSAKSQTFMWLVLAVWVSGIGITAGAHRLWSHKSYNASLPLRIVLIFLFTIAGQRDAYTWALDHRIHHKFSETEADPHNAKRGFWFAHVGWLFLTPHPKVAEKRKVIDMSDLENDGVVMFQRKWFIPLFALISIGLPVLVPWHFWGESLWKSFWICFNLRFTTTLNAAFFVNSVAHMWGSRPYDKNISPVESRLVSFMALGEGWHNYHHVFPWDYKTGEFGSYRLNITTAFIDFCAKLGLATGLKSVSPDMIKRRAMKCGDGSrflsdeyaHkdAVWGYGDRDIPKDDLQELK-------
>A0A482V9J3	385	0.614	1.919E-115	43	326	357	2	286	288
-------------------------------------------IVWRNVVIFLLYHLIALQGVYYVVSlTVIWKTLLWSLLLTACAGQGITAGVHRLWAHRSYKARLPLRLLLCFFQTISFQNSIYEWARDHRAHHKFTDTDADPHNSTRGFFFSHMGWLMVRKHPAVITKGRMVDMSDLEADPVVRFQKKYYPILAPLLCFVMPTMVPWYFWNEELYVAFCVAGMLRYLISLHFTWLVNSAAHLWGYKPYDRYIKPSENGLVSTLTFGEGWHNYHHVFPWDYKAAELDNYNGNLTTGFIDFMNKIGWAYELKTAPPEMILKRMQRTG------------------------------
>W8FT41	385	0.572	1.919E-115	25	330	357	14	320	324
-------------------------TVEDVFDHTyKEKEGPKPPIVvvWRNVILMTLLHTGALYGL-LLIPSASVLTLIWTFACFVYSALGITAGAHRLWSHRSYKASLPLRIFLAFANSMAFQNDIYEWSRDHRVHHKYSETDADPHNAVRGFFFAHIGWLLVRKHPDVIEKGRKLEISDLKADKVVMFQRRHYKPSVLLMCFFVPMFVPWFFWGESLWVAYFVPTVLRYTLVLNATWLVNSAAHMWGNRPYDSTINPRENRFVTFSAIGEGFHNYHHTFPFDYSTSEYGW-KLNLTTCFIDLMCFLGLASDPKRVSREAVLARVQRTGDGSH--------------------------
>A0A8J7T6D6	385	0.545	1.919E-115	24	329	357	19	322	324
------------------------PVEAKGQEAAEAASQRPQQIVWRNVILMSLLHIGAIYSV-TLIPKAHPLTWMWAYLCFLVTALGVTAGAHRLWSHRSYKAKLPLRIFLAVANSMAFQNDIFEWSRDHRVHHKYSETDADPHNATRGFFFSHVGWLFVRKHKDVIENGKKLDISDLLADPVVVFQRKYYKTSVVLMCFVVPMLVPWYFWGETLWNAYFLASILRYTVSLNVTWLVNSAAHMYGNRPYDKNISPRENRFVTFGAIGEGFHNYHHTFPFDYSTSEFG-LRFNPTTCFIDLMCWLGLASDRKTASPQMIQARKKRTGDGS---------------------------
>A0A6I9W6Y0	385	0.586	1.919E-115	0	326	357	0	320	324
MTPNTFGTcPTiGSKSIKESTNDKILTTELYKTD-------YQWKIVWRNVIIFIYVHLAAIYGLYLIFFKIKHRSLIWFTAIAVAAGLGITAGAHRLWSHRSYKAKWPLRFILMIFQTAAFQDDIYTWVRDHRVHHKFTDTDADPYNARRGFFFSHIGWLLVRKHPDVASKGATIDCSDLNQDPFVVFQKKWYIYLMLFCTFIIPTLVPWLVWGEYFWYSWNVTVC-RYCLNLNFTWSVNSAAHIWGVKPYDKSISPTNNGGVSFISFGEGWHNYHHVFPYDYKAAELGNYRLNLTTAFIDFFAYLGLAYDLKTAPTNAIKKRALRTG------------------------------
>UPI0018653CCC	385	0.551	1.919E-115	10	330	357	17	330	334
----------DVVAETSAVEDVFD---DTYKEKEGPKPPLK--IVWKNVILMSGLHIAALYG-FIIIPSASILTLVWSVFCFLVSALGVTAGAHRLWSHRSYKASLPLRIFLAIANSMAFQNDIFEWARDHRVHHKYSETDADPHNAVRGFFFSHIGWLLVRKHPDVIEKGRKLELSDLKADKVVMFQRKYYKPSVLVMCFFIPMWVPWYFWGESLWVGYFIPALLRYTLVLNATWLVNSAAHMWGNRPYDQNINPRENKFVTFSAIGEGFHNYHHTFPYDYATSEFGW-KLNLTTCFIDFMCFLGLARDCKRVSRELVLARAQRTGDGSH--------------------------
>A0A834VCQ6	385	0.551	1.919E-115	0	336	357	0	327	341
MPPFLKND-TNEFADDDL--SESKPSLTEEKESIEERQPYRVQIVWRNVILMSIIHLYALYGLYLCFTAAKWQTLVAAFILYILSGLGITAGSHRLWSHRAYKARLPLRIFLAFLQTMAFQNHIYEWARDHRVHHKYSETDADPHNSNRGFFFAHVGWLLCRKHPDVIKKGSLINLDDLLRDPIVALQRKYYLPLVVLICFIIPTLLPT-LWGETLWNAFFICAAFRYVWTLNMTWLVNSAAHFWGRHPYDNTIKPAENLFTVYGAVGEGFHNYHHVFPWDYRASELG-FRFNLTTIFIDLMAALGQAYDLKQVSTEMVISRKHRTGD----IYQYG--------------------
>UPI00189B8600	385	0.523	1.919E-115	0	330	357	0	329	343
MAPR-TETATIVATEARS-KVDLEPA-STNEEEIMTQMSPKPevmQIIWINVFKILVIHLMALYGLYVAVFEAKWMTLHFTVFYVVCSGLSVTAGAHRLWSHRAYKAKLPLRIILMLFNCMAGQNDIYDWVRDHRVHHKYSETDADPHNVNRGFFFAHVGWLMCHKHPEVTRKGKAIDCSDVANDPVVKFQTRYHIPMTILFCFIVPTVVPYRFWGESRWNAFFVAAILRWVFQLNSTWLVNSAAHIWGQKPYDKNISPAENLFVSFLAIGEGFHNYHHTFPWDYSTSELGW-KLNISTMFIDLMAKIGWAYDLRQPTREMIDQRIARTGDGSH--------------------------
>UPI001E1D516B	385	0.548	1.919E-115	0	334	357	5	338	343
MSPRAGLDEKGDSFEGDTqAPVDSLGLAPTVSEDPEPETNRPPlQIVWRNVILMTTLHIAAIYGLYI-VPQAKLATLVWTMILYWLSGIGITAGAHRLWSHRSYKAKLPMRVILALLNSMAFQNDIIEWARDHRVHHKYSETDADPHNAKRGFFFSHVGWLLVRKHPDVKRKGKQLDISDLLADPVLRVQRKFYLPSVVLLCFAIPSIVPVYFWGENLITAFMLCGLLKYCAILNATWFVNSIAHLWGMRPYDVRINPAENRLVATVAMGEGFHNYHHTFPQDYSTAEFKWF-LNCSTLFIDIFAFFGLAYDRKSMPKPFIEKRRQRTGDNS-ALAG----------------------
>A0A1B6DKD3	385	0.558	1.919E-115	42	353	357	30	344	347
------------------------------------------KICWRNLFILAYFHTASLYAIYLIFTEAKWQTIAFVTILYIMARLGVTAGLHRLWAHRSYKANTPLKTILMFFTILAFEGRAFVWVRDHRVHHKYQETDADPHNAARGFWFSHIGWSIQRKHPMVAEKGKGIDVSDLYKDKLIMFQKKYFWQLMSLFGFFLPTIVPNYFWGESLSIAWHIAVCLRIILSFHATFLINSAAHLYGNRPYDVNLYARENRMVSVVALGEGWHNYHHAFPWDYKAAELGNYRLNLTTAFIDFFAKIGWAYELKTVPPALIRKRALKMGDGTYqepPAWGWNDKDLSNEEKEAALILNR---
>A0A7M4FQ11	385	0.578	1.919E-115	23	330	357	46	354	358
-----------------------HGMIDDIFDESyREKEGPKPakRYVWRNIILMSMLHIGSLYGIYL-IPSAKLMTLGWGIICFVVSALGVTAGAHRLWSHRSYKATWPLRIFLAVANSMAFQNDVYEWARDHRVHHKFSETDADPHNASRGFFFAHIGWLLVRKHPDVIEKGKKIDLSDLKADKVVMLQRRYYKPSVVIMCFLVPTIVPWYFWGESLAISYFIPAILRYAVVLNAAWLVNSAAHMFGNRPYDRNINPRENRLVVLGALGEGFHNYHHTFPFDYSTSEFGW-HYNFTTAFIDLMCFLGLASDRKTVSKEVILARKIRTGDGSH--------------------------
>UPI0005F4ED19	385	0.531	1.919E-115	3	352	357	19	376	382
---NVSQTK---LVEKETM-TQKL--LTQKAQNSQTNNKYEWKIVWKNVISIAYLHIGALYGVYLLFTVAKLYTFLWSVAWSIISVLGVTGGAHRLWAHRTYKAKVPLRVILMILQTAAFQNHIYEWVRDHRVHHKFMDTDADPHNSKRGFFFSHVGWLLIRKHPDVISKGATVDLSDLEKDPVVVWQRKYYAIIMPLFCFVMPMCIPVYFWNEKPVYAWYV-ALLSYIIQVNGTWCVNSAAHLWGMKPYEKTISATDSSHGGFV--GEFWHNYHHVFPWDYKAAELGRYRVNFTCAVIDFFAWLGWAYDLKTVRHDLIKKRAARTGDNSiyelqsdlndecHHtqekiVWGWDDADMSLEDKQGAEILN----
>A0A2H1WYV5	385	0.513	1.919E-115	21	351	357	12	341	453
---------------------TEIGSKQDGKENSLPAHPQKWDIVWRELIIFTIFHITAVRGLYLLITVAKWQTCIFAFLLYIATTTSVTVGAHRLWSHKAFQATLPLKVILLFFFTMAFQYSAVIWARLHRMHHKYLDTDADPHNAGRGFFFSHIGWMLIKKHPEY--RAHKVDISDLMQDPLLRFQHKHYWEVLFIAFFLIPTYVPT-IWGEQLSTAFYTCVCLRYVCGLHSIWLVNSAAHMWGTKPYDKNIRAVETKIVSMLAAGEGFHNYHHTFPWDYRIAEFGDYSLNLGKLFIDIMAKIGWAYNLKSVPDELIEKRVKRTGDGTHPVWGWDDPDLPLEDkrMSIAKVL-----
>A0A154PF36	384	0.655	2.628E-115	74	352	357	0	278	286
--------------------------------------------------------------------------WFAAFFLYIGSFLGITAGAHRLWSHRSYKATWPLQLLLMILNTIAYEDAAMDWARDHRVHHKYSETNADPHNAKRGFFFSHIGWLLCRKHPDLIEKGKGIDISDLKNNSILTFQKRYYRILMPLLCFIMPTVVPVAYWGESWTNAFFVSGLLRYIITVNCTWLINSVAHLIGNRPYDRNINPSENKMVSMLAAGEGWHNYHHVFPWDYKAAELGDYKYNITTGFIDLCAMLGLAYDLKVVPKHSVQKRVQRTGDGSHDVWGWGDKDQTQEDRDQTVVMH----
>A0A4Y2NE15	384	0.530	2.628E-115	0	331	357	0	315	324
MAPNVVS---------STVPEEHH---EPQQ-ETKPLEPV--QIVWRNVLLFIALHTAALYGLYLVILNAALTSWFFGVFLCFLSGLGVTAGAHRLWTHKAYKAKLPLRIFLAFCNCMALQNDLYEWARDHRVHHKFAETNADPHNVNRGFFFAHMGWLMAKKQKDVIEKGKTVDISDVWADPVVRFQHRFYVPLCALVCFIIPAAIPYYCWGEKLWVSFFGAGFTRYVVCLHFTWFVNSAAHMWGNKPYDKNISAVENKWVSALAIGEGFHNYHHTFPWDYSTSELG-YKYNFTTLFIDCMAYIGQAYDLKTASKESVQQRKSRTGDGSYD-------------------------
>UPI001BD21D9E	384	0.557	2.628E-115	10	330	357	20	333	337
----------GAMAETSTVEDVFD---DTYKEKKGPRPP--RMLVWRNIIMMTLLHIGALYGL-LLLPSASFLTLVWTVVCYLFSGLGVTAGVHRLWSHRSYKASFPLRVFLALGNSMAFQNDIYDWARDHRVHHKFSETDADPHNATRGFFFAHIGWLLIRKHPDVIEKGKKLDLSDLKADKVVMFQRRHYKLSVVILCFLVPTLVPWYFWGESLAVGYFVPGLLRYAVILNATWLVNSAAHIWGNRPYDKNINPRENSLVAFSAIGEGFHNYHHTFPFDYATSEFGC-RLNLTTAFIDLMCFLGLASDCKRVSKEMIAARVQRTGDGSY--------------------------
>M4PTD0	384	0.568	2.628E-115	17	349	357	3	335	338
-----------------TIQTTTiLEQKEEKTVTLLVPQAGKRkfEIVYFNLVSFAYWHIAGLYGLYLCFTSAKWATILFSFFLFVVAEVGVTAGAHRLWSHKTYKAKLPLQILLMVMNSLAFQNTAIDWVRDHRLHHKYSDTDADPHNASRGFFYSHIGWLFVRKHPDVKKRGKEIDISDIYNNPVLRFQKKYAIPFIGAVCFALPTLIPVYGWGETWTNAWHV-AMLRYIMNLNVTFLVNSAAHIYGKRPYDKKILPSQNIAVSIATFGEGFHNYHHVFPWDYRAAELGNNCLNFTTKFIDFFAWIGWAYDLKTVSKEMIKQRSKRTGDGT-NLWGLEDVDTP-EDLKNTK-------
>T1I0V7	384	0.532	2.628E-115	38	347	357	31	342	347
--------------------------------------PYVSRIRWPDLFAQIFIHAGAFYGLFLVFTSAQWATTLWTFFMIYSSGLGITAGAHRLWSHKSYKAKWPLRLLLAFLFTISGQRHIYVWALDHRVHHKYSETDADPHDARRGFWFSHVGWLFLTPHPEVVIKRAAVDMSDLDRDPIVVWQRRLYIPLFALLCVALPVWVPYYFWNETLVNSYFLAFHVRFATTLNIAYSVNSFAHMYGNKPYDKNIMPTESIGVAIGALGEGWHNYHHVFPWDYKTSEFGSYKMNLTTGFIDLCARYKLATERKSASKEMVKRRALRTGDGSwHPgLWGYGDTDQPQEEIDE---------
>UPI000DC156E2	384	0.645	2.628E-115	30	326	357	19	317	350
------------------------------TPNDRPVEKqsYQLVIVWRNVILCSLVHLGALYGVYLAFVSAKLTTTIFAICLYQITAIGVTAGSHRLWSHRAFKATWQLRLIIIILNTIAFQNSVYEWARDHRLHHKYTDTNADPHNSNRGLFFSHVGWLLCRKHPDVIEKGRTIDVSDLLADPFVAFQKKYFWFLITWACFIIPTLIPVYFWGETWRNSWYVAVLLRYVLTLNGIWLINSAAHAWGGKPYDRSIKPTQNLGVAIMSVGEGWHNYHHVFPQDYKAAELGNYKFNFTTAFIDLFAKIRWAYDLKTVSTELVHQRVLRTG------------------------------
>A0A0K8TPL9	384	0.529	2.628E-115	38	344	357	61	376	386
--------------------------------------EFKPQIRWLDLIVQVYIHLGCLYG-FLLLFTAKFYTILWFFGLIITSGFGITAGAHRLWSHKSYKARVPLRILLIFLFTIAGQRDAYTWALDHRVHHKYSESDADPHNAKRGFFFSHVGWLFLTPHPKVVQKRLIIDMSDLEQDKIVMWQKKYYVPLFALLVIGLPVSVPWYFWNESIWYSFWINFNCRFCITLNIAFFVNSVAHMWGNKPYDRDISPVENLAVAMAALGEGWHNYHHVFPWDYKTGEFGSYMYNVTTGFIDFFAKLGWAYDRKTVSPQMVARRAAKCGDGTHFLseenahkdafWGYGDKDIPKED------------
>UPI00073FF206	384	0.561	3.598E-115	19	330	357	10	322	326
-------------------EVATESTVEDVFDEtyrEKEGPKPPRKIVWRNVILMSLLHAGALYGL-TLVSSASVLTLMWAVLCFLLSALGVTAGAHRLWSHRSYKAKLPLRIFLAFANSMAFQNDIYEWARDHRAHHKYSETDADPHNSGRGFFFAHIGWLLVRKHPDVIEKGSKLELTDLKADPVVMFQRKNYKMSVVLMCFVFPTVVPWYLWGESLWVGYFIPGILRYTLVLNATWLVNSAAHLWGNRPYDVHISPRENRFVTFSAIGEGFHNYHHTFPYDYATSEFGC-KLNLTTCFIDFMCFVGLATDCKKVPQELVMARAQRTGDGSH--------------------------
>UPI0002658F70	384	0.604	3.598E-115	36	339	357	22	324	328
------------------------------------ADEYQLKFVWRNIALMAYLHIISIYGLYLFATKVMWLTVAWAYVLYFGSCLGITAGAHRLWAHRTYKAKLPLRIFLAFLQSLAFQNHIYEWARDHRVHHKYSETDADPHNAKRGFFFSHVGWLLVRKHPDVIEKGRKIDLSDLNADPVVMFQKKHYLKTVLFACFVFPTVVPWFLWGESLFHAFVVCALTRYCVALNVTWLVNSAAHMWGDKPYDKNINPVENWGVSIGAIGEGWHNYHHTFPQDYKAAEV-PYTLNPTTFVIDVFAYFGLAYDRKSVSPETIRARKMRTGCEStnHEV--YADKD-----------------
>UPI001864F212	384	0.566	3.598E-115	37	329	357	37	327	329
-------------------------------------DKRSKQIVWRNVILMSLLHVGAVYALFL-IPKAHPLTWIWSYLCFVMTALGVTAGAHRLWSHRSYKATLPLRLFLAAANSMAFQNDIFEWSRDHRVHHKYSETDADPHNAKRGFFFAHVGWLFVRKHWDVIEKGKKLDVSDLLADPVVVFQRKYYKTSVVLMCFVLPTLVPWYFWSETLWNSYFLSSILRYTISLNVTWLVNSAAHMYGNRPYDKNISPRENRFVTFGAIGEGFHNYHHTFPFDYSASEFG-FRFNPTTCFIDLMCWLGLASNRKRVSPEMIQARKLRTGDGS---------------------------
>A0A8D9EH52	384	0.604	3.598E-115	35	354	357	10	329	333
-----------------------------------PTDKvYQLKIVWFRVLRVVYFHLAGLYGLYLVFTSAYLVTTVFAFLLHMVGMLGVTAGVHRLWSHQSYKANLPLRVILILFFSLASQSSVLSWARNHRIHHKYSETDADPHNAKRGFFFSHCGWIMVHTHPEFKKKISQIDVSDLLADPLVMFQDRYFRWSVLFVSVVPP-LLAMYCWDETLSNAWHVVFGLRFMTTYNCTFLINSVAHLWGNRPYDKFINPSQNLGVAIFALGEGWHNYHHVFPWDYKTAELGNYSTNITIMFIDFFAWIGWAYNLKTVSPDLVAARVKRTGDGSHDVWGWNDKDLTQEEKLKATIINRK--
>UPI00186B0799	384	0.533	3.598E-115	23	329	357	23	331	333
-----------------------SPIERAAQEGIQEGDsgkgPARQGIVWRNVILMTLLHFGALYSL-TLIPKAQLLTLLWAYLCFLLTALGVTAGAHRLWSHRSYKAKLPLRIFLAAANSMAFQNDIFEWSRDHRVHHKYSETDADPHNAQRGFFFSHIGWLFVRKHRDVIEKGRKLDLTDLLADPVVRLQRKYYKTTVLLMCFAVPTLVPWYIWGESLWNSYFLAFILRYTISLNVTWLVNSAAHMYGNRPYDKHISPRENPFVTLGAIGEGFHNYHHTFPFDYSASEFG-LKFNPTTWFIDFMSWLGLATDLKRVPKQMIQARKERTGDGS---------------------------
>A0A6P7KDV1	384	0.582	3.598E-115	27	330	357	32	331	335
---------------------------NTYKEKDGPKPP--RIIVWRNVILMTLLHIGALYGVYL-IPSASAATLLWSVVCFVISGLGITAGAHRLWSHRSYKASLPLRIFLSVANSMAFQNDIFEWARDHRVHHKYSETDADPHNAVRGFFFAHIGWLLVRKHPDVIEKGRKLELKDLLNDKVVMFQRKYYKLSVLIMCFFIPTIVPWYLWGESLWVAYFLPGLLRYTLVLNASWLVNSAAHMWGNRPYDKHINPRENKFVTFSAIGEGFHNYHHTFPYDYATSEYGW-KLNLTTCFIDLMCFLGLAKDCKRVPHELVLARIQRTGDGSH--------------------------
>UPI001EF79849	384	0.500	3.598E-115	0	343	357	8	359	361
MAPNIvSDSPaLGVefqKVEGckqDNIVIPKeVPTISKKpKKSSEGRFWFETTLIWPNIISITVLHLTGIYMAYTIPFQCRIPTLFWGLFIGISSGFGVTGGVHRLWSHRSYKAKWPLRVILAICYSIAGQNTIFDWVRDHRVHHKYTETDADPHNSNRGFFFAHVGWLMMRKHPEVIRRGRQVDMTDILSDPVVQFHQRYFWQMKLLLCFIIPIVVPVYFWNETWYISVMSQVFIRYIAGLNFTWLVNSAAHMWGSKPYDTGISPTENLGVAIVAMGEGWHNYHHVFPWDYKAAELGNYSVNVTTFLIDMFAKIGWAYDLKQPSAALVRKVAEKHGDGSHH--EWHEADEPKE-------------
>UPI00187A7250	384	0.577	3.598E-115	9	330	357	38	357	361
---------KNPLYagEDLRPEMRDD-ILDPSYKD-QEGPKPKLVYVWRNIILMSLLHLGALYGIIL-VPTCKVYTWLWAFSCYIFSALGITAGAHRLWSHRSYKARLPLRIFLIIANTMAFQNDVYEWARDHRVHHKFSETDADPHNARRGFFFSHVGWLLVRKHPAVKEKGGSLDLSDLKAEKMLMFQRRYYKPAILLMCFILPTFVPCYFWGETFLHSLCVATFLRYTIVLNATWLVNSAAHLYGYRPYDKNINPRENILVSMGAAGEGFHNYHHSFPYDYSTSEYRW-HINLTTFFIDCMAALGLAYDRKKVSKETVLARVKRTGDGSH--------------------------
>A0A146KPE5	384	0.505	3.598E-115	34	350	357	70	396	403
----------------------------------KPS--YKLEIVWFNATFFFIVNALSFYGIYeYFFLRLPWTTFFYMWFLITFTGLGITAGAHRLWAHKCYKAKAPMRILLAICNLAAFQNSIYDWVRDHRVHHRFVDTDTDPHNSTRGFFFSHIGWLMVKKHPDVKRKGKLVDMSDLRSDPIVMFQHKYYPYLMPIFAFILPAAIPIYFCGTDPWYAFRLYSLTRWSIVLHGTWCVNSVAHMFGYKPYDRSISSTQNIWVSFFVLGEGWHNYHHAFPWDYKASEFPYY-VNFTTAFIDVCARIGWAYDLKTVKQEVINRRAQLTGNRSHAsvtlrgssenndIWGWDDDALTQEQREMASI------
>A0A8J6HB38	384	0.500	3.598E-115	28	354	357	6	349	922
----------------------------TETQTVQETTKYEWKLIWRNIILYTIMHVTGFYGLYLAVVSAQWKTILWTWIMLACALLGVTAGSHRLWCHKSYKAKLPLKIMLAIFHTLSLQNHIYDWARDHRVHHKYVDTDSDPHNSRRGFIFSHMGWLFIEQLPTVKEKLRGIDMSDLEADPVVMIQKKYYhLVWAPLIGFILPALVPWYYWNESFESSFYIASMLRYTLCTNISFLINSVAHVYGTRPYDKNIRPTDGLVMALLTGGEGWHNYHHTFPWDYKTGEFGKYRTNSTSAFLDFMAGIGWAYELKSVSEEMIMKRVSRTGDGTrkfdkivdhgdHHhgdnlTWGWGDKDMKSEEYSFVDIKNPK--
>A0A1J1HJL8	384	0.498	3.598E-115	27	346	357	50	400	1330
---------------------------ERDFPADLPGPEYKMELVWRNIIIFILLHIGAVYGYY--TPKRSWNTIIFTLLYGFSGGFGITAGSHRLFAHKAYKANKALKVLLLYFQTIAFQNSVYEWARDHRVHHKFTDTNADPHNSRRGFFFSHIGWLLCKKHPDVKKFGAKVDMSDLEADPLIMFQHKHFLRLMVVISIIIPTLIPWLCFGETFRASFFLGSVYRYIVSLHITWLINSAAHMYGMKPFDKNISPADSRLVGFLAFGEGFHNFHHVFPWDYKTSELGTYYFNFTTGFLDFFARIGWATELKTVSDELIRKRILRTGDGSHkyskiksnqermmayikdrttdengnhvhheedAIWGWDDQALPEEDKK----------
>A0A3B4AZT8	383	0.573	4.926E-115	33	330	357	25	320	323
---------------------------------EKEGPKPPLNIVWKNVILMGLLHLGALYGVFL-IPSASLNTLLWTLLCYIISALGITAGAHRLWSHRSYKASLPLRIFLGVANSMAFQNDIFEWARDHRVHHKYSESDADPHNAKRGFFFAHIGWLLVRKHPDVIEKGGKLQLQDLTSDPVVRFQRKNYKLSVVLMCFLVPTLVPWYFWGESLWVSYFVPSLLRYTVVLNATWLVNSAAHMWGNRPYDKNINPRENKFVAFSAIGEGFHNYHHTFPYDYASSEFGC-KVNLTTCFIDTMCWLGLASDRKRVTRDLIHSRIQRTGDGTH--------------------------
>A0A1V9XZX0	383	0.632	4.926E-115	36	326	357	27	316	333
------------------------------------AADYRVKLVWRNVVLMLYLHVASAYGLYLMATQAMWYTVIWAYMMYFCSCLGITAGAHRLWAHRTYKAKTPLKIILAFLQSMAFQNHILEWARDHRVHHKYSETDADPHNAKRGFFFSHVGWLLCRKHPDVIEKGRKIDLSDLYADPVVMFQKRHYLKSVVFCCFIFPAAVPMLFWGETFFNAFVVCSLTRYCASLNVTWLVNSAAHMWGEKPYDKNINPVENWGVSVGAIGEGWHNYHHTFPHDYKAAEL-PYTLNPTTLIIDLFALIGWAYDRRTVSPETIKARKMRTG------------------------------
>A0A142EGX4	383	0.521	4.926E-115	0	330	357	0	337	346
MAPQAPDsAVKDDLLDDLTPQEQAelverelkinLRGIISNLRNL----DW-SKVVWRNLIMFALLHIYSVYGLYLALFHAKWRTIFFSVVLYFMAALGITMGAHRLWSHRSFKARTPLRVVLALFQTIAFQNDIYEWARDHRVHHKYSETDADPHNARRGFFFSHMGWLMYRKHPDVIAKGKGLDLSDLENDPVVMLQRKYYLPAVVTACFVLPTAIPCIYWGEHVVTALMVAGFLRYTIVLHITWFVNSLAHWVGNKPYDKSIYPSQNSVVAYLALGEGWHNYHHVFPWDYRTAELGGLvNYNITCLVIDFCAKIGQAYDLRTVTPEMIGRRVTRTGDGTY--------------------------
>A0A8I5ZQY8	383	0.510	4.926E-115	0	330	357	0	351	355
MHPNpmtpsytttstITEPPSGVmqkgkeklktlplyLEEDIRPEMREDIHDPSYQDEEGP--PPKLEYVWRNIILMALLHVGALYGI-TLIPSSKVYTLLWAFIYYAISIEGIGAGVHRLWSHRTYKARLPLRIFLIIANTMAFQNDVYEWARDHRAHHKFTETHADPHNSRRGFFFSHVGWLLVRKHPAVKEKGGKLDMSDLKAEKLVMFQRRYYKPGILLLCFILPTLVPWYFWGETFLHSFYVATLLRYAVVLNVTWLVNSAAHLYGYRPYDKNIDPRENALVSLGTLGEGFHNYHHAFPYDYSASEY-PWHINFTTFFIDCMAFLGLAYDRKRVSKATVLARIKRTGDGSH--------------------------
>A0A7L1GQK4	383	0.565	4.926E-115	27	330	357	52	351	355
---------------------------ETYQEKEGPKPP--LRYVWRNIILMSLLHIGAIIGL-TLIPSAKIQTLAWAVLCFLVSALGITAGAHRLWSHRTYKATLPLRIFLAIANSVAFENDIYEWVRDHRVHHKFSETDADPHNAKRGFFFSHIGWLLVRKHPDVIEKGQKLDLSDIKADKVVMFQRRFYKPSVVLLCFVAPTVVPWYFWNESIIISFFIPAILRYALGLNATWLVNSAAHMYGYRPYDKNINPRENPLVSLGALGEGFHNYHHTFPYDYSTSEFGW-RFNLTTAFIDLMCLLGLASDRKKVSKEAIMARKLRTGDGSH--------------------------
>UPI001F4FE926	383	0.513	4.926E-115	0	331	357	0	325	356
MPPNVTSpdrSPCDVGVHHSPPP---------QKEDADKQPEYEWRIVWRNVVVFIYLHVATVYGLYLALTAAKWATVYWTVLVGWMATTGVQAGAHRLWAHRSYKAKLPLRLVLAVWNTIAFQNHIYEWVRDHRVHHKFTDTDADPHNSRRGFFFSHIGWLMVRKHPLVREKGRQLDMSDLRQDPVVMWQMRLYPVIMPLFCFVLPAWIPVALWGESGWVSWHLASVLRYTVSLNITWCINSVAHVFGHRPFDKSISATDSLAMGAFGLGEGWHNFHHTFPGDYKAAELGGGAVNATAAFIRLMAALGQAYDLQTVPAEALRARAARTGDGSHP-------------------------
>A0A8J6G4C6	383	0.604	4.926E-115	30	330	357	58	354	358
------------------------------QDEEGP--PPKLQYVWRNIILMALLHLAALYGI-TLIPSCKLYTCLFAIMSYYFSGLGITAGAHRLWSHRTYKARLPLRLFLILANTMAFQNDVYEWSRDHRAHHKFSETHADPHNSRRGFFFSHVGWLLVRKHPAVKEKGGKLDMSDLKADKLVMFQRRYYLPGLLLMCFILPTLVPWYYWGETFVNSLYVCAFLRYAVVLNSTWLVNSAAHLYGYRPYNKDIEPRENILVSLGAVGEGFHNYHHTFPYDYSTSEYGWY-VNFTTFFIDCMAALGLAYDRKKVSKAAVLARIKRTGDGSH--------------------------
>UPI001E1B2FA5	383	0.578	4.926E-115	27	330	357	54	354	358
---------------------------DPSYQDAKGPPP-KLEYVWRNIILMALLHVGALYGI-TLVPSCKYHTWIWAYFCYVFSALGITAGAHRLWSHRTYKARLPLRVFLILANTMAFQNDVYEWARDHRAHHKFSDTHADPHNSRRGFFFSHVGWLLVRKHPAVKEKGALLDMSDLKAEKLVMFQRRYYIPGLLLMCFILPTLVPWYFWGETFQHSLFVATFLRYAVVLNATWLVNSAAHLYGYRPYDKNIQSRENILVSMGAVGEGFHNYHHAFPYDYSASEYRW-HINFTTFFIDCMAAIGLAYDRKKVSKASILARIKRTGDGSH--------------------------
>A0A2Y9D8R5	383	0.573	4.926E-115	33	330	357	60	355	359
---------------------------------DKEGPRPKTEYVWRNIILMFLLHLGALYGIILFPTG-QFYTWLWVFFYYMMSALGITAGAHRLWSHRTYKARLPLRVFLIICNTMAFQNDVYEWARDHRAHHKFSETDADPHNSRRGFFFSHVGWLLVRKHPAVKEKGSLLDLSDLKAEKVVMFQRKYYKPAILLMCFIVPTLVPWYFWGETFQHSLFLATLLRYTMVLNVTWLVNSAAHLYGYRPYDKNISPRENILVSLGAVGEGFHNYHHSFPYDYSTSEYRW-HVNFTTFFIDCMAALGLAYDRKKVSKAAIQARIKRTGDGSY--------------------------
>UPI0018E2A5D5	383	0.590	4.926E-115	28	330	357	59	357	361
----------------------------TYQDEEGP--PPKMELVWRNIILMALLHLGALYGI-TLIPSCKVYTCLFAILGYYVSGLGITAGAHRLWSHRTYKARLPLRLFLILANTMAFQNDVYEWSRDHRAHHKFTETHADPHNSRRGFFFSHVGWLLVRKHPAVKEKGSKLDMSDLKAEKLVMFQRRYYIPGLLLMCFILPTLVPWYYWGETFVNSLYVCAFLRYAVVLNATWLVNSAAHLYGYRPYDKNIEPRENILVSLGAVGEGFHNYHHTFPYDYSTSEYSWF-FNITTFFIDCMAALGLAYDRKKVSKAAVLARIKRTGDGSH--------------------------
>A0A154PD55	383	0.667	4.926E-115	80	353	357	329	602	771
--------------------------------------------------------------------------------LYRVGATGVTAGAHRLWTHRAYKAKWPLQLLLMVMDTIAFQDSVIHWARDHRVHHKYSETNADPHNAKRGFFFSHIGWLLCRKHPDLIEKGNGIDISDLKSNPILAFQKKYYIILMPLLCFVMPTVVPVVCWGETWTNAYFVSGILRFVFTLNVTWLVNSAAHLYGNKPYDRSINPSENKIVSLLAVGEGWHNYHHVFPWDYKTSELGGYKLNTTTAFIDFWAKLGLAYDLKVVPKKVIQKRVENTGDGSHELWGWGDKDQTQEDKEQTVVTSK---
>UPI000718FA31	383	0.570	6.744E-115	40	353	357	0	326	329
----------------------------------------KWNIDWFNVIFLIYFHIACLYGIYFNLTSLKLYTAILAIITIPASILGITAGAHRLWAHKAYKAKWPMRIILMILESLAFERPIYIWVRYHRIHHKYTDTDADPHNSKRGFFFSHFGWLMLKKHPEVIKKGATIDMSDLEKDPLVMWQLKYANIFMSLVCFVIPTLIPVFFWGESLMNAW-YATTIRYIISLNAILLVNSAAHMWGTKPYDNSISPTNSLSIGIAALGEGWHNYHHVFPWDYKASELGNYKVNLTTAFIDGFTKLGWAYDLKTVSHEMIEKRACRTGDGTsyqhvddqHEhkynnsIWGLDDPDIITEDLQDATILDK---
>A0A3P8WGX9	383	0.572	6.744E-115	25	330	357	29	335	339
-------------------------TIEDVFDhtyKEKEGPKPPRDIVWKNVFLMTLLHVGAAYGVYL-IPSASFLTLLWSVLCFVISGLGVTAGAHRLWSHRSYKASLPLRIFLAFANSMAFQNDIFEWARDHRVHHKYSETDADPHNAVRGFFFSHIGWLMVRKHPDVIEKGRKLELTDLLSDQVVMFQRKYYKPSVLLMCFFIPTFVPWYLWGESLWLAYFVPALLRYTLVLNASWLVNSAAHMWGTRPYDKSINPRENKFVTFGAIGEGFHNYHHTFPYDYASSEFGC-KMNLTTCFIDFMCFLGLARDCKRVPRELVLARIQRTGNGSH--------------------------
>UPI0015DDFB52	383	0.560	6.744E-115	17	349	357	3	336	339
-----------------TIQTTTIleqKEEENITLPLVPqAGKRKFEIIYPNLITFTYWHVAGLYGLYLCFTSAKWASILFAFFLFVVAEVGITAGAHRLWSHKTYKAKLPLEILLMVMNSIAFQNSAIDWVRNHRLHHKYSDTDADPHNASRGFFYSHVGWLLVRKHPDVKKLGKKLDMSDIYNNPVLRFQKKYAIPFIGAVCFGLPTLIPVYCWGETWTNAWH-ITMLRYIMNLNVTFLVNSAAHIYGKRPYDKKILPAQNIAVSIATFGEGFHNFHHVFPWDYRTAELGNNSLNFTTKFIDFFAWIGWAYDLKTVSNEMIKQRSKRTGDGT-NLWGLEDVDTP-DDLKNTK-------
>H0WKU4	383	0.568	6.744E-115	11	330	357	38	355	359
-----------PLYleEDIRPEMKDDIHDPTYQDEEGP--KPKLQYVWRNIILMGLLHLGALYGI-TLIPSCKLYTWLWGLFYYFVSALGITAGAHRLWSHRTYKARLPLRFFLIIANTMAFQNDVYEWARDHRAHHKFSETDADPHNSRRGFFFSHVGWLLVRKHPAVKEKGGMLDLSDLKAEKLVMFQRRYYKPAVVFMCFILPTVVPWYFWGETFMHSLYVATFLRYAVVLNATWLVNSAAHLYGYRPYDKNINPRENILVSLGAVGEGFHNYHHTFPYDYSASEYRW-HINLTTFFIDFMALLGQAYDRKKVSKAAILARIKRTGDGSY--------------------------
>A0A226DE17	383	0.495	6.744E-115	35	354	357	16	365	370
-----------------------------------GEDEYKMELVWRNIIGMIYLHYGALIGLYLWFSgQVHWQTIIFGFVFAYSSAFGVTAGTHRLWAHKAYKANLPLRIMLAAMQTAACQNSIHEWCRDHRVHHKFSETDGDPHNAKRGFFFAHMGWLLCKKHPHVRSKGKVVDMSDLEQDPVVMFQKKFFVPLTTLTCFVIPTYIPIAYFGETFYTAW-NITLLRYILTLHATWLVNSAAHIWGFRPYDSSINPAENKLVSIITPGEGWHNFHHIFPFDYKAAELGDYKHNFSTAFIDFFAWLGWAYELKTVPERVILARIARTGDGTHPsvakkskldknsnitattstgghhshdlstSWGWDDVDTPESVKQVTIIYNAK--
>UPI00077FD8C3	383	0.510	9.233E-115	0	339	357	0	319	323
MAPNVVST---------SVQEEHHEHE----PETKPLEPV--QIVWRNVFLFIGLHAAAIYGLYLVIAHATLTSWFYGVFLSFANGLGITAGAHRLWTHRSYKAKLPLRIFLAFCNCLALQNDIYEWSRDHRVHHKFAETNADPHNVNRGFFFAHMGWLMAKKQKDVIEKGKTVDISDIWADPVVRFQHRFYVPLAAICCFVIPSAIPYYCWNEDWYASVFGAGFLRYVLCLHFTWFVNSAAHLWGNKPYDKYISATESKWVSAFAIGEGFHNYHHTFPWDYATSELG-YKYNFTTFFIDCMAYIGQAYDLKTTNPESIHQRKIRTGDGSYFI----DKD-----------------
>A0A0K2GV16	383	0.536	9.233E-115	0	354	357	0	342	344
MAPNTKVQPSSM-----------PPEEEEYVKLVAPqAADRKYEIIYTNIITFTYWHLAGLYGLYLCFTTAKWATIIMSWLIFVSAAIGVTAGAHRLWAHRTYKAKLPLQILLMVFNTFAFQNTAINWVRDHRLHHKFSDTDADPHNATRGFFYSHVGWLLVKKHPEVKRRGKLIDMSDIYSNKVLVFQKNYAIPFIGMVCFILPTLIPVYCWGESLNTAWH-ITMLRYVANLNITFLVNSAAHLWGNKPYDKNILAAQNLSVSFAAFGEGFHNYHHVFPWDYRTAELGNNYLNLSTKFIDFFAWLGWAYDLKAVPVGMAKSRAERTGDGT-NLWGWGDKDMADDERGGAEILHEK--
>UPI001D08CEE3	383	0.492	9.233E-115	0	354	357	0	354	357
MSPNSTQ-VEYVLNENEYEKIFRSNLSKEETDIELPEER-KYKYRWGFIVYLSLFHIQAVYGIYLSFTSAKLLTTIFGTALHFVALFAITAGAHRLWSHRAYKATWQLKLILVICQTLSFQGSVYRWCRDHRIHHKYTDTDADPHNSRRGVFYSHIGWILVERHPQYVEKIKLIDFSDLKNDPLLKFQIRYYYQLLFLLCFLLPTIVPWFFWNETFKNSWFICVCSRYILTLNAVWLVNSWAHIWGTQPYDTRSSGRESFFSSLMTVGEGWHNFHHTFPWDYRASELCGYLVNPTMILLQLFAKIGWAYDLKTVSDDMIRKRINRTGDGSHStgIWGWGDHEQSDDNKSFVKIEYKK--
>A0A6B2E7R7	383	0.550	9.233E-115	39	344	357	51	365	374
---------------------------------------FKPEIRWPDLLVQIFLHSGALYGLYL-LFSIKLYSFIWFVALIYGSGFGITAGAHRLWSHKAYKAKWTLRVLLVFLFTIAGQRDAYTWAHDHRVHHKYSETDSDPHNAKRGFFFAHVGWLFLTPHPKVVEKRKLIDMSDLEADPIVMWQKQYYVPLFALLAIAMPVFVPWYFWQEDLWISFWTMFNLRFCTTLNIAFFVNSAAHMWGQRPYDKSINPAENITVAVAALGEGWHNYHHVFPWDYKTGELGDYKFNPTTGFIDFFAKIGWAFERKFVSRDMIARRAARCGDGTHyldseeahkdPVWGYGDKDIPSDD------------
>A0A7M7KJ62	383	0.595	9.233E-115	36	329	357	64	356	400
------------------------------------AGEFKAQIVWQNVFVFVLLHGAMLYGIYVALVHAMWRTWFFAFLIGQLAGLGVTAGAHRLWSHRAYKARLPLRIVLMLFNCLACQNDLYEWTRDHRVHHKYSETDADPHNVNRGFFFAHVGWLMCKKHPEVFRKGKAVDCSDLLQDPVIRFQRRWYVPLTTFMCFYMPTVVPYYLFGETYWNAFFVSTMTRYVFSLNFTWLVNSAAHLWGNKPYDRHISPAENAFVSLVAIGEGFHNYHHTFPWDYRTSELGW-KINLTSMFIEAMAYIGQAYDLKTVPPAVVEKRKLRTGDGT---------------------------
>A0A336KSV0	383	0.494	9.233E-115	31	353	357	48	403	408
-------------------------------DTYKTSSEYKMHIRWFNVFIFLYLHISAIYGLYLLYTDAKWSTYAFTHVLMTFSGFGVTAGAHRLWAHKAYKARLPLRILLMIAHTTAHQNSLYAWVRDHRIHHKFTDTDADPYNAKRGFFFSHIGWLMVHKHHLVIEKGNVIDMDDMKQDPVVMFQKKYFIPLMILFCFFLPTFIPMYFFNESFIVAFHTATLFRYVWMLNSTWSVNSAAHIWGMKPFNKISSSAENGYVAFFALGEGWHNYHHAFPWDYKTGELGKYGLNWSTAFIDFFAKIGWAYDLKTVSEEVIRNRALKTGDGSHEfckqekkldnckqnmdynhninsnnndksidnlIWGWDDPSISIQDKLSAVILKK---
>A0A8J5AUD9	383	0.522	9.233E-115	25	347	357	83	414	421
-------------------------QIDSDLSELDKAVEFKPTIRWPDLIVQTFLHTGAVYGLFL-LFYIKIFTFLWIMLLIMGSGFGITAGAHRLWSHKAYKANWQLRVILIFLFTIAGQRDAYTWAHDHRVHHKYSETDADPHDARRGFFFAHVGWLFLTPHPEVVAKRKLIDLSDLQNDAIVMWQKKYYVPLFALIAIGMPVLVPWYFWNESLWISFWVNFNLRFCITLNIAFFVNSVAHMYGKRPYDKTISPVENLSVAIAALGEGWHNYHHVFPWDYKTGELGDYTYNLTTAFIDTFAKLGWAYDRKSVSPEMIARRAAKCGDGTHfldseeshknPVWGLGDNDISQEDLDD---------
>UPI001D05D03A	383	0.525	9.233E-115	13	345	357	139	470	479
-------------VDDDQFLAEEDTDLLTQDDDAQKHVDFVPKYRWPDLFGLVILHIAFVIAFILMFTTAKFYTTLWTFFLIYASGFGITAGAHRLWSHRAYKAKWPLKLILTFLFTISGQRDAYTWALDHRIHHKYSETTSDPHDATRGFWFAHIGWLVLTPHPNVVQKRLEVDMSDLEADPIVMWQRKLYLPLFMVIAVLMPVLVPFYYWNEQLWVSFLLSFAFRYAFTLNLAFFVNSAAHMWGNKPYDKFINPVENIYVSIAALGEGWHNYHHVFPWDYKTSELGTYTYNISTGFIDLFAKIGWAYDRKKVSREMIARRKARTGDGSH-VWGYGDKDIAKEDL-----------
>UPI001E1B1277	382	0.551	1.264E-114	32	329	357	31	327	329
--------------------------------PEKPGARGQRlSIVWRNVVLMSLLHLAAAYSL-LLIPKAQPLTLLWAYFCFLLTALGVTAGAHRLWSHRSYKAKLPLRIFLATANSMAFQNDIFEWARDHRAHHKYSETDADPHNARRGFFFSHIGWLLVRKHPDVIEKGKKLDVSDLLADPVVRFQRKYYKTSVVLMCFVLPTLVPWYIWGESLWNSYFLASILRYTISLNGTWLVNSAAHMYGNRPYDKHISPRQNPLVALGAIGEGFHNYHHTFPFDYSASEFG-LNFNPTTWFIDAMCLLGLATDRKQATKTMIEARKAKTGDGS---------------------------
>A0A291P0P3	382	0.531	1.264E-114	25	354	357	11	340	344
-------------------------GSEVKTEEvHKPnvPSDHKWEIVWGRAVFAVLVHLAGFYGAFLFFTAAKWQTCLFTIFLHVAMAISVTAGAHRLWAHRAYKAKLPLRILLLTFFTMAFQNTLIVWARDHRAHHKYVDTDADPHNSNRGFFFSHIGWLLVRRHPEV--RAHKVDLSDLFADPLLKFQNNYYVWMLPFLVVLTPIYIPT-LWGEKKMVALFVCLFLRYLLTIHVFFVVNSVAHMFGTRPYDKNIQPGESKLVSFFASGEGFHNYHHAFPWDYRTAELGGYLFNTSRLFIDLMAKIGWAYDLKSVPTDMIERRVKRTGDGSHPVWGWDDPDMSAEDRKLATIINEN--
>B4N426	382	0.504	1.264E-114	9	352	357	15	356	357
---------TGVLFEKDA--ETIDGGLNKDITKLKTAGKRKYEYIWLNIFLLSYIYALSGYGLWLFFTAAKWQTMIFTV-LGVIANYVASlAGPHRLYSHRSFKANMPLQFIILLLHSTAFQDSAFDWARDHRVHHKYTETDADPYNSQRGWFFSHVGWLCTKKHPEVLAKGKEIDVSDLTSNPLLMFQKKHISIIMPTFAFVLPTLMPMYFWNEGLNVSFHVATILRLFLELNFTFLINSSAHIYGNRPYDKTINPTNEPILIWLHLGEGYHNYHHTFPWDYKNAEQGKYAYDFTTYFIKFFSHIGWATDLKTVSKDMVRKRVKRTGDGTHPIWGWGDKDQTNEDRKEAIIIN----
>UPI00048E0C37	382	0.564	1.264E-114	30	330	357	78	374	378
------------------------------QDEEGP--RPKLEFVWRNIILMALLHVGALYGI-TLVPTCKFRTWLWAFSYYVISVVGITAGAHRLWSHRSYKARLPLRFFLIIANTMAFQNDVFEWARDHRAHHKFSETDADPHNSRRGFFFSHVGWLLVRKHPAVKQKGALLDLSDLKAEKLVMFQRRYYKPAVLLMCFILPTLVPWYFWGETFRHSLYVATLLRYAVVLNATWLINSVAHMYGYRPYDKNIDPRENVLVSLGAVGEGFHNYHHSFPYDYSASEYRW-HVNFTTFFIDCMAALGLAYDRKRASKATILARMKRTGDGSH--------------------------
>A0A0L7L9K4	382	0.553	1.264E-114	0	353	357	63	392	402
MPPQEQQ-QTWALYETD---VVNDSDVTNRVPP--TAEKRVWDIVWRNVLLMGFAHLGGVY----------------AVFLYLCSGLGITAGAHRLWAHKSYKARVPLRLLLTLFNTIAFQDAVIDWARDHRMHHKYSETDADPHNATRGFFFSHVGWLLVRKHPQIKAKGHTIDLSDLKSDPILRFQKKYYLTLMPLCCFAMPTLIPT-LWGETAWNAFYVCAVFRFVYVLNVTWLVNSAAHLWGAKPYDKNINPVEIKTVSLVVLGEGFHNYHHTFPWDYKTAELGNYSLNFSKIFIDFMAAIGWAYDLKTVSHEVIEKRVKRTGDGSHPVWGPND-DIIEDNKEIIETADK---
>UPI00193D4630	382	0.611	1.264E-114	39	326	357	380	666	672
---------------------------------------YELKIVWRNVIIFTFIHLAAIYGLYLYLFRAKCLSFIWFTLVGFAGGFGITVGAHRLWAHRSYKAKWPMRLILMIFNTVAFEDDIYQWVRDHRVHHKFVDTDADPYNVRRGFFFSHMGWLLVRKHPDVIKKGATIDCSDVIQDPIVAFQRKWYMYLMPLCCFIIPALIPWLAWNENLWYSW-YIAVFRYCTSLHLTWMVNSVAHMWGMKPYDKSLTATNNVGVGIFAFGEGWHNYHHVFPWDYKASEFGNYRCNFSTAFIDFFAYLGLAYDLKTVPADMIKKRILRNG------------------------------
>UPI001E8EEEDD	382	0.579	1.264E-114	25	330	357	551	857	861
-------------------------TVEDVFDDTyKEKEGPKPPkmMVWRNIILMALLHFAALYGLIL-LPSASASTLAWSVVCYLISALGVTAGAHRLWSHRSYKASNPLRVFLALANSMAFQNDIFEWARDHRVHHKYSETDADPHNATRGFFFAHIGWLLVRKHPDVIEKGKKLDMSDLKADKVVMFQRRHYKLSVLILCFLVPTLVPWYFWGESLIVAYFIPGLLRYAVVLNATWLVNSAAHIWGNRPYDKTINPRENPLVAFSAIGEGFHNYHHTFPFDYATSEFGC-KLNITTAFIDLMCFLGLANDPKKVSKELIIARIQRTGDGSH--------------------------
>UPI001C099CB4	382	0.566	1.731E-114	25	330	357	18	324	328
-------------------------TVEDVFDDtyrEKEGPKPPRRIVWRNVILMTLLHSGALYGL-MIVPSASILTLLWAVVCFFISALGVTAGAHRLWSHKSYKASLPLRIFLAFGNSMAFQNDIFEWARDHRVHHKFSETDADPHNAVRGFFFAHIGWLLVRKHPDVIEKGRKLDVHDLKADPVVMFQKEHYKVSVALACFAIPMFVPWYLWGESLWVGYFVPGLLRYATVLNATWLVNSAAHMWGMRPYDHHINPRENRFVALSAIGEGFHNYHHTFPYDYATSEFGS-KLNFTTAFINLMCSLGLASDCKQASPEVVKARVQRTGDGSH--------------------------
>A0A6J0UDY5	382	0.528	1.731E-114	0	329	357	0	326	328
MA---KQEANGVVNGEATMtchgkEENTL-GSTAGGGEEKVGRN--QEIVWRNVILMALLHIGAVYALFL-IPKAHLFTLIWAYLCFLMSALGVTAGAHRLWSHRSYKAKLPLRIFLAAVNSMAFQNDIFEWARDHRVHHKYSETDADPHNAQRGFFFSHIGWLFVRKHRDVIEKGRKLDYSDLLEDPVVMFQRKHYKISVVLMCFVVPTLVPWYFWRESLWNSYFLASILRYTISLNVAWLVNSAAHMYGNRPYDKTINPRQNPFVTFGAIGEGFHNYHHTFPFDYSASELG-LKFNPTTWFIDFMFWLGLVTDRKKTPKEMVEARKERTGDGS---------------------------
>A0A7M7JD27	382	0.621	1.731E-114	36	326	357	25	314	331
------------------------------------ADDYRIKLVWRNVILMGYLHIISIYGLYLIATQAMWKTVGWAYIMYFASCLGITAGAHRLWAHRTYKAKLPLKIFLAFCQSMAFQNHIMEWARDHRVHHKYSETNADPHNAKRGFFFSHVGWLLCRKHPDVIEKGRKIDLSDLQADPVVAFQKRHYLKTVLICCFIFPAVIPMFLWGETFLNAFVICSLTRYCISLNVTWLVNSAAHMWGHKPYDTNINPVENWGVSVGAIGEGWHNYHHTFPHDYKAAEL-PYTLNPTTLIIDFFALIGWAYDRRSVSAETIKARKMRTG------------------------------
>A9YRX6	382	0.598	1.731E-114	38	338	357	27	325	337
--------------------------------------PRKYQIVYPNLFTFGYWHIAGLYGLYLCFTSAKWQTMIFSFILFVLAEIGVTAGAHRLWAHKTYKAKLPLQILLMILNSIAFQNSAIDWVRDHRLHHKFSDTDADPHNATRGFFYSHVGWLLVRKHPEVKRRGKELDMSDIYNNPVLRFQKNYAIPFIGAVCFGLPTLIPVYCWGETWSTAWH-ITMFRYVMNLNVTFLVNSAAHIWGKKPYDKKILPAQNIAVSIATCGEGFHNYHHVFPWDYRAAELGNNSLNVTTKFIDFFAWIGWAYDLKTVSQDMIKHRALRTGDGS-NLWGLEDK------------------
>A0A096MG95	382	0.580	1.731E-114	33	330	357	40	335	339
---------------------------------EKEGKKPPRILVWRNIILMGFLHVGALYGL-VLIPSASWLTLGWTAVCYLISALGVTAGAHRLWSHRSYKASVPLRVFLALGNSMAFQNDIYEWARDHRVHHKYSETDADPHNAKRGFFFSHIGWLLVRKHPDVLEKGRKLELGDLRADRVVMFQRRHYKLSVVLLCFLFPTLVPWYFWGESLAVAYFVPGLLRYTVVLNATWLVNSAAHMWGNRPYDKTINPRENPFVALSAIGEGFHNYHHTFPFDYATSEFGC-KINITTAFINLMCFLGLARDRKRVSGDMIAARIQRTGDGSH--------------------------
>A0A835CPV1	382	0.555	1.731E-114	28	351	357	17	342	345
----------------------------TKIENNDERQFYKPTIKWLDLTAQIFIHAGAIYGLYLMFIQAKLLTSFWAFFVVYASGFGITAGAHRLWSHRAYKAKWPLRLILIILFTISGQKDVHAWALDHRVHHKYSETDSDPHNVKRGFFFAHVGWLILTPHPDVVEKRKNVDLKDLDADQIVMWQKRLYIPLFGLLTIGLPVFLPVYYWNEDIWTSFWVNFNFRFCVTLNMAFFVNSAAHMWGGRPYDKNITPTENLTVSIATLGEGWHNYHHVFPWDYKTSELGDYSLNITTGFIDAFANIGWAYDRKYVSSKMIKHRATKNGDGSYNknIWGYGDKDITTEDHQELEKM-----
>UPI0003290523	382	0.593	1.731E-114	33	330	357	58	353	357
---------------------------------DKEGPRPKLQYVWRNIILMSLLHVGALYGLML-LPSCQIYTCLWAFVHYFLSALGITAGAHRLWSHRTYKARLPLRVFLVIANTMAFQNDIYEWARDHRVHHKFSETDADPHNSRRGFFFSHVGWLLVRKHPAVKEKGGLLDLSDLKAEKMVMFQRRYYKVGIMLMCFILPTLVPYYFWGESFQHSLFVATLLRYAVVLNATWLVNSAAHLYGYRPYDKNIGPRENILVSLGAVGEGFHNYHHTFPYDYSTSEYRW-HFNITTLFIDCMAAIGLAYDRKKVSKSTILARIKRTGDGSY--------------------------
>UPI000D17F887	382	0.565	1.731E-114	9	330	357	36	355	359
---------KNPLYteEDIRPEMR-----DDIYDPSyKDKEGPKPKLVyvWRNIILMSLLHLGALYGI-TLVPTCKVYTWLWGLFYYVLSALGITAGAHRLWSHRSYKARLPLRVFLIIANTMAFQNDVFEWARDHRVHHKFSETDADPHNARRGFFFSHVGWLLVRKHPAVKEKGGLLDLSDLKAEKLLMFQRRYYKPAVLVMCFILPTLVPWYFWGETFQHSLYVATFLRYAIVLNATWLVNSAAHLYGYRPYDKNINPRENILVSLGAAGEGFHNYHHSFPYDYSTSEYRW-HINLTTFFIDCMAALGLAYDRKKVAKHTILARVKRTGDGSH--------------------------
>A0A6A4JLC4	382	0.491	1.731E-114	18	350	357	18	362	369
------------------PETEEAK--KTYTADSKSQNKsdYKLEIVWVNAIFFLIVNAISLRGTYdLVFFRLPWTSTAYMWSLFYINGISITAGAHRLWAHKCYKAKLPLKIFLLVCNLTAFQNSIYDWVRDHRVHHRFVDTNADPHNSTRGFFFSHMGWLMVKKHPEVKQKGQIVDMSDLRSDPLVMFQHKYYFYLMPIFTFLLPALIPVYFFGTDFWYAFRLYSLTRWTLVLHGTWCVNSVAHMFGYKPYDKFISSTQSIWVSFFVLGEGWHNYHHAFPWDYKASEFPYY-VNFTTAFIDLCAKIGLAYDLKTVKQDVINLRAQRTGNGSHAsvppsgtsesngIWGWDDEALTKEDREMASI------
>UPI0009A2B899	382	0.563	1.731E-114	32	329	357	116	411	413
--------------------------------NRQQKAEAKREIVWRNVALMSLLHLGAVYSLSL-LPQAQPLTWLWAYFCFIVTALGVTAGAHRLWSHRSYKAKLPLRMFLAAANSMAFQNDIYEWCRDHRVHHKYSESNADPHNATRGFFFSHIGWLFLRKHPDVAEKGKKLDVSDLLADPVVVFQRKYYKTSVLIMCFFMPTFIPWYFWGENLWNSYFLASILRYTISLNVTWLVNSAAHMYGNRPYDKYISPRENRFVTFGAIGEGFHNYHHTFPFDYSTSEFG-LRLNPTTCFIDFMCWLGLASDRKRASKQMIEARKLRTGDGS---------------------------
>A0A836FL13	382	0.553	1.731E-114	25	351	357	38	358	720
-------------------------TATTQNDES-TEIKYVPRIKWLDLSAQLFIHGGCLYGLYLVLTQAKLLTSLWVFVTIYTSGFGITAGVHRLWSHKAYKAKWPLRLFLVFLFTITGQKDVYTWALDHRVHHKYSETDADPHDARRGFFFAHVGWLFTTPHPDVVAKRKAADVSDLEADPIVML----YIPLFALLTIALPVGIPCYFWSESLWISFWVNFNFRFCINLNIAFSVNSVAHMWGQKPYDKNISPVENIAVSIAALGEGYHNYHHVFPWDYKTGELGDYPFNLTTAFIDVFARIGWAYDRKYVSPNMIHRRAHRCGDGSH-VWGYGDVDISKEDLEELDVM-----
>C3ZRD7	381	0.537	2.370E-114	0	333	357	0	316	325
MAPrNDFGPP--VHME----VTKDLPS-PTAQDGKAP----PTQIVWRNVVIMSLLHMGAIFGLFL-LPSAHPYTLMWAVICYSLSALGVTAGAHRLWAHRSYKARLPLRIFLAIINCMSLQNDIYDWSRDHRVHHKYSETPADPHNAKRGFFFAHIGWLLVRKHPDVITKGKQIDLTDVLNDPVVKVQRKLYAPAAVLMCFIIPTLVP-SLWGESLVTAFF-ISVLRYVLALNATWLVNSAAHMWGNKPYDKFINPSQNFPVAVLAMGEGWHNYHHTFPYDYATSELGW-KVNPTTVFIDFMARLGLAYDRKKVSPNVIRARVSRTGDGT---W-----------------------
>UPI000C6E7E57	381	0.575	2.370E-114	33	333	357	23	325	326
---------------------------------EKPQKkEFKAQIVWSNVAFVVIVHSSALYGLYLAFTSAKWLTILYGTYLYVITGLGITAGVHRLWAHKAYKAKWPLRLLLAYWNTIAFQKSVFEWSRDHRVHHKFSETDADPHNVNRGFFFAHVGWLMLRKHPEVRSKGSVIDLSDLENDPIVRFQKKYYPFLVVLCCFYIPTILPNWLWGESYWNAFFVSGMLRYCLVLNGTWLVNSGAHMWGYRPYNRFINPADNKLIHIGTVGEGYHNYHHTFPWDYSASELG-YTLSLTTKFIDLMAWMGLAYDLKTVPPEIIKHRKETTGDGTVYnrRW-----------------------
>A0A6J2VBZ6	381	0.565	2.370E-114	21	330	357	18	328	332
---------------------TDSATVEDVFDDTyKAKEGPRPPtiIVWRNVMLMTLLHLGALYGLYL-IPSACALTLAWALFCFVVSALGVTAGAHRLWSHRSYKATLPLRIFLAFANSMAFQNDIYEWARDHRVHHKYSETDADPHNAQRGFFFAHIGWLLVRKHPDVIEKGNKLELSDLKADKVVMFQRRHYKVSVLVICFLVPMLVPWYLWGESLWVAYFIPALLRYTLVLNATWLVNSAAHMWGNRPYDANINPRENKFVTFSAIGEGFHNYHHTFPYDYATSEFGW-KLNLTTCFIDLMCYLGLAKERKKVSRELVLARVQRTGDGSH--------------------------
>R7TL57	381	0.528	2.370E-114	0	344	357	0	332	333
MPPrNVEYLP--------TSEETELNEVEAVVQA--PPEAKRPPmvIVWTNVAWMSYIHLAGLYGLYL-FFYCEYKTWAFTFLWYFLNAFGITAGAHRLWSHRSYKAKLPFRTFLMLCNSIAFQNDIIEWSRDHRVHHKYSETEADPHNAKRGFFFAHCGWLLCRKHPDVKAKGKQIDMSDLHADPVCAFQRKYYFPLVITCSFILPTVLPWYFWGESLWNAFFVCGWFRLVFALNITWFVNSAAHMWGNKPYDRHINPAENFFVTFGAIGEGFHNYHHTFPMDYNTSEFGW-HVNATSLVIDFMALIGQVYDRKTMSHEAVFGRKKRTGDGSS---GFGVMEPPKSD------------
>A0A8C6RLA8	381	0.552	2.370E-114	4	330	357	18	353	357
----ITEPPSGgpqngkeklknmPLYlEDIRPEMKEDIHDPTYQDAEGP--PPKLEYVWRNIILMALLHMGALYGI-TLIPSCKLYTCLFAVLCYVISALGITAGAHRLWSHRTYKARLPLRIFLIIANTMAFQNDVYEWARDHRAHHKFSETHADPHNSRRGFFFSHVGWLLVRKHPAVKEKGGKLDMSDLEAEKLVMFQRKYYKPGLLLMCFILPTLVPWYYWGETFLNSLYVSTFLRYTAVLNATWLVNSAAHLYGYRPYDKNIESRENILVSLGAVGEGFHNYHHTFPFDYSASEYRW-HINFTTFFIDCMAALGLAYDRKKVSKAAVLARIKRTGDGSH--------------------------
>UPI001B34EB34	381	0.542	2.370E-114	2	330	357	27	355	359
--PQGGEDKLGknPLpAEEDIRPEFKDDIYDPSYQDE-EGPRPKLQYVWRNIILMALLHIGALYGI-TLVPSCKFHTWLWGIFYYLVSALGITAGAHRLWSHRTYKARLPLRLFLIVANTMAFQNDVFEWARDHRAHHKFSETDADPHNSRRGFFFSHVGWLLVRKHPAVKEKGGLLDLSDLKAEKLVMFQRRYYKPAVLLMCFILPTFVPWYFWGETFRHSLYVATFLRYALVLNATWLVNSAAHMYGYRPYDKNIQSRENILVSLGAVGEGFHNYHHSFPYDYSTSEYRW-HLNFTTFFIDCMAALGLAYDRKKVSKAAVLARIKRTGDGSH--------------------------
>A0A8B7QTP2	381	0.560	2.370E-114	11	330	357	38	355	359
-----------PLYlEDDIRPEIKD-DIYDPTYKDKEGPKPKNEYVWRNIILMSLLHLGALYGIIL-VPTSQVYTWLWALFYYVVSALGITAGAHRLWSHRTYKARLPLRFFLIVANTMAFQNDVFEWSRDHRVHHKFSETDADPHNARRGFFFSHVGWLLVRKHPAVKEKGALLDLSDLKAEKLVMFQRRYYKPAVLFMCFILPTLVPWYFWGETFRHSLYVATFLRYAIVLNATWLVNSAAHLYGHRPYDKTINPRENVLVSLGAIGEGFHNYHHSFPFDYSASEYRW-HINLTTFFIDCMAALGLAYDRKKVSKEAVLARAKRTGDGSY--------------------------
>UPI0010FB351B	381	0.557	2.370E-114	39	352	357	47	359	364
---------------------------------------YVPKIKWLDLGAQIFIHGGFLYGLYLVFAQAKLLTSIWAFVTIYTSGFGITAGVHRLWSHKAYKAKWPLRLLLVFLFTITGQKDVYTWALDHRVHHKYSETDGDPHDVRRGFFFAHVGWLFTTPHPDVVAKRKAIDMSDLEADSIVMWQKRLYIPLFALLTIGLPVFIPCYFWSESLWISFWVNFNFRFCINLNIAFCVNSVAHMWGQKPYDKNISPVENFAVSIASLGEGYHNYHHVFPWDYKTSELGDYPFNLTTGFIDAFARIGWAYDRKYVLPEMIYRRAHRCGDGSH-VWGYGDIDISKDDQAELDMMN----
>UPI00096B3965	381	0.562	2.370E-114	24	347	357	46	370	380
------------------------GGAESK-DNADSDDNFVPSIRWPDLIAQLFIHLGCLYGFFLCLVSAKIYTTIFAFLTVYISGFGITAGAHRLWSHRAYKAKWPLRLLLVILFTVTGQRHVYVWALDHRVHHKYSESDADPHNAKRGFFFSHVGWLVVTPHPKVVEKRKAVDMSDLEADPIVMWQKKFYPPLFFIFNIFLPVATPVYYWDETLWNSFWINFNMRFCITLNIAFFVNSIAHMWGQKPYDKYISPVENLAVSLAALGEGWHNYHHVFPWDYKTGELGN-VYNPSTTFINFFAKLGWAYELKSVSQKMIARRANKSGDGSYqekNVWGYGDSDIDKEDQEE---------
>UPI0005F51E87	381	0.532	2.370E-114	12	353	357	25	377	382
------------LVEERTLTQTLLTQT---TLNSQP--KYEWKIIWKNVIALAYLHIVALYTWYLVLTmEIQIRTFIYYYAVGYLSGIGITAGVHRLWCHRSYKAKWPMRVILMVLQTIAFQKHIYDWVREHRVHHKFTDTDADPHNSKRGFFFSHVGWLMVRKHPDVISKGATIDMSDLEKDPIVVFQRRYYAVLMPLLCFVLPMLVPIYFWNEKPIYAWYGAVC-KYVTVLNGTWLVNSAAHMWGTKPYDTSISATDYSFFGFSAFGEMSHNYHHVFPWDYKAAELGFNSRNITCGFIDFFAWLGWAYDLKTARHDLVKKRAARTGDGSiyertgdyndelHTqekmTWGWNDADMSFEDKQAAEILNK---
>UPI00074FD6FA	381	0.571	3.244E-114	38	329	357	27	316	318
--------------------------------------EPPQEIVWRNVILMALLHVGAVYSL-VLIPKSHLFTLIWAYLCFLVTALGVTAGAHRLWSHRSYKAKLPLRIFLAVANSMAFQNDIFEWCRDHRVHHKYSETDADPHNAKRGFFFSHIGWLFVRKHRDVIEKGRKLDFSDLLDDPVVRFQRKHYKISVALMCFVVPTLVPWYFWGETLWNSYFVASILRYTISLNVSWLVNSVAHMYGNRPYDKNINPRENALVTVGAIGEGFHNYHHTFPFDYSASEFG-LKFNPTTWFIDFMFWLGLVTERKQAPRELIQARKERTGDGS---------------------------
>A0A3Q3MLD6	381	0.570	3.244E-114	15	330	357	3	316	320
---------------GDVPPEATR---EDVFDHTyKEKEGPKPPvvIVWRNVILMSLLHISALYGIFL-IPSASSLTLLWSTLCFFISALGITAGAHRLWSHRSYKASLPLRVFLGIANTMAFQNDIYEWARDHRVHHKYSETDADPHNAVRGFFFAHIGWLLVRKHPDVIEKGRKLELNDLLSDKVVMFQRKYYKPSVLLMCFFIPTIVPWYMWGESLLVSYFVPALLRYTLVLNATWLVNSAAHMWGNKPYDKNINPRENKFVTFSAIGEGFHNYHHTFPYDYATSEFGC-KLNLTTCFIDFMCFLGLAKDCKRVSHELVLARVQRTGDGSH--------------------------
>A0A6P7JSY3	381	0.576	3.244E-114	21	330	357	20	329	333
---------------------TETSTVEDVFDDTyKEKEsKPPRTLVWRNIILMSLLHIAALYGL-VLLPSASSLTLAWTVVCYLYSALGVTAGAHRLWSHRSYKASFPLRVFLALANSMAFQNDIFEWARDHRVHHKYSETDADPHNATRGFFFSHVGWLLVRKHPDVIEKGQKLELSDLKADKVVMFQRRHYKLSVVTLCFLVPTLVPWYFWGESLVVAYFIPGLLRYTVVLNATWLVNSAAHMWGNRPYDKTINPRENRMVALSAIGEGYHNYHHTFPFDYAASEFG-YRLNITTAFIDLMCYMGLAKDPKKVSDEMIIARMQRTGDGSH--------------------------
>A0A6J2VAH4	381	0.544	3.244E-114	21	330	357	20	329	333
---------------------ESMPVEDAFGDSQKEKEGPtlPGQIVWRNVVLMLLLHIGALYGL-VTIPAASALTLVWTGVCFMISALGITAGAHRLWSHRSYKASMPLRIFLAVANSMAFQNDIFEWARDHRVHHKYSETDADPHNATRGFFFSHIGWLLVRKHPDVIAKGRKLDLSDLKTDRVVMFQRRYYKLSVVVMCFLIPTVVPWYFWGESLLVGFYLAGLLRYTVVLNATWLVNSAAHMWGMRPYDQNINPRENKFVAFSAIGEGFHNYHHTFPYDYATSEFGS-RLNLTKAFIDFMCYLGQASDCKRVSHETVMARVRRTGDGSH--------------------------
>Q4V9Y3	381	0.591	3.244E-114	39	330	357	43	334	338
---------------------------------------FKPPIklVWRNVILMALLHFGAFYGLF-MIPAAKPITLAWAILCFMLSALGVTAGAHRLWSHRSYKAKLPLRIFLAVVNSMAFQNDIYEWARDHRVHHKYSETDADPHNAVRGFFFSHIGWLLMRKHPDVIEKGKKLDLSDLKADKVVMFQRRNYKLSILVMCFILPTVIPWYFWDESFSVAFYVPCLLRYALVLNATWLVNSAAHMYGNRPYDQTINPRENPLVAIGAIGEGFHNYHHTFPFDYSTSEFG-LKFNITTGFIDLMCLLGLANDCKRVSKETIMARKKRTGDGSH--------------------------
>UPI000C1FDF19	381	0.549	3.244E-114	38	352	357	25	337	343
--------------------------------------EFVSRIRWPDLLVQIFIHVGCLYGLYLCIVAARFYTVMFAICTIYTSGFGITAGVHRLWSHRAYKAKWPLRLLLVLLFTITGQRHVYIWALDHRVHHKYSETDADPHNAKRGFLFSHVGWLVLTPHPDVVAKRKVVDMSDLEEDSIVMWQKKYYPILFFIFTIALPVGLPIYCWNETLWNSFWINFNLRFCITLNIAFFVNSVAHMWGQKPYDKNISPVENLAVSIAALGEGWHNYHHVFPWDYKTGELGV-KYNPSTYFINFFARLGWAYDLKSVSPEMIYRRATKSGDGS-FIWGYGDGDIAKEDLEELEMMN----
>UPI000C1FE6E6	381	0.519	3.244E-114	39	353	357	16	343	344
---------------------------------------YKWEIVWINIVILTYWHICGIYGIYV-LPTAKFETILWAILLGVVGIIGHTAGSHRLWSHRSYRANLPLRIILAILSMTCYQHRIYVWARDHRVHHKYVDTDADPHNSTRGFFFSHIGWFMVKKQKEVIEKGNQIDLSDLKNDGVVMFQKKYFTILMPIFTFVIPSVIPWYFWGESGEVSYYFAGVARYLWSLHSIFLINSAAHAYGTKPYDKNIRPTENKYVGYLAMGEGWHNYHHTFPWDYKASEYGDYAPNLTIAFIDFFAWLGWARDLKTVSSDMVKRRILRTGDGtklvmeknlddlvmSDNIWGWGDENMKKIDFDSIKRLNQ---
>A0A8J5K201	381	0.529	3.244E-114	0	330	357	0	337	346
MAPQApDQEVKGELLEDDTAPhhhdmevREVDISLRRIIHDLRHLDW--SKVVWRNAILFALLHMYSVYGLYLAIFAVKWKTIGFSVLLYFMAALGITMGAHRLWSHRSYKATLPLRVILAAFQTLSFQNDIFEWARDHRVHHKYSETDADPHNARRGFFFSHMGWLMYRKHPKVIEKGRNLDLSDLKEDAIVMWQRKHYVPVVLLTCFVMPTFLPWFFWEENAVNALMVAGFLRYTTVLHVTWLVNSLAHWVGNKPFDKSIYPSQNPVVAYLALGEGWHNYHHVFPWDYRTAELGGLvDYNITSLVIGFCSKIGLAYDLKTVTPEMIEKRANRTGDGSY--------------------------
>UPI00188553AD	381	0.541	3.244E-114	1	330	357	13	346	350
-PPSGGQQNEGEKFEKNPHHwgADVRPEIKDDlYDPSyqdEEGPPPKLEYVWRNIILMALLHLGALYGI-TLVPXCKVYTCLFAYLYYVISALGITAGAHRLWSHRTYKARLPLRLFLIIANTMAFQNDVYEWARDHRAHHKFSETHADPHNSRRGFFFSHVGWLLVRKHPAVKEKGGKLDMSDLKAEKLVMFQRRYYKPGILLMCFILPTLVPWYFWGETFQHSVYVATLLRYALVLNATWLVNSAAHLYGFRPYDKNIDPRENALVSLGTLGEGFHNYHHTFPYDYSASEYRW-HINFTTFFIDCMAALGLAYDRKKVSKAAVLARIKRTGDGSH--------------------------
>UPI001D076877	381	0.491	3.244E-114	0	352	357	0	353	354
MSPN----PTNVesvLYENEYEELLHRKLLKEKTKTNPPLRKRKYEYNWLFILFLTVFHIQASYGIYLSFTSAKLLTNVFAIVLHLAAFFGATAGTHRLWSHRSYKATWQLKLIFMILQTLAFQNSIYIWCLDHRMHHKYSDTDADPHDTRRGFFFAHIGWLMVKPHPELVAKRKLIDMSDLKNDPFVRFQIRYYLQLVFLLFAFLPTIIPWYFWDESLTNAWFVAVCLRYMVTVHLFLLINSWAHRWGTQPYDTGNSGYETLTVALLTMGEGWHNYHHAFPWDYRAGELSSGLANSTAFLLKLFAKIGWAYDLKTVSDDMIKKRTNRTGDGSHStsIWGWGDREQSDENKRFVTIEN----
>A0A7J8DRA4	381	0.607	3.244E-114	33	330	357	59	354	358
---------------------------------DKEGPRPKFEYVWRNIILMSLLHLGALYGIIL-IPTCKLYTWIWAFLYYMVSALGITAGAHRLWSHRSYKARLPLRVFLIIANTMAFQNDAYEWARDHRVHHKFSESDADPHNARRGFFFSHVGWLLVRKHPAVKEKGSLLDLSDLKAEKLVMFQRRYYKPAVLMMCFILPTIVPWYFWGETFRHSLYVATFLRYAVVLNATWLVNSAAHLYGYRPYDKNINPRENILVSMGAVGEGFHNYHHSFPYDYSTSEYRW-HINFTTFFIDCMAALGLAYDRKKVSKAAVLAKVKRTGDGSY--------------------------
>UPI00063F141A	381	0.593	4.442E-114	39	326	357	30	316	322
---------------------------------------YEWKIVWRNVIVFIYIHLAGLYGLYTIFVYAKFITFIWFTIVGIAGGLGITVGAHRLWSHRSYKAKWPMRLVLMIFQTIAFQDDIYQWVRDHRVHHKFTDTDADPYNVRRGFFFSHMGWLLVRKHPDVIIKGATVDCRDVAQDPIVIFQKKWYLYLMALFGFIIPTLVPWLGWNENLWYSWHVAVT-RYFLNLHFTWTVNSVAHIWGMKPYDKSLSSTNNIGVSMVAFGEGWHNYHHVFPWDYKANEFGNYTFNLSTAFIDFCAYLDLAYDLKTAPADIIKKRILRSG------------------------------
>A0A087T0N5	381	0.543	4.442E-114	0	330	357	0	314	323
MAPNV---VTGTVQED---HHDHH---KSQQKPLKPL-----KIVWRNVFLFLGLHIAAVVGLYYSFQG-KLISWVYAVILTHASGLGVTAGAHRLWTHRAYKAKLPLRIFLAFCNCMSLQNDIYEWSRDHRVHHKFSETDADPHNINRGFFFAHMGWLMVRKHEDVKEKGKTVDVSDVWADPVVRFQHRFYVPLAVLCCFVIPAAIPYYSWGEDWYVCVFAIGFFRFMISLHFTWFVNSAAHLWGNKPYDKYSSATESNWVSALAIGEGFHNYHHTFPWDYATSELG-YKYNFTTFFIDCMSYIGQAYDLKTANPELVHQRKLKTGDGSY--------------------------
>A0A3Q3W9W8	381	0.567	4.442E-114	33	330	357	28	323	327
---------------------------------ERAGPKPPMRLVWRNIILMSLLHIGALYGL-VLLPSASWLTVAWAAVCYFLSALGVTAGAHRLWSHRSYKASFPLRVFLALSNSMAFQNDIFEWARDHRVHHKYSETDADPHNATRGFFFAHIGWLLVRKHPDVIEKGKKLELTDLKADEVVMFQRRHYKLSVVIFCFLVPMLVPWYFWGESLAVGYFVPGLLRYALILNATWLVNSAAHMWGNRPYDKTINPRENPMVAFSAIGEGYHNYHHTFPFDYASSEFG-YKLNLTTAFIDFMCFLGLATDRKKVSKEAIFARMQRTGDSSY--------------------------
>A0A6P4Z129	381	0.525	4.442E-114	0	333	357	0	319	328
MAPrNDFEHP---VHEE---VTTDLPTVPSPTVQDGKAPP--LQIVWRNVVIMSLLHLGAIYGL-VLLPWAHVYTLLWAVFCYCLSALGVTAGAHRLWAHRSYKARLPLRIFLAIVNCMSLQNDIYDWSRDHRVHHKYSETPADPHNAKRGFFFAHIGWLLVRKHPDVIAKGKQIDLSDVLNDPVVKVQRKLYAPTALLMCFVVPTLVPR-LWGESLVSAFF-SAVLRYVLALNATWFVNSAAHMWGNKPYDKFINPSQNFPVAFLAMGEGWHNYHHTFPYDYATSELGW-KVNSTTVFIDVMAWLGLAYDRKKVSPNTVRARVSRTGDGT---W-----------------------
>UPI001AACF0BB	381	0.558	4.442E-114	14	329	357	19	332	337
--------------EDIGAHREmTDDIFDPSYQEQKGPRP-PMKIVWRNVILMTLLHGAALYGIFL-IPAAKPATLVWAVLCFMMSALGVTAGAHRLWSHRSYKAKLPLKMFLAVSNTMAFQNDIYEWARDHRAHHKYSETNADPHNAMRGFFFAHIGWLLMRKHPDVIEKGKKLDLSDLHADKVVMFQRRHYKKLILLMCFIFPTVVPWYFWGESLYNAIYVPCLLRYALVLNATWLVNSAAHMFGNRPYDKNINPRENRFVAIGAIGEGFHNYHHTFPYDYSSSEFGI-KYNFTTLFIDLMCYLGLASDCKKVSTDIIKARRQRTGDGS---------------------------
>A0A8C9SZ73	381	0.564	4.442E-114	36	329	357	114	405	407
------------------------------------GPKRSREVVWRNVFLMSLLHLGALYSLFL-IPQAHPLTWIWSYVCFMINALGVTAGAHRLWSHRSYKAKLPLRIFLAAANSMAFQNDIFEWSRDHRVHHKYSETDADPHNAKRGFFFAHVGWLFVRKHQDVIEKGKRLDLSDLLADPVVVFQRKYYKISVVLMCFVVPTLVPWYFWGESLWNGYFLSSILRYTISLNVSWLVNSAAHMYGNRPYDKTISPRENCFVTFGAIGEGFHNYHHTFPFDYSTSEFG-LHLNPTTCFIDLMCWLGLASNRKKASPEMIQARKLRTGDGS---------------------------
>UPI001F057C59	381	0.513	4.442E-114	33	351	357	116	443	446
---------------------------------EEPEKEFKAKIRWPDLGAQLFLHVGGLYGFYL-LFSAKFYTFLWVVFTIWASGIGITAGAHRLWSHKSYNASLPLRILLIFLFTIAGQRDAYTWALDHRIHHKFSETEADPHNAKRGFFFAHVGWLFLTAHPKVEEKRKVIDMSDLENDGVVMFQRKWFIPLFAICSIALPVLVPWYFWNECLWSSFWINFNMRFTSTLNVAFFVNSVAHMWGKKPYDKNISPVESPIVSFLALGEGWHNYHHVFPWDYKTGEFGNYKLNVTTGFIDLCARLGLATGRKFVSPDMIKRRALKCGDGTRFlsddyahkdqVWGYGDKDLPQEDLQELQKM-----
>E2AX07	380	0.606	6.081E-114	26	324	357	5	303	310
--------------------------IDEKVPAKKQRTiDYKWEIVWRNVIIFIYIHLSCLYGLYLTLFYAKLWTFIWHFAIGIISGIGVTAGAHRLWCHRSYKAKWPMRFILMIFQTTAFQNHIYEWVRDHRVHHKFTDTDADPYNACRGFFFSHIGWLMVRKHSDVIRKGATIDMSDLDQDPLVVFQKKWYLYLMSFCCFIVPTVIPWWTWGENLWFAWHIAVA-RYCINLNITWSVNSAAHIWGVKPYDKSITSTDNASVSFITFGEGWHNYHHVFPCDYKAAEFGNYKLNFTTALIDFCAYLGLAYDLKTASADMVKKRILR--------------------------------
>A0A665X4B3	380	0.562	6.081E-114	23	330	357	8	316	320
-----------------------SGGVDDAFDHTyKEKEGPKPPvvIVWKNVVLMTLLHLGALYGVFL-LPSASPLTLLWSLLCFVMSALGVTAGAHRLWSHRSYKASLPLRIFLGVANSMAFQNDIFEWARDHRVHHKYSETDADPHNAVRGFFFSHIGWLLVRKHPDVIEKGRKLELNDLRADKVVMFQRKYYKPSVLLMCFFVPMFVPWYLWGETLWVAYYVPALLRYTLVLNATWLVNSAAHMWGNRPYDKTINPRENKFVTFSAIGEGFHNYHHTFPYDYATSEFGC-KLNLTTCFIDFMCFLGLAKDRKKVSHELVLSRIQRTGDGSH--------------------------
>A0A6J1S8M8	380	0.501	6.081E-114	0	350	357	0	352	354
MPPNVKEAPaqSGVLYEDEAEPDY--RTAIAKHDERTSGKSYRelQPILWDRVAGHLLFNALSVYAIKLIFTDVKLLTTAWAFLLFLACNLGVTSGVHRLWSHKAYKAKLPLRILLAAFNTMSWQGSIYQWAIDHRAHHKFTETDADHVNARRGFFFSHVGWLLCKKHPDVIRFGKTIDSSDLLADPVVYYQKKYYYVFMPFLWYLIPVAVPMLLWDETHANAFLVAVALRFTLCLHAIFLVNSAAHMVGSRPYDKSIAARENFLVALGIGGEGYHNYHHVFPWDYKSGEFSYYASNYGAVFIELMAKIGQATHLKSVNRDLVMARCLRTGDGTHPVWGWGDKDMSEEDKRVTIV------
>A0A8D2CS45	380	0.529	6.081E-114	4	330	357	17	353	357
----ITAPPKGssqnggeklenhPLYtEEDIRPEMKDDIFDPSYQDA-EGPRPKLEYVWRNIILMGLLHLGALYGVIL-VPTSKFYTMLWAYVYYLISGLGITAGAHRLWSHRTYKARLPLRLFLIIANTMAFQNDVYEWARDHRAHHKFSETDADPHNSRRGFFFSHVGWLLVRKHPAVKEKGRTLNLSDLRAEKLVMFQRRYYKPAVLLMCFILPTLVPWFCWGETFLHSLCVATFLRYAIVLNATWLVNSAAHLYGYRPYDKNINSRENILVSLGAVGEGFHNYHHTFPYDYSASEYRW-HINFTTFFIDCMAALGLAYDRKKVSKAAVLARIKRTGDGSH--------------------------
>L5JRP8	380	0.597	6.081E-114	33	330	357	60	355	359
---------------------------------DKEGPRPKLEYVWRNIILMFLVHLGGLYGI-LLIPTCRVYTWLWGVFCYGFSALGITAGAHRLWSHRSYKARLPLRLFLIIGNTMAFQNDVYEWSRDHRVHHKFSETDADPHNARRGFFFSHVGWLLVRKHPDVKEKGGLLDLSDLKAEKLLMFQRRYYKPAILLLCFILPTLVPWYFWGETFQHSLYVATFLRYILVLNATWLVNSAAHLYGYRPYDKTINPRENILVSLGAVGEGFHNYHHTFPYDYSTSEYRW-HLNLTTLFIDCMAAIGLAYDRKKVSKAAVLARVKRTGDGSY--------------------------
>UPI000C77C996	380	0.688	8.325E-114	79	354	357	3	277	279
-------------------------------------------------------------------------------ILAFCGSFGVTAGAHRLWTHRSYTANVPLRVILTVFDTVAFQNSVIEWSRDHRVHHKFSETDADPHNAKRGFFFSHVGWLLCRKHPDVKSKGKSVDMSDLYDDPILAFQDRYYMILVLFLCFIFPTLTPMYLWNETFISA-FCVNIFRYIFALNATWLVNSAAHLYGHKPYDKYINPSENLTVSLLALGEGWHNYHHTFPWDYKTSELGKYSVNFSAAFIDFFAKIGWAYDLKTVSEDMIRKRVLRTGDGSHEIWGWGDKDQDKEDYNDALITHKK--
>A0A6I9WAB8	380	0.644	8.325E-114	86	353	357	3	285	288
--------------------------------------------------------------------------------------LGVTGGAHRLWAHRSYKAKWPMRVILMIFQTTAFQNHIYEWVRDHRVHHKFTDTDADPHNAQRGFFFSHMGWLLVRKHPDVINKGATIDMSDLEKDFVVIWQRRLYIVLMPVFCFLLPTWIPCYFWNEKPMYAW-YATLFRYTLSLNITWLVNSAAHIWGMKPYDNTISSTDSYSVGIGAFGEGWHNYHHVFPWDYKAAELGNYRTNFTTAFIDFFAWIGWAYDLKTVGHSMIKKRAARTGDGSkyeqmddhdaHHhthegaIWGWGDADMAPEDMQEAEIINK---
>UPI0018643A17	380	0.545	8.325E-114	18	330	357	1	315	319
------------------TETTLEPTmVEDVFDESyreKKGPKPPMVIVWRNVVLMSLLHLGAVYALFL-IPSASPLTLLWALLCFVFSALGITAGAHRLWSHRSYKASLPLRVFLTFANSMAFQNDIYEWARDHRVHHKYSETDADPHNAVRGFFFSHIGWLLVRKHPDVIEKGSKLELSDLKADKVVMFQRRFYKPSVLLMCFVVPTVVPWLLWNESLWVGFFIPTLMRYALGLNATWLVNSAAHMWGNRPYDVNINPRENRFVTFSAIGEGYHNYHHTFPYDYSTSEYGW-KLNLTTCFIDLMCFVGLARERKRAAREVVRARVQRTGDGSH--------------------------
>A0A8B8CVS1	380	0.522	8.325E-114	0	329	357	0	321	323
MAPrNIIQA-------DEEPPRETTEIFESGLPPAEPIQQRPWKIVWRNVIIMALLHAGAIYAL-TLIPKSHPMTWIWVAVYYLFSGLGITAGAHRLWAHRSYKARAPLRCLLALMNTSALQNDILDWSRDHRVHHKYSETDADPHNAMRGFFFAHVGWLLVKKHPDVMEKGRGLDYSDLYADKVVMFQRRFYRPLVIVMCLIVPIAVPWYFWGETLWNSFFLSAVLRYCLLLNATWSVNSFAHLWGTKPYDKRINPAENLGVALSAVGEGFHNFHHTFPSDYATSEYGW-HLNITTVFINCMYYLGQAYDMKKTPLSVVQRRKERTGDGS---------------------------
>A0A6I9KNY7	380	0.532	8.325E-114	25	329	357	25	328	330
-------------------------TSEDDSGQERPdARRQRQNIVWRNVVLMCLLHLGAVYAL-VLIPKAKPLTLLWAYFCFLLTALGVTAGAHRLWSHRSYQAKLPLRIFLAAANSMAFQNDIFEWSRDHRVHHKYSETDADPHNARRGFFFSHIGWLFVRKHRDVIEKGRKLDVTDLLADPVVQFQRKYYKISVVLMCFVIPTLVPWYIWGETLWNSYFLASILRYTISLNVTWLVNSAAHMYGNRPYDKHISPRQNPLVTLGAIGEGFHNYHHTFPYDYSASEFG-LNFNPTTWFIDIMCWLGLATDRKRATQSIIKARKARTGDGS---------------------------
>Q5XQ38	380	0.550	8.325E-114	2	330	357	8	329	333
--PHAARQPNGGMAESSTVEDVFD---DTYREKDGPKPP--RRLVWRNIILMTLLHAGALYGL-VLLPSASGLTLVWSAVCYLVSALGVTAGAHRLWSHRSYKASFPLRVFLAVANSMSFQNDIFEWARDHRVHHKFSETDADPHNAKRGFFFAHIGWLLVRKHPDVIEKGKKLDLSDLKADAVVMFQRRHYKLSVVVLCFLLPMLVPWYFWGESLAVGYFVPGLLRYSLILNATWLVNSAAHIWGNRPYDKTINPRENFMVALSAIGEGFHNYHHTFPFDYATSEFGC-KLNLTTAFIDFMCFLGLARDRKSVSKDTILTRVQRTGDGSY--------------------------
>A0A814UWA6	380	0.553	8.325E-114	0	335	357	0	344	345
MAPrnNLFDTPLPDYVERDIVpslidHHESDEEDENAIQNHSALKQWvsteKTIIVWRNVFIFILLHLGALYGFYLCF-SAKIMTIICAFILYIMGGLGITAGSHRLWAHRSYKARFPLRILLAIFQTMAFQNCVYEWSRDHRVHHKYSETHADPHNANRGFFFAHVGWLLCRKHPDVIRKGKDLKMDDLRADPVVRFQEKFYLPLVGLICFILPTILPYFLWSESLWNSYFICGLFRYVFTLHCTWLVNSVAHSWGMKPYDRRINPSENLFVSIGAIGEGFHNYHHTFPFDYSTSEYGFKYFNLTTGFINVMAKIGWAYDLKKVSPEMIKQRRLRTGDLKmeH---QW---------------------
>A0A0A7HRT0	380	0.542	8.325E-114	1	330	357	35	352	356
-APQYAEA--DVRPE---IDDTHDP---SYQDEEGP--PPKLEYVWRNIILMTLLHTGALYGI-TLVPTCKFYTVLWAYLYYVVSALGITAGAHRLWSHRTYKARLPLRIFLIMANTMAFQNDVYEWARDHRAHHKFSETHADPHNSRRGFFFSHVGWLLVRKHPAVKEKGGLLDMSDLKAEKLVMFQRRYYKPGLLLMCFILPTLVPWYCWGETFLHSLYVATFLRYAVVLNATWLVNSAAHLFGYRPYDKNIESRENILVSLGAVGEGFHNYHHAFPYDYSASEYRW-HINLTTFFIDCMAALGLAYDRKKVSKAAVLARIKRTGDGSY--------------------------
>A0A6I9M677	380	0.546	8.325E-114	11	330	357	37	354	358
-----------PLYleEDIRPEMKED--IHDPSYEDEEGPPPKLEYVWRNIILMALLHLGALYGI-TLVPSCKVYTCLFGFIYYVISALGITAGAHRLWSHRTYKARLPLRLFLIIANTMAFQNDVYEWARDHRVHHKFTETHADPHNSRRGFFFSHIGWLLVRKHPAVKEKGGKLDMSDLKAEKLVMFQRRYYKPSLLLLCFILPTLVPWYYWGETFVNSLCVSTLLRYAVVLNATWLVNSAAHLYGYRPYDKNIESRENILVSLGAVGEGFHNYHHAFPYDYSASEYRW-HINFTTFFIDCMAALGLAYDRKKVSKAAVLARIKRTGDGSH--------------------------
>UPI00187CD0C2	380	0.567	8.325E-114	9	330	357	38	357	361
---------KNPLYagEDLRPEMRDDIHDPTYKDQEGPKPKF--VYVWRNIILMAVLHLGALYGIIL-VPTCKVYTWLWGIFYYMISALGITAGAHRLWSHRSYKARLPLRIFLIIANTMAFQNDAYEWARDHRVHHKFSETDADPHNARRGFFFSHVGWLLVRKHPAVIQKGGSLDLSDLKAEKLLMFQRKYYKPAVLMMCFILPTFVPCYFWGETFLHSLCVATFLRYTVVLNATWLVNSAAHLYGYRPYDKNINPRENILVSLGAAGEGFHNYHHSFPYDYSTSEYRW-HINFTTFFIDCMAALGLAYDRKKVSKETILARVKRTGDGSY--------------------------
>A0A6J2YWE3	380	0.504	8.325E-114	28	353	357	44	389	393
----------------------------TDYGENRTND-WNIQIVWRNVVIFIILHTLALYsiGLVLFGFY-NWKTLLFTYIYTVFSGFGITAGAHRLWAHRTYKANLPLRIFLMLAQSAALQNDIHEWSRDHRVHHKFTDTNADPHNASRGFFFSHIGWLMCKKHKDVFEKGKTVDMSDVLGDPVVQFQIKYYILLIIIMTLCIPTFIPWYFFGETLWMS-FVICMGRYVVSLNGTWLVNSAAHIWGNKPYERDIKPTENKSVSIIAFGEGWHNYHHIFPWDYKAAELGNYRLNFTTAFLDLMEKIGWATELKTASKSMIRRRATRTGDGSwsvtekieetnminakdnHHldsIWGWGDKDMKQTEANEIRKFNR---
>A0A1J1HM95	380	0.548	8.325E-114	16	334	357	63	371	745
----------------DEPEEYTLLGI----------FKFKSPIKWLNTISIVLIHLIFIYGFITYPLKSQLKTTLWGFLVGGISGFGVTAGAHRFWCHRAYKAKLPLRIMLMLAYCVAGQNTLYDWVRDHRVHHKYSETDADPHNSNRGFFFAHVGWLMLQKHPEVIKKGRAIDMSDVLADPVIQFHQKYFIPLKILLCFIVPTVVPVYFWGETWYLAFLSQAVLRYLFGLNFTWLVNSAAHMWGYRPYDKKINPVENIAVAVVAMGEGWHNYHHVFPWDYKAAELGNYKLNITTFWIDLFAKMGLAYDLKEPSKELVRKTIEKHGDGSHLVYG----------------------
>UPI0005F45689	379	0.676	1.140E-113	75	356	357	2	285	288
---------------------------------------------------------------------------FWtaAIMLYQLGMLGITAGAHRLWSHRSYKATWPLQLLLMIMNTLAFQGPVIVWARDHRVHHKYTETDADPYNATRGLFFSHVGWLLCRKHPEVKEKGKGLDISDLESNPILAFQKKHRFILVPLLCFILPTVIPVVCWNETWTNAYFISTVLRYIFTLNMTWLVNSVAHSFGNKPYDKDIKAVSNKGVTILVLGEGWHNYHHVFPWDYKTAELGNYTFNFTTAFIDFFAKIGWAYDLKSVSEDMIRKRVKKTGDGSHVLWGRGNKDQTQEERDEAVVMHRQTK
>UPI0018E7C7A3	379	0.548	1.140E-113	33	329	357	30	324	326
---------------------------------SEGSARYSQQIVWRNVVLMTLLHIGAVYSL-CLIPKAQLLTLIWAYLCFLMTALGVTAGAHRLWSHRSYKAKLPLRMFLAAANSMAFQNDIFEWCRDHRVHHKYSETDADPHNACRGFFFSHIGWLFVRKHRDVIEKGRKLDFTDLLDDPVVRFQRKYYKSSVALMCFVIPTLVPWYIWGESLWNSYFLASILRYTVSLNVTWLVNSAAHMYGNRPYDKYISPRQNAFVTLGAIGEGFHNYHHTFPFDYSASELG-LKFNPTTWFIDFMFWLGLVTDRKQAPKEMILARRERTGDGS---------------------------
>UPI0015AE7159	379	0.545	1.140E-113	10	330	357	17	330	334
----------DVVAEPSTAEDVFD---DTYKEKEGPKPP--IQIVWKNVALMSLLHIGALYGL-IIFPSASTLTLAWSVFCFLVSALGVTAGAHRLWSHRSYKASLPLRIILATANSMAFQNDIYEWARDHRVHHKYSETDADPHNAVRGFFFSHIGWLLVRKHPDVIEKGRKLELTDLKADKVVMFQRKYYKPSVVIMCFLVPMWVPWYFWGESLWVGYFVPGLLRYTLVLNATWLVNSAAHMWGNRPYDHNINPRENKFVTFSAIGEGFHNYHHTFPYDYATSEFGC-KLNLTTCFIDLMCYLGLAQECKKVPRELVMARAQRTGDGSH--------------------------
>A0A673CQ95	379	0.538	1.140E-113	10	330	357	17	330	334
----------DAMAEGSTVEDVFD---DTYKEGDGPKPP--RMLVWRNIILMSLLHIGALYGLIL-IPSASVLTLAWSAVCFLISALGVTAGAHRLWSHRSYKASFPLKVFLALANSMAFQNDIYEWARDHRVHHKYSETDADPHNAMRGFFFAHIGWLLVRKHPDVIEKGRKLELSDLKADEVVMFQRRHYKLSVVILCFLVPMLVPWYFWGESLLVGYFLPGLLRYTVVLNATWLVNSAAHMWGNKPYDKTINPRENPLVAFSAVGEGFHNYHHTFPFDYATSEFGC-RLNLTTAFIDLMCFLGLAKDRKRVSKETILARIQRTGDGSH--------------------------
>A0A4U5VC40	379	0.571	1.140E-113	21	330	357	21	331	335
---------------------ETTSTVEDVFDDtytEKEGPKPPRMLVWRNIILMTLLHSAALYGL-VLLPSASVLTLAWTVVCYLISALGVTAGAHRLWSHRSYKASYPLRIFLALANSMAFQNDIYEWARDHRVHHKYSETDADPHNATRGFFFAHIGWLLVRKHPDVIEKGKKLELSDLRADKVVMFQRRHYKLSVVLLCFLVPTLVPWYFWGESLAVGYFVPGLLRYTVTLNATWLVNSAAHIWGNRPYDKSINPRENPLVAFSAIGEGFHNYHHTFPFDYSTSEFGC-KLNLTTAFIDTMCFLGLATDRKRVLKETIRARIQRTGDGSY--------------------------
>Q9NB26	379	0.587	1.140E-113	38	339	357	27	334	338
--------------------------------------PRKYQIVYPNLITFGYWHIAGLYGLYLCFTSAKWATILFSYILFVLAEIGITAGAHRLWAHKTYKAKLPLEILLMVFNSIAFQNSAIDWVRDHRLHHKYSDTDADPHNASRGFFYSHVGWLLVRKHPEVKKRGKELNMSDIYNNPVLRFQKKYAIPFIGAVCFALPTMIPVYFWGETWSNAWH-ITMLRYIMNLNVTFLVNSAAHIWGNKPYDAKILPAQNVAVSVATGGEGFHNYHHVFPWDYRAAELGNNSLNLTTKFIDLFAAIGWAYDLKTVSEDMIKQRIKRTGDGT-DLWGheqncdevWDVKD-----------------
>A0A8J6FE78	379	0.541	1.140E-113	6	330	357	13	334	338
------ETPK-PKCEDDGQDREMMDDIFDTTYTAKEGPEPPRKIVWRNVILMSMLHIGALYGCF-FISSAKPATLLWAVLCFMLSALGVTAGAHRLWSHRSFKAKLPLRIFLAVSNTMAFQNDIYEWARDHRAHHKYSETNADPHNAMRGFFFAHIGWLLMRKHPDVIEKGKKLDLSDLHADKVVMFQRRHYKKLILVMCFIVPTMVPWYFWDESLYTAFYVPCLLRYALVLNATWLVNSAAHMFGNRPYDKSINPRENRFVAIGAIGEGFHNYHHTFPYDYTASEFGI-RYNLTTCFINVMRYFNLASDCKTVSKETITARRLRTGDGSY--------------------------
>UPI001C41ED7C	379	0.549	1.140E-113	14	328	357	28	335	341
--------------ETSTVEDVFD---DTYVEKEGPKPPRTP--VWRNIILMSLLHVGALYGL-VVLPSASVPTLAWSVVCYLISALGVTAGAHRLWSHRSYKASLPLQIFLALANSMAFQNDIYEWARDHRVHHKYSETDADPHNAKRGFFFSHIGWLMLRKHPDVIEKGRKLELSDLRADKVVMFQRRHYKLSVVVLCFLVPTLIPWYFWGESLAVAYFVPGLLRYTLVLNATWLVNSAAHMWGNRPYDKTINPRENPLVAFSAMGEGFHNYHHTFPFDYATGEFGW-KLNVTTAFIDLMCSLGLARERKRVSKEMIVARVKRTGEG----------------------------
>UPI000B4F0531	379	0.552	1.140E-113	11	330	357	37	354	358
-----------PLYleEDIRPEMKEDIHDPSYQDEEGP--PPKLEYVWRNIILMALLHVGALYGVIL-LPSCRVYTWLWGIMYYVISALGITAGAHRLWSHRTYKARLPLRVFLIIANTMAFQNDVYEWARDHRAHHKFSETHADPHNSRRGFFFSHVGWLLVRKHPAVKEKGGKLDMSDLKAEKLVMFQRRYYKPGLLLLCFLLPTLVPWYCWGETFQHSLYVATLLRYALVLNATWLVNSAAHLYGYRPYDKTIESRENILVSLGAVGEGFHNYHHAFPYDYSASEYRW-HINFTTFFIDCMAALGLAYDRKKVSKAAVLARIKRTGDGSH--------------------------
>A0A5A9PSF5	379	0.588	1.140E-113	32	330	357	60	356	360
--------------------------------EEKAGPKPPMSIVWRNVILMTLLHTAALYGIFL-IPSAQPLTLLWALLCFVLSALGITAGAHRLWSHRSYKASLPLRLFLVTCNSMAFQNDIYEWARDHRVHHKFSETDADPHNALRGFFFSHIGWLLVRKHPDVIEKGRKLELGDLKTDEVVMFQRRYYKPLVLLMCFVVPMAVPCCLWGETLWVAYFVPAILRYMLALNATWLVNSAAHMWGNRPYDSTINPRENRFVTFSAIGEGFHNYHHTFPYDYATSEYGW-KINLTTCFIDLMCFLGLASQRKRVSKEVVMARVQRTGDKSH--------------------------
>A0A6P7L8C1	379	0.566	1.140E-113	25	330	357	67	373	377
-------------------------GRDDVFDPTyKAKEGPKPPmvIVWRNVILMSLLHLGSLYGVFL-IPSASPLTLLWSGVCFLISALGITAGVHRLWSHRSYKASLPLRIFLAIGNSMAFQNDIFEWARDHRVHHKYSETDADPHNASRGFFFAHIGWLLVRKHPDVIEKGRKLELSDLLADKVVMFQRKYYKPSVLLMCFFVPTFVPWYLWDESPWVAYFVPALLRYTLVLNASWLVNSAAHMWGNRPYDKSINPRENKFVTFSAIGEGFHNYHHTFPYDYATSEFGC-KLNLTTCFIDLMCLLGLARDRKRVSHEIVQARRQRTGDGSH--------------------------
>A0A1Q3FPV1	379	0.509	1.140E-113	37	353	357	64	389	392
-------------------------------------EEFRPEIRWPDFIAQVFLHVGFLIGVWQVVTlQAKLYTVLWTLILVWGSGIGITAGAHRLWSHKSYKAKWPLRVLLMFLFTICGQRDAYTWAHDHRVHHKYSETKADPHNAKRGFFFAHVGWVFLTPHPEVVAKRKIIDMSDLEADPIVMWQKKYYLPLFALLVIGFPVFVPYYYWSESFWVAFWVCFTVRFTTTLNIAFFVNSVAHMFGNRPYDKNISPVENLPVAIAAMGEGWHNYHHVFPWDYKTGELGSYMFNVTTGVIDAFAKLGWAYERKSVSPEIIERRAAKYGDGTrflsdecvHqdPVWGFGDRDIAKEDLDE--ILRR---
>UPI00063F64A0	379	0.571	1.561E-113	37	332	357	17	314	316
-------------------------------------DNYEWKIVWKNVIIFLYIHLAAIYGFYVLCFRVKFWSIIWTLIFFAAAIIGMTAGAHRLWSHRSFKAKWPMKFILMIFQTIAFQDDIYQWARDHRVHHKFTDTNADPYNVKRGFFFSHIGWLLIRKHPDVMIKGATIDCSDLDRDPIVAFQKKWYMYLMPLCCFVIPTLVPWLAWDESLWYSWH-LAVYRYCMSLNSTWTINSIAHMWGMKPYDKSLSSAQNASVSLFTLGEGWHNYHHAFPWDYKAEELGSYGLNLTTAFIDFFASLGLAYDLKTTSDDVIKKRVLRSGDIneyKHHI------------------------
>A0A1V9XWP6	379	0.586	1.561E-113	28	331	357	5	310	320
----------------------------TVTKTAPTAAPYKLQIVWRNVALMGYLHVAAVYGFYLMLTQAMWSTCITAVVLYFLSGLGITAGCHRLWSHKSYRARLPLRVFLGVMQTMALQNSIFEWSRDHRVHHKFTETDADPHNALRGFFFAHVGWLLCKKHPEVISKGSKVNMDDLLQDPVVTFQKKYYKPLAILACFVIPTLIPMVFFGETFLNSFFVCALWRYCFTLNMTWLVNSAAHMWGQKPYDTHINPAENWVVSIGAQGEGWHNYHHTFPYDYKTSEV-PYTLNVTTMFIDAMRLIGQAYDCRVVPPETVKARMMRTGalaDLHHH-------------------------
>A0A8D0HA03	379	0.525	1.561E-113	20	329	357	12	318	320
--------------------REESP-LGSVTESGDGKAGHRQEIVWRNVILMTLLHIGAVYSL-CLIPKAHLFTLIWAYVCFLMTALGVTAGAHRLWSHRSYKAKLPLRIFLAAANSMAFQNDIFEWCRDHRVHHKYSETDADPHNARRGFFFSHIGWLFIRKHRDVIEKGRKLDFSDLLYDPVVQFQRKYYKTSVVLMCFVIPTLVPWYVWGENLWNSYFLASILRYTISLNVSWLVNSAAHMYGNRPYDKYISPRQNAFVTLGAIGEGFHNYHHTFPFDYSASELG-LKFNPTTWFIDFMFWLGLVTDRRHAPQEMIQARKERTGDGS---------------------------
>A0A498LPE9	379	0.563	1.561E-113	25	330	357	16	322	326
-------------------------TVEDMFDHTyKEKEGPKPPtiIVWRNVILMSLLHIGALYGLYL-FPSARVLTWVWFFTCFVFSALGITAGVHRLWSHRSYKASLPLRIFLAFGNSMAFQNDIYEWARDHRVHHKYSETDADPHNAVRGFFFSHVGWLLVRKHPDVIEKGRKLELDDLKADKVVMFQRRYYKPSVLLMCFFVPTFVPWYVWGESLWVAYFVPCLLRYALVLNATWLVNSAAHMWGNRPYDSSINPRENRFVAFSAIGEGFHNYHHTFPFDYATSEFGC-KINLTTCFIDLMCFLGLAREPKRVSREVVLARAQRTGDSSH--------------------------
>F1QG70	379	0.539	1.561E-113	24	330	357	12	322	326
------------------------PQLEAMEDEfdplykEKPGPKPPMKIVWRNVILMSLLHIAAVYGLFL-IPSAHPLTLLWAFACFVYGGLGITAGVHRLWSHRSYKATLPLRIFLAIGNSMAFQNDIYEWSRDHRVHHKYSETDADPHNSNRGFFFSHVGWLLVRKHPEVIERGRKLELTDLKADKVVMFQRRFYKLSVVLMCFVVPTVVPCYMWGESLWIAYFIPTLLRYALGLNSTWLVNSAAHMWGNRPYDGNIGPRENRFVTFSAIGEGYHNYHHTFPYDYSTSEYGW-KLNLTTIFVDTMCFLGLASNRKRVSKELILARVKRTGDGSY--------------------------
>UPI001863CFE3	379	0.553	1.561E-113	25	330	357	21	327	331
-------------------------TVEDVFDDtykEKEGPKPPRKIVWRNIVLMTLLHIGALYGV-IILPSASVLTLGWSVVCFLISALGVTAGAHRLWSHRSYKASLPLRVFLAVGNSMAFQNDILEWARDHRVHHKYSETDADPHNAVRGFFFAHIGWLLVRKHPDVIEKGRRLELNDLKADKVVMFQRKYYKLSVLVMCFLVPMLVPWYLWGESLWVGYFVPGLLRYTIVLNATWLVNSAAHMWGNRPYDQSINPRENKFVTFSAIGEGFHNYHHTFPYDYSTSEFGC-KLNLTTCFIDLMCFLGLAWDRKKASRELVLARAQRTGDGSH--------------------------
>UPI000F5111C1	379	0.555	1.561E-113	27	330	357	30	329	333
---------------------------ESYTEKDGSVPPAK--IVWRNVVLMTILHVGAVYGL-TIVPTAKPFTLLWACLCFLISALGVTAGVHRLWSHRSYKAKLPLRIFLATANSMAFQNDIYEWCRDHRVHHKYSETNADPHNARRGFFFSHIGWLLVRKHPEVIEKGSKLDLSDLKADGVVMFQRRYYKLSILVMCFLVPTLVPWYFWGESLWVAYFIPGLLRYAMVLNASWLVNSAAHMWGMRPFDRNINPRENTFVALTAIGEGFHNYHHTFPYDYATSEYGS-MLNITKMFIDFMFYIGLAQDLKKPSHETITARVQRTGDGSH--------------------------
>UPI0015B1960C	379	0.584	1.561E-113	27	329	357	29	332	337
---------------------------EDVFDDTyKEREGPKPpmQIVWRNVILMGFLHIGALYG-FTVLPSASVLTLAWSAVCFLISALGVTAGAHRLWSHRSYKASLPLRVFLAFANSMAFQNDVYEWARDHRVHHKYSETDADPHNAVRGFFFSHIGWLLVRKHPDVIEKGKKLELADLRADKVVMFQRKHYKLSVLLICFGVPMLVPWYMWGESLWVAYFVPGLLRYTVVLNSTWLVNSAAHMWGNRPYDKTINPRENKFVSFSAIGEGFHNYHHTFPFDYSTSEFG-YKVNLTTCFIDLMCFLGLASDRKKASREVVHARIQRTGDGS---------------------------
>A0A667GZD8	379	0.565	1.561E-113	24	330	357	47	355	359
------------------------PEIkDDIYDPSyKDPEGPRPklQYVWRNIILMSLLHLGALYGIIL-VPTCKVYTWIWGFFYYVISALGITAGAHRLWSHRTYKARLPLRFFLIIANTMAFQNDVFEWARDHRAHHKFSETDADPHNSRRGFFFSHVGWLLVRKHPAVKEKGGLLDLSDLKAEKLVMFQRRYYKPGILLMCFILPTLVPWYFWGETFIHSLCVATFLRYAIVLNATWLVNSAAHLYGYRPYDTTISPRENILVSLGAVGEGFHNYHHSFPYDYSASEYRW-HINFTTFFIDCMAFLGLAYDRKKVSKAAILARVKRTGDGSY--------------------------
>A0A8C9VYH0	379	0.551	2.136E-113	24	330	357	13	320	324
------------------------PLAEDVFDDtyrEKEGPKPPMQIVWRNVILMSLLHVGAAYGFFV-IPSATAMTLAWSLLCFFLSALGVTAGAHRLWSHRSYKASLPLRIFLAIANSMAFQNDIFEWARDHRVHHKYSETDADPHNASRGFFFAHIGWLLVRKHPDVIEKGQKLEFSDLKEDKVVMFQRKYYKPSVLLMCFCMPMMVPWCLWGESLWVGYFVPGLLRYALVLNATWLVNSAAHMWGNRPYDKNINPRENKFVTFSAIGEGFHNYHHTFPYDYATSEFGC-KLNLTTCFIDLMCFLGLAKECKTVSREAIVARVQRTGDGSH--------------------------
>A0A2C9K535	379	0.567	2.136E-113	0	329	357	0	323	326
MAPRNASENAD--YEGD---RLGLDQVEALVAETNPSPKRPPRvIVMRNVILFIILHLSAVYSLFL-LPKAMYATLLWTALMYYFAAMGITAGAHRLWSHRSYKGKLPLRIFLAICNCISFQNSIFEWARDHRAHHKFSETDADPHNAKRGFFFAHIGWLLVKKHPDVKEKGKMIDLSDLTNDPVVVFQDRHYKKLILLFCFILPTFVPVYFWGESFHIAFYIAAILRYTLVLNATWLVNSAAHMWGQRPYDERINPAENLGVAFCATGEGFHNYHHVFPHDYSTSEYGW-HFNLTTMFIDTMYFLGQAYDRRKIPMDVIMKRKLRTGDGS---------------------------
>UPI001B7DEBAC	379	0.543	2.136E-113	28	329	357	28	327	329
----------------------------APAESRDGKDRRSQDIVWRNVVLMALDHVGAVYALSL-IPKAHPLTWIWAYLCFLLTALGVTAGAHRLWSHRSYKAKLPLRIFLAAANSMAFQNDIFEWSRDHRVHHKYSETDADPHNATRGFFFSHVGWLFIRKHRDVIDKGKKLDFSDLMADPVVVFQRKYYKSSVLLMCFILPTLVPWYFWGESLWNSFFLASILRYTMCLNVTWLVNSAAHMYGNRPYDKSISPRENRFVTFGAIGEGFHNYHHTFPFDYSTSEFG-LRLNPTTCFIDLMCWLGLASDRKRASKEIIEARKKRTGDGS---------------------------
>A0A8B9LB16	379	0.555	2.136E-113	27	330	357	28	329	333
---------------------------DAFAESYSEKEGPATKIVWRNVILMALLHLGAVYGLFI-ITSASKLTLLWSAVCFMVSALGVTAGAHRLWSHRSYKAKLPLRIFLAVANSMAFQNDIFEWARDHRAHHKFSETNADPHNATRGFFFAHIGWLLVRKHPDVIEKGAKLDLSDLKADGVVMFQRRHYKLSILVMCFLFPTLVPWYLWGEDFWVAYFVPGLLRYTVVLNATWLVNSAAHMWGMRPYDSSINPRENRFVAFSAVGEGFHNYHHTFPYDYAASEFGS-RLNITKGFIDLMCFFGLAKDCKKVSPDTVMARVQRTGDGSH--------------------------
>A0A3Q1HII3	379	0.571	2.136E-113	25	329	357	24	329	334
-------------------------TVEDVFDDTyKEKDGPKPpmRLVWRNIILMALLHVGAVYGL-VLLPSASALTLAWTAMYYIISALGVTAGAHRLWSHRSYKASLPLRVFLAIANSTAFQNDIYEWARDHRVHHKFSETDADPHNATRGFFFSHIGWLLVRKHPDVIEKGQKLELSDLKADKVVMFQRRHYKLSVVVLCFMVPTLVPWYFWGESFAVAYFIPGLMRYALVLNATWLVNSAAHMWGNRPYDKTINPRENPLVALSAAGEGFHNYHHTFPFDYATSEFGW-KLNVTTAFIDLMCFLGLAQDRKKVSKETIIARVQRTGDGS---------------------------
>UPI001ED7EDC1	379	0.579	2.136E-113	25	330	357	24	330	334
-------------------------TVEDVFDDtyrEKEGPKPPRRLVWRNIILMSVLHVGALYGL-TILPSASGLTLAWTAVCYLVSALGVTAGAHRLWSHRSYKASLPLRVFLALANSMAFQNDIYEWARDHRVHHKYSETDADPHNAKRGFFFSHIGWLLVRKHPDVIEKGRKLELSDLKADKVVMFQRRHYKLSVVILCFLVPTLVPWYFWGESLGVGYFIPGLLRYAVILNATWLVNSAAHMWGNRPYDKTINPRENRLVAFSAIGEGFHNYHHTFPFDYATSEFGC-KLNLTTAFIDFMCFLGLAKDRKRVMKETITARVQRTGDGSY--------------------------
>UPI001E27C61B	379	0.534	2.136E-113	0	334	357	0	329	338
MAPDVTEQPVG-----DTQVTENGIVSEDSLEKLvAPqAEPRKYDIVYKNLVTFGYGHFCMFYAIYLGFTTALWPTIFFNYVIYILAAVGVTAGTHRLWTHRAYKAKMPLQIILMLMNTLAFQNTAMDWVRDHRMHHRYTDTDADPHNAVRGFFYSHMGWLLVRKHREVKTRGKYIDMSDIHANPVLRFQKKYAIPFIGTFTFLLPTLIPWYFWNEDLYTAWYIAVG-RYVLNLHGTFLVNSAAHMWGNKPYDKYIKPTQNLPVSFITFGEGFHNYHHVYPWDYRTAELGNNNLNMTTLFIDFFAWIGWAYDLKTVPDEVIRSRAARTGDGS-DLWG----------------------
>A0A6S4L246	379	0.520	2.136E-113	0	332	357	0	340	346
MAPQApDQNVKGeLLEEEDQPH---SPLLEKRelkinvrkiIHDLRHLDW--SKVVWRNAILFMLLHFYSVYGIYLAIFVAQWKTIGFSVMLYFMAALGITMGAHRLWSHRSFKATLPLRVILAVFQTLSFQNDIFEWARDHRVHHKYSETDADPHNARRGFFFSHMGWLMYRKHPDVITKGRTLDVSDLQEDKIVMWQRKHYVPLVVTACFVLPTVIPWVLWEEHPVTALMVAGFLRYNIVLHVTWFVNSLAHWVGSKPFDKNIYPSQNPIVAYLALGEGWHNYHHVFPWDYRTAEFGGLGaYNITSLTIDFCSKIGLAYDLKTVSPEMIEQRAHRTGDGSrHSV------------------------
>A0A059TBF6	379	0.525	2.136E-113	34	351	357	15	330	346
----------------------------------KPLEflPRKYDVVYENVFLHIAGHISAAYGLYLCFTVAKWQTIALAFVWYHLGKIGIICGAHRLWSHRCYKAKMPLHIILMICNCIGFENTAINWVRNHRMHHKHSDTDGDPHNSNRGAFFSHIGWLCVRKHPET--RNCKVDMSDIYSNPVLVFQKRYKYPLVGFLCYGLPTFIPMYFWGETLVTAWHV-NILRYFLSMNAVFLVNSLAHLYGNKPYDISICPRQSPFVSLLTIGEGFHNYHHTFPWDYRAAELGNNYLNVGKWVIDFFAMIGWAYDLKTVPDETIKRRMKRTGDGT-NCWGWGDKDMTREDRDIAKII-----
>A0A7J6B624	379	0.563	2.136E-113	27	330	357	83	387	391
---------------------------DDAFDESyKEKEGVAPplKIVWRNVALMTLLHIGAVYGL-TLIPSAKASTLFWAWVCFIISAMGVTAGAHRLWSHRSYKAKLPLRIYLAFANSMAFQNDIYEWARDHRVHHKYSETHADPHNATRGFFFSHVGWLLVRKHPDVIEKGSKLDVSDLKADPVVMFQRRYYKSSVVVICFIIPTLVPWYFWGESLWVAYFIPGLLRYAMVLNATWLVNSAAHMWGMRPFDRNINPRENMFVAFSAVGEGFHNYHHTFPYDYATSEHGGF-LNFTKVFIDLMCYIGLAQDCKKPSHDTIMARVKRTGDGSH--------------------------
>A0A151X2V6	379	0.570	2.136E-113	31	330	357	22	320	599
-------------------------------PKKSYKTDYKWKIVWKNVFIFSYIHLAAIYGIYMACLHAKYWSVLWFVALGIAANIGVTAGSHRLWSHRSYKAKWPMRFILIIFQTIAFQDDIYQWVRDHRMHHKFTDTDADPYNSRRGFFFSHIGWLLVRKHPDLITKGTTIDCSDLMQDPLVAFQKKWYMYLMPFCAFIVPTLVPWWAWNESLWYSWHFAVC-RYCVNLNITWSVNSVAHIWGAKPYDKLVSSTDNIGVALLACGEGWHNYHHAFPWDYKTAELGNYKFNLTKTFIDFFAYIGLAYDLKTVSADVIKNRVLRCSESTH--------------------------
>A0A1J1I4U0	379	0.461	2.136E-113	0	352	357	0	388	982
MAPNILDPenkkPDDIK-QDDSIlrsridnakeshHDRTQPnhSIKnlTTTEESQskvESIEFQPQIRWPDLFAQLFIHVGSLYGLYYLVAlKPKFYTYIWFVALIYASGIGITAGAHRLWSHKSFKAKWPLRVILVFLFTIAGQRDAYTWAHDHRIHHKYSETNSDPHNAKRGFFFAHIGWLFLTPHPDVVEKRKNIDMSDLQADKIVMWQKKYYIPLFAFIAIGFPVIVPYYYWNECLWISFWTCFVCRFCTTLNIAFFVNSVAHMYGDRPYDKNISPVENIFVSIAAMGEGFHNYHHVFPWDYKTGEFgGWkgYQTNITTAFIDFFAKYGWAYERKYATDDMIARRAAKTGDGtyflTHDeahktsIWGLDDKDIEDEDLKILRKMN----
>A0A7M3UE39	378	0.566	2.925E-113	25	330	357	16	322	326
-------------------------TVEDEFDHTyKEKEGPKPPiiIVWRNVILMSLLHVGAVYGLFL-FPSARALTWVWFLACFLFSGLGITAGVHRLWSHRSYKASLPLRIFLALANSMAFQNDIYEWSRDHRVHHKFSETDADPHNAGRGFFFSHVGWLLVRKHPDVIEKGRKLDLDDLKADQVVMFQRRHYKLSVVVMCFLVPTVVPWYMWGESLWVAYFVPGLLRYATVLNSTWLVNSAAHMWGNRPYDGSINPRENRFVTFSAIGEGFHNYHHTFPFDYATSEFGC-KLNLTTCFIDLMCFLGLATEPKSVSKEAVLARAQRTGDGSH--------------------------
>A0A3Q1GJM7	378	0.571	2.925E-113	25	330	357	20	325	329
-------------------------TADDVFDDTYKEKEGKPPmmFVWRNIILMSLLHIAALYGL-LLLPSASPLTLAWTAVCYFISALGVTAGAHRLWSHRSYKASLPLRVFLALANSMAFQNDIYEWARDHRVHHKYSETDADPHNAKRGFFFAHIGWLLVRKHPDVIEKGRKLELSDLKADQVVMFQRRHYKLSVVTLCFLLPMLVPWYFWGESLTVGYFVPGFLRYAVVLNATWLVNSAAHIWGNRPYDKTINPRENPMVAFSAIGEGFHNYHHTFPFDYATSEFGC-KLNLTTAFIDLMCFMGLATDCKRVSKEMIIARVQRTGDGSY--------------------------
>A0A3P8V2W7	378	0.587	2.925E-113	25	329	357	24	329	334
-------------------------TVEDVFDDTfKNKDGPKPpRIpVWRNIILMSLLHVAALYGLTLA-PSASAPTLVWSTVCYLISALGVTAGAHRLWSHRTYKASVPLSIFLASANSMAFQNDIYEWARDHRVHHKYSETDADPHNATRGFFFSHIGWLLVRKHPDVIEKGRKLDLSDLKADKVVMFQRRHYKMSVLIFCFLVPTLVPWYFWGESLLVAYFVPGLLRYAVVLNATWLVNSAAHMWGMRPYDKTINPRENPLVAISAMGEGFHNYHHTFPFDYATGEFGW-KLNLTTAFIDLMCFLGLATDRKMVSKATVHARVQRTGDGS---------------------------
>UPI001590E239	378	0.522	2.925E-113	0	329	357	15	334	336
MPPSSSSSSSG---EG------RDGSSADSAPGRSPGKvGHKQEIVWRNVILMALLHVGAAYSL-VLIPRAHLFTLMWAYLCFFVTALGVTAGAHRLWSHRSYKAKLPLRIFLAVANSMAFQNDIFEWARDHRVHHKYSETDADPHNAKRGFFFAHVGWLFVRKHRDVIEKGRKLDFSDLLDDPVVMFQRKHYKVSVVLMCFVVPTIVPWYFWGESLWNSYFLASILRYTISLNVSWLVNSAAHMYGNRPYNKNINPRQNSFVTIGAIGEGFHNYHHTFPFDYSASELG-LNFNPTTWFIDFMFWLGLVTDRKQAPREMIQACKERAGDGS---------------------------
>UPI001B346396	378	0.540	2.925E-113	34	329	357	42	335	337
----------------------------------RGQRRQQQDIVWRNVFLMSLLHLGALYSL-LLIPKAKPLTLLWTYFCFLMTALGVTAGAHRLWSHRSYKAKLPLRIFLAAANSMAFQNDIFEWSRDHRAHHKYSETDADPHNSRRGFFFSHIGWLLVRKHPDVIEKGSKIDLTDLLADPVVLFQRKYYKLTVVLMCFVVPTLVPWFIWGESLWNSYFLASILRYTISLNGTWLVNSAAHMYGNRPYDKHISPRQNPLVTLGAMGEGFHNYHHTFPFDYSASELG-LNFNPTTWFIDFMCLLGLATDRKRATKPMIEARKARTGDGS---------------------------
>UPI001EE6A307	378	0.477	2.925E-113	0	343	357	8	359	361
MPPNIVndSTALGVEFQrvagckQDNIVIAKkNPAINKNpKKSSEGPFGFETTLIWPNIVSIALLHLIGMYMAYTIPFQCRKLTLFWGLLIGMSSGFGVTGGVHRLWSHRSYKAKWPLRVILIICYSIAGQNTIYDWVRDHRVHHKYTETDADPHNSNRGFFFAHVGWLMMRKHPEVIRRGRQVDMTDVLSDPIVQFHQRYFWQMKLLFCFVIPIVVPVYFWNETWYISIMSQIFIRYIAGLNFTWLVNSAAHMWGTKPYDSGISPVENLSVAIVAMGEGWHNYHHVFPWDYKAAELGNYTFNVTTFLIDMFAKIGWAYDLKQPSAALVRKVAEKHGDGSHH--AWREAPEPEE-------------
>A0A8C2TCP7	378	0.514	2.925E-113	23	329	357	47	365	367
-----------------------LPSSPTAAVWERRGEERggggggggemaaggRQGIVWRNVLLMGLLHLGAVYALSL-VPRAQLLTLLWAYFCFLMTALGVTAGAHRLWSHRSYKAKLPLRIFLAAANSMAFQNDIYEWSRDHRVHHKYSETDADPHNARRGFFFAHIGWLFVRKHKDVIEKGRKLDFTDLLDDPVVRFQRKYYKSSVVLMCFVIPTVVPWYLWGESLWNAYFLASILRYTISLNVTWLVNSAAHMYGNRPYDKYISPRQNTFVTLGAIGEGFHNYHHTFPFDYSASELG-LKFNPTTWFIDFMFWLGLVTDRKQAPKEMIEARKERTGDGS---------------------------
>UPI0015A901D7	378	0.587	2.925E-113	19	326	357	54	358	397
-------------------EVNGDVTLETASPSSRESSPVK--IVWRNVILFAYLHLAALYGLYLMFVSAKWQTNVFAFFLYITSGLGVTAGAHRLWSHRSYKARLPLRILLAFVYTIAFENDIYEWARDHRVHHKYSETDADPHNAKRGFFFAHIGWLLCRKHPDVIKRGKAIDLSDLMADPVVRFHRKHYLKLVVPCCFVIPTLIPMYCWRETFLNSFLIATLFRLCFTLNQTWLVNSAAHMWGTQPYDITINPRQNALTVLGAVGEGFHNYHHTFPYDYATSEYGI-KYNLTTAFINTMAFLGLAYDLKTASKGAIEGRKARTG------------------------------
>A0A6J2T0X3	378	0.513	2.925E-113	37	351	357	91	414	417
-------------------------------------EEYIPQIRWPDLGAQSFLHAGALYGIYL-LFYAKLYTFLWVAVTILVSGIGITAGAHRLWSHKSYTASLPLRVLLAFAFSIAGQRDAYTWALDHRIHHKFSETDADPHNAKRGFFFAHVGWLFLTPHPKVIAKRKVIDMSDLEADPVVMFQRKYYIPLFALCSIVLPVMVPWYFWQESLWMSFWINFNMRFCWTLNVAFFVNSVAHMWGRKPYDKNIMPVEAPLVSLVALGEGWHNYHHVFPWDYKTGEFGSYTLNITTGFIDFCARIGLASGRKFVSPDMIKRRAAKCGDGSRFlsddyahkdqVWGFGDRDLPREDLAELAKM-----
>UPI000596A99C	378	0.527	2.925E-113	33	344	357	110	432	441
---------------------------------SAPSDeiEYNPQIRWPDLIAQAFLHGGALYGIYL-LFQAQFYTLLWVVALIWCSGIGITAGAHRLWSHKSYTASMPLRILLVFLFTIAGQRDAYTWALDHRIHHKFSETDADPHNAQRGFFFSHVGWLFLTPHPKVIEKRKVIDMSDLQNDSVVMFQHKFYIPLFAIISIAMPVLVPWYYWNESLWISFWVNFNMRFTSTLNAAFFVNSVAHMWGKKPYDKSISPVESPLVSFLALGEGWHNYHHVFPWDYKTGEFGSYKLNVTTAFIDFCAKIGWATGRKSVSPDMIKRRAAKCGDGTRFltdeyahkdqVWGYGDRDIQKED------------
>A0A3Q3IQ55	378	0.578	4.004E-113	34	330	357	22	318	322
----------------------------------KENEGPKPPviIVWKNVIMMGLLHIGALYGV-LLIPSASFLTLLWSTLCFFISGLGITAGAHRLWSHRSYKASLPLRIFLSVANSMAFQNDIFEWARDHRVHHKYSETDADPHNAVRGFFFAHIGWLLVRKHPDVIEKGRKLELTDLLSDKVVMFQRKYYKLSVLLMCFFIPMFVPWYMWGESLWVAYFVPALLRYTLVLNAAWLVNSAAHMWGNRPYDKTINPRENLFVTLSAIGEGFHNYHHTFPYDYATGEFGW-KFNFTTCFIDVMCFLGLAKDCKKVPHELVLARIQRTGDGSH--------------------------
>UPI001B3B0C55	378	0.578	4.004E-113	34	330	357	33	329	333
----------------------------------KEKEGPKPPmiIVWRNVILMTLLHLSAVYSVFL-IPSASHLTLLWAVFCFLVSALGVTAGAHRLWSHRSYKASLPLRIFLGIANSMAFQNDIFEWARDHRVHHKYSETDADPHNAVRGFFFAHIGWLLVRKHPDVIEKGRKLELSDLLADRVVMFQRRYYKPSVLLMCFFIPTFVPWYLWGESLWVAYFIPALLRYALVLNASWLVNSAAHMWGNRPYDKNINPRENKFVTFSAIGEGFHNYHHTFPYDYATSEFGC-KLNLTTCFIDFMCFLGLAKDRKRVSHELVLARIQRTGDGSH--------------------------
>A0A2A4JEX0	378	0.536	4.004E-113	28	350	357	16	337	339
----------------------------TAEEDHKsnvPS-KWQWEIVWERVAFAIIMHIGGFYGAYLFFTEAKWQTCLFTIFLHVAMATSVTAGAHRLWSHRAYKAKLPLKILLLTFFTMAYQNTVMVWARDHRAHHKYCDTDADPHNSNRGFFFSHIGWLLVRRHPAV--RANKIDLSDLFEDPLLRFQNKYYLWVVPFLTVLTPIYVPT-LWGEKKMVALFVCLFLRYIMTVHVFFIVNSVAHKWGTKPYDKSIKPVETKLVSFFAAGEGFHNYHHAFPWDYKTAELGGYLFNTSRLFIDLMAKIGWAYDLKSVPSDMIERRVKRTGDGSHPVWGWDDPDLSAEDRKSAIV------
>A0A8D3DDY0	378	0.557	4.004E-113	20	330	357	29	340	344
--------------------TTTAAAADDVFDDTyREKEGPKPPttLVWRNIVLMSLLHAGALYGL-VVLPRASGFTLAWTVVCYLISALGVTAGAHRLWSHRSYKASFPLRVFLALANSMAFQNDVYEWARDHRVHHKYSETDADPHNAVRGFFFAHIGWLLVRKHPDVIEKGRKLEMLDLKADEVVMFQRRHYKMSVVIFCFVVPTLVPWYFWGESFVVGYFVPGLLRYALVLNATWLVNSAAHIWGNRPYDKTINPRENRLVAVSAMGEGFHNYHHTFPFDYATSEFGC-RLNLTTAFINLMCSLGLAKDCKSVSKEMIAARVQRTGDGSH--------------------------
>A0A8C3X5B3	378	0.583	4.004E-113	33	330	357	60	355	359
---------------------------------DKEGPRPKLEYVWRNIILMSLLHLGALYGIIL-IPTCKIYTLLWAFSYYLFSAVGITAGAHRLWSHRTYKARLPLRLFLIIANTMAFQNDVYEWARDHRAHHKFSETDADPHNSRRGFFFSHVGWLLVRKHPAVKEKGSLLNMSDLKAEKLVMFQRRYYKPGILLMCFILPTLVPWYFWGEAFPQSLFVATFLRYAIVLNATWLVNSAAHMYGYRPYDKTISPRENILVSLGAVGEGFHNYHHTFPYDYSASEYRW-HINLTTFFIDCMAALGLAYDRKKVSKAAILARIKRTGDESY--------------------------
>UPI001485F8C3	378	0.533	4.004E-113	1	330	357	21	355	359
-PPsgNLQNGPaekvkTLPLYleEDIRPEMKEDIHDPTYQDEEGP--PPKLEYVWRNIILMALLHVGALYGI-TLVPSCKIYTCLFGFVCYLISGLGVTAGAHRLWSHRTYKARLPLRVFLIIANTMAFQNDVYEWARDHRAHHKFSETHADPHDSRRGFFFSHVGWLLVRKHPAVKEKGRKLDMSDLKAEKLLMFQRRYYIPGLLLMCFILPTMVPWYCWGETFLHSLFVSTFLRYAVVLNATWLVNSAAHLYGYRPYDKNIQSRENVLVSLGAVGEGFHNYHHAFPYDYSASEYRW-HINFTTFFIDCMAALGLAYDRKKVSKAAVLARIKRTGDGSH--------------------------
>UPI001B34C250	378	0.533	4.004E-113	2	330	357	28	356	360
--PQGGEDKLGknPLpAEEDIRPEFKDDIYDPSYQDE-EGPRPKLQYVWRNIILMALLHIGALYGI-TLVPSCKFHTWLWAFGYYLVSVVGVTAGAHRLWSHRTYKARLPLRLFLIIADTMAFQNDVFEWARDHRVHHKFSETNADPHNSKRGFFFSHVGWLLVRKHPAVKEKGGLLDLSDLKAEKLVMFQRRYYKPAVLLMCFILPTFVPWYFWGETFRHSLYVATFLRYAIVLNITWLVNSAAHMYGYRPYDKNIEPRENTLISLGTVGEGFHNYHHSFPYDYSTSEYRW-HLNFTTFFIDCMAALGLAYDRKRVSKAAVLARIKRTGDGSH--------------------------
>A0A6J2YWG4	378	0.555	4.004E-113	34	356	357	76	397	401
----------------------------------REIEEYVPCIKWPDLIVQTYIHLGCLYGLFLCIWSAKIYTTLFAFFTVFVTGFGITAGAHRLWSHRAYKAKWPLRLLLVILFTVTGQRHVYAWALDHRVHHKYSETDADPHNAMRGFFFSHVGWLVLTPHPLVVEKRRLIDMSDLEKDSIVMWQKRLYPLLFFIFVIFVPVSIPIYFWEESLWNSLWINFNTRFSITLNIAFFVNSVAHMWGQKPYDRFISPVENLAVSIAALGEGWHNYHHVFPWDYKTGELGN-SWNPSTTFIDFFAKVGWAYDLKSVSKKMISRRAHRSGDGSY-IWGYGDSDLDPEDLEELeNMVTKKAK
>B4NGT4	378	0.487	4.004E-113	30	351	357	95	425	428
------------------------------TVNEEEEEEFKPQIRWPDLIAQTFLHSGALYGAYL-LFYAKFYTFLWVVVTIWVSGIGITAGAHRLWSHKSYNASLALRILLAFAFSISGQRDAYTWALDHRIHHKFSETDADPHNAKRGFFFAHVGWLFLTPHPKVAAKRDVIDMSDLEADPVVMFQRKYNVPLFALCSIIIPVLVPWYFWQEDLWMSFWINFNMRFTWTLNVAFFVNSVAHMYGKRPYDKNIMSREAPIVSLLAMGEGWHNYHHVFPWDYKTGEFGSYTLNVTTGFIDLCARLGLASGRKVVSPDMIKRRAAKCGDGTRFlsddyahkdqVWGFGDRDLPREDLAELAKM-----
>A0A6P8XMZ1	378	0.498	4.004E-113	27	351	357	120	453	456
---------------------------EAEQQKEEVEEEYHPQIRWPDLGAQTFLHVGALYGAYL-LFYAKFYTFLWAAVLIFVSGIGITAGAHRLWSHKSYNASLPLRIVLAFMFSIAGQRDAYTWALDHRIHHKFSETDADPHNVNRGFFFAHVGWLFLTPHPKVIAKRKVIDMSDLEADAVVMFQRKYYIPLFALCSIILPVVVPWYFWQEDLWMSFWINFTMRFTWTLNVAFFVNSVAHMYGNKPYDKNISSVEVPVVSFLAMGEGWHNYHHVFPWDYKTGEFGNYTLNITTGFIDLCARLGLASGRKSVSPDMVKRRAAKCGDGSRFlsdeyahknqVWGFGDRDLPCEDIVELAKM-----
>A0A8B9PKX2	377	0.530	5.482E-113	8	330	357	2	318	322
--------PSGDLAGD-------RGMIDDLFDEtyhEKEGPKPPVRYVWRNIILMSLLHLGGILGLML-IPYAKIQTLAWAALCFLVSAVGITAGSHRLWSHRSYKATLPLRIFLTFANSMAFQNDIYEWVRDHRVHHKFSETDADPHNAKRGFFFSHIGWLLVRKHPDVIEKGQKLDLSDIRADKVVMFQRRYYKPSIVLLCFTVPTVVPWYFWEESLIISFFIPAILRYVLGLNATWLVNSAAHMFGNRPYDQNINPRENTLVSLGALGEGFHNYHHTFPYDYSTSEFGW-HFNLTTAFIDLMCLLGLASDRKKVSKEVILARKMRTGDGSH--------------------------
>UPI0007DB80E1	377	0.551	5.482E-113	20	329	357	20	326	328
--------------------REESPN-GSVTGKREPKVGQRQEIVWRNVILMMLLHVGAVYSL-CLIPKAHVFTLIWAYLCFVMCALGVTAGAHRLWSHRSYKAKLPLRIFLAIANSMAFQNDIFEWARDHRVHHKFSETDADPHNAQRGFFFSHIGWLFVRKHRDVIEKGSKLDFSDLLNDPVVTFQRKHYVASVILMCFVIPTIVPWYFWKESLWNSYFLASILRYTVSLNVAWLVNSAAHMYGNRPYDKNINPRENALVTIGAIGEGFHNYHHTFPFDYSASELG-LKFNPTTWFIDFMFWLGLVTDRKHAPKEMIQARKERTGDGS---------------------------
>UPI001E689AFE	377	0.553	5.482E-113	18	339	357	7	329	333
------------------TETTTITESEEEYPKLIapQAAPRKYDIIYFNLLTFSYAHLATLYGVYLACTVATWKTLMFHYIIFILAAVGVTAGAHRLWTHRAYKAKTPLQIILMVMNTLAFQNSVIHWVREHRMHHRYSDTDADPHNATRGFFYSHIGWLLVRKHPEVKRRGKFVDMSDIYANPVLSFQKKYAVPFIGTICFILPTIIPMYFFGETLNTAW-NLTIMRYVFNLHITFFVNSAAHLWGNKPYDKNIKPVQNLSVSFMSFGEGFHNYHHAFPWDYRTAELGNNWLNFTTKFIDFFAWLGWAYDLKTVPDEVIRSRASRTGDGS-DMWGFGaDRD-----------------
>UPI001F4FC18E	377	0.523	5.482E-113	0	333	357	0	325	345
MAPRPQSPEIKP-EEDACARVDETPGRE-------PSKPYVRQIYWTNVVGIAALHLAALWGITWTPFYAKVLTILWAIFLGGAGGFGVTAGAHRLWTHRAYKATWPARVILMVCYCIAGQNPLYDWVRDHRVHHKFSETDADPHNARRGFFFAHVGWLMMRKHPEVVRRGKQIDMSDILADPVVRFHQKYFRPLKFMLCFYLPVMIPVWLWAEDWYLSLVVNAIIRYACSLNFTWLVNSAAHIWGNKPYDRRISPVENRLVAFLAMGEGWHNYHHAFPWDYKAAELGAYGFNVTTLFLDLFARLGMVYDRRVPSEDLVRRTALMNGDGSHPVY-----------------------
>A0A059TBF7	377	0.530	5.482E-113	37	351	357	21	332	348
-------------------------------------PPRKYEIIYLNLFLHIAGHISAVYGLYLCFTAAQWKTIFFAYLWLLMGELGVVCGAHRLWSHRSFKVKPPLEIMLMLFNCIGFQNTATDWVRNHRLHHKHSDTDADPHNSNRGMLFSHIGWLCVRKHPDVKERGKTTDMSDIYSNPVLRFQKKHKVPLFGAMCFGLPTLIPT-LWGEDIVTAWHV-NLLRFVLNLNSILLVNSIAHKYGTRPYDRTICPRQNTTCNMMTLGEGFHNYHHTFPWDYRSAELGKNYLNFTKWFIDFFALIGWAYDLKTVPDDMIQRRMKRTGDGSNS-WGWGDKDMTKEERDSATII-----
>T1GWE7	377	0.504	5.482E-113	26	351	357	13	355	356
--------------------------IKKGNTPKKPNKWFQTDIVWRNVIIFILLHSLSLYAAHYLNTLglKGLMIYLFGHVFGTFCGMGVTAGAHRLWSHRAYKARFPMRVALMILQTIAFQNCIYEWCRDHRTHHKFADTDADPHNSKRGFFFSHMGWLMLKKHPDVKAKGKLVDLSDLEKDPVVMFQKKYYLIMMPLLAFVFPTVLSHHLFGMTYWYSFVTVGILRYVMSLHYTWLINSAAHMVGNRPFDENVSATDSLTISVIACGEGWHNYHHVFPWDYKAAELGGFGTNFTSWLIDQCAKVGLAYDLKTASEEIIKKRIQRTGDGSHPkvcrkekdessedvmVWGWDDKDMDESEKKLATKI-----
>A0A6P3ETS6	377	0.542	5.482E-113	11	330	357	37	354	358
-----------PLYsEEDIRPEMKDDIRDPNYEDEEGPAP-KLEYVWRNIILMALLHVGALYGV-TLLPTCKFYTWLWVIACYLVSGLGITAGAHRLWSHRTYKARLPLRIFLIIANTMAFQNDVYEWARDHRAHHKFSETHADPHNSRRGFFFSHVGWLLVRKHPAVIEKGRLLDMSDLKAEKLVMFQRRYYIPGLLLLCFTLPTLVPWYYWGETFVHSVCVATLLRYALVLNATWLVNSAAHLYGYRPYDKNINSRENILVSLGAVGEGFHNYHHSFPYDYSASEYRW-HINFTTFFIDCMAALGLAYDRKKVSKAAILARVKRTGDGTY--------------------------
>A0A7J8GF33	377	0.593	5.482E-113	33	330	357	60	355	359
---------------------------------DKEGPRPKLEYVWKNIILMSLLHLAGLYGI-TLVPTCHVYTCLWGIFYYLMSALGITAGAHRLWSHRTYKARLPLRVFLIIANTMAFQNDVYEWARDHRVHHKFSETDADPHNARRGFFFSHVGWLLVRKHPAVKEKGALLDLSDLKAEKLVMFQRRYYKPAILLMCFILPTIVPCYFWGETLLHSFHVAVALRYVIVLNATWLVNSAAHLYGYRPYDKTINPRENILVSLGAAGEGFHNYHHTFPYDYSTSEYRW-HVNFTTFFIDCMAALGLAYDRKTVSKAAILARVKRTGDGSY--------------------------
>UPI0003318C22	377	0.543	5.482E-113	1	329	357	23	354	359
-APRVLQNGGGkleklPLYlEEDIRPEMKDDIYDPSYQD-KEGPRPQLEYVWRNIILMSLLHLGALYGI-VLIPSCRLYTCLWAFLYYIISALGITAGAHRLWSHRTYKARLPLRVFLIIANTMAFQNDVFEWARDHRVHHKFSETDADPHNSRRGFFFSHVGWLLVRKHPAVKEKGALLDLSDLKAEKLVMFQRRYYKAGILLMCFILPTLVPWYFWEESFMNSLYVATLLRYAWVLNATWLVNSAAHLYGYRPYDKNINPRENILVSLGAVGEGFHNYHHTFPYDYSASEY-RYHINLTTFFIDCMAAVGLAYDRKKVSPATILARIKRTGDGS---------------------------
>UPI001873A3A5	377	0.552	5.482E-113	9	330	357	36	355	359
---------KNPLYLEEDI----RPELkDDIYDPSyKDVEGPRPKIVyvWRNIILMSLLHLGALYGI-AMIPTCKIYTCVWGFAYYLVSALGITAGAHRLWSHRSYKARLPLRFFLIIANTMAFQNDVYEWARDHRAHHKFSETDADPHNSRRGFFFSHVGWLLVRKHPAVKEKGGLLDLSDLKAEKLVMFQRRYYKPAVLLMCFILPTLVPWYVWGETFLHSLYIATFLRYAVVLNATWLVNSAAHLYGYRPYDRTINPRENILVSLGAVGEGFHNYHHSFPYDYSTSEYRW-HVNLTTFFIDCMALLGLAYDRKKVSKTAILARVKRTGDGSY--------------------------
>N6UAX5	377	0.591	5.482E-113	39	334	357	54	348	386
---------------------------------------FKRKIVWKNAIGFFALHLAAVYGLWLMVADCYWKTDIWALLVGFSSGLGVTTGAHRLFSHKAYKAPFITRLVLILFHTLAGQNCLYIWVRDHRQHHKYSDTDADPHNAHRGFFFSHVGWLMSRKHPAVIAKGKTIDMSDMQADWLVMFQKQHYKVLYAIFAIFLPAVVPVYSWGESWWNSFFVAYMFRSVLVLNMTWLVNSAAHIWGNKPFDKYMEPVESSFVAFVSVGEGWHNYHHAFPWDYRAAELGS-KYSITTFVIDALAYFGLAYDLKSTPYHMVKRRVERTGDGSHPIFG----------------------
>UPI00148BA1FD	377	0.504	5.482E-113	27	351	357	80	413	416
---------------------------ESEQQEQDKEEEYNPQIRWPDLCAQTFLHAGALYGIYL-LFYAKLYTFLWAAVCIWVSGIGITAGAHRLWSHKSYNASLPLRILLAFMFTIAGQRDAYTWALDHRIHHKFSETDADPHNVNRGFFFAHVGWLFLTPHPKVIEKRKIIDMSDLEADAVVMFQRKYYIPLFALCSIILPVVVPWYFWQEDLWMSFWINFNMRFTWTLNVAFFVNSVAHMWGNKPYDKKISSVEVPLVSLLAMGEGWHNYHHVFPWDYKTGEFGNYTLNVTTAFIDFCARIGLASGRKSVSPDMVKRRADKCGDGTRFlsdeyahknqVWGFGDCDLPRDDIVELAKM-----
>A0A836EK25	377	0.595	5.482E-113	32	325	357	2	294	1088
--------------------------------ESYKKTDYKWEIVWKNVIIFTYIHLATIYGIYMACLYAKYWSILWFVALGIAAIIGTTAGSHRLWSHRSYKAKWPMRLILMIFQTIAFQDDIYQWARDHRVHHKFTDTDADPYNARRGFFFSHIGWLLIRKHPDIVIKGATIDCSDLMQDPLVVFQKKWYKYLMPLCAFIIPTLVPWWAWNESLWYSWHFAIC-RYCINLNITWSVNSVAHIWGTRPYDKSVSSTENIGVSLLAFGEGWHNYHHAFPWDYKTAELGNYKFNLTKTFIDSFAYIGLAYDLKTVSADVVKKRVLRC-------------------------------
>D2A4M6	377	0.598	7.506E-113	39	326	357	1	288	290
---------------------------------------FQTPIVWPNVILFILYHAIALQGWYYFITfQTNLRTIFWAFLILVLAGQGITSGVHRLWSHRSYKAKLPLRIFLCLCQTISFQNSIYEWARDHRAHHKFSDTDADPHNIKRGFFFAHMGWLLVRKHPQVKMKGQLIDLSDLENDPVVRFQKKYYHVLAPLCCFVVPTMVPWYFWKENFYVSFCVC-MLRYLISLHFTWLVNSAAHLWGFKPYDRFIKPSENQIVAKLTMGEGWHNYHHTFPWDYKAAELDSYNGNLSTAFIDLMAKIGWAYDLKTVPLDVIRKRVLRTG------------------------------
>A0A6P3FNF6	377	0.527	7.506E-113	23	329	357	0	306	308
-----------------------MPGAEERGGPEGPRARGQQRltVVWRNVVLMGLLHAGALYAL-LLVPRAQPLTLLWAYFCFLVTALGVTAGAHRLWSHRSYKAKLPLRIFLAAANSMAFQNDIFEWARDHRAHHKYSETDADPHNARRGFFFSHIGWLLVRKHPDVIEKGRKLDVADLLADPVVQFQRKYYKISVVLLCFVVPTLVPWYTWGESLWNSYFLAAILRYAVALNSTWLVNSVAHMYGNRPYDKHISPRQNPLVALGAIGEGFHNYHHTFPFDYSASELG-LNFNPTTWFIDFMCFLGLATDRKRATKPMIEARKVKTGDGS---------------------------
>A0A076FRH6	377	0.559	7.506E-113	36	344	357	15	323	324
------------------------------------AAPRKYQIVYPNLITFGYWHLAGLYGLYLCFTSAKWTTILFSFILCVIAEIGVTAGAHRLWAHKTYKANLPLQILLMVMNSIAFQNSAIDWVRDHRLHHKYSDTDADPHNASRGFFYSHVGWLLVKKHPEVKKRGKELDMSDIYSNPVLRFQKQYAIPFIGAVCFILPTVIPVYCWGETWTNAWH-ITMLRYITNLNVTFLVNSAAHIWGYKPYDENILPAQNIAVSIATCGEGFHNYHHVFPWDYRAAELGNNNLNLTTKFIDFFAWLGWAYDLKTVSSDMIKLRAKRTGDGT-NLWGEHNDELKegKED------------
>A0A3B4CHE7	377	0.551	7.506E-113	27	329	357	25	325	327
---------------------------EAEAECGATKEQRGRTIVWRNVVLMALLHTGALYAV-LLVPKAHPFTWIWSYVCFIITALGVTAGAHRLWSHRSYKAKLPLRIFLAAANSMAFQNDIFEWSRDHRAHHKYSETDGDPHNAKRGFFFAHIGWLFLRKHNDVIEKGKRLDLSDLLADPVVVFQRRHYKTSVVVMCFLLPTLVPWYFWGECIWNSYFLAAILRYTISLNVAWLVNSAAHMYGNRPYDRNINPRENCFVSFGAIGEGYHNYHHTFPFDYAASELG-LRFNPTTCFIDLMCWFGLASDRKKATPEMIKARKLRTGDGS---------------------------
>UPI001C044DA6	377	0.569	7.506E-113	24	330	357	23	329	333
------------------------PREDAFDHTYKDKEGPKPPmiIVWRNVILMSLLHIAALYGIFL-IPSASPLTLLWSVFCFLISALGITAGVHRLWSHRTYKASLPLKIFLAFANSMAFQNDIFEWARDHRVHHKYSETDADPHNATRGFFFAHIGWLLVRKHPDVIEKGQKLELSDLLADKVVMFQRRHYKLSVLLMCFFIPTFVPWYLWGESLVVAYFIPALLRYTVVLNASWLVNSAAHMWGNRPYDKNINPRENKFVTFSAIGEGFHNYHHTFPYDYATSEFGC-KLNLTTCFIDFMCFLGLAKDRKRVSREVVLSRIQRTGDGSH--------------------------
>UPI001B3ADB22	377	0.540	7.506E-113	10	329	357	17	329	334
----------DALAETSTVEDVFD---DTYKEKEGPKPP--RTLVWRNIILMSLLHIGALYGL-IIIPSASSFTLAWAAACYLISALGVTAGAHRLWSHRSYKASLPLRVFLAIANSMAFQNDIYEWARDHRVHHKYSETDADPHNASRGFFFAHIGWLLVRKHPDVIEKGQKLELSDLKADKVVMFQRRHYKLSVVVLCFLVPTLVPWFFWGESLLVAYFIPGLLRYAVVLNATWLVNSAAHMWGNRPYDKTINPRENPLVALSTIGEGFHNYHHTFPFDYASSEFG-FKLNITTAFIDLMCFLGLAKDCKMVSKEMIIARANRTGDGS---------------------------
>UPI001CE14EB9	377	0.568	7.506E-113	25	329	357	24	329	334
-------------------------TVEDVFDDTyKEKEGPKPPrmLVWRNIIMMTLLHVGGLYGLIL-LPSASVPTLAWTAVCYLISALGVTAGAHRLWSHRSYKASYPLRVFLALANSMAFQNDIYEWARDHRVHHKYSETDADPHNATRGFFFAHIGWLLVRKHPDVIEKGRKLELSDLRADKVVMFQRRHYKLSVVIFCFLVPMLVPWYFWGESLTVGYFVPGLLRYAVMLNATWLVNSAAHIWGNRPYDKTINPRENPLVAFTAIGEGFHNYHHTFPYDYATSEFGC-KLNLTTAFIDFMCFLGLAKDLKRVSKEMIVARMQRTGDNS---------------------------
>A0A6P8RCX1	377	0.580	7.506E-113	33	330	357	39	334	338
---------------------------------EKEGPKPPMKIVWRNVIAMSLLHIGALYGLIL-IPSASFSTWVWSMFCSYFSALGVTAGAHRLWSHRAYKAKLPLRILLVLANSMSFQNDVYEWARDHRVHHKYSETDADPHNASRGFFFSHIGWLLVRKHPDVIEKGRKLDLSDLKADKIVMFQRRFYKPSVLLMCFIMPTVVPWYFWGESLKNAFYISSILRYASTLNLTWLVNSAAHMYGNRPYDKSINPRENLLVAFGACGEGFHNYHHTFPYDYSTSEFGW-QINLTTFFIDSMCFLGLATSCRKVSKEVILARRLRTGDGSH--------------------------
>A0A7D5UMJ6	377	0.536	7.506E-113	0	342	357	0	328	338
MAPN-TEKNNAVLQEVNGLEKLVAPQ----------AAPRKFDIVYQNLITFGYWHVAAIYGIFLCFTSAKWATILFAFFLFVVATIGLTAGAHRLWSHKSYKAKLPLQIILMVMNSIAFQNTATNWVRDHRLHHKFSDTDADPHNATRGLFYSHVGWLLVKKHPEVKKRGKLIDMSDIYDNPVLRFQAKYAVPFIGAVCFVLPTLIPMYFWGESLNNAWH-INMLRYVCNLNVTFLVASAAHSWGYKPYDKNILPTDKVATFIVTLGEGFHNYHHVFPWDYRSAELGN-TFNPTTKFIDFFARIGWAYDLKTVSDELIRSRVKLTGDGT-NLWGWDDEDMAE--------------
>K7PBR7	377	0.473	7.506E-113	0	354	357	0	351	354
MPPNtecNIQDVTGVLEETDR-EVE-----ERDIKEVHKTNKFpELPIIWFNVFLHAVSHSIGLYGLYVLFTSAKWWSVALFLVNYEFATLGTTAGIHRLWSHRSYKARWPLTLFLTYCQTLAFQYSIIYWATYHRVHHKYTETDADPHNAKRGFFHSHMGWTIRQRSPEFITRAKEADMSDLYNNTIVRIQDEYYYSILMVVFFIMPTVMPMYLWNETFVNA-FSLNILRYLVNLHCFFFVNSAAHKMGYKPYRKDIYASDFMLASILMQGDAWHNYHHTFPWDYKTSEHGTYGTNVTTGFIDLMAKIGWAYDLKTASPEMIKRRVLKSGDGSHHLWGWGDKDQSKQERSEAIILNKK--
>UPI0007A7150B	377	0.575	7.506E-113	27	330	357	55	355	359
---------------------------DPSYQDEKG---PRPQVVyvWRNIILMFLLHLGALYGI-VLVPTCKVYTWLFAFLYYLISALGITAGAHRLWSHRSYKARLPLRLFLIIANTMAFQNDAYEWARDHRVHHKFSETDADPHNARRGFFFSHVGWLLVRKHPAVKEKGSLLDLSDLKAEKLLMFQRRYYKPAVLLMCFILPTFVPWYFWGETFKHSLYVATFLRYAIVLNATWLVNSVAHLYGYRPYDKNINPRENILVSLGAVGEGFHNYHHSFPYDYSTSEYRW-HINLTTFFIDCMAALGLAYDRKKVSKAAVLAKIKRTGDGSY--------------------------
>UPI0018A0742C	377	0.585	7.506E-113	33	329	357	60	354	359
---------------------------------DKEGPKPKFEYVWRNIILMSLLHLGALYGI-VLFPTCQIYTYLWVIFYYCVSALGITAGAHRLWSHRTYKARLPLRVFLIIANTMAFQNDIYEWARDHRAHHKFSETDADPHNARRGFFFSHVGWLLVRKHPAVKEKGGLLDLSDLKAEKMVMFQRRHYKVGILLMCFILPTLVPYYFWGETFQHSLFVATLLRYAIVLNVTWLVNSAAHLYGYRPYDKNINPRENILVSLGAVGEGFHNYHHTFPYDYSASEYRW-HLNLTTFFIDCMAALGLAYDRKKVSKATILARIKRTGDGS---------------------------
>A0A5N4DKM8	377	0.570	7.506E-113	33	330	357	60	355	359
---------------------------------DKEGPKPKVVYVWRNIILMGLLHLGALYGI-TLIPTCKFYTFCWVLFYYIISALGITAGAHRLWSHRSYKARLPLRVFLIIANTMAFQNDVFEWARDHRAHHKFSETDADPHNSRRGFFFSHVGWLLVRKHPAVKEKGGLLDLSDLKAEKLVMFQRRYYKPGILLMCFIMPTLVPWYFWGETFQHSLYLATFLRYAVVLNVTWLVNSAAHLYGYRPYDKTINPRENILVSLGAVGEGFHNYHHSFPYDYSASEYRW-HINPTTFFIDCMAALGLAYDRKKVSKAAILARVKRTGDGSY--------------------------
>A0A8C0NMY4	377	0.571	7.506E-113	30	330	357	58	356	360
------------------------------YKDPEGRPKPKVEYVWRNIILMSLLHVGALYGI-TLIPTCKTYTWLWVFSYYLISAVGITAGAHRLWSHRTYKARLPLRLFLIIANTMAFQNDVYEWARDHRAHHKFSETDADPHNSRRGFFFSHVGWLLVRKHPAVKEKGGLLDLSDLKAEKLVMFQRRYYKPGILLMCFILPTFVPWYFWGETFLHSVCVATLLRYAIVLNATWLVNSAAHLYGYRPYDKNISPRENILVSLGAAGEGFHNYHHSFPYDYSASEYRW-HINFTTFFIDCMAALGLAYDRKKVSKAAILARIKRTGDGSY--------------------------
>A0A7R9BRN4	377	0.533	7.506E-113	0	331	357	0	335	363
MAPglggkQIGELdivPTGRLFEN-----EVMPDIpEEQYAKFRKDPRYQVEIVWRNVLIFFVLHVLAVVGAYMAVARAMGLTLLFTLVLLFWGGFGVTAGAHRLWAHRTYKARLPLRLFLTFCQTLALQNSLYEWCRDHRLHHKFSETDADPHNARRGFFFAHMGWLMCKKHPEVKEKGKVLDMKDLLEDPCVYYQRKFYIPLILLIWGVFPTAVPVYFWGEDVAVAMLFSVFFRYVFSLHCTWLVNSAAHLYGNKPFDKFINAAENVRVAYAALGEGWHNYHHVFPWDYKTSELGDYSVNLTKMFIDSMAFIGQAYDLKTVSREVILARAARTGDGTHP-------------------------
>A0A2P8ZGG8	377	0.536	7.506E-113	27	352	357	50	361	367
---------------------------DTRVDGEKV--NYVPRWRWPDLIVQLFIHIGCLY----------------AFCMIYTSGFGITAGAHRLWSHRAYKAKWPLRLLLVILFTIAgqvlFQRHVYQWALDHRVHHKYSETDADPHDVRRGFLFAHVGWLVLTPHPAVEEKRKAVDMSDLEADPIVMWHKRLYIPLFAIFVIILPVWVPWYFWNETLWNSFWVLFNSRFCVTLNIAFFVNSLAHMWGNKPYDRNITSVESLAVSVAALGEGWHNYHHVFPYDYKTAELGHYTFNLTTAFIDFFAWLGWAYDCKTVSEDMIRRKVQRCGDGSHNLWGWGDADIPEEDIRDLQKVS----
>UPI00189A3135	377	0.551	7.506E-113	15	331	357	55	376	386
---------------DHEIITSHSTTVQQHQEVQKESEQaakpaFKTEVVWRNVAVFALLHSMAFYGLYLAVThKVKWQTAIFAFVWGICAGLGVTAGAHRLWSHRSYKARFPLRVVLMVFNCMACQNDLYEWTRDHRVHHKFSESDADPHNVNRGFFFAHVGWLMCKKHPDVMRKGKAVDCSDLLKDPVIRFQKAYYVPLTTFFCFYLSTVLPHHLFGESYLVGFFVATMLRYVISLNFTWLVNSAAHLWGNRPYDKNISPAENRFVSWAAIGEGFHNYHHTFPWDYSTSELGW-KLNFTTFFIDTMAKLGLAYDLKTVPKDVVEKRKARTGDHSYD-------------------------
>UPI001F0D0BE7	377	0.504	7.506E-113	13	335	357	31	371	398
-------------NEDDYHQPDLIPDDDDDDDDNEKSLRSDPlpllqlnDIVWRNVILLSILHILAIYGwfIFVMDPNIKWQTSIATFILGLFSsSFGITAGAHRLWSHRSYKAKWPLRLILAFANTMALQNDIYEWCRDHRVHHKYSETNADPHNSRRGFFFAHMGWLMVKKHSDVKLKGKNIDLSDVWADPIIRFQRRFYIPLVIICWGIIPTLIPFYFWNETLWHSFLGCVCFRYVYVLHCTWLVNSAAHLWGHRPYDVNIEPKENDSVVYLTFGEGYHNYHHTFPWDYSASEYGSyYNFNLTTLIIDLFEHCGWTFDLKKPSNELIVARKYRTGDGTENlllrrksLYDW---------------------
>A0A4C1UA19	377	0.440	7.506E-113	0	352	357	130	596	602
MPP--QEKVSGVLIASD----AHDAGADA-LPPASPGADDRPlRIVWRNVILFLLLHLGGVYGGYLFLTKAMWRTCLFAVVLYVCSGLGITAGAHRLWAHKSYRAKLPLRILLTVFNTIAFQRaswhrppptfsivschvppfssgvllsvfghpptssvgvlcyvchlwgnlrqsysispvdigscvqsisnfvgnpenieqeivhnairnnphapttmhsnamcirvhcswgmhayvhansdSVIDWARDHRMHHKYSETDADPHNATRGFFFSHIGWLLVKKHPQIKAKGHTIDMNDLWADPVLRFQKKYYLLLMPIVCFILPTWIPT-LWGESLWNAYFVCAIFRYTYVLNVTWLVNSAAHKWGDKPYDKNINPVETRPVSLVVLGEGFHNYHHTFPWDYKTAELGHYTLNISKLFIDIMSMIGWAYDLKTVSSKVIEQRVKRTGDGSHPVWGWDDNDVPQEDKKGTITIN----
>A0A6P6YI66	377	0.538	7.506E-113	13	329	357	58	370	1272
-------------FDD---ETNTINEIEQKLSTV----QW-NDIVWRNVIALTILHLLAIYGWFLFVTDikIKWQTSFITFILGLFSsSFGITAGAHRLWSHRSYKAKWPLRLILAFANTIALQNDIYEWCRDHRVHHKYSETNADPHNSRRGFFFAHMGWLLVKKQNDVKIKGKNIDLSDIWADPIVRFQRRFYIPLVIVCWGIIPTLIPYYCFNETLWHSFLGCVCFRYVYVLHCTWLVNSAAHLWGHRPYDKNIQPKENDSVVYLTFGEGYHNYHHTFPWDYSASEYGCyYNFNLTTLIIDLFERCGWAYDLKKPSNEMIIARKFRTGDGT---------------------------
>A0A158NYS4	377	0.586	1.028E-112	39	326	357	8	294	304
---------------------------------------YKWEIVWKNVIIFTYIHLAAIYGMYMACWHVKYWSILWFVALGIAAMIGVTAGSHRLWSHRSYKAKWPMRLILMIFQTIAFQDNIYQWARDHRVHHKFTDTDADPYNARRGFFFSHIGWLLIHKHPDIVIKGATIDCSDLMQDPLVMFQKKWYRYLMPLCAFIIPTLVPWWAWNENLWYSWH-FTICRYCIILNITWSVNSVAHIWGMKPYDKSLSSTENIGVSLLTCGEGWHNYHHAFPWDYKMAEIENYKFNLAKTFIDFFAYIGLAYDLKTVSVDVIKKRVLRCG------------------------------
>A0A0F7R6V7	377	0.576	1.028E-112	27	338	357	9	318	324
---------------------------ETPTEESLPNNKRESNIIYKYVISFTFLHLAAFYGLYLCLTSVKWLTIGFSLLTYQLSILGITAAAHRLWSHRSYKAKFPLQVILMVLNCMSFQNSALNWCRDHRVHHKCSDTDGDPHNASRGFFFSHIGWLMTKKSEEVKRQGKSIDMSDLYNNPVLRFQKKYAVPLIGTICFILPTFIPMYFWGETLNNAWH-MNILRYVLALHATLCVNSVAHKWGYKPYDKNILPSQNILLSTAMLGEGFHNYHHVFPWDYQAAELGNKKFNHTTYFIDFFAWVGWAYDLKSSSEEVVRNRAERTGDGT-DLWGKRDK------------------
>A0A2I4B3W7	377	0.549	1.028E-112	21	330	357	23	333	337
---------------------DTSGGVEDAFDSTyREKEGPKPPriIVWRNVIMMSLLHLGAVYGVFL-IPSASFLTLLWSVLCFLVSALGITAGAHRLWSHRTYKASLPLRIFLSFANSMAFENDIFEWARDHRVHHKYSETDADPHNARRGFFFAHIGWLLVRKHPDVIEKGGKLDLSDLLSDKVVMLQRRYYKLSVLLMCFFVPMFVPWHFWGESLWVAYFIPALLRYALVLNASWLVNSAAHMWGNRPYDKNINPRENRFVTFSAIGEGFHNYHHTFPYDYATSEFGC-KFNLTTCFIDFMCLLGLAKDRKRVSREVVLSRTQRTGDGSH--------------------------
>UPI0015B11DD6	377	0.554	1.028E-112	27	329	357	43	341	343
---------------------------EALKEDAKG--KRAQNIVWRNVILMTLLHIGAVYSL-LLIPKAHPLTWIWSYLCFLITALGVTAGAHRLWSHRSYKAKLPLRIFLAAANSMAFQNDIYEWSRDHRVHHKYSETDGDPHNAKRGFFFAHVGWLFVRKHRDVLEKGKKLDFSDLLADPVVVFQRKYYNTSVLVMCFLVPTVVPWYFWGETLWNSYFLSSILRYTISLNVTWLVNSAAHMYGNRPYDKDISPRENRFVTFGAIGEGFHNYHHTFPFDYSTSEFG-LRFNPTTCFIDLMCWLGLASNRKRASSEMIQARKLRTGDKS---------------------------
>UPI00077FB06B	377	0.588	1.028E-112	9	329	357	37	344	355
---------TDVRDDCDKVDV-----IEAQ----KPVP---TQIVWRNVILFAYLHMAAVYGFYLMFTSAMWQTNLFAFILYLFSGVGVTAGAHRLWAHRSYKARFPLRVFLAFIYTIAFENDIYEWARDHRVHHKYSETDADPHNATRGFFFAHVGWLLCRKHPEVIKKGKNIDLSDLMADPIVRFHRKYYLKLVLLCCFILPTIVPMYFWGETFKNALFVATIFRLCFTLNQTWLVNSAAHMWGTRPFDVNINPRENPLVVLGAVGEGFHNYHHTFPYDYATSEYGI-KYNVTTAFIDAMACLGLAYDRKSASRSVVSARKLRTGQPS---------------------------
>A0A286XWX6	377	0.553	1.028E-112	12	330	357	38	354	358
------------LYSGEDIrPELKDDIRDPNYEDEEGPIP-KLEYVWRNIILMGLLHVGALYGIAL-VPSCKFYTWLWAFGYYIVSGLGITAGAHRLWSHRTYKARLPLKIFLVIANTMAFQNDVYEWARDHRAHHKFSETHADPHNSRRGFFFSHVGWLLVRKHPAVKEKGGLLDMSDLKAEKLLMFQRRYYIPGLLLLCFIFPTLVPWYCWGETFLNSLCVATFLRYALVLNATWLVNSAAHLYGYRPYDKNINSRENILVSLGAVGEGFHNYHHSFPYDYSASEYRW-HINFTTFFIDCMAALGLAYDRKKVSKAAVLAKVKRTGDGSY--------------------------
>A0A1Y1LKR9	377	0.508	1.028E-112	26	352	357	22	363	368
--------------------------IDQNTRQYQPTPRYKWVLVPRALFWMLYLHVGGLYGLYLLLFVASPKTLIWTYLCGYLGQMGTWCGVHRLWSHRSYKAKLPLRIMLMIFFAMSDQGVILNWARDHRGHHKFVDTDADTHNSKRGFFFSHMGWLFIRKHPEVSAKGKLIDMSDIEADTVAVFQRQYYIPLLLFFAFWLPAFVPYYFWNESGWVAWHTATLCRLLCTIHATFFINSAAHMWGTRPYDKTIRPTETLFVSILTNGEGWHNYHHVFPWDYRAAELGNHVFNHSKMWIDFFSRIGLAYELKTASDAMIRKRVLRTGDGSktaHectitdfssetdHCWGWDDPDMRVEDIEGVNVIR----
>UPI001CA92B1C	377	0.480	1.028E-112	5	353	357	1	366	369
-----TPTPSGKVLEGTAYKTTDnmksEAVLEKQKSDLKKSD-FKMQLVWNRVAILGYFHLAGLYGMYLMCTKAHILSPLIMYGFVVLTGLGTGAGCHRLWSHRAYKAKLPMKIIMMCLQTIGYQGHIYGWVRDHRVHHKFVDTDADPHNSKRGFFFSHMGWLMVRKHPDVKRKGATVDISDLKKEPVVMFQKKYYLPMVGVFCFTIPSMVVHYVCGETWFDAYH-MSVSKFLWSTHLTWLINSGAHMWGARPYDQTMTARNNLALAVAVVGEGWHNYHHVFPWDYKSSELGNYKTNTPTAFIDFFAWLGLAYDLKTVPVSMINKRALRTGDGTRNsqfiddnkpdltdetVWGWDDKDMNEQDKKLALILNK---
>U5EQQ1	377	0.515	1.028E-112	32	354	357	20	368	371
--------------------------------DEEPATYTWDQVVWRNVIIFAFLHSGLLYGLYLMFAEAKLATSIWTIVIAVVAHFGITGGAHRLWSHKAYKANVQMRILLMLLNSMTFQNSIWEWSRDHRLHHKFTDTNADPHNSKRGFFFSHIGWLLVRKHPDVKEKGKLIDMSDLEADPVVMFQKKYIAIFALLGTLVLPTLAPMYLFGETFKNAFYVGAIVKYVLALNLTWAINSWAHMWGTRPYDKNVTAVNHLQLATMTIGEGWHNYHHVFPWDYKVSEHDTYGSNLTLGFINLFSKIGWTYDLRTVSEEMIRKRVERTGDGTHPwskeklneklfefvtdyngnigesgnIWGWDDENMSTIDKVDAKIICKK--
>A0A4Y2UXN8	377	0.559	1.028E-112	0	326	357	31	355	377
MSGPVIQEPEDIPDECDKVSDKELPPAE-KTTEELAEEGPLMPVVWRNVILFAYLHIASLYGVYLIFTSAMWQTNVFAVFLYLFSGIGVTAGAHRLWSHRSYKARFPLRVFLAFIFTIAFENDIFEWARDHRVHHKYSETDADPHNAKRGFFFAHIGWLLCRKHPEVIKKGKKINLDDLMADPVVRFHRKFYLPLVVLCCFVLPTIAPMYLWGETFMNSLFVATLFRFCFTLNQTWLVNSAAHMWGNKPYDIHISPRENTLVALGAVGEGFHNYHHTFPYDYATSEYGI-KFNLTTLFIDTMAWLRLAYDRKTVSKGMVEARKLRTG------------------------------
>UPI0014041006	377	0.598	1.028E-112	41	329	357	86	372	377
-----------------------------------------RRVVWRNVILMSLLHLGALYGL-LLLPVAHPITWVWTWFCFTVSALGITAGAHRLWSHRSYKASLPLRALLAVANSMAFQNDIFEWSRDHRVHHKFSETHADPHNAKRGFFFSHVGWLLLRKHPEVITKGKRLDLSDLEKDPIVQFQRKYYKPSVVLMCFIVPTVVPWYFWGETIHTAFYLAGLLRYTLALNATWLVNSAAHMYGMRPYDKNINPRENRFVTISAIGEGFHNYHHTFPYDYATSEYGW-RLNLTTMFIDFMCWVGLASEPKKVSREMVMARKMRTGDGS---------------------------
>D2A4K3	376	0.544	1.407E-112	44	344	357	12	311	318
--------------------------------------------VWLKIVYFAYLHYGTILGTYYLLTAAQWKTILWTYLLLLSATHGIAVGAHRLWAHRAYKAKLPLRLLLAFDQTLTFQKDIYDWVRDHRIHHKYSDTEYDPHNATRGFFYSHIGWLMIKKSDKVIAKGKELDLSDLEQDPVVWYQRKYYWYMAPFLAFIFPAMVPWYFWSEQFKVSWYLCSIFRLCVTLHGTCLVNSAAHIWGSKPYDKNIKPVETSWVAHISHGEGWHNYHHVFPWDYKAAELGSYYGNWNTAFIDFMAKIGWAYDLKSAPLDMVKKRGERTGDGT-KLWGWGDEDMDKED------------
>A0A6Q2XHC4	376	0.553	1.407E-112	18	330	357	1	314	318
------------------PVDIKLYSVDDVFDDSyKAKEGPKPpmRLVWRNVILMILLHSGALYGLML-VPSTSALTLAWTALCFLLSALGITAGAHRLWSHKSYKASTPLRVFLALANSMAFQNDIYEWARDHRVHHKYSETDADPHNAVRGFFFAHIGWLLVRKHPEVIEKGQKLELSDLKADKIVMFQRKYYKLSVVLLCFLVPMLVPWYFWGESLWVGYFIPGLLRYALVLNATWLVNSAAHMWGNRPYDKNINPSENRFVAFSAIGEGFHNYHHTFPFDYATSEFG-LKLNITTAFIDLMCYLGLAKDCKRVSREVILSRVQRTGDGSH--------------------------
>A0A6J1WKS1	376	0.561	1.407E-112	0	330	357	0	322	334
MAPRGERKGSYVLFENEQSEKDLEKVIQP------SAEDRKLDIVWPNVFIFLIAHIAGLYGCYLFLGQVKLLTCVFAVVVYIIAGLGITAGVHRLWSHRAYKARFPLRVILAIFNSMAFQHPVLIWARDHRVHHKYSDTDADPYNATRGFFFSHIGWLLVRKHPEVKAKGQQIDLSDLYADPVLRYQEKYYMPLMLATCFVLPTYIPT-LWGETAWNAFFVCAVFRFIVGMNVTWLINSAAHKWGYRPYNKNINPGDGKTLALMVLGEGYHNYHHTFPWDYRTAELGA-PLNLTTRFINLMAKIGWAYDMKSVSKEVIEKRKMRTGDNNH--------------------------
>UPI001C4BE838	376	0.544	1.407E-112	15	329	357	16	329	334
---------------GDTM--AETSTVEDVFDDTyKEKEGPKPPriLVWRNIILMSLLHVGALYGL-TVIPSASALTLAWTVVCFLISALGVTAGAHRLWSHRSYKASSPLRVFLAIANSMAFQNDIYEWARDHRVHHKYSETDADPHNAMRGFFFAHIGWLLVRKHPDVIEKGRKLELTDLKADKVVMFQRRHYKLSVLIFCFLVPMFVPWYFWGESLHVGYFLPGLLRYALVLNATWLVNSAAHMWGNRPYDRTINPRENPLVALSAIGEGFHNYHHTFPYDYATSEFGC-KLNLTTAFIDLMCFLGLATDRKIVSKEMIAARKQRTGDSS---------------------------
>A0A6P7Y3F5	376	0.577	1.407E-112	33	330	357	39	334	338
---------------------------------EKEGPKPPMKIVWRNVIAMSLLHIGALYGM-TLIPSARFYTWMWSLFCFVCSALGITAGAHRLWSHRSYKAKLPLRIFLVMASSMSFQNDVYEWARDHRVHHKYSETDADPHNASRGFFFSHIGWLLVRKHPDVIEKGSKLDLSDLKADKIVMFQRRFYKTSVLLMCFITPTVVPWYFWGESLKNAFYISAIWRYALTLNFTWLVNSAAHMYGNRPYDKFINPRENLLVALGACGEGFHNYHHTFPYDYSTSEFGW-HFNFTTFFIDCMCFLGLATSCRKVSKETVLARRLRTGDGSH--------------------------
>A0A2G8KCV5	376	0.504	1.407E-112	0	338	357	13	340	343
MPP--------LKIEDETMPVVASTVEEKKTAQNEPKKEYKMEIVWTNLIIHTVLHATALYGLTVEIWRSQWYTLLFAFVLGWFSNLGITAGAHRLWSHKAYSAKLPLRIFLAIIASLSCQNSIYIWCRDHRVHHKFTETDGDPHNAKRGFFFSHVGWLIVKKHPEVIEKGAKLDYSDMLNDPVVKFQHKFYYPLILMISFVLPTVVPYFLWNESLWNAYFVAAVMRLVLTLNIGWCVNSVAHMWGNHPYDETIEPAENIAVSFFALGEGWHNYHHAFPFDYRASEL-PWKLNPTTQFIDLMHLIGQAYGLKYMSKEAIRSRATKYGDGS--IYPRGDK------------------
>A0A6M8P6N1	376	0.500	1.407E-112	0	333	357	0	340	347
MAP---QAPdqelKDDLLEGEEEHHDVLEVREINIDIRKIISDLRNldwsKVVWRNVILFSLLHVYSVYGAYLALFATQWSTLGFSVILYFMAALGITMGAHRLWSHRSFKATLPLRMILALCQTVAFQNDIYEWARDHRVHHKYSETDADPHNARRGFFFSHMGWLMYRKHPHVIEKGSRLDLSDLEQDAVVMFQRKYYVPLVVTTCFVLPAVIPWLGWGEHPLTALMVAGFLRYTIVLHVTWFVNSLAHWVGTKPFDKHIYPSQNPVVAYLTLGEGWHNYHHVFPWDYRAAELGGiINYNMTSLAIKACSKVGLAYDLRTVSPEMIEKRINRTGDPNYvPLY-----------------------
>A0A1B6DQL3	376	0.528	1.407E-112	47	354	357	37	348	350
-----------------------------------------------NVVLFAVLHISGLYGLYlLGFTEVKWQTTAFVAALYWMGVIGVTGGNHRLWSHRTYKANLPLRSLLMFFSITSFQGEVFQWARDHRVHHKYQDTDADPYNIRRGFWFAHVGWLLQKKHPLVIEKGKTIDLSDLTKDEVVMFQRKYFWYLLLFFSLFLPTIIPMYFWGESLKTAWYVATSLRIVLCFNTAAIVNSVAHTFGNRPYDSNFLATQSPICNLITLGEGWHNYHHAFPWDYKAAELGKYGFNFITAFINFFAMIGWAYDLKTVSPGLVRKRVLRTGDGTHPqqvYWGWNDKDILREEKEEAYIFNRK--
>A0A8C8VQP2	376	0.572	1.407E-112	30	330	357	48	349	353
------------------------------FDDSyREKEGPKPvKIyVWRNIIFMSLLHLGGLYGLWL-IPVAKPLTLMWAVLCFLVSALGITAGAHRLWSHRTYKASLPLRIFLTIANSMAFQNDIYEWARDHRVHHKFSETNADPHNAKRGFFFAHIGWLLVRKHPEVIQKGQKLDLADLKADKVVMFQRRFYKLSVVVMCFLFPTLVPWYFWGESFSNSFFVPAILRYVLVLNASWFVNSAAHMFGSRPYDRNINPRENPLVTFGALGEGFHNYHHTFPYDYAASEFSW-HYNFTTAFIDLMCFLGLASDRKQVSKEVILARKIRTGDGNH--------------------------
>A0A8B7YJI2	376	0.540	1.407E-112	0	326	357	23	366	376
MAPkNIvygtvevaqEDTPeddtaaTNPLDDDpDMPSTAEGPP-RTATGTAKPGDPSENqtRIVWRNVILMAALHVVSVYSFFFLTWKCRPYTLLWAVGMYVCSGLGITAGAHRLWAHRCYKAKLPLRILLAIFNCMAFQNDIFEWARDHRVHHKYSETDADPHNATRGFFFSHVGWLLVRKHPKVIEKGSKINLRDLIDDPVVRFQRKYYQSLMFFFCFVGPTIVPIYLWGETFWNTLCVATLLRYCFLLNCTWMVNSVAHLWGSRPYDRFINPAENRLVSSLAIGEGWHNYHHTFPWDYKTGELGW-RINFTTMFIDLMAALGQVSDRKVVPKATIVARKKRTG------------------------------
>A0A336M2V1	376	0.490	1.407E-112	16	353	357	22	389	393
----------------DEPTTDVLNNNNTKSEQNKQL-PYTKRFIWRNIIILSYLHAVALYSVF-NITDCKWQVSLFDTLIGFCAALGITAGAHRLWTHKSYKAKLPLRIILLIFQTLSFQQSIYDWARDHRVHHKFTDTPADPHNSRRGFFFSHVGWLLVNKHPEVTEKGKTIDMSDLLEDPVVVWQKKHFKWFLPIVGFLLPFWLSAMIFDEQWFHAW-NAQCLRYVIGLNLTWLLNSGAHMWGAKPYDKNISPTDTLTMGIACFGEGWHNYHHVFPWDYKTSELSRYGYNFTIAFIDFFAKIGWAYDLKTVSEEMIRKRMLRTGDGSNKysnikdldlklkeivedynnnnnsningmrnecLWGWDDKDMTEDERSFVTIYNK---
>UPI00094E8B79	376	0.507	1.407E-112	42	354	357	63	405	408
------------------------------------------EIVWKNVAIFVVLHSVTVYGLYLLFTfQLKIATVLFAYFYTMYAAFGITAGAHRLWAHRSYTAKLPLRIFLMLAQSAALQNDIHEWARDHRVHHKFTDSDADPHNAKRGFFFSHVGWLMCKKHPDVFTKGKTVDMSDVLNDPVVRFQRKYYLPLILLMNLTVPTYV-TYCWiGEDFWTSVIV-TFGRYVLSLNGTWLVNSAAHIWGMKPYDQNIKPTENKFVAAVAFGEGWHNYHHVFPWDYKAAELGNYKWNFTTCFLDFMAKIGWATDLKTTSEEIIRKRMLRTGDNSlrltlqnqeskplserdirahsehqHPddgdlIWGWGDKDMDQEEINAVRRSNRK--
>A0A8C2YG13	376	0.565	1.407E-112	34	330	357	292	588	592
----------------------------------REKEGPRPPVVyvWRNIILMSLLHLGAIIGL-TLIPYAKIQTLAWAILCFMLSALGITAGSHRLWSHRTYKATLPLRIFLTIVNSMAFQNDIFEWARDHRVHHKFSETDADPHNAMRGFFFSHIGWLLVRKHPDVIEKGQKLDLSDLKADKVVMFQRRYYKPSVVLLCFTVPTVVPWYFWDESIIISFFIPAILRYTLGLNATWLVNSAAHMFGNRPYDQNINPRENPLVSVGALGEGFHNYHHTFPYDYSASEYGW-RFNLTTAFIDLMCLLGLASDRKRVSKEVIMARKMRTGDGSH--------------------------
>A0A151JSF3	376	0.565	1.407E-112	26	329	357	29	331	612
--------------------------INDKALMKEYKTDYKWEIVWKNVVIFTYIHFAAIYGLYIACLHAKYWSILWFVALVIAALIGIGAGVHRLWSHRSYKAKWPMRLILMIFQTIAFQDDIYQWARDHRVHHKFTDTDADPYNALRGFFFSHIGWLLTRKHPDVVIKGATIDCSDLMQDPIVVFQKKWYRYLMPLCAFIIPTLVPWWAWNESLWYSWHLAVC-RYCINLNITWSVNSVAHIWGTKPYDQSVTATENIGVALLACGEGWHNYHHAFPWDYKTAEFGNYKFNLNKTFIDFFAYIGLAYDLKTVSADVIKKRVLRCGELT---------------------------
>A0A6P6YAJ7	376	0.501	1.407E-112	13	342	357	39	370	883
-------------NDNDRKKVTTKPDlITTMQNGCKNKPPYKTIIVWRNVIAMIVLHLAALYGIYLAIWNARSKTIAWSCLMAVVGGLGVLAGSHRLWTHRSYKARWPLRLLLMIAQTIALQNDIYEWCRDHRVHHKYSDTDADPHNSRRGFFFSHMGWLLCRKHPDVIAKGSTIDMSDVWADPIVRFQRRFYIPLVLLLWGIFPVWIPVHYWNENLEVA-IMANALRYVMLLHQAWSVNSAAHLFGYRFYEQSIEPRENRWVVYLSLGEGYHNYHHTFPWDYSASEHGWRDnFNVTTAFIDLAAWLGLAYDRRIVSRTVIEKRICRTGDNHHRTTTWmLDKNQRK--------------
>UPI0019B3CC88	376	0.565	1.926E-112	40	329	357	24	311	313
----------------------------------------RQHIVWRNVLLMGLLHAGALYSVFL-VPSAHPFTWMWSYICFMITGLGVTAGAHRLWSHRSYKAKLPLRIFLAAANSMAFQNDIFEWSRDHRAHHKYSETDADPHNARRGFFFSHVGWLFVPKHKDVIEKGKRLDMSDLLADPVVAFQRKYYKISVVMMCFFLPTLVPWYFWGESLWNSYFLSTILRYTIALNLTWLVNSAAHMYGNRPYNKNINPRENRFVTFGAIGEGFHNFHHTFPFDYAASEFG-FRYNPTTCFIDLMCWFGLASNRKRATPEMIMARKLRTGDGS---------------------------
>A0A672YK42	376	0.563	1.926E-112	27	330	357	12	316	320
---------------------------EDAFDSSyKEKEGPKPPriIVWRNVFLMLLLHIGAAYGIFL-IPTASPLTLLWSLFCFVLSALGITAGAHRLWSHRSYKASLPLRIFLCIANSMAFQNDIFEWARDHRVHHKYSETDADPHNAVRGFFFAHIGWLLVRKHPDVITKGRKLELKDLMADKVVMFQRKYYKLSVLLMCFFIPMSVPWYLWGESLWVGYFIPAVLRYTLVLNATWLVNSAAHMWGNRPYDKNISPRENRFVTFSAIGEGFHNYHHTFPYDYATSEFGC-KLNLTTAFIDFMCFLGLAKDRKRVSREQVLARKQRTGDGSH--------------------------
>UPI0015B1C1CC	376	0.532	1.926E-112	0	339	357	0	318	326
MAPNVVS----------TTVQEHH---ETE-PEQKPLEPV--QIVWRNVFLFIGLHIAALYGMYLVILNATLTSWFYGVFLCFVNGLGVTAGAHRLWTHRAYKAKLPLRIFLAFCNCMALQNDLYEWARDHRVHHKFAETNADPHNVNRGFFFAHMGWLMAKKQKDVIEKGKTVDVSDVWADPVVRFQHRFYVPLAAICCFVIPPAIPYYCWGEEFYTCLFGAGFFRYVVCLHFTWFVNSAAHLWGNKPYDQYISATELKWVSALAIGEGFHNYHHTFPWDYSTSELG-YKYNFTTLFIDFMSYIGQAYDLKTANPENVHQRKLRTGDGSY----FEDKD-----------------
>UPI001E27EA81	376	0.544	1.926E-112	0	334	357	0	321	327
MAPNTTE------------ERCLRPTEGDFEKLIAPqAAPRKYQIVYRNIITFGYGHLAALYGLYLGLTQAMWKTLFFNYILFVLAAVGVTAGAHRLWTHRAYKAKMPLQIILMFMNSLAFQNTAIDWIRDHRMHHRYSDTDADPHNATRGFFYSHVGWLLVKKHEEVKKRGKFIDMSDIYANPVLMFQKKYAIPFIGSVCFLLPTLVPVYYWGESLNIAWH-ICLFRYIFNLNTTFLVNSAAHLWGYKPYEKGIKPVQNKIVTFMVFGEGFHNYHHVYPWDYRTAELGNNRMNFTTLFIDLFAKIGWAYDLKSVPEGMIEARARRTGDGS-DLWG----------------------
>A0A6P3WBD0	376	0.567	1.926E-112	33	330	357	29	324	328
---------------------------------EKEGPKPPRQIVWRNVVLMALLHTGALYGL-TITPSASILTLLWTVVCFLISALGVTAGAHRLWSHRSYKASLPLRIFLAFGNSMAFQNDIFEWARDHRVHHKFSETDADPHNALRGFFFSHIGWLLVRKHPDVIEKGRKLDVSDLKADPVVMFQKKHYKMSVLLVCFGVPMFVPWYLWGESLWVGYFVPGLLRYCAVLNATWLVNSAAHMWGMRPYDLTINPRENRFVALSAIGEGFHNYHHTFPYDYSTSEFG-HKLNFTTFFIDGMHSLGLARECKQASKEVVMARIQRTGKGSH--------------------------
>A0A3Q3N581	376	0.566	1.926E-112	25	330	357	27	333	337
-------------------------TVEDVFDHTyKEKDGPKPPmiLVWRNIILMSLLHMGALYGL-TLIPYASSLTLAWSAVCYLISGLGVTAGVHRLWSHRSYKASFPLRVFLALANSMAFQNDIYEWSRDHRVHHKYTETDADPHNAMRGFFFSHIGWLLVRKHPDVIAKGQKLDLSDLKADKVVMFQRRHYKLSVVLLCFVVPTVVPFFFWGESLAVAYFVPGLLRYTLVLNASWLVNSAAHMWGNRPYDKSINPRENSLVAFGAIGEGFHNYHHTFPFDYSTSEFGC-KLNLTTAFINLMCFLGWAKDCRRVSKEMIMARIQRTGDGSH--------------------------
>A0A8D0DQS1	376	0.557	1.926E-112	34	329	357	43	336	338
----------------------------------KVAQRQRQEIVWRNVVLMALLHVGAVYSLGL-IPKAHLFTLVWAYLCFVVTALGVTAGAHRLWSHRSYKAKLPLRIFLALANSMAFQNDIFEWARDHRVHHKYSETDADPHNAQRGFFFAHIGWLFVRKHRDVIEKGRKLDFSDLLDDPVVRFQRKHYKTSVVLMCFVIPTLVPWYFWEESLWNSYFLASILRYTISLNVAWLVNSAAHMYGNRPYDKNINPRQNTLVSVGAIGEGFHNYHHTFPFDYAASELG-LKFNPTTWFIDFMFWLGLVTERKQVPKEIIEARKERTGDGS---------------------------
>A0A6J2JXU5	376	0.581	1.926E-112	40	347	357	29	329	339
----------------------------------------KHEIISANLITFAYGHISALYGLYLCFSSAKWATIIMAYVILIAAEVGVTAGAHRLWTHRAYKAKRPLQIILMVMNSFAFQNSAITWIRDHRMHHRYSDTDADPHNATRGFFYSHIGWLLVRKHPEVKRRGKTIDMSDIYSNPVLVFQKKYAIPFIGAVCFVIPTLVPIYFWGETLTNAWH-ITLLRYIISLHVTFLVNSAAHLWGTRAYDKRIFPAQNLIVSLLAVGEGFHNYHHVFPWDYRTAELGNNYLNLTTKFIDFFAWLGWAYDLKSVPDSAVQSRAARTGDGTNS-WGW-----PEEDANE---------
>A0A7J7KDB5	376	0.541	1.926E-112	7	326	357	1	320	343
-------APKD-KFDGGSPlyHQDHEPQIEWVPEEVEvKADPVQTQIVWRNVFIFGFLHLASVYALFL-VPSAQPLTWLFSYFLFMIGALGITAGAHRLWSHRSYKARLPLRILLMIFNLTAAENHIIEWCRDHRVHHKYSETSADPHNAKRGFFFAHVGWLLCRKHPDVIAKGKQLDFSDLYADPVLRFQRRFYMPLVILMCFIMPTIVPWLCWGESLWNAYFISAILRYCVILNCTWLVNSAAHMWGNRPYDKHINPAENILVTIGAIGEGFHNYHHTFPQDYSTSEFGI-ALNPTTIFINLMSKIGWAYGLKTIPKEIIEARKRRTG------------------------------
>A0A061IE97	376	0.565	1.926E-112	27	330	357	55	355	359
---------------------------DPSYQDEEGAPP-KLEYVWRNIILMALLHLGALYGL-VLVPSSKVYTLLWAFVYYVISIEGIGAGVHRLWSHRTYKARLPLRVFLIIANTMAFQNDVYEWARDHRVHHKFTETHADPHNSRRGFFFSHVGWLLVRKHPAVKEKGGKLDMSDLKAEKLVMFQRRYYKPGILLMCFILPTLVPWYFWGETFLHSLYVATLLRYAMVLNATWLVNSAAHLYGNRPYDKNIDPRENALVSMGSLGEGFHNYHHAFPYDYSASEYRW-HINFTTFFIDCMAALGLAYDRKRVSKAALWARIKRTGDGSH--------------------------
>UPI000B4FA1D0	376	0.549	1.926E-112	11	330	357	39	356	360
-----------PLYleEDIRPEMKEDIHDPSYQDEEGP--PPKLEYVWRNIILMALLHVGALYGV-TLLPSCKLYTWLWVCVSYLFSGLGITAGAHRLWSHRTYKARLPLRLFLIIANTMAFQNDVYEWARDHRAHHKFTETHADPHDSRRGFFFSHVGWLLVRKHPAVKEKGGKLDMSDLKAEKLVMFQRRYYIPGVLLLCFLLPTLVPWYFWGETFRHSLYIATLLRYAVVLNATWLVNSAAHLYGYRPYDKKVGARENLLTSVGAIGEGFHNYHHAFPYDYSASEYRW-HVNFTTFFIDCMAALGLAYDRKRVSRAAVLARIKRTGDGSH--------------------------
>A0A182N6J3	376	0.466	1.926E-112	0	346	357	0	376	384
MAPNVSDSVVtdaaDVKtapeaatDADSTLWERKRPAQDQNNNTSKSGndcehdtnEPFRAHIRWPDFFAQLFVHAGFAVGLYYLVTfQAKFYTYLWTLALVWATGLGITAGAHRLWSHKSYKARWPLRLLLMFLFTICGQRDAYTWAHDHRVHHKYSETDADPHNAKRGFFFAHVGWVFLTPHPEVVAKRKIIDMSDLEADPIVMAQRRFYIPLFALLVIGVPVLVPWYAWDERLSVAFWVCFTFRFTTTLNIAFFVNSVAHMFGNKPYDRSISPVENMAVAIAAMGEGWHNYHHVFPWDYKTSELGSYLFNVTTAFIDCFARLGWAYERKSVPPEVVARRAAKCGDGTrfltdeyaHqdAVWGYGDRDIPKDDLD----------
>A0A6P4JT19	376	0.488	1.926E-112	13	351	357	67	415	418
-------------YKENAIETAKLQEEqEQKSKEVEEEEEYRPQIRWPDLGAQTFLHVGALYGVYL-LFYAKFYTFLWVVVTVWVSGIGITAGAHRLWSHKSYTASLPLRILLAFAFSIAGQRDAYTWALDHRIHHKFAETDADPHNAKRGFFFAHVGWLFLTPHPKVVAKRKVIDMSDLEADAVCMFQRKYYIPLFALCSIILPVAVPWYFWNEDLFMSFWINFNMRFTWTLNVAFFVNSVAHMYGNKPYDKNIMSVEAPIVSLLAMGEGWHNYHHVFPWDYKTGEFGNYSLNITTGFIDFCAWLGLAKGRKSVSQDMVIRRAEKCGDGTrflsddfaHkdSVWGFGDKDIPCEDLVELAKM-----
>UPI001C53BE73	376	0.551	1.926E-112	12	330	357	118	429	433
------------LVEDIRPEMKDDP---TYQDEVGP--PPKHEYVWRNIIIIPLLHLGALYGI-TLVPGCKVYTWLWVLLCYVVSGLGITAGAHRLWSHRTYKARLPLRLFLIIANTMAFQNDVYEWARDHRVHHKFTETHADPHNSRRGFFFSHVGWLFVRKHPAVREKGGLLDLSDLKAEKLLMFQRRYYKPSVLLMCFILPTLVPWYCWGETFRHSLYVAAFLRCVVALNMTWMVNSVAHLYGYRPYDKNIEARENVLLSLGALGEGFHNYHHTFPYDYSTSEYHW-SLNFTTFFIDCMAAIGLAYHLKKVPKASILARIKRTGDGSY--------------------------
>UPI00192F5AD6	376	0.548	1.926E-112	31	329	357	159	455	457
-------------------------------EENKQKVEHKQIIVWRNVILMALLHIGAVYSL-LLIPKAHLYTLIWTYICFLMCALGVTAGAHRLWSHRSYKAKLPLRIFLAAANSMAFQNDIFEWARDHRVHHKYSETDADPHNAKRGFFFSHIGWLFVRKHRDVIEKGRKLDFSDLLEDPVVSFQRKYYKSSVVLMCFVIPTILPWYLWGESLWNSYFLASILRYTVSLNVAWLVNSVAHMYGNRPYDKDINPRQNTFVTFGAIGEGYHNYHHTFPFDYSASEFG-LKFNPTTWFIDFMFWLGLVTERKQAPNEMIQARKQRTGDGT---------------------------
>A0A1J1HJL8	376	0.481	1.926E-112	32	354	357	976	1326	1330
--------------------------------DTKPGEkPYKLEIVWRNVIAFIYLHGAAAYAVYaLPLRASTWWT---AFFFAIIGSFGISSGAHRLWAHKCYKANLPMKIMLLYFQTIAFQNCVIEWVRDHRVHHKYSDTNADPHNASRGFFFSHMGWLMCKKHPDVKKYGAKVDMTDLESDPMLRFQQKYYLILMPICSFVIPMMVMHYCFGEEWRLT-YYWNLFRYVVTLHITWSINSVSHIWGSKPFEKDIAPTDTYIIGFLAFGEGWHNYHHVYPWDYKVSELPRYWCNFSIGFLDFFAWLGWATDLKTVSDEMIRKRVLRTGDGSHRyaieaktakelvetynnnnnnndphehvdtLWGWGDDDMDSDEKKDVKILHPK--
>A0A3B4CMU1	376	0.542	2.637E-112	18	330	357	1	315	319
------------------TETMLEPTmVEDVFDESyREKKGPKPPIVvvWRNVVLMSLLHLGAIYGLFL-IPSASSLTLLWAVLCFLYAGLGITAGVHRLWSHRSYKASLPLRIFLAFANSMAFQNDIFEWARDHRVHHKYSETDADPHNANRGFFFSHIGWLLVRKHPDVIEKGSKLELSDLKADKVVMFQRRVYKQSVLLMCFVVPTVVPWLLWNESLWIGFFIPALLRYSVGLNATWLVNSAAHMWGNRPYDININPRENRFVTFSAMGEGFHNYHHTFPYDYSTSEYGW-KLNVTTCFIDLMCLLGLAWECKLAARDLVKARAQRTGDGSH--------------------------
>UPI0007B851A7	376	0.555	2.637E-112	18	330	357	14	322	326
------------------PETVEDVFDHTYKEKAGPKPP--SVIVWRNVFLMSFLHVGALYGLFL-FPSASVLTWIWFFACLLFSALGITAGAHRLWSHRSYKASLPLRIFLAFANSMAFQNDIYEWSRDHRVHHKYSETDADPHNAVRGFFFSHIGWLLVRKHPDVIEKGRKLELSDLKADKVVMFQRRFYKSSVLLMCFSVPTLVPWLVWGESLWVAYFVPALLRYALVLNATWLVNSAAHMWGNRPYDGSINPRENRFVAFSAIGEGFHNYHHTFPFDYATSEFGC-KLNLTTCFIDFMCFLGLAREPKLVSREAVLARAQRTGDGSH--------------------------
>UPI0015A83E41	376	0.554	2.637E-112	0	329	357	0	312	329
MAPNSSAA----LAEE---------SVESKV-EQKP--QYKTKIVWFNVILFVYLHLSFFYGVYLGLTSAYLKTCLFGYIYGNIGGLGITAGSHRLWSHRSYKARWPLRVLLCIFASIAAQNDIYEWCRDHRVHHKFTETDADPHNIKRGFFFAHMGWLMCRKHPAVASKGKTVYLDDLWADPIVRFHRRFYIPMVLLFSFYVPTMIPVWFWGETLWNSFFIAGLARYCFSLNVTWLVNSVAHKYGDQPYDRYIEARENSIVALLGHGEGWHNYHHVFPWDYSTSELG-YTFNLTKIFIDFMALIGLAYDRKIVHPELVKNRKLKTGDGT---------------------------
>UPI00145A151D	376	0.563	2.637E-112	22	326	357	22	326	334
----------------------TAPGDEAFDATYKGKEGRRPrmQLVWRNIILMSLLHIGAVYG-FTLIPSAKTLTLIWTALCYVFSGLGVTAGAHRLWSHRSYKASFPLRVFLALGNSMASQNDIYEWARDHRVHHKYSETDADPHNATRGFFFAHVGWLLVRKHPDVKEKGQKLDMSDLEEDKVVMFQRRHSRLSLVVMCFVLPTLVPWWGWGESLKVAYFLPGLFRYALQLNVTWLVNSAAHMWGNRPYDISINPRENRLVSLSALGEGFHNYHHTFPFDYGASEFGW-RLNLTTAFIDLMCFLGLASDRKRVSKEMILARKQRTG------------------------------
>UPI0018E1EA8B	376	0.573	2.637E-112	33	330	357	37	332	336
---------------------------------EKEGPKPPRVMVWRNVILMTLLHIGAAYGLFL-IPTASPSTLLWSLVCFLLSALGVTAGAHRLWSHRAYKASLPLRIFLALSNSMAFQNDIFEWARDHRVHHKYSETDADPHNAGRGFFFSHIGWLLVRKHPDVIEKGRKLELSDLLADKVVMFQRRHYKLSVLLMCFFIPMFVPWYFWGESLWVAYFIPALLRYTLVLNATWLVNSAAHMWGNRPYDRDINPRENRFVTFSAIGEGFHNYHHTFPYDYATSEYGC-KLNLTTCFIDFMCFLGLAKDRKRMSREVVLSRIQRTGDGSH--------------------------
>UPI00053FB3F3	376	0.578	2.637E-112	27	330	357	49	349	353
---------------------------DPNYEDE-EGPVPKLEFVWRNVILMALLHVSALYGL-TLVPTCKFYTWLWAALYYIVSGLGITAGAHRLWSHRTYKARLPLKIFLIIANTMAFQNDVYEWARDHRAHHKFSETHADPHNSRRGFFFSHVGWLLVRKHPAVKEKGKLLDMSDLKAEKLVMFQRRYYIPGLLLLCFILPTVVPWYFWGESFLHSLYVATLLRYTLVLNATWLVNSAAHLYGYRPYDKNINSRENLLVSVGAVGEGFHNYHHSFPYDYSASEYRW-HINLTTFFIDCMAALGLAYDRKRASKAAVLAKIKRTGDGSY--------------------------
>UPI0003F0E013	376	0.547	2.637E-112	1	330	357	23	354	358
-APRILQNGGGKLektlhhWDEDIRPELKDDIYDPSYKDEGP--RPKTVYVWRNIILMALLHLGALYGI-TLIPSCRFYTCLWAFCYYVISALGITAGAHRLWSHRSYKARLPLRFFLIIANTMAFQNDVFEWARDHRVHHKFSETDADPHNSQRGFFFSHVGWLLVRKHPAVKEKGALLDLSDLKAEKLVMFQRKYYKPAILLICFILPTLVPWYFWGETFENSLFVATFLRYAVVLNATWLVNSAAHLYGFRPYDKTIGPRENVLVSLGAVGEGFHNYHHTFPYDYSASEYRW-HINFTTFFIDCMAALGLAYDRKKVSKSVVTARAKRTGDGNY--------------------------
>A0A8C8ZER2	376	0.578	2.637E-112	28	328	357	57	353	359
----------------------------TYQDEEGP--RPKLEYVWRNIILMSLLHLGALYGI-LLIPTCKMYTWLWGLFYYFISALGITAGAHRLWSHRTYKARLPLRLFLIIANTMAFQNDVYEWARDHRAHHKFSETDADPHNSRRGFFFSHVGWLLVRKHPAVIKKGGTLDLSDLKAEKLVMFQRRYYKPAVVVMCFLLPTWVPCYFWGETFLHSALVATFLRYAAVLNATWLVNSAAHLYGYRPYDKNINPRENILVSLGAVGEGFHNYHHTFPYDYSSSEYRW-HLNITTCFIDCMAALGLAYDRKKVSKATVLARIKRTGDG----------------------------
>UPI0018A01C01	376	0.545	2.637E-112	26	330	357	80	385	389
--------------------------IEDVFDHTyKEKEGPKPPsiIVWKNVFMMTLLHIGALYSVFL-IPSASPLTLLWSVLCFLISALGVTAGAHRLWSHRSYKASLPLKIFLGFANSMAFQNDIFEWARDHRVHHKYSETDADPHNAVRGFFFAHIGWLMLRKHPDVLEKGRKLELKDLMADKVVMFQRKYYKPSVLLMCFFVPMFVPWYLWGESLWVAYFVPALLRYTLVLNATWLVNSAAHMWGNRPYDKNINPRENKFVTFSAIGEGFHNYHHTFPFDYATSEFGC-KLNITTCFIDVMCYFGLATDRKRVSHELVQARLQRTGDGSH--------------------------
>A0A3Q1AVD8	376	0.564	2.637E-112	24	330	357	89	396	400
------------------------GTREDAFDNTyKEKEGPKPPriVVWKNVVLMTLLHIGALYGMFL-IPSAAPLTLLWSVFCFLISALGITAGAHRLWSHRSYKATLPLRIFLGLANSMAFQNDIFEWARDHRVHHKYSETDADPHNAVRGFFFAHVGWLLVRKHPDVIEKGRKLELNDLLADKVVMFQRKYYKLSVLLFCFFIPMSVPWYLWGESLWVAYFVPALLRYTLVLNATWLVNSAAHMWGNRPYDKNINPRENKFVTFSAIGEGFHNYHHTFPFDYATSEFGC-KLNLTTCFIDFMCFLGLAKDRKRVSHELVMARIQRTGDGSH--------------------------
>UPI00163E72B6	376	0.528	2.637E-112	38	344	357	110	427	437
--------------------------------------PFRAQIRWPDFLAQLFVHVGFVIGLVLLVTlQVKLYTFLWTLLLVWASGIGITAGAHRLWSHKSYKARWPLRLLLMFLFTICGQRDAYTWAHDHRVHHKYSETDADPHNAKRGFFFAHVGWVFLTPHPEVVAKRKIIDMSDLEADPIVMAQRRYYIPLFALLVIGMPVLVPCYFWGERPIVAFWVCFTLRFTTTLNIAFFVNSVAHMFGNRPYDKSISPVENLAVAIAAMGEGWHNYHHVFPWDYKTSELGSYVFNITTAFIDCFARLGWAYDRKSVPAEVIARRAAKCGDGTrfltdeyaHqdAVWGYGDRDLPPED------------
>A0A4W4E388	375	0.547	3.610E-112	27	329	357	13	311	313
---------------------------EAKSKDAKKSRN--RCIVWRNVILMFLLHTGALYAIIL-IPKAHPFTWIWSYMCFIVTALGVTAGAHRLWSHRSYKAKLPLRIFLAAANSMAFQNDIFEWSRDHRAHHKYSETDADPHNAVRGFFFAHIGWLFVRKHKDVIEKGKRLDVSDLLADPVVVFQRKYYKTSVVVMCFLLPTLVPWYFWGESIWNSYFLASILRYTISLNVAWLVNSAAHMYGNRPYDRNINPRENRFVTLGAIGEGFHNFHHTFPFDYSASEFG-LRLNPTTCFIDLMCWLGLAGSRKKATPEMIKARKLRTGDGS---------------------------
>UPI0006768080	375	0.536	3.610E-112	0	338	357	0	324	332
MAPDVSS----VEVIEREPEFEKLvaPQ----------AAPRKYQIVYRNIVTFGYAHLTALYGLYLACTEATWATIIFSYVLFALAAIGVTAGAHRLWTHRAYKAKLPLQIILIVINSLAFQNTAIDWVRDHRLHHRYSDTDADPHNATRGFFYSHMGWLLVRKHEEVKRRGKFIDMSDIYANPVLQFQRKYAIPFIGTICFVLPTVIPMYFFGESLKTAW-CIAILRYVLNLHIAFLVNSAAHLWGNKPYDRTIKPVQSLPVSFVAFGEGFHNYHHVFPWDYRTAELGNNYLNLTTIFIDFFAKIGWAYDMKSVTDDMIKSRADRTGDGT-NMWGFGDK------------------
>A0A3Q2Z2B8	375	0.561	3.610E-112	15	330	357	14	328	332
---------------CDSPMEA--PCREDAFDhtyEEKQGPKPPRIVVWRNVILMTLLHIGALYGV-LLVPSASLATLLWSALCFLISALGVTAGAHRLWSHRSYKATLPLRIFLAVANSMSFQNDIYEWARDHRVHHKYSETDADPHNAVRGFFFAHIGWLLVRKHPDVIEKGRKLELHDLLADKVVMFQRKHYKLSVVLMCFFVPMFVPWYFWGESLRVAYFVPALLRYTLVLNATWLVNSAAHMWGNRPYDQGINPRENKFVTFSAIGEGFHNYHHTFPYDYATSEFGC-KFNLTTCFIDLMCFLGLAKDRKRVSHEMVLARVQRTGDGSY--------------------------
>UPI001F08108F	375	0.512	3.610E-112	4	329	357	15	330	332
----ITGEPSG--------PEETNAETQARCRDDYPKDDRSRSIVWRNVILMVLLHTGAVYSL-IVIPQAQHLTWIWSYVCFIVTALGVTAGAHRLWSHRSYKAKLPLRVFLAAANSMAFQNDILEWARDHRVHHKCSETDGDPHNATRGFFFAHIGWLFVRKHPAVIEKGKKLDLTDLLADPVVQFQRRYYKTSVLIMCFALPTLVPWYFWGESLWNSYFLACILRYTLSLNVTWLVNSAAHLYGNQPYDKTINPRENWFVTFGALGEGFHNFHHTFPFDYSTSEFG-LRFNPTTCFIDLMCFLGLADSRKKATPQIIQARKLRTGDGS---------------------------
>A0A6G1QPB7	375	0.558	3.610E-112	17	330	357	19	329	333
-----------------TPET----MVEDVFDHTyKEKEGPKPPmiIVWRNVVLMTLLHIGALYGISL-IPSAAPLTLLWFGLCFVISALGITAGAHRLWSHRSYKASLPLRIFLAIANSMAFQNDIFEWSRDHRVHHKYSETDADPHNAVRGFFFAHIGWLLVRKHPDVIEKGGKLELHDLLSDKVVMFQRKYYKPSVLLMCFFVPMFVPWYMWGESLWVGYFVPAVLRYTLVLNASWLVNSAAHMWGNRPYDKNINPRENKFVTLSAIGEGFHNYHHTFPYDYASSEFGS-KLNLTTCFIDFMCFLGLAKDRKIVSREMILARTQRTGDGSH--------------------------
>UPI001B3AD5B3	375	0.562	3.610E-112	27	328	357	31	328	334
---------------------------NTFNDKEGPAPP--MVVVWRNVILMSLLHIGALYGLIL-IPSASVLTLALAVLYYVYSGLGVTVGAHRLWSHRSYKASFPLRVFLAIGQSMAFQNDIYEWTRDHRVHHKHSETNADPHNAKRGFFFSHVGWLLVRKHPSVIEKGRKLDMSDLKADKVVMFQRKYYKLSVLLFCFVMPTLVPWYFWGESLLVAYFVPGILRYVLMLHGTWLVNSAAHMWGNRPYDKTINPAENTLVAIGSIGEGFHNYHHTFPFDYAASELGW-RLNLSTVFIDLMCFLGLAKDRKRVSKEMILARIRRTGGG----------------------------
>A0A1S3JRP9	375	0.539	3.610E-112	0	326	357	10	328	334
MAPrNLVDAspvPVGELYED------------TAAVEEEPKVQVPIRIVWRNVFLFSLLHISAVYGIFL-IPQAKLLTIAFAILLYIGSAMGITAGAHRLWSHRSYKARLPLRTFLACLQSLAFQNDIIEWVRDHRVHHKYSETDADPHNALRGFFFAHIGWLLVRKHPDVKTKGKQIDLSDLYADPVCVYQRKFYYPSVLLFCFILPTLVPWYFWGESIWVAYVICALLRYCAALNATWLVNSAAHLYGNRPYDKNINPRENRMVAFGAIGEGFHNFHHTFPHDYSTSEFGWRNcLNLTTAFLDLMAVFGQVYDRRKISPEVVMRRKLRTG------------------------------
>UPI00112DAB55	375	0.587	3.610E-112	33	330	357	39	334	338
---------------------------------EKEGPKPPMKIVWRNVIAMSLLHVGALYGT-LLLPSVTFLTWVWLLYCFLFSALGVTAGAHRLWSHRSYKAKLPLRIFLVIANSMAFQNDVYEWARDHRVHHKYSETDADPHNASRGFFFSHIGWLLVRKHPDVIEKGSKLDLSDLKADKAVMFQRRFYKTSVVLMCFILPTVVPWYYWGESLKNAFYVSAILRYALVLNFTWLVNSAAHIYGYRPYDQFINPRENLLVAFGAIGEGFHNYHHTFPYDYSTSEFSW-HFNFTTFFIDFMCFLGLATSCKKVSKEAVLARRLRTGDGSH--------------------------
>UPI001D099472	375	0.514	3.610E-112	35	352	357	18	338	340
-----------------------------------PDRQYKRKYRWDYIIFFIIFHIQAIYGIYLMITSAKLLTTAFAFVLYLVALFSATAGSHRLWSHRAYKAKWQLKLLLVIFQTIAFQETLYRWILYHRLHHKYTDTNADPHNSKRGFFFSQIGWLMIEAHPDQIEKRKTIDMSDIKSDPFVRFQIRYYYRMLFLFFAFLPTVIPWYFWNETLTNSWFVAVPLRYLFSLHITFFVNSWAHFWGNQPYDIGTTGRETLFLSIITLGEGWHNYHHTFPWDYRASEFGGGRINVTTFVLkNIFGKIGWAYDFKTVSDDMIQKRIERTGDGSYSpsIWGWGDRDQTEENKSFATIEN----
>UPI000F0A5976	375	0.546	3.610E-112	27	330	357	54	353	357
---------------------------ESYKEKDGPQPP--RQIVWRNVVLMTFLHIGAVYGL-IIITSASALTVLWTCVCYVISALGVTAGAHRLWSHRSYKAKLPLRIFLAIANSMAFQNDIFEWSRDHRVHHKYSETSADPHNATRGFFFAHIGWLLVRKHPEVIEKGTKLDLSDLKADEVVMFQRRYYKLSVVVMCFLVPMLVPWYLWGESLWVGYFIPGLLRYTVVLNATWLVNSAAHMWGMRPYDCNINPRENTFVAFSAVGEGFHNYHHTFPYDYATSEYGS-RLNITKAFIDLMCYFGLAKDCKRVPHDTVMARVRRTGDSSH--------------------------
>A0A8D2CSF8	375	0.525	3.610E-112	4	330	357	19	355	359
----ITVPPKGSLqNEGEKLEKISLylaedirPEMkDDIYDPSyqdAEGPRPKLEYVWRNIILMGLLHLGALHGL-TLVPTCKFYTWLWAYFCYWTSIEGIGAGAHRLWSHRTYKARLPLRLFLIIANTMAFQNDVYEWARDHRAHHKFSETDADPHNSRRGFFFSHVGWLLVRKHPAVKEKGRTLDLSDLRAEKLVMFQRRYYKPAVLLMCFILPTLVPCFCWGETFLHSLYVATFLRYAVVLNITWLVNSAAHLYGYRPYDKNIEPRESPLVSLGTMGEGFHNYHHAFPYDYSTSEYRW-HINFTTFFIDCMAVLGLAYDRKKVSKAAILARVKRTGDGSH--------------------------
>A0A834VFN3	375	0.530	3.610E-112	24	333	357	36	348	389
------------------------PSLPAVKDS--PEESFKiTDIVWRNVILLTLLHMLAIKGwlIFMIDPEAKWQTSVATFIFGLFSsTFGITAGAHRLWSHRSYKAKWPLRLVLAFANTMALQNDIYEWSRDHRVHHKYSETNADPHNSRRGFFFAHMGWLMLKKHQDVKLKGKNIDMSDLWADPIVRFQRRFYIPLVLLCWGIIPTLIPYYLWNERLYYAFLGCVCFRYVYVLHCTWLVNSAAHLWGHRPYDRNIEPRENNSVVYLALGEGYHNYHHAFPFDYSASEYGfNLNFNLTTFLIDSFEKLGQAYDLKKPSKQMILARKIRTGDGTENLM-----------------------
>UPI0009A3DBF5	375	0.549	3.610E-112	3	329	357	88	412	417
---NMSSAsaePaTSPEFVDDRPVDDSFDTTYREKQGAKPAM----KLVWRNIILMGALHLAALYS-FVLVPFAKPLTWLWAASCFLFSALGVTAGAHRLWSHRSYTATTPLRAFLAVANSMAFQNHIYEWARDHRVHHKFSETDADPHNATRGFFFSHVGWLMVRKHPDVIEKGSKLDLSDLKADPVVMFQKKYYKPSVVLMCFFIPTVVPWYFWGESLWNAYFVAAILRYTLVLNATWLVNSAAHMFGNRPYDRWINPRENRFVAFGAIGEGFHNYHHTFPYDYSTSEYGW-RGNITTCFIDAVCWLGLASNCKKVSKEAILARRRRTGDGS---------------------------
>UPI00177B5B1C	375	0.495	3.610E-112	18	344	357	107	442	451
------------------IPHATDSNQSIQTQACSSESEYNPQIRWLDLIAQIFLHGGALYGIYL-LFQANFYTFLWVVVCVWCSGIGITAGAHRLWSHKSYTASLPLRIILIFLFTIAGQRDAYTWALDHRIHHKFSETDADPHNANRGFFFAHVGWLFLTPHPKVIEKRKVIDMSDLENDKVVMFQHKYYIPLFALISIGLPVLVPCYFWNENLWLSFWINFNLRFTCTLNAAFFVNSVAHMWGNKPYDKNISPVESPFVAFVALGEGWHNYHHVFPWDYKTGEFGSFKLNITTAFIDFCAKIGWASGRKSVSSGMIERRAAKCGDGSRFlndefvhrdqVWGYGDEDIQNED------------
>A0A8C5HUT6	375	0.560	4.942E-112	33	330	357	23	318	322
---------------------------------EKEGLKPPRVIVWKNVILMILLHVGAVYGIFL-IPSASSLTLLWSVFCFLVSALGITAGAHRLWSHRSYKASLPLRIFLCVANSMAFQNDIFEWARDHRVHHKYSETDADPHNAVRGFFFAHIGWLLVRKHPDVIEKGRNLELKDLLADKVVMFQRKYYKPSVLLMCFFIPMFVPWYLWGESLWVAYFLPALLRYTLVLNATWLVNSAAHMWGNRPYDKSINPRENKFVTFSAIGEGYHNYHHTFPYDYATSEFGC-KLNITTCFIDFMCFLGLAKDPKKVSRELILARIQRTGDSNH--------------------------
>A0A7D5YVC1	375	0.560	4.942E-112	31	351	357	3	321	327
-------------------------------EEDKPA-PYKYKLVKHNVIKFAYMHLAALYGLYLCFTSAKWATIIWSLFLLEAAKIGITAGAHRLWCHKAYKAKLPLQIILLIFNSIAFMNTATYWVRDHRLHHKYSDTDADPHNSKRGFFFSQIGWLFVRKHPEVLEKGKTIYMEDIYKDPLLRFQKKYAFFVIGLWAYVIPTVVPMYFWGESFSNSWHIATMLRHVLTINLIFLVNSIGHKWGNRPFDKNIKAVENLSVSLLTTGECFHNYHHVFPYDYKASELGNTKFNAATLFINFFAWIGWAYDLKVIPDNVIIARSQRTGDG-RNLWGWGDKDQTEEEIKNVELI-----
>A0A556TN03	375	0.554	4.942E-112	30	330	357	36	330	334
------------------------------TDSSMP----PVRIVWRNVVAMTLLHIGALYGL-TLIPSAKAFTLLWAWVCFMISAMGVTAGAHRLWSHRSYKAKLPLRIFLGFGNSMAFQNDIYEWSRDHRAHHKFSETNADPHNSKRGFFFSHIGWLLVRKHPEVIEKGRKLDVSDLKADGVVMFQRRHYKLSVVLICFLFPTLVPWYFWGESLWVAYFIPCLLRYSLVLNATWLVNSAAHMWGMRPFDRSINPRENRFVAFSAIGEGYHNYHHTFPYDYATSEFGS-VLNITKLFIDTMCYIGLAEDRKKASHETIVARIQRTGDGSY--------------------------
>UPI001EE60D22	375	0.521	4.942E-112	3	329	357	5	332	334
---NVSMAPKNVIMETTPSEDMLTGSSEVEpviTAETHAQKRPPMKIVWRNVVLFALLHLAAVYSL-LLVPQAHSYTLLWCAFMYLFAALGITAGAHRLWAHRSYKAKMPLRILLAIMDSAAFQNSVFEWSRDHRCHHKYSETDADPHNAKRGFFFSHMGWLMVKKHPDVIAKGKQLEMADLKADPVVRVQEKFYVPSVLLFCFIVPSVVPWYFWGEGLFVSFYLAAILRYCLGLNATWLVNSAAHMWGMRPYDKRINPAENMMVALSAVGEGFHNYHHTFPQDYATSEFGW-KINLTTFFIDTMAYLGLAYDRRKIPDDVIRARKLRTGEGS---------------------------
>UPI001955893A	375	0.533	4.942E-112	3	330	357	9	332	336
---NIIETPTSMKAMAETTTTTEDVYDDAYEENQGPKSP--AQIVWKNVFLMTLLHIGALYGL-TLLPSVSFLTFIWTGVCFIVSALGITAGAHRLWSHRSYKASFPLRIFLAVANSMAFQNDVYEWARDHRAHHKFSETDADPHNARRGFFFSHIGWLLVRKHPQVIEKGRKLELSDLKADGVVMFQRRHYKLSVLVMCFLIPTLVPWYFWEESLLTSYFVPCLLRYTVVLNATWLVNSAAHMWGMRPYDNSINPRENKFVAFSAIGEGFHNYHHTFPHDYATSEFGS-RLNLTKAFIDLMCFFGLAKECKRVTHETIIARAQRTGDGSH--------------------------
>UPI001AEF659E	375	0.574	4.942E-112	30	330	357	48	344	348
------------------------------QDEEGP--PPKLEYVWRNIILMVLLHLGALYGI-TLVPSCKVYTWLFACVSYVFTGMGITAGAHRLWSHRTYKARLPLRLFLIIANTMAFQNDVYEWARDHRAHHKFTETHADPHDSRRGFFFSHVGWLLVRKHPAVKEKGRKLDMSDLKAEKLVMFQRRYYKPGILLMCFILPTLVPWYCWGETFPHSLCVATLLRYALALNATWMVNSAAHLYGYRPYDKNIRARENMLTSMGALGEGFHNYHHAFPYDYSASEYRW-HINFTTFFIDCMAALGLAYDRKRVSKAAVLARIKRTGDGSH--------------------------
>UPI0018E2C660	375	0.545	4.942E-112	12	330	357	41	355	359
------------LDEDIRPEMKEDIYDPSYQDEEGPLP--KMEFVWRNIILMTLLHLGALYGL-VLIPSSKFYTLLWVFVYYVVSITGIGAGAHRLWSHRTYKARLPLRVFLIIANTMAFQNDVYEWARDHRAHHKFTETHADPHNSRRGFFFSHVGWLLVRKHPAVKEKGGKLDMSDLKAEKLVMFQRRYYKLGILLLCFILPTLVPWYCWGETFPHSLYVATFLRYALTLNVTWLVNSAAHLYGFRPYDKNIDPRENPLVSVGTLGEGFHNYHHAFPYDYSASEYRW-HINCTTFFIDCMAALGLAYDRKRVSKAAVLARIKRTGDGSH--------------------------
>UPI0003346395	375	0.607	4.942E-112	36	328	357	63	353	359
------------------------------------GPKPKLEYVWRNIILMGLLHLGALIGI-TMIPSCKLYTCLWAFLYYLISALGITAGAHRLWSHRTYKARLPLRLFLIVANTMAFQNDVFEWARDHRVHHKFSETDADPHNSRRGFFFSHVGWLLVRKHPAVKEKGGLLDLSDLKAEKLVMFQRRYYKSAVLLMCFILPTLVPCYFWNETFLNSLYVATFLRYAVVLNATWLVNSAAHMYGYRPYDKNINPRENILVSLGAVGEGFHNYHHTFPYDYSASEYRW-HINFTTFFIDCMAAIGLAYDRKKVSKAAVLARIKRTGDG----------------------------
>A0A8B6ZR14	375	0.565	4.942E-112	24	330	357	47	355	359
------------------------PEIkDDIYDPSykdKEGPRPKTVYVWRNIILMFLLHVGALYGI-TLVPTCKFYTWLWGLSYYIISALGITAGAHRLWSHRTYKARLPLRVFLIIANTMAFQNDVFEWARDHRVHHKFSETDADPHNSRRGFFFSHVGWLLVRKHPAVKEKGGLLDLSDLKAEKLVMFQRKYYKPAMLLMCFILPTLVPWCLWGETWEHSLFVSTFLRYAIVLNATWLVNSAAHLYGYRPYDKNIGPRENILVSLGAAGEGFHNYHHSFPYDYSASEYRW-HINFTTFFIDCMAALGLAYDRKKVSKATILAKIKRTGDGSY--------------------------
>A0A2K6GG46	374	0.543	6.766E-112	41	329	357	17	303	305
-----------------------------------------QRIVWRNVVLMSLLHLGAVYSLAL-IPDAQPLTLLWAYICFLLTVLSVTAGAHRLWSHRSYKAKLPLRIFLAVTNSMAFQNDIFEWSRDHRVHHKYSETDADPHNAGRGFFFSHVGWLFVRKHRDVIEKGRKLDVTDLLADPVVRFQRKYYKVSVVLMCFVVPTLVPWYTWGESLWNSYFLASILRYAVSLNVTWLVNSAAHMYGNRPYDRNISPRQNPLVTLGAIGEGFHNYHHTFPFDYSASEFG-LNFNPTTWFIDFMCWLGLATDRKQVTKPMIEARKARTGDGS---------------------------
>A0A3L8DY09	374	0.617	6.766E-112	38	322	357	29	312	320
--------------------------------------NYEWKIVWRNVIIFSYIHLASIYAAYLCLFRLKFISFLWFYCVGACAGLGVTAGAHRLWCHRCYKAKWPMRLMLMIFHTIAFQDAIFQWVRDHRVHHKFTDTDADPYNARQGFFFSHIGWLLVRKHPSVKIRGATVDCSDLEQDPFVVFQKKWYMYLMPFCCFIIPTLVPYWFWGESLWYSWH-AAVFRYCVNLNITWSVNSAAHMWGVKPYNKSLSSTNNSSVSFFTLGEGWHNYHHVFPWDYKAAELGNYRLNLTTAFIDLFAYFGLAYDLKTVPVDMIKKRV----------------------------------
>A0A8B9JSS5	374	0.538	6.766E-112	18	329	357	18	326	328
------------------PEGAESRETEAECGDAK-EEKRGQTIVWRNVVLMALLHLAAVYAL-QLIPRAHPFTWIWSYVCFLITGLGITAGAHRLWSHRSYKAKFPLRMFLAAANSMAFQNDIFEWSRDHRGHHKYSETDADPHNASRGFFFSHVGWLCVHKHKDVIEKGKRLDVSDLLADPVVMFQRKYYKLSVVMMCFVVPTLVPWYFWDESIWNSYFLPGILRYTICLNCTWLVNSAAHIYGNRPYDKYINPRENCLVTFGAMGEGFHNFHHTFPFDYSASEFG-LRLNPTTCFIDFMCLLGLASNRKKATPEMIKSRKLRTGDGS---------------------------
>A0A8D0GLY7	374	0.567	6.766E-112	33	330	357	33	328	332
---------------------------------EKEGPKPARSYVWRNILLMSLLHLGGLYA-FCLIPSAKFVTLAWVCLCFLISALGVTAGAHRLWSHRSYKASLPLRIFLAFANSMAFQNDIYEWARDHRVHHKFSETDADPHNAKRGFFFSHIGWLLVRKHPDVIEKGRKLDLADLKADKVVMFQRRYYKLSVVLMCFFFPTFVPWYFWGESLHNSFFLPAILRYAVVLNASWLVNSAAHMFGNRPYDQSINPRENRFVTLGALGEGFHNYHHTFPYDYSTSEFGW-KCNATTFFIDLMCLLGLASDCKKVSKETIMARKIRTGDGSH--------------------------
>H3C3J5	374	0.569	6.766E-112	25	330	357	24	330	334
-------------------------TVEDVFDDTyREKDGPKPamRLVWRNIILMSLLHVGALYGL-LLLPSASASTLAWTAACYLFSALGVTAGAHRLWSHRSYKASFPLRVFLAVANSMSFQNDIFEWARDHRVHHKFSETDADPHNAKRGFFFAHIGWLLVRKHPDVIEKGGKLDLSDLKADEVVMFQRRHYKLSVVTLCFLVPTLVPWYFWGESLVVGYFVPGLLRYSVVLNASWLVNSAAHMWGNRPYDATINPRENPVVAFSAVGEGFHNYHHTFPFDYATSEFGC-RLNLTTAFIDLMCFLGLAGDRKRVSKDTILARAQRTGDGSH--------------------------
>UPI0018D0158B	374	0.579	6.766E-112	32	347	357	21	334	336
--------------------------------DKTEVKPRKYEVVYTNLLTFGYGHIGALYGLYLACTVAKWTTILFALGLYYAGILGITAGAHRLWSHRTYKAKMPLQIILMILNTIAFQNTAYTWIRDHRLHHKYSDTDADPHNATRGFFFSHVGWLLVRKHEDVKKYGKLIDMSDIENNPVLRFQKKYALPWCGMVCFVLPTLIPMYCWGESLNCAWHIAVVLRYVANLNVTFLVNSAAHIWGYKPYDKNMLPGENISVAIASFGEGFHNYHHTFPWDYRAAELGNNRLNLTTAFIDFFASIGWAYDLKSVTKTHIEARKKRTGDGSN--FSWLDKETVTEDQKD---------
>A0A7T7WS63	374	0.580	6.766E-112	33	330	357	38	333	337
---------------------------------EKAGPKPPIVIVWRNVILMSLLHLGALYGL-TLIPSASPLTLLWGLLCFVVSALGVTAGAHRLWSHRSYKASLPLRIFLCLANSMAFQNDIFEWARDHRVHHKYSETDADPHNAMRGFFFSHVGWLLVRKHPDVIEKGRKLELTDLRADKVIMLQKRYYKLSVVVMCFLLPMWVPWYLWGETLWVSYFVPAVLRYAMLLNATWLVNSAAHMWGNRPYDKNISPTENMFVTFSAIGEGFHNYHHCFPYDYATSEFGC-KLNITTCFIDFMCFLGLASDRKKVPREVVMGRIQRTGDGSH--------------------------
>A0A1S3A709	374	0.585	6.766E-112	36	327	357	63	352	359
------------------------------------GPQPKVQFVWRNIILMSLLHLGAVYGIFL-IPSCQFYTLLWVLFYYVVSALGITAGAHRLWSHRSYKARLPLRFFLILANTMAFQNDVFEWARDHRVHHKFSETHADPHNSRRGFFFSHVGWLLVRKHPAVKEKGGLLDLSDLKADKLVMFQRRYYKTGILLMCFILPTLVPYYFWGETFMNSLYVATLFRYAIVLNATWLVNSAAHLYGYRPYDKNINPRENILVSLGAVGEGFHNYHHTFPYDYSASEYRW-HINFTTFFIDCMAALGLAYDRKKVSKATVLARIKRTGD-----------------------------
>A0A7R8URC1	374	0.498	6.766E-112	39	353	357	38	361	362
---------------------------------------YHPRIRWLDLLAQAFIHVGCIYGFYL-LFYAKLLTVVWVFATILATGIGVTAGAHRLWSHKSYKAATPLRILLMFFFTIAGQRDAYTWALDHRVHHKYSETDADPHNAKRGFFFAHIGWLFITPHPEVVRKRKAIDMSDLEADPIVMWQKRYFVLLFALITIAFPVLVPYYLWDENIFYSFWINFNARFCIVLNIAFFVNSVAHMWGRKPYDKSISPVESIPVAIAALGEGWHNYHHVFPWDYKTGELGDYKMNVTTAFIDACAKIGWAFERKVVSPEMIARRAARCGDGTHFlseaychkdqVWGYGDNDIPIEDRLELEAMQK---
>UPI0018CD5066	374	0.529	6.766E-112	39	347	357	97	414	421
---------------------------------------YEPHIRWPDLAAQSFLHFGALYGLYL-LFSVKYQTLFWVIATIWISGIGITAGAHRLWSHKSYVASLSLRILLILLFTIAGQRDAYTWALDHRIHHKFSETNADPHNAKRGFFFAHVGWLFLTPHPDVEKKRKIIDMSDLENDSVVMFQRKWYIPLFTIFSIILPVFIPWYYWNESMWCSFWINFNFRFCCTLNVAFFVNSVAHMWGRKPYDKNISPVECPIVSFLALGEGWHNYHHVFPWDYKTGEFGSYKLNVTTGFIDLCAKLGLATGRKFVSSDMVIRRAAKCGDGTrflcdefaHSdqVWGYGDKDMSKEDTKE---------
>UPI00084F12D2	374	0.571	6.766E-112	39	337	357	29	328	598
---------------------------------------YKWEVVWKNVIMFTYIHLAAIYGMYMACLYAKYWSILWFVALGIAAMIGVTAGTHRLWAHRSYKAKWPMRLILMIFQTIAFQDSIYQWARDHRVHHKFTDTDADPYNVRRGFFFSHIGWLLIRKHPDVVIKGATIDCNDLMQDPLVVFQKKWYGYLMPLCAFIIPTLVPWWAWNESLWYSWHLAIC-RYCININSTWSVNSVAHIWGMKPYDKSASSTENIGVTLLTCGEGWHNYHHAFPWDYKTAELGNYKFNLAKTFIDFFAYIGLAYDLKTVSDDMVKKRVLRCDEPTdNPtITGEGD-------------------
>A0A5J5CQL6	374	0.566	6.766E-112	25	330	357	517	823	827
-------------------------TVEDVFDDSykmKEGPKPPRMLVWRNIILMCLLHLGALYGL-TLVPSASVPTLAFTALLYIISALGVTAGAHRLWSHRSYKASFPLRVFLAFANSMAFQNDIYEWARDHRVHHKYSETDADPHNATRGFFFAHVGWLMVRKHPDVVEKGKKLELSDLTADKVVMFQRRYYKLSVILLCFLMPTLVPWYFWGESLTVAYFVPGLLRYTVMLNATWLVNSAAHLWGNRPYDKTINPRENPLVAFSAIGEGFHNYHHTFPFDYATSEFGI-KLNLTTLFIDTMCFLGLAKDPKRVSKEVITARIQRTGDKSY--------------------------
>A0A8C7G7G5	374	0.531	9.263E-112	33	328	357	11	305	320
---------------------------------DEKADRWRSlGIVWRNVILMALLHIGAVYSI-LVIPRAKPLTWVWSYVCFIVTALGVTAGAHRLWSHRSYRAKLPLRVFLAAANSMAFQNDIYEWARDHRVHHKYSETDADPHNATRGFFFAHIGWLFVRKHSDVIEKGRKLDVTDLLADPVVQFQRRYYKTSVLIMCFLVPTVVPWYFWGETLWNSYFLASILRYTVSLNVTWLVNSAAHMYGNRPYDQNISPRENRWVTFGAIGEGFHNFHHTFPFDYSTSEFG-LRFNPTTCFIDLMCWMGLASNRKKASVETIQSRKLRTGDG----------------------------
>A0A8D2ZFB2	374	0.553	9.263E-112	26	329	357	13	317	322
--------------------------IEDVFDHTyREREGPKPasVIVWKNVLLMSVLHAGAAYGVFL-VPSASPLTLLWSVLCFLISALGVTAGAHRLWSHRSYKASLPLRIFLGAANSMAFQNDIFEWARDHRVHHKYSETDADPHNAVRGFFFAHIGWLMVRKHPDVIEKGRKLELSDLLSDKVVMFQRKYYKPSVLLMCFFIPMSVPWYLWGESLWVAYFVPALLRYTLVLNATWLVNSAAHMWGNRPYDKTINPRENKFVTFSAIGEGYHNYHHTFPYDYATSEFGC-KLNLTTCFIDSMCFLGLARDPKRVSKELVQARMQRTGDGS---------------------------
>A0A0F7R6V4	374	0.566	9.263E-112	19	334	357	2	314	323
-------------------EITSDPN-ENPTEKNIPKNKGGTKIIYQYVISFTYLHLAALYGLYLCFTSVKWLTIGFGLLLYHLTLTGITAGAHRLWSHKSYKAKFPLQVILMVLNSMAFQNTIITWARDHRVHHKCSDTDGDPHNANRGFFFSHIGWLMTKKSEEVIKKGKTIDMFDLYNNPVLRFQRKYALPVIGTLCFILPTLIPMYFWGETLNNAWH-MNILRYVTVLHVTLCVNSVVHKWGYKPYDKNILPSQNVLMSTFALGEGFHNYHHVFPWDYQTAELGNKKFNPTTWFIDFFAWVGWAYDLKTASEEVVRKRAERTGDGT-DLWG----------------------
>Q5XQ39	374	0.554	9.263E-112	30	330	357	32	329	333
------------------------------YREKEGPKPAKI-IVWKNVILMTLLHLSAVYAIFL-IPSASALTLLWAMLCFFISALGITAGAHRLWSHRTYKASLPLRIFLGVANSMAFQNDIFEWARDHRVHHKYSETDADPHNAVRGFFFAHIGWLLVRKHPDVIEKGRKLNVSDLLADEVVQFQRRYYKQSVLLACFLIPTFVPWYMWGESLWVAYFIPAVLRYTLVLNATWLVNSAAHMWGNRPYDNTINPRENKYVAFSLTGEGFHNYHHSFPYDYATSEFGC-KLNLTTCFIDLMCYLGLATDRKMVSREVILARAQRTGDGSH--------------------------
>A0A672GYG3	374	0.557	9.263E-112	15	330	357	17	330	334
---------------DAAAET---STVEDVFDDtyrEKEGKKPPRIFVWRNIILMSLLHVGALYGL-LFLPSASCLTLAWTAVCYLFSALGVTAGAHRLWSHRSYKASFPLRVFLALANSMAFQNDIFEWARDHRVHHKYSETDADPHNAKRGFFFAHIGWLLVRKHPDVIEKGRKLELSDLRADEVVMFQRRHYKLSVVILCFLVPMLVPWYFWGESLAVGYFIPGLLRYTIVLNATWLVNSAAHIWGNRPYDESINPRENALVAFSAAGEGFHNYHHTFPFDYATSEFGC-KLNLTTAFIDLMCFLGLAKDPKRVSKEMISARVKRTGDGSY--------------------------
>UPI001C4AD7A9	374	0.577	9.263E-112	33	330	357	57	352	356
---------------------------------EKEGPKPVTRYVWRNIILMALLHLSGLYSI-CLIPSAKPLTLLWALLCFVLSGLGITAGAHRLWSHRSYKATLPLRIFLAIINSMAFQNDIYEWARDHRAHHKFSETDADPHNASRGFFFSHIGWLLVRKHPDVIEKGKKLDLSDLKSDKVVMFQRRYYKASVVIMCFLIPSFVPWYYWGESFYNSFLIAAILRYTVILNATWLVNSAAHMYGNRPYDKHINPRENHFVVFGALGEGFHNYHHTFPFDYSTSEFGA-RWNFTTGFIDFMRYLGLASDCKKVSKEIILSRKIRTGDGSH--------------------------
>UPI001386AAD0	374	0.588	9.263E-112	30	330	357	52	353	357
------------------------------YDPSyKDPEGPKPkvEYVWRNIILMFLLHVGALYGI-TLVPSCKIYTLIWGYLYYLFSALGITAGAHRLWSHRTYKARLPLRVFLIIANTMAFQNDVYEWARDHRAHHKFSETHADPHNSRRGFFFSHVGWLLVRKHPAVKEKGGLLDLSDLKAEKLVMFQRRYYKSGILLMCFILPTLVPCYCWGETFRNSLFVATLLRYAIVLNATWLVNSAAHLYGYRPYDKNISPRENILVSLGAVGEGFHNYHHTFPYDYSASEYRW-HINLTTFFIDCMAALGLAYDRKRVSKAAVLARIKRTGDGSY--------------------------
>A0A8C5K9B8	374	0.565	9.263E-112	27	330	357	55	355	359
---------------------------DPSYQDAKGPPP-KLEYVWRNIILMVLLHLGALYGT-TLLLSCKLYTLLWGIVYFSISILGITAGAHRLWSHRTYKARLPLKIFLIIANTMAFQNDVYEWARDHRTHHKFSDTHADPHNSHRGFFFSHVGWLLVRKHPAVKEKGSLVNMSDLKAEKLVMFQRRYYKPAVLMMCFILPTLVPCHFWGETFQHSLYIATLLRYAVVLNATWLVNSAAHLYGYRPYDKNINPREQVLVSLATLGEGFHNYHHAFPYDYSASEYRW-HINFTTFFIDCMAAIGLAYDRKKVSKASILARIKRTGDGSY--------------------------
>UPI0012D4460E	374	0.477	9.263E-112	28	351	357	48	373	376
----------------------------ANYDEAVP---FKPKIRWPDLAAQMFLHVGAVYGLIFQFYTIRFYTAIWFFALIVSSGFGITAGAHRLFSHKAYKANAKLRLLLIFLFTISGQRDAYTWAHDHRVHHKYTETDADPHDARRGFWFAHVGWLFLTPHPAVVAKRKIIDLRDLENDPIVMWQKRIYIPLFALIAIAMPVLVPWYFWNENLWASFWVNFNLRFCVTLNAAFFVNSVAHLYGNKPYDQNISPVESLPVALAAFGEGWHNFHHVFPWDYKTSEFGDYKYNISTGFIDFFAKIGWARDRKYASADMIARRVAKTGDGSHPnhsqyVWGYGDTDICKDDLQELEKM-----
>UPI00148D31EB	374	0.567	9.263E-112	33	330	357	84	379	383
---------------------------------EKEGPKPPRSIVWRNVLLMTVLHLAAAYGL-LLIPSASPLTLLWSVLCFVISALGVTAGAHRLWSHRSYKATVPLKIFLSLANSMAFQNDIYEWARDHRVHHKYSETDADPHNAVRGFFFSHIGWLMLRKHPDVIEKGRKLELSDLQADKVVMFQRNYYKLSVVLMCFFIPMFVPWYLWGESLWVAYFVPALLRYTLVLNATWLVNSAAHMWGNRPYDKNINPRENKFVTFSAIGEGYHNYHHTFPYDYATSEFGC-KLNLTTCFIDLMCFFGLANNRKRVSSELVLARMQRTGDGIH--------------------------
>A0A7R9M1J7	374	0.550	9.263E-112	39	329	357	47	342	898
---------------------------------------YKsHEIVWRNVILLSILHILAFYGwlLFVFIDELKWQTAVATFLFGLFSsSLGITAGAHRLWSHRSYKAKWPLRLLLAFANTMALQNDIYEWSRDHRVHHKFSETNADPHNANRGFFFSHMGWLLLKKHKDVREKGASVDMSDIWDDPIIRFQRRFYVPLIILIWGVIPTLVPYYVWNERLWYAFLGCVCFRYVYVLHCTWLVNSLAHLEGNRPYDRHIGPRENNSVIYFAFGEGYHNYHHTFPWDYSASEFGWkSNFNLTTLLIKFFEWCGLAYDLKKPSHNLVRGRQERTGDGS---------------------------
>A0A667WQT4	374	0.557	1.268E-111	43	329	357	16	300	302
-------------------------------------------IVWRNVVFMALLHLGAVYSL-VLVPGAQPLTWIWSYACFIITALGVTAGAHRLWSHRSYKAKLPLRVFLAAANSMAFQNDIFEWARDHRVHHKYSETDADPHNAMRGFFFSHVGWLFVRKHRDVIEKGKKLDVSDLLADPVVRLQRRYYKTSVLVMCFLIPTLVPWYFWGESLWNAYFLASILRYTISLNLTWLVNSAAHMYGNRPYDKNISPRENRFVTFGAIGEGFHNFHHTFPFDYSTSEFG-LRLNPTTCFIDLMCWFGLASNRKKASVEMIQARKQRTGDGS---------------------------
>UPI000C6E4484	374	0.541	1.268E-111	28	326	357	10	303	307
----------------------------TETEENAKSKKPPMEIVWKNVIAFIILHIGALYGIYL----ANWRTFTTASLWAYLSILGVTGGSHRLWSHRSYKAKWPVRVFLMFFQTMAIQNDIYEWSRDHRVHHKYSETDADPHNAKRGFFFSHMGWLMVKKHPEVKEKGKSIDMSDLLKDPVVVFQRKYYYILVFLISVVIPTMVPILYWGESFWSSLFTQFFSRYVVSLHGTWLVNSAAHMWGTRPYDRFINPRESPIVHMFSIGEGFHNYHHTFPWDYCTSEFGW-KLNSTALFIDCMAWLGLVYDRKRASPEIIQQRKERTG------------------------------
>UPI0009E377D4	374	0.541	1.268E-111	18	330	357	8	316	323
------------------TQTETL---DAQKKTlDRDVKRPERQIVWINVYFMVVLHLMALYGIYL-IPGTGPRTWFWTWLCHFIGGLGITVGVHRLWSHRSYKASWPLRLALMLMNSLAAQNDIFEWARDHRVHHKYSETDADPHNAKRGFFFSHVGWLLVKKHPDVIKKGKQLDLSDLYEDKIVMFQRRHYKLLSTICNVIIPIAVPWYFWNESIWNGFFICYAFRYTFTLNATWCVNSFAHLWGAKPYDEHINPSQNFSVVIATGGEGFHNFHHTFPQDYATSELGS-PMNPSKWFIDLCALFGLAYDLKTISKEAIRKRRIRTGDLQH--------------------------
>A0A6J1MJ45	374	0.579	1.268E-111	0	331	357	0	322	325
MAPS-QEMETSLIYES----------ILNKNEKLKPpraSEKREWDIVWRNVIIFVFLHLGAIYGFFLFLTQAKCATGIFAFVIGVASGLGITAGAHRLWCHKAYKAKLPLRIILVVFNTIAFQDSVIHWARDHRVHHKFSDTDADPHNAERGFFFSHAGWLLMRKHPDIKAKGQSIDMSDLWADPLLRFQKKYYMILMPLACFILPTYIPT-LWGESLKNAFFISAVCRYVYVLNVTWLINSAAHKWGTKPYNKSIYPVESKLVAFLVLGEGFHNFHHMFPWDSKTSELGNYAFNFTNIFLDVMAKIGWGYDFRTASRDLVLKTVKNLGDGSHP-------------------------
>A0A3B3QWW1	374	0.539	1.268E-111	28	329	357	28	327	329
----------------------------AEVPDANGKDKCTQNIVWRNVVWMSLLHAGAVYSLFL-IPKAHPFTWIWSYVCFLVTALGVTAGVHRLWSHRAYKAKLPLRIFLAAANSMAFQNDIYEWSRDHRVHHKYSETDADPHNAKRGFFFAHVGWLFMRKHHDVIEKGKRLDFSDLLADPVVVFQRKYYKISVVLMCFIIPTLVPWYFWGETLWNSYFLSSILRYTVSLNVAWLVNSAAHMYGNRPYDRTISPRENRFVAFGAIGEGFHNFHHTFPFDYSTSEFG-LRLNPTTCFIDLMCWLGLASGCKKTSPEMIQARKLRTGDSS---------------------------
>A0A482G2E8	374	0.564	1.268E-111	0	329	357	0	323	339
MAPRI--------DEFNVPEkVETLEKTTTQEQNSqlKKEEKIDLPIRWRNVAIFSALHMGAIYGIYLCFYS-KIQTLIFAYLLYLGGALGITAGAHRLWAHRTYKAKLPLRVFLGLMQTLALQNSIFEWSRDHRVHHKHAETNADPHNSNRGFFFAHMGWLLMKKHPDVIQKGSRIPLDDLLADPVVAFQKKFYRPLAILICFVLPTLIPVYFWNESWSNAYFVPAILRYVITLHFTWFVNSFAHMWGMRPYDKKINPAENLFVSIGAAGEGFHNYHHTFPMDYSTSEHGSAYFNFTKFFIDFMALIGQAYNRNKVSAEQILARRKRTGDLS---------------------------
>A0A3Q0E5G1	374	0.533	1.268E-111	1	330	357	17	345	349
-PPRLLQkkTPLYVEEEDSIRPDLKD-DIYDPTYKDKEGPKAKVEYVWRNIILMALLHLGALCGL-TMVSSCKVYTWLWGFFYYFISALGITAGAHRLWSHRTYKARLPLRVFLIIANTMAFQNDVFEWARDHRAHHKFSETNADPHNSRRGFFFSHVGWLLVRKHPAVKEKGGTLDLSDLRAEKLVMFQRRYYKPAVLFMCFIMPTLVPWLCWGETFVHSLFVSTFLRYAVVLNATWLVNSAAHLYGYRPYDKNISPRENILVSLGAVGEGFHNYHHSFPYDYSASEYRW-HINFTTFFIDCMAALGLAYDRKKVSRAAVLARIKRTGDGSY--------------------------
>UPI001D0818AB	374	0.481	1.268E-111	0	352	357	0	352	353
MSPNSTQ-VEYVLNENEYEKIFRSNLSKEETEIELPEER-KYKYRWGFIVYLSLFHIQAVYGIYLSFTSAKLLTTIFGTALHLVSLFAITAGAHRLWSHRAYKATWQLKLILVICQTLSFQGSVYRWCRDHRIHHKYTDTDADPHNSRRGVFYSHIGWILVERHPQYVEKIKLIDFSDLKNDPLLKFQIRYYFQLLFVFCFLLPIIIPWYFWNETLKNAWFICVCSRYIFSLQTAMLVNSWAHIWGTQPYDRRSSGRESLIASIMTVGEAWHNFHHTFPWDYRASELSGFLVNPTMVLLQLFAKIGWAYELKTVSDDLIRKRIKRTGDGSHPtaIWGWGDHEQSDDNKSFAKIEN----
>A0A8D2J1V6	374	0.575	1.268E-111	30	330	357	51	352	356
------------------------------FDESyREKEGPKPaKIyVWRNIILMSLLHLSAVYAVF-TIPSAKVLTLLWVLLCFTLSGLGITAGAHRLWSHRSYKASLPLRIFLAIINSMAFQNDIYEWARDHRVHHKFSETDADPHNASRGFFFSHIGWLLVRKHPDVIEKGQLLDLSDLKADKVVMFQRRHYKASVVIMCFLVPPLVPWYFWGESYFNSFLLAAILRYTLILNATWLVNSAAHMYGYRPYDKTINPRENPFVVFGALGEGFHNFHHTFPFDYSASEFG-LRWNFTTGFINLMCYLGLASDCKKVSKEVVLARRIRTGDGSH--------------------------
>A0A8C6S3G4	374	0.574	1.268E-111	28	330	357	56	354	358
----------------------------TYQDAEGP--PPKLEYVWRNIILMSLLHVGALYGI-TLIPSCKFYTCLFACVCYVISMEGIGAGAHRLWSHRTYKARLPLRLFLIFGNTMAFQNDVYEWARDHRAHHKFTETHADPHNSRRGFFFSHVGWLLVRKHPAVKEKGGKLDMSDLEAEKLVMFQRKYYKPGILLICFILPTLVPWYFWGETLKHGLYVATFLRYALTLNITWLVNSAAHLYGYRPYDKNIDPRENALVSVGTMGEGFHNYHHTFPFDYSASEYRW-HINFTTFFIDCMAALGLAYDQKEVSKAAVLARIKRTGDGSH--------------------------
>L9JFI9	374	0.577	1.268E-111	33	330	357	60	355	359
---------------------------------DKEGPAPKLEYVWRNIILMSLLHLGALYGI-VLFPTSKFYTWLWVLFYYLVSALGITAGAHRLWSHRTYKARLPLRLFLIIANTMAFQNDVYEWARDHRVHHKFSETHADPHNARRGFFFSHVGWLLVRKHPAVKEKGALLDLSDLRAEKLVMFQRRYYVPGVLLMCFILPTLVPWCLWGETFMHSLYVATLLRYATVLNATWLVNSAAHLYGYRPYDKTINPRENILVSLGAVGEGFHNYHHTFPYDYSASEYRW-HINLTTFFIDCMAALGLAYDRKKVSKAAVLARIKRTGDGTY--------------------------
>UPI00051E5F6D	374	0.524	1.268E-111	10	330	357	32	355	359
----------DVVMEKDSLNHEDLAGdrgmIDDIFDEtyrEKEGPKPPLQYVWRNIILMSLLHLGGIFGL-VLIPYAKIQTLAWGVLC--LAGLCITASSHNLWSHRSYKATLPLRIFLTIANSLAFQNDIYEWVRDHRVHHKFSETDADPHNAMRGFFFSHIGWLLVRKHPDVIEKGQKLDLSDVKADKVVMFQRRYYKPSVVLLCFTLPTVVPWYFWEESLIISFFIPAILRYVIGLNATWLVNSAAHMFGNRPYDRYISPRENPLVSLGALGEGFHNYHHTFPYDYSTSEFGW-RFNLTTAFIDLMCFLGLASDRKKVSKEVILARKMRTGDGSH--------------------------
>UPI0004D0973D	374	0.533	1.268E-111	11	330	357	40	357	361
-----------PLYLEEDI----RPEIKDDIHDpsyqDKEGPKPKLEYVWRNIILMSLLHLGALYGI-VLVPTCKFYTWLWGVVYYFISALGITAGAHRLWSHRTYKARLPLRVFLIIANTMAFQNDVFEWARDHRAHHKFSETHADPHNSRRGFFFSHVGWLLVRKHPAVKEKGGLLDLSDLKSEKLVMFQRRYYKSGILLLCFILPTLVPWCLWGETFQNSLCVATFLRYAIVLNATWLVNSAAHLYGYRPYDKNISPRENILVSLGAVGEGFHNYHHSFPYDYSASEYRW-HINFTTFFIDCMAALGLAYDRKRVSKAAILARIKRTGDGSY--------------------------
>UPI00062506C7	374	0.537	1.268E-111	17	334	357	40	356	376
-----------------TARTTTKPIEDT-LGSNEGLLKFKTTLIWPNVISITLLHVVSAYMFITLPFWVSKGSFLWALLLGQAGGFGVTGGVHRLWCHRSYKAKWPLRVILIICYSIAGQNTVYDWVRDHRIHHKYTETDADPHNSNRGFFFAHVGWLMMKKHPDVIRRGRQIDMSDVLADPIVSFNHKFFVPMKLLFCFIIPIVVPVYLWNETWYTTIMAQVFVRYVMGLNFTWFVNSAAHMWGNRPYNKKISPSENLAVAIVAMGEGWHNYHHVFPWDYKAAELGDYAFNTTTFLIDMFAKIGWAYDLKEPSMNLVKKYAERHGDGSHHRHG----------------------
>UPI00038EC458	374	0.521	1.268E-111	12	330	357	61	377	381
------------LYsEEDIRPEMKDDIRDPNYEDEEGPAP-KLEYVWRNIILMGLLHVGALYGI-TLVPTCKVYTWLWVYFYYTVSILGITAGAHRLWSHRTYKARLPLKIFLIIANTMAFQNDVYEWARDHRAHHKFSETHADPHNSRRGFFFSHVGWLLVRKHPAVKEKGRLLDMSDLKAEKLVMFQRRYYKPALLLLCFILPTLIPWYCWGETFLHSFYVATLLRYVLVLNVTWLVNSVAHLYGYRPYDKNINPRESPLVSLGTMGEGFHNYHHSFPYDYSASEYRW-HINFTTFFIDCMAALSLAYDRKKVSKAAILAKMKRSGDGSY--------------------------
>UPI0013867948	373	0.532	1.736E-111	24	329	357	3	308	310
------------------------PAAAAGHVPHRSAEGQgaRRRIVWRNVVLLGLLHAAALYALAL-VPAARPLTLLWAYFCFLLNALGVTAGAHRLWSHRSYKAKLPLRIFLAAANSMAFQNDIFEWARDHRVHHKYSETDADPHNARRGFFFSHIGWLFVHKHQDVIEKGRELDLTDLLADPVVRFQRKYYKITVALMCFLIPTMVPWCFWGESLWNSYFLASILRYTISLNVTWLVNSAAHMYGNRPYDKHISPRQNLLVTLGAIGEGFHNYHHTFPFDYSASEFG-LNFNPTTWFIDLMCWLGLATDRRRATKPMIEARKARTGDGS---------------------------
>UPI001471B9F8	373	0.560	1.736E-111	33	330	357	24	319	323
---------------------------------EKEGPKPPRKIVWKNVILMGLLHTGAVYSL-LLIPSASAHTLSWSVFCFMFSALGITAGAHRLWSHRSYKASLPLRIFLGLGNSMAFQNDIFEWARDHRVHHKYSETDADPHNASRGFFFAHIGWLLVRKHPDVIERGRKLDLSDLMADKVVKLQRKYYKLSVVLMCFLVPTVVPWYVWGESLWVAYFLATVLRYTLVLNATWLVNSAAHMWGNRPYDRTINPRENVFVAFSAIGEGFHNYHHTFPYDYATGEFGW-KLNFTTCFIDLMCFLGLARDCKRVSHDVLVARVQRTGNGSH--------------------------
>UPI0003C91B0F	373	0.508	1.736E-111	20	329	357	20	326	328
--------------------RAGLEGSEGGGGPERPDARGRRqNIIW--VVLMSLLHLGAVYSL-VLIPKAKPLTLLWAYFCFLLTALGVTAGAHRLWSHRSYKAKLPMRIFLAAANSMAFQNDIFEWCRDHRVHHKYSETDADPHNARRGFFFSHIGWLFVRKHRDVIEKGRKLDFTDLLADPVVRFQRKYYKITVVLMCFAVPTLVPWYIWGESLWNSYFLASILRYTISLNVTWLVNSAAHMYGNRPYNKHISPRQNPLVTLGAIGEGFHNYHHTFPFDYSASEFG-LNFNPTTWFIDFMCWLGLATDRKRAPKPMIEAQKARTGDGS---------------------------
>UPI001C204C80	373	0.574	1.736E-111	36	338	357	25	325	330
------------------------------------AAPRKFQVVYRNLVTFGLAHLSALYGLYLAVTVAKWYSVFFCIFLAIVAGIGVTAGAHRLWTHRAYKAKMPLQIILIVMNSLAFQNSALDWIRDHRLHHRYSDTDADPHNATRGFFYSHIGWLLVRKHPEVKRRGKFVDLSDVYANPVLTFQKKYAIPFIGTICFLLPTVIPWYYWGESLYVAW-YLTMLRYVYSLHVTFLVNSAAHLWGNKPYDKYIKPVQNLYVSFFAYGEGFHNYHHVFPWDYRTAELGNNWLNLSTLFIDFFAWVGWAYDLKTVPDDVISARAERTGDGA-NKWGFGPE------------------
>UPI0015E254FD	373	0.571	1.736E-111	34	330	357	33	329	333
----------------------------------KEKEGPKPAtiIVWKNVLLMTLLHLAALYAMFL-VPSASILTLLWSTLCFLISALGITAGAHRLWSHRSYKASVPLRIFLGFANSMAFQNDIFEWARDHRVHHKYSETDADPHNAVRGFFFAHIGWLLVRKHPDVIEKGRKLELNDLLADKVVMFQRKYYKPSVLLMCFFVPMFVPWYMWGESLWVAYFIPAVLRYTMVLNATWLVNSAAHMWGNRPYDKNINPRENKFVAFSAIGEGFHNYHHSFPYDYATSEFGC-KLNLTTCFIDFMCFLGLAKDRKRVSSELITARIQRTGDGSH--------------------------
>A0A6I9MPG8	373	0.566	1.736E-111	27	330	357	25	329	333
---------------------------EDVFDDTykmKEGPKPPRMLVWRNIILMTLLHLGALYGL-VLLPSASVSTVAWTAVCYLISALGVTAGAHRLWSHRSYKASFPLRVFLALGNSMAFQNDIYEWARDHRVHHKYSETDADPHNATRGFFFSHVGWLMVRKHPDVVEKGKKLELSDLKADKVVMFQRRHYKLSVVILCFVVPMMVPWYFWGESLVLAYFVPGLLRYAVMLNATWLVNSAAHLYGNRPYDKSINPRENPFVAFSAIGEGFHNYHHTFPFDYATSEFGV-KLNITTAFIDLMCFMGLATDPKSVSKEVIMARVKRTGEGSH--------------------------
>UPI00148FB019	373	0.565	1.736E-111	33	329	357	36	330	335
[truncated: 5,538,751 more chars]
