# Supplementary material for: Evolution of Linoleic Acid Biosynthesis Paved the Way for Ecological Success of Termites
Source: Mol Biol Evol. 2023 Apr 12;40(4):msad087. doi: 10.1093/molbev/msad087 (PMC10139705; doi:10.1093/molbev/msad087)
Supplement: msad087_Supplementary_Data [file msad087_supplementary_data.zip › SUPPLEMENTARY ARCHIVE/Periplaneta/PameFAD-A1a_rank1_model3.pdb]

MODEL     1                                                                     
ATOM      1  N   MET A   1      25.775  -7.366 -21.792  1.00 26.76           N  
ATOM      2  CA  MET A   1      26.337  -7.134 -20.465  1.00 26.76           C  
ATOM      3  C   MET A   1      25.289  -7.368 -19.382  1.00 26.76           C  
ATOM      4  CB  MET A   1      26.892  -5.713 -20.356  1.00 26.76           C  
ATOM      5  O   MET A   1      24.305  -6.632 -19.294  1.00 26.76           O  
ATOM      6  CG  MET A   1      28.273  -5.546 -20.971  1.00 26.76           C  
ATOM      7  SD  MET A   1      29.165  -4.086 -20.307  1.00 26.76           S  
ATOM      8  CE  MET A   1      28.850  -2.889 -21.633  1.00 26.76           C  
ATOM      9  N   ALA A   2      24.832  -8.671 -19.166  1.00 22.95           N  
ATOM     10  CA  ALA A   2      23.885  -9.099 -18.141  1.00 22.95           C  
ATOM     11  C   ALA A   2      24.592  -9.353 -16.812  1.00 22.95           C  
ATOM     12  CB  ALA A   2      23.142 -10.354 -18.593  1.00 22.95           C  
ATOM     13  O   ALA A   2      25.699  -9.897 -16.785  1.00 22.95           O  
ATOM     14  N   PRO A   3      24.196  -8.726 -15.690  1.00 27.52           N  
ATOM     15  CA  PRO A   3      24.690  -8.731 -14.311  1.00 27.52           C  
ATOM     16  C   PRO A   3      24.706 -10.128 -13.695  1.00 27.52           C  
ATOM     17  CB  PRO A   3      23.699  -7.823 -13.579  1.00 27.52           C  
ATOM     18  O   PRO A   3      23.866 -10.966 -14.034  1.00 27.52           O  
ATOM     19  CG  PRO A   3      22.457  -7.865 -14.409  1.00 27.52           C  
ATOM     20  CD  PRO A   3      22.742  -8.652 -15.655  1.00 27.52           C  
ATOM     21  N   ASN A   4      25.975 -10.710 -13.486  1.00 23.63           N  
ATOM     22  CA  ASN A   4      26.765 -11.543 -12.586  1.00 23.63           C  
ATOM     23  C   ASN A   4      26.064 -11.742 -11.245  1.00 23.63           C  
ATOM     24  CB  ASN A   4      28.154 -10.937 -12.374  1.00 23.63           C  
ATOM     25  O   ASN A   4      26.000 -10.820 -10.430  1.00 23.63           O  
ATOM     26  CG  ASN A   4      29.244 -11.706 -13.093  1.00 23.63           C  
ATOM     27  ND2 ASN A   4      30.438 -11.129 -13.152  1.00 23.63           N  
ATOM     28  OD1 ASN A   4      29.014 -12.810 -13.594  1.00 23.63           O  
ATOM     29  N   ILE A   5      25.028 -12.500 -11.149  1.00 30.42           N  
ATOM     30  CA  ILE A   5      24.369 -12.937  -9.923  1.00 30.42           C  
ATOM     31  C   ILE A   5      25.084 -14.164  -9.361  1.00 30.42           C  
ATOM     32  CB  ILE A   5      22.875 -13.252 -10.166  1.00 30.42           C  
ATOM     33  O   ILE A   5      25.296 -15.147 -10.075  1.00 30.42           O  
ATOM     34  CG1 ILE A   5      22.138 -12.000 -10.654  1.00 30.42           C  
ATOM     35  CG2 ILE A   5      22.227 -13.809  -8.895  1.00 30.42           C  
ATOM     36  CD1 ILE A   5      20.752 -12.278 -11.220  1.00 30.42           C  
ATOM     37  N   THR A   6      26.111 -14.110  -8.507  1.00 25.99           N  
ATOM     38  CA  THR A   6      26.769 -14.913  -7.482  1.00 25.99           C  
ATOM     39  C   THR A   6      25.810 -15.220  -6.336  1.00 25.99           C  
ATOM     40  CB  THR A   6      28.019 -14.200  -6.932  1.00 25.99           C  
ATOM     41  O   THR A   6      24.957 -14.397  -5.996  1.00 25.99           O  
ATOM     42  CG2 THR A   6      29.098 -14.078  -8.003  1.00 25.99           C  
ATOM     43  OG1 THR A   6      27.655 -12.889  -6.483  1.00 25.99           O  
ATOM     44  N   SER A   7      25.089 -16.404  -6.397  1.00 27.58           N  
ATOM     45  CA  SER A   7      24.776 -17.489  -5.472  1.00 27.58           C  
ATOM     46  C   SER A   7      23.586 -17.135  -4.587  1.00 27.58           C  
ATOM     47  CB  SER A   7      25.990 -17.818  -4.602  1.00 27.58           C  
ATOM     48  O   SER A   7      23.658 -16.201  -3.785  1.00 27.58           O  
ATOM     49  OG  SER A   7      26.413 -16.676  -3.877  1.00 27.58           O  
ATOM     50  N   SER A   8      22.353 -17.035  -5.159  1.00 28.91           N  
ATOM     51  CA  SER A   8      21.062 -17.497  -4.661  1.00 28.91           C  
ATOM     52  C   SER A   8      19.987 -17.400  -5.739  1.00 28.91           C  
ATOM     53  CB  SER A   8      20.639 -16.687  -3.435  1.00 28.91           C  
ATOM     54  O   SER A   8      19.903 -16.397  -6.451  1.00 28.91           O  
ATOM     55  OG  SER A   8      21.166 -17.258  -2.249  1.00 28.91           O  
ATOM     56  N   PRO A   9      19.499 -18.514  -6.374  1.00 29.12           N  
ATOM     57  CA  PRO A   9      18.552 -18.456  -7.490  1.00 29.12           C  
ATOM     58  C   PRO A   9      17.488 -17.376  -7.306  1.00 29.12           C  
ATOM     59  CB  PRO A   9      17.921 -19.850  -7.490  1.00 29.12           C  
ATOM     60  O   PRO A   9      16.994 -17.174  -6.194  1.00 29.12           O  
ATOM     61  CG  PRO A   9      18.331 -20.455  -6.186  1.00 29.12           C  
ATOM     62  CD  PRO A   9      19.076 -19.420  -5.393  1.00 29.12           C  
ATOM     63  N   THR A  10      17.685 -16.120  -7.456  1.00 36.79           N  
ATOM     64  CA  THR A  10      16.621 -15.134  -7.611  1.00 36.79           C  
ATOM     65  C   THR A  10      15.325 -15.803  -8.062  1.00 36.79           C  
ATOM     66  CB  THR A  10      17.015 -14.040  -8.620  1.00 36.79           C  
ATOM     67  O   THR A  10      15.339 -16.662  -8.946  1.00 36.79           O  
ATOM     68  CG2 THR A  10      18.214 -13.239  -8.123  1.00 36.79           C  
ATOM     69  OG1 THR A  10      17.350 -14.651  -9.872  1.00 36.79           O  
ATOM     70  N   GLY A  11      14.663 -16.759  -7.347  1.00 39.87           N  
ATOM     71  CA  GLY A  11      13.355 -17.393  -7.393  1.00 39.87           C  
ATOM     72  C   GLY A  11      12.367 -16.658  -8.280  1.00 39.87           C  
ATOM     73  O   GLY A  11      11.219 -17.083  -8.424  1.00 39.87           O  
ATOM     74  N   VAL A  12      12.709 -15.583  -9.116  1.00 41.51           N  
ATOM     75  CA  VAL A  12      11.698 -14.849  -9.870  1.00 41.51           C  
ATOM     76  C   VAL A  12      11.710 -15.303 -11.328  1.00 41.51           C  
ATOM     77  CB  VAL A  12      11.924 -13.323  -9.785  1.00 41.51           C  
ATOM     78  O   VAL A  12      12.769 -15.366 -11.957  1.00 41.51           O  
ATOM     79  CG1 VAL A  12      10.800 -12.570 -10.495  1.00 41.51           C  
ATOM     80  CG2 VAL A  12      12.030 -12.880  -8.327  1.00 41.51           C  
ATOM     81  N   LEU A  13      10.687 -16.077 -11.798  1.00 33.44           N  
ATOM     82  CA  LEU A  13      10.551 -16.429 -13.207  1.00 33.44           C  
ATOM     83  C   LEU A  13      10.034 -15.245 -14.017  1.00 33.44           C  
ATOM     84  CB  LEU A  13       9.608 -17.625 -13.372  1.00 33.44           C  
ATOM     85  O   LEU A  13       9.033 -14.625 -13.648  1.00 33.44           O  
ATOM     86  CG  LEU A  13      10.191 -18.998 -13.035  1.00 33.44           C  
ATOM     87  CD1 LEU A  13       9.071 -19.991 -12.743  1.00 33.44           C  
ATOM     88  CD2 LEU A  13      11.073 -19.500 -14.173  1.00 33.44           C  
ATOM     89  N   PHE A  14      10.929 -14.560 -14.768  1.00 46.12           N  
ATOM     90  CA  PHE A  14      10.513 -13.557 -15.741  1.00 46.12           C  
ATOM     91  C   PHE A  14      10.060 -14.216 -17.038  1.00 46.12           C  
ATOM     92  CB  PHE A  14      11.653 -12.573 -16.022  1.00 46.12           C  
ATOM     93  O   PHE A  14      10.409 -15.367 -17.311  1.00 46.12           O  
ATOM     94  CG  PHE A  14      12.045 -11.742 -14.830  1.00 46.12           C  
ATOM     95  CD1 PHE A  14      11.280 -10.646 -14.448  1.00 46.12           C  
ATOM     96  CD2 PHE A  14      13.179 -12.056 -14.092  1.00 46.12           C  
ATOM     97  CE1 PHE A  14      11.641  -9.875 -13.345  1.00 46.12           C  
ATOM     98  CE2 PHE A  14      13.545 -11.290 -12.989  1.00 46.12           C  
ATOM     99  CZ  PHE A  14      12.775 -10.199 -12.618  1.00 46.12           C  
ATOM    100  N   GLU A  15       9.005 -13.728 -17.675  1.00 36.88           N  
ATOM    101  CA  GLU A  15       8.407 -14.039 -18.970  1.00 36.88           C  
ATOM    102  C   GLU A  15       9.461 -14.522 -19.963  1.00 36.88           C  
ATOM    103  CB  GLU A  15       7.676 -12.818 -19.532  1.00 36.88           C  
ATOM    104  O   GLU A  15       9.199 -15.420 -20.766  1.00 36.88           O  
ATOM    105  CG  GLU A  15       6.741 -13.139 -20.689  1.00 36.88           C  
ATOM    106  CD  GLU A  15       5.928 -11.941 -21.154  1.00 36.88           C  
ATOM    107  OE1 GLU A  15       5.111 -12.089 -22.092  1.00 36.88           O  
ATOM    108  OE2 GLU A  15       6.110 -10.846 -20.577  1.00 36.88           O  
ATOM    109  N   ASP A  16      10.778 -14.186 -19.757  1.00 32.09           N  
ATOM    110  CA  ASP A  16      11.705 -14.540 -20.829  1.00 32.09           C  
ATOM    111  C   ASP A  16      12.706 -15.595 -20.363  1.00 32.09           C  
ATOM    112  CB  ASP A  16      12.444 -13.298 -21.330  1.00 32.09           C  
ATOM    113  O   ASP A  16      13.690 -15.871 -21.052  1.00 32.09           O  
ATOM    114  CG  ASP A  16      11.527 -12.292 -22.004  1.00 32.09           C  
ATOM    115  OD1 ASP A  16      10.479 -12.696 -22.554  1.00 32.09           O  
ATOM    116  OD2 ASP A  16      11.855 -11.086 -21.986  1.00 32.09           O  
ATOM    117  N   ASP A  17      12.462 -16.374 -19.309  1.00 33.06           N  
ATOM    118  CA  ASP A  17      13.467 -17.354 -18.908  1.00 33.06           C  
ATOM    119  C   ASP A  17      13.296 -18.662 -19.678  1.00 33.06           C  
ATOM    120  CB  ASP A  17      13.391 -17.616 -17.403  1.00 33.06           C  
ATOM    121  O   ASP A  17      12.200 -19.225 -19.719  1.00 33.06           O  
ATOM    122  CG  ASP A  17      14.086 -16.547 -16.579  1.00 33.06           C  
ATOM    123  OD1 ASP A  17      14.826 -15.719 -17.153  1.00 33.06           O  
ATOM    124  OD2 ASP A  17      13.896 -16.534 -15.343  1.00 33.06           O  
ATOM    125  N   THR A  18      13.643 -18.833 -20.993  1.00 31.58           N  
ATOM    126  CA  THR A  18      13.803 -20.099 -21.700  1.00 31.58           C  
ATOM    127  C   THR A  18      14.964 -20.900 -21.118  1.00 31.58           C  
ATOM    128  CB  THR A  18      14.036 -19.872 -23.205  1.00 31.58           C  
ATOM    129  O   THR A  18      15.962 -20.327 -20.675  1.00 31.58           O  
ATOM    130  CG2 THR A  18      12.795 -19.289 -23.872  1.00 31.58           C  
ATOM    131  OG1 THR A  18      15.131 -18.965 -23.382  1.00 31.58           O  
ATOM    132  N   ILE A  19      14.754 -22.022 -20.322  1.00 33.52           N  
ATOM    133  CA  ILE A  19      15.630 -23.048 -19.766  1.00 33.52           C  
ATOM    134  C   ILE A  19      16.737 -23.377 -20.765  1.00 33.52           C  
ATOM    135  CB  ILE A  19      14.843 -24.326 -19.399  1.00 33.52           C  
ATOM    136  O   ILE A  19      16.470 -23.910 -21.844  1.00 33.52           O  
ATOM    137  CG1 ILE A  19      13.728 -23.997 -18.399  1.00 33.52           C  
ATOM    138  CG2 ILE A  19      15.783 -25.397 -18.838  1.00 33.52           C  
ATOM    139  CD1 ILE A  19      12.767 -25.150 -18.142  1.00 33.52           C  
ATOM    140  N   GLU A  20      17.499 -22.397 -21.314  1.00 27.76           N  
ATOM    141  CA  GLU A  20      18.630 -22.913 -22.080  1.00 27.76           C  
ATOM    142  C   GLU A  20      19.942 -22.723 -21.324  1.00 27.76           C  
ATOM    143  CB  GLU A  20      18.708 -22.232 -23.449  1.00 27.76           C  
ATOM    144  O   GLU A  20      20.217 -21.636 -20.811  1.00 27.76           O  
ATOM    145  CG  GLU A  20      17.969 -22.978 -24.550  1.00 27.76           C  
ATOM    146  CD  GLU A  20      18.138 -22.345 -25.922  1.00 27.76           C  
ATOM    147  OE1 GLU A  20      17.582 -22.877 -26.909  1.00 27.76           O  
ATOM    148  OE2 GLU A  20      18.834 -21.309 -26.011  1.00 27.76           O  
ATOM    149  N   THR A  21      20.455 -23.662 -20.547  1.00 26.70           N  
ATOM    150  CA  THR A  21      21.752 -24.125 -20.067  1.00 26.70           C  
ATOM    151  C   THR A  21      22.886 -23.428 -20.814  1.00 26.70           C  
ATOM    152  CB  THR A  21      21.893 -25.651 -20.222  1.00 26.70           C  
ATOM    153  O   THR A  21      23.011 -23.567 -22.032  1.00 26.70           O  
ATOM    154  CG2 THR A  21      21.261 -26.384 -19.044  1.00 26.70           C  
ATOM    155  OG1 THR A  21      21.245 -26.064 -21.431  1.00 26.70           O  
ATOM    156  N   VAL A  22      23.067 -22.096 -20.712  1.00 26.79           N  
ATOM    157  CA  VAL A  22      24.265 -21.468 -21.258  1.00 26.79           C  
ATOM    158  C   VAL A  22      25.430 -21.645 -20.286  1.00 26.79           C  
ATOM    159  CB  VAL A  22      24.038 -19.968 -21.549  1.00 26.79           C  
ATOM    160  O   VAL A  22      25.296 -21.372 -19.090  1.00 26.79           O  
ATOM    161  CG1 VAL A  22      25.314 -19.322 -22.085  1.00 26.79           C  
ATOM    162  CG2 VAL A  22      22.887 -19.785 -22.538  1.00 26.79           C  
ATOM    163  N   THR A  23      26.252 -22.718 -20.371  1.00 24.38           N  
ATOM    164  CA  THR A  23      27.662 -22.936 -20.069  1.00 24.38           C  
ATOM    165  C   THR A  23      28.457 -21.643 -20.233  1.00 24.38           C  
ATOM    166  CB  THR A  23      28.264 -24.029 -20.972  1.00 24.38           C  
ATOM    167  O   THR A  23      28.325 -20.951 -21.245  1.00 24.38           O  
ATOM    168  CG2 THR A  23      28.624 -25.272 -20.165  1.00 24.38           C  
ATOM    169  OG1 THR A  23      27.311 -24.386 -21.980  1.00 24.38           O  
ATOM    170  N   LEU A  24      28.688 -20.831 -19.179  1.00 27.12           N  
ATOM    171  CA  LEU A  24      29.438 -19.596 -18.982  1.00 27.12           C  
ATOM    172  C   LEU A  24      30.930 -19.826 -19.196  1.00 27.12           C  
ATOM    173  CB  LEU A  24      29.192 -19.037 -17.579  1.00 27.12           C  
ATOM    174  O   LEU A  24      31.487 -20.812 -18.708  1.00 27.12           O  
ATOM    175  CG  LEU A  24      27.784 -18.510 -17.296  1.00 27.12           C  
ATOM    176  CD1 LEU A  24      27.557 -18.385 -15.793  1.00 27.12           C  
ATOM    177  CD2 LEU A  24      27.565 -17.170 -17.988  1.00 27.12           C  
ATOM    178  N   PRO A  25      31.635 -19.173 -20.090  1.00 27.23           N  
ATOM    179  CA  PRO A  25      33.095 -19.045 -20.075  1.00 27.23           C  
ATOM    180  C   PRO A  25      33.591 -18.079 -19.002  1.00 27.23           C  
ATOM    181  CB  PRO A  25      33.416 -18.518 -21.476  1.00 27.23           C  
ATOM    182  O   PRO A  25      32.874 -17.151 -18.622  1.00 27.23           O  
ATOM    183  CG  PRO A  25      32.125 -17.958 -21.979  1.00 27.23           C  
ATOM    184  CD  PRO A  25      31.077 -18.149 -20.921  1.00 27.23           C  
ATOM    185  N   THR A  26      34.507 -18.568 -18.041  1.00 25.50           N  
ATOM    186  CA  THR A  26      35.516 -18.139 -17.079  1.00 25.50           C  
ATOM    187  C   THR A  26      36.204 -16.862 -17.551  1.00 25.50           C  
ATOM    188  CB  THR A  26      36.569 -19.238 -16.847  1.00 25.50           C  
ATOM    189  O   THR A  26      36.695 -16.795 -18.681  1.00 25.50           O  
ATOM    190  CG2 THR A  26      37.171 -19.136 -15.450  1.00 25.50           C  
ATOM    191  OG1 THR A  26      35.953 -20.523 -16.998  1.00 25.50           O  
ATOM    192  N   ILE A  27      35.756 -15.712 -17.179  1.00 28.37           N  
ATOM    193  CA  ILE A  27      36.555 -14.499 -17.310  1.00 28.37           C  
ATOM    194  C   ILE A  27      37.147 -14.121 -15.954  1.00 28.37           C  
ATOM    195  CB  ILE A  27      35.718 -13.329 -17.874  1.00 28.37           C  
ATOM    196  O   ILE A  27      36.426 -14.036 -14.957  1.00 28.37           O  
ATOM    197  CG1 ILE A  27      35.174 -13.682 -19.263  1.00 28.37           C  
ATOM    198  CG2 ILE A  27      36.550 -12.044 -17.923  1.00 28.37           C  
ATOM    199  CD1 ILE A  27      34.206 -12.653 -19.830  1.00 28.37           C  
ATOM    200  N   GLU A  28      38.455 -14.387 -15.676  1.00 26.57           N  
ATOM    201  CA  GLU A  28      39.737 -13.821 -15.266  1.00 26.57           C  
ATOM    202  C   GLU A  28      39.570 -12.394 -14.752  1.00 26.57           C  
ATOM    203  CB  GLU A  28      40.734 -13.850 -16.426  1.00 26.57           C  
ATOM    204  O   GLU A  28      38.931 -11.565 -15.404  1.00 26.57           O  
ATOM    205  CG  GLU A  28      41.465 -15.176 -16.577  1.00 26.57           C  
ATOM    206  CD  GLU A  28      42.541 -15.150 -17.651  1.00 26.57           C  
ATOM    207  OE1 GLU A  28      43.220 -16.182 -17.855  1.00 26.57           O  
ATOM    208  OE2 GLU A  28      42.706 -14.089 -18.293  1.00 26.57           O  
ATOM    209  N   THR A  29      39.719 -12.067 -13.464  1.00 28.38           N  
ATOM    210  CA  THR A  29      40.431 -11.268 -12.473  1.00 28.38           C  
ATOM    211  C   THR A  29      40.866  -9.932 -13.066  1.00 28.38           C  
ATOM    212  CB  THR A  29      41.663 -12.019 -11.932  1.00 28.38           C  
ATOM    213  O   THR A  29      41.431  -9.887 -14.161  1.00 28.38           O  
ATOM    214  CG2 THR A  29      41.286 -12.924 -10.764  1.00 28.38           C  
ATOM    215  OG1 THR A  29      42.226 -12.818 -12.980  1.00 28.38           O  
ATOM    216  N   LYS A  30      40.237  -8.709 -12.617  1.00 28.03           N  
ATOM    217  CA  LYS A  30      40.982  -7.507 -12.252  1.00 28.03           C  
ATOM    218  C   LYS A  30      40.046  -6.409 -11.757  1.00 28.03           C  
ATOM    219  CB  LYS A  30      41.801  -7.001 -13.440  1.00 28.03           C  
ATOM    220  O   LYS A  30      39.118  -6.011 -12.465  1.00 28.03           O  
ATOM    221  CG  LYS A  30      43.189  -7.616 -13.542  1.00 28.03           C  
ATOM    222  CD  LYS A  30      44.041  -6.904 -14.586  1.00 28.03           C  
ATOM    223  CE  LYS A  30      45.432  -7.514 -14.684  1.00 28.03           C  
ATOM    224  NZ  LYS A  30      46.264  -6.833 -15.720  1.00 28.03           N  
ATOM    225  N   THR A  31      39.946  -6.105 -10.378  1.00 32.15           N  
ATOM    226  CA  THR A  31      40.274  -4.794  -9.828  1.00 32.15           C  
ATOM    227  C   THR A  31      40.000  -4.753  -8.328  1.00 32.15           C  
ATOM    228  CB  THR A  31      39.477  -3.679 -10.530  1.00 32.15           C  
ATOM    229  O   THR A  31      38.976  -5.259  -7.864  1.00 32.15           O  
ATOM    230  CG2 THR A  31      39.881  -3.552 -11.995  1.00 32.15           C  
ATOM    231  OG1 THR A  31      38.078  -3.980 -10.456  1.00 32.15           O  
ATOM    232  N   ASP A  32      40.957  -4.919  -7.438  1.00 33.88           N  
ATOM    233  CA  ASP A  32      41.524  -4.144  -6.339  1.00 33.88           C  
ATOM    234  C   ASP A  32      40.697  -2.890  -6.066  1.00 33.88           C  
ATOM    235  CB  ASP A  32      42.974  -3.762  -6.643  1.00 33.88           C  
ATOM    236  O   ASP A  32      40.746  -1.928  -6.836  1.00 33.88           O  
ATOM    237  CG  ASP A  32      43.830  -3.642  -5.394  1.00 33.88           C  
ATOM    238  OD1 ASP A  32      43.317  -3.873  -4.278  1.00 33.88           O  
ATOM    239  OD2 ASP A  32      45.028  -3.311  -5.528  1.00 33.88           O  
ATOM    240  N   ASP A  33      39.584  -2.851  -5.246  1.00 42.53           N  
ATOM    241  CA  ASP A  33      39.235  -1.719  -4.394  1.00 42.53           C  
ATOM    242  C   ASP A  33      38.919  -2.178  -2.972  1.00 42.53           C  
ATOM    243  CB  ASP A  33      38.043  -0.956  -4.977  1.00 42.53           C  
ATOM    244  O   ASP A  33      37.955  -2.914  -2.751  1.00 42.53           O  
ATOM    245  CG  ASP A  33      38.457   0.160  -5.919  1.00 42.53           C  
ATOM    246  OD1 ASP A  33      39.639   0.567  -5.901  1.00 42.53           O  
ATOM    247  OD2 ASP A  33      37.593   0.640  -6.685  1.00 42.53           O  
ATOM    248  N   SER A  34      39.872  -2.614  -2.165  1.00 42.52           N  
ATOM    249  CA  SER A  34      40.156  -2.521  -0.737  1.00 42.52           C  
ATOM    250  C   SER A  34      39.714  -1.176  -0.171  1.00 42.52           C  
ATOM    251  CB  SER A  34      41.648  -2.730  -0.472  1.00 42.52           C  
ATOM    252  O   SER A  34      40.001  -0.858   0.985  1.00 42.52           O  
ATOM    253  OG  SER A  34      42.412  -1.683  -1.045  1.00 42.52           O  
ATOM    254  N   LYS A  35      38.376  -0.703  -0.281  1.00 37.88           N  
ATOM    255  CA  LYS A  35      37.764   0.134   0.748  1.00 37.88           C  
ATOM    256  C   LYS A  35      36.511  -0.524   1.317  1.00 37.88           C  
ATOM    257  CB  LYS A  35      37.423   1.514   0.184  1.00 37.88           C  
ATOM    258  O   LYS A  35      35.691  -1.062   0.569  1.00 37.88           O  
ATOM    259  CG  LYS A  35      38.623   2.437   0.036  1.00 37.88           C  
ATOM    260  CD  LYS A  35      38.195   3.866  -0.272  1.00 37.88           C  
ATOM    261  CE  LYS A  35      39.396   4.770  -0.516  1.00 37.88           C  
ATOM    262  NZ  LYS A  35      38.981   6.167  -0.841  1.00 37.88           N  
ATOM    263  N   PRO A  36      36.515  -1.043   2.527  1.00 47.02           N  
ATOM    264  CA  PRO A  36      35.250  -1.526   3.087  1.00 47.02           C  
ATOM    265  C   PRO A  36      34.085  -0.577   2.816  1.00 47.02           C  
ATOM    266  CB  PRO A  36      35.541  -1.618   4.587  1.00 47.02           C  
ATOM    267  O   PRO A  36      34.267   0.643   2.801  1.00 47.02           O  
ATOM    268  CG  PRO A  36      36.926  -1.076   4.742  1.00 47.02           C  
ATOM    269  CD  PRO A  36      37.439  -0.684   3.386  1.00 47.02           C  
ATOM    270  N   ALA A  37      33.293  -0.804   1.799  1.00 58.16           N  
ATOM    271  CA  ALA A  37      32.039  -0.093   1.567  1.00 58.16           C  
ATOM    272  C   ALA A  37      31.623   0.704   2.800  1.00 58.16           C  
ATOM    273  CB  ALA A  37      30.936  -1.074   1.174  1.00 58.16           C  
ATOM    274  O   ALA A  37      31.718   0.211   3.926  1.00 58.16           O  
ATOM    275  N   GLU A  38      32.071   1.936   3.125  1.00 56.93           N  
ATOM    276  CA  GLU A  38      31.464   2.815   4.120  1.00 56.93           C  
ATOM    277  C   GLU A  38      30.077   2.320   4.521  1.00 56.93           C  
ATOM    278  CB  GLU A  38      31.379   4.249   3.592  1.00 56.93           C  
ATOM    279  O   GLU A  38      29.256   1.995   3.661  1.00 56.93           O  
ATOM    280  CG  GLU A  38      31.871   5.298   4.578  1.00 56.93           C  
ATOM    281  CD  GLU A  38      31.795   6.716   4.034  1.00 56.93           C  
ATOM    282  OE1 GLU A  38      32.099   7.671   4.784  1.00 56.93           O  
ATOM    283  OE2 GLU A  38      31.428   6.872   2.848  1.00 56.93           O  
ATOM    284  N   LYS A  39      29.970   1.665   5.597  1.00 70.13           N  
ATOM    285  CA  LYS A  39      28.739   1.204   6.233  1.00 70.13           C  
ATOM    286  C   LYS A  39      27.655   2.276   6.175  1.00 70.13           C  
ATOM    287  CB  LYS A  39      29.003   0.804   7.686  1.00 70.13           C  
ATOM    288  O   LYS A  39      27.917   3.447   6.456  1.00 70.13           O  
ATOM    289  CG  LYS A  39      27.987  -0.177   8.252  1.00 70.13           C  
ATOM    290  CD  LYS A  39      28.405  -0.683   9.626  1.00 70.13           C  
ATOM    291  CE  LYS A  39      27.378  -1.647  10.204  1.00 70.13           C  
ATOM    292  NZ  LYS A  39      27.800  -2.173  11.537  1.00 70.13           N  
ATOM    293  N   TYR A  40      26.814   2.255   5.268  1.00 79.26           N  
ATOM    294  CA  TYR A  40      25.637   3.108   5.148  1.00 79.26           C  
ATOM    295  C   TYR A  40      25.126   3.529   6.520  1.00 79.26           C  
ATOM    296  CB  TYR A  40      24.528   2.388   4.376  1.00 79.26           C  
ATOM    297  O   TYR A  40      24.913   2.686   7.395  1.00 79.26           O  
ATOM    298  CG  TYR A  40      23.202   3.109   4.403  1.00 79.26           C  
ATOM    299  CD1 TYR A  40      22.127   2.604   5.131  1.00 79.26           C  
ATOM    300  CD2 TYR A  40      23.022   4.296   3.700  1.00 79.26           C  
ATOM    301  CE1 TYR A  40      20.903   3.265   5.157  1.00 79.26           C  
ATOM    302  CE2 TYR A  40      21.802   4.964   3.719  1.00 79.26           C  
ATOM    303  OH  TYR A  40      19.541   5.100   4.472  1.00 79.26           O  
ATOM    304  CZ  TYR A  40      20.751   4.442   4.450  1.00 79.26           C  
ATOM    305  N   LYS A  41      25.104   4.880   6.754  1.00 85.32           N  
ATOM    306  CA  LYS A  41      24.524   5.456   7.963  1.00 85.32           C  
ATOM    307  C   LYS A  41      23.126   6.007   7.694  1.00 85.32           C  
ATOM    308  CB  LYS A  41      25.425   6.560   8.519  1.00 85.32           C  
ATOM    309  O   LYS A  41      22.932   6.794   6.764  1.00 85.32           O  
ATOM    310  CG  LYS A  41      26.762   6.061   9.045  1.00 85.32           C  
ATOM    311  CD  LYS A  41      27.551   7.178   9.715  1.00 85.32           C  
ATOM    312  CE  LYS A  41      28.894   6.682  10.233  1.00 85.32           C  
ATOM    313  NZ  LYS A  41      29.662   7.769  10.912  1.00 85.32           N  
ATOM    314  N   ARG A  42      22.242   5.636   8.469  1.00 89.11           N  
ATOM    315  CA  ARG A  42      20.851   6.057   8.334  1.00 89.11           C  
ATOM    316  C   ARG A  42      20.698   7.544   8.634  1.00 89.11           C  
ATOM    317  CB  ARG A  42      19.949   5.240   9.262  1.00 89.11           C  
ATOM    318  O   ARG A  42      21.259   8.047   9.609  1.00 89.11           O  
ATOM    319  CG  ARG A  42      19.841   3.772   8.880  1.00 89.11           C  
ATOM    320  CD  ARG A  42      18.994   2.992   9.876  1.00 89.11           C  
ATOM    321  NE  ARG A  42      19.161   1.550   9.711  1.00 89.11           N  
ATOM    322  NH1 ARG A  42      18.497   1.020  11.860  1.00 89.11           N  
ATOM    323  NH2 ARG A  42      19.106  -0.640  10.401  1.00 89.11           N  
ATOM    324  CZ  ARG A  42      18.921   0.647  10.658  1.00 89.11           C  
ATOM    325  N   LYS A  43      20.003   8.163   7.748  1.00 95.11           N  
ATOM    326  CA  LYS A  43      19.661   9.565   7.971  1.00 95.11           C  
ATOM    327  C   LYS A  43      18.156   9.742   8.152  1.00 95.11           C  
ATOM    328  CB  LYS A  43      20.154  10.429   6.810  1.00 95.11           C  
ATOM    329  O   LYS A  43      17.384   9.536   7.214  1.00 95.11           O  
ATOM    330  CG  LYS A  43      21.667  10.442   6.647  1.00 95.11           C  
ATOM    331  CD  LYS A  43      22.098  11.350   5.502  1.00 95.11           C  
ATOM    332  CE  LYS A  43      23.608  11.330   5.310  1.00 95.11           C  
ATOM    333  NZ  LYS A  43      24.034  12.198   4.171  1.00 95.11           N  
ATOM    334  N   ILE A  44      17.835  10.217   9.333  1.00 97.59           N  
ATOM    335  CA  ILE A  44      16.425  10.365   9.675  1.00 97.59           C  
ATOM    336  C   ILE A  44      15.865  11.627   9.022  1.00 97.59           C  
ATOM    337  CB  ILE A  44      16.216  10.415  11.205  1.00 97.59           C  
ATOM    338  O   ILE A  44      16.510  12.678   9.035  1.00 97.59           O  
ATOM    339  CG1 ILE A  44      16.705   9.114  11.853  1.00 97.59           C  
ATOM    340  CG2 ILE A  44      14.745  10.675  11.542  1.00 97.59           C  
ATOM    341  CD1 ILE A  44      16.680   9.134  13.376  1.00 97.59           C  
ATOM    342  N   VAL A  45      14.752  11.482   8.448  1.00 98.02           N  
ATOM    343  CA  VAL A  45      14.011  12.618   7.909  1.00 98.02           C  
ATOM    344  C   VAL A  45      12.952  13.067   8.913  1.00 98.02           C  
ATOM    345  CB  VAL A  45      13.350  12.273   6.556  1.00 98.02           C  
ATOM    346  O   VAL A  45      11.844  12.525   8.941  1.00 98.02           O  
ATOM    347  CG1 VAL A  45      12.706  13.513   5.937  1.00 98.02           C  
ATOM    348  CG2 VAL A  45      14.376  11.667   5.600  1.00 98.02           C  
ATOM    349  N   TRP A  46      13.252  14.059   9.785  1.00 97.91           N  
ATOM    350  CA  TRP A  46      12.457  14.438  10.948  1.00 97.91           C  
ATOM    351  C   TRP A  46      11.122  15.040  10.523  1.00 97.91           C  
ATOM    352  CB  TRP A  46      13.225  15.434  11.822  1.00 97.91           C  
ATOM    353  O   TRP A  46      10.119  14.901  11.226  1.00 97.91           O  
ATOM    354  CG  TRP A  46      14.310  14.810  12.647  1.00 97.91           C  
ATOM    355  CD1 TRP A  46      15.658  14.899  12.439  1.00 97.91           C  
ATOM    356  CD2 TRP A  46      14.136  13.996  13.811  1.00 97.91           C  
ATOM    357  CE2 TRP A  46      15.424  13.626  14.258  1.00 97.91           C  
ATOM    358  CE3 TRP A  46      13.015  13.544  14.521  1.00 97.91           C  
ATOM    359  NE1 TRP A  46      16.334  14.189  13.404  1.00 97.91           N  
ATOM    360  CH2 TRP A  46      14.508  12.395  16.060  1.00 97.91           C  
ATOM    361  CZ2 TRP A  46      15.621  12.823  15.384  1.00 97.91           C  
ATOM    362  CZ3 TRP A  46      13.214  12.745  15.641  1.00 97.91           C  
ATOM    363  N   ARG A  47      11.138  15.635   9.323  1.00 97.90           N  
ATOM    364  CA  ARG A  47       9.869  16.130   8.800  1.00 97.90           C  
ATOM    365  C   ARG A  47       8.850  15.002   8.677  1.00 97.90           C  
ATOM    366  CB  ARG A  47      10.073  16.802   7.440  1.00 97.90           C  
ATOM    367  O   ARG A  47       7.694  15.156   9.077  1.00 97.90           O  
ATOM    368  CG  ARG A  47       8.796  17.356   6.829  1.00 97.90           C  
ATOM    369  CD  ARG A  47       9.054  18.005   5.477  1.00 97.90           C  
ATOM    370  NE  ARG A  47       9.378  17.013   4.456  1.00 97.90           N  
ATOM    371  NH1 ARG A  47      10.275  18.535   2.967  1.00 97.90           N  
ATOM    372  NH2 ARG A  47      10.201  16.307   2.431  1.00 97.90           N  
ATOM    373  CZ  ARG A  47       9.951  17.287   3.287  1.00 97.90           C  
ATOM    374  N   ASN A  48       9.247  13.853   8.135  1.00 97.88           N  
ATOM    375  CA  ASN A  48       8.369  12.698   7.983  1.00 97.88           C  
ATOM    376  C   ASN A  48       7.936  12.140   9.336  1.00 97.88           C  
ATOM    377  CB  ASN A  48       9.053  11.608   7.154  1.00 97.88           C  
ATOM    378  O   ASN A  48       6.778  11.758   9.513  1.00 97.88           O  
ATOM    379  CG  ASN A  48       9.185  11.984   5.691  1.00 97.88           C  
ATOM    380  ND2 ASN A  48       9.709  11.066   4.889  1.00 97.88           N  
ATOM    381  OD1 ASN A  48       8.819  13.090   5.286  1.00 97.88           O  
ATOM    382  N   VAL A  49       8.897  12.153  10.257  1.00 98.36           N  
ATOM    383  CA  VAL A  49       8.589  11.644  11.589  1.00 98.36           C  
ATOM    384  C   VAL A  49       7.463  12.469  12.209  1.00 98.36           C  
ATOM    385  CB  VAL A  49       9.832  11.665  12.507  1.00 98.36           C  
ATOM    386  O   VAL A  49       6.477  11.915  12.701  1.00 98.36           O  
ATOM    387  CG1 VAL A  49       9.454  11.283  13.937  1.00 98.36           C  
ATOM    388  CG2 VAL A  49      10.909  10.726  11.966  1.00 98.36           C  
ATOM    389  N   ILE A  50       7.595  13.780  12.196  1.00 98.43           N  
ATOM    390  CA  ILE A  50       6.620  14.695  12.780  1.00 98.43           C  
ATOM    391  C   ILE A  50       5.274  14.532  12.078  1.00 98.43           C  
ATOM    392  CB  ILE A  50       7.097  16.162  12.691  1.00 98.43           C  
ATOM    393  O   ILE A  50       4.232  14.442  12.732  1.00 98.43           O  
ATOM    394  CG1 ILE A  50       8.313  16.384  13.598  1.00 98.43           C  
ATOM    395  CG2 ILE A  50       5.961  17.122  13.054  1.00 98.43           C  
ATOM    396  CD1 ILE A  50       9.045  17.694  13.343  1.00 98.43           C  
ATOM    397  N   LEU A  51       5.255  14.404  10.767  1.00 97.98           N  
ATOM    398  CA  LEU A  51       4.021  14.287   9.999  1.00 97.98           C  
ATOM    399  C   LEU A  51       3.305  12.978  10.317  1.00 97.98           C  
ATOM    400  CB  LEU A  51       4.313  14.370   8.498  1.00 97.98           C  
ATOM    401  O   LEU A  51       2.083  12.959  10.483  1.00 97.98           O  
ATOM    402  CG  LEU A  51       4.726  15.743   7.963  1.00 97.98           C  
ATOM    403  CD1 LEU A  51       5.057  15.655   6.477  1.00 97.98           C  
ATOM    404  CD2 LEU A  51       3.623  16.767   8.211  1.00 97.98           C  
ATOM    405  N   PHE A  52       4.074  11.909  10.470  1.00 98.28           N  
ATOM    406  CA  PHE A  52       3.446  10.622  10.747  1.00 98.28           C  
ATOM    407  C   PHE A  52       2.951  10.560  12.187  1.00 98.28           C  
ATOM    408  CB  PHE A  52       4.425   9.476  10.477  1.00 98.28           C  
ATOM    409  O   PHE A  52       1.947   9.906  12.476  1.00 98.28           O  
ATOM    410  CG  PHE A  52       4.450   9.023   9.042  1.00 98.28           C  
ATOM    411  CD1 PHE A  52       3.322   8.460   8.457  1.00 98.28           C  
ATOM    412  CD2 PHE A  52       5.601   9.160   8.279  1.00 98.28           C  
ATOM    413  CE1 PHE A  52       3.342   8.040   7.129  1.00 98.28           C  
ATOM    414  CE2 PHE A  52       5.629   8.742   6.951  1.00 98.28           C  
ATOM    415  CZ  PHE A  52       4.499   8.182   6.378  1.00 98.28           C  
ATOM    416  N   VAL A  53       3.672  11.220  13.108  1.00 98.47           N  
ATOM    417  CA  VAL A  53       3.173  11.307  14.476  1.00 98.47           C  
ATOM    418  C   VAL A  53       1.840  12.051  14.494  1.00 98.47           C  
ATOM    419  CB  VAL A  53       4.188  12.009  15.406  1.00 98.47           C  
ATOM    420  O   VAL A  53       0.877  11.597  15.117  1.00 98.47           O  
ATOM    421  CG1 VAL A  53       3.540  12.362  16.744  1.00 98.47           C  
ATOM    422  CG2 VAL A  53       5.415  11.125  15.620  1.00 98.47           C  
ATOM    423  N   TYR A  54       1.772  13.158  13.821  1.00 98.23           N  
ATOM    424  CA  TYR A  54       0.528  13.914  13.729  1.00 98.23           C  
ATOM    425  C   TYR A  54      -0.569  13.082  13.076  1.00 98.23           C  
ATOM    426  CB  TYR A  54       0.743  15.208  12.937  1.00 98.23           C  
ATOM    427  O   TYR A  54      -1.692  13.019  13.580  1.00 98.23           O  
ATOM    428  CG  TYR A  54      -0.540  15.895  12.538  1.00 98.23           C  
ATOM    429  CD1 TYR A  54      -1.040  15.782  11.242  1.00 98.23           C  
ATOM    430  CD2 TYR A  54      -1.255  16.659  13.454  1.00 98.23           C  
ATOM    431  CE1 TYR A  54      -2.220  16.415  10.869  1.00 98.23           C  
ATOM    432  CE2 TYR A  54      -2.437  17.297  13.092  1.00 98.23           C  
ATOM    433  OH  TYR A  54      -4.081  17.798  11.435  1.00 98.23           O  
ATOM    434  CZ  TYR A  54      -2.911  17.169  11.799  1.00 98.23           C  
ATOM    435  N   LEU A  55      -0.174  12.484  11.989  1.00 98.23           N  
ATOM    436  CA  LEU A  55      -1.141  11.690  11.239  1.00 98.23           C  
ATOM    437  C   LEU A  55      -1.751  10.603  12.118  1.00 98.23           C  
ATOM    438  CB  LEU A  55      -0.479  11.058  10.011  1.00 98.23           C  
ATOM    439  O   LEU A  55      -2.971  10.430  12.142  1.00 98.23           O  
ATOM    440  CG  LEU A  55      -1.388  10.229   9.102  1.00 98.23           C  
ATOM    441  CD1 LEU A  55      -2.485  11.106   8.508  1.00 98.23           C  
ATOM    442  CD2 LEU A  55      -0.575   9.559   8.000  1.00 98.23           C  
ATOM    443  N   HIS A  56      -0.992   9.892  12.916  1.00 98.60           N  
ATOM    444  CA  HIS A  56      -1.473   8.793  13.746  1.00 98.60           C  
ATOM    445  C   HIS A  56      -2.282   9.311  14.930  1.00 98.60           C  
ATOM    446  CB  HIS A  56      -0.301   7.944  14.241  1.00 98.60           C  
ATOM    447  O   HIS A  56      -3.280   8.700  15.319  1.00 98.60           O  
ATOM    448  CG  HIS A  56       0.293   7.067  13.185  1.00 98.60           C  
ATOM    449  CD2 HIS A  56       0.125   5.749  12.926  1.00 98.60           C  
ATOM    450  ND1 HIS A  56       1.184   7.536  12.244  1.00 98.60           N  
ATOM    451  CE1 HIS A  56       1.539   6.541  11.449  1.00 98.60           C  
ATOM    452  NE2 HIS A  56       0.910   5.446  11.841  1.00 98.60           N  
ATOM    453  N   MET A  57      -1.882  10.489  15.497  1.00 98.70           N  
ATOM    454  CA  MET A  57      -2.675  11.094  16.563  1.00 98.70           C  
ATOM    455  C   MET A  57      -4.031  11.555  16.039  1.00 98.70           C  
ATOM    456  CB  MET A  57      -1.927  12.273  17.187  1.00 98.70           C  
ATOM    457  O   MET A  57      -5.056  11.350  16.691  1.00 98.70           O  
ATOM    458  CG  MET A  57      -0.639  11.878  17.892  1.00 98.70           C  
ATOM    459  SD  MET A  57      -0.916  10.650  19.227  1.00 98.70           S  
ATOM    460  CE  MET A  57      -1.858  11.662  20.402  1.00 98.70           C  
ATOM    461  N   ALA A  58      -4.046  12.176  14.864  1.00 98.65           N  
ATOM    462  CA  ALA A  58      -5.288  12.605  14.225  1.00 98.65           C  
ATOM    463  C   ALA A  58      -6.187  11.412  13.918  1.00 98.65           C  
ATOM    464  CB  ALA A  58      -4.987  13.385  12.947  1.00 98.65           C  
ATOM    465  O   ALA A  58      -7.406  11.483  14.096  1.00 98.65           O  
ATOM    466  N   ALA A  59      -5.579  10.341  13.489  1.00 98.69           N  
ATOM    467  CA  ALA A  59      -6.328   9.129  13.169  1.00 98.69           C  
ATOM    468  C   ALA A  59      -6.969   8.535  14.420  1.00 98.69           C  
ATOM    469  CB  ALA A  59      -5.417   8.101  12.502  1.00 98.69           C  
ATOM    470  O   ALA A  59      -8.118   8.090  14.384  1.00 98.69           O  
ATOM    471  N   LEU A  60      -6.212   8.516  15.546  1.00 98.64           N  
ATOM    472  CA  LEU A  60      -6.765   8.010  16.798  1.00 98.64           C  
ATOM    473  C   LEU A  60      -7.987   8.819  17.218  1.00 98.64           C  
ATOM    474  CB  LEU A  60      -5.708   8.049  17.904  1.00 98.64           C  
ATOM    475  O   LEU A  60      -8.994   8.252  17.650  1.00 98.64           O  
ATOM    476  CG  LEU A  60      -4.588   7.012  17.809  1.00 98.64           C  
ATOM    477  CD1 LEU A  60      -3.540   7.262  18.888  1.00 98.64           C  
ATOM    478  CD2 LEU A  60      -5.154   5.601  17.923  1.00 98.64           C  
ATOM    479  N   TYR A  61      -7.904  10.111  17.089  1.00 98.64           N  
ATOM    480  CA  TYR A  61      -9.049  10.973  17.360  1.00 98.64           C  
ATOM    481  C   TYR A  61     -10.195  10.675  16.400  1.00 98.64           C  
ATOM    482  CB  TYR A  61      -8.650  12.448  17.254  1.00 98.64           C  
ATOM    483  O   TYR A  61     -11.356  10.613  16.811  1.00 98.64           O  
ATOM    484  CG  TYR A  61      -9.760  13.405  17.614  1.00 98.64           C  
ATOM    485  CD1 TYR A  61     -10.156  14.407  16.731  1.00 98.64           C  
ATOM    486  CD2 TYR A  61     -10.415  13.310  18.837  1.00 98.64           C  
ATOM    487  CE1 TYR A  61     -11.177  15.292  17.059  1.00 98.64           C  
ATOM    488  CE2 TYR A  61     -11.437  14.190  19.176  1.00 98.64           C  
ATOM    489  OH  TYR A  61     -12.823  16.049  18.612  1.00 98.64           O  
ATOM    490  CZ  TYR A  61     -11.811  15.176  18.282  1.00 98.64           C  
ATOM    491  N   GLY A  62      -9.861  10.538  15.116  1.00 98.67           N  
ATOM    492  CA  GLY A  62     -10.866  10.151  14.139  1.00 98.67           C  
ATOM    493  C   GLY A  62     -11.556   8.844  14.479  1.00 98.67           C  
ATOM    494  O   GLY A  62     -12.775   8.724  14.335  1.00 98.67           O  
ATOM    495  N   ALA A  63     -10.783   7.838  14.919  1.00 98.41           N  
ATOM    496  CA  ALA A  63     -11.351   6.562  15.347  1.00 98.41           C  
ATOM    497  C   ALA A  63     -12.331   6.758  16.500  1.00 98.41           C  
ATOM    498  CB  ALA A  63     -10.242   5.595  15.753  1.00 98.41           C  
ATOM    499  O   ALA A  63     -13.408   6.158  16.516  1.00 98.41           O  
ATOM    500  N   TYR A  64     -11.960   7.569  17.459  1.00 98.41           N  
ATOM    501  CA  TYR A  64     -12.831   7.911  18.577  1.00 98.41           C  
ATOM    502  C   TYR A  64     -14.120   8.559  18.087  1.00 98.41           C  
ATOM    503  CB  TYR A  64     -12.113   8.850  19.551  1.00 98.41           C  
ATOM    504  O   TYR A  64     -15.215   8.169  18.501  1.00 98.41           O  
ATOM    505  CG  TYR A  64     -13.033   9.509  20.549  1.00 98.41           C  
ATOM    506  CD1 TYR A  64     -13.387  10.850  20.421  1.00 98.41           C  
ATOM    507  CD2 TYR A  64     -13.551   8.792  21.623  1.00 98.41           C  
ATOM    508  CE1 TYR A  64     -14.233  11.462  21.339  1.00 98.41           C  
ATOM    509  CE2 TYR A  64     -14.398   9.394  22.548  1.00 98.41           C  
ATOM    510  OH  TYR A  64     -15.572  11.328  23.310  1.00 98.41           O  
ATOM    511  CZ  TYR A  64     -14.733  10.727  22.397  1.00 98.41           C  
ATOM    512  N   LEU A  65     -14.060   9.498  17.149  1.00 98.54           N  
ATOM    513  CA  LEU A  65     -15.227  10.197  16.622  1.00 98.54           C  
ATOM    514  C   LEU A  65     -16.113   9.248  15.822  1.00 98.54           C  
ATOM    515  CB  LEU A  65     -14.795  11.374  15.743  1.00 98.54           C  
ATOM    516  O   LEU A  65     -17.336   9.406  15.798  1.00 98.54           O  
ATOM    517  CG  LEU A  65     -14.091  12.529  16.456  1.00 98.54           C  
ATOM    518  CD1 LEU A  65     -13.728  13.625  15.459  1.00 98.54           C  
ATOM    519  CD2 LEU A  65     -14.970  13.085  17.572  1.00 98.54           C  
ATOM    520  N   MET A  66     -15.463   8.323  15.153  1.00 97.55           N  
ATOM    521  CA  MET A  66     -16.212   7.344  14.369  1.00 97.55           C  
ATOM    522  C   MET A  66     -17.155   6.541  15.259  1.00 97.55           C  
ATOM    523  CB  MET A  66     -15.260   6.402  13.632  1.00 97.55           C  
ATOM    524  O   MET A  66     -18.266   6.203  14.847  1.00 97.55           O  
ATOM    525  CG  MET A  66     -15.951   5.495  12.627  1.00 97.55           C  
ATOM    526  SD  MET A  66     -14.762   4.612  11.543  1.00 97.55           S  
ATOM    527  CE  MET A  66     -15.159   2.893  11.966  1.00 97.55           C  
ATOM    528  N   LEU A  67     -16.813   6.327  16.570  1.00 96.93           N  
ATOM    529  CA  LEU A  67     -17.578   5.493  17.490  1.00 96.93           C  
ATOM    530  C   LEU A  67     -18.495   6.345  18.362  1.00 96.93           C  
ATOM    531  CB  LEU A  67     -16.639   4.667  18.373  1.00 96.93           C  
ATOM    532  O   LEU A  67     -19.424   5.827  18.984  1.00 96.93           O  
ATOM    533  CG  LEU A  67     -15.735   3.666  17.650  1.00 96.93           C  
ATOM    534  CD1 LEU A  67     -14.753   3.035  18.631  1.00 96.93           C  
ATOM    535  CD2 LEU A  67     -16.570   2.595  16.957  1.00 96.93           C  
ATOM    536  N   THR A  68     -18.404   7.608  18.378  1.00 97.66           N  
ATOM    537  CA  THR A  68     -19.134   8.426  19.339  1.00 97.66           C  
ATOM    538  C   THR A  68     -20.081   9.386  18.623  1.00 97.66           C  
ATOM    539  CB  THR A  68     -18.172   9.226  20.238  1.00 97.66           C  
ATOM    540  O   THR A  68     -21.253   9.497  18.989  1.00 97.66           O  
ATOM    541  CG2 THR A  68     -17.345   8.297  21.120  1.00 97.66           C  
ATOM    542  OG1 THR A  68     -17.289   9.997  19.414  1.00 97.66           O  
ATOM    543  N   SER A  69     -19.611  10.062  17.548  1.00 97.74           N  
ATOM    544  CA  SER A  69     -20.430  11.183  17.100  1.00 97.74           C  
ATOM    545  C   SER A  69     -20.629  11.154  15.588  1.00 97.74           C  
ATOM    546  CB  SER A  69     -19.795  12.511  17.514  1.00 97.74           C  
ATOM    547  O   SER A  69     -21.487  11.861  15.056  1.00 97.74           O  
ATOM    548  OG  SER A  69     -18.520  12.666  16.915  1.00 97.74           O  
ATOM    549  N   CYS A  70     -19.847  10.308  14.828  1.00 97.56           N  
ATOM    550  CA  CYS A  70     -19.935  10.315  13.372  1.00 97.56           C  
ATOM    551  C   CYS A  70     -21.239   9.684  12.902  1.00 97.56           C  
ATOM    552  CB  CYS A  70     -18.748   9.571  12.761  1.00 97.56           C  
ATOM    553  O   CYS A  70     -21.702   8.699  13.480  1.00 97.56           O  
ATOM    554  SG  CYS A  70     -18.812   9.454  10.959  1.00 97.56           S  
ATOM    555  N   LYS A  71     -21.905  10.375  11.931  1.00 98.39           N  
ATOM    556  CA  LYS A  71     -23.080   9.765  11.316  1.00 98.39           C  
ATOM    557  C   LYS A  71     -22.731   8.428  10.669  1.00 98.39           C  
ATOM    558  CB  LYS A  71     -23.693  10.705  10.277  1.00 98.39           C  
ATOM    559  O   LYS A  71     -21.622   8.249  10.160  1.00 98.39           O  
ATOM    560  CG  LYS A  71     -24.246  11.997  10.862  1.00 98.39           C  
ATOM    561  CD  LYS A  71     -24.897  12.862   9.790  1.00 98.39           C  
ATOM    562  CE  LYS A  71     -25.477  14.140  10.378  1.00 98.39           C  
ATOM    563  NZ  LYS A  71     -26.149  14.974   9.337  1.00 98.39           N  
ATOM    564  N   LEU A  72     -23.630   7.482  10.719  1.00 98.09           N  
ATOM    565  CA  LEU A  72     -23.408   6.165  10.132  1.00 98.09           C  
ATOM    566  C   LEU A  72     -23.090   6.280   8.645  1.00 98.09           C  
ATOM    567  CB  LEU A  72     -24.636   5.274  10.336  1.00 98.09           C  
ATOM    568  O   LEU A  72     -22.186   5.607   8.146  1.00 98.09           O  
ATOM    569  CG  LEU A  72     -24.549   3.858   9.764  1.00 98.09           C  
ATOM    570  CD1 LEU A  72     -23.364   3.114  10.371  1.00 98.09           C  
ATOM    571  CD2 LEU A  72     -25.848   3.099  10.014  1.00 98.09           C  
ATOM    572  N   ILE A  73     -23.790   7.139   7.909  1.00 98.35           N  
ATOM    573  CA  ILE A  73     -23.582   7.321   6.477  1.00 98.35           C  
ATOM    574  C   ILE A  73     -22.174   7.855   6.224  1.00 98.35           C  
ATOM    575  CB  ILE A  73     -24.634   8.275   5.869  1.00 98.35           C  
ATOM    576  O   ILE A  73     -21.554   7.534   5.208  1.00 98.35           O  
ATOM    577  CG1 ILE A  73     -24.547   8.261   4.339  1.00 98.35           C  
ATOM    578  CG2 ILE A  73     -24.455   9.695   6.415  1.00 98.35           C  
ATOM    579  CD1 ILE A  73     -25.738   8.909   3.645  1.00 98.35           C  
ATOM    580  N   THR A  74     -21.586   8.653   7.109  1.00 98.50           N  
ATOM    581  CA  THR A  74     -20.225   9.168   7.012  1.00 98.50           C  
ATOM    582  C   THR A  74     -19.207   8.046   7.193  1.00 98.50           C  
ATOM    583  CB  THR A  74     -19.968  10.270   8.057  1.00 98.50           C  
ATOM    584  O   THR A  74     -18.208   7.985   6.473  1.00 98.50           O  
ATOM    585  CG2 THR A  74     -18.550  10.820   7.940  1.00 98.50           C  
ATOM    586  OG1 THR A  74     -20.901  11.339   7.854  1.00 98.50           O  
ATOM    587  N   ALA A  75     -19.517   7.197   8.148  1.00 98.36           N  
ATOM    588  CA  ALA A  75     -18.655   6.036   8.357  1.00 98.36           C  
ATOM    589  C   ALA A  75     -18.639   5.136   7.125  1.00 98.36           C  
ATOM    590  CB  ALA A  75     -19.112   5.248   9.582  1.00 98.36           C  
ATOM    591  O   ALA A  75     -17.580   4.658   6.712  1.00 98.36           O  
ATOM    592  N   ILE A  76     -19.797   4.859   6.494  1.00 98.39           N  
ATOM    593  CA  ILE A  76     -19.913   4.051   5.285  1.00 98.39           C  
ATOM    594  C   ILE A  76     -19.136   4.711   4.147  1.00 98.39           C  
ATOM    595  CB  ILE A  76     -21.390   3.849   4.879  1.00 98.39           C  
ATOM    596  O   ILE A  76     -18.444   4.032   3.385  1.00 98.39           O  
ATOM    597  CG1 ILE A  76     -22.104   2.950   5.894  1.00 98.39           C  
ATOM    598  CG2 ILE A  76     -21.487   3.265   3.467  1.00 98.39           C  
ATOM    599  CD1 ILE A  76     -23.609   2.850   5.682  1.00 98.39           C  
ATOM    600  N   TRP A  77     -19.255   6.051   4.058  1.00 98.58           N  
ATOM    601  CA  TRP A  77     -18.513   6.830   3.072  1.00 98.58           C  
ATOM    602  C   TRP A  77     -17.011   6.610   3.224  1.00 98.58           C  
ATOM    603  CB  TRP A  77     -18.840   8.320   3.206  1.00 98.58           C  
ATOM    604  O   TRP A  77     -16.306   6.393   2.236  1.00 98.58           O  
ATOM    605  CG  TRP A  77     -18.042   9.202   2.293  1.00 98.58           C  
ATOM    606  CD1 TRP A  77     -17.165  10.186   2.657  1.00 98.58           C  
ATOM    607  CD2 TRP A  77     -18.054   9.184   0.862  1.00 98.58           C  
ATOM    608  CE2 TRP A  77     -17.158  10.184   0.424  1.00 98.58           C  
ATOM    609  CE3 TRP A  77     -18.735   8.417  -0.093  1.00 98.58           C  
ATOM    610  NE1 TRP A  77     -16.630  10.780   1.538  1.00 98.58           N  
ATOM    611  CH2 TRP A  77     -17.604   9.673  -1.843  1.00 98.58           C  
ATOM    612  CZ2 TRP A  77     -16.925  10.437  -0.930  1.00 98.58           C  
ATOM    613  CZ3 TRP A  77     -18.502   8.670  -1.440  1.00 98.58           C  
ATOM    614  N   ALA A  78     -16.485   6.647   4.420  1.00 98.56           N  
ATOM    615  CA  ALA A  78     -15.069   6.415   4.695  1.00 98.56           C  
ATOM    616  C   ALA A  78     -14.652   5.009   4.274  1.00 98.56           C  
ATOM    617  CB  ALA A  78     -14.772   6.634   6.176  1.00 98.56           C  
ATOM    618  O   ALA A  78     -13.602   4.825   3.654  1.00 98.56           O  
ATOM    619  N   ILE A  79     -15.484   4.027   4.563  1.00 98.38           N  
ATOM    620  CA  ILE A  79     -15.196   2.634   4.239  1.00 98.38           C  
ATOM    621  C   ILE A  79     -15.160   2.454   2.723  1.00 98.38           C  
ATOM    622  CB  ILE A  79     -16.237   1.681   4.868  1.00 98.38           C  
ATOM    623  O   ILE A  79     -14.284   1.766   2.194  1.00 98.38           O  
ATOM    624  CG1 ILE A  79     -16.090   1.661   6.393  1.00 98.38           C  
ATOM    625  CG2 ILE A  79     -16.099   0.271   4.286  1.00 98.38           C  
ATOM    626  CD1 ILE A  79     -17.239   0.973   7.117  1.00 98.38           C  
ATOM    627  N   LEU A  80     -16.089   3.092   1.991  1.00 98.56           N  
ATOM    628  CA  LEU A  80     -16.121   3.012   0.534  1.00 98.56           C  
ATOM    629  C   LEU A  80     -14.867   3.636  -0.071  1.00 98.56           C  
ATOM    630  CB  LEU A  80     -17.368   3.711  -0.014  1.00 98.56           C  
ATOM    631  O   LEU A  80     -14.291   3.090  -1.014  1.00 98.56           O  
ATOM    632  CG  LEU A  80     -18.705   3.015   0.248  1.00 98.56           C  
ATOM    633  CD1 LEU A  80     -19.858   3.876  -0.256  1.00 98.56           C  
ATOM    634  CD2 LEU A  80     -18.730   1.640  -0.411  1.00 98.56           C  
ATOM    635  N   LEU A  81     -14.464   4.753   0.480  1.00 98.76           N  
ATOM    636  CA  LEU A  81     -13.261   5.418  -0.009  1.00 98.76           C  
ATOM    637  C   LEU A  81     -12.020   4.582   0.283  1.00 98.76           C  
ATOM    638  CB  LEU A  81     -13.118   6.804   0.627  1.00 98.76           C  
ATOM    639  O   LEU A  81     -11.082   4.555  -0.517  1.00 98.76           O  
ATOM    640  CG  LEU A  81     -14.130   7.861   0.183  1.00 98.76           C  
ATOM    641  CD1 LEU A  81     -13.970   9.129   1.015  1.00 98.76           C  
ATOM    642  CD2 LEU A  81     -13.968   8.167  -1.302  1.00 98.76           C  
ATOM    643  N   TYR A  82     -12.000   3.953   1.477  1.00 98.69           N  
ATOM    644  CA  TYR A  82     -10.932   3.020   1.817  1.00 98.69           C  
ATOM    645  C   TYR A  82     -10.808   1.926   0.763  1.00 98.69           C  
ATOM    646  CB  TYR A  82     -11.181   2.394   3.192  1.00 98.69           C  
ATOM    647  O   TYR A  82      -9.708   1.637   0.285  1.00 98.69           O  
ATOM    648  CG  TYR A  82     -10.325   1.184   3.473  1.00 98.69           C  
ATOM    649  CD1 TYR A  82     -10.871  -0.098   3.463  1.00 98.69           C  
ATOM    650  CD2 TYR A  82      -8.969   1.319   3.751  1.00 98.69           C  
ATOM    651  CE1 TYR A  82     -10.086  -1.216   3.723  1.00 98.69           C  
ATOM    652  CE2 TYR A  82      -8.174   0.208   4.012  1.00 98.69           C  
ATOM    653  OH  TYR A  82      -7.958  -2.157   4.254  1.00 98.69           O  
ATOM    654  CZ  TYR A  82      -8.740  -1.054   3.996  1.00 98.69           C  
ATOM    655  N   GLN A  83     -11.981   1.360   0.367  1.00 98.49           N  
ATOM    656  CA  GLN A  83     -11.980   0.301  -0.637  1.00 98.49           C  
ATOM    657  C   GLN A  83     -11.526   0.830  -1.994  1.00 98.49           C  
ATOM    658  CB  GLN A  83     -13.370  -0.327  -0.757  1.00 98.49           C  
ATOM    659  O   GLN A  83     -10.708   0.202  -2.669  1.00 98.49           O  
ATOM    660  CG  GLN A  83     -13.847  -1.013   0.516  1.00 98.49           C  
ATOM    661  CD  GLN A  83     -12.992  -2.207   0.895  1.00 98.49           C  
ATOM    662  NE2 GLN A  83     -13.208  -3.330   0.219  1.00 98.49           N  
ATOM    663  OE1 GLN A  83     -12.143  -2.121   1.788  1.00 98.49           O  
ATOM    664  N   ALA A  84     -11.973   2.012  -2.324  1.00 98.74           N  
ATOM    665  CA  ALA A  84     -11.603   2.624  -3.598  1.00 98.74           C  
ATOM    666  C   ALA A  84     -10.100   2.883  -3.665  1.00 98.74           C  
ATOM    667  CB  ALA A  84     -12.374   3.925  -3.808  1.00 98.74           C  
ATOM    668  O   ALA A  84      -9.449   2.543  -4.656  1.00 98.74           O  
ATOM    669  N   GLY A  85      -9.553   3.493  -2.587  1.00 98.67           N  
ATOM    670  CA  GLY A  85      -8.116   3.707  -2.539  1.00 98.67           C  
ATOM    671  C   GLY A  85      -7.318   2.417  -2.585  1.00 98.67           C  
ATOM    672  O   GLY A  85      -6.304   2.333  -3.280  1.00 98.67           O  
ATOM    673  N   GLY A  86      -7.830   1.395  -1.814  1.00 98.54           N  
ATOM    674  CA  GLY A  86      -7.201   0.084  -1.851  1.00 98.54           C  
ATOM    675  C   GLY A  86      -7.149  -0.513  -3.244  1.00 98.54           C  
ATOM    676  O   GLY A  86      -6.125  -1.067  -3.650  1.00 98.54           O  
ATOM    677  N   LEU A  87      -8.230  -0.403  -4.026  1.00 98.79           N  
ATOM    678  CA  LEU A  87      -8.298  -0.918  -5.389  1.00 98.79           C  
ATOM    679  C   LEU A  87      -7.355  -0.149  -6.309  1.00 98.79           C  
ATOM    680  CB  LEU A  87      -9.730  -0.835  -5.923  1.00 98.79           C  
ATOM    681  O   LEU A  87      -6.778  -0.724  -7.235  1.00 98.79           O  
ATOM    682  CG  LEU A  87     -10.729  -1.837  -5.343  1.00 98.79           C  
ATOM    683  CD1 LEU A  87     -12.153  -1.452  -5.731  1.00 98.79           C  
ATOM    684  CD2 LEU A  87     -10.405  -3.250  -5.816  1.00 98.79           C  
ATOM    685  N   GLY A  88      -7.222   1.209  -6.033  1.00 98.74           N  
ATOM    686  CA  GLY A  88      -6.252   1.987  -6.788  1.00 98.74           C  
ATOM    687  C   GLY A  88      -4.836   1.459  -6.661  1.00 98.74           C  
ATOM    688  O   GLY A  88      -4.073   1.475  -7.629  1.00 98.74           O  
ATOM    689  N   ILE A  89      -4.521   0.947  -5.449  1.00 98.77           N  
ATOM    690  CA  ILE A  89      -3.189   0.408  -5.192  1.00 98.77           C  
ATOM    691  C   ILE A  89      -3.097  -1.018  -5.728  1.00 98.77           C  
ATOM    692  CB  ILE A  89      -2.850   0.437  -3.684  1.00 98.77           C  
ATOM    693  O   ILE A  89      -2.200  -1.336  -6.513  1.00 98.77           O  
ATOM    694  CG1 ILE A  89      -2.786   1.883  -3.179  1.00 98.77           C  
ATOM    695  CG2 ILE A  89      -1.534  -0.297  -3.413  1.00 98.77           C  
ATOM    696  CD1 ILE A  89      -1.725   2.732  -3.865  1.00 98.77           C  
ATOM    697  N   THR A  90      -4.056  -1.823  -5.386  1.00 98.65           N  
ATOM    698  CA  THR A  90      -3.961  -3.251  -5.665  1.00 98.65           C  
ATOM    699  C   THR A  90      -4.288  -3.540  -7.127  1.00 98.65           C  
ATOM    700  CB  THR A  90      -4.902  -4.063  -4.756  1.00 98.65           C  
ATOM    701  O   THR A  90      -3.483  -4.141  -7.842  1.00 98.65           O  
ATOM    702  CG2 THR A  90      -4.552  -3.864  -3.285  1.00 98.65           C  
ATOM    703  OG1 THR A  90      -6.253  -3.637  -4.976  1.00 98.65           O  
ATOM    704  N   ALA A  91      -5.407  -3.143  -7.672  1.00 98.73           N  
ATOM    705  CA  ALA A  91      -5.831  -3.424  -9.041  1.00 98.73           C  
ATOM    706  C   ALA A  91      -5.103  -2.527 -10.037  1.00 98.73           C  
ATOM    707  CB  ALA A  91      -7.342  -3.248  -9.177  1.00 98.73           C  
ATOM    708  O   ALA A  91      -4.969  -2.874 -11.213  1.00 98.73           O  
ATOM    709  N   GLY A  92      -4.673  -1.310  -9.563  1.00 98.66           N  
ATOM    710  CA  GLY A  92      -4.020  -0.343 -10.432  1.00 98.66           C  
ATOM    711  C   GLY A  92      -2.506  -0.397 -10.352  1.00 98.66           C  
ATOM    712  O   GLY A  92      -1.873  -1.216 -11.021  1.00 98.66           O  
ATOM    713  N   ALA A  93      -1.928   0.383  -9.379  1.00 98.74           N  
ATOM    714  CA  ALA A  93      -0.484   0.568  -9.257  1.00 98.74           C  
ATOM    715  C   ALA A  93       0.239  -0.775  -9.211  1.00 98.74           C  
ATOM    716  CB  ALA A  93      -0.157   1.388  -8.011  1.00 98.74           C  
ATOM    717  O   ALA A  93       1.250  -0.966  -9.892  1.00 98.74           O  
ATOM    718  N   HIS A  94      -0.270  -1.760  -8.506  1.00 98.75           N  
ATOM    719  CA  HIS A  94       0.406  -3.027  -8.250  1.00 98.75           C  
ATOM    720  C   HIS A  94       0.260  -3.978  -9.433  1.00 98.75           C  
ATOM    721  CB  HIS A  94      -0.143  -3.680  -6.980  1.00 98.75           C  
ATOM    722  O   HIS A  94       1.251  -4.332 -10.077  1.00 98.75           O  
ATOM    723  CG  HIS A  94       0.505  -4.986  -6.649  1.00 98.75           C  
ATOM    724  CD2 HIS A  94       1.713  -5.492  -6.993  1.00 98.75           C  
ATOM    725  ND1 HIS A  94      -0.108  -5.945  -5.872  1.00 98.75           N  
ATOM    726  CE1 HIS A  94       0.698  -6.987  -5.752  1.00 98.75           C  
ATOM    727  NE2 HIS A  94       1.809  -6.738  -6.423  1.00 98.75           N  
ATOM    728  N   ARG A  95      -0.912  -4.407  -9.845  1.00 98.70           N  
ATOM    729  CA  ARG A  95      -1.161  -5.489 -10.791  1.00 98.70           C  
ATOM    730  C   ARG A  95      -1.133  -4.979 -12.228  1.00 98.70           C  
ATOM    731  CB  ARG A  95      -2.505  -6.160 -10.500  1.00 98.70           C  
ATOM    732  O   ARG A  95      -0.561  -5.622 -13.110  1.00 98.70           O  
ATOM    733  CG  ARG A  95      -2.574  -6.836  -9.139  1.00 98.70           C  
ATOM    734  CD  ARG A  95      -3.900  -7.554  -8.933  1.00 98.70           C  
ATOM    735  NE  ARG A  95      -4.116  -7.894  -7.530  1.00 98.70           N  
ATOM    736  NH1 ARG A  95      -5.906  -9.298  -7.931  1.00 98.70           N  
ATOM    737  NH2 ARG A  95      -5.171  -8.955  -5.787  1.00 98.70           N  
ATOM    738  CZ  ARG A  95      -5.064  -8.715  -7.086  1.00 98.70           C  
ATOM    739  N   LEU A  96      -1.674  -3.750 -12.513  1.00 98.66           N  
ATOM    740  CA  LEU A  96      -1.789  -3.212 -13.864  1.00 98.66           C  
ATOM    741  C   LEU A  96      -0.478  -2.572 -14.308  1.00 98.66           C  
ATOM    742  CB  LEU A  96      -2.922  -2.184 -13.936  1.00 98.66           C  
ATOM    743  O   LEU A  96       0.101  -2.973 -15.320  1.00 98.66           O  
ATOM    744  CG  LEU A  96      -3.081  -1.443 -15.264  1.00 98.66           C  
ATOM    745  CD1 LEU A  96      -3.348  -2.432 -16.394  1.00 98.66           C  
ATOM    746  CD2 LEU A  96      -4.203  -0.414 -15.172  1.00 98.66           C  
ATOM    747  N   TRP A  97       0.127  -1.689 -13.482  1.00 98.56           N  
ATOM    748  CA  TRP A  97       1.218  -0.847 -13.963  1.00 98.56           C  
ATOM    749  C   TRP A  97       2.568  -1.403 -13.523  1.00 98.56           C  
ATOM    750  CB  TRP A  97       1.053   0.588 -13.456  1.00 98.56           C  
ATOM    751  O   TRP A  97       3.567  -1.258 -14.231  1.00 98.56           O  
ATOM    752  CG  TRP A  97      -0.046   1.350 -14.133  1.00 98.56           C  
ATOM    753  CD1 TRP A  97      -0.055   1.818 -15.418  1.00 98.56           C  
ATOM    754  CD2 TRP A  97      -1.297   1.737 -13.556  1.00 98.56           C  
ATOM    755  CE2 TRP A  97      -2.017   2.437 -14.550  1.00 98.56           C  
ATOM    756  CE3 TRP A  97      -1.880   1.559 -12.294  1.00 98.56           C  
ATOM    757  NE1 TRP A  97      -1.237   2.473 -15.675  1.00 98.56           N  
ATOM    758  CH2 TRP A  97      -3.839   2.772 -13.077  1.00 98.56           C  
ATOM    759  CZ2 TRP A  97      -3.292   2.960 -14.320  1.00 98.56           C  
ATOM    760  CZ3 TRP A  97      -3.149   2.080 -12.068  1.00 98.56           C  
ATOM    761  N   SER A  98       2.612  -2.160 -12.366  1.00 98.52           N  
ATOM    762  CA  SER A  98       3.896  -2.673 -11.899  1.00 98.52           C  
ATOM    763  C   SER A  98       4.188  -4.050 -12.487  1.00 98.52           C  
ATOM    764  CB  SER A  98       3.921  -2.745 -10.372  1.00 98.52           C  
ATOM    765  O   SER A  98       5.313  -4.323 -12.910  1.00 98.52           O  
ATOM    766  OG  SER A  98       3.818  -1.451  -9.805  1.00 98.52           O  
ATOM    767  N   HIS A  99       3.102  -4.872 -12.593  1.00 97.97           N  
ATOM    768  CA  HIS A  99       3.341  -6.257 -12.985  1.00 97.97           C  
ATOM    769  C   HIS A  99       2.769  -6.544 -14.370  1.00 97.97           C  
ATOM    770  CB  HIS A  99       2.737  -7.216 -11.959  1.00 97.97           C  
ATOM    771  O   HIS A  99       2.920  -7.651 -14.891  1.00 97.97           O  
ATOM    772  CG  HIS A  99       3.530  -7.319 -10.694  1.00 97.97           C  
ATOM    773  CD2 HIS A  99       3.198  -7.040  -9.412  1.00 97.97           C  
ATOM    774  ND1 HIS A  99       4.838  -7.752 -10.669  1.00 97.97           N  
ATOM    775  CE1 HIS A  99       5.276  -7.737  -9.422  1.00 97.97           C  
ATOM    776  NE2 HIS A  99       4.301  -7.308  -8.639  1.00 97.97           N  
ATOM    777  N   ARG A 100       2.112  -5.621 -14.876  1.00 97.41           N  
ATOM    778  CA  ARG A 100       1.492  -5.825 -16.181  1.00 97.41           C  
ATOM    779  C   ARG A 100       0.732  -7.146 -16.225  1.00 97.41           C  
ATOM    780  CB  ARG A 100       2.546  -5.789 -17.289  1.00 97.41           C  
ATOM    781  O   ARG A 100       0.876  -7.919 -17.175  1.00 97.41           O  
ATOM    782  CG  ARG A 100       3.349  -4.499 -17.334  1.00 97.41           C  
ATOM    783  CD  ARG A 100       4.501  -4.585 -18.325  1.00 97.41           C  
ATOM    784  NE  ARG A 100       4.049  -4.371 -19.697  1.00 97.41           N  
ATOM    785  NH1 ARG A 100       6.147  -4.588 -20.641  1.00 97.41           N  
ATOM    786  NH2 ARG A 100       4.325  -4.172 -21.969  1.00 97.41           N  
ATOM    787  CZ  ARG A 100       4.841  -4.378 -20.766  1.00 97.41           C  
ATOM    788  N   ALA A 101       0.015  -7.415 -15.239  1.00 97.52           N  
ATOM    789  CA  ALA A 101      -0.700  -8.677 -15.066  1.00 97.52           C  
ATOM    790  C   ALA A 101      -1.943  -8.728 -15.950  1.00 97.52           C  
ATOM    791  CB  ALA A 101      -1.084  -8.875 -13.602  1.00 97.52           C  
ATOM    792  O   ALA A 101      -2.446  -9.810 -16.263  1.00 97.52           O  
ATOM    793  N   TYR A 102      -2.423  -7.547 -16.390  1.00 98.42           N  
ATOM    794  CA  TYR A 102      -3.503  -7.377 -17.356  1.00 98.42           C  
ATOM    795  C   TYR A 102      -3.446  -5.998 -18.001  1.00 98.42           C  
ATOM    796  CB  TYR A 102      -4.863  -7.582 -16.682  1.00 98.42           C  
ATOM    797  O   TYR A 102      -2.614  -5.166 -17.631  1.00 98.42           O  
ATOM    798  CG  TYR A 102      -5.257  -6.458 -15.755  1.00 98.42           C  
ATOM    799  CD1 TYR A 102      -4.715  -6.363 -14.475  1.00 98.42           C  
ATOM    800  CD2 TYR A 102      -6.172  -5.491 -16.156  1.00 98.42           C  
ATOM    801  CE1 TYR A 102      -5.077  -5.330 -13.616  1.00 98.42           C  
ATOM    802  CE2 TYR A 102      -6.541  -4.453 -15.305  1.00 98.42           C  
ATOM    803  OH  TYR A 102      -6.350  -3.357 -13.194  1.00 98.42           O  
ATOM    804  CZ  TYR A 102      -5.988  -4.381 -14.040  1.00 98.42           C  
ATOM    805  N   LYS A 103      -4.247  -5.849 -18.993  1.00 98.27           N  
ATOM    806  CA  LYS A 103      -4.404  -4.553 -19.646  1.00 98.27           C  
ATOM    807  C   LYS A 103      -5.804  -3.989 -19.419  1.00 98.27           C  
ATOM    808  CB  LYS A 103      -4.123  -4.669 -21.145  1.00 98.27           C  
ATOM    809  O   LYS A 103      -6.721  -4.722 -19.046  1.00 98.27           O  
ATOM    810  CG  LYS A 103      -2.717  -5.148 -21.476  1.00 98.27           C  
ATOM    811  CD  LYS A 103      -2.470  -5.162 -22.979  1.00 98.27           C  
ATOM    812  CE  LYS A 103      -1.052  -5.605 -23.310  1.00 98.27           C  
ATOM    813  NZ  LYS A 103      -0.811  -5.640 -24.783  1.00 98.27           N  
ATOM    814  N   ALA A 104      -5.903  -2.642 -19.519  1.00 98.36           N  
ATOM    815  CA  ALA A 104      -7.195  -2.007 -19.272  1.00 98.36           C  
ATOM    816  C   ALA A 104      -7.484  -0.928 -20.312  1.00 98.36           C  
ATOM    817  CB  ALA A 104      -7.236  -1.413 -17.867  1.00 98.36           C  
ATOM    818  O   ALA A 104      -6.565  -0.263 -20.796  1.00 98.36           O  
ATOM    819  N   LYS A 105      -8.699  -0.813 -20.704  1.00 98.42           N  
ATOM    820  CA  LYS A 105      -9.123   0.286 -21.567  1.00 98.42           C  
ATOM    821  C   LYS A 105      -9.113   1.612 -20.812  1.00 98.42           C  
ATOM    822  CB  LYS A 105     -10.517   0.016 -22.134  1.00 98.42           C  
ATOM    823  O   LYS A 105      -8.995   1.634 -19.585  1.00 98.42           O  
ATOM    824  CG  LYS A 105     -10.583  -1.180 -23.071  1.00 98.42           C  
ATOM    825  CD  LYS A 105     -11.948  -1.293 -23.738  1.00 98.42           C  
ATOM    826  CE  LYS A 105     -11.983  -2.427 -24.754  1.00 98.42           C  
ATOM    827  NZ  LYS A 105     -13.341  -2.591 -25.355  1.00 98.42           N  
ATOM    828  N   TRP A 106      -9.298   2.656 -21.496  1.00 98.39           N  
ATOM    829  CA  TRP A 106      -9.074   4.002 -20.980  1.00 98.39           C  
ATOM    830  C   TRP A 106      -9.958   4.274 -19.767  1.00 98.39           C  
ATOM    831  CB  TRP A 106      -9.342   5.047 -22.067  1.00 98.39           C  
ATOM    832  O   TRP A 106      -9.484   4.777 -18.746  1.00 98.39           O  
ATOM    833  CG  TRP A 106      -8.972   6.445 -21.673  1.00 98.39           C  
ATOM    834  CD1 TRP A 106      -7.753   7.047 -21.817  1.00 98.39           C  
ATOM    835  CD2 TRP A 106      -9.829   7.415 -21.063  1.00 98.39           C  
ATOM    836  CE2 TRP A 106      -9.062   8.585 -20.866  1.00 98.39           C  
ATOM    837  CE3 TRP A 106     -11.172   7.409 -20.664  1.00 98.39           C  
ATOM    838  NE1 TRP A 106      -7.801   8.334 -21.335  1.00 98.39           N  
ATOM    839  CH2 TRP A 106     -10.912   9.706 -19.905  1.00 98.39           C  
ATOM    840  CZ2 TRP A 106      -9.595   9.739 -20.287  1.00 98.39           C  
ATOM    841  CZ3 TRP A 106     -11.701   8.559 -20.087  1.00 98.39           C  
ATOM    842  N   PRO A 107     -11.296   3.938 -19.804  1.00 98.49           N  
ATOM    843  CA  PRO A 107     -12.144   4.270 -18.656  1.00 98.49           C  
ATOM    844  C   PRO A 107     -11.664   3.619 -17.361  1.00 98.49           C  
ATOM    845  CB  PRO A 107     -13.516   3.727 -19.064  1.00 98.49           C  
ATOM    846  O   PRO A 107     -11.640   4.268 -16.312  1.00 98.49           O  
ATOM    847  CG  PRO A 107     -13.500   3.732 -20.558  1.00 98.49           C  
ATOM    848  CD  PRO A 107     -12.100   3.451 -21.021  1.00 98.49           C  
ATOM    849  N   LEU A 108     -11.326   2.367 -17.397  1.00 98.73           N  
ATOM    850  CA  LEU A 108     -10.856   1.687 -16.195  1.00 98.73           C  
ATOM    851  C   LEU A 108      -9.516   2.253 -15.739  1.00 98.73           C  
ATOM    852  CB  LEU A 108     -10.729   0.182 -16.446  1.00 98.73           C  
ATOM    853  O   LEU A 108      -9.286   2.425 -14.539  1.00 98.73           O  
ATOM    854  CG  LEU A 108     -10.227  -0.661 -15.273  1.00 98.73           C  
ATOM    855  CD1 LEU A 108     -11.092  -0.422 -14.040  1.00 98.73           C  
ATOM    856  CD2 LEU A 108     -10.214  -2.140 -15.644  1.00 98.73           C  
ATOM    857  N   ARG A 109      -8.620   2.529 -16.668  1.00 98.74           N  
ATOM    858  CA  ARG A 109      -7.342   3.151 -16.335  1.00 98.74           C  
ATOM    859  C   ARG A 109      -7.551   4.475 -15.607  1.00 98.74           C  
ATOM    860  CB  ARG A 109      -6.506   3.373 -17.597  1.00 98.74           C  
ATOM    861  O   ARG A 109      -6.884   4.752 -14.608  1.00 98.74           O  
ATOM    862  CG  ARG A 109      -6.077   2.087 -18.286  1.00 98.74           C  
ATOM    863  CD  ARG A 109      -5.356   2.364 -19.598  1.00 98.74           C  
ATOM    864  NE  ARG A 109      -4.047   2.971 -19.376  1.00 98.74           N  
ATOM    865  NH1 ARG A 109      -3.576   3.268 -21.618  1.00 98.74           N  
ATOM    866  NH2 ARG A 109      -2.062   3.926 -20.027  1.00 98.74           N  
ATOM    867  CZ  ARG A 109      -3.232   3.387 -20.341  1.00 98.74           C  
ATOM    868  N   LEU A 110      -8.461   5.245 -16.071  1.00 98.82           N  
ATOM    869  CA  LEU A 110      -8.762   6.530 -15.448  1.00 98.82           C  
ATOM    870  C   LEU A 110      -9.315   6.335 -14.041  1.00 98.82           C  
ATOM    871  CB  LEU A 110      -9.763   7.316 -16.299  1.00 98.82           C  
ATOM    872  O   LEU A 110      -8.892   7.014 -13.103  1.00 98.82           O  
ATOM    873  CG  LEU A 110     -10.161   8.697 -15.774  1.00 98.82           C  
ATOM    874  CD1 LEU A 110      -8.934   9.596 -15.665  1.00 98.82           C  
ATOM    875  CD2 LEU A 110     -11.215   9.329 -16.677  1.00 98.82           C  
ATOM    876  N   ILE A 111     -10.234   5.415 -13.856  1.00 98.82           N  
ATOM    877  CA  ILE A 111     -10.814   5.117 -12.551  1.00 98.82           C  
ATOM    878  C   ILE A 111      -9.711   4.706 -11.578  1.00 98.82           C  
ATOM    879  CB  ILE A 111     -11.884   4.006 -12.650  1.00 98.82           C  
ATOM    880  O   ILE A 111      -9.654   5.200 -10.450  1.00 98.82           O  
ATOM    881  CG1 ILE A 111     -13.139   4.535 -13.353  1.00 98.82           C  
ATOM    882  CG2 ILE A 111     -12.224   3.460 -11.260  1.00 98.82           C  
ATOM    883  CD1 ILE A 111     -14.149   3.453 -13.712  1.00 98.82           C  
ATOM    884  N   LEU A 112      -8.816   3.867 -12.001  1.00 98.88           N  
ATOM    885  CA  LEU A 112      -7.768   3.329 -11.142  1.00 98.88           C  
ATOM    886  C   LEU A 112      -6.741   4.403 -10.798  1.00 98.88           C  
ATOM    887  CB  LEU A 112      -7.076   2.143 -11.820  1.00 98.88           C  
ATOM    888  O   LEU A 112      -6.190   4.410  -9.695  1.00 98.88           O  
ATOM    889  CG  LEU A 112      -7.894   0.856 -11.935  1.00 98.88           C  
ATOM    890  CD1 LEU A 112      -7.121  -0.195 -12.725  1.00 98.88           C  
ATOM    891  CD2 LEU A 112      -8.261   0.329 -10.552  1.00 98.88           C  
ATOM    892  N   VAL A 113      -6.472   5.366 -11.727  1.00 98.79           N  
ATOM    893  CA  VAL A 113      -5.573   6.479 -11.438  1.00 98.79           C  
ATOM    894  C   VAL A 113      -6.201   7.392 -10.388  1.00 98.79           C  
ATOM    895  CB  VAL A 113      -5.239   7.284 -12.714  1.00 98.79           C  
ATOM    896  O   VAL A 113      -5.517   7.864  -9.477  1.00 98.79           O  
ATOM    897  CG1 VAL A 113      -4.633   8.639 -12.354  1.00 98.79           C  
ATOM    898  CG2 VAL A 113      -4.289   6.492 -13.611  1.00 98.79           C  
ATOM    899  N   ILE A 114      -7.517   7.640 -10.474  1.00 98.84           N  
ATOM    900  CA  ILE A 114      -8.224   8.453  -9.490  1.00 98.84           C  
ATOM    901  C   ILE A 114      -8.192   7.760  -8.130  1.00 98.84           C  
ATOM    902  CB  ILE A 114      -9.683   8.719  -9.921  1.00 98.84           C  
ATOM    903  O   ILE A 114      -7.897   8.391  -7.112  1.00 98.84           O  
ATOM    904  CG1 ILE A 114      -9.719   9.658 -11.132  1.00 98.84           C  
ATOM    905  CG2 ILE A 114     -10.494   9.295  -8.757  1.00 98.84           C  
ATOM    906  CD1 ILE A 114     -11.089   9.770 -11.789  1.00 98.84           C  
ATOM    907  N   PHE A 115      -8.488   6.434  -8.176  1.00 98.88           N  
ATOM    908  CA  PHE A 115      -8.443   5.665  -6.938  1.00 98.88           C  
ATOM    909  C   PHE A 115      -7.045   5.697  -6.331  1.00 98.88           C  
ATOM    910  CB  PHE A 115      -8.874   4.216  -7.187  1.00 98.88           C  
ATOM    911  O   PHE A 115      -6.894   5.814  -5.113  1.00 98.88           O  
ATOM    912  CG  PHE A 115     -10.362   4.042  -7.327  1.00 98.88           C  
ATOM    913  CD1 PHE A 115     -11.214   5.138  -7.266  1.00 98.88           C  
ATOM    914  CD2 PHE A 115     -10.910   2.780  -7.520  1.00 98.88           C  
ATOM    915  CE1 PHE A 115     -12.592   4.980  -7.396  1.00 98.88           C  
ATOM    916  CE2 PHE A 115     -12.286   2.614  -7.650  1.00 98.88           C  
ATOM    917  CZ  PHE A 115     -13.125   3.715  -7.587  1.00 98.88           C  
ATOM    918  N   ASN A 116      -5.966   5.532  -7.184  1.00 98.81           N  
ATOM    919  CA  ASN A 116      -4.589   5.590  -6.704  1.00 98.81           C  
ATOM    920  C   ASN A 116      -4.266   6.948  -6.088  1.00 98.81           C  
ATOM    921  CB  ASN A 116      -3.611   5.276  -7.839  1.00 98.81           C  
ATOM    922  O   ASN A 116      -3.615   7.022  -5.045  1.00 98.81           O  
ATOM    923  CG  ASN A 116      -2.163   5.328  -7.393  1.00 98.81           C  
ATOM    924  ND2 ASN A 116      -1.665   4.217  -6.863  1.00 98.81           N  
ATOM    925  OD1 ASN A 116      -1.498   6.359  -7.523  1.00 98.81           O  
ATOM    926  N   THR A 117      -4.712   7.996  -6.693  1.00 98.77           N  
ATOM    927  CA  THR A 117      -4.495   9.342  -6.173  1.00 98.77           C  
ATOM    928  C   THR A 117      -5.184   9.518  -4.823  1.00 98.77           C  
ATOM    929  CB  THR A 117      -5.006  10.410  -7.157  1.00 98.77           C  
ATOM    930  O   THR A 117      -4.639  10.156  -3.921  1.00 98.77           O  
ATOM    931  CG2 THR A 117      -4.690  11.815  -6.657  1.00 98.77           C  
ATOM    932  OG1 THR A 117      -4.381  10.216  -8.432  1.00 98.77           O  
ATOM    933  N   LEU A 118      -6.387   8.905  -4.662  1.00 98.79           N  
ATOM    934  CA  LEU A 118      -7.135   8.891  -3.410  1.00 98.79           C  
ATOM    935  C   LEU A 118      -6.329   8.219  -2.303  1.00 98.79           C  
ATOM    936  CB  LEU A 118      -8.473   8.171  -3.592  1.00 98.79           C  
ATOM    937  O   LEU A 118      -6.354   8.665  -1.153  1.00 98.79           O  
ATOM    938  CG  LEU A 118      -9.324   7.991  -2.334  1.00 98.79           C  
ATOM    939  CD1 LEU A 118      -9.806   9.345  -1.822  1.00 98.79           C  
ATOM    940  CD2 LEU A 118     -10.505   7.068  -2.614  1.00 98.79           C  
ATOM    941  N   ALA A 119      -5.478   7.249  -2.666  1.00 98.55           N  
ATOM    942  CA  ALA A 119      -4.738   6.435  -1.705  1.00 98.55           C  
ATOM    943  C   ALA A 119      -3.541   7.199  -1.146  1.00 98.55           C  
ATOM    944  CB  ALA A 119      -4.278   5.132  -2.354  1.00 98.55           C  
ATOM    945  O   ALA A 119      -3.050   6.887  -0.059  1.00 98.55           O  
ATOM    946  N   PHE A 120      -3.023   8.155  -1.878  1.00 98.38           N  
ATOM    947  CA  PHE A 120      -1.911   9.028  -1.522  1.00 98.38           C  
ATOM    948  C   PHE A 120      -0.696   8.211  -1.098  1.00 98.38           C  
ATOM    949  CB  PHE A 120      -2.317   9.987  -0.399  1.00 98.38           C  
ATOM    950  O   PHE A 120      -0.167   8.400  -0.000  1.00 98.38           O  
ATOM    951  CG  PHE A 120      -1.256  10.996  -0.049  1.00 98.38           C  
ATOM    952  CD1 PHE A 120      -1.290  11.667   1.167  1.00 98.38           C  
ATOM    953  CD2 PHE A 120      -0.225  11.272  -0.937  1.00 98.38           C  
ATOM    954  CE1 PHE A 120      -0.309  12.601   1.494  1.00 98.38           C  
ATOM    955  CE2 PHE A 120       0.759  12.204  -0.618  1.00 98.38           C  
ATOM    956  CZ  PHE A 120       0.714  12.868   0.598  1.00 98.38           C  
ATOM    957  N   GLN A 121      -0.213   7.285  -1.875  1.00 98.00           N  
ATOM    958  CA  GLN A 121       1.003   6.501  -1.682  1.00 98.00           C  
ATOM    959  C   GLN A 121       2.001   6.746  -2.810  1.00 98.00           C  
ATOM    960  CB  GLN A 121       0.672   5.011  -1.588  1.00 98.00           C  
ATOM    961  O   GLN A 121       2.746   5.842  -3.194  1.00 98.00           O  
ATOM    962  CG  GLN A 121      -0.196   4.648  -0.390  1.00 98.00           C  
ATOM    963  CD  GLN A 121      -0.309   3.149  -0.180  1.00 98.00           C  
ATOM    964  NE2 GLN A 121      -1.360   2.726   0.513  1.00 98.00           N  
ATOM    965  OE1 GLN A 121       0.541   2.379  -0.638  1.00 98.00           O  
ATOM    966  N   ASN A 122       1.948   7.932  -3.325  1.00 97.90           N  
ATOM    967  CA  ASN A 122       2.727   8.484  -4.428  1.00 97.90           C  
ATOM    968  C   ASN A 122       2.069   8.199  -5.776  1.00 97.90           C  
ATOM    969  CB  ASN A 122       4.154   7.933  -4.407  1.00 97.90           C  
ATOM    970  O   ASN A 122       1.084   7.462  -5.847  1.00 97.90           O  
ATOM    971  CG  ASN A 122       5.191   8.985  -4.746  1.00 97.90           C  
ATOM    972  ND2 ASN A 122       6.363   8.884  -4.129  1.00 97.90           N  
ATOM    973  OD1 ASN A 122       4.942   9.883  -5.555  1.00 97.90           O  
ATOM    974  N   HIS A 123       2.509   8.981  -6.745  1.00 98.56           N  
ATOM    975  CA  HIS A 123       1.933   8.747  -8.064  1.00 98.56           C  
ATOM    976  C   HIS A 123       2.373   7.399  -8.625  1.00 98.56           C  
ATOM    977  CB  HIS A 123       2.324   9.869  -9.027  1.00 98.56           C  
ATOM    978  O   HIS A 123       3.318   6.790  -8.120  1.00 98.56           O  
ATOM    979  CG  HIS A 123       3.794  10.143  -9.064  1.00 98.56           C  
ATOM    980  CD2 HIS A 123       4.511  11.208  -8.636  1.00 98.56           C  
ATOM    981  ND1 HIS A 123       4.702   9.255  -9.599  1.00 98.56           N  
ATOM    982  CE1 HIS A 123       5.919   9.763  -9.496  1.00 98.56           C  
ATOM    983  NE2 HIS A 123       5.831  10.947  -8.915  1.00 98.56           N  
ATOM    984  N   VAL A 124       1.689   6.880  -9.570  1.00 98.73           N  
ATOM    985  CA  VAL A 124       1.789   5.523 -10.097  1.00 98.73           C  
ATOM    986  C   VAL A 124       3.208   5.268 -10.602  1.00 98.73           C  
ATOM    987  CB  VAL A 124       0.768   5.277 -11.230  1.00 98.73           C  
ATOM    988  O   VAL A 124       3.764   4.187 -10.391  1.00 98.73           O  
ATOM    989  CG1 VAL A 124       1.080   3.974 -11.965  1.00 98.73           C  
ATOM    990  CG2 VAL A 124      -0.653   5.251 -10.669  1.00 98.73           C  
ATOM    991  N   TYR A 125       3.778   6.250 -11.226  1.00 98.66           N  
ATOM    992  CA  TYR A 125       5.108   6.083 -11.801  1.00 98.66           C  
ATOM    993  C   TYR A 125       6.123   5.710 -10.728  1.00 98.66           C  
ATOM    994  CB  TYR A 125       5.550   7.363 -12.516  1.00 98.66           C  
ATOM    995  O   TYR A 125       6.828   4.706 -10.853  1.00 98.66           O  
ATOM    996  CG  TYR A 125       6.792   7.192 -13.355  1.00 98.66           C  
ATOM    997  CD1 TYR A 125       8.060   7.293 -12.787  1.00 98.66           C  
ATOM    998  CD2 TYR A 125       6.702   6.930 -14.718  1.00 98.66           C  
ATOM    999  CE1 TYR A 125       9.208   7.138 -13.557  1.00 98.66           C  
ATOM   1000  CE2 TYR A 125       7.843   6.772 -15.498  1.00 98.66           C  
ATOM   1001  OH  TYR A 125      10.223   6.723 -15.676  1.00 98.66           O  
ATOM   1002  CZ  TYR A 125       9.090   6.878 -14.909  1.00 98.66           C  
ATOM   1003  N   GLU A 126       6.185   6.497  -9.677  1.00 98.28           N  
ATOM   1004  CA  GLU A 126       7.140   6.237  -8.605  1.00 98.28           C  
ATOM   1005  C   GLU A 126       6.778   4.968  -7.839  1.00 98.28           C  
ATOM   1006  CB  GLU A 126       7.209   7.429  -7.646  1.00 98.28           C  
ATOM   1007  O   GLU A 126       7.658   4.184  -7.475  1.00 98.28           O  
ATOM   1008  CG  GLU A 126       8.330   7.330  -6.622  1.00 98.28           C  
ATOM   1009  CD  GLU A 126       8.566   8.626  -5.862  1.00 98.28           C  
ATOM   1010  OE1 GLU A 126       9.280   8.606  -4.835  1.00 98.28           O  
ATOM   1011  OE2 GLU A 126       8.030   9.669  -6.298  1.00 98.28           O  
ATOM   1012  N   TRP A 127       5.496   4.768  -7.573  1.00 98.57           N  
ATOM   1013  CA  TRP A 127       5.049   3.562  -6.884  1.00 98.57           C  
ATOM   1014  C   TRP A 127       5.481   2.311  -7.640  1.00 98.57           C  
ATOM   1015  CB  TRP A 127       3.527   3.572  -6.715  1.00 98.57           C  
ATOM   1016  O   TRP A 127       6.028   1.378  -7.048  1.00 98.57           O  
ATOM   1017  CG  TRP A 127       3.015   2.555  -5.740  1.00 98.57           C  
ATOM   1018  CD1 TRP A 127       2.703   2.758  -4.425  1.00 98.57           C  
ATOM   1019  CD2 TRP A 127       2.761   1.171  -6.004  1.00 98.57           C  
ATOM   1020  CE2 TRP A 127       2.296   0.595  -4.801  1.00 98.57           C  
ATOM   1021  CE3 TRP A 127       2.882   0.362  -7.142  1.00 98.57           C  
ATOM   1022  NE1 TRP A 127       2.270   1.583  -3.854  1.00 98.57           N  
ATOM   1023  CH2 TRP A 127       2.077  -1.524  -5.832  1.00 98.57           C  
ATOM   1024  CZ2 TRP A 127       1.950  -0.755  -4.704  1.00 98.57           C  
ATOM   1025  CZ3 TRP A 127       2.537  -0.981  -7.043  1.00 98.57           C  
ATOM   1026  N   ALA A 128       5.261   2.293  -8.977  1.00 98.66           N  
ATOM   1027  CA  ALA A 128       5.601   1.154  -9.825  1.00 98.66           C  
ATOM   1028  C   ALA A 128       7.109   0.924  -9.855  1.00 98.66           C  
ATOM   1029  CB  ALA A 128       5.069   1.366 -11.240  1.00 98.66           C  
ATOM   1030  O   ALA A 128       7.571  -0.217  -9.780  1.00 98.66           O  
ATOM   1031  N   ARG A 129       7.899   1.999  -9.959  1.00 98.47           N  
ATOM   1032  CA  ARG A 129       9.353   1.872  -9.958  1.00 98.47           C  
ATOM   1033  C   ARG A 129       9.844   1.210  -8.675  1.00 98.47           C  
ATOM   1034  CB  ARG A 129      10.013   3.242 -10.127  1.00 98.47           C  
ATOM   1035  O   ARG A 129      10.631   0.262  -8.721  1.00 98.47           O  
ATOM   1036  CG  ARG A 129      11.532   3.195 -10.145  1.00 98.47           C  
ATOM   1037  CD  ARG A 129      12.140   4.590 -10.092  1.00 98.47           C  
ATOM   1038  NE  ARG A 129      11.799   5.280  -8.850  1.00 98.47           N  
ATOM   1039  NH1 ARG A 129      12.481   7.364  -9.578  1.00 98.47           N  
ATOM   1040  NH2 ARG A 129      11.624   7.105  -7.468  1.00 98.47           N  
ATOM   1041  CZ  ARG A 129      11.969   6.581  -8.635  1.00 98.47           C  
ATOM   1042  N   ASP A 130       9.369   1.717  -7.575  1.00 98.20           N  
ATOM   1043  CA  ASP A 130       9.795   1.180  -6.286  1.00 98.20           C  
ATOM   1044  C   ASP A 130       9.359  -0.274  -6.125  1.00 98.20           C  
ATOM   1045  CB  ASP A 130       9.236   2.027  -5.141  1.00 98.20           C  
ATOM   1046  O   ASP A 130      10.102  -1.093  -5.580  1.00 98.20           O  
ATOM   1047  CG  ASP A 130       9.924   3.374  -5.009  1.00 98.20           C  
ATOM   1048  OD1 ASP A 130      10.972   3.590  -5.655  1.00 98.20           O  
ATOM   1049  OD2 ASP A 130       9.416   4.227  -4.249  1.00 98.20           O  
ATOM   1050  N   HIS A 131       8.211  -0.570  -6.596  1.00 98.44           N  
ATOM   1051  CA  HIS A 131       7.713  -1.936  -6.483  1.00 98.44           C  
ATOM   1052  C   HIS A 131       8.519  -2.891  -7.358  1.00 98.44           C  
ATOM   1053  CB  HIS A 131       6.233  -2.000  -6.863  1.00 98.44           C  
ATOM   1054  O   HIS A 131       8.870  -3.990  -6.925  1.00 98.44           O  
ATOM   1055  CG  HIS A 131       5.609  -3.338  -6.626  1.00 98.44           C  
ATOM   1056  CD2 HIS A 131       5.154  -4.273  -7.492  1.00 98.44           C  
ATOM   1057  ND1 HIS A 131       5.392  -3.844  -5.362  1.00 98.44           N  
ATOM   1058  CE1 HIS A 131       4.829  -5.037  -5.463  1.00 98.44           C  
ATOM   1059  NE2 HIS A 131       4.674  -5.320  -6.745  1.00 98.44           N  
ATOM   1060  N   ARG A 132       8.815  -2.486  -8.562  1.00 98.44           N  
ATOM   1061  CA  ARG A 132       9.623  -3.315  -9.450  1.00 98.44           C  
ATOM   1062  C   ARG A 132      11.009  -3.558  -8.861  1.00 98.44           C  
ATOM   1063  CB  ARG A 132       9.746  -2.664 -10.829  1.00 98.44           C  
ATOM   1064  O   ARG A 132      11.536  -4.670  -8.940  1.00 98.44           O  
ATOM   1065  CG  ARG A 132       8.438  -2.606 -11.602  1.00 98.44           C  
ATOM   1066  CD  ARG A 132       8.621  -1.970 -12.973  1.00 98.44           C  
ATOM   1067  NE  ARG A 132       7.346  -1.806 -13.666  1.00 98.44           N  
ATOM   1068  NH1 ARG A 132       8.276  -0.997 -15.620  1.00 98.44           N  
ATOM   1069  NH2 ARG A 132       6.003  -1.238 -15.440  1.00 98.44           N  
ATOM   1070  CZ  ARG A 132       7.211  -1.348 -14.907  1.00 98.44           C  
ATOM   1071  N   VAL A 133      11.565  -2.504  -8.258  1.00 98.21           N  
ATOM   1072  CA  VAL A 133      12.848  -2.653  -7.580  1.00 98.21           C  
ATOM   1073  C   VAL A 133      12.709  -3.634  -6.418  1.00 98.21           C  
ATOM   1074  CB  VAL A 133      13.381  -1.295  -7.070  1.00 98.21           C  
ATOM   1075  O   VAL A 133      13.562  -4.503  -6.225  1.00 98.21           O  
ATOM   1076  CG1 VAL A 133      14.597  -1.497  -6.168  1.00 98.21           C  
ATOM   1077  CG2 VAL A 133      13.729  -0.383  -8.245  1.00 98.21           C  
ATOM   1078  N   HIS A 134      11.651  -3.579  -5.723  1.00 98.16           N  
ATOM   1079  CA  HIS A 134      11.388  -4.460  -4.591  1.00 98.16           C  
ATOM   1080  C   HIS A 134      11.330  -5.919  -5.030  1.00 98.16           C  
ATOM   1081  CB  HIS A 134      10.081  -4.067  -3.899  1.00 98.16           C  
ATOM   1082  O   HIS A 134      11.896  -6.793  -4.371  1.00 98.16           O  
ATOM   1083  CG  HIS A 134       9.587  -5.090  -2.927  1.00 98.16           C  
ATOM   1084  CD2 HIS A 134       8.490  -5.884  -2.953  1.00 98.16           C  
ATOM   1085  ND1 HIS A 134      10.250  -5.386  -1.755  1.00 98.16           N  
ATOM   1086  CE1 HIS A 134       9.581  -6.321  -1.102  1.00 98.16           C  
ATOM   1087  NE2 HIS A 134       8.509  -6.641  -1.807  1.00 98.16           N  
ATOM   1088  N   HIS A 135      10.736  -6.187  -6.112  1.00 97.46           N  
ATOM   1089  CA  HIS A 135      10.596  -7.560  -6.584  1.00 97.46           C  
ATOM   1090  C   HIS A 135      11.920  -8.097  -7.118  1.00 97.46           C  
ATOM   1091  CB  HIS A 135       9.519  -7.646  -7.668  1.00 97.46           C  
ATOM   1092  O   HIS A 135      12.248  -9.268  -6.911  1.00 97.46           O  
ATOM   1093  CG  HIS A 135       8.152  -7.934  -7.134  1.00 97.46           C  
ATOM   1094  CD2 HIS A 135       7.171  -7.103  -6.709  1.00 97.46           C  
ATOM   1095  ND1 HIS A 135       7.665  -9.214  -6.987  1.00 97.46           N  
ATOM   1096  CE1 HIS A 135       6.439  -9.158  -6.494  1.00 97.46           C  
ATOM   1097  NE2 HIS A 135       6.115  -7.889  -6.317  1.00 97.46           N  
ATOM   1098  N   LYS A 136      12.695  -7.160  -7.689  1.00 96.77           N  
ATOM   1099  CA  LYS A 136      13.949  -7.591  -8.300  1.00 96.77           C  
ATOM   1100  C   LYS A 136      15.036  -7.783  -7.246  1.00 96.77           C  
ATOM   1101  CB  LYS A 136      14.410  -6.580  -9.351  1.00 96.77           C  
ATOM   1102  O   LYS A 136      15.874  -8.678  -7.368  1.00 96.77           O  
ATOM   1103  CG  LYS A 136      15.556  -7.073 -10.223  1.00 96.77           C  
ATOM   1104  CD  LYS A 136      15.726  -6.208 -11.464  1.00 96.77           C  
ATOM   1105  CE  LYS A 136      16.803  -6.759 -12.388  1.00 96.77           C  
ATOM   1106  NZ  LYS A 136      16.904  -5.971 -13.653  1.00 96.77           N  
ATOM   1107  N   PHE A 137      14.954  -6.981  -6.190  1.00 97.39           N  
ATOM   1108  CA  PHE A 137      16.042  -6.996  -5.220  1.00 97.39           C  
ATOM   1109  C   PHE A 137      15.506  -7.201  -3.808  1.00 97.39           C  
ATOM   1110  CB  PHE A 137      16.845  -5.693  -5.292  1.00 97.39           C  
ATOM   1111  O   PHE A 137      16.008  -6.604  -2.854  1.00 97.39           O  
ATOM   1112  CG  PHE A 137      17.412  -5.404  -6.655  1.00 97.39           C  
ATOM   1113  CD1 PHE A 137      18.472  -6.150  -7.156  1.00 97.39           C  
ATOM   1114  CD2 PHE A 137      16.884  -4.384  -7.437  1.00 97.39           C  
ATOM   1115  CE1 PHE A 137      18.998  -5.884  -8.418  1.00 97.39           C  
ATOM   1116  CE2 PHE A 137      17.405  -4.113  -8.699  1.00 97.39           C  
ATOM   1117  CZ  PHE A 137      18.462  -4.863  -9.187  1.00 97.39           C  
ATOM   1118  N   SER A 138      14.525  -7.968  -3.718  1.00 96.20           N  
ATOM   1119  CA  SER A 138      13.838  -8.195  -2.450  1.00 96.20           C  
ATOM   1120  C   SER A 138      14.819  -8.595  -1.354  1.00 96.20           C  
ATOM   1121  CB  SER A 138      12.767  -9.275  -2.607  1.00 96.20           C  
ATOM   1122  O   SER A 138      15.720  -9.404  -1.585  1.00 96.20           O  
ATOM   1123  OG  SER A 138      12.026  -9.426  -1.408  1.00 96.20           O  
ATOM   1124  N   GLU A 139      14.690  -8.007  -0.223  1.00 94.79           N  
ATOM   1125  CA  GLU A 139      15.390  -8.254   1.034  1.00 94.79           C  
ATOM   1126  C   GLU A 139      16.891  -8.025   0.884  1.00 94.79           C  
ATOM   1127  CB  GLU A 139      15.122  -9.677   1.529  1.00 94.79           C  
ATOM   1128  O   GLU A 139      17.697  -8.744   1.479  1.00 94.79           O  
ATOM   1129  CG  GLU A 139      13.717  -9.884   2.076  1.00 94.79           C  
ATOM   1130  CD  GLU A 139      12.659  -9.091   1.326  1.00 94.79           C  
ATOM   1131  OE1 GLU A 139      11.501  -9.025   1.798  1.00 94.79           O  
ATOM   1132  OE2 GLU A 139      12.990  -8.531   0.256  1.00 94.79           O  
ATOM   1133  N   THR A 140      17.365  -7.237  -0.030  1.00 96.89           N  
ATOM   1134  CA  THR A 140      18.708  -6.678  -0.135  1.00 96.89           C  
ATOM   1135  C   THR A 140      18.698  -5.185   0.184  1.00 96.89           C  
ATOM   1136  CB  THR A 140      19.299  -6.902  -1.539  1.00 96.89           C  
ATOM   1137  O   THR A 140      17.638  -4.603   0.421  1.00 96.89           O  
ATOM   1138  CG2 THR A 140      19.127  -8.351  -1.983  1.00 96.89           C  
ATOM   1139  OG1 THR A 140      18.632  -6.046  -2.474  1.00 96.89           O  
ATOM   1140  N   ASP A 141      19.868  -4.534   0.232  1.00 96.40           N  
ATOM   1141  CA  ASP A 141      19.967  -3.106   0.514  1.00 96.40           C  
ATOM   1142  C   ASP A 141      19.274  -2.283  -0.569  1.00 96.40           C  
ATOM   1143  CB  ASP A 141      21.433  -2.684   0.638  1.00 96.40           C  
ATOM   1144  O   ASP A 141      18.898  -1.132  -0.337  1.00 96.40           O  
ATOM   1145  CG  ASP A 141      22.059  -3.098   1.958  1.00 96.40           C  
ATOM   1146  OD1 ASP A 141      21.317  -3.404   2.916  1.00 96.40           O  
ATOM   1147  OD2 ASP A 141      23.307  -3.116   2.042  1.00 96.40           O  
ATOM   1148  N   ALA A 142      18.998  -2.862  -1.733  1.00 97.10           N  
ATOM   1149  CA  ALA A 142      18.348  -2.163  -2.839  1.00 97.10           C  
ATOM   1150  C   ALA A 142      16.829  -2.224  -2.709  1.00 97.10           C  
ATOM   1151  CB  ALA A 142      18.790  -2.753  -4.175  1.00 97.10           C  
ATOM   1152  O   ALA A 142      16.109  -1.551  -3.451  1.00 97.10           O  
ATOM   1153  N   ASP A 143      16.313  -3.081  -1.812  1.00 97.96           N  
ATOM   1154  CA  ASP A 143      14.888  -3.137  -1.504  1.00 97.96           C  
ATOM   1155  C   ASP A 143      14.472  -1.967  -0.614  1.00 97.96           C  
ATOM   1156  CB  ASP A 143      14.536  -4.463  -0.827  1.00 97.96           C  
ATOM   1157  O   ASP A 143      14.936  -1.849   0.522  1.00 97.96           O  
ATOM   1158  CG  ASP A 143      13.047  -4.622  -0.572  1.00 97.96           C  
ATOM   1159  OD1 ASP A 143      12.280  -3.666  -0.820  1.00 97.96           O  
ATOM   1160  OD2 ASP A 143      12.638  -5.712  -0.117  1.00 97.96           O  
ATOM   1161  N   PRO A 144      13.593  -1.039  -1.085  1.00 97.02           N  
ATOM   1162  CA  PRO A 144      13.237   0.167  -0.333  1.00 97.02           C  
ATOM   1163  C   PRO A 144      12.661  -0.147   1.046  1.00 97.02           C  
ATOM   1164  CB  PRO A 144      12.189   0.841  -1.222  1.00 97.02           C  
ATOM   1165  O   PRO A 144      12.783   0.663   1.968  1.00 97.02           O  
ATOM   1166  CG  PRO A 144      12.425   0.276  -2.586  1.00 97.02           C  
ATOM   1167  CD  PRO A 144      12.999  -1.104  -2.438  1.00 97.02           C  
ATOM   1168  N   HIS A 145      11.996  -1.244   1.181  1.00 97.28           N  
ATOM   1169  CA  HIS A 145      11.404  -1.601   2.466  1.00 97.28           C  
ATOM   1170  C   HIS A 145      11.817  -3.006   2.891  1.00 97.28           C  
ATOM   1171  CB  HIS A 145       9.879  -1.498   2.400  1.00 97.28           C  
ATOM   1172  O   HIS A 145      10.977  -3.803   3.314  1.00 97.28           O  
ATOM   1173  CG  HIS A 145       9.298  -2.015   1.123  1.00 97.28           C  
ATOM   1174  CD2 HIS A 145       8.546  -1.404   0.177  1.00 97.28           C  
ATOM   1175  ND1 HIS A 145       9.467  -3.316   0.701  1.00 97.28           N  
ATOM   1176  CE1 HIS A 145       8.843  -3.483  -0.453  1.00 97.28           C  
ATOM   1177  NE2 HIS A 145       8.276  -2.338  -0.793  1.00 97.28           N  
ATOM   1178  N   ASN A 146      13.065  -3.250   2.885  1.00 97.08           N  
ATOM   1179  CA  ASN A 146      13.783  -4.478   3.211  1.00 97.08           C  
ATOM   1180  C   ASN A 146      13.354  -5.036   4.565  1.00 97.08           C  
ATOM   1181  CB  ASN A 146      15.294  -4.238   3.191  1.00 97.08           C  
ATOM   1182  O   ASN A 146      13.700  -4.479   5.609  1.00 97.08           O  
ATOM   1183  CG  ASN A 146      16.089  -5.496   3.480  1.00 97.08           C  
ATOM   1184  ND2 ASN A 146      17.412  -5.380   3.458  1.00 97.08           N  
ATOM   1185  OD1 ASN A 146      15.519  -6.564   3.719  1.00 97.08           O  
ATOM   1186  N   ALA A 147      12.646  -6.163   4.560  1.00 97.04           N  
ATOM   1187  CA  ALA A 147      12.078  -6.755   5.769  1.00 97.04           C  
ATOM   1188  C   ALA A 147      13.173  -7.312   6.674  1.00 97.04           C  
ATOM   1189  CB  ALA A 147      11.082  -7.853   5.406  1.00 97.04           C  
ATOM   1190  O   ALA A 147      12.955  -7.513   7.871  1.00 97.04           O  
ATOM   1191  N   LYS A 148      14.419  -7.526   6.181  1.00 96.51           N  
ATOM   1192  CA  LYS A 148      15.524  -8.044   6.982  1.00 96.51           C  
ATOM   1193  C   LYS A 148      16.050  -6.982   7.944  1.00 96.51           C  
ATOM   1194  CB  LYS A 148      16.654  -8.541   6.081  1.00 96.51           C  
ATOM   1195  O   LYS A 148      16.836  -7.287   8.844  1.00 96.51           O  
ATOM   1196  CG  LYS A 148      16.325  -9.819   5.322  1.00 96.51           C  
ATOM   1197  CD  LYS A 148      17.539 -10.354   4.575  1.00 96.51           C  
ATOM   1198  CE  LYS A 148      17.240 -11.688   3.903  1.00 96.51           C  
ATOM   1199  NZ  LYS A 148      18.420 -12.204   3.147  1.00 96.51           N  
ATOM   1200  N   ARG A 149      15.569  -5.795   7.758  1.00 95.53           N  
ATOM   1201  CA  ARG A 149      15.980  -4.708   8.641  1.00 95.53           C  
ATOM   1202  C   ARG A 149      15.008  -4.552   9.806  1.00 95.53           C  
ATOM   1203  CB  ARG A 149      16.082  -3.393   7.864  1.00 95.53           C  
ATOM   1204  O   ARG A 149      15.122  -3.612  10.595  1.00 95.53           O  
ATOM   1205  CG  ARG A 149      17.171  -3.387   6.804  1.00 95.53           C  
ATOM   1206  CD  ARG A 149      17.164  -2.097   5.995  1.00 95.53           C  
ATOM   1207  NE  ARG A 149      17.544  -0.947   6.811  1.00 95.53           N  
ATOM   1208  NH1 ARG A 149      17.192   0.613   5.145  1.00 95.53           N  
ATOM   1209  NH2 ARG A 149      17.912   1.283   7.215  1.00 95.53           N  
ATOM   1210  CZ  ARG A 149      17.548   0.314   6.388  1.00 95.53           C  
ATOM   1211  N   GLY A 150      14.047  -5.435   9.825  1.00 97.48           N  
ATOM   1212  CA  GLY A 150      13.142  -5.491  10.962  1.00 97.48           C  
ATOM   1213  C   GLY A 150      11.724  -5.078  10.617  1.00 97.48           C  
ATOM   1214  O   GLY A 150      11.490  -4.446   9.585  1.00 97.48           O  
ATOM   1215  N   PHE A 151      10.821  -5.440  11.449  1.00 98.21           N  
ATOM   1216  CA  PHE A 151       9.397  -5.196  11.253  1.00 98.21           C  
ATOM   1217  C   PHE A 151       9.108  -3.701  11.186  1.00 98.21           C  
ATOM   1218  CB  PHE A 151       8.580  -5.839  12.378  1.00 98.21           C  
ATOM   1219  O   PHE A 151       8.418  -3.236  10.276  1.00 98.21           O  
ATOM   1220  CG  PHE A 151       7.108  -5.536  12.309  1.00 98.21           C  
ATOM   1221  CD1 PHE A 151       6.567  -4.479  13.030  1.00 98.21           C  
ATOM   1222  CD2 PHE A 151       6.264  -6.309  11.522  1.00 98.21           C  
ATOM   1223  CE1 PHE A 151       5.204  -4.196  12.968  1.00 98.21           C  
ATOM   1224  CE2 PHE A 151       4.901  -6.033  11.454  1.00 98.21           C  
ATOM   1225  CZ  PHE A 151       4.373  -4.976  12.179  1.00 98.21           C  
ATOM   1226  N   PHE A 152       9.674  -2.924  12.181  1.00 98.23           N  
ATOM   1227  CA  PHE A 152       9.389  -1.495  12.233  1.00 98.23           C  
ATOM   1228  C   PHE A 152       9.875  -0.800  10.966  1.00 98.23           C  
ATOM   1229  CB  PHE A 152      10.042  -0.860  13.464  1.00 98.23           C  
ATOM   1230  O   PHE A 152       9.160   0.022  10.390  1.00 98.23           O  
ATOM   1231  CG  PHE A 152       9.775   0.615  13.599  1.00 98.23           C  
ATOM   1232  CD1 PHE A 152      10.714   1.547  13.172  1.00 98.23           C  
ATOM   1233  CD2 PHE A 152       8.586   1.070  14.154  1.00 98.23           C  
ATOM   1234  CE1 PHE A 152      10.470   2.913  13.296  1.00 98.23           C  
ATOM   1235  CE2 PHE A 152       8.335   2.433  14.281  1.00 98.23           C  
ATOM   1236  CZ  PHE A 152       9.279   3.353  13.852  1.00 98.23           C  
ATOM   1237  N   PHE A 153      11.058  -1.147  10.517  1.00 97.95           N  
ATOM   1238  CA  PHE A 153      11.604  -0.527   9.315  1.00 97.95           C  
ATOM   1239  C   PHE A 153      10.733  -0.835   8.104  1.00 97.95           C  
ATOM   1240  CB  PHE A 153      13.038  -1.005   9.066  1.00 97.95           C  
ATOM   1241  O   PHE A 153      10.349   0.071   7.362  1.00 97.95           O  
ATOM   1242  CG  PHE A 153      13.675  -0.403   7.843  1.00 97.95           C  
ATOM   1243  CD1 PHE A 153      13.700  -1.101   6.641  1.00 97.95           C  
ATOM   1244  CD2 PHE A 153      14.248   0.860   7.894  1.00 97.95           C  
ATOM   1245  CE1 PHE A 153      14.289  -0.546   5.507  1.00 97.95           C  
ATOM   1246  CE2 PHE A 153      14.838   1.421   6.765  1.00 97.95           C  
ATOM   1247  CZ  PHE A 153      14.858   0.716   5.573  1.00 97.95           C  
ATOM   1248  N   SER A 154      10.381  -2.093   7.826  1.00 98.13           N  
ATOM   1249  CA  SER A 154       9.614  -2.476   6.646  1.00 98.13           C  
ATOM   1250  C   SER A 154       8.163  -2.018   6.757  1.00 98.13           C  
ATOM   1251  CB  SER A 154       9.664  -3.990   6.440  1.00 98.13           C  
ATOM   1252  O   SER A 154       7.454  -1.936   5.752  1.00 98.13           O  
ATOM   1253  OG  SER A 154       9.096  -4.667   7.548  1.00 98.13           O  
ATOM   1254  N   HIS A 155       7.653  -1.700   7.938  1.00 98.58           N  
ATOM   1255  CA  HIS A 155       6.275  -1.262   8.129  1.00 98.58           C  
ATOM   1256  C   HIS A 155       6.135   0.238   7.891  1.00 98.58           C  
ATOM   1257  CB  HIS A 155       5.789  -1.617   9.536  1.00 98.58           C  
ATOM   1258  O   HIS A 155       5.317   0.667   7.074  1.00 98.58           O  
ATOM   1259  CG  HIS A 155       4.322  -1.406   9.736  1.00 98.58           C  
ATOM   1260  CD2 HIS A 155       3.648  -0.497  10.477  1.00 98.58           C  
ATOM   1261  ND1 HIS A 155       3.368  -2.195   9.130  1.00 98.58           N  
ATOM   1262  CE1 HIS A 155       2.166  -1.777   9.491  1.00 98.58           C  
ATOM   1263  NE2 HIS A 155       2.308  -0.748  10.308  1.00 98.58           N  
ATOM   1264  N   VAL A 156       6.959   1.081   8.538  1.00 98.57           N  
ATOM   1265  CA  VAL A 156       6.824   2.524   8.369  1.00 98.57           C  
ATOM   1266  C   VAL A 156       8.202   3.181   8.406  1.00 98.57           C  
ATOM   1267  CB  VAL A 156       5.912   3.140   9.453  1.00 98.57           C  
ATOM   1268  O   VAL A 156       8.391   4.274   7.867  1.00 98.57           O  
ATOM   1269  CG1 VAL A 156       6.523   2.957  10.841  1.00 98.57           C  
ATOM   1270  CG2 VAL A 156       5.665   4.619   9.166  1.00 98.57           C  
ATOM   1271  N   GLY A 157       9.187   2.522   8.939  1.00 98.08           N  
ATOM   1272  CA  GLY A 157      10.522   3.057   9.154  1.00 98.08           C  
ATOM   1273  C   GLY A 157      11.207   3.485   7.870  1.00 98.08           C  
ATOM   1274  O   GLY A 157      11.917   4.492   7.845  1.00 98.08           O  
ATOM   1275  N   TRP A 158      10.958   2.794   6.807  1.00 97.77           N  
ATOM   1276  CA  TRP A 158      11.623   3.084   5.541  1.00 97.77           C  
ATOM   1277  C   TRP A 158      11.211   4.453   5.010  1.00 97.77           C  
ATOM   1278  CB  TRP A 158      11.303   2.003   4.505  1.00 97.77           C  
ATOM   1279  O   TRP A 158      11.935   5.062   4.219  1.00 97.77           O  
ATOM   1280  CG  TRP A 158       9.859   1.950   4.106  1.00 97.77           C  
ATOM   1281  CD1 TRP A 158       8.843   1.319   4.769  1.00 97.77           C  
ATOM   1282  CD2 TRP A 158       9.270   2.550   2.948  1.00 97.77           C  
ATOM   1283  CE2 TRP A 158       7.892   2.242   2.973  1.00 97.77           C  
ATOM   1284  CE3 TRP A 158       9.775   3.320   1.891  1.00 97.77           C  
ATOM   1285  NE1 TRP A 158       7.658   1.491   4.093  1.00 97.77           N  
ATOM   1286  CH2 TRP A 158       7.531   3.429   0.957  1.00 97.77           C  
ATOM   1287  CZ2 TRP A 158       7.011   2.678   1.980  1.00 97.77           C  
ATOM   1288  CZ3 TRP A 158       8.897   3.753   0.904  1.00 97.77           C  
ATOM   1289  N   LEU A 159      10.163   4.965   5.492  1.00 97.59           N  
ATOM   1290  CA  LEU A 159       9.672   6.278   5.090  1.00 97.59           C  
ATOM   1291  C   LEU A 159      10.255   7.373   5.977  1.00 97.59           C  
ATOM   1292  CB  LEU A 159       8.142   6.319   5.148  1.00 97.59           C  
ATOM   1293  O   LEU A 159      10.107   8.561   5.683  1.00 97.59           O  
ATOM   1294  CG  LEU A 159       7.402   5.429   4.149  1.00 97.59           C  
ATOM   1295  CD1 LEU A 159       5.928   5.320   4.526  1.00 97.59           C  
ATOM   1296  CD2 LEU A 159       7.558   5.971   2.732  1.00 97.59           C  
ATOM   1297  N   LEU A 160      10.862   6.997   7.089  1.00 98.31           N  
ATOM   1298  CA  LEU A 160      11.333   7.942   8.096  1.00 98.31           C  
ATOM   1299  C   LEU A 160      12.824   8.213   7.932  1.00 98.31           C  
ATOM   1300  CB  LEU A 160      11.050   7.411   9.504  1.00 98.31           C  
ATOM   1301  O   LEU A 160      13.398   9.020   8.667  1.00 98.31           O  
ATOM   1302  CG  LEU A 160       9.609   6.991   9.794  1.00 98.31           C  
ATOM   1303  CD1 LEU A 160       9.477   6.506  11.234  1.00 98.31           C  
ATOM   1304  CD2 LEU A 160       8.650   8.146   9.523  1.00 98.31           C  
ATOM   1305  N   VAL A 161      13.388   7.530   6.919  1.00 96.91           N  
ATOM   1306  CA  VAL A 161      14.818   7.717   6.700  1.00 96.91           C  
ATOM   1307  C   VAL A 161      15.094   7.892   5.208  1.00 96.91           C  
ATOM   1308  CB  VAL A 161      15.637   6.531   7.258  1.00 96.91           C  
ATOM   1309  O   VAL A 161      14.284   7.492   4.369  1.00 96.91           O  
ATOM   1310  CG1 VAL A 161      15.429   6.393   8.765  1.00 96.91           C  
ATOM   1311  CG2 VAL A 161      15.257   5.237   6.541  1.00 96.91           C  
ATOM   1312  N   ARG A 162      16.152   8.469   4.938  1.00 96.01           N  
ATOM   1313  CA  ARG A 162      16.565   8.562   3.542  1.00 96.01           C  
ATOM   1314  C   ARG A 162      16.881   7.184   2.971  1.00 96.01           C  
ATOM   1315  CB  ARG A 162      17.782   9.479   3.401  1.00 96.01           C  
ATOM   1316  O   ARG A 162      17.377   6.309   3.685  1.00 96.01           O  
ATOM   1317  CG  ARG A 162      17.520  10.918   3.815  1.00 96.01           C  
ATOM   1318  CD  ARG A 162      16.675  11.656   2.786  1.00 96.01           C  
ATOM   1319  NE  ARG A 162      16.485  13.058   3.150  1.00 96.01           N  
ATOM   1320  NH1 ARG A 162      15.332  13.615   1.227  1.00 96.01           N  
ATOM   1321  NH2 ARG A 162      15.736  15.205   2.829  1.00 96.01           N  
ATOM   1322  CZ  ARG A 162      15.851  13.956   2.401  1.00 96.01           C  
ATOM   1323  N   LYS A 163      16.530   6.988   1.688  1.00 94.39           N  
ATOM   1324  CA  LYS A 163      16.688   5.688   1.042  1.00 94.39           C  
ATOM   1325  C   LYS A 163      18.154   5.266   1.005  1.00 94.39           C  
ATOM   1326  CB  LYS A 163      16.115   5.720  -0.376  1.00 94.39           C  
ATOM   1327  O   LYS A 163      19.044   6.108   0.864  1.00 94.39           O  
ATOM   1328  CG  LYS A 163      14.602   5.873  -0.429  1.00 94.39           C  
ATOM   1329  CD  LYS A 163      14.094   5.898  -1.865  1.00 94.39           C  
ATOM   1330  CE  LYS A 163      12.577   6.023  -1.919  1.00 94.39           C  
ATOM   1331  NZ  LYS A 163      12.082   6.157  -3.322  1.00 94.39           N  
ATOM   1332  N   HIS A 164      18.377   4.012   1.156  1.00 95.20           N  
ATOM   1333  CA  HIS A 164      19.703   3.455   0.914  1.00 95.20           C  
ATOM   1334  C   HIS A 164      20.189   3.783  -0.493  1.00 95.20           C  
ATOM   1335  CB  HIS A 164      19.695   1.940   1.127  1.00 95.20           C  
ATOM   1336  O   HIS A 164      19.414   3.730  -1.451  1.00 95.20           O  
ATOM   1337  CG  HIS A 164      21.062   1.345   1.249  1.00 95.20           C  
ATOM   1338  CD2 HIS A 164      21.738   0.884   2.327  1.00 95.20           C  
ATOM   1339  ND1 HIS A 164      21.897   1.173   0.166  1.00 95.20           N  
ATOM   1340  CE1 HIS A 164      23.032   0.629   0.575  1.00 95.20           C  
ATOM   1341  NE2 HIS A 164      22.961   0.444   1.883  1.00 95.20           N  
ATOM   1342  N   PRO A 165      21.489   4.156  -0.665  1.00 95.09           N  
ATOM   1343  CA  PRO A 165      22.015   4.509  -1.985  1.00 95.09           C  
ATOM   1344  C   PRO A 165      21.782   3.417  -3.026  1.00 95.09           C  
ATOM   1345  CB  PRO A 165      23.511   4.706  -1.727  1.00 95.09           C  
ATOM   1346  O   PRO A 165      21.578   3.716  -4.206  1.00 95.09           O  
ATOM   1347  CG  PRO A 165      23.602   5.092  -0.286  1.00 95.09           C  
ATOM   1348  CD  PRO A 165      22.506   4.393   0.465  1.00 95.09           C  
ATOM   1349  N   ASP A 166      21.782   2.181  -2.585  1.00 96.20           N  
ATOM   1350  CA  ASP A 166      21.576   1.077  -3.517  1.00 96.20           C  
ATOM   1351  C   ASP A 166      20.172   1.118  -4.117  1.00 96.20           C  
ATOM   1352  CB  ASP A 166      21.811  -0.265  -2.821  1.00 96.20           C  
ATOM   1353  O   ASP A 166      19.959   0.667  -5.244  1.00 96.20           O  
ATOM   1354  CG  ASP A 166      23.281  -0.556  -2.574  1.00 96.20           C  
ATOM   1355  OD1 ASP A 166      24.142   0.227  -3.029  1.00 96.20           O  
ATOM   1356  OD2 ASP A 166      23.581  -1.579  -1.921  1.00 96.20           O  
ATOM   1357  N   VAL A 167      19.197   1.613  -3.334  1.00 96.38           N  
ATOM   1358  CA  VAL A 167      17.835   1.728  -3.844  1.00 96.38           C  
ATOM   1359  C   VAL A 167      17.809   2.682  -5.037  1.00 96.38           C  
ATOM   1360  CB  VAL A 167      16.859   2.216  -2.750  1.00 96.38           C  
ATOM   1361  O   VAL A 167      17.181   2.392  -6.057  1.00 96.38           O  
ATOM   1362  CG1 VAL A 167      15.465   2.443  -3.333  1.00 96.38           C  
ATOM   1363  CG2 VAL A 167      16.804   1.213  -1.599  1.00 96.38           C  
ATOM   1364  N   LYS A 168      18.578   3.780  -4.930  1.00 94.83           N  
ATOM   1365  CA  LYS A 168      18.621   4.791  -5.982  1.00 94.83           C  
ATOM   1366  C   LYS A 168      19.353   4.269  -7.216  1.00 94.83           C  
ATOM   1367  CB  LYS A 168      19.294   6.067  -5.474  1.00 94.83           C  
ATOM   1368  O   LYS A 168      18.869   4.417  -8.340  1.00 94.83           O  
ATOM   1369  CG  LYS A 168      18.472   6.833  -4.447  1.00 94.83           C  
ATOM   1370  CD  LYS A 168      19.176   8.111  -4.009  1.00 94.83           C  
ATOM   1371  CE  LYS A 168      18.406   8.824  -2.906  1.00 94.83           C  
ATOM   1372  NZ  LYS A 168      19.105  10.064  -2.455  1.00 94.83           N  
ATOM   1373  N   VAL A 169      20.461   3.636  -6.969  1.00 96.47           N  
ATOM   1374  CA  VAL A 169      21.305   3.149  -8.055  1.00 96.47           C  
ATOM   1375  C   VAL A 169      20.571   2.058  -8.831  1.00 96.47           C  
ATOM   1376  CB  VAL A 169      22.654   2.610  -7.527  1.00 96.47           C  
ATOM   1377  O   VAL A 169      20.472   2.121 -10.059  1.00 96.47           O  
ATOM   1378  CG1 VAL A 169      23.408   1.868  -8.629  1.00 96.47           C  
ATOM   1379  CG2 VAL A 169      23.503   3.752  -6.971  1.00 96.47           C  
ATOM   1380  N   LYS A 170      19.963   1.131  -8.142  1.00 96.96           N  
ATOM   1381  CA  LYS A 170      19.292   0.012  -8.797  1.00 96.96           C  
ATOM   1382  C   LYS A 170      17.937   0.434  -9.356  1.00 96.96           C  
ATOM   1383  CB  LYS A 170      19.117  -1.154  -7.823  1.00 96.96           C  
ATOM   1384  O   LYS A 170      17.453  -0.146 -10.330  1.00 96.96           O  
ATOM   1385  CG  LYS A 170      20.427  -1.769  -7.352  1.00 96.96           C  
ATOM   1386  CD  LYS A 170      21.154  -2.475  -8.490  1.00 96.96           C  
ATOM   1387  CE  LYS A 170      22.411  -3.180  -7.999  1.00 96.96           C  
ATOM   1388  NZ  LYS A 170      23.141  -3.852  -9.115  1.00 96.96           N  
ATOM   1389  N   GLY A 171      17.356   1.397  -8.754  1.00 96.03           N  
ATOM   1390  CA  GLY A 171      16.098   1.933  -9.251  1.00 96.03           C  
ATOM   1391  C   GLY A 171      16.219   2.558 -10.628  1.00 96.03           C  
ATOM   1392  O   GLY A 171      15.283   2.495 -11.428  1.00 96.03           O  
ATOM   1393  N   LYS A 172      17.364   3.190 -10.960  1.00 95.67           N  
ATOM   1394  CA  LYS A 172      17.614   3.814 -12.256  1.00 95.67           C  
ATOM   1395  C   LYS A 172      17.681   2.768 -13.365  1.00 95.67           C  
ATOM   1396  CB  LYS A 172      18.911   4.624 -12.222  1.00 95.67           C  
ATOM   1397  O   LYS A 172      17.428   3.075 -14.532  1.00 95.67           O  
ATOM   1398  CG  LYS A 172      18.823   5.897 -11.393  1.00 95.67           C  
ATOM   1399  CD  LYS A 172      20.137   6.668 -11.412  1.00 95.67           C  
ATOM   1400  CE  LYS A 172      20.064   7.920 -10.548  1.00 95.67           C  
ATOM   1401  NZ  LYS A 172      21.366   8.651 -10.522  1.00 95.67           N  
ATOM   1402  N   GLY A 173      17.929   1.556 -12.938  1.00 96.05           N  
ATOM   1403  CA  GLY A 173      18.097   0.495 -13.918  1.00 96.05           C  
ATOM   1404  C   GLY A 173      16.808  -0.245 -14.222  1.00 96.05           C  
ATOM   1405  O   GLY A 173      16.777  -1.117 -15.093  1.00 96.05           O  
ATOM   1406  N   ILE A 174      15.735   0.096 -13.510  1.00 97.00           N  
ATOM   1407  CA  ILE A 174      14.450  -0.564 -13.710  1.00 97.00           C  
ATOM   1408  C   ILE A 174      13.792  -0.040 -14.984  1.00 97.00           C  
ATOM   1409  CB  ILE A 174      13.513  -0.356 -12.498  1.00 97.00           C  
ATOM   1410  O   ILE A 174      13.753   1.171 -15.216  1.00 97.00           O  
ATOM   1411  CG1 ILE A 174      14.104  -1.015 -11.247  1.00 97.00           C  
ATOM   1412  CG2 ILE A 174      12.114  -0.903 -12.797  1.00 97.00           C  
ATOM   1413  CD1 ILE A 174      14.299  -2.519 -11.373  1.00 97.00           C  
ATOM   1414  N   ASP A 175      13.332  -0.916 -15.877  1.00 96.57           N  
ATOM   1415  CA  ASP A 175      12.643  -0.540 -17.107  1.00 96.57           C  
ATOM   1416  C   ASP A 175      11.295   0.112 -16.804  1.00 96.57           C  
ATOM   1417  CB  ASP A 175      12.446  -1.762 -18.007  1.00 96.57           C  
ATOM   1418  O   ASP A 175      10.391  -0.537 -16.273  1.00 96.57           O  
ATOM   1419  CG  ASP A 175      11.765  -1.426 -19.322  1.00 96.57           C  
ATOM   1420  OD1 ASP A 175      11.644  -0.228 -19.658  1.00 96.57           O  
ATOM   1421  OD2 ASP A 175      11.344  -2.368 -20.028  1.00 96.57           O  
ATOM   1422  N   MET A 176      11.192   1.359 -17.222  1.00 98.05           N  
ATOM   1423  CA  MET A 176       9.965   2.116 -16.991  1.00 98.05           C  
ATOM   1424  C   MET A 176       9.385   2.627 -18.305  1.00 98.05           C  
ATOM   1425  CB  MET A 176      10.227   3.288 -16.044  1.00 98.05           C  
ATOM   1426  O   MET A 176       8.617   3.591 -18.316  1.00 98.05           O  
ATOM   1427  CG  MET A 176      10.663   2.865 -14.650  1.00 98.05           C  
ATOM   1428  SD  MET A 176       9.420   1.802 -13.818  1.00 98.05           S  
ATOM   1429  CE  MET A 176       8.111   3.020 -13.511  1.00 98.05           C  
ATOM   1430  N   SER A 177       9.852   2.038 -19.398  1.00 97.74           N  
ATOM   1431  CA  SER A 177       9.501   2.531 -20.726  1.00 97.74           C  
ATOM   1432  C   SER A 177       7.996   2.462 -20.961  1.00 97.74           C  
ATOM   1433  CB  SER A 177      10.231   1.730 -21.806  1.00 97.74           C  
ATOM   1434  O   SER A 177       7.422   3.343 -21.605  1.00 97.74           O  
ATOM   1435  OG  SER A 177       9.912   0.352 -21.712  1.00 97.74           O  
ATOM   1436  N   ASP A 178       7.332   1.442 -20.437  1.00 96.73           N  
ATOM   1437  CA  ASP A 178       5.888   1.318 -20.606  1.00 96.73           C  
ATOM   1438  C   ASP A 178       5.156   2.489 -19.954  1.00 96.73           C  
ATOM   1439  CB  ASP A 178       5.390  -0.005 -20.021  1.00 96.73           C  
ATOM   1440  O   ASP A 178       4.229   3.052 -20.539  1.00 96.73           O  
ATOM   1441  CG  ASP A 178       5.761  -0.183 -18.559  1.00 96.73           C  
ATOM   1442  OD1 ASP A 178       6.886   0.193 -18.164  1.00 96.73           O  
ATOM   1443  OD2 ASP A 178       4.922  -0.707 -17.795  1.00 96.73           O  
ATOM   1444  N   LEU A 179       5.570   2.910 -18.774  1.00 97.85           N  
ATOM   1445  CA  LEU A 179       4.929   4.009 -18.061  1.00 97.85           C  
ATOM   1446  C   LEU A 179       5.348   5.354 -18.644  1.00 97.85           C  
ATOM   1447  CB  LEU A 179       5.276   3.956 -16.571  1.00 97.85           C  
ATOM   1448  O   LEU A 179       4.569   6.311 -18.632  1.00 97.85           O  
ATOM   1449  CG  LEU A 179       4.828   2.704 -15.815  1.00 97.85           C  
ATOM   1450  CD1 LEU A 179       5.103   2.859 -14.323  1.00 97.85           C  
ATOM   1451  CD2 LEU A 179       3.350   2.428 -16.065  1.00 97.85           C  
ATOM   1452  N   ASP A 180       6.582   5.402 -19.160  1.00 97.69           N  
ATOM   1453  CA  ASP A 180       7.059   6.609 -19.829  1.00 97.69           C  
ATOM   1454  C   ASP A 180       6.198   6.938 -21.047  1.00 97.69           C  
ATOM   1455  CB  ASP A 180       8.522   6.449 -20.247  1.00 97.69           C  
ATOM   1456  O   ASP A 180       5.969   8.109 -21.354  1.00 97.69           O  
ATOM   1457  CG  ASP A 180       9.480   6.468 -19.069  1.00 97.69           C  
ATOM   1458  OD1 ASP A 180       9.180   7.127 -18.049  1.00 97.69           O  
ATOM   1459  OD2 ASP A 180      10.546   5.822 -19.162  1.00 97.69           O  
ATOM   1460  N   ALA A 181       5.712   5.893 -21.685  1.00 97.89           N  
ATOM   1461  CA  ALA A 181       4.966   6.043 -22.932  1.00 97.89           C  
ATOM   1462  C   ALA A 181       3.481   6.260 -22.660  1.00 97.89           C  
ATOM   1463  CB  ALA A 181       5.168   4.819 -23.822  1.00 97.89           C  
ATOM   1464  O   ALA A 181       2.696   6.463 -23.589  1.00 97.89           O  
ATOM   1465  N   ASP A 182       3.072   6.271 -21.393  1.00 98.01           N  
ATOM   1466  CA  ASP A 182       1.665   6.351 -21.011  1.00 98.01           C  
ATOM   1467  C   ASP A 182       1.272   7.785 -20.662  1.00 98.01           C  
ATOM   1468  CB  ASP A 182       1.376   5.424 -19.829  1.00 98.01           C  
ATOM   1469  O   ASP A 182       1.648   8.297 -19.605  1.00 98.01           O  
ATOM   1470  CG  ASP A 182      -0.108   5.268 -19.547  1.00 98.01           C  
ATOM   1471  OD1 ASP A 182      -0.875   6.229 -19.769  1.00 98.01           O  
ATOM   1472  OD2 ASP A 182      -0.513   4.174 -19.097  1.00 98.01           O  
ATOM   1473  N   PRO A 183       0.423   8.436 -21.506  1.00 98.30           N  
ATOM   1474  CA  PRO A 183       0.086   9.845 -21.295  1.00 98.30           C  
ATOM   1475  C   PRO A 183      -0.724  10.074 -20.020  1.00 98.30           C  
ATOM   1476  CB  PRO A 183      -0.738  10.201 -22.535  1.00 98.30           C  
ATOM   1477  O   PRO A 183      -0.606  11.129 -19.391  1.00 98.30           O  
ATOM   1478  CG  PRO A 183      -1.167   8.884 -23.099  1.00 98.30           C  
ATOM   1479  CD  PRO A 183      -0.120   7.860 -22.769  1.00 98.30           C  
ATOM   1480  N   LEU A 184      -1.594   9.153 -19.693  1.00 98.58           N  
ATOM   1481  CA  LEU A 184      -2.383   9.286 -18.473  1.00 98.58           C  
ATOM   1482  C   LEU A 184      -1.485   9.281 -17.241  1.00 98.58           C  
ATOM   1483  CB  LEU A 184      -3.411   8.156 -18.374  1.00 98.58           C  
ATOM   1484  O   LEU A 184      -1.664  10.096 -16.333  1.00 98.58           O  
ATOM   1485  CG  LEU A 184      -4.317   8.169 -17.141  1.00 98.58           C  
ATOM   1486  CD1 LEU A 184      -5.072   9.491 -17.053  1.00 98.58           C  
ATOM   1487  CD2 LEU A 184      -5.288   6.994 -17.177  1.00 98.58           C  
ATOM   1488  N   ILE A 185      -0.501   8.397 -17.210  1.00 98.50           N  
ATOM   1489  CA  ILE A 185       0.428   8.309 -16.089  1.00 98.50           C  
ATOM   1490  C   ILE A 185       1.312   9.554 -16.052  1.00 98.50           C  
ATOM   1491  CB  ILE A 185       1.298   7.036 -16.175  1.00 98.50           C  
ATOM   1492  O   ILE A 185       1.610  10.080 -14.978  1.00 98.50           O  
ATOM   1493  CG1 ILE A 185       0.419   5.782 -16.109  1.00 98.50           C  
ATOM   1494  CG2 ILE A 185       2.351   7.025 -15.062  1.00 98.50           C  
ATOM   1495  CD1 ILE A 185      -0.581   5.786 -14.961  1.00 98.50           C  
ATOM   1496  N   ALA A 186       1.723  10.038 -17.244  1.00 98.42           N  
ATOM   1497  CA  ALA A 186       2.496  11.275 -17.317  1.00 98.42           C  
ATOM   1498  C   ALA A 186       1.705  12.451 -16.750  1.00 98.42           C  
ATOM   1499  CB  ALA A 186       2.908  11.561 -18.759  1.00 98.42           C  
ATOM   1500  O   ALA A 186       2.259  13.297 -16.044  1.00 98.42           O  
ATOM   1501  N   PHE A 187       0.422  12.481 -17.040  1.00 98.63           N  
ATOM   1502  CA  PHE A 187      -0.461  13.525 -16.534  1.00 98.63           C  
ATOM   1503  C   PHE A 187      -0.543  13.474 -15.013  1.00 98.63           C  
ATOM   1504  CB  PHE A 187      -1.861  13.387 -17.141  1.00 98.63           C  
ATOM   1505  O   PHE A 187      -0.407  14.501 -14.345  1.00 98.63           O  
ATOM   1506  CG  PHE A 187      -2.867  14.350 -16.571  1.00 98.63           C  
ATOM   1507  CD1 PHE A 187      -3.690  13.973 -15.516  1.00 98.63           C  
ATOM   1508  CD2 PHE A 187      -2.990  15.632 -17.090  1.00 98.63           C  
ATOM   1509  CE1 PHE A 187      -4.622  14.863 -14.986  1.00 98.63           C  
ATOM   1510  CE2 PHE A 187      -3.919  16.526 -16.566  1.00 98.63           C  
ATOM   1511  CZ  PHE A 187      -4.735  16.139 -15.515  1.00 98.63           C  
ATOM   1512  N   GLN A 188      -0.822  12.324 -14.456  1.00 98.59           N  
ATOM   1513  CA  GLN A 188      -0.914  12.183 -13.007  1.00 98.59           C  
ATOM   1514  C   GLN A 188       0.382  12.619 -12.329  1.00 98.59           C  
ATOM   1515  CB  GLN A 188      -1.245  10.739 -12.627  1.00 98.59           C  
ATOM   1516  O   GLN A 188       0.355  13.344 -11.333  1.00 98.59           O  
ATOM   1517  CG  GLN A 188      -1.444  10.527 -11.132  1.00 98.59           C  
ATOM   1518  CD  GLN A 188      -1.402   9.063 -10.737  1.00 98.59           C  
ATOM   1519  NE2 GLN A 188      -2.179   8.700  -9.722  1.00 98.59           N  
ATOM   1520  OE1 GLN A 188      -0.678   8.264 -11.339  1.00 98.59           O  
ATOM   1521  N   LYS A 189       1.466  12.127 -12.865  1.00 98.51           N  
ATOM   1522  CA  LYS A 189       2.769  12.469 -12.303  1.00 98.51           C  
ATOM   1523  C   LYS A 189       2.983  13.980 -12.291  1.00 98.51           C  
ATOM   1524  CB  LYS A 189       3.889  11.789 -13.092  1.00 98.51           C  
ATOM   1525  O   LYS A 189       3.442  14.539 -11.293  1.00 98.51           O  
ATOM   1526  CG  LYS A 189       5.282  12.039 -12.532  1.00 98.51           C  
ATOM   1527  CD  LYS A 189       6.345  11.284 -13.318  1.00 98.51           C  
ATOM   1528  CE  LYS A 189       7.748  11.624 -12.833  1.00 98.51           C  
ATOM   1529  NZ  LYS A 189       8.797  10.972 -13.672  1.00 98.51           N  
ATOM   1530  N   LYS A 190       2.690  14.654 -13.338  1.00 98.48           N  
ATOM   1531  CA  LYS A 190       2.909  16.090 -13.492  1.00 98.48           C  
ATOM   1532  C   LYS A 190       2.023  16.887 -12.539  1.00 98.48           C  
ATOM   1533  CB  LYS A 190       2.645  16.521 -14.936  1.00 98.48           C  
ATOM   1534  O   LYS A 190       2.454  17.899 -11.982  1.00 98.48           O  
ATOM   1535  CG  LYS A 190       2.886  18.001 -15.193  1.00 98.48           C  
ATOM   1536  CD  LYS A 190       2.671  18.356 -16.659  1.00 98.48           C  
ATOM   1537  CE  LYS A 190       2.889  19.841 -16.914  1.00 98.48           C  
ATOM   1538  NZ  LYS A 190       2.699  20.190 -18.354  1.00 98.48           N  
ATOM   1539  N   HIS A 191       0.793  16.426 -12.278  1.00 98.60           N  
ATOM   1540  CA  HIS A 191      -0.184  17.219 -11.542  1.00 98.60           C  
ATOM   1541  C   HIS A 191      -0.496  16.591 -10.188  1.00 98.60           C  
ATOM   1542  CB  HIS A 191      -1.469  17.376 -12.356  1.00 98.60           C  
ATOM   1543  O   HIS A 191      -1.444  16.998  -9.513  1.00 98.60           O  
ATOM   1544  CG  HIS A 191      -1.275  18.100 -13.651  1.00 98.60           C  
ATOM   1545  CD2 HIS A 191      -1.353  17.667 -14.931  1.00 98.60           C  
ATOM   1546  ND1 HIS A 191      -0.955  19.438 -13.714  1.00 98.60           N  
ATOM   1547  CE1 HIS A 191      -0.845  19.799 -14.982  1.00 98.60           C  
ATOM   1548  NE2 HIS A 191      -1.082  18.742 -15.741  1.00 98.60           N  
ATOM   1549  N   TYR A 192       0.282  15.669  -9.792  1.00 98.60           N  
ATOM   1550  CA  TYR A 192      -0.003  14.841  -8.625  1.00 98.60           C  
ATOM   1551  C   TYR A 192      -0.129  15.695  -7.369  1.00 98.60           C  
ATOM   1552  CB  TYR A 192       1.092  13.788  -8.432  1.00 98.60           C  
ATOM   1553  O   TYR A 192      -1.078  15.538  -6.596  1.00 98.60           O  
ATOM   1554  CG  TYR A 192       0.839  12.855  -7.273  1.00 98.60           C  
ATOM   1555  CD1 TYR A 192       1.555  12.979  -6.084  1.00 98.60           C  
ATOM   1556  CD2 TYR A 192      -0.114  11.846  -7.365  1.00 98.60           C  
ATOM   1557  CE1 TYR A 192       1.327  12.120  -5.014  1.00 98.60           C  
ATOM   1558  CE2 TYR A 192      -0.350  10.981  -6.301  1.00 98.60           C  
ATOM   1559  OH  TYR A 192       0.143  10.273  -4.076  1.00 98.60           O  
ATOM   1560  CZ  TYR A 192       0.373  11.126  -5.132  1.00 98.60           C  
ATOM   1561  N   LEU A 193       0.773  16.645  -7.149  1.00 97.84           N  
ATOM   1562  CA  LEU A 193       0.836  17.412  -5.910  1.00 97.84           C  
ATOM   1563  C   LEU A 193      -0.331  18.389  -5.815  1.00 97.84           C  
ATOM   1564  CB  LEU A 193       2.162  18.172  -5.816  1.00 97.84           C  
ATOM   1565  O   LEU A 193      -0.642  18.888  -4.731  1.00 97.84           O  
ATOM   1566  CG  LEU A 193       3.417  17.323  -5.607  1.00 97.84           C  
ATOM   1567  CD1 LEU A 193       4.650  18.215  -5.512  1.00 97.84           C  
ATOM   1568  CD2 LEU A 193       3.277  16.461  -4.357  1.00 97.84           C  
ATOM   1569  N   ILE A 194      -1.023  18.600  -6.967  1.00 98.36           N  
ATOM   1570  CA  ILE A 194      -2.233  19.416  -6.973  1.00 98.36           C  
ATOM   1571  C   ILE A 194      -3.460  18.520  -6.814  1.00 98.36           C  
ATOM   1572  CB  ILE A 194      -2.344  20.252  -8.267  1.00 98.36           C  
ATOM   1573  O   ILE A 194      -4.341  18.803  -5.999  1.00 98.36           O  
ATOM   1574  CG1 ILE A 194      -1.189  21.256  -8.356  1.00 98.36           C  
ATOM   1575  CG2 ILE A 194      -3.697  20.968  -8.333  1.00 98.36           C  
ATOM   1576  CD1 ILE A 194      -1.072  21.948  -9.707  1.00 98.36           C  
ATOM   1577  N   LEU A 195      -3.505  17.410  -7.514  1.00 98.58           N  
ATOM   1578  CA  LEU A 195      -4.657  16.515  -7.553  1.00 98.58           C  
ATOM   1579  C   LEU A 195      -4.812  15.771  -6.231  1.00 98.58           C  
ATOM   1580  CB  LEU A 195      -4.520  15.514  -8.703  1.00 98.58           C  
ATOM   1581  O   LEU A 195      -5.930  15.589  -5.743  1.00 98.58           O  
ATOM   1582  CG  LEU A 195      -4.570  16.095 -10.117  1.00 98.58           C  
ATOM   1583  CD1 LEU A 195      -4.258  15.013 -11.145  1.00 98.58           C  
ATOM   1584  CD2 LEU A 195      -5.934  16.721 -10.389  1.00 98.58           C  
ATOM   1585  N   MET A 196      -3.711  15.465  -5.649  1.00 98.39           N  
ATOM   1586  CA  MET A 196      -3.725  14.594  -4.477  1.00 98.39           C  
ATOM   1587  C   MET A 196      -4.472  15.251  -3.321  1.00 98.39           C  
ATOM   1588  CB  MET A 196      -2.299  14.246  -4.048  1.00 98.39           C  
ATOM   1589  O   MET A 196      -5.392  14.658  -2.755  1.00 98.39           O  
ATOM   1590  CG  MET A 196      -2.229  13.391  -2.793  1.00 98.39           C  
ATOM   1591  SD  MET A 196      -2.302  14.392  -1.256  1.00 98.39           S  
ATOM   1592  CE  MET A 196      -0.780  15.364  -1.434  1.00 98.39           C  
ATOM   1593  N   PRO A 197      -4.105  16.494  -2.839  1.00 98.41           N  
ATOM   1594  CA  PRO A 197      -4.839  17.045  -1.698  1.00 98.41           C  
ATOM   1595  C   PRO A 197      -6.330  17.214  -1.982  1.00 98.41           C  
ATOM   1596  CB  PRO A 197      -4.169  18.403  -1.470  1.00 98.41           C  
ATOM   1597  O   PRO A 197      -7.153  17.091  -1.071  1.00 98.41           O  
ATOM   1598  CG  PRO A 197      -3.485  18.713  -2.762  1.00 98.41           C  
ATOM   1599  CD  PRO A 197      -3.062  17.421  -3.400  1.00 98.41           C  
ATOM   1600  N   ILE A 198      -6.739  17.417  -3.248  1.00 98.67           N  
ATOM   1601  CA  ILE A 198      -8.130  17.616  -3.639  1.00 98.67           C  
ATOM   1602  C   ILE A 198      -8.882  16.289  -3.563  1.00 98.67           C  
ATOM   1603  CB  ILE A 198      -8.238  18.212  -5.061  1.00 98.67           C  
ATOM   1604  O   ILE A 198      -9.947  16.207  -2.946  1.00 98.67           O  
ATOM   1605  CG1 ILE A 198      -7.676  19.638  -5.086  1.00 98.67           C  
ATOM   1606  CG2 ILE A 198      -9.689  18.185  -5.549  1.00 98.67           C  
ATOM   1607  CD1 ILE A 198      -7.523  20.218  -6.486  1.00 98.67           C  
ATOM   1608  N   ILE A 199      -8.286  15.254  -4.091  1.00 98.69           N  
ATOM   1609  CA  ILE A 199      -8.963  13.971  -4.242  1.00 98.69           C  
ATOM   1610  C   ILE A 199      -8.871  13.182  -2.937  1.00 98.69           C  
ATOM   1611  CB  ILE A 199      -8.366  13.150  -5.407  1.00 98.69           C  
ATOM   1612  O   ILE A 199      -9.829  12.515  -2.539  1.00 98.69           O  
ATOM   1613  CG1 ILE A 199      -8.639  13.847  -6.745  1.00 98.69           C  
ATOM   1614  CG2 ILE A 199      -8.927  11.725  -5.407  1.00 98.69           C  
ATOM   1615  CD1 ILE A 199      -7.948  13.194  -7.935  1.00 98.69           C  
ATOM   1616  N   CYS A 200      -7.736  13.288  -2.250  1.00 98.52           N  
ATOM   1617  CA  CYS A 200      -7.506  12.467  -1.067  1.00 98.52           C  
ATOM   1618  C   CYS A 200      -8.085  13.129   0.178  1.00 98.52           C  
ATOM   1619  CB  CYS A 200      -6.012  12.212  -0.873  1.00 98.52           C  
ATOM   1620  O   CYS A 200      -8.581  12.447   1.076  1.00 98.52           O  
ATOM   1621  SG  CYS A 200      -5.632  11.139   0.530  1.00 98.52           S  
ATOM   1622  N   PHE A 201      -8.169  14.506   0.231  1.00 98.57           N  
ATOM   1623  CA  PHE A 201      -8.497  15.149   1.498  1.00 98.57           C  
ATOM   1624  C   PHE A 201      -9.666  16.112   1.330  1.00 98.57           C  
ATOM   1625  CB  PHE A 201      -7.280  15.894   2.055  1.00 98.57           C  
ATOM   1626  O   PHE A 201     -10.682  15.990   2.018  1.00 98.57           O  
ATOM   1627  CG  PHE A 201      -6.119  14.996   2.388  1.00 98.57           C  
ATOM   1628  CD1 PHE A 201      -6.205  14.083   3.431  1.00 98.57           C  
ATOM   1629  CD2 PHE A 201      -4.940  15.066   1.656  1.00 98.57           C  
ATOM   1630  CE1 PHE A 201      -5.132  13.251   3.741  1.00 98.57           C  
ATOM   1631  CE2 PHE A 201      -3.864  14.237   1.960  1.00 98.57           C  
ATOM   1632  CZ  PHE A 201      -3.961  13.331   3.003  1.00 98.57           C  
ATOM   1633  N   ILE A 202      -9.683  16.973   0.372  1.00 98.57           N  
ATOM   1634  CA  ILE A 202     -10.628  18.081   0.278  1.00 98.57           C  
ATOM   1635  C   ILE A 202     -12.005  17.554  -0.115  1.00 98.57           C  
ATOM   1636  CB  ILE A 202     -10.151  19.146  -0.735  1.00 98.57           C  
ATOM   1637  O   ILE A 202     -12.994  17.802   0.579  1.00 98.57           O  
ATOM   1638  CG1 ILE A 202      -8.885  19.841  -0.224  1.00 98.57           C  
ATOM   1639  CG2 ILE A 202     -11.262  20.164  -1.011  1.00 98.57           C  
ATOM   1640  CD1 ILE A 202      -8.251  20.791  -1.231  1.00 98.57           C  
ATOM   1641  N   LEU A 203     -12.089  16.789  -1.212  1.00 98.59           N  
ATOM   1642  CA  LEU A 203     -13.379  16.327  -1.712  1.00 98.59           C  
ATOM   1643  C   LEU A 203     -14.019  15.343  -0.738  1.00 98.59           C  
ATOM   1644  CB  LEU A 203     -13.217  15.670  -3.086  1.00 98.59           C  
ATOM   1645  O   LEU A 203     -15.199  15.472  -0.406  1.00 98.59           O  
ATOM   1646  CG  LEU A 203     -13.009  16.617  -4.269  1.00 98.59           C  
ATOM   1647  CD1 LEU A 203     -12.925  15.827  -5.571  1.00 98.59           C  
ATOM   1648  CD2 LEU A 203     -14.132  17.647  -4.335  1.00 98.59           C  
ATOM   1649  N   PRO A 204     -13.214  14.380  -0.275  1.00 98.42           N  
ATOM   1650  CA  PRO A 204     -13.809  13.422   0.659  1.00 98.42           C  
ATOM   1651  C   PRO A 204     -14.354  14.088   1.920  1.00 98.42           C  
ATOM   1652  CB  PRO A 204     -12.644  12.488   0.996  1.00 98.42           C  
ATOM   1653  O   PRO A 204     -15.307  13.589   2.525  1.00 98.42           O  
ATOM   1654  CG  PRO A 204     -11.795  12.477  -0.234  1.00 98.42           C  
ATOM   1655  CD  PRO A 204     -11.767  13.865  -0.807  1.00 98.42           C  
ATOM   1656  N   THR A 205     -13.790  15.212   2.369  1.00 98.59           N  
ATOM   1657  CA  THR A 205     -14.208  15.932   3.567  1.00 98.59           C  
ATOM   1658  C   THR A 205     -15.442  16.784   3.283  1.00 98.59           C  
ATOM   1659  CB  THR A 205     -13.075  16.827   4.104  1.00 98.59           C  
ATOM   1660  O   THR A 205     -16.395  16.784   4.065  1.00 98.59           O  
ATOM   1661  CG2 THR A 205     -13.526  17.604   5.336  1.00 98.59           C  
ATOM   1662  OG1 THR A 205     -11.952  16.009   4.452  1.00 98.59           O  
ATOM   1663  N   ILE A 206     -15.542  17.432   2.151  1.00 98.65           N  
ATOM   1664  CA  ILE A 206     -16.592  18.384   1.803  1.00 98.65           C  
ATOM   1665  C   ILE A 206     -17.885  17.635   1.492  1.00 98.65           C  
ATOM   1666  CB  ILE A 206     -16.180  19.264   0.602  1.00 98.65           C  
ATOM   1667  O   ILE A 206     -18.976  18.095   1.840  1.00 98.65           O  
ATOM   1668  CG1 ILE A 206     -15.138  20.302   1.033  1.00 98.65           C  
ATOM   1669  CG2 ILE A 206     -17.407  19.943  -0.015  1.00 98.65           C  
ATOM   1670  CD1 ILE A 206     -14.598  21.149  -0.111  1.00 98.65           C  
ATOM   1671  N   ILE A 207     -17.838  16.497   0.932  1.00 98.59           N  
ATOM   1672  CA  ILE A 207     -18.989  15.759   0.425  1.00 98.59           C  
ATOM   1673  C   ILE A 207     -19.925  15.406   1.578  1.00 98.59           C  
ATOM   1674  CB  ILE A 207     -18.555  14.479  -0.324  1.00 98.59           C  
ATOM   1675  O   ILE A 207     -21.111  15.745   1.550  1.00 98.59           O  
ATOM   1676  CG1 ILE A 207     -17.948  14.836  -1.686  1.00 98.59           C  
ATOM   1677  CG2 ILE A 207     -19.739  13.521  -0.486  1.00 98.59           C  
ATOM   1678  CD1 ILE A 207     -17.350  13.649  -2.427  1.00 98.59           C  
ATOM   1679  N   PRO A 208     -19.494  14.799   2.671  1.00 98.54           N  
ATOM   1680  CA  PRO A 208     -20.421  14.481   3.760  1.00 98.54           C  
ATOM   1681  C   PRO A 208     -20.969  15.727   4.451  1.00 98.54           C  
ATOM   1682  CB  PRO A 208     -19.564  13.654   4.722  1.00 98.54           C  
ATOM   1683  O   PRO A 208     -22.111  15.727   4.917  1.00 98.54           O  
ATOM   1684  CG  PRO A 208     -18.153  13.969   4.343  1.00 98.54           C  
ATOM   1685  CD  PRO A 208     -18.114  14.296   2.878  1.00 98.54           C  
ATOM   1686  N   VAL A 209     -20.216  16.818   4.496  1.00 98.52           N  
ATOM   1687  CA  VAL A 209     -20.651  18.046   5.151  1.00 98.52           C  
ATOM   1688  C   VAL A 209     -21.821  18.656   4.382  1.00 98.52           C  
ATOM   1689  CB  VAL A 209     -19.497  19.068   5.265  1.00 98.52           C  
ATOM   1690  O   VAL A 209     -22.847  19.001   4.971  1.00 98.52           O  
ATOM   1691  CG1 VAL A 209     -20.016  20.414   5.770  1.00 98.52           C  
ATOM   1692  CG2 VAL A 209     -18.402  18.535   6.186  1.00 98.52           C  
ATOM   1693  N   TYR A 210     -21.776  18.622   3.122  1.00 98.46           N  
ATOM   1694  CA  TYR A 210     -22.741  19.357   2.311  1.00 98.46           C  
ATOM   1695  C   TYR A 210     -23.880  18.450   1.863  1.00 98.46           C  
ATOM   1696  CB  TYR A 210     -22.055  19.976   1.090  1.00 98.46           C  
ATOM   1697  O   TYR A 210     -24.992  18.919   1.609  1.00 98.46           O  
ATOM   1698  CG  TYR A 210     -21.275  21.231   1.402  1.00 98.46           C  
ATOM   1699  CD1 TYR A 210     -21.914  22.465   1.500  1.00 98.46           C  
ATOM   1700  CD2 TYR A 210     -19.899  21.185   1.598  1.00 98.46           C  
ATOM   1701  CE1 TYR A 210     -21.200  23.624   1.786  1.00 98.46           C  
ATOM   1702  CE2 TYR A 210     -19.175  22.338   1.885  1.00 98.46           C  
ATOM   1703  OH  TYR A 210     -19.121  24.695   2.259  1.00 98.46           O  
ATOM   1704  CZ  TYR A 210     -19.833  23.550   1.976  1.00 98.46           C  
ATOM   1705  N   PHE A 211     -23.665  17.158   1.760  1.00 98.43           N  
ATOM   1706  CA  PHE A 211     -24.701  16.307   1.189  1.00 98.43           C  
ATOM   1707  C   PHE A 211     -25.551  15.677   2.286  1.00 98.43           C  
ATOM   1708  CB  PHE A 211     -24.079  15.214   0.314  1.00 98.43           C  
ATOM   1709  O   PHE A 211     -26.747  15.448   2.098  1.00 98.43           O  
ATOM   1710  CG  PHE A 211     -23.682  15.688  -1.058  1.00 98.43           C  
ATOM   1711  CD1 PHE A 211     -24.586  15.646  -2.113  1.00 98.43           C  
ATOM   1712  CD2 PHE A 211     -22.403  16.175  -1.293  1.00 98.43           C  
ATOM   1713  CE1 PHE A 211     -24.220  16.084  -3.383  1.00 98.43           C  
ATOM   1714  CE2 PHE A 211     -22.030  16.615  -2.561  1.00 98.43           C  
ATOM   1715  CZ  PHE A 211     -22.940  16.567  -3.604  1.00 98.43           C  
ATOM   1716  N   TRP A 212     -24.960  15.341   3.440  1.00 98.29           N  
ATOM   1717  CA  TRP A 212     -25.842  14.770   4.452  1.00 98.29           C  
ATOM   1718  C   TRP A 212     -25.629  15.444   5.803  1.00 98.29           C  
ATOM   1719  CB  TRP A 212     -25.612  13.262   4.577  1.00 98.29           C  
ATOM   1720  O   TRP A 212     -25.995  14.892   6.844  1.00 98.29           O  
ATOM   1721  CG  TRP A 212     -24.178  12.880   4.789  1.00 98.29           C  
ATOM   1722  CD1 TRP A 212     -23.525  12.759   5.984  1.00 98.29           C  
ATOM   1723  CD2 TRP A 212     -23.217  12.574   3.774  1.00 98.29           C  
ATOM   1724  CE2 TRP A 212     -22.000  12.275   4.427  1.00 98.29           C  
ATOM   1725  CE3 TRP A 212     -23.267  12.523   2.375  1.00 98.29           C  
ATOM   1726  NE1 TRP A 212     -22.215  12.395   5.773  1.00 98.29           N  
ATOM   1727  CH2 TRP A 212     -20.919  11.886   2.358  1.00 98.29           C  
ATOM   1728  CZ2 TRP A 212     -20.842  11.929   3.726  1.00 98.29           C  
ATOM   1729  CZ3 TRP A 212     -22.113  12.178   1.679  1.00 98.29           C  
ATOM   1730  N   GLY A 213     -24.986  16.675   5.793  1.00 98.36           N  
ATOM   1731  CA  GLY A 213     -24.941  17.577   6.932  1.00 98.36           C  
ATOM   1732  C   GLY A 213     -24.039  17.085   8.048  1.00 98.36           C  
ATOM   1733  O   GLY A 213     -24.358  17.245   9.228  1.00 98.36           O  
ATOM   1734  N   GLU A 214     -22.922  16.429   7.779  1.00 98.49           N  
ATOM   1735  CA  GLU A 214     -21.943  16.015   8.780  1.00 98.49           C  
ATOM   1736  C   GLU A 214     -21.146  17.208   9.298  1.00 98.49           C  
ATOM   1737  CB  GLU A 214     -20.996  14.961   8.201  1.00 98.49           C  
ATOM   1738  O   GLU A 214     -21.016  18.222   8.609  1.00 98.49           O  
ATOM   1739  CG  GLU A 214     -20.057  14.347   9.229  1.00 98.49           C  
ATOM   1740  CD  GLU A 214     -20.786  13.655  10.370  1.00 98.49           C  
ATOM   1741  OE1 GLU A 214     -21.029  14.301  11.415  1.00 98.49           O  
ATOM   1742  OE2 GLU A 214     -21.117  12.458  10.218  1.00 98.49           O  
ATOM   1743  N   THR A 215     -20.564  17.168  10.508  1.00 98.54           N  
ATOM   1744  CA  THR A 215     -19.713  18.236  11.019  1.00 98.54           C  
ATOM   1745  C   THR A 215     -18.349  18.215  10.334  1.00 98.54           C  
ATOM   1746  CB  THR A 215     -19.527  18.121  12.543  1.00 98.54           C  
ATOM   1747  O   THR A 215     -17.901  17.168   9.864  1.00 98.54           O  
ATOM   1748  CG2 THR A 215     -20.873  18.065  13.259  1.00 98.54           C  
ATOM   1749  OG1 THR A 215     -18.790  16.929  12.840  1.00 98.54           O  
ATOM   1750  N   TRP A 216     -17.702  19.337  10.343  1.00 98.58           N  
ATOM   1751  CA  TRP A 216     -16.377  19.433   9.740  1.00 98.58           C  
ATOM   1752  C   TRP A 216     -15.378  18.549  10.478  1.00 98.58           C  
ATOM   1753  CB  TRP A 216     -15.891  20.885   9.740  1.00 98.58           C  
ATOM   1754  O   TRP A 216     -14.527  17.909   9.855  1.00 98.58           O  
ATOM   1755  CG  TRP A 216     -16.611  21.768   8.765  1.00 98.58           C  
ATOM   1756  CD1 TRP A 216     -17.653  22.612   9.033  1.00 98.58           C  
ATOM   1757  CD2 TRP A 216     -16.344  21.891   7.365  1.00 98.58           C  
ATOM   1758  CE2 TRP A 216     -17.263  22.829   6.845  1.00 98.58           C  
ATOM   1759  CE3 TRP A 216     -15.415  21.299   6.499  1.00 98.58           C  
ATOM   1760  NE1 TRP A 216     -18.050  23.253   7.882  1.00 98.58           N  
ATOM   1761  CH2 TRP A 216     -16.361  22.594   4.669  1.00 98.58           C  
ATOM   1762  CZ2 TRP A 216     -17.280  23.188   5.495  1.00 98.58           C  
ATOM   1763  CZ3 TRP A 216     -15.433  21.658   5.156  1.00 98.58           C  
ATOM   1764  N   SER A 217     -15.495  18.484  11.734  1.00 98.33           N  
ATOM   1765  CA  SER A 217     -14.588  17.688  12.556  1.00 98.33           C  
ATOM   1766  C   SER A 217     -14.703  16.204  12.228  1.00 98.33           C  
ATOM   1767  CB  SER A 217     -14.872  17.915  14.041  1.00 98.33           C  
ATOM   1768  O   SER A 217     -13.696  15.536  11.986  1.00 98.33           O  
ATOM   1769  OG  SER A 217     -13.976  17.166  14.844  1.00 98.33           O  
ATOM   1770  N   ASN A 218     -15.921  15.620  12.165  1.00 98.58           N  
ATOM   1771  CA  ASN A 218     -16.131  14.217  11.828  1.00 98.58           C  
ATOM   1772  C   ASN A 218     -15.672  13.906  10.406  1.00 98.58           C  
ATOM   1773  CB  ASN A 218     -17.603  13.837  12.005  1.00 98.58           C  
ATOM   1774  O   ASN A 218     -15.008  12.896  10.171  1.00 98.58           O  
ATOM   1775  CG  ASN A 218     -17.999  13.697  13.462  1.00 98.58           C  
ATOM   1776  ND2 ASN A 218     -19.297  13.572  13.714  1.00 98.58           N  
ATOM   1777  OD1 ASN A 218     -17.146  13.702  14.353  1.00 98.58           O  
ATOM   1778  N   ALA A 219     -16.031  14.831   9.520  1.00 98.60           N  
ATOM   1779  CA  ALA A 219     -15.698  14.624   8.113  1.00 98.60           C  
ATOM   1780  C   ALA A 219     -14.187  14.620   7.902  1.00 98.60           C  
ATOM   1781  CB  ALA A 219     -16.350  15.699   7.247  1.00 98.60           C  
ATOM   1782  O   ALA A 219     -13.654  13.756   7.202  1.00 98.60           O  
ATOM   1783  N   TRP A 220     -13.463  15.523   8.511  1.00 98.64           N  
ATOM   1784  CA  TRP A 220     -12.020  15.638   8.323  1.00 98.64           C  
ATOM   1785  C   TRP A 220     -11.286  14.508   9.037  1.00 98.64           C  
ATOM   1786  CB  TRP A 220     -11.517  16.992   8.832  1.00 98.64           C  
ATOM   1787  O   TRP A 220     -10.454  13.823   8.437  1.00 98.64           O  
ATOM   1788  CG  TRP A 220     -10.025  17.137   8.802  1.00 98.64           C  
ATOM   1789  CD1 TRP A 220      -9.176  17.138   9.873  1.00 98.64           C  
ATOM   1790  CD2 TRP A 220      -9.207  17.309   7.641  1.00 98.64           C  
ATOM   1791  CE2 TRP A 220      -7.869  17.406   8.083  1.00 98.64           C  
ATOM   1792  CE3 TRP A 220      -9.476  17.389   6.268  1.00 98.64           C  
ATOM   1793  NE1 TRP A 220      -7.878  17.299   9.447  1.00 98.64           N  
ATOM   1794  CH2 TRP A 220      -7.092  17.655   5.861  1.00 98.64           C  
ATOM   1795  CZ2 TRP A 220      -6.802  17.580   7.199  1.00 98.64           C  
ATOM   1796  CZ3 TRP A 220      -8.412  17.562   5.390  1.00 98.64           C  
ATOM   1797  N   PHE A 221     -11.503  14.236  10.321  1.00 98.74           N  
ATOM   1798  CA  PHE A 221     -10.711  13.308  11.120  1.00 98.74           C  
ATOM   1799  C   PHE A 221     -11.109  11.866  10.827  1.00 98.74           C  
ATOM   1800  CB  PHE A 221     -10.877  13.605  12.613  1.00 98.74           C  
ATOM   1801  O   PHE A 221     -10.258  10.975  10.801  1.00 98.74           O  
ATOM   1802  CG  PHE A 221     -10.106  14.809  13.082  1.00 98.74           C  
ATOM   1803  CD1 PHE A 221      -8.732  14.739  13.278  1.00 98.74           C  
ATOM   1804  CD2 PHE A 221     -10.755  16.013  13.325  1.00 98.74           C  
ATOM   1805  CE1 PHE A 221      -8.015  15.852  13.712  1.00 98.74           C  
ATOM   1806  CE2 PHE A 221     -10.045  17.129  13.759  1.00 98.74           C  
ATOM   1807  CZ  PHE A 221      -8.676  17.046  13.952  1.00 98.74           C  
ATOM   1808  N   VAL A 222     -12.431  11.596  10.501  1.00 98.64           N  
ATOM   1809  CA  VAL A 222     -12.868  10.227  10.244  1.00 98.64           C  
ATOM   1810  C   VAL A 222     -12.615   9.871   8.781  1.00 98.64           C  
ATOM   1811  CB  VAL A 222     -14.361  10.034  10.590  1.00 98.64           C  
ATOM   1812  O   VAL A 222     -11.878   8.928   8.483  1.00 98.64           O  
ATOM   1813  CG1 VAL A 222     -14.828   8.632  10.200  1.00 98.64           C  
ATOM   1814  CG2 VAL A 222     -14.601  10.286  12.077  1.00 98.64           C  
ATOM   1815  N   VAL A 223     -13.138  10.661   7.855  1.00 98.47           N  
ATOM   1816  CA  VAL A 223     -13.127  10.329   6.435  1.00 98.47           C  
ATOM   1817  C   VAL A 223     -11.730  10.559   5.861  1.00 98.47           C  
ATOM   1818  CB  VAL A 223     -14.168  11.157   5.650  1.00 98.47           C  
ATOM   1819  O   VAL A 223     -11.259   9.781   5.028  1.00 98.47           O  
ATOM   1820  CG1 VAL A 223     -14.074  10.864   4.153  1.00 98.47           C  
ATOM   1821  CG2 VAL A 223     -15.577  10.869   6.166  1.00 98.47           C  
ATOM   1822  N   ALA A 224     -11.026  11.581   6.322  1.00 97.94           N  
ATOM   1823  CA  ALA A 224      -9.735  11.918   5.731  1.00 97.94           C  
ATOM   1824  C   ALA A 224      -8.587  11.329   6.546  1.00 97.94           C  
ATOM   1825  CB  ALA A 224      -9.581  13.433   5.618  1.00 97.94           C  
ATOM   1826  O   ALA A 224      -7.891  10.422   6.084  1.00 97.94           O  
ATOM   1827  N   MET A 225      -8.448  11.622   7.834  1.00 98.63           N  
ATOM   1828  CA  MET A 225      -7.265  11.285   8.621  1.00 98.63           C  
ATOM   1829  C   MET A 225      -7.273   9.811   9.010  1.00 98.63           C  
ATOM   1830  CB  MET A 225      -7.187  12.157   9.875  1.00 98.63           C  
ATOM   1831  O   MET A 225      -6.316   9.086   8.733  1.00 98.63           O  
ATOM   1832  CG  MET A 225      -6.978  13.634   9.583  1.00 98.63           C  
ATOM   1833  SD  MET A 225      -5.482  13.945   8.566  1.00 98.63           S  
ATOM   1834  CE  MET A 225      -6.255  14.520   7.028  1.00 98.63           C  
ATOM   1835  N   PHE A 226      -8.394   9.328   9.615  1.00 98.75           N  
ATOM   1836  CA  PHE A 226      -8.451   7.930  10.025  1.00 98.75           C  
ATOM   1837  C   PHE A 226      -8.409   7.008   8.811  1.00 98.75           C  
ATOM   1838  CB  PHE A 226      -9.715   7.659  10.846  1.00 98.75           C  
ATOM   1839  O   PHE A 226      -7.638   6.047   8.782  1.00 98.75           O  
ATOM   1840  CG  PHE A 226      -9.892   6.215  11.230  1.00 98.75           C  
ATOM   1841  CD1 PHE A 226     -10.936   5.464  10.704  1.00 98.75           C  
ATOM   1842  CD2 PHE A 226      -9.014   5.608  12.119  1.00 98.75           C  
ATOM   1843  CE1 PHE A 226     -11.102   4.127  11.058  1.00 98.75           C  
ATOM   1844  CE2 PHE A 226      -9.174   4.273  12.478  1.00 98.75           C  
ATOM   1845  CZ  PHE A 226     -10.219   3.534  11.946  1.00 98.75           C  
ATOM   1846  N   ARG A 227      -9.231   7.306   7.763  1.00 98.64           N  
ATOM   1847  CA  ARG A 227      -9.285   6.480   6.560  1.00 98.64           C  
ATOM   1848  C   ARG A 227      -7.910   6.370   5.910  1.00 98.64           C  
ATOM   1849  CB  ARG A 227     -10.294   7.050   5.561  1.00 98.64           C  
ATOM   1850  O   ARG A 227      -7.472   5.274   5.554  1.00 98.64           O  
ATOM   1851  CG  ARG A 227     -10.380   6.269   4.259  1.00 98.64           C  
ATOM   1852  CD  ARG A 227      -9.911   7.099   3.072  1.00 98.64           C  
ATOM   1853  NE  ARG A 227      -9.631   8.480   3.456  1.00 98.64           N  
ATOM   1854  NH1 ARG A 227      -9.573   9.288   1.293  1.00 98.64           N  
ATOM   1855  NH2 ARG A 227      -9.225  10.705   3.061  1.00 98.64           N  
ATOM   1856  CZ  ARG A 227      -9.477   9.488   2.602  1.00 98.64           C  
ATOM   1857  N   TYR A 228      -7.271   7.524   5.776  1.00 98.62           N  
ATOM   1858  CA  TYR A 228      -5.968   7.567   5.122  1.00 98.62           C  
ATOM   1859  C   TYR A 228      -4.933   6.781   5.918  1.00 98.62           C  
ATOM   1860  CB  TYR A 228      -5.502   9.015   4.947  1.00 98.62           C  
ATOM   1861  O   TYR A 228      -4.202   5.960   5.358  1.00 98.62           O  
ATOM   1862  CG  TYR A 228      -4.088   9.140   4.434  1.00 98.62           C  
ATOM   1863  CD1 TYR A 228      -3.154   9.936   5.094  1.00 98.62           C  
ATOM   1864  CD2 TYR A 228      -3.682   8.462   3.289  1.00 98.62           C  
ATOM   1865  CE1 TYR A 228      -1.851  10.056   4.624  1.00 98.62           C  
ATOM   1866  CE2 TYR A 228      -2.381   8.574   2.810  1.00 98.62           C  
ATOM   1867  OH  TYR A 228      -0.184   9.486   3.014  1.00 98.62           O  
ATOM   1868  CZ  TYR A 228      -1.474   9.371   3.483  1.00 98.62           C  
ATOM   1869  N   THR A 229      -4.880   7.029   7.200  1.00 98.72           N  
ATOM   1870  CA  THR A 229      -3.907   6.360   8.057  1.00 98.72           C  
ATOM   1871  C   THR A 229      -4.145   4.853   8.072  1.00 98.72           C  
ATOM   1872  CB  THR A 229      -3.962   6.905   9.496  1.00 98.72           C  
ATOM   1873  O   THR A 229      -3.198   4.068   7.991  1.00 98.72           O  
ATOM   1874  CG2 THR A 229      -2.891   6.261  10.370  1.00 98.72           C  
ATOM   1875  OG1 THR A 229      -3.754   8.323   9.472  1.00 98.72           O  
ATOM   1876  N   PHE A 230      -5.383   4.481   8.182  1.00 98.57           N  
ATOM   1877  CA  PHE A 230      -5.712   3.061   8.164  1.00 98.57           C  
ATOM   1878  C   PHE A 230      -5.298   2.424   6.843  1.00 98.57           C  
ATOM   1879  CB  PHE A 230      -7.212   2.853   8.399  1.00 98.57           C  
ATOM   1880  O   PHE A 230      -4.748   1.321   6.825  1.00 98.57           O  
ATOM   1881  CG  PHE A 230      -7.597   1.416   8.630  1.00 98.57           C  
ATOM   1882  CD1 PHE A 230      -8.043   0.625   7.579  1.00 98.57           C  
ATOM   1883  CD2 PHE A 230      -7.512   0.858   9.898  1.00 98.57           C  
ATOM   1884  CE1 PHE A 230      -8.400  -0.705   7.789  1.00 98.57           C  
ATOM   1885  CE2 PHE A 230      -7.867  -0.471  10.117  1.00 98.57           C  
ATOM   1886  CZ  PHE A 230      -8.312  -1.250   9.061  1.00 98.57           C  
ATOM   1887  N   THR A 231      -5.575   3.087   5.727  1.00 98.44           N  
ATOM   1888  CA  THR A 231      -5.175   2.622   4.403  1.00 98.44           C  
ATOM   1889  C   THR A 231      -3.666   2.408   4.338  1.00 98.44           C  
ATOM   1890  CB  THR A 231      -5.602   3.618   3.310  1.00 98.44           C  
ATOM   1891  O   THR A 231      -3.200   1.379   3.845  1.00 98.44           O  
ATOM   1892  CG2 THR A 231      -5.131   3.160   1.933  1.00 98.44           C  
ATOM   1893  OG1 THR A 231      -7.031   3.726   3.301  1.00 98.44           O  
ATOM   1894  N   LEU A 232      -2.840   3.306   4.879  1.00 98.57           N  
ATOM   1895  CA  LEU A 232      -1.384   3.213   4.871  1.00 98.57           C  
ATOM   1896  C   LEU A 232      -0.913   1.989   5.649  1.00 98.57           C  
ATOM   1897  CB  LEU A 232      -0.763   4.480   5.465  1.00 98.57           C  
ATOM   1898  O   LEU A 232      -0.081   1.221   5.162  1.00 98.57           O  
ATOM   1899  CG  LEU A 232      -0.870   5.749   4.618  1.00 98.57           C  
ATOM   1900  CD1 LEU A 232      -0.364   6.954   5.403  1.00 98.57           C  
ATOM   1901  CD2 LEU A 232      -0.095   5.589   3.314  1.00 98.57           C  
ATOM   1902  N   ASN A 233      -1.514   1.810   6.807  1.00 98.71           N  
ATOM   1903  CA  ASN A 233      -1.073   0.700   7.646  1.00 98.71           C  
ATOM   1904  C   ASN A 233      -1.438  -0.647   7.029  1.00 98.71           C  
ATOM   1905  CB  ASN A 233      -1.668   0.820   9.051  1.00 98.71           C  
ATOM   1906  O   ASN A 233      -0.674  -1.608   7.132  1.00 98.71           O  
ATOM   1907  CG  ASN A 233      -0.870   1.748   9.945  1.00 98.71           C  
ATOM   1908  ND2 ASN A 233      -1.334   2.985  10.080  1.00 98.71           N  
ATOM   1909  OD1 ASN A 233       0.155   1.358  10.510  1.00 98.71           O  
ATOM   1910  N   ALA A 234      -2.610  -0.666   6.413  1.00 98.48           N  
ATOM   1911  CA  ALA A 234      -2.975  -1.898   5.719  1.00 98.48           C  
ATOM   1912  C   ALA A 234      -1.984  -2.212   4.602  1.00 98.48           C  
ATOM   1913  CB  ALA A 234      -4.390  -1.793   5.156  1.00 98.48           C  
ATOM   1914  O   ALA A 234      -1.557  -3.359   4.446  1.00 98.48           O  
ATOM   1915  N   SER A 235      -1.536  -1.235   3.847  1.00 98.21           N  
ATOM   1916  CA  SER A 235      -0.563  -1.390   2.771  1.00 98.21           C  
ATOM   1917  C   SER A 235       0.809  -1.772   3.317  1.00 98.21           C  
ATOM   1918  CB  SER A 235      -0.455  -0.101   1.955  1.00 98.21           C  
ATOM   1919  O   SER A 235       1.464  -2.673   2.789  1.00 98.21           O  
ATOM   1920  OG  SER A 235      -1.680   0.185   1.302  1.00 98.21           O  
ATOM   1921  N   TRP A 236       1.201  -1.199   4.397  1.00 98.58           N  
ATOM   1922  CA  TRP A 236       2.525  -1.429   4.966  1.00 98.58           C  
ATOM   1923  C   TRP A 236       2.635  -2.839   5.536  1.00 98.58           C  
ATOM   1924  CB  TRP A 236       2.828  -0.398   6.056  1.00 98.58           C  
ATOM   1925  O   TRP A 236       3.725  -3.413   5.582  1.00 98.58           O  
ATOM   1926  CG  TRP A 236       2.917   1.012   5.554  1.00 98.58           C  
ATOM   1927  CD1 TRP A 236       3.238   1.417   4.288  1.00 98.58           C  
ATOM   1928  CD2 TRP A 236       2.686   2.204   6.310  1.00 98.58           C  
ATOM   1929  CE2 TRP A 236       2.884   3.298   5.438  1.00 98.58           C  
ATOM   1930  CE3 TRP A 236       2.329   2.455   7.642  1.00 98.58           C  
ATOM   1931  NE1 TRP A 236       3.220   2.791   4.212  1.00 98.58           N  
ATOM   1932  CH2 TRP A 236       2.387   4.839   7.164  1.00 98.58           C  
ATOM   1933  CZ2 TRP A 236       2.737   4.622   5.856  1.00 98.58           C  
ATOM   1934  CZ3 TRP A 236       2.183   3.774   8.056  1.00 98.58           C  
ATOM   1935  N   LEU A 237       1.514  -3.375   5.951  1.00 98.74           N  
ATOM   1936  CA  LEU A 237       1.508  -4.743   6.458  1.00 98.74           C  
ATOM   1937  C   LEU A 237       1.966  -5.723   5.383  1.00 98.74           C  
ATOM   1938  CB  LEU A 237       0.111  -5.126   6.953  1.00 98.74           C  
ATOM   1939  O   LEU A 237       2.530  -6.774   5.695  1.00 98.74           O  
ATOM   1940  CG  LEU A 237      -0.299  -4.573   8.319  1.00 98.74           C  
ATOM   1941  CD1 LEU A 237      -1.799  -4.749   8.533  1.00 98.74           C  
ATOM   1942  CD2 LEU A 237       0.489  -5.257   9.431  1.00 98.74           C  
ATOM   1943  N   VAL A 238       1.710  -5.379   4.115  1.00 98.30           N  
ATOM   1944  CA  VAL A 238       2.141  -6.225   3.007  1.00 98.30           C  
ATOM   1945  C   VAL A 238       3.667  -6.283   2.964  1.00 98.30           C  
ATOM   1946  CB  VAL A 238       1.590  -5.716   1.656  1.00 98.30           C  
ATOM   1947  O   VAL A 238       4.247  -7.338   2.696  1.00 98.30           O  
ATOM   1948  CG1 VAL A 238       2.176  -6.519   0.496  1.00 98.30           C  
ATOM   1949  CG2 VAL A 238       0.064  -5.789   1.642  1.00 98.30           C  
ATOM   1950  N   ASN A 239       4.282  -5.202   3.262  1.00 97.92           N  
ATOM   1951  CA  ASN A 239       5.737  -5.105   3.253  1.00 97.92           C  
ATOM   1952  C   ASN A 239       6.349  -5.730   4.503  1.00 97.92           C  
ATOM   1953  CB  ASN A 239       6.177  -3.645   3.120  1.00 97.92           C  
ATOM   1954  O   ASN A 239       7.442  -6.297   4.448  1.00 97.92           O  
ATOM   1955  CG  ASN A 239       5.599  -2.970   1.892  1.00 97.92           C  
ATOM   1956  ND2 ASN A 239       5.265  -1.691   2.020  1.00 97.92           N  
ATOM   1957  OD1 ASN A 239       5.452  -3.593   0.837  1.00 97.92           O  
ATOM   1958  N   SER A 240       5.638  -5.693   5.545  1.00 98.25           N  
ATOM   1959  CA  SER A 240       6.156  -6.110   6.844  1.00 98.25           C  
ATOM   1960  C   SER A 240       5.618  -7.480   7.240  1.00 98.25           C  
ATOM   1961  CB  SER A 240       5.800  -5.082   7.919  1.00 98.25           C  
ATOM   1962  O   SER A 240       6.215  -8.507   6.910  1.00 98.25           O  
ATOM   1963  OG  SER A 240       4.400  -4.863   7.960  1.00 98.25           O  
ATOM   1964  N   ALA A 241       4.389  -7.604   7.623  1.00 98.38           N  
ATOM   1965  CA  ALA A 241       3.813  -8.852   8.116  1.00 98.38           C  
ATOM   1966  C   ALA A 241       3.827  -9.927   7.033  1.00 98.38           C  
ATOM   1967  CB  ALA A 241       2.389  -8.621   8.613  1.00 98.38           C  
ATOM   1968  O   ALA A 241       4.226 -11.067   7.285  1.00 98.38           O  
ATOM   1969  N   ALA A 242       3.500  -9.602   5.729  1.00 98.10           N  
ATOM   1970  CA  ALA A 242       3.419 -10.572   4.641  1.00 98.10           C  
ATOM   1971  C   ALA A 242       4.810 -11.001   4.184  1.00 98.10           C  
ATOM   1972  CB  ALA A 242       2.632  -9.993   3.468  1.00 98.10           C  
ATOM   1973  O   ALA A 242       4.955 -11.981   3.449  1.00 98.10           O  
ATOM   1974  N   HIS A 243       5.851 -10.404   4.658  1.00 97.96           N  
ATOM   1975  CA  HIS A 243       7.223 -10.789   4.346  1.00 97.96           C  
ATOM   1976  C   HIS A 243       7.869 -11.522   5.517  1.00 97.96           C  
ATOM   1977  CB  HIS A 243       8.052  -9.558   3.975  1.00 97.96           C  
ATOM   1978  O   HIS A 243       8.930 -12.131   5.364  1.00 97.96           O  
ATOM   1979  CG  HIS A 243       7.946  -9.175   2.533  1.00 97.96           C  
ATOM   1980  CD2 HIS A 243       6.970  -8.527   1.855  1.00 97.96           C  
ATOM   1981  ND1 HIS A 243       8.929  -9.466   1.612  1.00 97.96           N  
ATOM   1982  CE1 HIS A 243       8.561  -9.010   0.426  1.00 97.96           C  
ATOM   1983  NE2 HIS A 243       7.376  -8.436   0.547  1.00 97.96           N  
ATOM   1984  N   MET A 244       7.143 -11.532   6.654  1.00 96.75           N  
ATOM   1985  CA  MET A 244       7.818 -12.057   7.838  1.00 96.75           C  
ATOM   1986  C   MET A 244       7.076 -13.267   8.396  1.00 96.75           C  
ATOM   1987  CB  MET A 244       7.939 -10.976   8.913  1.00 96.75           C  
ATOM   1988  O   MET A 244       7.698 -14.255   8.790  1.00 96.75           O  
ATOM   1989  CG  MET A 244       8.871  -9.836   8.534  1.00 96.75           C  
ATOM   1990  SD  MET A 244       8.939  -8.527   9.818  1.00 96.75           S  
ATOM   1991  CE  MET A 244      10.099  -9.287  10.988  1.00 96.75           C  
ATOM   1992  N   TRP A 245       5.763 -13.084   8.408  1.00 97.40           N  
ATOM   1993  CA  TRP A 245       5.003 -14.084   9.151  1.00 97.40           C  
ATOM   1994  C   TRP A 245       4.033 -14.822   8.234  1.00 97.40           C  
ATOM   1995  CB  TRP A 245       4.237 -13.430  10.304  1.00 97.40           C  
ATOM   1996  O   TRP A 245       3.245 -14.196   7.521  1.00 97.40           O  
ATOM   1997  CG  TRP A 245       5.116 -12.754  11.313  1.00 97.40           C  
ATOM   1998  CD1 TRP A 245       6.138 -13.318  12.025  1.00 97.40           C  
ATOM   1999  CD2 TRP A 245       5.047 -11.386  11.726  1.00 97.40           C  
ATOM   2000  CE2 TRP A 245       6.059 -11.189  12.691  1.00 97.40           C  
ATOM   2001  CE3 TRP A 245       4.227 -10.306  11.372  1.00 97.40           C  
ATOM   2002  NE1 TRP A 245       6.709 -12.382  12.855  1.00 97.40           N  
ATOM   2003  CH2 TRP A 245       5.457  -8.914  12.943  1.00 97.40           C  
ATOM   2004  CZ2 TRP A 245       6.273  -9.954  13.308  1.00 97.40           C  
ATOM   2005  CZ3 TRP A 245       4.442  -9.077  11.986  1.00 97.40           C  
ATOM   2006  N   GLY A 246       3.950 -16.212   8.272  1.00 95.96           N  
ATOM   2007  CA  GLY A 246       3.063 -17.070   7.502  1.00 95.96           C  
ATOM   2008  C   GLY A 246       3.782 -18.233   6.844  1.00 95.96           C  
ATOM   2009  O   GLY A 246       4.961 -18.473   7.112  1.00 95.96           O  
ATOM   2010  N   SER A 247       3.005 -19.002   6.096  1.00 95.67           N  
ATOM   2011  CA  SER A 247       3.571 -20.164   5.418  1.00 95.67           C  
ATOM   2012  C   SER A 247       4.160 -19.781   4.065  1.00 95.67           C  
ATOM   2013  CB  SER A 247       2.508 -21.248   5.233  1.00 95.67           C  
ATOM   2014  O   SER A 247       3.846 -18.719   3.523  1.00 95.67           O  
ATOM   2015  OG  SER A 247       1.444 -20.776   4.424  1.00 95.67           O  
ATOM   2016  N   ARG A 248       5.051 -20.533   3.563  1.00 96.71           N  
ATOM   2017  CA  ARG A 248       5.691 -20.357   2.263  1.00 96.71           C  
ATOM   2018  C   ARG A 248       5.507 -21.594   1.391  1.00 96.71           C  
ATOM   2019  CB  ARG A 248       7.181 -20.052   2.434  1.00 96.71           C  
ATOM   2020  O   ARG A 248       6.474 -22.298   1.092  1.00 96.71           O  
ATOM   2021  CG  ARG A 248       7.464 -18.743   3.153  1.00 96.71           C  
ATOM   2022  CD  ARG A 248       8.950 -18.558   3.423  1.00 96.71           C  
ATOM   2023  NE  ARG A 248       9.242 -17.223   3.940  1.00 96.71           N  
ATOM   2024  NH1 ARG A 248       8.432 -17.643   6.062  1.00 96.71           N  
ATOM   2025  NH2 ARG A 248       9.295 -15.583   5.546  1.00 96.71           N  
ATOM   2026  CZ  ARG A 248       8.989 -16.819   5.182  1.00 96.71           C  
ATOM   2027  N   PRO A 249       4.290 -21.818   0.939  1.00 94.93           N  
ATOM   2028  CA  PRO A 249       3.941 -23.055   0.236  1.00 94.93           C  
ATOM   2029  C   PRO A 249       4.594 -23.155  -1.141  1.00 94.93           C  
ATOM   2030  CB  PRO A 249       2.417 -22.973   0.113  1.00 94.93           C  
ATOM   2031  O   PRO A 249       4.760 -24.256  -1.671  1.00 94.93           O  
ATOM   2032  CG  PRO A 249       2.104 -21.514   0.209  1.00 94.93           C  
ATOM   2033  CD  PRO A 249       3.129 -20.864   1.094  1.00 94.93           C  
ATOM   2034  N   TYR A 250       5.096 -22.054  -1.737  1.00 95.21           N  
ATOM   2035  CA  TYR A 250       5.543 -22.064  -3.125  1.00 95.21           C  
ATOM   2036  C   TYR A 250       7.061 -21.952  -3.211  1.00 95.21           C  
ATOM   2037  CB  TYR A 250       4.891 -20.921  -3.908  1.00 95.21           C  
ATOM   2038  O   TYR A 250       7.683 -22.533  -4.103  1.00 95.21           O  
ATOM   2039  CG  TYR A 250       3.382 -20.930  -3.853  1.00 95.21           C  
ATOM   2040  CD1 TYR A 250       2.637 -21.686  -4.755  1.00 95.21           C  
ATOM   2041  CD2 TYR A 250       2.699 -20.183  -2.899  1.00 95.21           C  
ATOM   2042  CE1 TYR A 250       1.247 -21.697  -4.709  1.00 95.21           C  
ATOM   2043  CE2 TYR A 250       1.309 -20.186  -2.843  1.00 95.21           C  
ATOM   2044  OH  TYR A 250      -0.783 -20.952  -3.700  1.00 95.21           O  
ATOM   2045  CZ  TYR A 250       0.593 -20.945  -3.750  1.00 95.21           C  
ATOM   2046  N   ASP A 251       7.674 -21.190  -2.342  1.00 97.21           N  
ATOM   2047  CA  ASP A 251       9.128 -21.075  -2.298  1.00 97.21           C  
ATOM   2048  C   ASP A 251       9.610 -20.733  -0.890  1.00 97.21           C  
ATOM   2049  CB  ASP A 251       9.614 -20.018  -3.292  1.00 97.21           C  
ATOM   2050  O   ASP A 251       9.451 -19.599  -0.433  1.00 97.21           O  
ATOM   2051  CG  ASP A 251      11.117 -20.049  -3.504  1.00 97.21           C  
ATOM   2052  OD1 ASP A 251      11.838 -20.639  -2.670  1.00 97.21           O  
ATOM   2053  OD2 ASP A 251      11.585 -19.476  -4.511  1.00 97.21           O  
ATOM   2054  N   LYS A 252      10.255 -21.655  -0.225  1.00 97.18           N  
ATOM   2055  CA  LYS A 252      10.677 -21.516   1.166  1.00 97.18           C  
ATOM   2056  C   LYS A 252      11.956 -20.691   1.274  1.00 97.18           C  
ATOM   2057  CB  LYS A 252      10.884 -22.890   1.804  1.00 97.18           C  
ATOM   2058  O   LYS A 252      12.338 -20.267   2.366  1.00 97.18           O  
ATOM   2059  CG  LYS A 252      11.965 -23.727   1.135  1.00 97.18           C  
ATOM   2060  CD  LYS A 252      12.098 -25.096   1.789  1.00 97.18           C  
ATOM   2061  CE  LYS A 252      13.142 -25.953   1.087  1.00 97.18           C  
ATOM   2062  NZ  LYS A 252      13.249 -27.310   1.702  1.00 97.18           N  
ATOM   2063  N   TYR A 253      12.617 -20.361   0.164  1.00 96.60           N  
ATOM   2064  CA  TYR A 253      13.914 -19.694   0.181  1.00 96.60           C  
ATOM   2065  C   TYR A 253      13.752 -18.183   0.070  1.00 96.60           C  
ATOM   2066  CB  TYR A 253      14.799 -20.209  -0.958  1.00 96.60           C  
ATOM   2067  O   TYR A 253      14.738 -17.443   0.098  1.00 96.60           O  
ATOM   2068  CG  TYR A 253      15.077 -21.691  -0.888  1.00 96.60           C  
ATOM   2069  CD1 TYR A 253      15.860 -22.226   0.133  1.00 96.60           C  
ATOM   2070  CD2 TYR A 253      14.559 -22.559  -1.843  1.00 96.60           C  
ATOM   2071  CE1 TYR A 253      16.120 -23.590   0.200  1.00 96.60           C  
ATOM   2072  CE2 TYR A 253      14.813 -23.926  -1.786  1.00 96.60           C  
ATOM   2073  OH  TYR A 253      15.847 -25.783  -0.700  1.00 96.60           O  
ATOM   2074  CZ  TYR A 253      15.593 -24.431  -0.762  1.00 96.60           C  
ATOM   2075  N   ILE A 254      12.506 -17.693  -0.083  1.00 96.65           N  
ATOM   2076  CA  ILE A 254      12.261 -16.255  -0.083  1.00 96.65           C  
ATOM   2077  C   ILE A 254      11.454 -15.869   1.154  1.00 96.65           C  
ATOM   2078  CB  ILE A 254      11.525 -15.807  -1.366  1.00 96.65           C  
ATOM   2079  O   ILE A 254      10.806 -16.718   1.770  1.00 96.65           O  
ATOM   2080  CG1 ILE A 254      10.163 -16.504  -1.471  1.00 96.65           C  
ATOM   2081  CG2 ILE A 254      12.380 -16.086  -2.605  1.00 96.65           C  
ATOM   2082  CD1 ILE A 254       9.324 -16.047  -2.656  1.00 96.65           C  
ATOM   2083  N   ASN A 255      11.450 -14.533   1.475  1.00 96.48           N  
ATOM   2084  CA  ASN A 255      10.876 -14.078   2.736  1.00 96.48           C  
ATOM   2085  C   ASN A 255       9.357 -13.954   2.649  1.00 96.48           C  
ATOM   2086  CB  ASN A 255      11.494 -12.743   3.157  1.00 96.48           C  
ATOM   2087  O   ASN A 255       8.647 -14.290   3.598  1.00 96.48           O  
ATOM   2088  CG  ASN A 255      12.833 -12.912   3.848  1.00 96.48           C  
ATOM   2089  ND2 ASN A 255      13.157 -11.991   4.748  1.00 96.48           N  
ATOM   2090  OD1 ASN A 255      13.571 -13.862   3.574  1.00 96.48           O  
ATOM   2091  N   PRO A 256       8.824 -13.450   1.500  1.00 97.94           N  
ATOM   2092  CA  PRO A 256       7.369 -13.295   1.439  1.00 97.94           C  
ATOM   2093  C   PRO A 256       6.623 -14.559   1.861  1.00 97.94           C  
ATOM   2094  CB  PRO A 256       7.111 -12.976  -0.036  1.00 97.94           C  
ATOM   2095  O   PRO A 256       7.015 -15.666   1.485  1.00 97.94           O  
ATOM   2096  CG  PRO A 256       8.383 -12.361  -0.522  1.00 97.94           C  
ATOM   2097  CD  PRO A 256       9.534 -13.045   0.159  1.00 97.94           C  
ATOM   2098  N   SER A 257       5.567 -14.337   2.613  1.00 97.51           N  
ATOM   2099  CA  SER A 257       4.795 -15.450   3.156  1.00 97.51           C  
ATOM   2100  C   SER A 257       3.299 -15.236   2.952  1.00 97.51           C  
ATOM   2101  CB  SER A 257       5.094 -15.635   4.644  1.00 97.51           C  
ATOM   2102  O   SER A 257       2.858 -14.117   2.683  1.00 97.51           O  
ATOM   2103  OG  SER A 257       4.734 -14.477   5.377  1.00 97.51           O  
ATOM   2104  N   GLU A 258       2.549 -16.375   2.963  1.00 96.55           N  
ATOM   2105  CA  GLU A 258       1.095 -16.240   2.938  1.00 96.55           C  
ATOM   2106  C   GLU A 258       0.564 -15.745   4.280  1.00 96.55           C  
ATOM   2107  CB  GLU A 258       0.437 -17.572   2.570  1.00 96.55           C  
ATOM   2108  O   GLU A 258       0.926 -16.278   5.331  1.00 96.55           O  
ATOM   2109  CG  GLU A 258       0.906 -18.142   1.239  1.00 96.55           C  
ATOM   2110  CD  GLU A 258       0.519 -17.282   0.047  1.00 96.55           C  
ATOM   2111  OE1 GLU A 258       1.127 -17.436  -1.036  1.00 96.55           O  
ATOM   2112  OE2 GLU A 258      -0.399 -16.445   0.198  1.00 96.55           O  
ATOM   2113  N   ASN A 259      -0.268 -14.734   4.288  1.00 96.85           N  
ATOM   2114  CA  ASN A 259      -0.842 -14.116   5.479  1.00 96.85           C  
ATOM   2115  C   ASN A 259      -2.303 -13.732   5.263  1.00 96.85           C  
ATOM   2116  CB  ASN A 259      -0.026 -12.890   5.894  1.00 96.85           C  
ATOM   2117  O   ASN A 259      -2.596 -12.747   4.582  1.00 96.85           O  
ATOM   2118  CG  ASN A 259      -0.398 -12.380   7.272  1.00 96.85           C  
ATOM   2119  ND2 ASN A 259       0.582 -12.315   8.165  1.00 96.85           N  
ATOM   2120  OD1 ASN A 259      -1.558 -12.048   7.532  1.00 96.85           O  
ATOM   2121  N   LEU A 260      -3.264 -14.547   5.904  1.00 95.12           N  
ATOM   2122  CA  LEU A 260      -4.696 -14.363   5.695  1.00 95.12           C  
ATOM   2123  C   LEU A 260      -5.152 -13.006   6.221  1.00 95.12           C  
ATOM   2124  CB  LEU A 260      -5.486 -15.481   6.380  1.00 95.12           C  
ATOM   2125  O   LEU A 260      -5.962 -12.329   5.584  1.00 95.12           O  
ATOM   2126  CG  LEU A 260      -7.008 -15.420   6.240  1.00 95.12           C  
ATOM   2127  CD1 LEU A 260      -7.405 -15.411   4.768  1.00 95.12           C  
ATOM   2128  CD2 LEU A 260      -7.659 -16.591   6.968  1.00 95.12           C  
ATOM   2129  N   GLY A 261      -4.679 -12.575   7.414  1.00 96.45           N  
ATOM   2130  CA  GLY A 261      -5.024 -11.274   7.964  1.00 96.45           C  
ATOM   2131  C   GLY A 261      -4.699 -10.125   7.029  1.00 96.45           C  
ATOM   2132  O   GLY A 261      -5.530  -9.240   6.812  1.00 96.45           O  
ATOM   2133  N   VAL A 262      -3.473 -10.182   6.438  1.00 97.66           N  
ATOM   2134  CA  VAL A 262      -3.055  -9.140   5.507  1.00 97.66           C  
ATOM   2135  C   VAL A 262      -3.919  -9.194   4.249  1.00 97.66           C  
ATOM   2136  CB  VAL A 262      -1.562  -9.276   5.135  1.00 97.66           C  
ATOM   2137  O   VAL A 262      -4.307  -8.155   3.709  1.00 97.66           O  
ATOM   2138  CG1 VAL A 262      -1.178  -8.263   4.058  1.00 97.66           C  
ATOM   2139  CG2 VAL A 262      -0.686  -9.102   6.374  1.00 97.66           C  
ATOM   2140  N   SER A 263      -4.249 -10.379   3.775  1.00 96.30           N  
ATOM   2141  CA  SER A 263      -5.089 -10.522   2.591  1.00 96.30           C  
ATOM   2142  C   SER A 263      -6.439  -9.839   2.784  1.00 96.30           C  
ATOM   2143  CB  SER A 263      -5.299 -12.000   2.257  1.00 96.30           C  
ATOM   2144  O   SER A 263      -6.941  -9.175   1.875  1.00 96.30           O  
ATOM   2145  OG  SER A 263      -6.054 -12.144   1.067  1.00 96.30           O  
ATOM   2146  N   MET A 264      -7.014  -9.882   3.978  1.00 96.04           N  
ATOM   2147  CA  MET A 264      -8.316  -9.294   4.280  1.00 96.04           C  
ATOM   2148  C   MET A 264      -8.220  -7.775   4.369  1.00 96.04           C  
ATOM   2149  CB  MET A 264      -8.873  -9.861   5.587  1.00 96.04           C  
ATOM   2150  O   MET A 264      -9.075  -7.062   3.840  1.00 96.04           O  
ATOM   2151  CG  MET A 264      -9.288 -11.320   5.495  1.00 96.04           C  
ATOM   2152  SD  MET A 264     -10.051 -11.933   7.047  1.00 96.04           S  
ATOM   2153  CE  MET A 264      -8.682 -11.662   8.206  1.00 96.04           C  
ATOM   2154  N   LEU A 265      -7.165  -7.266   4.951  1.00 97.19           N  
ATOM   2155  CA  LEU A 265      -7.010  -5.834   5.183  1.00 97.19           C  
ATOM   2156  C   LEU A 265      -6.550  -5.124   3.914  1.00 97.19           C  
ATOM   2157  CB  LEU A 265      -6.010  -5.580   6.315  1.00 97.19           C  
ATOM   2158  O   LEU A 265      -6.893  -3.961   3.690  1.00 97.19           O  
ATOM   2159  CG  LEU A 265      -6.468  -5.964   7.723  1.00 97.19           C  
ATOM   2160  CD1 LEU A 265      -5.299  -5.888   8.699  1.00 97.19           C  
ATOM   2161  CD2 LEU A 265      -7.611  -5.064   8.178  1.00 97.19           C  
ATOM   2162  N   ALA A 266      -5.777  -5.879   3.043  1.00 97.37           N  
ATOM   2163  CA  ALA A 266      -5.184  -5.256   1.863  1.00 97.37           C  
ATOM   2164  C   ALA A 266      -5.824  -5.787   0.583  1.00 97.37           C  
ATOM   2165  CB  ALA A 266      -3.676  -5.492   1.838  1.00 97.37           C  
ATOM   2166  O   ALA A 266      -5.141  -5.982  -0.426  1.00 97.37           O  
ATOM   2167  N   LEU A 267      -7.055  -6.216   0.688  1.00 97.02           N  
ATOM   2168  CA  LEU A 267      -7.966  -6.537  -0.405  1.00 97.02           C  
ATOM   2169  C   LEU A 267      -7.385  -7.632  -1.294  1.00 97.02           C  
ATOM   2170  CB  LEU A 267      -8.262  -5.289  -1.241  1.00 97.02           C  
ATOM   2171  O   LEU A 267      -7.445  -7.537  -2.522  1.00 97.02           O  
ATOM   2172  CG  LEU A 267      -8.840  -4.090  -0.487  1.00 97.02           C  
ATOM   2173  CD1 LEU A 267      -9.126  -2.945  -1.453  1.00 97.02           C  
ATOM   2174  CD2 LEU A 267     -10.104  -4.490   0.266  1.00 97.02           C  
ATOM   2175  N   GLY A 268      -6.636  -8.611  -0.737  1.00 95.75           N  
ATOM   2176  CA  GLY A 268      -6.218  -9.779  -1.496  1.00 95.75           C  
ATOM   2177  C   GLY A 268      -4.715  -9.863  -1.682  1.00 95.75           C  
ATOM   2178  O   GLY A 268      -4.222 -10.726  -2.412  1.00 95.75           O  
ATOM   2179  N   GLU A 269      -3.960  -8.976  -1.000  1.00 96.59           N  
ATOM   2180  CA  GLU A 269      -2.523  -8.867  -1.235  1.00 96.59           C  
ATOM   2181  C   GLU A 269      -1.736  -9.712  -0.237  1.00 96.59           C  
ATOM   2182  CB  GLU A 269      -2.074  -7.406  -1.156  1.00 96.59           C  
ATOM   2183  O   GLU A 269      -0.506  -9.640  -0.189  1.00 96.59           O  
ATOM   2184  CG  GLU A 269      -2.574  -6.546  -2.307  1.00 96.59           C  
ATOM   2185  CD  GLU A 269      -1.966  -6.924  -3.648  1.00 96.59           C  
ATOM   2186  OE1 GLU A 269      -2.658  -6.805  -4.684  1.00 96.59           O  
ATOM   2187  OE2 GLU A 269      -0.787  -7.345  -3.662  1.00 96.59           O  
ATOM   2188  N   GLY A 270      -2.362 -10.567   0.540  1.00 95.90           N  
ATOM   2189  CA  GLY A 270      -1.699 -11.313   1.598  1.00 95.90           C  
ATOM   2190  C   GLY A 270      -1.174 -12.660   1.140  1.00 95.90           C  
ATOM   2191  O   GLY A 270      -0.415 -13.313   1.859  1.00 95.90           O  
ATOM   2192  N   TRP A 271      -1.584 -13.082  -0.036  1.00 95.99           N  
ATOM   2193  CA  TRP A 271      -1.011 -14.288  -0.625  1.00 95.99           C  
ATOM   2194  C   TRP A 271       0.324 -13.984  -1.297  1.00 95.99           C  
ATOM   2195  CB  TRP A 271      -1.979 -14.903  -1.639  1.00 95.99           C  
ATOM   2196  O   TRP A 271       0.448 -14.085  -2.520  1.00 95.99           O  
ATOM   2197  CG  TRP A 271      -3.390 -15.014  -1.144  1.00 95.99           C  
ATOM   2198  CD1 TRP A 271      -4.492 -14.382  -1.648  1.00 95.99           C  
ATOM   2199  CD2 TRP A 271      -3.849 -15.804  -0.043  1.00 95.99           C  
ATOM   2200  CE2 TRP A 271      -5.243 -15.603   0.064  1.00 95.99           C  
ATOM   2201  CE3 TRP A 271      -3.216 -16.665   0.864  1.00 95.99           C  
ATOM   2202  NE1 TRP A 271      -5.610 -14.732  -0.926  1.00 95.99           N  
ATOM   2203  CH2 TRP A 271      -5.371 -17.069   1.918  1.00 95.99           C  
ATOM   2204  CZ2 TRP A 271      -6.015 -16.232   1.043  1.00 95.99           C  
ATOM   2205  CZ3 TRP A 271      -3.986 -17.290   1.838  1.00 95.99           C  
ATOM   2206  N   HIS A 272       1.291 -13.637  -0.496  1.00 97.34           N  
ATOM   2207  CA  HIS A 272       2.466 -12.890  -0.931  1.00 97.34           C  
ATOM   2208  C   HIS A 272       3.591 -13.829  -1.354  1.00 97.34           C  
ATOM   2209  CB  HIS A 272       2.951 -11.958   0.181  1.00 97.34           C  
ATOM   2210  O   HIS A 272       4.373 -13.504  -2.250  1.00 97.34           O  
ATOM   2211  CG  HIS A 272       3.678 -10.751  -0.322  1.00 97.34           C  
ATOM   2212  CD2 HIS A 272       4.946 -10.327  -0.114  1.00 97.34           C  
ATOM   2213  ND1 HIS A 272       3.088  -9.817  -1.145  1.00 97.34           N  
ATOM   2214  CE1 HIS A 272       3.966  -8.867  -1.423  1.00 97.34           C  
ATOM   2215  NE2 HIS A 272       5.101  -9.153  -0.809  1.00 97.34           N  
ATOM   2216  N   ASN A 273       3.691 -15.077  -0.768  1.00 97.98           N  
ATOM   2217  CA  ASN A 273       4.651 -16.060  -1.261  1.00 97.98           C  
ATOM   2218  C   ASN A 273       4.356 -16.456  -2.705  1.00 97.98           C  
ATOM   2219  CB  ASN A 273       4.661 -17.298  -0.362  1.00 97.98           C  
ATOM   2220  O   ASN A 273       5.262 -16.491  -3.540  1.00 97.98           O  
ATOM   2221  CG  ASN A 273       5.730 -18.298  -0.757  1.00 97.98           C  
ATOM   2222  ND2 ASN A 273       6.990 -17.923  -0.571  1.00 97.98           N  
ATOM   2223  OD1 ASN A 273       5.426 -19.398  -1.225  1.00 97.98           O  
ATOM   2224  N   TYR A 274       3.013 -16.651  -2.952  1.00 97.38           N  
ATOM   2225  CA  TYR A 274       2.574 -16.926  -4.315  1.00 97.38           C  
ATOM   2226  C   TYR A 274       2.893 -15.755  -5.237  1.00 97.38           C  
ATOM   2227  CB  TYR A 274       1.071 -17.220  -4.347  1.00 97.38           C  
ATOM   2228  O   TYR A 274       3.470 -15.941  -6.311  1.00 97.38           O  
ATOM   2229  CG  TYR A 274       0.537 -17.506  -5.730  1.00 97.38           C  
ATOM   2230  CD1 TYR A 274       0.116 -16.472  -6.563  1.00 97.38           C  
ATOM   2231  CD2 TYR A 274       0.453 -18.810  -6.206  1.00 97.38           C  
ATOM   2232  CE1 TYR A 274      -0.378 -16.732  -7.837  1.00 97.38           C  
ATOM   2233  CE2 TYR A 274      -0.039 -19.081  -7.478  1.00 97.38           C  
ATOM   2234  OH  TYR A 274      -0.940 -18.299  -9.546  1.00 97.38           O  
ATOM   2235  CZ  TYR A 274      -0.451 -18.037  -8.285  1.00 97.38           C  
ATOM   2236  N   HIS A 275       2.612 -14.633  -4.816  1.00 98.09           N  
ATOM   2237  CA  HIS A 275       2.768 -13.447  -5.650  1.00 98.09           C  
ATOM   2238  C   HIS A 275       4.231 -13.216  -6.013  1.00 98.09           C  
ATOM   2239  CB  HIS A 275       2.203 -12.215  -4.940  1.00 98.09           C  
ATOM   2240  O   HIS A 275       4.544 -12.861  -7.152  1.00 98.09           O  
ATOM   2241  CG  HIS A 275       2.493 -10.929  -5.648  1.00 98.09           C  
ATOM   2242  CD2 HIS A 275       3.176  -9.830  -5.250  1.00 98.09           C  
ATOM   2243  ND1 HIS A 275       2.053 -10.669  -6.927  1.00 98.09           N  
ATOM   2244  CE1 HIS A 275       2.456  -9.462  -7.288  1.00 98.09           C  
ATOM   2245  NE2 HIS A 275       3.139  -8.931  -6.288  1.00 98.09           N  
ATOM   2246  N   HIS A 276       5.144 -13.439  -5.081  1.00 97.84           N  
ATOM   2247  CA  HIS A 276       6.558 -13.218  -5.361  1.00 97.84           C  
ATOM   2248  C   HIS A 276       7.116 -14.305  -6.273  1.00 97.84           C  
ATOM   2249  CB  HIS A 276       7.360 -13.162  -4.060  1.00 97.84           C  
ATOM   2250  O   HIS A 276       8.078 -14.072  -7.009  1.00 97.84           O  
ATOM   2251  CG  HIS A 276       7.398 -11.804  -3.435  1.00 97.84           C  
ATOM   2252  CD2 HIS A 276       6.468 -11.129  -2.719  1.00 97.84           C  
ATOM   2253  ND1 HIS A 276       8.496 -10.976  -3.519  1.00 97.84           N  
ATOM   2254  CE1 HIS A 276       8.240  -9.848  -2.878  1.00 97.84           C  
ATOM   2255  NE2 HIS A 276       7.015  -9.915  -2.384  1.00 97.84           N  
ATOM   2256  N   VAL A 277       6.488 -15.427  -6.285  1.00 97.52           N  
ATOM   2257  CA  VAL A 277       6.903 -16.517  -7.161  1.00 97.52           C  
ATOM   2258  C   VAL A 277       6.334 -16.300  -8.561  1.00 97.52           C  
ATOM   2259  CB  VAL A 277       6.457 -17.890  -6.611  1.00 97.52           C  
ATOM   2260  O   VAL A 277       7.030 -16.500  -9.560  1.00 97.52           O  
ATOM   2261  CG1 VAL A 277       6.778 -19.002  -7.607  1.00 97.52           C  
ATOM   2262  CG2 VAL A 277       7.123 -18.166  -5.264  1.00 97.52           C  
ATOM   2263  N   PHE A 278       5.119 -15.793  -8.665  1.00 97.20           N  
ATOM   2264  CA  PHE A 278       4.437 -15.563  -9.933  1.00 97.20           C  
ATOM   2265  C   PHE A 278       3.867 -14.151  -9.993  1.00 97.20           C  
ATOM   2266  CB  PHE A 278       3.319 -16.589 -10.138  1.00 97.20           C  
ATOM   2267  O   PHE A 278       2.648 -13.966  -9.976  1.00 97.20           O  
ATOM   2268  CG  PHE A 278       3.760 -18.015  -9.943  1.00 97.20           C  
ATOM   2269  CD1 PHE A 278       4.588 -18.634 -10.871  1.00 97.20           C  
ATOM   2270  CD2 PHE A 278       3.347 -18.735  -8.830  1.00 97.20           C  
ATOM   2271  CE1 PHE A 278       4.998 -19.954 -10.692  1.00 97.20           C  
ATOM   2272  CE2 PHE A 278       3.752 -20.054  -8.645  1.00 97.20           C  
ATOM   2273  CZ  PHE A 278       4.577 -20.662  -9.578  1.00 97.20           C  
ATOM   2274  N   PRO A 279       4.708 -13.168 -10.142  1.00 96.72           N  
ATOM   2275  CA  PRO A 279       4.261 -11.778 -10.033  1.00 96.72           C  
ATOM   2276  C   PRO A 279       3.312 -11.373 -11.158  1.00 96.72           C  
ATOM   2277  CB  PRO A 279       5.567 -10.982 -10.107  1.00 96.72           C  
ATOM   2278  O   PRO A 279       2.523 -10.437 -11.000  1.00 96.72           O  
ATOM   2279  CG  PRO A 279       6.543 -11.908 -10.756  1.00 96.72           C  
ATOM   2280  CD  PRO A 279       6.214 -13.314 -10.343  1.00 96.72           C  
ATOM   2281  N   TRP A 280       3.317 -12.127 -12.298  1.00 94.77           N  
ATOM   2282  CA  TRP A 280       2.530 -11.731 -13.461  1.00 94.77           C  
ATOM   2283  C   TRP A 280       1.114 -12.289 -13.376  1.00 94.77           C  
ATOM   2284  CB  TRP A 280       3.202 -12.206 -14.752  1.00 94.77           C  
ATOM   2285  O   TRP A 280       0.286 -12.036 -14.254  1.00 94.77           O  
ATOM   2286  CG  TRP A 280       3.642 -13.639 -14.718  1.00 94.77           C  
ATOM   2287  CD1 TRP A 280       4.888 -14.112 -14.414  1.00 94.77           C  
ATOM   2288  CD2 TRP A 280       2.836 -14.787 -15.005  1.00 94.77           C  
ATOM   2289  CE2 TRP A 280       3.660 -15.924 -14.854  1.00 94.77           C  
ATOM   2290  CE3 TRP A 280       1.496 -14.964 -15.375  1.00 94.77           C  
ATOM   2291  NE1 TRP A 280       4.906 -15.485 -14.493  1.00 94.77           N  
ATOM   2292  CH2 TRP A 280       1.872 -17.367 -15.421  1.00 94.77           C  
ATOM   2293  CZ2 TRP A 280       3.186 -17.222 -15.060  1.00 94.77           C  
ATOM   2294  CZ3 TRP A 280       1.027 -16.256 -15.580  1.00 94.77           C  
ATOM   2295  N   ASP A 281       0.780 -13.047 -12.423  1.00 97.00           N  
ATOM   2296  CA  ASP A 281      -0.575 -13.550 -12.220  1.00 97.00           C  
ATOM   2297  C   ASP A 281      -1.504 -12.444 -11.725  1.00 97.00           C  
ATOM   2298  CB  ASP A 281      -0.571 -14.716 -11.229  1.00 97.00           C  
ATOM   2299  O   ASP A 281      -1.266 -11.852 -10.670  1.00 97.00           O  
ATOM   2300  CG  ASP A 281      -1.902 -15.444 -11.165  1.00 97.00           C  
ATOM   2301  OD1 ASP A 281      -2.961 -14.781 -11.177  1.00 97.00           O  
ATOM   2302  OD2 ASP A 281      -1.892 -16.692 -11.098  1.00 97.00           O  
ATOM   2303  N   TYR A 282      -2.600 -12.209 -12.427  1.00 97.79           N  
ATOM   2304  CA  TYR A 282      -3.448 -11.064 -12.115  1.00 97.79           C  
ATOM   2305  C   TYR A 282      -4.198 -11.281 -10.807  1.00 97.79           C  
ATOM   2306  CB  TYR A 282      -4.443 -10.806 -13.251  1.00 97.79           C  
ATOM   2307  O   TYR A 282      -4.622 -10.320 -10.161  1.00 97.79           O  
ATOM   2308  CG  TYR A 282      -5.670 -11.682 -13.194  1.00 97.79           C  
ATOM   2309  CD1 TYR A 282      -5.645 -12.983 -13.693  1.00 97.79           C  
ATOM   2310  CD2 TYR A 282      -6.857 -11.212 -12.641  1.00 97.79           C  
ATOM   2311  CE1 TYR A 282      -6.774 -13.793 -13.644  1.00 97.79           C  
ATOM   2312  CE2 TYR A 282      -7.992 -12.014 -12.587  1.00 97.79           C  
ATOM   2313  OH  TYR A 282      -9.062 -14.100 -13.039  1.00 97.79           O  
ATOM   2314  CZ  TYR A 282      -7.941 -13.302 -13.090  1.00 97.79           C  
ATOM   2315  N   LYS A 283      -4.310 -12.497 -10.338  1.00 96.40           N  
ATOM   2316  CA  LYS A 283      -5.034 -12.808  -9.109  1.00 96.40           C  
ATOM   2317  C   LYS A 283      -4.161 -12.566  -7.881  1.00 96.40           C  
ATOM   2318  CB  LYS A 283      -5.524 -14.256  -9.126  1.00 96.40           C  
ATOM   2319  O   LYS A 283      -4.674 -12.347  -6.782  1.00 96.40           O  
ATOM   2320  CG  LYS A 283      -6.558 -14.547 -10.204  1.00 96.40           C  
ATOM   2321  CD  LYS A 283      -7.058 -15.984 -10.126  1.00 96.40           C  
ATOM   2322  CE  LYS A 283      -6.018 -16.968 -10.644  1.00 96.40           C  
ATOM   2323  NZ  LYS A 283      -6.517 -18.375 -10.601  1.00 96.40           N  
ATOM   2324  N   THR A 284      -2.852 -12.679  -8.040  1.00 95.84           N  
ATOM   2325  CA  THR A 284      -1.867 -12.603  -6.967  1.00 95.84           C  
ATOM   2326  C   THR A 284      -2.085 -13.722  -5.953  1.00 95.84           C  
ATOM   2327  CB  THR A 284      -1.922 -11.240  -6.253  1.00 95.84           C  
ATOM   2328  O   THR A 284      -1.621 -13.633  -4.814  1.00 95.84           O  
ATOM   2329  CG2 THR A 284      -1.725 -10.094  -7.240  1.00 95.84           C  
ATOM   2330  OG1 THR A 284      -3.196 -11.093  -5.615  1.00 95.84           O  
ATOM   2331  N   ALA A 285      -2.849 -14.631  -6.326  1.00 93.18           N  
ATOM   2332  CA  ALA A 285      -3.173 -15.703  -5.387  1.00 93.18           C  
ATOM   2333  C   ALA A 285      -3.644 -16.954  -6.124  1.00 93.18           C  
ATOM   2334  CB  ALA A 285      -4.239 -15.239  -4.398  1.00 93.18           C  
ATOM   2335  O   ALA A 285      -4.221 -16.862  -7.210  1.00 93.18           O  
ATOM   2336  N   GLU A 286      -3.173 -18.105  -5.636  1.00 86.55           N  
ATOM   2337  CA  GLU A 286      -3.794 -19.380  -5.980  1.00 86.55           C  
ATOM   2338  C   GLU A 286      -5.019 -19.650  -5.110  1.00 86.55           C  
ATOM   2339  CB  GLU A 286      -2.787 -20.524  -5.839  1.00 86.55           C  
ATOM   2340  O   GLU A 286      -5.996 -20.244  -5.572  1.00 86.55           O  
ATOM   2341  CG  GLU A 286      -3.342 -21.885  -6.236  1.00 86.55           C  
ATOM   2342  CD  GLU A 286      -2.390 -23.032  -5.935  1.00 86.55           C  
ATOM   2343  OE1 GLU A 286      -2.736 -24.199  -6.226  1.00 86.55           O  
ATOM   2344  OE2 GLU A 286      -1.291 -22.761  -5.402  1.00 86.55           O  
ATOM   2345  N   LEU A 287      -4.842 -19.198  -3.886  1.00 73.20           N  
ATOM   2346  CA  LEU A 287      -5.819 -19.384  -2.819  1.00 73.20           C  
ATOM   2347  C   LEU A 287      -6.559 -18.083  -2.527  1.00 73.20           C  
ATOM   2348  CB  LEU A 287      -5.134 -19.891  -1.547  1.00 73.20           C  
ATOM   2349  O   LEU A 287      -6.086 -17.001  -2.883  1.00 73.20           O  
ATOM   2350  CG  LEU A 287      -4.306 -21.170  -1.687  1.00 73.20           C  
ATOM   2351  CD1 LEU A 287      -3.473 -21.402  -0.431  1.00 73.20           C  
ATOM   2352  CD2 LEU A 287      -5.212 -22.366  -1.962  1.00 73.20           C  
ATOM   2353  N   GLY A 288      -7.674 -18.305  -2.006  1.00 68.13           N  
ATOM   2354  CA  GLY A 288      -8.420 -17.112  -1.639  1.00 68.13           C  
ATOM   2355  C   GLY A 288      -9.420 -16.684  -2.697  1.00 68.13           C  
ATOM   2356  O   GLY A 288      -9.199 -16.899  -3.890  1.00 68.13           O  
ATOM   2357  N   ASN A 289     -10.653 -17.114  -2.455  1.00 80.49           N  
ATOM   2358  CA  ASN A 289     -11.763 -16.751  -3.330  1.00 80.49           C  
ATOM   2359  C   ASN A 289     -12.112 -15.271  -3.209  1.00 80.49           C  
ATOM   2360  CB  ASN A 289     -12.990 -17.613  -3.026  1.00 80.49           C  
ATOM   2361  O   ASN A 289     -11.268 -14.459  -2.824  1.00 80.49           O  
ATOM   2362  CG  ASN A 289     -12.754 -19.084  -3.303  1.00 80.49           C  
ATOM   2363  ND2 ASN A 289     -13.459 -19.945  -2.578  1.00 80.49           N  
ATOM   2364  OD1 ASN A 289     -11.944 -19.445  -4.161  1.00 80.49           O  
ATOM   2365  N   TYR A 290     -13.100 -14.859  -3.708  1.00 90.53           N  
ATOM   2366  CA  TYR A 290     -13.478 -13.451  -3.754  1.00 90.53           C  
ATOM   2367  C   TYR A 290     -13.642 -12.884  -2.349  1.00 90.53           C  
ATOM   2368  CB  TYR A 290     -14.776 -13.269  -4.546  1.00 90.53           C  
ATOM   2369  O   TYR A 290     -13.529 -11.673  -2.145  1.00 90.53           O  
ATOM   2370  CG  TYR A 290     -14.608 -13.445  -6.036  1.00 90.53           C  
ATOM   2371  CD1 TYR A 290     -13.341 -13.494  -6.613  1.00 90.53           C  
ATOM   2372  CD2 TYR A 290     -15.715 -13.563  -6.869  1.00 90.53           C  
ATOM   2373  CE1 TYR A 290     -13.182 -13.655  -7.985  1.00 90.53           C  
ATOM   2374  CE2 TYR A 290     -15.568 -13.724  -8.243  1.00 90.53           C  
ATOM   2375  OH  TYR A 290     -14.147 -13.928 -10.150  1.00 90.53           O  
ATOM   2376  CZ  TYR A 290     -14.299 -13.769  -8.791  1.00 90.53           C  
ATOM   2377  N   SER A 291     -13.766 -13.692  -1.306  1.00 88.58           N  
ATOM   2378  CA  SER A 291     -13.987 -13.207   0.052  1.00 88.58           C  
ATOM   2379  C   SER A 291     -12.708 -12.625   0.646  1.00 88.58           C  
ATOM   2380  CB  SER A 291     -14.508 -14.333   0.946  1.00 88.58           C  
ATOM   2381  O   SER A 291     -12.763 -11.747   1.510  1.00 88.58           O  
ATOM   2382  OG  SER A 291     -13.568 -15.391   1.021  1.00 88.58           O  
ATOM   2383  N   THR A 292     -11.562 -13.115   0.228  1.00 91.35           N  
ATOM   2384  CA  THR A 292     -10.299 -12.621   0.766  1.00 91.35           C  
ATOM   2385  C   THR A 292      -9.427 -12.043  -0.345  1.00 91.35           C  
ATOM   2386  CB  THR A 292      -9.530 -13.735   1.499  1.00 91.35           C  
ATOM   2387  O   THR A 292      -8.223 -11.855  -0.161  1.00 91.35           O  
ATOM   2388  CG2 THR A 292     -10.304 -14.229   2.717  1.00 91.35           C  
ATOM   2389  OG1 THR A 292      -9.321 -14.833   0.602  1.00 91.35           O  
ATOM   2390  N   ASN A 293     -10.048 -11.875  -1.488  1.00 95.03           N  
ATOM   2391  CA  ASN A 293      -9.398 -11.282  -2.652  1.00 95.03           C  
ATOM   2392  C   ASN A 293     -10.372 -10.433  -3.464  1.00 95.03           C  
ATOM   2393  CB  ASN A 293      -8.779 -12.369  -3.533  1.00 95.03           C  
ATOM   2394  O   ASN A 293     -10.674 -10.756  -4.614  1.00 95.03           O  
ATOM   2395  CG  ASN A 293      -7.723 -11.826  -4.475  1.00 95.03           C  
ATOM   2396  ND2 ASN A 293      -6.852 -12.703  -4.959  1.00 95.03           N  
ATOM   2397  OD1 ASN A 293      -7.689 -10.627  -4.765  1.00 95.03           O  
ATOM   2398  N   LEU A 294     -10.822  -9.382  -2.890  1.00 96.92           N  
ATOM   2399  CA  LEU A 294     -11.794  -8.464  -3.473  1.00 96.92           C  
ATOM   2400  C   LEU A 294     -11.251  -7.837  -4.753  1.00 96.92           C  
ATOM   2401  CB  LEU A 294     -12.164  -7.368  -2.471  1.00 96.92           C  
ATOM   2402  O   LEU A 294     -12.010  -7.561  -5.684  1.00 96.92           O  
ATOM   2403  CG  LEU A 294     -13.235  -6.372  -2.920  1.00 96.92           C  
ATOM   2404  CD1 LEU A 294     -14.536  -7.100  -3.237  1.00 96.92           C  
ATOM   2405  CD2 LEU A 294     -13.458  -5.308  -1.850  1.00 96.92           C  
ATOM   2406  N   THR A 295      -9.933  -7.688  -4.799  1.00 98.08           N  
ATOM   2407  CA  THR A 295      -9.301  -7.092  -5.971  1.00 98.08           C  
ATOM   2408  C   THR A 295      -9.501  -7.974  -7.200  1.00 98.08           C  
ATOM   2409  CB  THR A 295      -7.795  -6.865  -5.738  1.00 98.08           C  
ATOM   2410  O   THR A 295      -9.813  -7.476  -8.283  1.00 98.08           O  
ATOM   2411  CG2 THR A 295      -7.133  -6.264  -6.973  1.00 98.08           C  
ATOM   2412  OG1 THR A 295      -7.618  -5.972  -4.632  1.00 98.08           O  
ATOM   2413  N   THR A 296      -9.360  -9.261  -7.032  1.00 97.78           N  
ATOM   2414  CA  THR A 296      -9.604 -10.189  -8.131  1.00 97.78           C  
ATOM   2415  C   THR A 296     -11.053 -10.100  -8.601  1.00 97.78           C  
ATOM   2416  CB  THR A 296      -9.282 -11.638  -7.721  1.00 97.78           C  
ATOM   2417  O   THR A 296     -11.321 -10.104  -9.804  1.00 97.78           O  
ATOM   2418  CG2 THR A 296      -9.578 -12.610  -8.858  1.00 97.78           C  
ATOM   2419  OG1 THR A 296      -7.895 -11.733  -7.373  1.00 97.78           O  
ATOM   2420  N   ALA A 297     -12.001 -10.063  -7.668  1.00 97.97           N  
ATOM   2421  CA  ALA A 297     -13.408  -9.903  -8.029  1.00 97.97           C  
ATOM   2422  C   ALA A 297     -13.622  -8.640  -8.857  1.00 97.97           C  
ATOM   2423  CB  ALA A 297     -14.278  -9.867  -6.775  1.00 97.97           C  
ATOM   2424  O   ALA A 297     -14.349  -8.659  -9.853  1.00 97.97           O  
ATOM   2425  N   PHE A 298     -13.009  -7.556  -8.450  1.00 98.45           N  
ATOM   2426  CA  PHE A 298     -13.093  -6.269  -9.132  1.00 98.45           C  
ATOM   2427  C   PHE A 298     -12.567  -6.377 -10.558  1.00 98.45           C  
ATOM   2428  CB  PHE A 298     -12.310  -5.200  -8.363  1.00 98.45           C  
ATOM   2429  O   PHE A 298     -13.228  -5.943 -11.503  1.00 98.45           O  
ATOM   2430  CG  PHE A 298     -12.320  -3.848  -9.023  1.00 98.45           C  
ATOM   2431  CD1 PHE A 298     -11.311  -3.482  -9.905  1.00 98.45           C  
ATOM   2432  CD2 PHE A 298     -13.340  -2.943  -8.761  1.00 98.45           C  
ATOM   2433  CE1 PHE A 298     -11.318  -2.231 -10.518  1.00 98.45           C  
ATOM   2434  CE2 PHE A 298     -13.354  -1.691  -9.370  1.00 98.45           C  
ATOM   2435  CZ  PHE A 298     -12.341  -1.337 -10.247  1.00 98.45           C  
ATOM   2436  N   ILE A 299     -11.456  -6.993 -10.752  1.00 98.48           N  
ATOM   2437  CA  ILE A 299     -10.837  -7.125 -12.067  1.00 98.48           C  
ATOM   2438  C   ILE A 299     -11.675  -8.057 -12.940  1.00 98.48           C  
ATOM   2439  CB  ILE A 299      -9.388  -7.650 -11.959  1.00 98.48           C  
ATOM   2440  O   ILE A 299     -11.903  -7.775 -14.119  1.00 98.48           O  
ATOM   2441  CG1 ILE A 299      -8.499  -6.623 -11.249  1.00 98.48           C  
ATOM   2442  CG2 ILE A 299      -8.833  -7.991 -13.344  1.00 98.48           C  
ATOM   2443  CD1 ILE A 299      -7.124  -7.152 -10.868  1.00 98.48           C  
ATOM   2444  N   ASP A 300     -12.168  -9.187 -12.357  1.00 98.06           N  
ATOM   2445  CA  ASP A 300     -13.018 -10.114 -13.099  1.00 98.06           C  
ATOM   2446  C   ASP A 300     -14.281  -9.418 -13.601  1.00 98.06           C  
ATOM   2447  CB  ASP A 300     -13.390 -11.315 -12.228  1.00 98.06           C  
ATOM   2448  O   ASP A 300     -14.731  -9.670 -14.721  1.00 98.06           O  
ATOM   2449  CG  ASP A 300     -12.274 -12.340 -12.123  1.00 98.06           C  
ATOM   2450  OD1 ASP A 300     -11.287 -12.248 -12.885  1.00 98.06           O  
ATOM   2451  OD2 ASP A 300     -12.383 -13.249 -11.273  1.00 98.06           O  
ATOM   2452  N   PHE A 301     -14.887  -8.567 -12.780  1.00 98.19           N  
ATOM   2453  CA  PHE A 301     -16.064  -7.805 -13.181  1.00 98.19           C  
ATOM   2454  C   PHE A 301     -15.768  -6.962 -14.416  1.00 98.19           C  
ATOM   2455  CB  PHE A 301     -16.540  -6.907 -12.035  1.00 98.19           C  
ATOM   2456  O   PHE A 301     -16.521  -6.996 -15.391  1.00 98.19           O  
ATOM   2457  CG  PHE A 301     -17.565  -5.886 -12.449  1.00 98.19           C  
ATOM   2458  CD1 PHE A 301     -17.205  -4.558 -12.640  1.00 98.19           C  
ATOM   2459  CD2 PHE A 301     -18.889  -6.255 -12.648  1.00 98.19           C  
ATOM   2460  CE1 PHE A 301     -18.152  -3.610 -13.023  1.00 98.19           C  
ATOM   2461  CE2 PHE A 301     -19.840  -5.314 -13.032  1.00 98.19           C  
ATOM   2462  CZ  PHE A 301     -19.470  -3.992 -13.218  1.00 98.19           C  
ATOM   2463  N   PHE A 302     -14.636  -6.264 -14.444  1.00 98.51           N  
ATOM   2464  CA  PHE A 302     -14.307  -5.368 -15.547  1.00 98.51           C  
ATOM   2465  C   PHE A 302     -13.824  -6.156 -16.758  1.00 98.51           C  
ATOM   2466  CB  PHE A 302     -13.240  -4.356 -15.119  1.00 98.51           C  
ATOM   2467  O   PHE A 302     -13.889  -5.669 -17.889  1.00 98.51           O  
ATOM   2468  CG  PHE A 302     -13.795  -3.157 -14.398  1.00 98.51           C  
ATOM   2469  CD1 PHE A 302     -14.376  -2.111 -15.105  1.00 98.51           C  
ATOM   2470  CD2 PHE A 302     -13.736  -3.076 -13.013  1.00 98.51           C  
ATOM   2471  CE1 PHE A 302     -14.891  -1.000 -14.440  1.00 98.51           C  
ATOM   2472  CE2 PHE A 302     -14.248  -1.969 -12.342  1.00 98.51           C  
ATOM   2473  CZ  PHE A 302     -14.824  -0.932 -13.058  1.00 98.51           C  
ATOM   2474  N   SER A 303     -13.323  -7.317 -16.507  1.00 98.06           N  
ATOM   2475  CA  SER A 303     -13.022  -8.213 -17.619  1.00 98.06           C  
ATOM   2476  C   SER A 303     -14.296  -8.667 -18.323  1.00 98.06           C  
ATOM   2477  CB  SER A 303     -12.238  -9.431 -17.129  1.00 98.06           C  
ATOM   2478  O   SER A 303     -14.340  -8.740 -19.553  1.00 98.06           O  
ATOM   2479  OG  SER A 303     -12.020 -10.348 -18.188  1.00 98.06           O  
ATOM   2480  N   ARG A 304     -15.325  -8.941 -17.576  1.00 97.71           N  
ATOM   2481  CA  ARG A 304     -16.598  -9.403 -18.121  1.00 97.71           C  
ATOM   2482  C   ARG A 304     -17.243  -8.330 -18.991  1.00 97.71           C  
ATOM   2483  CB  ARG A 304     -17.551  -9.807 -16.993  1.00 97.71           C  
ATOM   2484  O   ARG A 304     -17.889  -8.642 -19.994  1.00 97.71           O  
ATOM   2485  CG  ARG A 304     -17.161 -11.096 -16.289  1.00 97.71           C  
ATOM   2486  CD  ARG A 304     -18.163 -11.474 -15.207  1.00 97.71           C  
ATOM   2487  NE  ARG A 304     -17.739 -12.660 -14.469  1.00 97.71           N  
ATOM   2488  NH1 ARG A 304     -19.620 -12.754 -13.131  1.00 97.71           N  
ATOM   2489  NH2 ARG A 304     -17.960 -14.317 -12.894  1.00 97.71           N  
ATOM   2490  CZ  ARG A 304     -18.440 -13.241 -13.500  1.00 97.71           C  
ATOM   2491  N   ILE A 305     -17.035  -7.075 -18.574  1.00 97.65           N  
ATOM   2492  CA  ILE A 305     -17.641  -6.018 -19.377  1.00 97.65           C  
ATOM   2493  C   ILE A 305     -16.642  -5.525 -20.420  1.00 97.65           C  
ATOM   2494  CB  ILE A 305     -18.120  -4.843 -18.495  1.00 97.65           C  
ATOM   2495  O   ILE A 305     -16.923  -4.579 -21.159  1.00 97.65           O  
ATOM   2496  CG1 ILE A 305     -16.936  -4.223 -17.743  1.00 97.65           C  
ATOM   2497  CG2 ILE A 305     -19.206  -5.307 -17.520  1.00 97.65           C  
ATOM   2498  CD1 ILE A 305     -17.280  -2.943 -16.995  1.00 97.65           C  
ATOM   2499  N   GLY A 306     -15.483  -6.042 -20.466  1.00 97.43           N  
ATOM   2500  CA  GLY A 306     -14.544  -5.808 -21.551  1.00 97.43           C  
ATOM   2501  C   GLY A 306     -13.595  -4.655 -21.282  1.00 97.43           C  
ATOM   2502  O   GLY A 306     -12.859  -4.229 -22.174  1.00 97.43           O  
ATOM   2503  N   TRP A 307     -13.534  -4.086 -20.075  1.00 98.47           N  
ATOM   2504  CA  TRP A 307     -12.663  -2.956 -19.771  1.00 98.47           C  
ATOM   2505  C   TRP A 307     -11.283  -3.435 -19.334  1.00 98.47           C  
ATOM   2506  CB  TRP A 307     -13.282  -2.077 -18.680  1.00 98.47           C  
ATOM   2507  O   TRP A 307     -10.294  -2.711 -19.475  1.00 98.47           O  
ATOM   2508  CG  TRP A 307     -14.409  -1.213 -19.161  1.00 98.47           C  
ATOM   2509  CD1 TRP A 307     -15.091  -1.329 -20.340  1.00 98.47           C  
ATOM   2510  CD2 TRP A 307     -14.981  -0.096 -18.474  1.00 98.47           C  
ATOM   2511  CE2 TRP A 307     -16.008   0.418 -19.296  1.00 98.47           C  
ATOM   2512  CE3 TRP A 307     -14.726   0.519 -17.241  1.00 98.47           C  
ATOM   2513  NE1 TRP A 307     -16.054  -0.351 -20.427  1.00 98.47           N  
ATOM   2514  CH2 TRP A 307     -16.510   2.105 -17.713  1.00 98.47           C  
ATOM   2515  CZ2 TRP A 307     -16.780   1.521 -18.924  1.00 98.47           C  
ATOM   2516  CZ3 TRP A 307     -15.495   1.617 -16.873  1.00 98.47           C  
ATOM   2517  N   ALA A 308     -11.264  -4.646 -18.766  1.00 98.63           N  
ATOM   2518  CA  ALA A 308     -10.011  -5.346 -18.493  1.00 98.63           C  
ATOM   2519  C   ALA A 308      -9.830  -6.533 -19.434  1.00 98.63           C  
ATOM   2520  CB  ALA A 308      -9.967  -5.811 -17.040  1.00 98.63           C  
ATOM   2521  O   ALA A 308     -10.781  -7.271 -19.703  1.00 98.63           O  
ATOM   2522  N   TYR A 309      -8.611  -6.693 -19.981  1.00 98.47           N  
ATOM   2523  CA  TYR A 309      -8.359  -7.750 -20.954  1.00 98.47           C  
ATOM   2524  C   TYR A 309      -6.914  -8.228 -20.879  1.00 98.47           C  
ATOM   2525  CB  TYR A 309      -8.675  -7.263 -22.372  1.00 98.47           C  
ATOM   2526  O   TYR A 309      -6.095  -7.639 -20.170  1.00 98.47           O  
ATOM   2527  CG  TYR A 309      -7.884  -6.045 -22.785  1.00 98.47           C  
ATOM   2528  CD1 TYR A 309      -8.312  -4.764 -22.444  1.00 98.47           C  
ATOM   2529  CD2 TYR A 309      -6.709  -6.173 -23.518  1.00 98.47           C  
ATOM   2530  CE1 TYR A 309      -7.587  -3.639 -22.825  1.00 98.47           C  
ATOM   2531  CE2 TYR A 309      -5.977  -5.056 -23.904  1.00 98.47           C  
ATOM   2532  OH  TYR A 309      -5.702  -2.685 -23.932  1.00 98.47           O  
ATOM   2533  CZ  TYR A 309      -6.423  -3.795 -23.553  1.00 98.47           C  
ATOM   2534  N   ASP A 310      -6.641  -9.420 -21.423  1.00 98.01           N  
ATOM   2535  CA  ASP A 310      -5.329 -10.059 -21.434  1.00 98.01           C  
ATOM   2536  C   ASP A 310      -4.858 -10.369 -20.015  1.00 98.01           C  
ATOM   2537  CB  ASP A 310      -4.306  -9.172 -22.146  1.00 98.01           C  
ATOM   2538  O   ASP A 310      -3.701 -10.117 -19.670  1.00 98.01           O  
ATOM   2539  CG  ASP A 310      -4.464  -9.180 -23.656  1.00 98.01           C  
ATOM   2540  OD1 ASP A 310      -5.322  -9.926 -24.176  1.00 98.01           O  
ATOM   2541  OD2 ASP A 310      -3.723  -8.435 -24.333  1.00 98.01           O  
ATOM   2542  N   LEU A 311      -5.813 -10.880 -19.149  1.00 98.21           N  
ATOM   2543  CA  LEU A 311      -5.466 -11.277 -17.789  1.00 98.21           C  
ATOM   2544  C   LEU A 311      -4.556 -12.501 -17.796  1.00 98.21           C  
ATOM   2545  CB  LEU A 311      -6.731 -11.571 -16.978  1.00 98.21           C  
ATOM   2546  O   LEU A 311      -4.866 -13.506 -18.440  1.00 98.21           O  
ATOM   2547  CG  LEU A 311      -7.606 -10.367 -16.626  1.00 98.21           C  
ATOM   2548  CD1 LEU A 311      -8.280  -9.818 -17.879  1.00 98.21           C  
ATOM   2549  CD2 LEU A 311      -8.644 -10.749 -15.577  1.00 98.21           C  
ATOM   2550  N   LYS A 312      -3.455 -12.360 -17.163  1.00 96.09           N  
ATOM   2551  CA  LYS A 312      -2.522 -13.480 -17.089  1.00 96.09           C  
ATOM   2552  C   LYS A 312      -2.713 -14.270 -15.798  1.00 96.09           C  
ATOM   2553  CB  LYS A 312      -1.079 -12.985 -17.192  1.00 96.09           C  
ATOM   2554  O   LYS A 312      -2.876 -13.686 -14.724  1.00 96.09           O  
ATOM   2555  CG  LYS A 312      -0.756 -12.288 -18.505  1.00 96.09           C  
ATOM   2556  CD  LYS A 312       0.590 -11.577 -18.444  1.00 96.09           C  
ATOM   2557  CE  LYS A 312       0.824 -10.714 -19.677  1.00 96.09           C  
ATOM   2558  NZ  LYS A 312       0.267  -9.339 -19.504  1.00 96.09           N  
ATOM   2559  N   THR A 313      -2.658 -15.642 -15.974  1.00 95.04           N  
ATOM   2560  CA  THR A 313      -2.755 -16.513 -14.807  1.00 95.04           C  
ATOM   2561  C   THR A 313      -1.803 -17.698 -14.937  1.00 95.04           C  
ATOM   2562  CB  THR A 313      -4.194 -17.025 -14.610  1.00 95.04           C  
ATOM   2563  O   THR A 313      -1.408 -18.066 -16.045  1.00 95.04           O  
ATOM   2564  CG2 THR A 313      -4.580 -18.015 -15.704  1.00 95.04           C  
ATOM   2565  OG1 THR A 313      -4.294 -17.674 -13.336  1.00 95.04           O  
ATOM   2566  N   VAL A 314      -1.445 -18.255 -13.766  1.00 91.25           N  
ATOM   2567  CA  VAL A 314      -0.486 -19.354 -13.729  1.00 91.25           C  
ATOM   2568  C   VAL A 314      -1.220 -20.685 -13.873  1.00 91.25           C  
ATOM   2569  CB  VAL A 314       0.342 -19.341 -12.424  1.00 91.25           C  
ATOM   2570  O   VAL A 314      -2.164 -20.965 -13.130  1.00 91.25           O  
ATOM   2571  CG1 VAL A 314       1.416 -20.427 -12.456  1.00 91.25           C  
ATOM   2572  CG2 VAL A 314       0.973 -17.967 -12.207  1.00 91.25           C  
ATOM   2573  N   PRO A 315      -0.762 -21.489 -14.907  1.00 90.35           N  
ATOM   2574  CA  PRO A 315      -1.373 -22.817 -14.998  1.00 90.35           C  
ATOM   2575  C   PRO A 315      -1.101 -23.677 -13.766  1.00 90.35           C  
ATOM   2576  CB  PRO A 315      -0.717 -23.423 -16.242  1.00 90.35           C  
ATOM   2577  O   PRO A 315      -0.027 -23.583 -13.168  1.00 90.35           O  
ATOM   2578  CG  PRO A 315      -0.141 -22.255 -16.976  1.00 90.35           C  
ATOM   2579  CD  PRO A 315       0.147 -21.164 -15.986  1.00 90.35           C  
ATOM   2580  N   MET A 316      -2.035 -24.513 -13.446  1.00 88.12           N  
ATOM   2581  CA  MET A 316      -1.950 -25.338 -12.245  1.00 88.12           C  
ATOM   2582  C   MET A 316      -0.758 -26.286 -12.319  1.00 88.12           C  
ATOM   2583  CB  MET A 316      -3.240 -26.135 -12.047  1.00 88.12           C  
ATOM   2584  O   MET A 316      -0.140 -26.595 -11.299  1.00 88.12           O  
ATOM   2585  CG  MET A 316      -3.466 -26.589 -10.614  1.00 88.12           C  
ATOM   2586  SD  MET A 316      -3.244 -25.229  -9.402  1.00 88.12           S  
ATOM   2587  CE  MET A 316      -4.790 -24.315  -9.661  1.00 88.12           C  
ATOM   2588  N   SER A 317      -0.451 -26.723 -13.436  1.00 88.20           N  
ATOM   2589  CA  SER A 317       0.693 -27.612 -13.614  1.00 88.20           C  
ATOM   2590  C   SER A 317       1.992 -26.929 -13.200  1.00 88.20           C  
ATOM   2591  CB  SER A 317       0.791 -28.076 -15.067  1.00 88.20           C  
ATOM   2592  O   SER A 317       2.864 -27.556 -12.595  1.00 88.20           O  
ATOM   2593  OG  SER A 317       0.914 -26.968 -15.942  1.00 88.20           O  
ATOM   2594  N   MET A 318       2.134 -25.679 -13.578  1.00 89.51           N  
ATOM   2595  CA  MET A 318       3.308 -24.898 -13.198  1.00 89.51           C  
ATOM   2596  C   MET A 318       3.362 -24.699 -11.687  1.00 89.51           C  
ATOM   2597  CB  MET A 318       3.303 -23.541 -13.904  1.00 89.51           C  
ATOM   2598  O   MET A 318       4.432 -24.794 -11.082  1.00 89.51           O  
ATOM   2599  CG  MET A 318       4.534 -22.696 -13.617  1.00 89.51           C  
ATOM   2600  SD  MET A 318       4.530 -21.111 -14.541  1.00 89.51           S  
ATOM   2601  CE  MET A 318       4.809 -21.723 -16.227  1.00 89.51           C  
ATOM   2602  N   VAL A 319       2.245 -24.381 -11.088  1.00 89.82           N  
ATOM   2603  CA  VAL A 319       2.168 -24.210  -9.641  1.00 89.82           C  
ATOM   2604  C   VAL A 319       2.603 -25.497  -8.945  1.00 89.82           C  
ATOM   2605  CB  VAL A 319       0.744 -23.815  -9.191  1.00 89.82           C  
ATOM   2606  O   VAL A 319       3.417 -25.465  -8.018  1.00 89.82           O  
ATOM   2607  CG1 VAL A 319       0.637 -23.825  -7.667  1.00 89.82           C  
ATOM   2608  CG2 VAL A 319       0.371 -22.442  -9.747  1.00 89.82           C  
ATOM   2609  N   LYS A 320       2.099 -26.617  -9.417  1.00 89.52           N  
ATOM   2610  CA  LYS A 320       2.422 -27.919  -8.842  1.00 89.52           C  
ATOM   2611  C   LYS A 320       3.920 -28.198  -8.918  1.00 89.52           C  
ATOM   2612  CB  LYS A 320       1.646 -29.028  -9.555  1.00 89.52           C  
ATOM   2613  O   LYS A 320       4.528 -28.628  -7.935  1.00 89.52           O  
ATOM   2614  CG  LYS A 320       1.824 -30.406  -8.933  1.00 89.52           C  
ATOM   2615  CD  LYS A 320       0.995 -31.458  -9.659  1.00 89.52           C  
ATOM   2616  CE  LYS A 320       1.202 -32.843  -9.062  1.00 89.52           C  
ATOM   2617  NZ  LYS A 320       0.392 -33.878  -9.771  1.00 89.52           N  
ATOM   2618  N   GLN A 321       4.505 -27.983 -10.094  1.00 90.54           N  
ATOM   2619  CA  GLN A 321       5.930 -28.220 -10.296  1.00 90.54           C  
ATOM   2620  C   GLN A 321       6.769 -27.349  -9.365  1.00 90.54           C  
ATOM   2621  CB  GLN A 321       6.318 -27.958 -11.752  1.00 90.54           C  
ATOM   2622  O   GLN A 321       7.752 -27.817  -8.786  1.00 90.54           O  
ATOM   2623  CG  GLN A 321       5.805 -29.012 -12.724  1.00 90.54           C  
ATOM   2624  CD  GLN A 321       6.159 -28.702 -14.166  1.00 90.54           C  
ATOM   2625  NE2 GLN A 321       5.282 -29.087 -15.087  1.00 90.54           N  
ATOM   2626  OE1 GLN A 321       7.210 -28.119 -14.450  1.00 90.54           O  
ATOM   2627  N   ARG A 322       6.321 -26.072  -9.232  1.00 91.65           N  
ATOM   2628  CA  ARG A 322       7.057 -25.153  -8.370  1.00 91.65           C  
ATOM   2629  C   ARG A 322       6.955 -25.574  -6.908  1.00 91.65           C  
ATOM   2630  CB  ARG A 322       6.538 -23.723  -8.541  1.00 91.65           C  
ATOM   2631  O   ARG A 322       7.956 -25.584  -6.189  1.00 91.65           O  
ATOM   2632  CG  ARG A 322       7.279 -22.695  -7.702  1.00 91.65           C  
ATOM   2633  CD  ARG A 322       8.745 -22.592  -8.100  1.00 91.65           C  
ATOM   2634  NE  ARG A 322       9.435 -21.547  -7.348  1.00 91.65           N  
ATOM   2635  NH1 ARG A 322      11.498 -21.926  -8.316  1.00 91.65           N  
ATOM   2636  NH2 ARG A 322      11.253 -20.285  -6.735  1.00 91.65           N  
ATOM   2637  CZ  ARG A 322      10.727 -21.255  -7.468  1.00 91.65           C  
ATOM   2638  N   VAL A 323       5.820 -25.861  -6.427  1.00 92.22           N  
ATOM   2639  CA  VAL A 323       5.594 -26.275  -5.047  1.00 92.22           C  
ATOM   2640  C   VAL A 323       6.434 -27.511  -4.733  1.00 92.22           C  
ATOM   2641  CB  VAL A 323       4.100 -26.564  -4.778  1.00 92.22           C  
ATOM   2642  O   VAL A 323       7.053 -27.595  -3.669  1.00 92.22           O  
ATOM   2643  CG1 VAL A 323       3.918 -27.260  -3.431  1.00 92.22           C  
ATOM   2644  CG2 VAL A 323       3.289 -25.270  -4.829  1.00 92.22           C  
ATOM   2645  N   GLN A 324       6.505 -28.555  -5.632  1.00 91.37           N  
ATOM   2646  CA  GLN A 324       7.276 -29.780  -5.444  1.00 91.37           C  
ATOM   2647  C   GLN A 324       8.770 -29.483  -5.359  1.00 91.37           C  
ATOM   2648  CB  GLN A 324       7.000 -30.768  -6.579  1.00 91.37           C  
ATOM   2649  O   GLN A 324       9.489 -30.106  -4.575  1.00 91.37           O  
ATOM   2650  CG  GLN A 324       5.621 -31.410  -6.514  1.00 91.37           C  
ATOM   2651  CD  GLN A 324       5.325 -32.287  -7.716  1.00 91.37           C  
ATOM   2652  NE2 GLN A 324       4.321 -33.148  -7.589  1.00 91.37           N  
ATOM   2653  OE1 GLN A 324       5.992 -32.191  -8.751  1.00 91.37           O  
ATOM   2654  N   ARG A 325       9.161 -28.481  -6.071  1.00 93.81           N  
ATOM   2655  CA  ARG A 325      10.584 -28.167  -6.161  1.00 93.81           C  
ATOM   2656  C   ARG A 325      11.036 -27.331  -4.969  1.00 93.81           C  
ATOM   2657  CB  ARG A 325      10.890 -27.428  -7.466  1.00 93.81           C  
ATOM   2658  O   ARG A 325      12.069 -27.617  -4.360  1.00 93.81           O  
ATOM   2659  CG  ARG A 325      12.370 -27.161  -7.690  1.00 93.81           C  
ATOM   2660  CD  ARG A 325      12.631 -26.543  -9.056  1.00 93.81           C  
ATOM   2661  NE  ARG A 325      12.035 -25.215  -9.169  1.00 93.81           N  
ATOM   2662  NH1 ARG A 325      12.908 -24.775 -11.263  1.00 93.81           N  
ATOM   2663  NH2 ARG A 325      11.594 -23.217 -10.213  1.00 93.81           N  
ATOM   2664  CZ  ARG A 325      12.181 -24.405 -10.215  1.00 93.81           C  
ATOM   2665  N   THR A 326      10.186 -26.332  -4.565  1.00 96.14           N  
ATOM   2666  CA  THR A 326      10.757 -25.374  -3.624  1.00 96.14           C  
ATOM   2667  C   THR A 326       9.764 -25.053  -2.510  1.00 96.14           C  
ATOM   2668  CB  THR A 326      11.174 -24.073  -4.334  1.00 96.14           C  
ATOM   2669  O   THR A 326      10.021 -24.183  -1.675  1.00 96.14           O  
ATOM   2670  CG2 THR A 326      12.314 -24.324  -5.317  1.00 96.14           C  
ATOM   2671  OG1 THR A 326      10.050 -23.545  -5.049  1.00 96.14           O  
ATOM   2672  N   GLY A 327       8.574 -25.666  -2.517  1.00 93.38           N  
ATOM   2673  CA  GLY A 327       7.586 -25.386  -1.487  1.00 93.38           C  
ATOM   2674  C   GLY A 327       8.015 -25.849  -0.107  1.00 93.38           C  
ATOM   2675  O   GLY A 327       8.899 -26.699   0.021  1.00 93.38           O  
ATOM   2676  N   ASP A 328       7.520 -25.339   0.987  1.00 92.90           N  
ATOM   2677  CA  ASP A 328       7.914 -25.674   2.352  1.00 92.90           C  
ATOM   2678  C   ASP A 328       7.059 -26.811   2.907  1.00 92.90           C  
ATOM   2679  CB  ASP A 328       7.810 -24.446   3.258  1.00 92.90           C  
ATOM   2680  O   ASP A 328       7.122 -27.116   4.100  1.00 92.90           O  
ATOM   2681  CG  ASP A 328       6.377 -23.991   3.476  1.00 92.90           C  
ATOM   2682  OD1 ASP A 328       5.458 -24.540   2.833  1.00 92.90           O  
ATOM   2683  OD2 ASP A 328       6.167 -23.072   4.298  1.00 92.90           O  
ATOM   2684  N   GLY A 329       6.118 -27.393   2.033  1.00 89.23           N  
ATOM   2685  CA  GLY A 329       5.293 -28.514   2.452  1.00 89.23           C  
ATOM   2686  C   GLY A 329       3.938 -28.091   2.988  1.00 89.23           C  
ATOM   2687  O   GLY A 329       3.137 -28.933   3.400  1.00 89.23           O  
ATOM   2688  N   SER A 330       3.693 -26.824   3.095  1.00 89.62           N  
ATOM   2689  CA  SER A 330       2.445 -26.320   3.659  1.00 89.62           C  
ATOM   2690  C   SER A 330       1.372 -26.176   2.585  1.00 89.62           C  
ATOM   2691  CB  SER A 330       2.672 -24.973   4.347  1.00 89.62           C  
ATOM   2692  O   SER A 330       0.243 -25.777   2.877  1.00 89.62           O  
ATOM   2693  OG  SER A 330       3.105 -23.998   3.414  1.00 89.62           O  
ATOM   2694  N   HIS A 331       1.732 -26.343   1.252  1.00 83.21           N  
ATOM   2695  CA  HIS A 331       0.732 -26.255   0.194  1.00 83.21           C  
ATOM   2696  C   HIS A 331      -0.341 -27.325   0.360  1.00 83.21           C  
ATOM   2697  CB  HIS A 331       1.392 -26.382  -1.180  1.00 83.21           C  
ATOM   2698  O   HIS A 331      -0.027 -28.496   0.582  1.00 83.21           O  
ATOM   2699  CG  HIS A 331       0.502 -25.982  -2.313  1.00 83.21           C  
ATOM   2700  CD2 HIS A 331       0.414 -24.823  -3.008  1.00 83.21           C  
ATOM   2701  ND1 HIS A 331      -0.444 -26.827  -2.851  1.00 83.21           N  
ATOM   2702  CE1 HIS A 331      -1.076 -26.204  -3.831  1.00 83.21           C  
ATOM   2703  NE2 HIS A 331      -0.575 -24.986  -3.946  1.00 83.21           N  
ATOM   2704  N   ASP A 332      -1.645 -26.896   0.525  1.00 69.82           N  
ATOM   2705  CA  ASP A 332      -2.750 -27.841   0.662  1.00 69.82           C  
ATOM   2706  C   ASP A 332      -2.751 -28.853  -0.481  1.00 69.82           C  
ATOM   2707  CB  ASP A 332      -4.087 -27.099   0.709  1.00 69.82           C  
ATOM   2708  O   ASP A 332      -2.628 -28.478  -1.649  1.00 69.82           O  
ATOM   2709  CG  ASP A 332      -4.294 -26.331   2.003  1.00 69.82           C  
ATOM   2710  OD1 ASP A 332      -3.638 -26.655   3.016  1.00 69.82           O  
ATOM   2711  OD2 ASP A 332      -5.122 -25.394   2.010  1.00 69.82           O  
ATOM   2712  N   VAL A 333      -1.977 -29.924  -0.457  1.00 56.09           N  
ATOM   2713  CA  VAL A 333      -1.952 -31.008  -1.433  1.00 56.09           C  
ATOM   2714  C   VAL A 333      -3.373 -31.498  -1.699  1.00 56.09           C  
ATOM   2715  CB  VAL A 333      -1.064 -32.179  -0.957  1.00 56.09           C  
ATOM   2716  O   VAL A 333      -4.176 -31.625  -0.772  1.00 56.09           O  
ATOM   2717  CG1 VAL A 333      -0.512 -32.958  -2.150  1.00 56.09           C  
ATOM   2718  CG2 VAL A 333       0.074 -31.663  -0.078  1.00 56.09           C  
ATOM   2719  N   TRP A 334      -4.018 -31.150  -2.857  1.00 57.61           N  
ATOM   2720  CA  TRP A 334      -5.279 -31.639  -3.405  1.00 57.61           C  
ATOM   2721  C   TRP A 334      -5.264 -33.158  -3.534  1.00 57.61           C  
ATOM   2722  CB  TRP A 334      -5.556 -31.001  -4.770  1.00 57.61           C  
ATOM   2723  O   TRP A 334      -4.460 -33.716  -4.283  1.00 57.61           O  
ATOM   2724  CG  TRP A 334      -5.607 -29.503  -4.743  1.00 57.61           C  
ATOM   2725  CD1 TRP A 334      -4.587 -28.639  -5.027  1.00 57.61           C  
ATOM   2726  CD2 TRP A 334      -6.738 -28.693  -4.408  1.00 57.61           C  
ATOM   2727  CE2 TRP A 334      -6.331 -27.344  -4.511  1.00 57.61           C  
ATOM   2728  CE3 TRP A 334      -8.058 -28.977  -4.032  1.00 57.61           C  
ATOM   2729  NE1 TRP A 334      -5.016 -27.339  -4.890  1.00 57.61           N  
ATOM   2730  CH2 TRP A 334      -8.484 -26.587  -3.885  1.00 57.61           C  
ATOM   2731  CZ2 TRP A 334      -7.199 -26.281  -4.251  1.00 57.61           C  
ATOM   2732  CZ3 TRP A 334      -8.919 -27.918  -3.773  1.00 57.61           C  
ATOM   2733  N   GLY A 335      -5.120 -34.062  -2.459  1.00 57.06           N  
ATOM   2734  CA  GLY A 335      -5.364 -35.415  -2.933  1.00 57.06           C  
ATOM   2735  C   GLY A 335      -4.794 -36.481  -2.017  1.00 57.06           C  
ATOM   2736  O   GLY A 335      -4.474 -36.205  -0.859  1.00 57.06           O  
ATOM   2737  N   TRP A 336      -5.132 -37.867  -2.336  1.00 64.03           N  
ATOM   2738  CA  TRP A 336      -4.744 -39.117  -1.690  1.00 64.03           C  
ATOM   2739  C   TRP A 336      -3.287 -39.069  -1.241  1.00 64.03           C  
ATOM   2740  CB  TRP A 336      -4.961 -40.302  -2.635  1.00 64.03           C  
ATOM   2741  O   TRP A 336      -2.389 -38.824  -2.051  1.00 64.03           O  
ATOM   2742  CG  TRP A 336      -4.913 -41.638  -1.957  1.00 64.03           C  
ATOM   2743  CD1 TRP A 336      -3.846 -42.491  -1.890  1.00 64.03           C  
ATOM   2744  CD2 TRP A 336      -5.983 -42.278  -1.254  1.00 64.03           C  
ATOM   2745  CE2 TRP A 336      -5.493 -43.517  -0.785  1.00 64.03           C  
ATOM   2746  CE3 TRP A 336      -7.309 -41.923  -0.973  1.00 64.03           C  
ATOM   2747  NE1 TRP A 336      -4.188 -43.622  -1.186  1.00 64.03           N  
ATOM   2748  CH2 TRP A 336      -7.578 -44.031   0.210  1.00 64.03           C  
ATOM   2749  CZ2 TRP A 336      -6.284 -44.403  -0.050  1.00 64.03           C  
ATOM   2750  CZ3 TRP A 336      -8.095 -42.806  -0.242  1.00 64.03           C  
ATOM   2751  N   GLY A 337      -2.995 -38.783   0.171  1.00 59.29           N  
ATOM   2752  CA  GLY A 337      -1.641 -38.750   0.702  1.00 59.29           C  
ATOM   2753  C   GLY A 337      -1.299 -37.439   1.384  1.00 59.29           C  
ATOM   2754  O   GLY A 337      -0.139 -37.192   1.720  1.00 59.29           O  
ATOM   2755  N   ASP A 338      -2.307 -36.535   1.426  1.00 60.61           N  
ATOM   2756  CA  ASP A 338      -2.219 -35.261   2.133  1.00 60.61           C  
ATOM   2757  C   ASP A 338      -1.980 -35.476   3.625  1.00 60.61           C  
ATOM   2758  CB  ASP A 338      -3.492 -34.439   1.917  1.00 60.61           C  
ATOM   2759  O   ASP A 338      -2.428 -36.474   4.194  1.00 60.61           O  
ATOM   2760  CG  ASP A 338      -3.387 -33.028   2.467  1.00 60.61           C  
ATOM   2761  OD1 ASP A 338      -2.614 -32.802   3.423  1.00 60.61           O  
ATOM   2762  OD2 ASP A 338      -4.086 -32.134   1.942  1.00 60.61           O  
ATOM   2763  N   LYS A 339      -0.998 -34.607   4.229  1.00 60.69           N  
ATOM   2764  CA  LYS A 339      -0.705 -34.772   5.650  1.00 60.69           C  
ATOM   2765  C   LYS A 339      -1.980 -34.707   6.485  1.00 60.69           C  
ATOM   2766  CB  LYS A 339       0.285 -33.706   6.121  1.00 60.69           C  
ATOM   2767  O   LYS A 339      -2.035 -35.258   7.587  1.00 60.69           O  
ATOM   2768  CG  LYS A 339      -0.216 -32.279   5.956  1.00 60.69           C  
ATOM   2769  CD  LYS A 339       0.817 -31.265   6.429  1.00 60.69           C  
ATOM   2770  CE  LYS A 339       0.324 -29.836   6.246  1.00 60.69           C  
ATOM   2771  NZ  LYS A 339       1.337 -28.838   6.703  1.00 60.69           N  
ATOM   2772  N   ASP A 340      -3.016 -34.047   5.950  1.00 61.89           N  
ATOM   2773  CA  ASP A 340      -4.273 -33.912   6.680  1.00 61.89           C  
ATOM   2774  C   ASP A 340      -5.210 -35.080   6.380  1.00 61.89           C  
ATOM   2775  CB  ASP A 340      -4.955 -32.587   6.335  1.00 61.89           C  
ATOM   2776  O   ASP A 340      -6.312 -35.155   6.927  1.00 61.89           O  
ATOM   2777  CG  ASP A 340      -4.130 -31.375   6.729  1.00 61.89           C  
ATOM   2778  OD1 ASP A 340      -3.361 -31.453   7.711  1.00 61.89           O  
ATOM   2779  OD2 ASP A 340      -4.251 -30.331   6.052  1.00 61.89           O  
ATOM   2780  N   MET A 341      -4.894 -35.855   5.389  1.00 70.53           N  
ATOM   2781  CA  MET A 341      -5.693 -37.046   5.115  1.00 70.53           C  
ATOM   2782  C   MET A 341      -5.497 -38.094   6.206  1.00 70.53           C  
ATOM   2783  CB  MET A 341      -5.329 -37.636   3.751  1.00 70.53           C  
ATOM   2784  O   MET A 341      -4.373 -38.530   6.459  1.00 70.53           O  
ATOM   2785  CG  MET A 341      -6.314 -38.682   3.254  1.00 70.53           C  
ATOM   2786  SD  MET A 341      -5.953 -39.228   1.540  1.00 70.53           S  
ATOM   2787  CE  MET A 341      -6.469 -37.752   0.619  1.00 70.53           C  
ATOM   2788  N   SER A 342      -6.558 -38.156   7.000  1.00 75.77           N  
ATOM   2789  CA  SER A 342      -6.539 -39.133   8.084  1.00 75.77           C  
ATOM   2790  C   SER A 342      -6.493 -40.558   7.542  1.00 75.77           C  
ATOM   2791  CB  SER A 342      -7.763 -38.959   8.984  1.00 75.77           C  
ATOM   2792  O   SER A 342      -6.907 -40.810   6.409  1.00 75.77           O  
ATOM   2793  OG  SER A 342      -8.942 -39.372   8.314  1.00 75.77           O  
ATOM   2794  N   GLN A 343      -5.667 -41.393   8.206  1.00 80.28           N  
ATOM   2795  CA  GLN A 343      -5.640 -42.811   7.864  1.00 80.28           C  
ATOM   2796  C   GLN A 343      -7.053 -43.368   7.714  1.00 80.28           C  
ATOM   2797  CB  GLN A 343      -4.873 -43.605   8.923  1.00 80.28           C  
ATOM   2798  O   GLN A 343      -7.309 -44.197   6.839  1.00 80.28           O  
ATOM   2799  CG  GLN A 343      -4.545 -45.032   8.505  1.00 80.28           C  
ATOM   2800  CD  GLN A 343      -3.697 -45.095   7.249  1.00 80.28           C  
ATOM   2801  NE2 GLN A 343      -4.039 -46.010   6.348  1.00 80.28           N  
ATOM   2802  OE1 GLN A 343      -2.742 -44.329   7.089  1.00 80.28           O  
ATOM   2803  N   GLU A 344      -8.030 -42.889   8.461  1.00 82.71           N  
ATOM   2804  CA  GLU A 344      -9.429 -43.299   8.390  1.00 82.71           C  
ATOM   2805  C   GLU A 344     -10.020 -43.011   7.013  1.00 82.71           C  
ATOM   2806  CB  GLU A 344     -10.251 -42.594   9.473  1.00 82.71           C  
ATOM   2807  O   GLU A 344     -10.718 -43.852   6.443  1.00 82.71           O  
ATOM   2808  CG  GLU A 344     -11.620 -43.216   9.708  1.00 82.71           C  
ATOM   2809  CD  GLU A 344     -12.408 -42.532  10.814  1.00 82.71           C  
ATOM   2810  OE1 GLU A 344     -13.564 -42.937  11.075  1.00 82.71           O  
ATOM   2811  OE2 GLU A 344     -11.865 -41.584  11.424  1.00 82.71           O  
ATOM   2812  N   ASP A 345      -9.828 -41.831   6.478  1.00 80.33           N  
ATOM   2813  CA  ASP A 345     -10.304 -41.428   5.158  1.00 80.33           C  
ATOM   2814  C   ASP A 345      -9.665 -42.274   4.060  1.00 80.33           C  
ATOM   2815  CB  ASP A 345     -10.016 -39.945   4.914  1.00 80.33           C  
ATOM   2816  O   ASP A 345     -10.333 -42.663   3.100  1.00 80.33           O  
ATOM   2817  CG  ASP A 345     -10.947 -39.025   5.684  1.00 80.33           C  
ATOM   2818  OD1 ASP A 345     -11.997 -39.492   6.176  1.00 80.33           O  
ATOM   2819  OD2 ASP A 345     -10.630 -37.821   5.798  1.00 80.33           O  
ATOM   2820  N   MET A 346      -8.284 -42.600   4.275  1.00 83.12           N  
ATOM   2821  CA  MET A 346      -7.556 -43.438   3.326  1.00 83.12           C  
ATOM   2822  C   MET A 346      -8.125 -44.852   3.300  1.00 83.12           C  
ATOM   2823  CB  MET A 346      -6.068 -43.479   3.676  1.00 83.12           C  
ATOM   2824  O   MET A 346      -8.285 -45.442   2.230  1.00 83.12           O  
ATOM   2825  CG  MET A 346      -5.352 -42.154   3.471  1.00 83.12           C  
ATOM   2826  SD  MET A 346      -3.575 -42.237   3.922  1.00 83.12           S  
ATOM   2827  CE  MET A 346      -2.982 -43.406   2.667  1.00 83.12           C  
ATOM   2828  N   ASP A 347      -8.462 -45.326   4.497  1.00 82.84           N  
ATOM   2829  CA  ASP A 347      -8.977 -46.684   4.640  1.00 82.84           C  
ATOM   2830  C   ASP A 347     -10.388 -46.800   4.067  1.00 82.84           C  
ATOM   2831  CB  ASP A 347      -8.971 -47.108   6.111  1.00 82.84           C  
ATOM   2832  O   ASP A 347     -10.792 -47.871   3.611  1.00 82.84           O  
ATOM   2833  CG  ASP A 347      -7.570 -47.278   6.672  1.00 82.84           C  
ATOM   2834  OD1 ASP A 347      -6.609 -47.413   5.884  1.00 82.84           O  
ATOM   2835  OD2 ASP A 347      -7.426 -47.281   7.914  1.00 82.84           O  
ATOM   2836  N   GLU A 348     -11.197 -45.765   3.997  1.00 82.45           N  
ATOM   2837  CA  GLU A 348     -12.575 -45.765   3.517  1.00 82.45           C  
ATOM   2838  C   GLU A 348     -12.633 -45.599   2.002  1.00 82.45           C  
ATOM   2839  CB  GLU A 348     -13.382 -44.657   4.199  1.00 82.45           C  
ATOM   2840  O   GLU A 348     -13.670 -45.847   1.383  1.00 82.45           O  
ATOM   2841  CG  GLU A 348     -13.769 -44.973   5.636  1.00 82.45           C  
ATOM   2842  CD  GLU A 348     -14.625 -43.893   6.279  1.00 82.45           C  
ATOM   2843  OE1 GLU A 348     -14.959 -44.017   7.479  1.00 82.45           O  
ATOM   2844  OE2 GLU A 348     -14.965 -42.915   5.576  1.00 82.45           O  
ATOM   2845  N   ALA A 349     -11.580 -45.179   1.496  1.00 83.27           N  
ATOM   2846  CA  ALA A 349     -11.558 -44.920   0.059  1.00 83.27           C  
ATOM   2847  C   ALA A 349     -11.505 -46.224  -0.732  1.00 83.27           C  
ATOM   2848  CB  ALA A 349     -10.369 -44.033  -0.303  1.00 83.27           C  
ATOM   2849  O   ALA A 349     -10.807 -47.164  -0.345  1.00 83.27           O  
ATOM   2850  N   GLN A 350     -12.539 -46.505  -1.469  1.00 83.20           N  
ATOM   2851  CA  GLN A 350     -12.549 -47.621  -2.409  1.00 83.20           C  
ATOM   2852  C   GLN A 350     -11.547 -47.400  -3.538  1.00 83.20           C  
ATOM   2853  CB  GLN A 350     -13.952 -47.825  -2.985  1.00 83.20           C  
ATOM   2854  O   GLN A 350     -11.601 -46.383  -4.232  1.00 83.20           O  
ATOM   2855  CG  GLN A 350     -14.116 -49.129  -3.755  1.00 83.20           C  
ATOM   2856  CD  GLN A 350     -15.531 -49.336  -4.262  1.00 83.20           C  
ATOM   2857  NE2 GLN A 350     -15.782 -50.495  -4.861  1.00 83.20           N  
ATOM   2858  OE1 GLN A 350     -16.392 -48.462  -4.116  1.00 83.20           O  
ATOM   2859  N   VAL A 351     -10.482 -48.207  -3.525  1.00 81.83           N  
ATOM   2860  CA  VAL A 351      -9.436 -48.189  -4.542  1.00 81.83           C  
ATOM   2861  C   VAL A 351      -9.646 -49.344  -5.519  1.00 81.83           C  
ATOM   2862  CB  VAL A 351      -8.028 -48.275  -3.910  1.00 81.83           C  
ATOM   2863  O   VAL A 351      -9.701 -50.507  -5.113  1.00 81.83           O  
ATOM   2864  CG1 VAL A 351      -6.947 -48.190  -4.987  1.00 81.83           C  
ATOM   2865  CG2 VAL A 351      -7.841 -47.169  -2.873  1.00 81.83           C  
ATOM   2866  N   ILE A 352     -10.058 -49.045  -6.774  1.00 81.93           N  
ATOM   2867  CA  ILE A 352     -10.331 -50.010  -7.834  1.00 81.93           C  
ATOM   2868  C   ILE A 352      -9.065 -50.245  -8.656  1.00 81.93           C  
ATOM   2869  CB  ILE A 352     -11.482 -49.534  -8.748  1.00 81.93           C  
ATOM   2870  O   ILE A 352      -8.292 -49.315  -8.898  1.00 81.93           O  
ATOM   2871  CG1 ILE A 352     -12.719 -49.187  -7.912  1.00 81.93           C  
ATOM   2872  CG2 ILE A 352     -11.812 -50.598  -9.799  1.00 81.93           C  
ATOM   2873  CD1 ILE A 352     -13.821 -48.488  -8.696  1.00 81.93           C  
ATOM   2874  N   ASN A 353      -8.688 -51.584  -8.885  1.00 76.10           N  
ATOM   2875  CA  ASN A 353      -7.587 -52.103  -9.689  1.00 76.10           C  
ATOM   2876  C   ASN A 353      -6.248 -51.947  -8.974  1.00 76.10           C  
ATOM   2877  CB  ASN A 353      -7.545 -51.411 -11.053  1.00 76.10           C  
ATOM   2878  O   ASN A 353      -5.310 -51.368  -9.523  1.00 76.10           O  
ATOM   2879  CG  ASN A 353      -8.778 -51.692 -11.889  1.00 76.10           C  
ATOM   2880  ND2 ASN A 353      -9.199 -50.707 -12.673  1.00 76.10           N  
ATOM   2881  OD1 ASN A 353      -9.347 -52.785 -11.829  1.00 76.10           O  
ATOM   2882  N   LYS A 354      -6.229 -52.302  -7.712  1.00 71.23           N  
ATOM   2883  CA  LYS A 354      -5.014 -52.256  -6.905  1.00 71.23           C  
ATOM   2884  C   LYS A 354      -3.913 -53.115  -7.521  1.00 71.23           C  
ATOM   2885  CB  LYS A 354      -5.300 -52.718  -5.476  1.00 71.23           C  
ATOM   2886  O   LYS A 354      -4.192 -54.156  -8.120  1.00 71.23           O  
ATOM   2887  CG  LYS A 354      -4.855 -51.732  -4.406  1.00 71.23           C  
ATOM   2888  CD  LYS A 354      -5.245 -52.205  -3.012  1.00 71.23           C  
ATOM   2889  CE  LYS A 354      -4.785 -51.227  -1.939  1.00 71.23           C  
ATOM   2890  NZ  LYS A 354      -5.212 -51.660  -0.575  1.00 71.23           N  
ATOM   2891  N   LYS A 355      -2.661 -52.471  -7.665  1.00 73.98           N  
ATOM   2892  CA  LYS A 355      -1.485 -53.203  -8.127  1.00 73.98           C  
ATOM   2893  C   LYS A 355      -1.288 -54.488  -7.328  1.00 73.98           C  
ATOM   2894  CB  LYS A 355      -0.235 -52.328  -8.029  1.00 73.98           C  
ATOM   2895  O   LYS A 355      -1.347 -54.475  -6.097  1.00 73.98           O  
ATOM   2896  CG  LYS A 355       0.955 -52.858  -8.815  1.00 73.98           C  
ATOM   2897  CD  LYS A 355       2.144 -51.909  -8.736  1.00 73.98           C  
ATOM   2898  CE  LYS A 355       3.362 -52.476  -9.454  1.00 73.98           C  
ATOM   2899  NZ  LYS A 355       4.523 -51.538  -9.400  1.00 73.98           N  
ATOM   2900  N   LEU A 356      -1.588 -55.680  -7.863  1.00 58.50           N  
ATOM   2901  CA  LEU A 356      -1.380 -56.992  -7.260  1.00 58.50           C  
ATOM   2902  C   LEU A 356       0.090 -57.207  -6.918  1.00 58.50           C  
ATOM   2903  CB  LEU A 356      -1.864 -58.098  -8.202  1.00 58.50           C  
ATOM   2904  O   LEU A 356       0.970 -56.911  -7.730  1.00 58.50           O  
ATOM   2905  CG  LEU A 356      -3.379 -58.242  -8.358  1.00 58.50           C  
ATOM   2906  CD1 LEU A 356      -3.710 -59.022  -9.626  1.00 58.50           C  
ATOM   2907  CD2 LEU A 356      -3.980 -58.923  -7.133  1.00 58.50           C  
ATOM   2908  N   LYS A 357       0.593 -57.009  -5.782  1.00 59.58           N  
ATOM   2909  CA  LYS A 357       1.954 -57.392  -5.418  1.00 59.58           C  
ATOM   2910  C   LYS A 357       2.265 -58.815  -5.873  1.00 59.58           C  
ATOM   2911  CB  LYS A 357       2.162 -57.268  -3.908  1.00 59.58           C  
ATOM   2912  O   LYS A 357       1.389 -59.684  -5.855  1.00 59.58           O  
ATOM   2913  CG  LYS A 357       2.455 -55.851  -3.438  1.00 59.58           C  
ATOM   2914  CD  LYS A 357       2.793 -55.813  -1.953  1.00 59.58           C  
ATOM   2915  CE  LYS A 357       3.025 -54.389  -1.467  1.00 59.58           C  
ATOM   2916  NZ  LYS A 357       3.346 -54.346  -0.009  1.00 59.58           N  
TER    2917      LYS A 357                                                      
ENDMDL                                                                          
END                                                                             
