# Supplementary material for: Evolution of Linoleic Acid Biosynthesis Paved the Way for Ecological Success of Termites
Source: Mol Biol Evol. 2023 Apr 12;40(4):msad087. doi: 10.1093/molbev/msad087 (PMC10139705; doi:10.1093/molbev/msad087)
Supplement: msad087_Supplementary_Data [file msad087_supplementary_data.zip › SUPPLEMENTARY ARCHIVE/Periplaneta/PameFAD-A1b_d2966.a3m]

#356	1
>101
MAPNITSTPTGVLYEEDFAAAEKATSTETKEGIKPKREYKKQIVWPNVIMHFLLHVGAVYGAYLMLTSAKILTGIWAFFLYEVGILGITAGAHRLWSHRSYKATWQMRLILMICQTVSFQTSVHEWARNHRVHHKHSDTDGDPHNVNRGLFFSHAGWMMCRKHPEVKEKGKQIDLSDLDADPILMFQKKYYLILMPFMCFFLPTWIPVYFWGETWHNAYFVAAIFRHVFTLNMTLMVNSITHNTWGNRPYDKNINPAENAIVSLMTLGEGWHNYHHVFPWDYKTAELGVLRINMTTLFIDLCAKIGWAYDLKTVPMDMVKRRVERTGDGTHEIWGWGDKDMTEKEREIAQIINKKD
>A0A067QT59	484	0.676	7.058E-150	0	354	356	15	368	371
MAPNITSSPTGVLFEDDIVETVAVPSIESKNDAKPPEKYRRQIVWRNVILFAYLHLAAVYGAYLMLTSAKIITSIWAILLYQAGGLGITAGAHRLWAHRAYKAKWPLRLILMLFNTLAFQNHVHEWARDHRVHHKFSETDADPHDARRGFFFSHVGWLLVRKHPDVKEKGKGIDMSDLDTDPLLMFQKKYYLIMMPILCFLIPTMVPVYLWGESWTNAWFVVAMFRYTFTLNMTWLVNSAAH-MWGSQPYDKYINPAENLSVAVLALGEGWHNYHHVFPWDYKTAELGNYRANLTTAFIDFFSRIGWAYDLKTVPMSMVKRRVERTGDGSHEVWGWGDKDMSQDDMDQAQVINNK-
>A0A482E8C3	483	0.623	1.324E-149	0	355	356	0	357	359
MAPSTASTPTGVLFEDDpVEQLEARLHNdhEQISPPKPAKEYRRRLVWRNIILFVYLHLAALYGAYLALTSAKLLTDIWAFLLYQATGLGITAGAHRLWAHRSYKAKWPLRVILVIFNTIAFQNHVYEWARDHRVHHKYTETNADPHNAKRGFFFSHIGWLLCRKHPDVIEKGKGIDMSDLEQDPIVVFQRKYYLILMPLFCFIIPTVVPVYCWGETWINAWFIAAMFRYTFTLNMTWLVNSAAH-MWGDRPYDKYINPSENKGVSMMALGEGWHNYHHVFPWDYKTSELGDYSANTTTAFIDFFSKLGWAYDLKTVSPEMIKKRAERTGDGSHPVWGWGDKDIPSEDIQEAVVINKKD
>Q9BH41	482	0.636	3.404E-149	0	354	356	0	356	359
MAPNITSAPTGVLFEGDTigpAAKDQQAEVNAPEAKKPREPYRRQIVWRNVILFIYLHLAALYGAYLAFTSAKIATTIFAIILYQVSGVGITGGAHRLWAHRSYKAKWPLRVILMLCNTLAFQNHIYEWARDHRVHHKFSETDADPHNATRGFFFSHVGWLLVRKHPDVKEKGKGIDMHDLEQDKIVMFQKKYYLILMPIVCFLIPTTIPVYMWNETWSNAWFVATLFRYTFTLNMTWLVNSAAH-MWGSQPYDKYINPAENLGVALGAMGEGWHNYHHVFPWDYKAAELGNYRANFTTAFIDFFARIGWAYDLKTVPVSMIQRRVERTGDGSHEVWGWGDKDMPQEDIDGAVIEKRK-
>A0A2J7Q458	478	0.647	1.085E-147	0	354	356	0	353	356
MAPNITTSPTGVLFENDIETVVAPSVEKKNDNAKPREKYRRKLVWRNIILFVYLHLAAVYGAYLMLASAKILTAVFATLLYIAGGFGVTAGAHRLWAHRAYKAKWPLRVILMIFNTLAFQNHIYEWARDHRVHHKYSETDADPHNATRGFFFSHVGWLLVRKHPDVKEKGKTLDMSDLDADPVVMFQKKYYLIIMPILCFILPTVIPVYLWGETWKNAWFVVAMFRYTFTLNITWLVNSAAH-MWGNHPYDRFINPAENVSVAVFALGEGWHNYHHVFPWDYKTAELGNYHTNMTTALIDFFSRIGWAYDLKTVPMSMVKRRVERTGDGSHEIWGWGDKDMSREDMDEAQVINKK-
>A0A6L2PHY9	477	0.665	1.486E-147	0	354	356	0	354	926
MAPNLTSSPTGVLFEDDIVETVAVPSVEPKNhDSKPPQKYRRQIVWRNVMLFVYLHVAAVYGAYLMLTSAKIITTVWAILLYQAGGLGITAGAHRLWAHRAYKAKWPLRLILVIFNTLAFQNHVCEWARDHRVHHKFSETDADPHNATRGFFFSHMGWLLVRKHPDVKVKGKAIDMSDLEADPLLKFQKKYYLILMPILCFVIPTFVPVYLWSETWSNAWFVVAMFRYAFTLNMTWLVNSAAH-IWGTRPYDKYINPAENLGVAVFALGEGWHNYHHVFPWDYKTAELGNYRANLTTAFIDFFSRIGWAYDLKTVPLSMVQRRVERTGDGSHEVWGWGDKDMSQEDMDEAQVINKK-
>UPI0010FB29A7	473	0.631	6.483E-146	0	352	356	0	346	353
MAPNIISTPTGVLFEDETLTEP-----QVKEEVTEKSKYIRRIVWRNVGVFSYLHLGALYGLYLCFTSAKLATIVFAIVLYQVTGIGITAGAHRLWAHRSYKAKWPLQLLLMIFNTIAFQDAAIDWARDHRVHHKFSETDADPHNAKRGFFFAHVGWLLCRKHPEVKEKGKGIDLSDLESDPILAFQKKYYTVLMPLMCFILPTIIPVVCWNETWMNAYFIPTVLRYVFTLNMTWLVNSAAH-LFGNKPYDKYINPSENKSVALLALGEGWHNYHHVFPWDYKTAEFGNYRFNFTTAFIDFFAKIGWAYDLKSVSEDMVKKRVKRTGDGSHELWGWGDKDQTQEERDDATITH---
>UPI001ED87BA7	472	0.629	1.216E-145	0	354	356	0	353	355
MAPNVTS-PTGVLFEEDMAETP---TTETKEEAKEIRpinfEFKAKIVWRNVILFAYLHLAALYGCYLMFTSAKLLTVIWAFLLFQGGGLGITAGAHRLWSHRSYKAKWPLRLILIVLNTLAFQNSAYEWSRDHRVHHKYSETDADPHNAKRGFFFSHVGWLLCRKHPSVKEKGKGIDLSDLEEDSLLMFQKKYYIPLMIVACFLVPTLVPIYLWNESFTCSWFVATLFRYAFTLNATWLVNSAAH-FWGNKPYDKSINPAQNPGVAMVALGEGWHNYHHVFPWDYKTAELGNYRTNITTAFIDFFAWLGWAYDLKTVPSSLIERRVKRTGDGSHEIWGWNDKDLPEEDKREAEILAKK-
>UPI0006C9B921	471	0.631	1.666E-145	0	355	356	0	354	356
MAPNITSAPTGVLFE-----GENPDETQRPELVNgkiinEKKEYKLQLVWRNIILFAVLHTGALYGVYLAFTSAKIATTIFAFLLYQISGFGITAGAHRLWAHRSYKATWQLRLLLVIFNTLAFQDSAIDWARDHRMHHKYSETDADPHNATRGFFFSHVGWLLCRKHPQVREKGKGLDMSDLYSDPILHFQKKYYIYLMPIVCFVIPMLIPVYLWNETWTNAYFIPTILRYTFTLNMTWLVNSAAH-LFGNKPYDKFINPAQNRGVAIFALGEGWHNYHHVFPWDYKTSELGTYGFNFTTAFIDFFSRIGWAYDLKTVSMDMVKKRVERTGDGSHELWGWGDKDQTQEDRESAVIINHKD
>A0A499UF07	470	0.638	5.865E-145	0	353	356	0	352	355
MAINVNSSPTGVLFEEDLVDVKNGGVKQTKKVESNPPKYKREIVWRNVILFGYLHIAAVYGFYLMLTSAKVLTIVWAVLLYQAGGLGITAGAHRLWSHRAYKAKWPLRLILVIFNTLAFQNHVHEWARDHRVHHKYSETNADPHNATRGFFFSHIGWLLCRKHPSVKEKGKGIDISDLDADPILAFQKKYYMILMPLACFVIPTLIPMYLWNESFTCSWFVATLFRYTFTLNMTWLVNSAAH-IWGSKPYDKTINPSENLPVAVLALGEGWHNYHHVFPWDYKTAELGNYRTNFTTAFIDFFAWLGWAYDLKTVPLSMVESRVKRTGDGSHEVWGWNDKDLSEEEKSQAEIISK--
>E9IYP9	469	0.634	1.100E-144	0	352	356	0	346	353
MAPNITSTPTGVLFEDETLAES-----QVVEELKSKTKYVRRIVWRNVIIFSFLHLGALFGVYLLFTSAKFATILFAIFLYQISGLGITAGAHRLWAHRSYKAKWPLQLLLVIMNTVAFQDAAVDWARDHRVHHKYTETDADPHNAKRGFFFAHMGWLLCRKHPDVKEKGKGIDLSDLESDPILAFQKKYYIILMPLFCFILPTVIPVMFWGETWTNAYFIPTVLRYVFTLNMTWLVNSAAH-LFGNKPYDRHINPAENKGVAMFALGEGWHNYHHVFPWDYKTAELGNYRLNFTTAFIDFFAKIGWAYDLKTVSEETIKKRVERTGDGSHELWGWGDKDQTQEERDAAIVTH---
>UPI0009953342	469	0.627	1.100E-144	0	353	356	2	348	353
MAPNVTSTPTGVLFEGETVA--EPLIEESKE--KPK--YVRSIVWRNVLIFAYLHLGALYGVYLAITSAKLATVIFAYFLYQFSGFGITAGAHRLWAHRSYKAKWPLQLLLVIMNTVAFQDAAIDWARDHRVHHKYSETNADPHNARRGFFFSHVGWLLCKKHPEVKEKGKGIDLSDLESDPILAFQKKYYIVLMPLLCFILPTVIPVVCWNETWMNAYFIPTVLRYIFTLNMTWLVNSAAH-LFGNKPYDRYINPSENTGVAIFALGEGWHNYHHVFPWDYKTAELGNYRLNFTTAFIDFFARIGWAYDLKSVSEDMVRKRVERTGDGSHELWGWGDKDQTQEERDDAIVTHR--
>A0A8D8W6T7	469	0.604	1.100E-144	0	355	356	0	366	368
MAPNTTSAPTGVLFEddsPDSLSPS-VTRTDTIEKQKaaaaPTKEYKLQLVWRNVILFVYLHLAALYGAYLLVTSAKWPTVIWATLLYQASGLGITAGAHRLWAHRSYKAKWPLRVILVIFNTIAFENHVYEWARDHRVHHKYSETNADPHNAKRGFFFSHMGWLMCKKHPDVIEKGQGIDLTDLKQDKLLMFQKKYYMILMPIFCFLIPTLVPALVWGETWKNSWFVATMFRYTFTLNMTWLVNSAAH-MWGQRPYDKYINPSENLGVAVFALGEGWHNYHHVFPWDYKTAELGNYRANLTTGFIDFFAKLGWAYDLKTVSHQMISTRVKRTGDGTHEhsheggVWGWGDKDMSQEDKDVAITTHTKD
>UPI001143C8CD	469	0.623	1.507E-144	0	352	356	0	345	352
MAPNITSTPTGVLFEGETVAEPQL------EEPKETPKYVRRIVWRNVAIFAFLHLGALYGVYLSFTSAKLATVIFAIFLYQCSGFGITAGAHRLWAHRSYKAKWPLQLLLMILNTIAFQDAAIDWARDHRVHHKYSETDADPHNAKRGFFFSHVGWLLCKKHPEVKEKGKGIDLSDLESDPILAFQKRYYIMLMPLLCFILPTIIPVVCWNETWTNAYFIPTVFRYIFTLNMTWLVNSAAH-LFGNKPYDKFINPSENKSVAFFALGEGWHNYHHVFPWDYKTAEFGKYSLNFTTAFIDFFAKIGWAYDLKSVSEDMVKKRVERTGDGSHELWGWGDKDQTQEEKDEAIVTH---
>UPI000D624AC3	468	0.633	2.065E-144	0	355	356	6	360	362
MAPNITSAPTGVLFEDETL-DENATRQTAEQISKEKPKYVRRIVWRNVIIFAYLHLASLYGIYLAITSAKLMTLIFAFALYQCSGLGITAGAHRLWAHRSYKAKWQLRLILTVFNTLAFQDSAIDWARDHRVHHKYSETDADPHNAKRGFFFAHVGWLLCRKHPDVKEKGEGIDMSDLESDPILAFQRKYYIYLMPVICFMLPTVIPVYLWNETWTNAYFIPAILRYTFTLNMTWLVNSAAH-LFGGKPYDKFINPAENKSVAIVALGEGWHNYHHVFPWDYKTAELGNYRYNLTTAFIDFFARIGWAYDLKSVSSDMVRRRVERTGDGSHEVWGWGDKDQPQEEKDGAIItHNTKD
>A0A154PEW1	468	0.603	2.828E-144	0	355	356	0	349	351
MAPNITNTPTGVLYEDDTIEGPALIN-------SPKTKYERRIVWRNVIFFTYLHLGAVYGLYLIFTSAKLLTTMFAFLLYLGSGIGITAGAHRLWAHRSYKAKWPLQLFLTILNTIAFQDAAIDWARDHRLHHKYSETDADPHNAKRGFFFSHVGWLLCRKHPDIREKGKGLDISDLTSNPILAFQKKYYKILMPIMCFAMPTVVPVVCWGETWTNAYFIPAVLRYVFTLNVTWLVNSAAH-LFGNKPYDRFINPSENKGVALTAFGEGWHNYHHVFPWDYKTSELGGYRFNITTAFIDFWAKLGLAYDLKVVPINVVEKRVERTGDGSHELWGWGDKDQTKEDREQTLVMHslKKD
>A0A4S2KYN6	467	0.634	5.306E-144	0	355	356	0	351	353
MAPNITSTPTGVLFEGETL-PEPQLIEESKE--KPK--YVRSIVWRNVVIFSFLHLGALYGAYLTFTSAKWATVFFAILLYQLTGFGITAGAHRLWAHRSYKAKWPLQVLLVILNTIAFQDAAIDWARDHRVHHKYSETDADPHNATRGFFFSHVGWLLCRKHPEVKEKGKGIDLSDLESDPILAFQKKYYFILMPFLCFVLPTVIPVLCWNETWTNAYFIPTVFRYIFTLNMTWLVNSAAH-LFGNKPYDRFINPSENKGVAMFALGEGWHNYHHVFPWDYKTAELGNYKLNFTTAFIDFFAKIGWAYDLKSVSEDMVRKRVERTGDGSHELWGWGDKDQTQEERDEAIVthHHTKD
>A0A6I9W9Z2	467	0.632	5.306E-144	0	350	356	0	345	354
MAPNIISSPTGILYEGETLADSQLIAEETKE--KPK--YVRRIVWRNVAIFSFLHLGSLYGIYLSFTSAKLMTVIFAFLLYQLSGLGITAGAHRLWAHRSYKAKWPLQLLLVIMNTIAFQDAAIDWARDHRVHHKYSETDADPHNATRGFFFSHIGWLLCRKHPEVREKGKRIDLSDLESDPILAFQKKYYVILMPLLCFILPTVIPVVCWNETWTNAYFIPTVLRYIFTLNMTWLVNSAAH-LFGNKPYDKYINPSENKGVAIFALGEGWHNYHHVFPWDYKTAELGNYRFNFTTAFIEFFAKIGWAYDLKSVSEEIVRKRVERTGDGSHELWGWGDKDQTQEERDEAIV-----
>UPI0008F9A0B3	467	0.620	7.268E-144	0	355	356	0	366	368
MAPNITSAPTGVLFENDPDLGDDSSfqpeqvKTQTSSSSKEDT-YRLRIVWRNVILFVYLHMAALYGAWLMLTSAKIQTSIWAYLLYQASGLGITAGAHRLWAHRSYKAKWPLRVLLVIFNTIAFENHVYEWARDHRVHHKYSETNADPHNAKRGFFFSHVGWLLCRKHPDVIEKGKGIDLKDLEEDKLLMFQKKYYMLLMPFFCFVFPTVIPVYCWGETWTNSWFVATMFRYTFTLNMTWLVNSAAH-MWGQRPYDKFINPSENLGVAVMALGEGWHNYHHVFPWDYKTAELGNYRANLTTGFIDFFSKIGWAYDLKTVPLSMVKKRAARTGDGTYEnhshegeVWGWGDKDMSQEDREQATVIGRKD
>A0A6P3X1B1	466	0.615	1.364E-143	0	350	356	0	343	352
MAPNTSLTPTGVLFEGETLAEPQLI---DVSKEKPK--YVRRIVWRNVLAFSYLHIASLYGLYLAFTSAKWATVFFAILLYQSTALGITAGAHRLWAHRSYKAKWPLQLFLMIMNTIAFQDAAIDWARDHRVHHKFSETDADPHNAKRGFFFSHVGWLLCRKHPDVKEKGKGIDLSDLESDPILAFQKKYYTFLMPLLCFIMPTVIPVFFWDETWSNAYFVPTILRYTFTLNMTWLVNSAAH-MFGNKPYDKYINPSENKGVALMTFGEGWHNYHHVFPWDYRASEFG-YRLNFTTMFIDFCAKIGWVYDMKSVSEDMVMKRVERTGDGSHELWGWGDKDQTQEERDEAVV-----
>UPI00063EF2D8	465	0.609	2.558E-143	0	352	356	0	345	351
MAPNVTSAPTGVLFEGE--TLDPQIIEESKE--KPK--YVRRIVWRNVLAFSYLHLAALYGVYLLFTSAKLATTMFAILLYQLSGLGITAGAHRLWAHRSYKAKWPLQLLLVILNTIAFQDAAIDWSRDHRVHHKFSETNADPHNAKRGFFFSHMGWLLCRKHPEVKEKGKNIDLSDLESDPILAFQKKYYIILMPLLCFILPTIIPVMCWDETWTNAYFIPTILRYAFTLNMTWLVNSAAH-MFGNKPYDRYINPSENKGVAIFAFGEGWHNYHHVFPWDYKTSEFGHYSTNFTTAFIDFFAKIGWAYDLKTVSEEMIRKRVERTGDGSHELWGWGDKDQTQEERDAAIVTH---
>T1PCA2	465	0.605	2.558E-143	2	355	356	26	378	380
--PKVlHEATTGVLFEQDAETIDGGLVKDI-ERLKKAEKRKLKLVWRNIIAFGYLHLAALYGAYLMFTSAKWQTIVFAFALYVVSGLGITAGAHRLWAHRSYKAKWPLRLILMIFNTIAFQDAAYHWARDHRVHHKYSETDADPHNATRGFFFSHIGWLLCKKHPEVKAKGKGVDLSDLKADPIIMFQKKYYLILMPILCFILPTMIPMYGWNESFMNSWFVATMFRWCFILNITWLVNSAAH-KFGGKPYDKYINPAENKSVAILAFGEGWHNYHHVFPWDYKTAEFGNYSMNMTTGFIDFFAKIGWAYDLKTVSADIIKKRVKRTGDGSHATWGWGDKDQPKDEIDNAIIINKKD
>UPI001CF73C0E	465	0.605	3.504E-143	0	354	356	0	347	350
MAPNV-SFPTGVLHEND----EEISSATIPSEVNKPEDRKLQLVWRNIILFAYLHLAALYGIWIMFTSAKIATSIFAILLYQLGGFGITAGAHRLWAHRSYKAKWPLRLILTFCNTLAFEDSVIDWARDHRVHHKFSETDADPHNAKRGFFFSHVGWLLCRKHPQVKEKGKQIDLSDLYADPILRFQKKYYNIVMPLVSFVMPTLVPMYLWGETFRNAFLV-NLFRYCLTLNATWLVNSAAH-MWGDKPYDKFINPAENFVVAVLALGEGWHNYHHTFPWDYKTAELGKYSVNFSTAFIDFFAKIGWAYDLKTVSAEMIKKRVLRTGDGTHEIWGWGDKDQPQEDYQDAIIMHRK-
>A0A026W4N9	465	0.622	3.504E-143	0	355	356	0	349	351
MAPNITSTPTGVLFEGE--SLSEPTE-ELKE--EPK--YVRSIVWKNVVIFSYLHLGAIYGIYLAFTSAKLATTIFAIFLYQFSGFGITAGAHRLWAHRSYKAKWPLQILLMIMNTIAFQDAAIDWARDHRVHHKYSETDADPHNATRGFFFSHIGWLLCRKHPQVREKGKRIDLSDLESDPILAFQKKYYIILMPLLCFILPTIIPVVCWNETWTNAYFIPTVLRYIFTLNMTWLVNSAAH-LFGNKPYDKYINPSENKGVALFALGEGWHNYHHVFPWDYKSSEFGNYRLNMTTAFIDFFARIGWAYDLKSVSEDIVMKRVERTGDGSHEVWGWGDKDQTQEERNQAIVthHHTKD
>UPI001C9AAEC9	465	0.592	3.504E-143	0	355	356	7	356	358
MAPNVTSAPTGVLFEGE--SLDQTTTTE-----PSKEKYQRHIVWRNVLVFGYLHLAAVYGLFLVFTSAKLLTSLFAFALYLCGGLGITAGAHRLWSHKSYKAKWPLQVLLIIFNTIAFQDAALDWARDHRLHHKYSETNADPHNAKRGFFFAHVGWLLCKKHPDIKEKGKGIDLSDLKSNPVLRFQKRYYKILMPLMCFVMPTIVPVYCWNETWSNAYFVSTIMRYVFTLNVTWLVNSAAH-LFGNKPYDRFINPSENKGVAFTAFGEGWHNYHHVFPWDYKTSELGGYKYNITTAFIDFAAKLGLAYDLKMIPKDMVQKRVERTGDGTHELWGWGDKDQSQEDRDQTLVINsqKKD
>A0A1B6DXZ2	465	0.609	3.504E-143	0	354	356	0	364	367
MAPNITSTPTGVLFEDDSIDQGGIPAVETFEGHQPKelpgKEYKLQIVWRNVILFVYLHAAALYGAYLMVTAASWPTVFWAILLYHFSGLGITAGAHRLWAHRSYKAKLPLRIILVVFNTLAFENHVIEWARDHRVHHKFSETNADPHNAKRGFFFSHVGWLLCRKHPDVLQKGKGIDISDLTSDKLLQFQRKYYLLLMPIICFIIPTFIPVYLWGETWTNSWFVATLFRYTFTLNMTWLVNSAAH-MWGQRPYDQYINPSENLSVAIGALGEGWHNYHHVFPWDYKTAELGNYRANFTTAFIDFFAKIGWAYDLKTVSMAMIKKRVERTGDGSHPdhshegdVWGWGDKDLSQEDKEDALVMHRK-
>A0A0L7RGJ0	464	0.606	4.800E-143	0	355	356	0	349	351
MAPNITSTPTGGLYEEE--SVDQATMFD-----PPKQQYQRHIVWRNVIIFSYLHLGAVYGLFLIFSSAKLLTTLFAFSLYVAGGLGITAGAHRLWAHKSYKAKWPLQLLLMIFNTIAFQDSAIDWARDHRLHHKYSETNADPHNAKRGFFFAHVGWLLCRKHPDIKEKGKGIDLGDLWSNPILAFQKRYYTYLMPVFCFVLPTVIPVYGWNESWKNAYFVSTVLRYVVTLNATWLVNSAAH-LFGNKPYDRFINPAENKGVAITAFGEGWHNYHHVFPWDYKTAELGNYSYNLTTAFIDFFAKLGLAYDLKIVPTDLVKKRVERTGDGSHELWGWGDKDQTQEDRDQTLVMHclKKD
>A0A7M7TCP4	464	0.633	4.800E-143	0	352	356	0	351	357
MAPNITSVPTGVLFEDEMV--ENLHTSQhpSKEQQKNDKEYKLQIVWRNVTIFVFLHIGALYGVYLAITSAKIVTTVFAFLLYQLSGFGITAGAHRLWAHRSYKATWQLRLLLCIFNTLAFQDSAIDWARDHRMHHKYSETDADPHNATRGFFFAHVGWLLCRKHPEIKRKGPTLDLSDLKSDPILAFQKKYYLYLMPLVCFVIPTVIPVYFWNETWTNAYFIPTILRYAFTLNMTWLVNSAAH-MFGTKPYDKSINPVQNKGVAIMALGEGWHNYHHVFPWDYKTAELGNYTYNFTTAFIDFFSRIGWAYDLKTVSMDVVQKRVQRTGDGTHELWGWGDKDQTQEERDQAIILN---
>UPI000E6E508B	464	0.578	4.800E-143	0	355	356	0	360	361
MPPNSSepivvglSRPTGVLNETDAELPDGGITADV-QKLKKADKLPRKLVWRNILAFAYLHVAALYGAWLMLTSAKWTTCAFALFLYTLSGLGITAGAHRLWAHRSYKAKLPLRILLVAMNTLAFQDCAMHWARDHRVHHKYSETDADPHNATRGFFFSHIGWLLCRKHPDVIEKGKKLDISDLKADPVLRFQKKYYMTLMPLTCFIIPTLIPVYWWGETWANAWFVSTLFRYTFILNVTWLVNSAAH-KWGDKPYDKEISPSENPSVAMFALGEGWHNYHHTFPWDYKTAELGNYRMNMTTAFIDFFAKIGWAYDLKTVSDEIIKKRVERTGDGSHNLWGWGDKEQPKEEIENAIRINKKD
>A5CKE1	464	0.613	6.575E-143	0	355	356	0	349	351
MAPNITSSPTGVLFEGETL----DESSRVIDA--PKTKYKRQIVWRNVIVFAYLHIGAVYGLYLALTSAKWTTLLFALFLHLFSALGITAGAHRLWAHRSYKAKWPLQLILMIGNTIAFQDAAIDWARDHRLHHKYSETNADPHNAKRGFFFAHVGWLLCRKHPDIRAKGKGIDLSDLKNNPILSFQKKYYVILMPLLCFIAPTLIPVYCWDESWGNAYFVATVLRYVYTLNMTWLVNSAAH-MFGNKPYDKYINPVENKMVAITALGEGWHNYHHVFPWDYKTAELGNYKVNITTLFIDACSKLGLAYDMKIVPQDLVRKRVERTGDGSHNVWGWGDKDQTQQDRDVTMVVNlKKD
>A0A232EJP1	464	0.633	6.575E-143	0	352	356	391	742	748
MAPNITSVPTGVLFEDEMV--ENLHTSQhpSKEQQKNDKVYKLQIVWRNVIIFVFLHIGALYGVYLAITSAKIVTTLFAFLLYQLSGFGITAGAHRLWAHRSYKATWQLRLLLCIFNTLAFQDSAIDWARDHRMHHKYSETDADPHNATRGFFFAHVGWLLCRKHPEIKRKGPTLDLSDLKSDPILAFQKKYYLYLMPLVCFVIPTVIPVYFWNETWTNAYFIPTILRYAFTLNMTWLVNSAAH-MFGTKPYDKSINPVQNKGVAIMALGEGWHNYHHVFPWDYKTAELGNYTYNFTTAFIDFFSRIGWAYDLKTVSMDVVQKRVQRTGDGTHELWGWGDKDQTQEERDQAIILN---
>B8ZX60	464	0.605	9.006E-143	0	355	356	0	349	351
MAPNITSSPTGVLFEGETL----DESSRVIDA--PKTKYKRQIVWRNVIIFAYLHIGAVYGLYLALTSAKWATLLFALCLHLFSALGITAGAHRLWAHRSYKAKWPLQLFLMIGNTIAFQDAAIDWARDHRLHHKYSETNADPHNAKRGFFFAHVGWLLCRKHPDIRAKGKGIDLSDLKNNPILSFQKKYYAILMPLLCFIVPTLIPVYCWDESWGNAYFVPTVLRYVYTLNMTWLVNSAAH-MFGNKPYDKYINPVENKMVAITALGEGWHNYHHVFPWDYKTAELGNYKVNITTLFIDACSKLGLAYDMKIVPQDLVRKRVERTGDGSHNVWGWGDKDQTQQDRDVTMVVNlKKD
>B7VF76	464	0.602	9.006E-143	0	355	356	0	349	351
MAPNITSSPTGVLFEG-----------ETLEETSrvidaPKTKFKTQIVWRNVIIFTYLHISAVYGLYLAFTSAKWATLLFAFFLHVYSALGITAGAHRLWAHRSYKAKWPMQLILIIGNTIAFQDSAIDWARDHRLHHKYSETNADPHNAKRGFFFAHIGWLLCKKHPDIRAKGKGIDMSDLKNNPILTFQKKYYTILMPLLCFIVPTMIPVYCWNETWGNGYFIPAILRYVYTLNMTWLVNSAAH-MFGNKPYDKYINPVENKMVAITALGEGWHNYHHVFPWDYKTAELGNYKVNVTTLFIDVCSKLGLAYDMKIVPQDLVQKRVERTGDGSHNVWGWGDKDQTQQDRDVTMVVNlKKD
>UPI0005F493C3	463	0.635	1.234E-142	0	353	356	6	350	356
MAPNI---PTGVLFEDD-ASTEPQSIDEPKEKVK----YVRRIVWKNVMTFSLLHLGALYGIYLLFTSAKLATIVFTFLLYQLTGLGITAGAHRLWSHRSYKAKWPLQLLLMIMNTIAFQDAAIDWARDHRVHHKYSETDADPHNAKRGLFFSHMGWLLCRKHPEVKEKGKGIDLSDLESDPILAFQKKYYTILMPLLCFILPTVIPVVYWNETWTNAYFIPGVLRYVFTLNMTWLVNSAAH-FFGNRPYDKYINPAQNKGVAILALGEGWHNYHHVFPWDYKTSELGNYTFNFTTAFIDFFAKIGWAYDLKSVSEDTIKKRVERTGDGSHELWGWGDKDQSQEERNEAVVTHR--
>A0A7R9NY35	463	0.608	1.234E-142	0	354	356	70	426	429
MAPNVTSTPANVLFneGKEVPVVEhLPTLKTRSEEVKVVAPYRREIVWRNVTLFVILHLSALYGLYLALTSAKILTSLFAYLLYLCSGLGITAGAHRLWSHRAYKAKWPLKVMLMIFNTLAFQNHVIEWARDHRVHHKFSETDADPHNATRGFFFSHVGWLLVRKHPDVKEKGKGVDVSDLESDPVLAFQKRYYLLLMVIVCFLVPTALPVYLWGESWYNAWYVAALFRYTFTLNMTWLVNSAAH-MWGSQPYDKNINPAENLCVAIGAIGEGWHNYHHVFPWDYKAAELGNYRANFTTAFIDFFSRVGWAYDLKTVPMSMVRTRVERTGDGSHEVWGWGDKDLTQEDRDLALIVNRK-
>UPI0018C3BD2A	463	0.585	1.690E-142	1	355	356	26	378	380
-PKRLHEATTGVLFEYDAETIDGGLVKDI-ERLKKAEKRKLKLVWRNIIAFGYLHVAALYGAYLMFTSAKWQTMVFAFAMYVVSGLGITAGAHRLWAHRSYKAKWPLRVLLVIFNTVAFQDAAYHWARDHRVHHKYSETDADPHNATRGFFFSHIGWLLCKKHPEVKAKGKGVDLSDLRADPVVMFQKKYYMILMPLLCFVLPTLVPMYYWNESFMNSWFVATMFRWCFILNVTWLVNSAAH-KFGGKPYDKNISPAENKSVAIFAFGEGWHNYHHVFPWDYKTAEFGKYSMNFTTAFIDFFAKIGWAYDLKTVSADIIKQRVKRTGDGSHHTWGWGDKDQPKEEIENAVRINKKD
>UPI001C9BF9C5	463	0.636	1.690E-142	0	354	356	62	413	419
MAPNVTSVPTGVLYENE--TLEGPESLQSSESTKTKTEYRRRLVWVNIVIFTFLHIAAVYGAYLTFTSAKLYTTLLAFVLYQCTGLGITAGAHRLWAHRAYKATWQLRLILMLFNTMAFQNSVIEWARDHRVHHKYSETDADPHNAKRGFFFAHVGWLLCKKHPDVSSKGKGIDLSDLEQDPILRFQETHYAYFMPFMCFILPTVIPVYMWNESWSNAFFVSTVFRYVFTLNMTWLVNSAAH-LFGNKPYDRFINPAQNKMVSMMALGEGWHNYHHVFPWDYKTAELGNYRFNITTAFIDFFAKIGWAYDLKRVSTDIIKKRVERTGDGTHELWGWGDKDQSPEERNGAILIYPK-
>UPI0006C95362	462	0.630	4.342E-142	0	352	356	0	353	359
MAPNVTNAPTGVLFENETV-EEIkkcmLIKEEEKEKPAPK-QYKLDIVWRNVILFLFLHTGALYGLYLAFTSAKLLTSIFAYFLYVLSGLGITAGVHRLWAHRSYKATWQLRLLLTIFNTLAFQDSVIDWARDHRVHHKYSETDADPHNATRGFFFAHVGWLLVRKHPQLKEKGKGIDLSDLYSDPILAFQKKYYLLVMPLVCFLIPTVIPMYFWGETFGNAFFVPTILRYTFTLNMTWLVNSAAH-FFGNKPYDKSINPAQNIGVAIFALGEGWHNYHHVFPWDYKTSELGNYSFNFTTAFIDFFSRVGWAYDLKTVSEDVIKKRVQRTGDGTHEIWGWGDKDQPEDEKQSAIIIN---
>UPI00130403C4	462	0.600	4.342E-142	0	352	356	24	368	375
MAPNITSTPTGVIYEGEKV-------DESSQIEQPKKKFVRQIVWRNVVIFVYLHLAAIYGLYLALTSAKILTSLFALLLYMGSGLGITAGAHRLWSHKSYKAKMPLEFFLMLMNTIAFQNSAIEWARDHRLHHKYSETDADPHNAKRGFFFAHVGWLLCKKHPDISEKGRGIDISDLMNNRILSFQKKYYMILMPIMCFVLPTVIPALCWNESWSNAYFISGVLRYIFTLNCTWLVNSAAH-LFGNKPYDRYINPAENKGVALTAFGEGWHNYHHVFPWDYKTAELGNYRFNITTAFIDLCAKLGLAYDLKVIPVDMVKKRVERTGDGSHELWGWGDKDQTQEDRNQTMVIH---
>UPI0005CF49F5	461	0.647	5.947E-142	0	355	356	0	354	356
MAPNITSAPTGVLFEEETL-ENLPRHQLVNEETKEKIEYKLQIVWKNVFIFLFLHIGALYGIYLIFTSAKIATTIFAFLLYQASGIGITAGAHRLWSHRSYKATWQLRLLLIILNTLAFQDAAVDWARDHRMHHKYSETDADPHNATRGFFFSHVGWLLCRKHPQIKEKGKGIDLSDLKSDPILKFQKRYYIYLMPLVCFFIPMVIPVYFWSETWANAYFIPTILRYTFTLNMTWLVNSAAH-LFGRKPYDQYINPSENKGVAIMALGEGWHNYHHVFPWDYKTSELGNYAFNFTTAFIDFFSRIGWAYDLKTASIDMVKKRVERTGDGTHEVWGWGDKDQTQEEREAAIIINHvKD
>A0A1B0CEY2	461	0.576	5.947E-142	0	355	356	0	356	358
MPPNattTTTTCTGVLNENDAETVDGGL-LEDRTHLKSAEKRRLKLVWRNIIAFGYLHLAALYGAYLLLTSARIYTILFAFVLYVVSGLGITAGAHRLWAHRSYKAKLPLRILLVIFNTIAFQDCAMHWARDHRVHHKFSETDADPHNATRGFFFSHIGWLLCRKHPDVIARGRQLDISDLQADPVLRFQRKYYMLLMPFMCFIIPTIIPVYVWGESWHNSWFVATMFRYTFVLNITWLVNSAAH-AWGSKPYDKHINPSENKSVAMFAFGEGWHNYHHVFPWDYKTAELGNYRLNTTTAFIDFFAKVGWAYNLKTVSSDIIEKRVKRTGDGSHNLWGWGDKDQDQEEIDGATIMHRKD
>UPI00083C6135	461	0.611	8.146E-142	0	355	356	7	356	358
MAPNITSTPSGILSEGDNL-EENGMID------TPKKKYVRHIVWRNVIIFGYLHLGALFGLYLAFTSAKILTCLFAFILYVCSGIGITAGAHRLWAHRSYKAKWPMEFVLMIFNTIAFQDAAIDWARDHRLHHKYSETDADPHNAKRGFFFAHVGWLLCKKHPDIKEKGKGIDLNDLKKNPILAFQKKYYLILMPLLCFIVPTIIPVYFWNETWLNAYYIPTILRYVFTLNMTWLVNSAAH-LFGNKPYDRFINPAENKAVALTAFGEGWHNYHHVFPWDYKTAELGNYKFNFTTAFIDACAKLGLAYDLKIVPRDIVQKRVDRTGDGSHDVWGWGDKDQTQKDRDITMVTHtlKKD
>A0A6J2XHC2	460	0.591	1.116E-141	0	354	356	0	348	351
MAPNVVSMATGVLHEND----DEISASIIPPEVSKPQPRKIELVWRNIIIFIFLHAVALYGVYYMFTSAKLATTIYAIILYQMGGFGVTAGAHRLWSHRSYKAKWPLRVILTFCNTLAFENSVIEWSRDHRVHHKYSETDADPHNAKRGFFFSHMGWLLCKKHPEVKSKGKQLDMSDLYADPIIRFQHKYYMILMPLICFILPVPIPMFLWGETFVNAYSL-NILRYVFTLHATWLVNSAAH-MWGDRPYDKYINPSENKMVSVLALGEGWHNYHHTFPWDYKTAELGQYSTNFSTALIDMFAKIGWAYDLKTVSTDMIKKRVERTGDGSHNLWGWGDKDQPKEDYEDATILNKK-
>UPI0010F721AF	460	0.608	1.528E-141	0	355	356	5	355	357
MAPNITSTPTGVLFEGETL-EDAPEAVE-----PPKEKYVRRIVWRNVIIFSYLHLGAVYGLYLMLTSAKLKTNLFAITLHILSALGITAGAHRLWAHKSYKAKWPLQLLLMIFNTIAFQDAAIDWARDHRLHHKYSETNADPHNAKRGFFFAHVGWLLCRKHPDISEKGKGIDLSDLRNNRILAFQKKYYKVLMPMCCFILPTVIPVVAWNETWLNAYFVPTVLRYVFSLNMTWLVNSAAH-LYGNKPYDKYINPVENMGVAIGALGEGWHNYHHVFPWDYKTAELGNYRYNVTTGFIDLCAKLGLAYDLKIVPHDVVKKRVERTGDGSHEVWGWGDKDQLQEDKEQTMVTHclKKD
>T1PL97	459	0.600	2.867E-141	6	355	356	23	370	372
------SKQTGVLFEADADTADGALAADI-TQFKKAEKRKLKLVWRNIILFGYLHLAALYGGYLFFAKAKWATVFFSIFLYSIGVLGITAGAHRLYAHRSYKAKWPLRLILMIFNTIAFQDAAYHWARDHRVHHKYSETDADPHNATRGFFFSHIGWLLCKKHPEVKAKGKGVDLSDLKADPIIMFQKKYYLILMPILCFILPTMIPMYGWNESFMNSWFVATMFRWCFILNITWLVNSAAH-KFGGKPYDKYINPAENKSVAILAFGEGWHNYHHVFPWDYKTAEFGNYSMNMTTGFIDFFAKIGWAYDLKTVSADIIKKRVKRTGDGSHATWGWGDKDQPKDEIDNAIIINKKD
>A0A833W4C9	459	0.610	3.927E-141	0	353	356	0	348	350
MAPNITNSPTGVLFEGETL-------EEIPGLSEPKKKIKKQIVWQNVIIFLYLHLGAVYGLYLVLTSAKIVTTLFALFLYLVSGLGVTAGAHRLWSHRSYKAKWPLQVLLTIFNTIAFQDAAIDWARDHRLHHKYSETDADPHNAKNGFFFAHVGWLLCRKHPDIAKKGKGLDLSDLRNNPILMFQKKYYMYLMPLFCFILPTVIPVYYWNETWVNAYFVPTILRYVFTLNMTWLVNSAAH-LFGNKPYDRYINPAENKMVALTAFGEGWHNYHHVFPWDYKTAELGNYRFNITTAFIDLCAKLGLAYDLKIVPKDVVHKRVQRTGDGSHNsvnLWGWGDKDQTKQDLDVTMVLKK--
>A0A5E4R0N6	459	0.592	3.927E-141	0	355	356	0	350	352
MAPKSSDA-NGVLFESDAATADMALHT---TPIQKADNYPRRYVWRNIIAFTYLHIAALYGGYLFLFSAKWQTDVFAYVLYVMSGLGITAGAHRLWAHKSYKATWPLRLILVIFNTLAFQDSAIDWARDHRMHHKYSETDADPHNATRGFFFSHIGWLLVRKHPELKRKGKGLDLSDLYADPILRFQKKYYMLLMPLACFVVPTVVPVYCWGESWVNAYFVAAMFRYAFILNVTWLVNSAAH-KWGDKPYDKSIQPSENISVSIFALGEGFHNYHHTFPWDYKTAELGNNRLNFTTNFINFFAKIGWAYDLKTVSDEIIQSRVKRTGDGSHHLWGWGDKDHAKEEMNAAIIINPKD
>UPI001ED959DA	459	0.611	3.927E-141	0	354	356	15	365	368
MSPNITSAPTGVLFEGETVEDTTIVAPEIQ---KEKPQYVRQIVWRNVIIFVYLHLTALHGFYRIFTSAKLTTTIFAFFLYQLSGLGITAGAHRLWAHKSYKAKWQLRLLLTTFNTLAFQDAVLDWARDHRVHHKYSETDADPHNAKRGFFFAHVGWLLCRKHPDVKQKGKGIDLSDLESDPILAFQRKYYMFIMPLICFILPTVIPVFCWDETWSNAYLIPAVLRYVVTLNATWLVNSAAH-LFGSKPYDKFINPSENGGVAFVALGEGWHNYHHVFPWDYKTAELGNYRCNLTTAFIDFFAKIGWAYDLKSVSTDMVRKRVERTGDGSHEVWGWGDKDQPQEEREGAIITHQK-
>UPI0006264C3D	459	0.657	3.927E-141	0	352	356	26	375	381
MAPNITSTPTGVLFEDETIELER-TGQET-EILKEKRSYTRSIVWKNVLIFSYLHLGALYGLYLVFTSAKLATTFFAFLLYQCTGLGITAGAHRLWAHRSYKAKWQLRLILMIFNTIAFQDAAIDWARDHRVHHKYSETNADPHNAKRGFFFAHVGWLLCRKHPDVKEKGKGIDLSDLKSDPILMFQKKYYVLLMPLFCFILPTVIPVFCWNETWSNAYFVAAILRYVFTLNMTWLVNSAAH-LFGGKPYDRFINPAQNKGVAAMALGEGWHNYHHVFPWDYKTAELGNYKYNTTTAFIDFFAKIGWAYEMKSVNVDTIKRRVERTGDGTHELWGWGDKDQPSEEREKAVITH---
>UPI00148D33B0	458	0.586	5.379E-141	9	354	356	38	381	384
---------TGVLFEQDAETIDGGLVKDI-QSMKKADRRKLKLVWRNIILFGYLHLAALYGAWLIFTSAKWQTILLAFVLYVVSGLGITAGAHRLWAHRSYKAKWPLRVLLVIFNTVAFQDAAFHWARDHRVHHKYSETDADPHNATRGFFFSHIGWLLCKKHPEVKAKGKGVDLSDLRADPVLMFQKKHYMILMPLACFILPTLAPMYFWNETLMNAWFVATMFRWCFILNVTWLVNSAAH-KFGGRPYDKDISPSQNVSVAVLAFGEGWHNYHHVFPWDYKTAEFGKYSLNFTTAFIDFFAKIGLAYDLKTVSPDIIKKRVKRTGDGTHATWGWGDKDQPKEEIDDALITHKK-
>UPI000614B540	458	0.596	1.009E-140	0	352	356	0	345	369
MAPNITSSPTGVLFEGETL-EDTPVVAE------PvKQKYVRRIVWRNVIIFSYLHLAAVYGLYLVFTSAKFATTLFALVLYFVCGFGITAGAHRLWAHKSYKAKWPLQLFLMICNTMAFQDAAIDWARDHRLHHKYSETNADPHNAKRGFFFAHVGWLLCRKHPDISEKGKGIDLSDLRNNRILAFQKKYYKYLMPLLCFIVPTIVPVVGWSETWPNAYFVAAILRYVLGLNMAWFVNSAAH-LYGFKPYDKFINPVENRGVAIVTFGEGWHNYHHVFPWDYKTAELGNYRYSPTTAFIDLCAKLGLAYDLKTVPDDVVRKRVERTGDGSHEVWGWGDKDQSQDDKDQTVIIH---
>UPI000A1D25CB	458	0.578	1.009E-140	1	354	356	27	379	382
-PPNklQQDS-TGVLFECDVETTDGGLEKDITTL-KKAEKRRLKLVWRNIIAFGYLHLAALYGAYLMVASAKWQTIAFAYILYVMSGLGITAGAHRLWAHRSYKAKWPLRLLLVIFNTIAFQDAAYHWARDHRVHHKYSETDADPHNATRGFFFSHIGWLLCKKHPEVKAKGKGVDLSDLRADPILMFQKKYYMLLMPIACFIAPTIVPMYFWGESFVNAWFVATMFRWCFILNVTWLVNSAAH-KFGGRPYDKFINPSENISVAILAFGEGWHNYHHVFPWDYKTAELGQYSLNFTTAFIDFFAKIGWAYDLKTVSSDIIQKRVKRTGDGTHATWGWGDADQPKEEIEDALITHKK-
>UPI000DBEED8D	457	0.617	1.382E-140	0	349	356	0	340	350
MAPNITRAPTEVFFEEETVAELQPI-----EK-KPK--YVSRIVWRNVVIFSYLHIASLYGIYLAFTSAKWATVIFAFFLYQMTGLGITAGAHRLWAHRSYKAKWPLRLLLVILNTIAFQDAAIDWARDHRVHHKFSETDADPHNSNRGFFFAHVGWLLLRKHPDVKEKGKVIDISDLKSDPILMFQKKYYALLMPLMCFILPTVIPVVCWNETWTNAYFIPTILRYIFTLNVTWLVNSAAH-FFGNKPYDKYINPSQNKSVAIMALGEGWHNYHHVFPWDYKTSEYGNYTFNITTAFIDFFAKIGWAYDLKSTSEDMVKKRVERTGDGSHDLWGWGDKDQTQEERDQVM------
>UPI000252BA78	457	0.601	1.893E-140	0	353	356	0	344	347
MAPNVTSTPSGI-FDGDNRS-DQAII------ETPKKKYKKHIIWRNVIIFSYLHLAAVYGLYLVFTSAQFKTTLFALFLYICTGLGITAGAHRLWAHKSYKAKWPLELVLVIWNTMAFQDAAIHWARDHRVHHKYSETDADPHNATRGFFFAHIGWLLCKKHPDIKEKGKRIDISDLEKNRILAFQRKYYLILMPLFCFVLPTIIPVYGWNETWSNSYFVATVLRYVFVLNMTWLVNSAAH-IFGNKPYDKFINPSENKAVAIGALGEGWHNYHHVFPWDYKTAELGNYRFNVTTAFIDMCAKLRLAYDLKSVPSDLVKKRVERTGDGSHNLWGWGDKDQTQKDREVTMVYHK--
>UPI0006C95DE6	457	0.612	1.893E-140	0	355	356	6	368	369
MAPNVTsSSPTGVLFENDSLAEEEAqndkTETIVPAASSAQTEYkyKRQLVWRNIILFASLHIGALYGVWLIFTSAKISTTLFAIFLYEISALGITAGAHRLWSHRSYKAKWPLRLILVFFNTIAFQDAAIDWARDHRLHHKYSETDADPHNAKRGFFFCHIGWLLCRKHPAVKEKGKGIDLSDLYSDPILVFQKKYYLILMPIFCFVLPTVIPIYFWNETFVNALYIPTLLRYAFTLNITWLVNSVAH-LFGNKPYDRFMNPAQNLSVALLALGEGWHNYHHTFPWDYKTAELGDYWYNFTTMFIDFFAKIGWAYDLKTVSRDMVKKRVQRTGDGSHELWGWGDKDQLQDERDDVLVTHKhKD
>A0A482XKD3	457	0.601	1.893E-140	0	354	356	0	363	370
MAPNITSAPTGVLFENDTLEADIP-PVETFNGVGKKpeqKQYKVKLVWRNILLFVYLHAAALYGAYLMVTAARVYTGIFATILYMCAGFGITAGAHRLWAHRSYKATLPLRLILVVFNTLAFENHVIEWARDHRVHHKYSETNADPHNAKRGFFFSHIGWLCCKKHPDVMEKGKGIDMSDLASDKLLMFQKKYYLILMPLICFTIPTIIPVYCWGESWKNAWFVATMFRYTFTLNMTWLVNSAAH-LWGQRPYDQFINPSENLGVSVGALGEGWHNYHHTFPWDYKTAELGNYRTNFTTAFIDFFAKIGWAYDLKTVPMAMIAKRVKRTGDGSHPlhhshegdVWGWDDKDMKQEDKDDALVTHKK-
>UPI0007E5FFD8	457	0.592	1.893E-140	9	354	356	37	380	383
---------TGVLFECDVETTDGGLVKDILP-MKKADKRKMKLVWRNIIAFGYLHLAALYGAYLMITSAKWETIGLAYILYAVSGLGITAGAHRLWAHRSYKAKWPLRLILATFNTIAFQDAAYHWARDHRVHHKYSETDADPHNATRGFFFSHIGWLLCKKHPEVKAKGKGVDLSDLRKDSILMFQKKYYMILMPLLCFILPTMIPMYFWNETFVNAWFVATMFRWCFILNVTWLVNSAAH-KFGGRPYDKEISPSQNISVAVLAFGEGWHNYHHVFPWDYKTAEFGKYSLNFTTAFIDFFAKIGWAYDLKTVSPEIIKKRVKRTGDGTHATWGWGDTDQPKEEIDDALIIHKK-
>A0A6H5GLE6	456	0.581	2.593E-140	0	353	356	0	345	348
MAPNVTSSPVTELPSENIQGPDSG-------KVGNQESYKWDLVWRNVILFAYLHAAALFGLYLMCFSASWYTVAWAIFLYKCSALGITAGAHRLWSHKAYKARLPLKIFLAICNTISFQNHVYEWSRDHRVHHKYSETDADPHNATRGFFFSHVGWLLCRKHPLVKEKGKGIDMSDLEKDSVVMFQKKYYLILMPIGCFLMPTLVPMYFWGETFSNAWFVATLFRYTFTLNMTWLVNSAAH-MWGDKPYDGTINPAENLAVAIGAAGEGWHNYHHVFPWDYKAAELGNYRTNFTTMFIDAMAKIGLAYDLKTVPKEVVMKRCQRTGDGSHPVWGWGDKDISKEDVEDTTCINK--
>UPI00096B087C	456	0.569	3.552E-140	0	354	356	0	348	351
MAPNVTSIPTGVLHEQD----DEISMREIPPEVSKPDNRKLELVWRNIILFAYFHLAALYGLYLVFVSAQWKTTVLALILYQCGGIGVTAGAHRLWAHRSYKAKWPLKLILTVFNTLAFENSVIEWSRDHRVHHKFSETDADPHNAKRGFFFSHIGWLLCRKHPQVKEKGKGLDMSDLYADPIIAFQDKYYLILMPLGCFILPTLAPMYLWNETFLNSFCL-NMLRYVITLNATWLVNSAAH-LFGSKPYDRFINPAENLFVSIFALGEGWHNYHHTFPWDYKTSELGKYSVNFSTAFIDFFALIGWAYDLKTVSIDMIKKRVERTGDGSHEIWGWGDKDQPKEDFKDATILYKK-
>I7B370	456	0.581	3.552E-140	0	355	356	0	351	353
MAPNISEDVNGVLFESDAATPDLALA---RPPVQKADNKPKQLVWRNIILFAYLHLAALYGGYLFLFSAKWQTDIFAYILYVISGLGITAGAHRLWAHKSYKAKWPLKVILIIFNTVAFQDAAMDWARDHRMHHKYSETDADPHNATRGFFFSHIGWLLVRKHPDLKEKGKGLDMSDLLADPLLRFQKKYYLVLMPLACFVMPTMIPVYLWGETWTNAFFVAAMFRYAFILNVTWLVNSAAH-KWGDKPYDKSIKPSENMSVAMFALGEGFHNYHHTFPWDYKTAELGNNKLNFATAFINFFAKIGWAYDMKTVSDDIVKNRVKRTGDGSHHLWGWGDKNQPKEEIEAAIRINPKD
>Q4PP77	456	0.584	4.865E-140	0	355	356	0	351	353
MGPNITSTPTGVLFENELEINPQ---TQLTSETKNKEVFVRKIVWRNVAAFIILHLAALFGLYRVITSAKILTTLFAYVLYVCGGLGITAGAHRLWSHKSYKAKLPLRLILMVFNLLAFQNSIWEWSRDHRVHHKYSETDADPHNAKRGFFFSHVGWLMSKKHPDVKEKGRGLDMKDLEADPVVAFQKKYYFYLMPLVAFVLPTAIPMYFWNETYWNAMFVSTLLRYTITLNMTWLVNSAAH-FFGPRPYDKNINPSENIGVAIGAFGEGWHNYHHVFPWDYKAAELGDYGFNWTTGFIDFFAKIGWAYDLKVVEKGMIQNRVKRTGDGSHEVWGWGDKDQTVEDRNATIIHNPKD
>A0A834XP77	456	0.579	4.865E-140	0	355	356	0	351	353
MGPNITSAPTGVLFENELeVNPQTQLTTEIKN----KKIFIRKIVWRNVLAFVILHLAALYGLYRALTSAKLLTTLFAYCLYVCGGLGITAGAHRLWSHKSYKAKLPLRLILMVFNLLAFQNSIWEWSRDHRVHHKYSETDADPHNAKRGFFFSHVGWLMSRKHPDVIEKGKGLEMKDLEADPVVAFQKKYYFYLMPIVAFVIPTAVPMYFWNETYWNAMLVATLLRYAITLNMTWLVNSAAH-FFGPRPYDKNINPSENISVAIGAFGEGWHNYHHVFPWDYKAAELGSYGLNWTTGFIDFFAKIGWAYDLKVVEKGMIQNRVKRTGDGSHEVWGWGDKDQTVEDRNATIIHNPKD
>UPI0014784636	456	0.620	4.865E-140	0	355	356	5	355	357
MAPNITSTPTGVLFEGE--TLEDA--PGVVEPTKQK--YVRRIVWRNVIIFGYLHLGAVYGLYLMLTSAKLSTTLFAITLHILGALGITAGAHRLWAHKSYKAKWPLQLLLMIFNTIAFQDAAIDWARDHRLHHKYSETNADPHNAKRGFFFAHVGWLLCRKHPDISEKGKGIDLSDLRNNRILAFQKKYYKVLMPICCFILPTVIPVVAWDETWLNAYFVPTILRYVFSLNMTWLVNSAAH-LYGNKPYDKYINPVENMGVAIGALGEGWHNYHHVFPWDYKTAELGNYRYNVTTAFIDLCAKLGLAYDLKIVPYDVVKKRVERTGDGSHEVWGWGDKDQLQEDKEQTMVTHclKKD
>A0A6J1SRL6	456	0.596	4.865E-140	0	354	356	0	357	360
MAPNITNAPTGVLFEDD----DMPSTQGMKAG-KAmdvhvpqacDPNHKIRIVWRNVAIFVYMHLAAVYGGYLLLTSAMWPTIAFAIVMYWAGGLGITAGAHRLWAHKAYKANVPLRILLTIFNTIAFQNHVIEWSRDHRVHHKYTETDADPHNLNRGVFFAHMGWLLCRKHPDVINKGKGIDMSDLESDPILAFQKKYYLILMPVICFIIPTMIPMYFWNETFLNSWFVATMFRYVFTLNMTWLVNSAAH-KWGNRPYDESIAPSENLAVSIGAMGEGWHNYHHVFPWDYKAAELGNYKGNFTTAFIDFMARIGWAYDLKTVPAAMVKTRVERTGDGSHEVWGWGDKDMSKEDYNMATIINKK-
>UPI00158B2C1C	455	0.609	6.663E-140	0	352	356	0	340	346
MAPNVTTALTNVLCE------EELAKNQI-----PKPEFKRKIVWTNVVIFLGLHAGALYGVYLALTSAKILTLAYAYLLYLLSGFGITAGAHRLWSHRAYKAKLPLRIFLMLCNTLAFQNSIYEWSRDHRVHHKFSETDADPHNATRGFFFSHVGWLLCKKHPDVKQKGKGIDMSDLEADPVVAFQKKYYFILMPLLCFILPSIVPVYAWNESWLESYFVATLLRYVFTLNMTWLVNSAAH-FFGGKPYDKYMNPAENTLVAVGALGEGWHNYHHVFPWDYKAAELGNYKRNFTTAFIDFFARIGWAYDLKTVSNDMVKHRVLRTGDGTHPVWGWGDKDQTIEERESAVITN---
>Q75PL6	455	0.584	6.663E-140	0	355	356	0	350	352
MAPNVKDA-NGVLFENDADTPDLGLSS---TPVQQADNYPKKLVWRNIILFTYLHIAALYGGYLFLFHAKWQTDLFAYILYVMSGLGITAGAHRLWAHKSYKAKWPLRVILIIFNSLAFQDSALDWARDHRMHHKYSETDADPHNATRGFFFSHIGWLLVRKHPELKRKGKGLDLSDLYADPILRFQKKYYLILMPIACFILPTVIPVYFWNESWINAFFVATLFRYTFILNVTWLVNSAAH-KWGGKPYDKNIKPSENISVSVFALGEGFHNYHHTFPWDYKTAELGNNRLNFTTNFINFFAKIGWAYDLKTVSDEIIKNRVNRTGDGSHYLWGWGDKDLDKEEIKQAIRINPKD
>Q9NGQ7	455	0.597	6.663E-140	0	355	356	0	353	355
MAPNIKDGadLNGVLFEDDASTPDYALAT---APVQKADNYPRKLVWRNIILFAYLHLAAVYGAYLFLFSAKWQTDIFAYILYVISGLGITAGAHRLWAHKSYKAKWPLRLILIIFNTVSFQDSALDWSRDHRMHHKYSETDADPHNATRGFFFSHIGWLLVRKHPELKRKGKGLDLSDLYADPILRFQKKYYLLLMPLGCFIMPTVVPVYFWGETWTNAFFVAALFRYTFILNVTWLVNSAAH-KWGHKPYDSSIKPSENLSVSLFALGEGFHNYHHTFPWDYKTAELGNNRLNFTTNFINFFAKIGWAYDLKTVSDEIIQNRVKRTGDGSHHLWGWGDKDQPKEEVNAAIRINPKD
>A0A336MXG6	455	0.563	6.663E-140	0	354	356	48	400	403
MPPNATNEVTGVLNEDDAETFDGGLSKDITPL-KKAEKRKLKLVWRNILLFAYLHLAALYGAWLCLAEAKWPTVFFAFFLYVVSALGITAGAHRLWAHRSYKAKLPLRIILAVFNTIAFQDCAMHWARDHRVHHKYSETDADPHNATRGFFFSHVGWLLCRKHPDVIEKGKKLDISDLEADPVLHYQRKYYMILMPLACFILPTMIPMYVWGETLKNAWFICAMFRYTFVLNVTWLVNSAAH-KWGDKPYDKSINPAQNPSVAIFAFGEGWHNYHHVFPWDYKTAELGGYHFNFSTAFIDFFAKIGWAYDLKSVSEEIIEKRVRRTGDGSHNLWGWGDKDQDAGEIRDATITHHK-
>E2C650	455	0.611	9.127E-140	0	349	356	0	340	350
MAPNITRAPTEVFFEEETVAELQPI-----EK-KPK--YVSRIVWRNVVIFSYLHIASLYGIYLAFTSAKWATVIFAFFLYQMTGLGITAGAHRLWAHRSYKAKWPLRLLLVILNTIAFQDAAIDWARDHRVHHKFSETDADPHNSNRGFFFAHVGWLLLRKHPDVKEKGKVIDISDLKSDPMLVFQKKYYALLMPLMCFILPTVIPVVCWNETWTNAYFIPTILRYIFTLNVTWLVNSAAH-FFGNKPYDKYINPSQNKSVAIMALGEGWHNYHHVFPWDYKTSEYGNYTFNITTAFIDFFAKIGWAYDLKSTSEDMVKKRVERTGDGSHDLWGWGDKDQTQEERDQVM------
>UPI0007383F0D	455	0.586	9.127E-140	0	350	356	0	342	357
MAPNVTSAPTGVLYQNE-ISESNSVAD------KPKAKYQRRIVWFNVTVFVALHIAALYGLYRVFTSAKLVTALFAYVLYVCSGLGITAGVHRLWSHRSYKANFPLRCILMVFNTIAFQNSIYEWSRDHRVHHKYSETDADPHNAARGFFFAHVGWLLCKKHPDVKDKGKGVDTSDLMKDPIVAFQRRYYLVLMPLMAFILPTVIPVYLWDETWANAFFVPTMLRYAFTLNMTWLVNSAAH-IFGGKPYDRFMNPAENVSVAVAALGEGWHNYHHVFPWDYKAAELGNYRLNFTTAFIDFFAKIGWAYDLKRVSSEIIKQRVKRTGDGSHEVWGWGDKDQPSEEREAAII-----
>A0A834MK58	454	0.600	1.250E-139	0	354	356	0	348	351
MAPNVVAMPTGVLHEND---EEICSSVIPKEISKP-EERKLELVWRNIIIFVFLHLVALYAVVLIFTSAKLYTTIYAIILYQMGGFGITAGAHRLWSHRSYKAKWPLRLILTFCNTLAFENSVIEWSRDHRVHHKYSETDADPHNAKRGFFFSHMGWLLCKKHPEVKNKGKLLDMSDLYADPIIRFQHKYYMILMPLICFVLPIPLPMILWNETFMNSYCL-NVFRYIITLHATWLVNSAAH-MWGDRPYDKYINPSENKMVSIFALGEGWHNYHHTFPWDYKTAELGQYSTNFSTFVIDMFAKIGWAYDLKTVSMDMVKKRVQRTGDGTHSVWGWGDKDQPKEDYEDATIINGK-
>Q5XXT0	454	0.590	1.250E-139	0	354	356	0	364	367
MPPNVTSAPNGIQYEDETMDPLIPSIEKYDGYPKqlPGKEYKRELVWRNIILFAYLHAAALYGAYLMLTAASWPTVIWAILLYHFSGWGITAGAHRLWAHRSYKANVPLRIILVLFNTLAFENHVIEWARDHRVHHKFSETNADPHNANRGFFFSHVGWLLCRKHPDVISKGKGIDMSDLENDPLLKFQRKYYLILMPIVCFVLPTIIPVYLWDETWTNSWFVATLFRYTFTLNMTWLVNSAAH-MWGQRPYDKYINPSENLSVAVGALGEGWHNYHHTFPWDYKTAELGNYRANFTTAFIDFFAKIGWAYELKTVSEDMIRRRVLRTGDGTHEkhshshkgdVWGWGDKDMLQQDKDEALVINSK-
>J3JUK9	454	0.575	1.712E-139	0	354	356	0	348	351
MAPNIQSAPTGVLQEGD---------EEIISVVKPSRddkptPRKIQLVWRNIIIFAYLHAIAVYGFYLMLTSARIYTSIYAIILYQMGGFGVTAGAHRLWSHRAYKAKWPFRLFLAFCNTLAFENSVIEWSRDHRVHHKFSETDADPHNAKRGFFFAHMGWLLVRKHPDVIEQGKKLEISDLYADPIIRFQHKYYMLLMPIICFVLPVPIPVLLWNETWLNSFCL-NIFRYVFTLHATWLVNSAAH-LWGHRPYDQFINPSENIAVSILALGEGWHNYHHTFPWDYKTSELGKYSVNFSTCLIDMMAKIGLAYDLKSVSEDMIKKRVLRTGDGTHEVWGWGDKDQPREDQKEAVITHRK-
>UPI0012D3DFB3	454	0.608	1.712E-139	0	355	356	0	355	356
MPPNATSVVecTGVLDECDAETVDGGLDKNIVEL-KHANPRKLKLVWRNIMIFGYVHLAAVYGAYLMLTSARVYTAVFALVLYLTSGLGITGGAHRLWAHRSYKAKLPLRILLTIFNTMAFQDCAIHWARDHRVHHKYSETDADPHNATRGFFFAHVGWLLCKKHPEVKAKGKGLDISDLEADPVLHFQKKYYLILMPIACFILPTLIPWYFWGETLKNAWFVAAMFRWTFVLNVTWLVNSAAH-IYGDHPYDKYINPTENKSVALFAFGEGWHNYHHVFPWDYKTAELGNYRSNFTTMFIDAMSKIGWAYDLKTVDPQTVKKRVERTGDGTHHTWGWGDKDQSPKEREEAVIINKKD
>UPI00143D363C	454	0.600	2.345E-139	0	352	356	20	366	372
MPPDVTNAPTGVLFEGETVDP-----TVVKDSPKKEVKYTRQLVWRNLIIFAYLHLGALYGLYLVFTSAKLATTLFAIFLYQCSGIGITAGAHRLWAHKSYKATWQLRVLLTILNTMAFQDAAIDWARDHRVHHKYSETDADPHNAKRGFFFAHVGWLLCRKHPDVRIKGKGIDMSDLQNDPILAFQKKYYFFLMPLLCFLLPTVIPVMGWNETWTNAYFIAAVLRYTFTLNMTWLVNSAAH-LFGNHPYDQFINPSENKSVAILALGEGWHNYHHVFPWDYKTAELGNYTFNFTTAFIDFFAKIGWAYDLKSVSTEMVQKRVERTGDGSHEVWGWGDKDQPPEEREEAIITH---
>UPI001C201B64	453	0.581	3.212E-139	0	355	356	0	350	352
MAPNTTD-VNGVLFESDAATPDLALS---RTPVQQADSYPRKLVWRNIIAFTYLHIAGLYGGYLFLFSAKWQTAVFALILYIMSGLGITAGAHRLWAHKSYKAKWPLRLILVFFNTMAFQDSAIDWARDHRMHHKYSETDADPHNATRGFFFSHIGWLLVRKHPQIKEKGKGLDLSDLYADPILRFQKKYYLLLMPLVCFVLPTVVPVWAWGESWLNAYFVAAMFRYAVILNVTWLVNSAAH-KWGDKPYDRHIQPAENLSVALFALGEGFHNYHHTFPWDYKTAELGNTRINLTTAFINLFTKIGWAYDLKTVSDEIVRSRVQRTGDGSHALWGWGDEDIAKEDVTNAIRINPKD
>B6CBS2	453	0.578	4.399E-139	0	355	356	0	350	352
MPPNVTEA-NGVLFENDVQTPDMGL--EV-APVQKADERKIQLVWRNIIAFACLHLAAVYGAYLFFTSAIWQTDIFAYILYVMSGLGITAGAHRLWAHKSYKAKWPLRLILVAFNTLAFQDSAIDWARDHRMHHKYSETDADPHNATRGFFFSHIGWLLCRKHPELKRKGQGLDLSDLYADPIIRFQKKYYLLLMPLACFVLPTIIPVYLWGESWKNAFFVAAMFRYTFILNVTWLVNSAAH-KWGGKPYDKNIQPAQNISVAIFALGEGFHNYHHTFPWDYKTAELGNNRLNFTTSFINFFASFGWAYDLKTVSDEIIQQRVKRTGDGSHHLRGWGDQDIPAEEAQAALRINRKD
>A0A6I8T7Q6	453	0.592	4.399E-139	0	355	356	14	367	369
MAPNASVEVTGVLNENDADTVDGGLSKDIAPL-KRAEKRKIKVVWRNVIAFGYLHLAAVYGLWLLLTSARLYTVGFAFLLYVVSGLGITAGAHRLWAHRSYKAKLPLRIILCVFNTIAFQDCALHWARDHRVHHKYSETDADPHNATRGFFFSHIGWLLCRKHPEVVAKGRQLDISDLMSDPVLRFQRKYYMILMPLLCFILPTMAPVYFWNETWTNAWFVATLFRWTFILNATWLVNSAAH-KWGHRPYDRTINPSENKTVATFAFGEGWHNYHHVFPWDYKTAELGNYRLNFTTAFIDFFAKIGWAYDLKTVSNEIIERRVKRTGDGSHATWGWGDKDQDKIEIEHANILNRKD
>UPI001CA8A774	453	0.601	4.399E-139	0	353	356	27	377	382
MPPDVTSTPTEVLLEGE--TLDDIRSSMVKDAFIKQEKYKLKIVWRNVTIFFFLHLGALYGLYLCFTSAKLLTTIFAFVLYQLTGLGITAGAHRLWAHKSYKAKWQLSLLLTILNTMAFQDAAIDWARDHRVHHKYSETNADPHNATRGFFFAHVGWLLCRKHPDVRSKGKGIDMSDLYKDPILAFQKKYYTILMPLFCFVIPTLIPVFLWNETWINAYFIPTILRYVFTLNMTWLVNSAAH-LFGNKPYDRFINPSENKGVAIMALGEGWHNYHHVFPYDYKTAELGNYRFNFTTAFIDFFARIGWAYDLKTISTDMIQKRVDRTGDGSHDIWGWGDKDQLPEEREQTIITHQ--
>UPI001CC4547E	452	0.601	6.026E-139	0	353	356	0	344	347
MAPNVTSTPSGI-FDGDNRSDQTIIETS-------KKKYKKHIIWRNVIIFSYLHLAAVYGLYLVFTSAQFKTTLFALFLYVCTGLGITAGAHRLWAHKSYKAKWPLELVLVIWNTMAFQDAAIHWARDHRVHHKYSETDADPHNATRGFFFAHIGWLLCKKHPDIKEKGKRIDISDLEKNRILAFQKKYYLILMPLFCFVLPTIIPVYGWNETWSNSYFVATVLRYVFVLNMTWLVNSAAH-IFGNKPYDKFINPSENKAVAIGALGEGWHNYHHVFPWDYKTAELGNYRFNVTTAFIDMCAKFKLAYDLKSVPSDLVKKRVERTGDGSHNLWGWGDKDQTQKDREVTMVYHK--
>UPI0006269E40	452	0.625	6.026E-139	0	354	356	0	352	355
MTPNITSASTGVLFEDETVdetTISPP--TEIIKEEKPK--YVRQIVWRNVIIFAYLHIAAVYGFTLIFTSAKLATTIFAIFLYQLSGLGITAGAHRLWAHKSYKAKWQLRLLLTIFNTLAFQDAVLDWARDHRVHHKFSETDADPHNAKRGFFFAHVGWLLCKKHPDVKSKGKGIDLSDLENDPILAFQKKYYLYLMPVICFILPTVIPVVCWGETWTNSYFIPAVLRYIFTLNSTWLVNSAAH-LIGSKPYDKYINPSENGGVAFVALGEGWHNYHHVFPWDYKTAELGNYRCNTTTAFIDFFAKIGWAYDLKSVSTDMVRKRVERTGDGSHEVWGWGDKDQPQDERESAIITHKK-
>A0A6P9AMN9	452	0.606	6.026E-139	0	354	356	0	355	358
MAPNITNAPTGVLFEDDDKPIE-GLKDRVVDTHVPqtcDPNHKIRIVWRNVAIFLYLHIAAIYGGYLLLTSAKLLTVAFAIVMYWAGGLGITAGAHRLWAHKAYKANLPLRIILTVFNTIAFQNHVIEWARDHRVHHKYTETDADPHNLNRGVFFAHVGWLLCRKHPDVISKGKGIDMSDLESDPVLAFQKKYYLILMPITCFIVPTMIPMYLWNETFTNSWFVATMFRYVFTLNMTWLVNSAAH-KWGNRPYDESIAPSENLGVSIGAMGEGWHNYHHVFPWDYKAAELGNYRGNFTTAFIDFFSRLGWAYDLKTVPSAMVKSRVERTGDGSHEVWGWGDKDMTPEDRQMANILNKK-
>UPI0018CC5D10	452	0.577	8.253E-139	0	355	356	0	359	361
MPPNATTAnqppteVTGVLNECDAETIDGGLVKDI-TQFKRAEKRKLKLVWRNIIAFAYLHVAAVYGLWLALTSAKWATVGFALLLYVMSGLGITAGAHRLWAHRSYKAKWPLRLILIIFNTIAFQDAAMHWARDHRVHHKYSETDADPHNATRGFFFSHIGWLLCKKHPDVKNKGKCLDTSDLEQDPILYYQKKYYMLVMPLLCFLIPTVVPVYYWGETWTNAWFVATMFRYTFILNVTWLVNSAAH-KWGGKPYDKNINPAENSSVAAFAFGEGWHNYHHVFPWDYKTAELGNYRLNLTTAFIDFFAKIGWAYDLKSVSPNIIEKRVKRTGDGTHPLWGWGDKDQDQHEIDNAVILHKKD
>A0A5Q0V425	452	0.592	8.253E-139	0	355	356	19	369	371
MAPNASD-VNGVLFEDDAATPDMALSN---TPVQKADNYPKKLVWRNIIAFAYLHIAAVYGGYLFLFAAKWQTDIFAYILYVMSGLGITAGAHRLWAHKSYKAKWPLRLILVFFNTLAFQDSAIDWARDHRMHHKYSETDADPHNATRGFFFSHIGWLLVRKHPELKQKGKGLDLSDLYADPILRFQKKYYLILMPIACFILPTVIPLYYWGENWVTAFFVAALFRYAFILNVTWLVNSAAH-KWGDKPYDKNIKPSENISVSIFALGEGFHNYHHTFPWDYKTAELGNNRLNFTTNFINFFAKIGWAYDMKTVSDEIVQSRVKRTGDGSHHLWGWGDKDHCKEEVAAAIRINPKD
>UPI0018CE8CCC	452	0.567	8.253E-139	1	354	356	25	376	379
-PKNLHESSTGVLFEYDAETIDGGLVKDI-EKLKKAEKRKLKLVWRNIIAFGYLHLAALYGAWLLITSAKWQTIGFAFFLYVVSGLGITAGAHRLWAHRSYKAKWPLRLMLMIFNTIAFQDAAYHWARDHRVHHKFSETDADPHNATRGFFFSHIGWLLCKKHPEVKAKGKGMDLSDLRADPILMFQKKYYMLIMPLACFIIPTTIPMYYWNESFLNSWFVATMFRWCFILNVTWLVNSAAH-KFGGKPYDRHINPAENRSVAAFAFGEGWHNYHHVFPWDYKTAEFGDYSLNLTTAFIDFFAKIGWAYDLKSVSPDIIEKRVRRTGDGSHATWGWGDQDQLKEEIDNALITHQK-
>UPI001F4F249A	452	0.608	8.253E-139	0	346	356	0	360	419
MAPNITSTPTGVPYGNSILESKQMDLNEGEEK-KPAPEYKRQIVWRNVLLFAYLHFAALYGAYLMFSSAKILTSIFAILMYQVSGLGITAGAHRLWSHRSYQARWPLRVLLMVFNTLAFQNHIFEWARDHRVHHKFTDTNADPHNATRGFFFSHVGWLMVRKHPDVMLKGKQIDLSDLERDSVVQFQKKYYLILMPVLCFLIPTCIPVYCWGETWKNAWFVATMFRYTLTLNISWLVNSAAH-MWGNKPYDKFINPAENLSVAVLALGEGWHNYHHVFPWDYKTAELGTYSTNFTTAFIDFMARIGWAYDLKTVPLEMVKRRAQRTGDGTHSsaaeqnhghghsheggVWGWGDRDIPAEDTE---------
>A0A6P7GEV9	452	0.598	1.130E-138	0	355	356	5	353	355
MAPN-TSMPTGVLHEHDDEVQAKMIPAEI---VKPS-ERKLELVWRNIILFAYLHMVALYGFYLMIAQAKVFTSILAVVLYICGGLGITAGAHRLWAHRSYQAKWPLKIILTIFNTLAFENSVIEWSRDHRVHHKFSETDADPHNAKRGFFFAHVGWLLCRKHPEVKSKGKGIDMSDLEQDPILAFQDRHYLMLMPITCFVIPTIIPMYFWNETFFNAFCV-NIFRYVFTLNATWLVNSAAH-MWGDKPYDKFINPSENVSVSVFALGEGWHNYHHTFPWDYKTSELGKYSTNFSSAFIDFFAKIGWAYDLRTVSIDMIKKRVQRTGDGTHEIWGWGDKDQRKEDYDDATVLYKKD
>UPI000614AA55	451	0.590	2.121E-138	0	352	356	0	350	357
MAPNITSSPTGVLFEGETL-EDTPVVAE------PvKQKYVRRIVWRNVIIFSYLHLAAVYGLYLVFTSAKFATTLFALVLYFVCGFGITAGAHRLWAHKSYKAKWPLQLFLMICNTMAFQDAAIDWARDHRLHHKYSETNADPHNAKRGFFFAHVGWLLCRKHPDISEKGKGIDLSDLRNNRILAFQKKYYKYLMPLLCFIVPTIVPVVGWSETWPNAYFVAAILRYVLGLNMAWFVNSAAH-LYGFKPYDKNINPVENRGVSIISLGEGWHNYHHVFPWDYKAAELGNYRYSPtrysvTTAFIDLCAKLGLAYDLKIVPDDVVRKRVERTGDGSHEVWGWGDKDQSQDDRDQTVIIH---
>UPI0008117773	451	0.602	2.121E-138	5	355	356	27	375	377
-----TDNTTGVLFEQDAETYDGGLLKDIEKLKKaEKRRFK--LVWRNIIAFVYVHLAAVYGLYLMLTSAKWQTISLALFLYLISGLGITAGAHRLWAHRAYKAKWPLRLILMVFNTIAFQDAAYHWARDHRVHHKYSETDADPHNATRGFFFSHVGWLMCKKHPLVKAKGKGVDLSDLRADPILMFQKKYYLILMPILCFLLPTTIPMYVWNENFVNSWFVAAMFRWCFTLNMTWLVNSAAH-KFGGKPYDKFINPSENKSVAIFAFGEGWHNYHHVFPWDYKTAELGDYSLNITTAFIDFFAKIGWAYDLKQVSHDIIEKRVKRTGDGSHATWGWGDKDQSKEEMADALITHKKD
>UPI001443440F	451	0.597	2.905E-138	0	352	356	0	341	348
MAPNITNGPTGVLFE--------GEQNEVGDQSKTK--YKRQIVWRNVIIFSFLHLGALYGVYLSLTAAKWMTLFFAFSLYLGSGLGITAGAHRLWAHRAYKAKWPMELFLVIMNTIAFQDAAVDWARDHRLHHKYSETNADPHNATRGFFFAHVGWLLVRKHPDIKTKGKGIDMDDLRNNPILAFQKKYYVYLMPLMCFVVPTVIPVVLWEETWMNAYFIPTILRYVFTLNATWLVNSAAH-LIGNKPYDRFINPSENKAVALTAFGEGWHNYHHVFPWDYKTAELGDYKFNLTTAFIDLCAKLGLAYDLKLVPRDMVQKRVERTGDGSHELWGWGDKDQTQADRDQTIVTH---
>UPI0007671D60	451	0.597	2.905E-138	0	353	356	0	345	351
MAPNVTSTQTGILYEDDMI--------ENSIPIQPsKTKYEIRIVWRNVIYFLLFHLGALYGLYLVFTSAKLLTTIFAYWLYRVGATGVTAGAHRLWTHRAYKAKWPLQLLLMVMDTIAFQDSVIHWARDHRVHHKYSETNADPHNAKRGFFFSHIGWLLCRKHPDLIEKGNGIDISDLKSNPILAFQKKYYIILMPLLCFVMPTVVPVVCWGETWTNAYFVSGILRFVFTLNVTWLVNSAAH-LYGNKPYDRSINPSENKIVSLLAVGEGWHNYHHVFPWDYKTSELGGYKLNTTTAFIDFWAKLGLAYDLKVVPKKVIQKRVENTGDGSHELWGWGDKDQTQEDKEQTVVTYR--
>UPI00062303D8	451	0.586	2.905E-138	0	352	356	0	346	353
MAPNITSTPTGVLFEGDTITETQL----IKE-PKEKSKYVRRIIWKNVAIFSFLHLGALFGVYLSFTSVKLATVVFAILLYQCSGFGITAGAHRLWAHRSYKAKWPLQLLLMIFNSIAFQDAAIVWARDHRVHHKYSETDADPHNAXEGFFFSHVGWLLVKEHPEVTEKGKEIDLSDLESNPILAFQKKYYVVLAPFLCFVLPTVIPVVCWNETWLNAYFIPTVLRYIFTLNMTWLVNSAAH-MFGNKPYDKYIYPSENKGVTIFTLGEGWHNYHHVFPWDYKAAEFGNYSFNFTTAFIDFFARIGWAYDLKSVSEDMVKKRVERMGDGSYEVWGXGDKDQTQEERDQAVVTH---
>A0A6B2ECE7	451	0.593	2.905E-138	0	355	356	0	356	358
MPPNATStttTCTGVLNENDAETVDGGL-LEDRTHLKNAEKRRPKLVWRNIIAFGYLHLAALYGAYLLLTSAKLFTVAFAFTLYTVSGLGITAGAHRLWAHRSYKARLPLRILLGIFNTIAFQDCAMHWARDHRVHHKFSETDADPHNATRGFFFSHVGWLLCKKHPDVIAKGRQLDISDLKADPVLHFQKKYYMIAMPLLCFVIPTMIPVFLWGETWQNSWFVATMFRYTFTLNVTWLVNSAAH-AWGGKPYDKNINPSENSGVAAFAFGEGWHNYHHVFPWDYKTAELGNYRLNVTTGFIDLFAKIGWAYDLKTVSPDIIEKRVKRTGDGTHNLWGWGDEDQDQMEIDHATIIHKKD
>A0A6V7H8A4	451	0.576	2.905E-138	0	353	356	0	366	369
MAPNITNTPTGVLFEEETL-------EETSSLSEPKKKIKKQIVWRNVIIFTYLHLGAIYGLYLVFTSAKIVTTLFgeqmpgiisrrlsrfrltTISLYVCSGLGITAGAHRLWAHRSYKAKWPLQMLLMIFNTIAFQDAAIDWARDHRLHHKYSETDADPHNAKNGFFFAHVGWLLCRKHPDIARKGKGIDLSDLRNNSILMFQKKYYLYLMPLLCFILPTVIPVYCWNETWSNAYFVPAVLRYVFTLNMTWLVNSAAH-MFGNKPYDRYINPAENKMVALTAFGEGWHNYHHVFPWDYKTAELGNYRFNLTTAFIDFFAKLGLAYDLKIVPKDVVYKRVQRTGDGNHNtanLWGWGDKDQTKQDIDVTMVLKK--
>UPI001D064B63	451	0.622	2.905E-138	0	353	356	25	377	382
MAPNITSAPTGVLHEEDeeiidtIGNDSKKLSSQVPE----KRE--LKLVWRNILLFVYLHAAAVWGMYLMLTSAKLATVAFAIILYQMGGLGITAGAHRLWAHRAYKANWALRVLLTIFNTIAFQNHVIEWARDHRVHHKYSETDADPHNATRGFFFAHVGWLLCRKHPEVKNKGKGIDVSDLEADPILRFQRKYYLILMPIFCFLLPTTIPVYCWGESWGNAWFVCALFRYAFTLNATWLVNSAAH-LWGNKPYDRFINPAENLGVAIAAMGEGWHNYHHTFPWDYKTAELGNYRANFTTAFIDFMSKIGWAYELKTVSHEMIQKRVERTGDGTHELWGWGDKDQSEQERNEATILRR--
>UPI000C1FE9E2	450	0.601	3.978E-138	0	355	356	0	346	347
MAPNL-SSQTGILFEGE------ELISEFSGGNQKPDNRKLKPVWRNIILMGYLHLAAIYGCYLAFTSAKLATTIFAFIMYQLSGLGITAGAHRLWAHKSYKAKWPLRLMLTIFNTIAFQDAVVDWARDHRVHHKFSETDADPHNAKRGFFFSHVGWLLCRKHPEVKQKGKGIDMSDLYADPILKFQKDYYLMVMPIFCFLIPTWVPMYFWGETFKNAFF-MNLLRYAWALNVTWLVNSAAH-MFGDKPYDKYINPAENLSVALLALGEGWHNYHHTFPWDYKTAELGKYSVNLTCLFIDLMAKIGWAYDLKTVSEDMVRKRVERTGDGSHELWGWGDKDQSEEERTGALILNKQD
>A0A8J6L7V1	450	0.591	3.978E-138	0	354	356	0	347	351
MAPNI-SFPTGVLHETD----DEISALNTPAEVTTPDDRKLKLVWRNIILFAYLHLAALYGLWLMFTSAKLATSAYAILLYQLGGIGITAGAHRLWAHRSYKAKWPLRLILTFCNTLAFEDSVIDWARDHRVHHKFSETDADPHNAKRGFFFSHVGWLLCRKHPQVKEKGKQIDLSDLWADPILRFQKKYYNILMPLISFVMPTVVPMYFWNETFGNAFCV-NLFRYALTLNATWLVNSAAH-MWGDKPYDRFINPAENLVVAVLALGEGWHNYHHTFPWDYKTSELGKYSVNFSAAFIDLFAKIGWAYELKTVSEEMIKKRVLRTGDGSHEIWGWGDKDQSSEDYQDAIITHRK-
>A0A182NRU1	450	0.597	5.449E-138	0	354	356	0	352	355
MAPNATVEATGVLNEVDAETIDGGLAKDVAPL-KRAEKRKIKLVWRNVIAFGYLHLAAVYGAFLMLTSARLYTIAFAFILYVVSGLGITAGAHRLWAHRSYKAKLPLRIILALFNTIAFQDCALHWARDHRVHHKYSETDADPHNATRGFFFSHIGWLLCRKHPEVIAKGKQLDISDLESDPVLRFQRKHYMILMPLACFVLPTVAPVYFWNETWTNAWFVATLFRWTFILNVTWLVNSAAH-KWGDKPYDKTISPSENRTVASFAFGEGWHNYHHVFPWDYKTAELGNYRMNMTTAFIDFFAKIGWAYDLKTVSQEIVEKRVKRTGDGSHTTWGWGDKDQDQYEVKHATIINQK-
>A0A1A9WBD7	450	0.572	5.449E-138	2	354	356	19	368	371
--PEV-SKQTGVLFEGDADTADGALSVDVTQL-KRAEKRKLKLVWRNIILFGYLHAAALYGGYLFLFQAKWATVFFSIFLYSIGVLGITAGAHRLWAHRSYKAKWPLRLLLIIFNTCAFQDAAFHWARDHRVHHKFSETDADPHNATRGFFFSHIGWLLCKKHPDVVAKGKSLDLSDLYADPIVMFQKKHYMKLMPLACFILPTIIPMYMWNESFINSWFVATLFRWCFLLNVTWCVNSAAH-KFGGRPYDKNINPSENIGVAAFAFGEGWHNYHHVFPWDYKTAEWGNYSLNLTTAFIDFFAKIGWAYDLKSVSKDIIEKRVKRTGDGTHATWGWGDKDLSTEDEETIIVLNKK-
>A0A1S3D6B4	449	0.558	7.463E-138	0	354	356	14	377	380
MAPNTSSAPTGVLFEGDstHtdtmgpihqQASEDLAEACAKE--TPEKEYRIVPVWRNIVLFAYLHLAALYGAYLIFTSAKLQTTIFAILMYQAGATGITAGAHRLWAHRAYKAKTPLKLILLLFNTLAFQNHVYEWARDHRVHHKYSETNADPHNAKRGFFFSHVGWLMCRKHPDVIAKGQGIDLSDLKADKLVMFQKKHYMKLMPVICFVLPTVIPMVAWSESFLNAWFVATMFRYTLTLNVTWLVNSAAH-MWGQRPYDKFISPAENLGVAIFAMGEGWHNYHHVFPWDYKTSELGTYGTNFTTAFIDFFARIGWAYDLKTVSSDMVRTRAQRTGDGSHGdVWGWGDKDMSAEDKQDATVVHPK-
>V5I9A7	449	0.608	1.022E-137	0	354	356	0	347	349
MAPNI-SMPTGVLHEHD---EEVVAKVIPPEVVKPS-DRKLKLVWRNIILFAYLHAVAVYGLYLMFTSAKIATSIYAIILYQLGGLGVTAGAHRLWAHRSYKANVPLRIILTVFNTMAFENSVIEWSRDHRVHHKFSETDADPHNAKRGFFFSHVGWLLCRKHPDVKNKGKGIDMSDLYEDPILAFQDRYYLILMPFACFILPTMVPMYLWNETFVNAFCI-NIFRYILTLNATWLVNSAAH-LYGHKPYDRYINPAENLTVSLLALGEGWHNYHHTFPWDYKTSELGKYSVNFSAAFIDFFAKIGWAYDLKTVSEDMVKKRVLRTGDGTHEIWGWGDKDQPKEDYNDALITHKK-
>A0A482VRP0	449	0.594	1.400E-137	0	354	356	0	347	351
MAPNI-SFPTGVLHEND----DEVSPMGIPPEVNKPDDRKLQLVWRNIILFAYLHLTALYGVWLMFTSAKLATSVMAILLYQLGGLGITAGAHRLWAHRSYKAKWPLRLLLTFFNTLAFEDSVIDWARDHRVHHKFSETDADPHNAKRGFFFSHVGWLLCRKHPQVKEKGKQIDLSDLWADPILKYQKKYYNYLMPLVCFVMPTVIPMYFWGETFKNAFCV-NLFRYCLTLNATWLVNSAAH-FFGDKPYDKFINPAENFAVAVLALGEGWHNYHHTFPWDYKTAELGKYNVNFSCAFIDFFAKIGWAYDLKTVSEEMIKKRVLRTGDGSHEIWGWGDKDQSVEDYRDAIITHRK-
>A0A1W4UAN6	449	0.595	1.400E-137	9	354	356	36	379	382
---------TGVLFECDVETTDGGLAKDITVLKKAER-RRLKLVWRNIIAFGYLHLAALYGVYLMVTSAKWATIGFALFLYLVSGLGITAGAHRLWAHRSYKAKWPLRVILVIFNTIAFQDAAYHWARDHRVHHKYSETDADPHNATRGFFFSHVGWLLCKKHPDVKAKGKGVDLSDLRADKVLMFQKKYYMLLMPIACFIIPTLTPMYFWGESFMNAWFVATMFRWCFILNVTWLVNSAAH-KFGGRPYDKLINPSENRAVALLAFGEGWHNYHHVFPWDYKTAELGDYSLNYTTAFIDFFAKIGWAYDLKTVSSDIIKKRVKRTGDGTHATWGWGDVDQPKEEIEDALITYKK-
>UPI00083C59AA	448	0.570	1.917E-137	0	355	356	0	349	351
MAPNISSVPTGVLHETD----DEVLATHVPPQLHKPEERKMQLVWRNIILFVYLHLGALYGIYLLFTGASIFTFFWAMFLYQCGGLGITAGAHRLWAHKSYKAKWPLRALLTFFNTLAFQDAVVDWARDHRMHHKYSETDADPHNAKRGFFFAHVGWLLCRKHPEVKQKGKNIDLSDLYDDPILRFQKKHYLILMPLVSFVMPTAVPMILWNETFLNAFMV-NLFRYTLTLNATWLVNSAAH-IFGDKPYDRFINPSENISVSILAMGEGWHNYHHTFPWDYKTSELGKYTTNFTAAFIDFMAKIGQAYDLKSVSTELIRKRVQRTGDGTHELWGWGDKDQDKEEVRDAIITHKKD
>U5EN19	448	0.592	1.917E-137	0	355	356	0	353	355
MAPNATSEVTGVLNENDAETIDGGLVKDITVH-KKAEKRKLHIVWRNVIAFGYLHLAAVYGAWLLLTSARLYTVAFATFLYVISGLGITAGAHRLWAHRSYKAKLPLRIILAIFNTIAFQDCAMHWARDHRVHHKYSETDADPHNATRGFFFSHVGWLLCKKHPDVIAKGKQLDISDMLQDPVLAFQKKHYFILMPILCFILPTTIPVYCWGETWTNAWFVATLFRWTFILNVTWLVNSAAH-KWGDKPYDKSINPSENPSVAAFAFGEGWHNYHHVFPWDYKTAELGNYRLNMTTAFIDFFAKVGWAYDLKSVSNEIIKKRVVRTGDGTHHTWGWGDKDQDKIEIDHATITHRKD
>A0A1Y1KQT2	448	0.574	2.626E-137	0	354	356	0	347	350
MAPNI-SAPTGVLMETD---EEVPMVPHIPE-VKKSQEHKLHLVWRNIILFAYLHIASVYGVYLMFTSARIYTSLWGFLLYQLGGLGITAGAHRLWAHRSYKAKWPLRLLLTFLNTLAFQDAVVDWARDHRVHHKYSETDADPHNATRGFFFAHIGWLLCRKHPDVRAKGKGIDLSDLYNDPILKYQKKLYLLLMPIICFIIPTAIPMYLWDETFTNSFCI-NLFRYTFTLNATWLVNSAAH-MFGHKPYDRYISPSENVSVAVLAMGEGWHNYHHTFPWDYKTSELGKYSTNFTTAFIDFMARIGWAYELKTVPEDLIKKRVLRTGDGTHELWGWGDSDQPKDEIDEALITHRK-
>A0A7J7BB76	448	0.585	2.626E-137	0	354	356	0	349	352
MAPNI-SAPTGVLHETD----EEITTTvqHISQETKKPDEYKLRLVWRNIFLFAYLHALALYGFYLMFTSAKILTSLWGFVLYQLGGLGITAGAHRLWAHRSYKAKWPLRLLLTLFNTLAFQDAVVDWARDHRVHHKYSETNADPHNATRGFFFAHVGWLLCRKHPEVREKGKGIDLSDLYQDPILRYQKKFYLLVMPIVCFIIPTTVPMYLWNETFMNAFCI-NLFRYTFTLNATWLVNSAAH-IFGDKPYDRFINPSENISVAVLAMGEGWHNYHHTFPWDYKTSELGKYSTNFTTAFIDFMARIGWAYELKTVPQELIKKRVLRTGDGTHELWGWGDKDQSNEEQQDALITHKK-
>A0A7D5UMH7	448	0.580	2.626E-137	0	352	356	0	347	353
MPPQEQSTASWVLYETDAATEDKAVSTPVPPSAE-KR--KWHIVWRNVILFIFLHLGGLYGSYLFLAKAKWATSIFAVALYIASGLGITAGAHRLFAHKSYKARLPLRVLLTIFNTIAFQDSVIDWARDHRMHHKYSETDADPHNATRGFFFSHIGWLLVRKHPEIKAKGHTIDMSDLKADPVLRFQKKYYLLLMPLACFVLPTYIP-TLWGESLWNAFFVCALFRYTYVLNVTWLVNSAAH-LWGEKPYDKNINPVETRPVSLVVLGEGFHNYHHTFPWDYKTAELGNYSLNLSKLFIDIMAKIGWAYDLKTVSRDVIEKRVKRTGDGSHPVWGWDDKDVPIEEKNEAKVIN---
>UPI001CA845E3	448	0.615	2.626E-137	0	344	356	0	339	357
MAPNITSNPTtGVLFEGE-KLDDQP----VVDLPKEKEKYRRRIVWRNVTIFAGLHIGALYGFYLIFTSAKLLTTLFAILLYICSGIGITAGAHRLWAHRSYKATWQLRLILMIFNTIAFQDAAIDWARDHRVHHKFSETDADPHNAKRGFFFSHIGWLLLRKHPDVKKKGQGIDLSDLKSDPIVAFQKKYYFVLMPTLCFVLPSLIPMYLWNESFLNSYFIPVVFRYVFTLNMTWLVNSAAH-LFGNKPYDKYINPSENKGVALMAMGEGWHNYHHVFPWDYKTSELGNYRLNLTTAFIDFFAKIGWAYDLKSVSQDMVKSRVLKSGDGTHDVWGWGDKDQTQEE-----------
>UPI0018CD9B70	448	0.578	2.626E-137	6	354	356	26	372	375
------SKQTGVLFECDADTTDGALATDIRQ-YKKAEKRKLKLVWRNIILFGYLHVAALYGGWLFFTSAKWATVFFSIFLYSIGVLGITAGAHRLWAHRSYKAKWPLRVILIIFNTVAFQDAAYHWARDHRVHHKFSETDADPHNATRGLFFSHVGWLLCKKHPDVKAKGRGLDLTDLRADPILMFQKKYYLTLMPLACFILPTIIPMVCWNESFINSWFVATMFRWCFLLNVTWCVNSVAH-KFGGRPYDKTINASENPGVAAFAFGEGWHNYHHVFPWDYKTAEWGNYTMNLTTAFIDFFAKIGWAYDLKSVAPETIEKRVKRTGDGSHELWGWGDKDLSPEDEKDVLIINKK-
>A0A0K8TSL7	447	0.599	3.597E-137	8	354	356	18	362	365
--------VTGVLNECDAETIDGGLAKDI-TILKRAEKRRLHLVWRNIIAFGYLHAAALYGAYLLLTSAKWPTVGFAMLLYTVSGLGITAGAHRLWSHRSYKAKWPLRLILIIFNTIAFQDAAIHWARDHRVHHKYSETDADPHNATRGFFFSHIGWLLCRKHPDVKAKGQGIDISDLESDPILMFQKKYYMLVMPIACFILPTVIPVYCWNETWTNSWFVATMFRYTFILNVTWLVNSAAH-KWGGKPYDKHINPAENTSVAALAFGEGWHNYHHVFPWDYKTAELGNYRLNLTTAFIDFFAKVGWAYDLKSVSSEIIEKRVLRTGDGTHSLWGWGDKDQDLDERENALILHKK-
>B7SB75	447	0.573	4.927E-137	0	355	356	0	350	352
MAPKEAD-VNGVLFESDATTPDMALPT---TPVQQADNYPKKLVWRNILLFAYLHLAALYGGYLFLFSAKWQTDIFAYILYIMSGLGITAGAHRLWAHKSYKAKWPLRLILVLFNTLAFQDSAIDWARDHRMHHKYSETDADPHNATRGFFFSHIGWLLVRKHPELKKKGKGLDISDLYADPILRFQKKYYLLLMPLGCFILPTVIPVYLWNETWSNAFLVAALFRYAVILNVTWLVNSAAH-KWGDKPYDKSIKPSENLSVALFALGEGFHNYHHTFPWDYKTAELGNNRLNFTTTFINFFAKIGWAYDMKTVSDEIIQNRVKRTGDGSHHLWGWGDKDHSKEEINAAIRINPKD
>A0A0C9RGK7	447	0.586	6.748E-137	0	350	356	0	342	354
MAPNITSAPTNVLYQN---GIDESSSV-NKE---PQVKYQLRIVWFNVSAFIALHVGAMYGLYRVFTSAKLVTILFAYVLYVCSGLGITAGAHRLWSHRSWKANFPLRCILMIFNTIAFQNSIYEWSRDHRVHHKYSETNADPHNATRGFFFAHVGWLLCKKHPDVKNKGKGVDMSDLLRDPIVVFQRRHYLTLMPIIAFVVPTCIPVWFWGETWVNAFFIPTVLRYVFTLNMTWLVNSAAH-LFGGKPYDRFMNPAENLAVAVGALGEGWHNYHHVFPWDYKAAELGNYRFNFTTAFIDFFAKIGWAHDLKRVSPEIIEQRVKRTGDGTHEVWGWGDKDQPSEEREAAII-----
>UPI000E6D6B81	447	0.591	6.748E-137	0	355	356	18	368	370
MAPNATE-LNGVLFESDAATPDMALgTAPVMQADKEPKKY----VWRNIILFAYLHVAAVYGGYLFLFEAKWLTCIFAYLLYVVSGLGITAGAHRLWAHKSYKAKWPLRLILMIFNTIAFQDSAMDWSRDHRMHHKYSETDADPHNATRGFFFSHIGWLLVRKHPDLKKKGKGLDLSDLYEDQILQFQKKYYLILMPLGCFIMPTLVPIYFWGESLLNAFFVCALFRYAFILNVTWLVNSAAH-KWGDKPYDKNIKPSENMSVALFAFGEGFHNYHHTFPWDYKTAELGNNRLNFTTTFINFFAKIGWAYDLKTVSEDIVRSRVKRTGDGSHNLWGWGDKDHDKEEINAAIRINPKD
>A0A1A9XNZ5	447	0.557	6.748E-137	5	354	356	21	368	371
-----TSKQTGVLFEGDADTEDCALSVDVTQL-KKAENRKLELVWRNIILFSYVHVAALYGAYLFLFQAKWATVFFSIFLYSIGVLGVTAGAHRLWAHRSYKAKWPLRLLLIIFNTCAFQDAAFHWVRDHRVHHKFSETDADPHNATRGFFFSHVGWLLCKKHPDVVAKGKSLDLSDLYADPIIMFQRKHYYVLMPLACFILPTVIPMYMWNESFINSWLVPTLFRWCFLLNATWCVNSAAH-KFGGRPYDKNINPSENVGVTVFTFGEGWHNYHHVFPWDYKTGEWGNYSLNLTTAFIDFFAKIGLAYDLKSVTPNIIEKRVKRTGDGTHATWGWGDKDLSTEDKENVIVSNKK-
>G8FQ62	446	0.585	9.242E-137	0	355	356	0	350	352
MAPNVTE-ENGVLFESDAVTPDLAmARAPVQQADGTPRVY----VWRNIIAFAYLHIAADYGFYLFLVSAKWQTDIFAYLLYVASGLGITAGAHRLWAHKSYKAKWPLRVILTLFNTIAFQDSAIDWARDHRMHHKYSETDADPHNATRGFFFSHIGWLLVRKHPELKRKGKGLDLSDLYADPILRFQKKYYLILMPLACFVLPTVMPVYLWGETWTNAFFVAALFRYTFILNVTWLVNSAAH-KWGDKPYDKDIKPSENMSVSLFAFGEGFHNYHHTFPWDYKTAELGNHRLNFTTKFINFFAKLGWAYDMKTVSGTIVQQRVKRTGDGSHHLWGWGDKDHAQEEINAAIRINPKD
>UPI0004CD1F94	445	0.594	2.374E-136	0	352	356	0	339	345
MAPNVTAALTT-LCEEDL-----AKTTSSKP------VYKREIVWFNVAVFSLLHIGALYGAYLMFSSAKLLTTFYAFVLYMCSGIGITAGAHRLWSHRSYKAKLPLKIILMIFNTLAFQNSIYEWSRDHRVHHKYSETDADPHNATRGFFFSHVGWLLCKKHPDVKEKGKGIDMSDLEADPVVAFQKKHYKFLMPLICFILPAFAPVYFWGESWNNSYFVAVILRYVWTLHMTWLVNSAAH-FFGGKPYDKYMNPSENVMVAWGALGEGWHNYHHVFPWDYKAAELGKYWGNSTTAFIDFFASFGWAYDTKVVSTELIRQRVTRTGDGTHPLWGWGDKDQTPDERDAALITN---
>UPI000C206C9C	445	0.577	2.374E-136	0	354	356	0	347	350
MPPNALS-ETGVLFETE----NEIAVQELPGNVQKPDNRKLELVWRNIILMGYLHIAGVYGAYLMATSAMWKTVFFSIAMYQMGGLGITAGAHRLWAHKSYKAKWPLTLLLTIFNTIAFQDAVVDWARDHRVHHKYSETDADPHNAKRGFFFAHVGWLLCRKHPEVKAKGKGIDMSDLYADPILKFQKDYYLIVMPLICFVIPTIIPMYFWDETFQNAFFL-NLFRYVWTLNITWLVNSAAH-MFGDKPYDKYINPAENKTVAVLALGEGWHNYHHTFPWDYKTSELGKYSVNLSCLFIDFMAKLGLAYDMKTVSVDMIKKRVERTGDGTHELWGWGDKDQPAEERNEAIILNRK-
>UPI000C251D2F	445	0.569	2.374E-136	0	354	356	0	348	350
MAPNTSNIPTGVLHEHD----DEVSANFIPPEVVKPSERKLILVWRNIILFAYLHAVAVYGLYLMFTSAKLVTSIYGIILYQLGGLGVTAGAHRLWAHRSYKAKWPLKVLLTAFNTLAFENSVIEWARDHRVHHKFSETDADPHNAKRGFFFSHVGWLLCRKHPEVKSKGKGIDMSDLEEDPILKFQDKHYMILMPLVAFVIPTLAPMYFWNETFVNSLCI-NIFRYVLTLNATWLVNSAAH-LYGHKPYDRYINPAENLSVSILALGEGWHNYHHTFPWDYKTSELGKYSVNFSAAFIDFFAKIGWAYDLKTVSEEMIKKRVLRTGDGSHEIWGWGDKDQLKEDYDDVVITHKK-
>A0A2S2Q438	445	0.589	2.374E-136	0	353	356	0	362	367
MAPNMTKRSVGspsVLFNEDGtepsVVDEGNQIAEGEtienSKYKPYR-YQRQIVWRNVALFAYLHIAALYGAYLMFASAKIATSIWAILLYQMSGLGITAGAHRLWAHRSYKAKLPLRIILMIFNTIAFENHIYEWARDHRMHHKYSETNADPHNAKRGFFFSHVGWLLCRKHPEIKEKGRGIDMSDLDRDPVVKFQTTYYLLLMPVLCFLIPTCVPVFLWGETWGNSWFVATMFRYTFTLNMTWLVNSAAH-MWGDKPYDKFINPAENIGVALGALGEGWHNYHHVFPWDYKAAELGNYRANLTTGFIDFFSKLGWAYDLKTVSMDMIRKRVDRTGDGSHGIWGWEDKELSPEDRQEAIIINR--
>B4NJM7	445	0.571	2.374E-136	1	353	356	9	370	374
-PPNTlpstypdiddkSSKQTGVLFEADADTVDGALATDIRPL-KKAEKRKLALVWRNIILFGYLHLAALYGGYLLLFQAKWTTIAFAFALYSMGMIGITGGAHRLWAHRSYKAKWPMRLILIIFNTIAFQDAAFHWARDHRVHHKYSETDADPHNATRGFFFSHVGWLLCKKHPDVVAKGKGLDLSDLRADPILMFQKRHYMILMPLACFILPTLIPVYYWDESLLNAWFVATMFRWCFQLNTTWLVNSAAH-KFGNRPYDKTINPSQTAMVAFFTFGEGWHNYHHVFPWDYKTSEWGNYSLNLTTAFIDLFAKIGWAYDLKTVAPDTIERRVRRLGDGTHEIWGWGDKDITTEDTQAVLLVNK--
>D6X4Z9	445	0.574	3.252E-136	0	354	356	0	347	353
MPPYV-SHVTGVLDEND----EEVSTKNILPEVTKPENRKLQLVWRNIILFAYLYLASFYGLYLMFTSAKLATSIFAYFLYQLGGFGITAGAHRLWAHRSFKAKWPLRLLLAFCNTLAFEDSVIDWSRDHRVHHKFSETDADPYNAKRGFFFSHIGWLLCRKHPQVKEKGKQIDLSDLYQDPILRYQKKYYLFVMPVICFVLPTAAPMYFWGESFKNAFFV-NLFRYCFTLNSTWLVNSAAH-LWGSKPYDKFINPAENFAVSVLALGEGWHNFHHTFPWDYKASELGKYSVNFSSAFIDFFAKIGWAYDLKTVSEDLVKKRVLRTGDGSHHVWGWGDMDQALEDYEGAIIKHRK-
>A0A1E1VYJ4	444	0.584	4.454E-136	0	355	356	0	350	352
MAPNATD-VNGVLFESDAVTPDMALPN---TPVAQADNTPKQYVWRNIILFAYLHLAAVYGGYLFLFSAKWQTDLFAYILYVMSGLGITAGAHRLWAHKSYKAKWPLRLILVIFNTIAFQDSAIDWARDHRMHHKYSETDADPHNATRGFFFSHIGWLLVRKHPELKKKGQGLDLSDLYADPILRFQKKYYIYLMPLACFVMPTVVPVYLWGESWTNAFFVCALFRYAFILNVTWLVNSAAH-KWGDKPYDKSIKPAQNLSVSVFALGEGFHNYHHTFPWDYKTAELGNNSLNFTTNFINFFSKIGWAYDLKTVSDEIVKARVERTGDGSHHLWGWGDKDHDQKEINAAIRINPKD
>UPI000B93882C	444	0.595	4.454E-136	0	353	356	0	363	367
MAPNMTKRPVGapsVLFNEDDsepsVVDEGNQIAEGEtvenNKYKPYR-YQRQIVWRNVALFVYLHIAALYGAYLMFASAKIATSIWAILLYQMSGLGITAGAHRLWAHRSYKGKLPLRIILMIFNTIAFENHIYEWARDHRMHHKYSETNADPHNAKRGFFFSHVGWLLCRKHPEIKEKGRGIDMSDLDRDPVVVFQMTYYLLLMPVLCFLVPTCVPVFMWGETWSNSWFVAAMFRYTFTLNMTWLVNSAAH-MWGDRPYDKFINPSENIGVALGALGEGWHNYHHVFPWDYKAAELGNYRANLTTGFIDFFSKVGWAYDLKTVSMDMIRKRVDRTGDGTHsHIWGWEDKELSPEDREEAVIINR--
>UPI0006B709CE	444	0.574	4.454E-136	5	354	356	27	374	377
-----TDNSTGVLFEQDAETYDGGLVKDI-EKLKKAEKRRIKLVWRNITAFVYVHLAAVYGLWLMLTSAKWQTITCAMLLYAISGLGITAGAHRLWAHRSYKAKWPLRVILMIFNTIAFQDAAYHWARDHRVHHKYSETDADPHNATRGFFFSHIGWLLCKKHPQVKAKGKGMDLSDLRADSVLMFQKKYYMILMPILCFLIPTLIPMYAWNEKFVNSWFVVAMFRWCFTLNVTWLVNSAAH-KFGGKPYDRFINPSENKSVALFAFGEGWHNYHHVFPWDYKTAELGDYSLNLTTAFIDFFAKIGWAYDLKQVSHDIIEKRVKRTGDGTHATWGWGDKDQSKEEMADALITHKK-
>UPI00178247BD	444	0.570	6.100E-136	6	354	356	33	379	382
------SKQTGVLFECDADTADGALAIDV-NLRKRAEKRKLKLVWRNIILFGYLHVAALYGAWLLFTSAKWPTVFFSIFLYSIGVLGITAGAHRLWAHRSYKAKWPLRLILIAFNTCAFQDAAYHWARDHRVHHKFSETDADPHNATRGFFFSHVGWLLCKKHPDVIAKGKSLDLTDLHADRILMFQLKHYMLLMPLACFILPTVIPMYFWDESFINSWFVATMFRWCVLLNVTWCVNSAAH-KFGGRPYDKSINPSENPGVALFAFGEGWHNYHHVFPWDYKTAEWGNYSMNLTTAFIDFFAKIGWAYDLKSVSSEIIEKRVARTGDGSHELWGYGDKDITKEDEQGIITINKK-
>A0A2R7W9M0	444	0.585	6.100E-136	0	354	356	9	348	389
MAPNSNAGLM------DY-----PLSNENINTVPNK--FRVQIVWRNVMLFIYLHVAAVYGAYLMIFSAKWPTVLWAFFLYQFSALGITAGAHRLWSHKSYKAKLPLKIILAIFNTISFQNSIYEWSRDHRLHHKYSETDADPHNATRGFFFSHIGWLLCRKHPLVKEKGKGIDMSDLEQDGVVMFQRKHYLKLMPFACFLFPTFVPMYYWGETFWNAWFVATMFRYAWSLNMTWLVNSAAH-MWGNKPYDMHINPSENLFVALGSVGEGWHNYHHVFPWDYKAAELGNYKVNFTTAFIDFMAKIGWAYDCKTVPDKMVRTRAMRTGDGSHP-WGWGDKDITEEERKAAATLYQK-
>A0A224XT02	443	0.597	1.144E-135	0	352	356	0	342	348
MAPNITTTP-----------AANDCPTNTPENLPiqKVPEYKLQIVWRNVILFAYLHLAGLYGAYLMLFKAHWLTVGWAIILYYFSALGITAGAHRLWSHRAYKARLPLKIFLAFCNTISFQNDIFEWARDHRVHHKFSETDADPHDARRGFFFSHIGWLLCRKHPNVKEKGKVIDLSDLYADPVVMFQKKYYLLLMPLACFLMPTTIPMYYWNESFLNSWFVAAMFRYAFVLNMTWLVNSAAH-MWGNKPYDMTINPAENLGVALGAAGEGWHNYHHVFPWDYKAAELGNYKANFTTGFIDFMYRIGLAYDLKSVPQEVVKKRCTRTGDGTHQVWGWGDKDITTEELNDAVIVN---
>A0A8D8UE22	442	0.567	2.940E-135	0	342	356	0	351	352
MAPNTSSAPTGVLFEGDsthtdtmshiHQSASEDL-AEACAKESPEKEYRIVPVWRNVILFAYLHLAAVYGAYLIFSSAKLPTTIFAILLYQAGATGITAGAHRLWAHRAYKAKAPLKLILLLFNTLAFQNHVYEWARDHRVHHKFSETNADPHNAKRGFFFSHMGWLMCRKHPDVIAKGRCIDLSDLKEDKLVMFQKRHYMKLMPVICFVLPTVVPMFCWGESFLNAWFVATMFRYTLTLNVTWLVNSAAH-MWGQRPYDKFINPSENLSVAILALGEGWHNYHHVFPWDYKTSELGTYSTNFTTAFIDFFARIGWAYDCKTVSPAMVATRAQRTGDGSHKdVWGWGDKDMSQ-------------
>UPI0007E64900	442	0.583	2.940E-135	10	354	356	51	385	388
----------GVLFEGD----------EGNQSFqKCADGRKVKLVWRNILAFGYLHLAAIYGLYLLVTSAKWVTIGFAFVLYVCSGLGITAGAHRLWAHRSYKAKWQLRLLLVIFNTIAFQDAAYHWARDHRVHHKFSETDADPHNATRGFFFSHIGWLLCKKHPEVKAKGQGIDLSDLRADPILMFQKRYYLYLMPFACFVLPTMIPIYFWDESIMNAWFVATMFRWCFILNVTWLVNSAAH-KFGGRPYDQFISPTQNISVAVLAFGEGWHNYHHVFPWDYKTAELGFYSLNFTTFFIDCFSKIGWAYDLKTVSPAIIEKRVKRTGDGTHPTWGWGDKDQPKEEIEEALIMHRK-
>A0A1J1HM95	442	0.592	2.940E-135	7	354	356	394	742	745
-------TKSGVLNEHDAETIDGGLAKRQ-EG-YAGR-RKIRLVWRNILLFTYLHVAAVYGLWLMLVSAQWKTCIFAFFMYSISGLGITAGAHRLWAHRSYKARFSLRVMLMIFNTIAFQDAAMHWARDHRVHHKYSETDADPHNATRGFFFSHIGWLLCRKHPAVKEAGSKLDISDLKADPVLRFQQKYYLILMPILCFVIPTMIPIYCWGESFKNAFFVATMFRYTFILNVTWLVNSAAH-KWGDKPYDKEINPSQNPSVAILALGEGWHNYHHVFPWDYKTAELGNYRMNLTTAFIDFFAKVGWAYDLKTVSKDIIEKRVERTGDGTHEhsrknTWGWGDSDQSQDERELAKIINKK-
>A0A8J5R5W9	441	0.576	4.026E-135	0	353	356	0	340	345
MAPNVTTALTT-LCEEDLA-----------KSPPSKPVYKRKIVWFNVYAFCVLHATAFYGIYLAFTSAKLITTFYAFILYQCGGIGVTAGAHRLWSHRAYKAKLPLKIILMIFNTLAFQNSIYEWARDHRVHHKYSETDADPHNANRGFFFAHVGWLLCKKHPDVKEKGKGIDMSDLEADPVVAFQHKYYLILMPLICFIVPGIVPVYFWGESWSNAYFVGVFLRYVWTLHMTWLVNSAAH-FFGHRPYDKYTNPSENLLVAFGALGEGFHDYHHVFPWDYKAAELGKYWGNTTTAFIDFFTLLGWAYDTKVVSQDIIKQRVLRTGDGSHPVWGWGDKDQTPDNRESAVTTNK--
>A0A6J2TTD4	441	0.543	4.026E-135	0	353	356	0	363	367
MPPNIVSTPrtvdelakeskqTGVLFECDADTPDGALAGNVRQFQKAEK-RKLKLVWRNIVLFAYLHLAALYGGYLFFFKAKWATVFFSILLYTCGVLGITAGAHRLWAHRSYKAKWPLRLILIVFNTIAFQDAAFHWARDHRVHHKFSETDADPHNATRGFFFSHIGWLLCRKHPDVVAKGKSLDLSDLRADPIVMFQRRHYMVLMPLACFILPTLLPIYLWDESFFNAWFVATMFRWCFLLNVTWCVNSAAH-KFGGRPYDKNINPSQCPAVSAFTFGEGWHNYHHVFPWDYKTSEWGKYSMNMTTAFIDFFAKIGWAYDLKSVAPGTIERRVRRTGDGTHELWGWGDKDFSAEDEKDVLFVKK--
>K7PCS3	441	0.603	7.553E-135	0	354	356	0	349	352
MAPNI-SAPTGVLHETDEeVSVPQLQQREEKAA-TPKPP--LKIVWRNVIIFVYLHTVSLYGIYLIFSSAKIATTILAFFLYNLGGLGITAGAHRLWAHRSYKAKWPLRLLLTTFNTLAFQDAVVDWARDHRVHHKYSETDADPHNATRGFFFAHVGWLLCRKHPDVKAKGSGIDLSDLYSDPILRYQKKFYLLLMPLVCFVVPTSIPMYLWNETFMNAFCV-NLFRYTFTLNATWLVNSAAH-LFGDKPYDRFINPAENVSVAVLAMGEGWHNYHHTFPWDYKTSELGKYSTNVTTAFIDLMAKIGWAYELKTVPMEMIKKRVERTGDGTHELWGWGDKDQPIEERKDALITHVK-
>B7SB91	440	0.558	1.034E-134	0	354	356	0	354	357
MDLNEESAPSGVLFEEDVAEQEAKMANGGpKKGKKLEEPYRLEIVWFNVLWFVLLHAGALYGVYLIFASAKIYTTLYGFLLCELSLLSITAGVHRLWAHRAYKAKWPLRLTLMVLNLLAYQNSIYEWARDHRVHHKFSETNADPVNAKRGFFFSHVGWLLCRKHPEVRAKGGRIDLSDLERDPIVMFQKRHYYKLVPFVSFVIPTLIPMYFWGETLSNSWYVSTMFRYCLSLNLTWLVNSAAH-MWGNKPYDKNINPVENLAVAIGSLGEGWHNFHHVFPWDYKTSELGNYSLNFTNAFIDLAVLLGLAYDLKTVPVSMIKTRVGRTGDGSHDVWGWGDKDLPKELADQTMIENRK-
>A0A8I6S3N4	440	0.513	1.034E-134	0	354	356	32	393	396
MAPNLSGATTGLfLTEAEVIS---KTPTTTQEPTKP--QYEWKIVWRNVLAFAYLHIGAFYGLYLLFTQALAQTILFTVVLIYLGGMGVTAGSHRLWSHKSYKAKWPLRLMLAIFQTLAFQNHIYEWVRDHRVHHKFTDTDADPHNSKRGFFFSHMGWLVIKKHKDVMNKGKTVDMSDLEQDWVVMFQKKTYAVLLPLICFILPTFIPVYYWDEKPWTAWYVAAIARYTLSLHGTWLVNSAAH-MYGTRPYDRTISPRENLSVAILAFGEGWHNYHHAFPWDYKTSEFSGYSTNFTTAFIDFFSKIGWAYDLKTASIEMVKKRAARTGDGgyesakrsdhTHdgEVWGWDDKDMTQEEKNMVLITNQK-
>A0A0A1X726	440	0.572	1.034E-134	9	354	356	51	394	397
---------TGVLFEYDADTADGALNIDVLQ-RKRAEKRKLKLVWRNIIIFGYLHLAALYGAWLFFTSAKWPTVFFSIYLYSIGVLGITAGAHRLWAHRSYKAKWPLRALLIAFNTCAFQDAAFHWARDHRVHHKFSETDADPHNATRGFFFSHIGWLLCKKHPDVIAKGKSLDLTDLHADRILMWQLKHYNILMPLACFILPTVIPMYFWNETLINSWFVAAMFRWCFLLNVTWCVNSAAH-KFGGRPYDKNINPSQCPSVSAFAFGEGWHNYHHVFPWDYKTAEWGNYSLNLTTAFIDFFAKIGWAYDLKTVSADIIEKRVKRTGDGSHELWGYGDNDITKEDQEGIITINKK-
>Q6A4M6	440	0.586	1.417E-134	0	352	356	0	347	353
MPPQGQSPPSWVLEESDAATDDKDVAVPVPPSAE-KR--KLDIVWRNVILFLLLHTGAVYGGYLFFTKAMWATKFFAIFLYLCSGLGITAGAHRLWAHKSYKARLPLRILLTLFNTMAFQDSVLDWARDHRMHHKYSETDADPHNATRGFFFSHVGWLLVRKHPQIKAKGHTIDMSDLCSDPVLRFQKKYYLTLMPIFCFILPTYIP-TLWGESLWNAYFVAAIFRYCYVLNVTWLVNSAAH-KWGDRPYDKNINPVETKPVSLVVFGEGFHNYHHVFPWDYKTAELGGYSLNITKLFIDTMAKIGWAYDLKSVSPDIVEKRVKRTGDGSHEVWGWDDKDVPPEQKAAATIIN---
>UPI0006C9C55C	440	0.517	1.417E-134	0	352	356	0	366	377
MSPNLFGTTAAVISEasqtPDLKVKSNGSSTSYLNNKENNKKYPWKIVWRNVIAFLYLHFGALYGLYLFFDGAKFLTVLWTILVACSAAVGITAGAHRLWCHRAYKAKWPLRVILMIFQTTAFQNHLYEWVRDHRVHHKFTDTDADPHNAKRGFFFSHMGWLLLRKHPDVISKGASVDMSDLDSDPVVVWQRRLYIILMPLFCFVIPAWIPCYFWNENPMNSW-YATIFRYTLSLNITWLVNSAAH-IWGTRPYDESISATDNVRVALGAFGEGWHNYHHVFPWDYKAAELGDYSVNFSTAFIDFFAKIGWAYDLKTVPLEMIEKRAKRTGDGTriehddsenhHEgaIWGWGDKDMHQEDIEMVHIIN---
>UPI00187D7FD8	439	0.558	1.940E-134	0	353	356	0	352	358
MAPNaTNVECTGVLNEQDAETIDGGLARDIAPLIKTqQRPYK--LVWRNIIAFTYVHIAAVYGLWLLLTAARFYTIIFALVLYTMSGLGITAGAHRLWAHRSYKAKLPLRILLAVFNTIAFQDCALHWARDHRVHHKYSETDADPHNATRGFFFSHIGWLLCKKHPEVLEKGKGLDISDLQADPVLVFQRKYYMILMPLACFVIPTMIPIYLWNETLVNSFFVATMFRWTFILNVTWLVNSAAH-KWGDKPYDVNINPSQNPSVAVFAFGEGWHNYHHVFPWDYKTAELGNYRLNLTTAFIDFFAKIGWAYDLKSVSEEIIKTRVNRTGDGSHPTWGWGDKDQDKIEVDNAKITHQ--
>UPI000C20E63F	439	0.552	2.657E-134	0	354	356	0	343	346
MPPN----ETGVLHETDIVDTQN---VNINNHETKPREYK--YVWRNIILYIYLHVVSFYGVYVLFTSAKFLTIILGFILLNMGNLGITCGAHRLWSHKSYKAKTPLKILLVIMQTLAFQNSAIEWARDHRVHHKFSETNADPHNATRGFFFSHVGWLLTRRHPDVKEKGKGVDISDLTSDPILRFQQKHYVPLMIFTSFVLPTVLPMYLWNEGFVNAWVL-NLLRYCLGLNITWLVNSVAH-MFGDKPYDKFINPGENFSVALLALGEGWHNYHHTFPWDYKTSELGKYSTNMSTLFIDFMAKIGWAYDLKTVSEDMIKKRVKRTGDGTHNLWGWTDKDMPKEDIQDAITLNKK-
>UPI000E6D7824	439	0.570	2.657E-134	0	352	356	0	344	350
MPPQgENS---WVLYETD-AAAEDKTPTIVAPS---AQKRELQIVWRNVAIFAYLHTAAVYGAYLFLTQAKWATCAFAFVLYLCTGLGITAGAHRLWAHKSYKARWPLRVLLTIFNTIAFQDSVIDWARDHRMHHKYSETDADPHNATRGFFFSHVGWLLVRKHPQIKAKGHTIDMSDLWADPILRFQKQNYTILMPLACFIMPSVIPM-LWGESLWNGYFVCAIFRYVYVLNVTWLINSVAH-MFGNKPYDKNINPVENISVALTALGEGFHNYHHTFPWDYKTAELGHYTFNFSKLFIDTMAKLGLAYDLKTVSRDVIEKRVKRTGDGSHEVWGWGDKDIHPEDKEATTVVN---
>A0A6J2X6A7	439	0.564	2.657E-134	0	355	356	0	352	354
MPPRPREKQpletleaTGVLFESDDVSSE-KFAQE--EKVEP-RTY--EIVWFNVTLFVILHCVALYGVYLSFTSAKLATTIYAIILYQMGAFGITAGAHRLWSHKAYKAKWPLKLILVLCQTLAHQNSVIEWSRDHRVHHKYQETDADPHNAKRGFFFSHMGWLMCKKHDDVKDKGKGIDMSDLFAEPILRLQHKYFYYLMPIGCFLLPTLWPIVLWGETLGNAYCL-NITRYVITLHATWLVNSAAH-MWGSKPYDKYINPTENLFVSMFAIGEGWHNYHHTFPWDYKTAEYG--RLNWTMAVINLFSKIGWAYDLKTVSPEMIEKRVKRTGDGSHEIWGWGDKDQSPEDRRNAVIINKKD
>UPI00187D7B39	439	0.554	3.640E-134	0	353	356	0	352	358
MAPNaTRSECTGVLNEHDAETIDGGLAKDIAPLMGHKKQ-PLKLVWRNIILFAYVHVAAVYGLWLLLTAAKFYTFFFSVVLYLSSGLGITAGAHRLWAHRSYKAKLPLRILLTAFNTMAFQDCAIHWARDHRVHHKYSETDADPHNATRGFFFSHIGWLLCKKHPDVIEKGKGLDISDLTTDPVLAFQRKHYLILMPLACFVFPVLVPMYLWNESFLNAFFVAAMFRWTFVLNATWLVNSAAH-KWGDRPYDVNINPSQNPSVALFAFGEGWHNYHHVFPWDYKTAELGNYELNFTTAFIDLMAKIGWAYDLKSVSKDIIKTRVERTGDGTHATWGWGDRDQDKIELKHATITHQ--
>UPI0006C95214	437	0.518	9.350E-134	0	355	356	0	370	371
MAPNLfgNSA---TLFlEASQQAASQGKSQNEPatsraSVEKPEQKYSWKIVWRNVFAFVYLHIGALYGMYLLYTGAKFLTFVWTILIAMASALGITAGAHRLWAHRSYKAKWPLRIILMIFQTIAFQNHLYEWVRDHRVHHKFTDTDADPHNAQRGFFFSHMGWLLIRKHPDVINKGAVVDMSDLDADPVVVWQRRLYIILMPLFCFLLPAWVPCYFWNENGMYSW-YATIFRYTLSLNLTWLVNSAAH-IWGNKPFDDTISATDNIRVAMGAFGEGWHNYHHVFPWDYKAAELGNYRANFTTAFIDFFARIGWAYDLKTVPTTMVEKRAARTGDGSriaqispnhhHEnaIWGWGDRDMRQEDIDFAEVINKSD
>UPI001F0293B0	437	0.598	1.281E-133	0	350	356	6	349	358
MAPNIISSPIGILFKGE-KIDDQPV-----EISKEKEIYKRNIIWRNVAIFSGLHIGAVYGAYLALTSAKLLTTLFSILLSMWSGIGITAGAHRLWAHRSYKAKWQLRLILIIFNTIAFQDAAIDWARDHRVHHKYSETDADPHNAKRGFFFSHVGWLLLRKHPDVKQKGKGIDMSDLKSDPIIAFQKKYYFILMPLMCFILPSLIPMYCWNETFLNSYFIPVVFRYVFTLNTTWLVNSAAH-LFGNKPYDKYINPSENKGVAMMSLGEGWHNYHHVFPWDYKTSELGNYRYNITTAFIDFFAKIGWAYDLKSVSKDTIKSRVLKSGDGTHDVWGWGDKDQTQEEKQHAVV-----
>A0A2P8ZGJ8	437	0.503	1.281E-133	0	353	356	0	379	382
MAPNLTTTTALFLAQADVykseAGTSSGVTQRQKQNQKKSDlnenehqqaEYKWNIRWRNVFAFIYLHVFGVYGLYLAFTAAKWQTSVWAVYVASMAAMGVTAGAHRLWCHRAYKAKWPLRLILCILQTVAFQNHIYEWVRDHRVHHKFCDTDADPHNSKRGFFFSHIGWLMIRKHPDVKEKGKTVDMSDLESDPIVVWQRRTYLLVMPLLCFYVPAYVPCYFWNEDPWTSWYVASIMRYTLSLNITWLVNSAAH-MWGTKPFDKTISGVESLTVGILAHGEGWHNYHHVFPWDYKAAELGTYRANFTTGFIDLFSKIGWAYDLKTVSDEMIKKRIARTGDGSrqieeviellHEhdnsLWGWGDKDMPEEDIKDVKIYNK--
>A0A8I6RWK6	436	0.585	3.290E-133	0	348	356	0	337	348
MAPNITSSP------EVTQCPVKPL-----ELMPEKEeEYKLTIVWRNVILFAYLHLAAVYGLYSLVFEAQWKTVLFVFVLYQMSALGITAGAHRLWSHRAYKAKLPLRILLAFFNTLAFQNHVIEWARDHRVHHKYSETDADPHNATRGFFFAHVGWLLCRKHPELKRKGKQIDMSDLENDPVLAFQKKYYLTLMPVVCFILPAIVPMYFWGETFTCAWFTASMFRYTLTLNLTWLVNSAAH-MWGNKPYDATINPAENLGVALGAAGEGWHNYHHVFPWDYKAAELGNYRANTTTAFIDLMAKIGWAYDLKTVPHEIINKRCQRTGDGTRPLWGWGDKDMTQEDAEGT-------
>A0A8J5AKJ4	436	0.576	3.290E-133	0	352	356	0	351	352
MAPKaTTSECTGVLNEQDAETIDGGLTKDITPLTLAK-PRKYEWVWRNIAAFSFLHLSAIYGIYLLFTSAKLYTIIFAVVVYFISILGITAGCHRLWAHRSYKAKLPLRILLVAFNTIAFQDCALHWARDHRVHHKFSETDADPHNAKRGFFFSHVGWLLCKKHPDVIEKGKSLDISDLLADPVLIFQRKYYMILMPLACFILPTIVPMYFWNETFLNSFFVSTMFRWTFVLNFTWLVNSAAH-KWGHRPYDVNINPAQNPIVSILVLGEGWHNYHHVFPWDYKTAELGNYRANYTAAFIDFFAKIGWAYELKSVSHEIVKTRVERTGDGSHAIWGWGDKDQDEKDVEFATITH---
>A0A1I8P247	436	0.536	3.290E-133	0	354	356	0	366	369
MPPNanatVNDnehistvpenTATGVLSEQEAETIDGGLAKDIAPL-KKASERKLELVWQNIIGFIYLYCATFYGFYLMATSAKWQTNICGLLLTYLTGFGITAAAHRLWAHKAYKANLPMRIMLIIFNTIAFQNSVYVWARDHRVHHKFSETDADPHNATRGMFFSHIGWLMCKKHPEVKEKGKTIDMSDLEADPIVMFQHKYYYLLMPIACFVFPAWLPMYFWNETFSNAWHICVLARWCFLLNSAWLINSAGH-KYGSKPYDKNYNPAENAFIAILTLGEGWHNYHHVFPWDYKTSELGNYSMNYSTAFIDFFAKLGWAYDLKTVSEDIIRKRCQRTGDGTHPIWGWGDKDQDKEEMRDAVIINKK-
>UPI0014794F74	436	0.513	3.290E-133	0	355	356	13	388	389
MAPNLFGTSATLYLEASQQdVHQDKSTTEKSNSQKvllqksstAKPKYKWNIVWRNVIAFIYLHIGALYGFYLFFNGTKFYTFLWTFAVACAAALGITAGAHRLWAHRTYKAKWPMRFVLMICQTIAFQNHIYEWVRDHRVHHKFTDTDADPHNAQRGFFFSHMGWLLVRKHPDVIKKGATIDMSDLEADPLVVWQRRLYLFLMPLCCFIIPMWVPCYFWGEKPFNSW-YSTVFRYTLSLNLTWLVNSAAH-IWGMKPYDKTIGPTENISVAICAFGEGWHNYHHVFPWDYKAAELGNYRTNFTTGFIDACSRIGWAYDMKTVPVEIVKKRAARTGDGtkydkteahhhSHEnmKWGWGDADMQPEEIQEVEIINKSD
>A0A7G5SZK3	436	0.571	4.505E-133	0	355	356	0	350	352
MPPQGQDRESWVLYENDEKA-DGGAYVPVPPSAE-KRVWK--IVWRNVILFALLHIGGVYGAYLFLFKAMWTTDLFAVLLYLASGLGITAGAHRLWAHKSYKARLPLRILLTIFNTIAFQDSVIDWARDHRLHHKYSETDADPHNATRGFFFSHVGWLLVRKHPQIKEKGPTIDLSDLRNDPVLHFQKKHYLILMPLACFVLPTYIP-TLWGESLWNAYFVCAIFRYVYVLNVTWLVNSAAH-AWGSKPYDKHINPVETKPVSLVVLGEGFHNYHHTFPWDYKTAELGDYSLNLSKLFIDTMAKIGWAYDLKSVSPDVIEKRVKRTGDGSHHVWGWDDKDVPLEEKKEATIVNpSKD
>A0A834ISA2	435	0.550	6.170E-133	0	354	356	0	348	351
MAPNAILMPTGVLNENdDEVCSTVPSTQENKS-----QQRKIEVVWTNVTIYIFLLLTALCGLVLTFTSARLYTTIYAVILYHLSCLGITAGAHRLWSHRSYKVKWPLKIILVICNTLAHENSIIVWARDHRVHHKYSDTDADPHNAKRGFFFSHVGWLLCKKHPEVKSKGKLLDISDLYTDPIVYFQHKYYMILMPLICFILPTYFPMVLWNETLRNSFCL-NILRYVCSLNAAWSINSLAH-MWGNKPYDKSIVPVENKIVSIIALGEGWHNYHHAFPWDYKTSELGKYSTNFSTLVIDGFAKIGWAYDLKTVSAEMVQKRVQRTGDGSHNIWGWGDKDQPKEDYEKVKIIHRK-
>A0A7E5VW35	435	0.567	6.170E-133	0	352	356	4	351	357
MPPQ---GQTGgswVLYETDAVNTDTDAPVIVPPSAE-KREWK--IVWRNVILMGMLHIGGVYGAYLFLTKAMWLTDLFAFFLYLCSGLGITAGAHRLWAHKSYKARLPLRLLLTLFNTLAFQDAVIDWARDHRMHHKYSETDADPHNATRGFFFSHVGWLLVRKHPQIKAKGHTIDLSDLKSDPILRFQKKYYLTLMPLICFILPSYIP-TLWGESAFNAFFVCSIFRYVYVLNVTWLVNSAAH-LWGSKPYDKNINPVETRPVSLVVLGEGFHNYHHTFPWDYKTAELGDYSLNFTKMFIDFMASIGWAYDLKTVSTDVIQKRVKRTGDGSHAVWGWDDHEVHQEDKKLAAIIN---
>R4G4I7	435	0.581	8.451E-133	0	350	356	0	340	348
MAPNITTSP---------AANDCPAKNPEEEPIQKVQEYKLQIVWRNVLLFAYLHLAAVYGAYLMIFEAKWFTVAWTILLYYTSALGITAGAHRLWSHRAYKARLPLKILLAFCNTISFQNHIFEWARDHRVHHKFSETDADPHDARRGFFFSHVGWLLCRKHPNVKEKGKVIDLSDLYADSVVMFQKRHYLILMPLACFIMPTMVPMYFWNETFLCSWFVATMFRYAFVLNMTWLVNSAAH-MWGNKPYDMTINPSENLGVALGAAGEGWHNYHHVFPWDYKAAELGNYRANFTTGFIDFMSRIGMAYDLKTVPKEVIDKRCARTGDGTRQLWGWGDKDLTKEEINDAVI-----
>A0A6P8JZI5	435	0.551	8.451E-133	0	353	356	0	358	361
MAPysriyhqDESSKETGVLFEDDAQTVDGDLTTD-RFQLKRAEKRRLPLVWRNIILFALVHLAALYGLHSIFTRAKLATTLFAAVLYIIGMLGVTAGAHRLWAHRTYKAKWPLRLLLVIFNTIAFQDAVYHWARDHRVHHKFSETDADPHNATRGFFFSHVGWLLCKKHPDIKEKGRGLDLSDLRADPIMMFQRKHYYILMPLACFVLPTVIPMVYWNETLASSWFVATMFRWCFQLNMTWLVNSAAH-KFGNRPYDKSMNPTQNAYVSAFTFGEGWHNYHHAFPWDYKTAEWGRYSLNITTAFIDLFAKIGWAYDLKTVAPDVIQRRVLRTGDGSHELWGWGDKDLTAEDARNVLLVDK--
>UPI000C75B608	434	0.567	1.157E-132	0	353	356	0	346	349
MAPNI-STPTGVLHEYD----EEVDTKDIPPEVVETSDRKLELVWKNVIIFTCFHIVAVYGLYLMFTSAKIATSIFAVIMYQLGGLGITAGVHRLWSHRAYKANVPLRIILTIFNSIVYENSIIEWARDHRVHHKFSETDADPHNAKRGFFFAHVGWLLCRKHPEIKNKGKDIDISDLYEDSIIVFQDRYYMIVMPLACFIIPTLAPMYFWNETFVNAFCV-NIFRYVFTLNATWLVNSAAH-LYGQKPYDKYIYPSEHATVSFFALGEGWHNFHHTFPWDYKSSELGKYNANFSTAFINFFAKIGWATDLKTVSDDMVKKRVLRTGDGSHGIWGWGDKDQPKEDYNDALITHK--
>A0A2J7RI79	434	0.683	1.585E-132	0	353	356	0	353	357
MAPNVTTSPTEVSCTSDTTL---LSSNELKSdATKPCLKYRREIVWPNVVMHAYLNLAALYGAYLMLTSAKILTGIWAFILYEGGILGITAGAHRLWSHRAYKAKWPMRLVLMLLHTLAFQTSVHEWVRNHRVHHKNSDTDADPHNVHRGFFFTHYGWMLLRKHPAVKEKGKQIDTSDLDTDPFLIFQKRYYIIIMPLLCFLIPSAVPVYFWGDTWTNAYHIAAVLRQVITLHMTLITNSVTHWpgTWKKRPYDKNICPSENFLVSLLTLGEGWHNFHHVFPWDYKTSEIGNNRINPTTHFIDFCARIGWAYELKTVPMSMVRKRIERTGDGTHEIWGWGDTDMTIKDRNLAEVINK--
>E0VE42	434	0.561	1.585E-132	0	352	356	0	367	379
MAPNlVSVVPTGTIFENELPTG-KKEKVEE-EIVNGKSSHKA-IVWRNAILFAYLHVAAVYGLYLAITSAKLYTNLWAYALYVSGGLGITAGAHRLWSHKSYKAKLPLKIFLTICNTIAFQNSIWEWARDHRVHHKFSETDADPHNAKNGFFFSHVGWLLVKKHPDVRRKGKVIDMSDLDQDPVVAFQKKYYLILMPIGCFLIPTFVPVYFWGETWSNAWFVATLFRYCFTLNATWLVNSAAH-FFGSKPYDKNMNPAENLMVAVGALGEGWHNYHHVFPWDYKAAELGNYGYNFTTCFIDIMAKLGQAYDLKTVSPHIVIARAKRTGDGSyvppenvkiikedgHSidgdVWGWGDKDMKPEDIKAATIIN---
>A0A8I6RYY7	434	0.567	2.171E-132	0	354	356	0	344	347
MAPNMAPTPDN--SECTVQPLD--------PLPEKKQEYKVNIVWRNVALFAYLHLAAVYGLYLMLFEAKWLTVFFALVLYKLSALGITAGAHRLWAHKSYKAKLPLKVFLVAINTLAFQNHVIEWARDHRVHHKFSETDADPHNATRGFFFSHIGWLLCRKHPELKEKGKLIDISDLENDPVLAFQKKYYLILMPLTCFLFPTLMPMYMWGESLKCSWFTATMFRYALTLNVTWLVNSAAH-MWGQKPYDASISPVENLAVSLGAAGEGWHNYHHVFPWDYKAAELGNYRANTTTALIDLMAKIGWAYDLKTVPPEIVEKRSQRTGDGTRPLWGWGDKDMTQEDAEGTVqLLNTK-
>A0A7J6ZA14	434	0.594	2.171E-132	0	354	356	0	346	349
MPPN-NVKPTGVLFENDV-----DVPAEDEGPVKYKKTAETKLSWPMIIVYAYFHVVAVYGVYLIFASAKILTTISVVVLYELGILGITAGVHRLWSHRSYKAKWQLRLFLTILQTLSFQDPIIDWARDHRVHHKFNETDADPYNAKRGFFFSHIGWMFFHKHPEVKSKGKGIDFSDLYADPFLKFQKKYYFYIMPIMCFILPTFLPMYLWGETFYNSFTI-NILRYILTLNSTLAVNSVAH-RWGTKPYDKSLNPSENLTMSLLTLGEGWHNYHHAFPWDYKTAELGKYSTNLTTAFIDLMAKIGWAYDLKSASEEMIKRRVLRTGDGSHELWGWGDKDQPKEEKTEAIIEHRK-
>A0A069DSW7	434	0.512	2.171E-132	0	354	356	1	371	374
MSPNLSGTATGLfLAETEVIS---SLKPQQLQASKKSQgpHYEWQIVWRNVLGFVYLHVGALYGLYLAFTVGKSYTTLWAIFYASLGAMGITAGAHRLWAHKSYKAKWQLRLLLTIFQTIAFQNHVFEWVRDHRVHHKFTDTDADPHNSKRGFFFSHIGWLMVKKHADVKAKGKAVDMGDMEKDWVVMFQKKYYMIVMPVFCFAIPTMVPIYLWNEAVWNAWYIAGVLRYTLSLNGTWLVNSAAH-IWGTKPYDKNISPSENLSVAIVAFGEGWHNYHHAFPWDYKTSEFSGYKFNFTTAFIDLFARIGWAYDLKTAPLDMIEKRANRCGDGSrkmlysnkkekHrhshigEVWGWDDQDMTTEERQMAEIIHKK-
>UPI001F4F351F	434	0.513	2.171E-132	0	350	356	0	379	385
MAPNVTTlTLLG-MSETDsrpgLPALEKRSPPEpEPEKLPPPEpepeeleldlapNYEWRIVWRNVIAFVYLHTASLYGLYLAITTAKLLTVFWVYFLGGLGGMGVTAGAHRLWAHRSYKAKWPLRLLLVICNTIAFQNHIYEWVRDHRVHHKFTDTDADPHNSSRGFFFSHIGWLMVRKHPDVSEKGKKVDMSDLERDPLVMWQKRWYLFIMPLFCFVLPAWIPVRVWGEDPWVSWHVAAIFRYTLSLNCTWLVNSAAH-IWGVKPYDRNMSPVESVPVAVAAFGEGWHNYHHVFPWDYKAAELGNYRLNFTTAFIDFFAWLGWAYDLKTVPERMALSRAARCGDGSHPrlqrrkshgaqpaIWGWGDPDMPADEVRDANV-----
>UPI000DBED095	433	0.572	2.973E-132	0	350	356	0	344	352
MTSNIIRVPAEMLFEEETVAEQQSI-----ETMKEQPKYVIHIIWRYVMLFLYLHIASLYGIYLAFTSAKLVTVIFAILLYQISCFGITAGAHRLWSHRSYKAKWPLRLLLVILNTTAFQNSVIDWAKDHRIHHKYSDTDADPHNSNRGFFFSHMGWLLCRKHPEVMKKGKAIDISDLKSDPMLVFQKKYYALLMPLMCFILPTVIPVVCWNETWTNAYFIPTILRYIFTLNVTWLVNSAAH-FFGNKPYDKYIKASQNKSVAIMISGEGWHNYHHVFPWDYKTAEYGNYSFNITTAFIDFFAKIGWAYDLKSTSEDMVRKRVEKTGDGSHDLWGWGDNDQTQEERNQMIV-----
>UPI00187D82F7	433	0.560	2.973E-132	0	354	356	0	353	356
MAPNaTTSECTGVLNEYDAETIDGGLVKDNTPLTRsNPRQY--QLVWRNIAAFSFLHLSAIYGSYLLFTSARVYTIVFAMVLYCISVLGITAGAHRLWAHRSYKAKLPLRVLLTVFNTIAFQDCAIHWARDHRVHHKFSETDADPHNAKRGFFFSHVGWLLCKKHPDVIEKGKSLDISDLLADPVLVFQRKHYMILMPLACFILPTLAPIYIWNETFLNAFFVATMFRWTIILNVTWLVNSAAH-KWGDKPYDVSINPVETATVALFAFGEGWHNYHHVFPWDYKTAELGNYRANYTTAFIDFFAKIGWAYELKTVSDAIIKRRVERTGDGSHATWGWGDKDQDRNEVKYATITHRK-
>A0A0M4EH83	433	0.537	2.973E-132	0	354	356	0	369	372
MPPNAVSSPsvdqalsaeetreeskqTGVLFEADADTNDGALDVDVVQL-KRAETRKLKWVWRNIILFAYVHLAALYGGFLLLTQAKWATVAFSAALYIMGMLGITAGAHRLWAHRSYKAKWPMRLILIVFNTIAFQDAAYHWARDHRVHHKFSETDADPHNATRGFFFSHVGWLLCKKHPDVVAKGKSLDLSDLRADPILMFQKRHYYTLMPLACFILPTVIPFYGWNESLLCSWFVSTMFRWCFQLNMTWLVNSAAH-KFGGRPYDKHINPSQSPYVSAVTFGEGWHNYHHVFPWDYKTAEWGRYSLNMSTAFIDMFAKIGWAYDLKSVAKETIERRVRRTGDGTHELWGWGDKDLTADDAKLVLLVGKK-
>A0A7M7H993	433	0.538	2.973E-132	0	355	356	0	371	372
MAPNLfgNSaalfleaAQQGI-PEEKPVSNSKPTYLEAQKSDKSK--YTWKIVWRNVIAFVYLHVGALYGFYLFFHGAKILTVLWTILIACSAALGITAGAHRLWCHRAYKAKWQLRLILMIFQTIAFQNHLYEWVRDHRVHHKFTDTDADPHNAKRGFFFSHMGWLLVRKHPDVIAKGASVDMSDLETDPIVVWQRRLYIILMPIFCFLLPAWIPCYFWGENGMYSW-YATIFRYTASLNLTWLVNSAAH-IWGTRPYDETISATDNIRVALGAFGEGWHNYHHVFPWDYKAAELGDYKANFTTAFIDFFARIGWAYDLKTVPVELVEKRAARTGDGnrikqsspehSHEdaIWGWGDKDMHQEDIEYATIINKAD
>UPI001C8AC968	433	0.600	2.973E-132	5	354	356	30	376	379
-----SSKQTGVLFEADVETNDGALATCTVE-FKRAEKRKLELVWRNIILFGYVHLAALYGVYLMFTQAKLATTVFAAALYVCGMLGITGGAHRLWAHRSYKAKWPMRLILIVFNTIAFQDAAYHWARDHRVHHKFSETDADPHNATRGFFFSHVGWLLTKKHPDVKAKGKILDLSDLHADRILMFQKKHYYVLMPLGCFILPTLIPMVCWNESFTCAWLVAAMFRWCFQLNMTWLVNSAAH-KFGGRPYDKHMNPAENAYVATMTFGEGWHNYHHVFPWDYKTSEWGN-RLNMTARFIDLCAKIGWAYDLKSVAPDTVKRRVWRTGDGSHELWGWGDKDITPEDAKDVLFINKK-
>A0A068FJD0	433	0.567	4.072E-132	0	352	356	0	348	354
MPPQ---GQTGgswVLYETDAVNEDTDAPPVIVPPSAEKRVWK--IVWRNVILMGLLHIGGVYGAYLFLTKAMWTTCFFAVFLYICSGLGITAGAHRLWAHKSYKARMPLRLLLTLFNTLAFQDAVIDWARDHRMHHKYSETDADPHNATRGFFFAHVGWLLVRKHPQIKAKGHTIDLSDLKSDPILRFQKKHYLILMPLVCFVLPSYIP-TLWGESLWNAYFVCSIFRYVYVLNVTWLVNSAAH-LWGAKPYDKNINPVETKPVSLVVLGEGFHNYHHTFPWDYKTAELGDYSLNITKLFIDTMAAIGWAYDLKTVSTDVIQKRVKRTGDGSHAVWGWDDKEVHQEDKKLADIIN---
>A0A6P4IT85	433	0.552	4.072E-132	0	354	356	0	359	362
MPPyfkdNMddgSSKQTGVLFEADAETMDGDLAIDT-AQFKRAEDRKLPWVWRNIILFAYVHLAALYGLYLIFTQAKFATTLFSAVLYTCGMLGITGGAHRLWAHRSYKAKWPLRLILIVFNTVAFQDAAYHWARDHRVHHKFSETDADPHNATRGFFFSHVGWLLCKKHPDVKEKGKGLDLSDLRADRILMFQRKHYYVMMPLACFILPTVIPKMCWDESLMCSWFVATMFRWCFQLNMTWLVNSAAH-KYGGKPYDSSMNPVQNAGVAAMTFGEGWHNYHHVFPWDYKTAEWGNYSLNLTTAFIDLFAKIGWAYDLKSVSPDIIKRRVQRTGDGTHELWGWGDKDLTAEDAKNVLFVDKK-
>A0A7J7B860	433	0.485	4.072E-132	0	353	356	0	383	388
MAPNLigssalflaeaTSTTDNV--EFNTKTTPHVQPPSVKSSTSNTRpQYKWDVVWRNVIAFLYLHTAGLYGLYLLLFVCSWKTSLWTYVYAFIAGQGITAGAHRLWAHRSYKAKLPLRIFLMLCQTAAFQNHIYEWVRDHRVHHKFTDTDADPHNASRGFFFSHMGWLLVRKHKDVMIKGKTVDMSDVEADPVVRFQKSVYIALVPLMCFVIPTFVPWYFWGENGWICWYTCGIFRYTISLNFTWLVNSAAH-IWGTKPYDKSIGPTENIHVALAAFGEGWHNYHHVFPWDYKAAELGNYKLNPTTMIIDFFSKIGWAYDLKTVSLDMIERRVKRTGDGTriadskhseakntddhdHHhnneIWGWGDKDMAKEDVEDVKIFNK--
>A0A154PDD1	432	0.510	5.576E-132	0	355	356	0	376	377
MAPNLfgTSAtlyleasQQDVHQEK--TATEKASTQKLivqKSSSSPQSRYEWNIVWRNVIAFLYLHIGALYGLYLFFVDTKLNTLLWMLFVGISSAVGITAGAHRLWAHRAYKAKWPLRLVLMLCQTVAFQNHIYEWVRDHRVHHKFTDTDADPHNAQRGFFFSHMGWLLLRKHPDVIKKGATVDMSDLEQDPIVVWQRRLYIILMPICSFVLPMWVPCYFWDEKPLNSW-YSTMFRYTLSLNLTWLVNSAAH-IWGMKPYDSTIGPTENISVAICAIGEGWHNYHHVFPWDYKAAELGNYRTNITTAFIDLCARIGWAYDMKTVPVEVVKKRAARTGDGskyqqgtghahSHEgaKWGWGDTDMEPEEIKEVEIINKSD
>A0A1I8N1F5	432	0.531	7.637E-132	0	354	356	0	366	369
MPPNatttVNEnepiinvfenTATGVLSEQEAETIDGGLAKNI-EKCKKAEERKLEIVWINVIGFVYVYGASFYGIYLMCTSAKWQTNIMGTLLTYITGFGITAAAHRLWAHRAYKANLPMRIMLIIFNTIAFQNSVYVWARDHRVHHKFSETDADPHNATRGMFFSHIGWLMCKKHPEVKAKGKTIDMSDLEADPIVMFQHKYYYFLMPIACFILPAIAPMYLFNETLSNSWHICVMLRWCFLLNSAWLINSAGH-KYGSRPYDKSYNPAENSFIAFLTLGEGWHNYHHVFPWDYKTSELGDYAFNYTTAFLDFFAKIGWAYDLKTVSDEIIKKRVQRTGDGSHPIWGWGDKDQSKDEIDAAIIVNKK-
>A0A6J1LP01	432	0.567	7.637E-132	6	354	356	26	372	375
------SKQTGVLFEDDADTNDGALDVNVVEL-KKAEKRKLKWVWRNIILFAYVHFAALYGGFLLLTQAKWPTVVFSIFLYVAGMLGITGGAHRLWAHRSYKAKWPLRLILITFNTIAFQDAAFHWARDHRVHHKFSETDADPHNATRGFFFSHVGWLLCKKHPDVVAKGKGLDLTDLRADRILMFQLKHYFVLMPLACFILPTVIPMVCWNESLLCSWFVSTMFRWCFQLNMTWLVNSAAH-KFGGRPYDKNINPSQSPYVSAFTFGEGWHNYHHVFPWDYKTAEWGNYSLNMTTAFIDLFAKIGWAYDLKSVAPDTVERRVRRTGDGTHELWGWGDKDMTAEDQQRVLFMDMK-
>A0A310SQM5	432	0.505	7.637E-132	0	354	356	0	375	380
MAPNLfgNSA--TVYLEASQQnVHKEKSTTESENNQKlldqqsssPEMKYEWQIVWRNVIAFLYLHIGSLYAIYLIFNGTKLYTTLWGAFLAAAAALGITAGAHRLWAHRTYKAKWPMRLLLMILQTVAFQNHIYEWVRDHRVHHKYTDTDADPHNAKRGFFFSHVGWLLVRKHPEVIKKGSAIDMSDLERDPIVYWQKKLYILLIPLLCFILPVWVPCYFWNETLLNSW-YSSLLRYTASLNVTWLVNSAAH-MWGMKPYDKAIGPTENKTVAVLAFGEGWHNYHHVFPWDYKAAEFGNYGMNFTTAFIDFCTWIGLAYDLKSVPADAIQRRATRTGDGSryhnekdtheHPVedmkWGWGDKDMKPEEIKEVNVINKK-
>A0A194PI06	432	0.536	1.046E-131	0	354	356	0	347	350
MPPQgQQNAESWALFEADAKAADPI----IVPPSAEKR--KWEIVWRNVILFALLHLTGLYGAYLFFFKAMWSTSLFAFILYICSGLGITAGAHRLWAHKSYKAKLPLRVMLTLFNTIAFQDSVLDWARDHRMHHKYSETDADPHNATRGFFFSHVGWLLVKKHPQIKAKGKTLEMNDLWADPVLRFQKKYYLLIMPLCCFILPTYIP-TLWGESLWNAFYVCAVFRYVYVLNVTWLVNSWAH-LWGSKPYDRHINPVETKPVSLVVLGEGFHNYHHTFPWDYKTAELGDYSLNFTKMFIDSMAKIGLAYDLKTVSTEIIEKRVKRTGDGSHSVWGWDDKDVNAEEKKVAQIINPK-
>A0A6P4GCL4	432	0.562	1.046E-131	0	344	356	0	349	360
MAPNpkmhtnfESSEQTGVLFEEDVETVDGDLNTD-RFQHKRAEDRKLAWVWRNITLFAFVHLAALYGIYLIITKAKLATTLFAAFLYIIGMLGVTAGAHRLWAHRTYKAKWPMRLILIIFNTIAFQDAAYHWARDHRVHHKFSETDADPHNATRGFFFSHVGWLLCKKHPDVKEKGKSLDLSDLRADPILMFQRKHYFMLMPLACFVMPTVIPMVCWEESLACSWFVATMFRWCFQLNMTWLVNSAAH-KFGGRPYDKSMNPVQNAYVSAFTFGEGWHNYHHAFPWDYKTSEWGHYSLNVTTAFIDMFAKIGWAYDLKSVSPETIKRRVLRTGDGSHELWGWGDKDLKTED-----------
>A0A7R9I938	432	0.483	1.046E-131	0	353	356	0	385	392
MAPNLTTA--SALFLTDtegsviYPSAPQSLTSRktqqhqssqlELPSSGAAPYYEWSIVWRNVLAFIYLHGGALYGLYLVFTTAHPATFPWAFLVAGLAALGVTAGAHRLWCHRAYKAKWPLRLILAILQTVAFQNHIYEWVRDHRVHHKFAETDADPHNSKRGFFFSHIGWLMVRKHPDVINKGRTVDMSDLLQDPIVVWQMRTYLVTLPLVCFVLPTWVPIYFWNEDPWTSWYVASILRYTLSLNLTWLVNSAAH-IWGTRPFDKNISATDNVPVAVMAFGEGWHNYHHAFPWDYKAGELGNYRTNFSTGFIDMFAKIGWAYDLKTVSPEMIKRRAKRSGDGTywgdlgvsgvpvgeghdHEgsIWGWGDKDMPEEDIKDVLITHK--
>UPI000771A44A	431	0.522	1.432E-131	0	355	356	0	375	376
MTPNLfgNSA-TLFLEASQQDVRQEKTSTGQKTGAKssdqtPKTQkskYEWNIVWRNVIAFVYLHVGALYGFYLFFAGAKFLTVLWTILIAATAAVGITAGAHRLWAHKSYKAKWPMRIILMVFQTIAFQNHIYEWVRDHRVHHKFTDTDADPHNAKRGFFFSHMGWLLIRKHPDVITKGATVDMSDLEKDPIVVWQRRLYIILMPLCCFLVPTWIPCYFWGETAMYSW-YATIFRYTASLNLTWLVNSAAH-IWGTKPYDNSISPTDNIRIAIGAFGEGWHNYHHVFPWDYKAAELGNYKGNFTTAFIDAFAWLGLAYDLKTVPVEMVQKRAARTGDGTriqqdeHHghtyedaIWGWGDVDMQEEDINEAQIINKGD
>UPI0008F9DDB1	431	0.483	1.432E-131	0	353	356	0	383	388
MAPNITSTPTPLfLAEAELISPlryqktkPQISTPSYTKPPQKKsssqNQYPWQIVWRNVIAFVYLHTAALYGLYLFIFVAHRYTVIWGFLLGSVGAIGITAGAHRLWAHKAYKAKWPMRVFLAMCQTLAFQNHIYEWVRDHRVHHKFTDTDADPHNSKRGFFFSHIGWLMLKKHKDVKEKGKTVDMSDLEQDWVVMFQKRYYMLLLPLLCFVIPVWIPIHFWKEDFSTSWYCAGILRYTLSLNFTWFVNSVAH-IWGMKPYDRFISAVDNKIVAALAFGEGWHNYHHAFPWDYKAAELGNYRLNMSTALIDFCAKLGLAYDLKVASPELVKRRALRTGDGTHPgsaekqeeedghhhshenaVWGWDDENMSPDELKLVNILNR--
>A0A1L8D6C5	431	0.556	1.962E-131	0	352	356	0	347	353
MPPQgQTTTSSWVLYEND-ATSEDKSVTQVPPS---AEDRKWIIVWRNVILMAVLHIGGLYGAYLFLTKAMWTTCFFAVFLYICSGLGITAGAHRLWAHKSYKARLPLRILLTLFNTIAFQDSVIDWARDHRMHHKYSETDADPHNATRGFFFSHVGWLLVRKHPEIKNKGHTIDMSDLWADPVLRFQKKNYLLLMPLCCFVLPTMIP-TLWGESLWNAYFVCALFRYTYVLNVTWLVNSAAH-KWGDKPYDKDINPVETRPVSLVVLGEGFHNYHHTFPWDYKTAELGHYSLNLSKLFIDTMSLLGMAYDLKTVSRDVIEKRVKRTGDGSHYLWGWDDKDVPAADKDGAVIIN---
>A0A834HYX8	431	0.558	1.962E-131	0	354	356	0	351	354
MPPRPREKQqldtleaTGPLFESD----DVCSKTVANEAELEPRTY--DIVWRNVIAFAILHLVALYGVYLAITSAKLLTTLYAIVLYQMGAFGITAGAHRLWSHKAYKAKWPLKLILVLCQTLAHQNSVIEWSRDHRVHHKYQETDADPHNAKRGFFFSHMGWLLCKKHDDVKLKGKGIDMSDLYAEPLLRLQHKYFGILMPIGCFVLPTIWPIIFWGETLGNAYCL-NIARYVLTLHATWLVNSAAH-MWGSKPYDKYINPTENLFVSLFAIGEGWHNYHHTFPWDYKTAEYG--RLNWTMVVINLFSRIGWAYDLKTVSKEMIEKRVKRTGDGSHEIWGWGDKDQSKEDYEEAIIINKK-
>UPI00096B04DF	431	0.501	1.962E-131	0	353	356	0	371	376
MAPNLLGNIMlG--NSADpVQIISKPSPETRKPNQSTGPKYKWEIVWRNVIAFIYLHTFGLYGLYLLFNGCQLKTVYWVLAVIILSGQGITVGAHRLWAHRTYKAKLPLRIILAFLQTMAFQNHIYEWVRDHRVHHKFTDTDADPHNAKRGFFFSHMGWLMLKKHKDVFIKGKTVDLSDLEADPVVMFQKKFYLVLMPIVCFVFPAFIPWYYWGENWWYAWYTAVIFRYTLCLNGTWLVNSAAH-IWGTRPYDKSIKPTENRFVAFMAFGEGWHNYHHVFPWDYKAAELGNYRLNWSTSFIDLMSKIGWAYDLKTASLEIIQKRIKRTGDGTikakdvgdgmHHdhdhdhsdaIWGWGDKDMNEEEKQDIRIFNK--
>A0A833RGP4	430	0.507	2.687E-131	0	355	356	0	375	376
MAPNMFGSSATLYLETSHQekSATEKASNQTLQSQKSSTQskYKWRIVWRNVIAFVYLHLAAVYGIYLSFTAIKLQTTMWAIFLAIFGGMGITAGAHRLWAHRTYKAKWPMRFMLMIMQTIAFQNHIYEWVRDHRVHHKFTDSDADPHNAKRGFFFSHIGWLLLRKHPDVLRKGATVDMTDLERDPIVLWQKKLYIILVPLFCFILPVWVPCYFWNETLYYSW-YSTLFRYAFSLNGTWLVNSAAH-IWGYKPYDKNIGPTENKSVAIIAFGEGWHNYHHVFPWDYKAAEFGDYNMNITTALIDFCGRLGLAYDMKTVPVDVIKRRAKRTGDGTryggnedsqshgdhhnHEdmKWGWGDVDMKPEEIQEVHIINKSD
>A0A6L2PMU7	430	0.505	2.687E-131	0	355	356	0	382	383
MAPNlttasalfLTEAEGSVVYQSksqkptSVARSRSAPHKEHDEAEQPTKQYKWDIRWRNVIAFLYLHIFTLYGIYLTFTAAKYQTVIWAYAVLSAAAVGVTAGAHRLWCHRSYKAKWPLRLLLCIFQTAAFQNHIYEWVRDHRAHHKFTDTDADPHNSTRGFFFCHIGWLMVRKHPDVKIRGKSIDMSDLDADPIVVWQRRTYLITMPLLCFVLPAWVPVHFWNEDPWVSWYVAAIMRYTLLLNGTWLVNSAAH-MWGNKPFDTSISAVENFSVAAIGYGEGWHNYHHVFPWDYKAAELGTYRANLTTGFIDFFSRIGWAYDLKTVSLEMIRRRAARTGDGSrhgdapveelHEtdngIWGWGDRDMPEEDIKEVRIYNKCD
>A0A834U7G2	430	0.611	3.680E-131	9	350	356	0	334	344
---------MEVLYERE-KIDDHAI-----ELSKEKEIYKRRIVWRNVMILSSLHIGAIYGIYLTLTSAKLLTTLFGILLGMCSGFGITAGAHRLWAHRSYKAKWQLRLILIIFNTIAFQDAAIDWARDHRVHHKYSETDADPHNAKRGFFFSHVGWLLLRKHPEVKQKGKGIDMSDLKSDPIIAFQKKYYFLLMPMMCFVLPSLIPMYFWNETFLNAYFVPVVFRYVYTLNTTWLVNSAAH-LFGNKPYDKYINPSENKGVAMMALGEGWHNYHHVFPWDYKTSELGNYRFNITTAFIDFFAKIGWAYDLKSVAKDMVKARVLKSGDGTHDVWGWGDKDQTQEEKQQAIV-----
>B4M0C3	430	0.562	3.680E-131	5	354	356	31	378	381
-----SSKQTGVLFEGDADTADCALDVDVKKL-KKAEKRKLKLVWRNIMLFGYLHLAAVYGGYLMLTQAKWATVVFSFFLYTAGMIGITGGAHRLWAHRSYKAKWPLRVILVTFNTIAFQDAAFHWARDHRVHHKFSETDADPHNATRGFFFSHVGWLLCKKHPDVVAKGKSLDVTDLRADRILMFQLKHYFVLMPLACFILPTIIPMICWNESLLCSWFVATMFRWCFQLNMTWLVNSAAH-KFGGRPYDKNINPSQSPYVSAFTFGEGWHNYHHVFPWDYKTAEWGRYSLNMTTAFIDFFAKIGWAYELKSVAPETIERRVRRTGDGTHELWGWGDKDLTAEDAQHVLFVDKK-
>B6CBS3	430	0.549	5.039E-131	0	352	356	0	345	351
MPP--EGLITGVLFESDARTADMAIDA-------PAPPYaekrPLKIVWRNTILFVFLHLAGLYGGYLFLTTAMWRTCLFAFVLYLCSGLGITAGAHRLWAHKSYKAKLPLRILLTIFNTIAFQDSVIDWARDHRMHHKYSETDADPHNATRGFFFSHMGWLMVKKHPEIKAKGHTIDHSDLWADPVLRFQKKHYLKLMPLACFILPTYIP-TLWGETMWTAFFVCAIFRYTYVLNVTWLVNSAAH-KWGDKPYDKNISPVETKPVSLVVLGEGFHNYHHTFPWDYKTAELGHYMFNFSKMFIDFNAMIGWAHDLKTVSRDIVEKRVKRTGDGSHAVWGWDDNNVPIEERNGAIIIN---
>UPI00187DAD36	429	0.558	6.901E-131	0	353	356	11	364	372
MAPNASTTadCTGVLNEHDAETNDGGLLKKVAPVV---RNDKRQvaLVWRNIIAFTYVHIAALYGAWLMLTAAKFYTVLFAVLLYVISGLGITAGAHRLWAHRSYKAKLPLRIILIVFNTIAFQDCALHWARDHRVHHKFSETDADPHNATRGFFFSHIGWLLCKKHPDVIEKGKGLDISDLLSDPVLMVQRKYYMLLMPLACFVLPTIVPIYYWNESFVNSFFVATMFRWTFILNATWLVNSAAH-KWGDRPYDININPSQNPAVAAFAFGEGWHNYHHVFPWDYKTAELGNYNANMTTAFIDLFAKIGWAYDLKSVSEEIIKRRVERTGDGTHPTWGWGDSDQDQIEIDHAMITHQ--
>UPI000623891F	429	0.486	6.901E-131	0	355	356	0	375	376
MAPNLfgNSATLFLEASQDIsqkkSAAEKAVTQKLPlqkaQNSKPK--YQWKIVWRNVIAFVYLHLGSLYGLYLCFTAAKLYTTLWLLLYGVVAGVGVTGGAHRLWAHRAYKAKWPLRVFLMILQTAAFQNHIYEWVRDHRVHHKFTDTDADPHNAQRGFFFSHMGWLLVRKHPDVINKGATIDMSDLEKDPVIIWQRRLYIILMPVFCFLLPSWVPCYFWNEKPMYSW-YCTLFRYTLSLHLTWLVNSAAH-MYGMRPYDNTISPTDSLSVGIVAFGEGWHNYHHVFPWDYKAGELGNYRTNVTTAFIDFFARIGWAYDLKTVAVGMIKKRAARTGDGtryertadhhdhTHEgaVWGWDDADMAPEDMQNVEIINKGD
>A0A059TBF8	429	0.550	9.451E-131	0	352	356	0	343	349
MPPQGHP-PAWVLDESD-------AATEGKDAPTPAPEaekRKLQIVWRNVTLFVFLHIGALYGGYLFFTRAMWITKIFTVFLYICSGLGITAGAHRLWAHKSYKARLPLRILLTMFNTLAFQDSVLDWARDHRMHHKYSETDADPHNATRGFFFSHVGWLLVRKHPQIKAKGHTIDMSDLLADPVLRFQKKYYLTLMPLFCFILPSYIP-TLWGESLWNAYFVCAIFRYCYVLNVTWLVNSAAH-KWGDKPYDKNINPVETKPVSLVVFGEGFHNYHHTFPWDYKTAELGGYTLNLSKLFIDTMSKIGWAYDLKSVSPDIVEKRVKRTGDGSHHVWGWDDA--PAEQKVAATIVN---
>A0A3B0JJJ7	429	0.568	9.451E-131	5	354	356	30	371	374
-----SSKQTGVLFEGDVETAD-------TFQFKKAESRQLQWVWRNILLFAYVHFAALYGGYLMLTQAKAATVLFAAALYVCGMLGITGGAHRLWAHRSYKAKWPLRLILITFNTIAFQDAAYHWARDHRVHHKFSETDADPHNATRGFFFSHVGWLLCKKHPDVVAKGKGLDLSDLRADRILMFQRKHYYVLMPLACLILPTVIPFFFWNESLLCSWFVATMFRWCLQLNMTWLVNSAAH-KFGGRPYDKTINPSQNAAVSAVTFGEGWHNYHHVFPWDYKTAEWGNYNLNMTTAFIDMFAKIGWAYDLKSVAPDTVERRVKRTGDGTHELWGWGDKDLTAEDAKDVLFLDKK-
>UPI00148C9E46	429	0.566	9.451E-131	2	353	356	27	377	380
--PNTsTSKQTGVLFEGDAETNDFALTDDI-TQFKKADKRNLKLVWRNIILFAYVHLAALYGGYLFLFQAKLATIAFSIILYTMGMIGITGGAHRLWAHRSYKAKWPLRLILIVFNTVAFQDAAYHWARDHRVHHKFSETDADPHNATRGFFFSHVGWLLCKKHPDVVAKGKGLDLSDLHADAILMFQLKHYFILMPLACFVLPTLIPYYVWNETLLNSFFVATMFRWCFQLNMTWLVNSAAH-QFGGRPYDKHINPSQSPYVSAFTFGEGWHNYHHVFPWDYKTAEWGKYTLNMTTAFIDFFAKIGWAYDLKSVSSETIERRVRRTGDGTHELWGWGDKDLTEEDVQHVLFVDK--
>A0A8J6H7L2	429	0.484	9.451E-131	0	354	356	323	703	1458
MAPNQlgNSLFLSETNSADpVQIISKPGVQQELPQIKPhvrttKPQYRLQIVWRNVLIFSYLHIAGIYGIYYMFTLMQWRTLLWAYLLNNVGGLGITAGAHRLWAHRTYKAKLPLRILLAFGQTLALQNDIYEWVRDHRVHHKFTDTDADPHNSTRGFFFSHMGWLLVKKHKDVFTKGKTVDMSDVASDPVVRFQRKYYIILTPLLTFAFPAIVPWYFWNEYPSVCWYTVAVLRYLLTLHGTWLVNSAAH-IWGVKPYDKNIKAAENKSVAMITFGEGWHNYHHVFPWDYKAAELGNYRMNTTTAFLDLMAKIGWAYDLKTVSVEMINKRVKRTGDGSrlvdapaegddsghhhhHEnsIWGWGDKDMKTDDMELVEIHHQK-
>UPI001D066E47	428	0.587	1.294E-130	0	354	356	0	342	347
MAPHMETTvVTEVLTE---------TKTEHKHPVQEKRTY--ELVWRNIIIFSFLHTVALYGIYLAFTSARIYTTLLVFILYPAGGFGITAGAHRLWAHRAYKAKWPLRVILTICNTLAFQDAVIDWARDHRVHHKYSETHADPHNAVNGFFFSHVGWLLCKKHPEVKKKGSQIDMSDLYADPILRFQKKHYMILMPLISFILPTAAPMYFWGETFTNAYCL-NILRYCITLNATWLVNSAAH-MIGWRPYDKNISPSENKFVSLFALGEGFHNYHHTFPWDYKTAELGKYSLNYSTALIDFFAKIGWAYDLKTVSDDMVKKRVLRTGDGSHEVWGWGDKDQPEEDYTEAVIRYRK-
>J3JW14	428	0.535	1.294E-130	0	355	356	0	352	354
MPPRprekqpLPSLPTGPLNECD-----DIVTDKIPQDTYEPDDRPIDIVWRNVVVFVILHSVALYGLYLCFISAMWTTTIYGILLYQMSAFGITGGAHRLWAHRSYKAKWPLKVILLICQTLAHQNSVIEWSRDHRVHHKFQETDADPHNAKRGFFFSHMGWLLCKKHQEVKNKGKGVDMSDLYAEPLLRLQHKYFLVLMPIVCFVLPTIIPMLLWNETFMNAYCV-NILRYICALHATWLVNSAAH-MWGSKPYDKFINPVENRLVSFFAIGEGWHNYHHTFPWDYKAAEFG--RINLSLTIINLFAKIGWAYDLKTVSKEMIEKRVTRTGDGSHEIWGWGDKDQTKENYESAVIYNKKD
>UPI0008404629	428	0.505	1.294E-130	0	353	356	0	367	370
MAPNLFGTSATLFLEASQQNVHQGKSTAEKEsnqtssvqkssSSKPK--YQWQIVWRNVFAFLYVHTAAVYGFYLLFNGTRFYTFAWSMAIMVISALGITAGAHRLWAHRAYKARWPLRFFLMICQTIAFQNHIYEWVRDHRVHHKFTDTDADPHNAKRGFFFSHMGWLLVRKHPDVMNKGKTVDMSDLENDPIVVWQKRLYLLLMPLCTFIIPMWVPCYFWNEKPLNSWYV-TMMRYAISLNFTWLVNSAAH-IWGMKPYDKSISPVENKWVAILTAGEGWHNYHHVFPWDYKAGELGFYKMNWTTLFLDTCARFGLAYDMKTVPTDVIKKRSGRTGDGTWDhhnieeaRWGWGDKDMKADEVNEVEIINK--
>UPI000258E8B5	428	0.505	1.294E-130	0	355	356	0	376	377
MAPNlfgTSSTlyleasQQGV--HQDKSTTEKTSSQSVqvqKTPEKVQQKYKWKIVWRNVIAFIYLHIGSLYGMYLFFNGTRFYTLIWHVFVTLLAGMGITAGAHRLWAHRSYKAKWPMRVFLMICQSIAFQNHIYEWVRDHRVHHKFTDTDADPHNAQRGFFFSHMGWLLVRKHPDVFRKGATVDMSDVINDPVVLWQKRLYIILMPIFCFVLPTWIPCYFWDEKPLNAW-YSTVWRYTLNLHFTWLVNSAAH-IWGMKPYDKNIGPTENIGVAICAVGEGWHNYHHVFPWDYKAAELGNYKLNLTTAFIDFCARLGLAYDMKAVPADIVKKRANRTGDGSrydqtgtsdHShvdmKWGWGDVDMKPEEIQEVEIINKCD
>A0A6P3X2G5	428	0.526	1.294E-130	30	355	356	42	377	378
------------------------------QSVKPK--YQWKIVWRNVIAFVYLHLGALYGLYLLITVAKWSTTIWTVSIGALAAIGVTGGAHRLWAHRSYKAKWPLRVILMILQTTAFQNHIYEWVRDHRVHHKFTDTDADPHNAQRGFFFSHMGWLLVRKHPDVIRKGATIDMSDLEKDPVVVWQRRLYIVLMPLCCFLIPTWVPCYFWNEKPMYAW-YASLMRYTLSLNLTWLVNSAAH-IYGMKPYDNTISPTDSYSVGITAFGEGWHNYHHVFPWDYKAAELGNYRTNFTTAFIDMFAKIGWAYDLKTVATNIVKKRAARTGDGtkyertadahhhSHEnaIWGWGDTDMPAEDIQKVEIFNKGD
>T1RLC5	428	0.510	2.428E-130	0	353	356	0	374	377
MAPNLFGTSATLYLEASqqniHQKKSTAEKTNNQELLVEKSsntesSYEWKIVWRNVIAFIYLHIGAIYGVYLAFTSTKFQTNIWLPSLILFGGVGVTAGAHRLWAHRTYKAKWPMRLLLMILQTIAFQNHIYEWVRDHRVHHKFTDTNADPHNAKRGFFFSHIGWLLVRKHPDVLKKGATIDMSDLENDPIVVWQRRLYLLLVPTICFLFPVWVPCYFWEETLFNSW-YSTLTRYALTLNGTWLVNSAAH-IWGVKPYDKNIGPTENKSVAILAFGEGWHNYHHVFPWDYKAAELGNYKFNFTTAFIDFCAWLGLAYDLKTVPVEAIKRRAIRTGDGTkyskhddshHHIhvdmkWGWGDVDMKPEEIQEVDIINK--
>A0A4D6CBE4	428	0.498	2.428E-130	0	353	356	0	382	386
MAPNVSGSPSplfGVTP---LAGAEvIPSKTEQQqhiQLTKLKQQqqqqqqqqqqrpkYQLQIVWRNVAAFLFLHIGCLYGLYLLFTTAKLSTVLWTLLISSAGATGITAGAHRLWAHKAYRARWPLRLLLAVFQTLAFQNHIYEWVRDHRVHHKFTDTDADPHNSRRGFFFSHIGWLMVRKHSDVITKGRQVDMSDLERDWVVMLQKRYYLIAVPFFCFFIPTWVPVHFWGEKAWVAWYVAGICRYTLSLNFTWLVNSAAH-IWGTKPYDKNITPTENVTVAMLAFGEGWHNYHHAFPYDYKAAELGNYRANLTTAFIDMFARIGWAYDLKMATPAMVQRRILRTGDGSHdsvaahdhhhhqdEVWGWDDKDMTTEDKKLIEIINR--
>A0A6J0BKQ8	427	0.556	3.325E-130	33	355	356	45	377	378
---------------------------------EPK--YKWRIVWRNVIAFLYLHIGALYGFYLFFAGAKFLTLIWTLVVAALGAVGVTAGAHRLWAHRAYKAKWPMRLILMIFQTLAFQNHLSEWVRDHRVHHKFTDTDADPHNAKRGFFFSHMGWLLVRKHRDVIEKGATVDVSDLESDPIVVWQRRLYVILMPVFCFLIPTWVPCHFWGETGMNSWYCATVFRYTLSLNLTWLVNSAAH-IWGTKPYDDSISPTDNVRIALGAFGEGWHNYHHVFPWDYKAAELGNYRANFTTAFIDFFAWLGQAYDLKTVPLNMIKKRAARTGDGtridrdehyghSHEgaIWGWGDIDMHTEDILDAQITNKTD
>B4JRQ2	427	0.551	3.325E-130	6	354	356	32	379	382
------SKQTGVLFEADADTNDGGLTMDI-TQFKNAEKRKLKWVWRNIVLFAYVHVAALYGGYLLVTQAKWATIVFSMFLYSAGMIGITGGAHRLWAHRSYKAKWPLRVILVAFNSIAFQDAAYHWARDHRVHHKFSETDADPHNATRGFFFSHVGWLLCKKHPDVVAKGKSLDLSDLRADRVLMFQKKHYFVLMPLACFILPTCIPMLCWNESLLCSVLVPTIFRWCLQLNMTWLVNSAAH-KFGGRPYDKNINPSQSPYVSLFTLGEGWHNYHHVFPWDYKTAEWGNYSLNMTTAFIDLFAKIGWAYDLKSVVPETVERRVRRTGDGSHELWGWGDKDLTPEDgQSVLHVLDKK-
>A0A023F676	427	0.535	4.553E-130	34	354	356	2	342	345
----------------------------------PKKtqgpHYEWQIVWRNVLGFIYLHVGALYGLYLVLTVAKWYTFAWATFYTSLGAMGITAGAHRLWAHKSYKAKWQLRLLLAAFQSIAFQNHIFEWVRDHRVHHKFTDTDADPHNSKRGFFFSHIGWLMVKKHKDVKVKGKAVDMSDIAKDWVVMFQKKYYLIVMPLFCFVIPTMVPIYLWNEGAWNAWYIAGVLRYTLSLNGTWLVNSAAH-IWGTKPYDKNISPSENLSVAIVAFGEGWHNYHHAFPWDYKTSEFSGYKFNLTTAFIDFFARIGWAYDLKTAPLDMVEKRANRCGDGsrkmlSHskkekhrhshigEVWGWDDQDMTVEEKQMVEITHKK-
>A0A2J7PNJ8	427	0.480	4.553E-130	0	353	356	0	381	384
MAPNLTtasalfleTTQDSVVYQS--KSQKSASAARPRSGLqkvqaehkdEPGKQYNLKIRWRNVIAFLYLHVFTLYGIYLAFTAAKYQTNIWTTAVLIFASIGVTAGAHRLWCHRSYKAKLPLRILLCIMQTIAFQNHIYEWVRDHRVHHKFTDTDADPHNSKRGFFFCHIGWLMVRKHPDVKIKGKTVDMSDLESDPVVVWQRRTYLVTMPLLCFVLPALVPVYFWNEDPWVSWYVASVMRYTLQLNGTWLVNSAAH-MWGYKPFDKDISAVENLTVASLGFGEGWHNYHHVFPWDYKAAELGPYRTNWTTGFIDFFSRIGWAYDLKTVSTEMIRRRAARTGDGSrhsdapledlHEtdnsIWGWGDKDMPEEDIKEVRIYNK--
>A0A1W4X6D0	427	0.488	4.553E-130	0	353	356	20	403	409
MAPNVlgstalflTEATTTseepvVLSRTSTKVQPPSAQASSRSSQKlssQQPHYKWDIVWRNVLAFIYLHVGAVYGLYLFIFKCYWSTFIWTYFVAYFASQGITAGAHRLWAHRSYKAKLPLRIILMIAQTVALQNHLYEWVRDHRVHHKFTDTDADPHNARRGFFFSHMGWLMVRKHKDVMIKGKTVDMSDMEEDPVVRFQRRYYLILTPIFCFLIPSLVPWYFFGEDWWTAWYVSAIFRYTVSLNCTWLVNSAAH-IWGTKPYDKTISPTENVHVAFWAFGEGWHNYHHVFPWDYKAAELGNYALNFSTMTVDFFAKIGWAYDLKTASVEMVRKRAKRTGDGTrdsneeiqddnphmHGgVWGWGDKDMKPEDIEDVRIYNR--
>UPI0006D4F5A6	426	0.510	6.236E-130	0	348	356	0	356	367
MSPNLTGSATGLfLAEAEVTTAQLTTTATANPTSRPKtekeDPYAWKIVWRNVLAFVYLHVGALYGLYLAFTVASGYTVLWSVFIAWLGGMGVTAGAHRLWSHRSYKAKWPLRVLLALLQCMAFQNHLYEWVRDHRVHHKFTDTDADPHNAKRGFFFSHIGWLMVRKHPDVAGKGKVVDMSDLERDWVIRWQRTLYPVLMPLLCFVFPTWVPVKVWGEAPWASWYVAGILRYTLSLNGTWLVNSAAH-IWGMKPYDKTISASENLTVACIAFGEGWHNYHHAFPWDYKTSEFHGYRTNVSKAFIDFFAKIGWAYNLKTVPQDLIKKRVARTGDITahHEsdIWGWGDKDIDKDEKKMV-------
>A0A6L5CEM4	426	0.508	6.236E-130	0	346	356	0	368	378
MAPNIPSATTTEFVEAKEAPRVNLVHTDEhaKEVLKLDEPYRMSLVWRNILIFIYLHLGALYGVYLVIFHAKFYTFLWAALVASMGAVGITAGAHRLWSHRAYKAKLPLRLILAAFQTMAFQNSIYEWCRDHRVHHKFSETDADPHNANRGFFFSHIGWLMCRKHPDVIRKGAGVDMSDLEQDPIVIWQKRTYLLVTPLLCFALPVWVPVHFWGEAGWTSWYIAGIMRYVISLNFTWLVNSAAH-IWGAKPYDKSISPVENVSVAILAFGEGWHNYHHVFPWDYKAAELGNYKMNFTTGFIDFFAWLGWAYDLKSVPVELIQRRAARTGDGSyqrqenkskpqsnpHHllegetaIWGWGDKDMLIEDTK---------
>A0A6A4K817	426	0.500	6.236E-130	0	354	356	0	376	382
MTPNLTGTGTGLlLAEAEVVTEQKPISrkplLQTKTPVKPTgPKYEWHIVWRNVLAFAYLHTGALYGMYLVFTQAKLATCFYVLFVSWYSGMGITAGAHRLWAHKCYKANAALRLLLAFCNSSAFQNHIYEWVRDHRVHHKFTDTDADPHNSNRGFFFSHMGWLLVRKHGDVRHKGKAIDMSDLEKDWVVMFQKNFYPILMPICTFVIPTMVPVYLWGEDGWTAWYVAAVMRYTLVLHGTWLVNSAAH-MWGTRPYDKFISPVENVYVGVLAFGEGWHNYHHAFPWDYKTSEFSGYSANATTAFIDFFAWLGWAYDLKTVKAEMIEKRAIRTGDGSHPadkqntnkdhrhgiegeIWGWDDKDLTDKDREMMSIINPK-
>A0A6V7GXL3	426	0.505	6.236E-130	0	353	356	9	383	386
MAPNMfGSSATLYLetSQQDKSTTEKASNQTLqpqkSSAVQPK--YKWNIVWRNVIAFIYLHIGAMYGLYLSFTSIKLQTTLWALFLTIFGGMGITAGAHRLWAHRTYKAKWPMRFVLMIMQTVAFQNHIYEWVRDHRVHHKFTDSDADPHNAKRGFFFSHIGWLLLRKHPDVMKKGATVDMTDLERDPIVLWQKRLYILLVPLICFILPVLIPCYFWNETLFNSW-YSTLLRYTLSLNGTWLVNSAAH-IWGYKPYDKNIGPTENTSVAIIAFGEGWHNYHHVFPWDYKAAEFGDYNMNFTTALIDFCSRLGLAYDMKTVPVDVIKKRANRTGDGtrygknedsqSHEdyhshedmKWGWGDVDMKPEEIQEVDIINK--
>UPI00062543F5	426	0.516	8.540E-130	0	355	356	0	369	370
MAPNLfgNSATLFLeASQQDAIQKAPAVSTKSSSSSSQEPKYKWNIVWRNVIAFVYLHLGALFGFYLFFTSAKFLTFLWSYILAIIAAMGVTAGAHRLWAHKSYKARWPLRVFLMILQTVAFQNHIYEWVRDHRVHHKFTDTDADPHNAQRGFFFSHMGWLLVRKHPDVIKKGATIDMSDMDQDPVVVWQRRLYIILMPLFCFLIPTWIPCYFWGETGLNSW-YANIFRYTLSLNLTWLVNSAAH-IWGTKPYDNSISPTDNLKIAIGAVGEGWHNYHHVFPWDYKAAELGDYKGNLTTLFIDICARCGLAYEMKTVPVEMVNKRSARTGDGTritreqvegHtyegAVWGWDDTDMTVEDIKDAQIVNKID
>T1RTG7	426	0.498	8.540E-130	0	354	356	0	369	372
MA--MSSTPLlmanTMLSSKlqDH---EDIRYA---EPRKPNRDYEWQVVWRNVLAFVYLHVAAIYGLYLMFTfKVKFYTILFGALFAMMSGLGVTAGAHRLWAHRSYKARWPLRLFLALMQTMAFQNHIYEWVRDHRVHHKFTETDADPHNAKRGFFFSHIGWLMVRKHKDVFEKGATVDMSDLEQDPIVMFQKKTYLVVMPILCFVIPAWIPVHFWGENPWTSWYTAAITRYTIALHFTWLVNSAAH-IWGNRPYDKNIGATDNKMVAICAFGEGWHNYHHVFPWDYKAAELGDYSTNLSTALIDFAAKHGYAYDLKTVSAEMIRKRVNRTGDGSHrwtkakvdedghfhpenPVWGWEDTDMTEEEKQFAEIAHRK-
>A0A0L7RGE5	426	0.498	8.540E-130	0	355	356	0	376	377
MAPNLfgTSAalyleasQQDVHQEKS--TTEKANGQKLLaqKSSTPKSKYEWKIVWRNVIAFIYLHLGSLYGFYLLFNGTKFYTFLWSFMIASMAAVGITAGAHRLWAHRAYKAKWPMRFILMIFQTIAFQNHIYEWVRDHRVHHKFTDTDADPHNAQRGFFFSHMGWLMLRKHPEVVKKGGTVDLNDLEQDPIVVWQRRLYIVLMPLCCFIIPMWVPCYFWDEKPLNSWYT-TVLRYTFSLNMTWLVNSAAH-IWGMKPYDNTIGPTENKSVAILAFGEGWHNYHHVFPWDYKAAELGNYKMNATTAFIDFFAWLGLAYDMKTVPVEVVMKRAHRTGDGtrykkpevihhhSHEgsKWGWGDTDMQPEEIQDVQIINKSD
>UPI00099565B1	426	0.541	8.540E-130	35	355	356	188	519	520
-----------------------------------KPNYRWNIVWRNVIAFVYLHLGALYGLYLLIVAAKGYTFIWVFTVGSFGAVGVTGGAHRLWAHRSYKAKWPMRIILMLFQTMAFQNHIYEWVRDHRAHHKFTDTDADPHNVQRGFFFSHMGWLLVRKHPDVIKKGAAIDMSDIEKDFVVVWQRRLYIVLMPVICFLLPTWIPCHFWDEKPMYAW-YATLFRYTLSLHLTWLVNSAAH-MWGMKPYDNTISPTDSYTVGIGAFGEGWHNYHHVFPWDYKAAELGNYRTNLTTAFIDFFAKIGWAYDLKTVAPNMIKKRAERTGDGSkyervsddhhtHEgaIWGWGDADMTTEDIKKVNIINKSD
>A0A067R1V5	426	0.630	1.170E-129	0	354	356	9	362	365
MAPN-SSSVT-----EDRGAGDTAHAPQNERrgaGAEPYPNYRTEVVWPNVVVHAYLNLAALYGAYLMFTSARLPTAIWAFILYEAGILGITAGAHRLWSHRAYKATWPLRVFLVLLQTLAFQTSAHEWVRNHRVHHKFSDTDADPHNVNRGFFFTHYGWMLTKKHPAVKENGKKVDSSDLDADPLLIFQKRYYMIIMPILCFVIPTAVPVFVWNETWSNAYHIAAVMRQVITLHMTLITNSVTHwpDTWRKRPYDKRICPSENFFVSLLTLGEGWHNFHHVFPWDYKTSEIGYNRINPTTHFIDFCARIGLAYDLKTVPTSMVKRRVQRTGDGTHELWGWGDADMSEAEKKMVQVVNEK-
>UPI0018E57B3B	426	0.533	1.170E-129	36	355	356	26	365	366
------------------------------------RDYEWQIVWRNVLAFIYLHVATFYGLYLIFTGrAKLWTVLFATFFASTSAMGVTAGAHRLWAHRAYKARWPLRLILAVLQTMAFQNHIYEWVRDHRVHHKFTETDADPHNAKRGFFFSHIGWLMVRKHKDVFEKGASVDMSDLEKDPIVMFQKKTYLVLMPLLCFVLPSWMPVLLWNENPWSSWYVASILRYTFSLHFTWLVNSAAH-IWGNRPYDKNIGATDNKTVAILAFGEGWHNYHHVFPWDYKAAELGNYRTNMSTALIDFAAKYGLAYDLKTVSMEMIRKRVRRTGDGSHPldkknelthdnddhqhpenpVWGWDDTDMPEEDRKLAEIAHKID
>UPI001E2791D3	426	0.592	1.170E-129	0	354	356	23	366	371
MAPHMeTTTVTEVLTET--------TTTEPKHPVQEKRTY--ELVWRNIIVFVFLHTVALVGVYLAFTSASIYTTILAFILYPAGGFGITAGAHRLWAHRAYKAKWPLRLLLTICNTLAFQDAVIDWARDHRVHHKYSETHADPHNAVNGFFFSHVGWLLCKKHPEVKKKGSKIDLSDLYADPILAFQKKYYMILMPLVSFILPTAAPMYFWGETFTNAYCL-NIMRYCITLNATWLVNSAAH-MIGWRPYDKNISPSENKFVSLFALGEGFHNYHHTFPWDYKTAELGKYSLNFSTALIDLMAKIGWAYDLKTVSEDMIKKRVTRTGDGSHEVWGWGDKDQPKEDYNEAIIRYRK-
>UPI0013040B7D	426	0.496	1.170E-129	0	353	356	6	379	382
MAPNLfgTSATLYLeASQQDVhqdKSATEKTNAQklivQKSPASPSK-YKWNIVWRNVIAFLYLHIGAIYGLYLFFNSTMFYTFLWSIFIGLSSAVGITAGAHRLWAHRAYKAKWPLRFFLMLCQTTAFQNHIYEWVRDHRVHHKFTDTDADPHNAQRGFFFSHMGWLLVRKHPEVIRKGATVDMSDLERDPIVVWQRRLYIILMPLCSFILPMWIPIHYWGEKPLNAW-YSTVFRYTLSLNLTWLVNSAAH-IWGMKPYDSTIGPTENLSVAICAIGEGWHNYHHVFPWDYKAAELGNYKTNITTAFIDFCGRIGWAYDMKTVPTEVVKKRAARTGDGSkyqkgnghthnHEgaKWGWGDADMEPEEIKEVEILHK--
>A0A3S3P0P5	425	0.541	1.602E-129	0	335	356	0	326	328
MAPNIPSQPL-----SDDIS---SLKKQLKTNAKPDSGYQLKIVWRNVALFAYLHLAALYGLYLFFTSAKWKTDLFAILLYVMSGFGITAGAHRLWAHRSYKAKWPLRLLLCIFNCIAFQNDIYEWSRDHRVHHKYSETDADPHNATRGFFFSHMGWLLCKKHPEVKAKGKNVDCSDIWADPIVRFQRRYYIPLMVLFCFLIPTFIPHWLWGETKWNAFFVCAILRYCYTLHMTWLVNSAAH-MWGRRPYDKHINPSENIGVSFGAIGEGFHNYHHTFPWDYSTSELGW-KLNLTTMLIDGFAKIGWAYDLKTVSPEVIHQRKQRTGD-IHErgPYGY--------------------
>D1MAD7	425	0.556	1.602E-129	0	346	356	0	341	346
MAPNNTVA-SGVLFENDAKTEDFGLDT---TPVKTASDRKMQIVWGSVLQFGLFHVAALYGAKLFFTSAKWQTDAFAFLLYIMSTLGITAGVHRLWTHRAYKAKWPLRLILIAFNTLAFQDPVMKWVRDHRLHHKYSDTDADPHNATRGFFFSHMGWLMVRKHPEVLRKGKDIDLSDLYADPIVTFQKKYYMILMPLTCFVMPTLIPAYYWNESYSTAFFVAGFFRYITLINTTFLVNSAAH-MWGNKPYDKYINPVQNISVSLLTLGEGYHNYHHAFPWDYRAAEFGFDYLNLSTHFINFFSKIGWAYDLKTIQDDIMRKRIIRTGDGSHELWGLNDKGQPKEGIE---------
>A0A836G0A7	425	0.494	1.602E-129	0	355	356	0	375	376
MAPNLfgNSATLFLeASQQDVsqkKAAEKAVTQKLSiqkaQNSKPK--YQWKIVWRNMIAFAYLHLGALYGLYILIAAAKFYTFLWAAVVATFAAIGVTGGAHRLWAHRAYKAKWPMRVILMLLQTMAFQNHIYEWVRDHRVHHKFTDTDADPHNAKRGFFFSHVGWLLVRKHPDVIKKGATIDMSDLEKDPVVVWQRRLYVILMPVFCFLLPTWVPCHFWNEKPMYAW-YCTLFRYTFSLNLTWLVNSAAH-IWGMKPYDNTISPTDSLSVGIGAFGEGWHNYHHVFPWDYKAAELGNYRTNFTTAFIDFFAWIGWAYDLKTVAHSIINKRAARTGDGsiyartddehhhSHEgaIWGWGDADMALEDMQEAEIINKGD
>UPI001C9B3345	425	0.555	1.602E-129	38	355	356	65	393	394
--------------------------------------YKWNIVWRNVIAFIYLHFGALYGLYLMFNGTKLYTIVWSLFMGITAGLGITAGAHRLWAHRSYKAKWPLRFFLMILQTISFQNHLYEWVRDHRVHHKFTDTDADPHNAKRGFFFSHMGWLLVRKHPDVKKKGATIDMSDLERDPIVVWQKRLYIILMPLCCFIIPMWIPCHFWGEKPLNSW-YSALFRYTLSLNLTWLVNSAAH-IWGMKPYDSSIGPTENISVAICAFGEGWHNYHHVFPWDYKAAELGNYRTNMTTAFIDFWARLGQAYDMKTIPLNVVKKRAIRTGDGskyhndetpkhSHEgaKWGWGDVDMEPDEIQSVEVINKSD
>A0A182FA66	425	0.524	1.602E-129	12	355	356	48	409	410
------------LDELKH----NDTTKKVQES-RPKRQYNNVYVWRNIIAFIYLHLGFLYGSYLLLTSAKWSTFLFALALGSCGALGITAGAHRLWSHKAYKAKWPLRLFLMLAQTLAFQNSVYEWVRDHRVHHKFTDTDADPHNATRGFFFSHIGWLMVKKHPDVKARGQAIDMSDLEQDGIVMFQKRYYALLMPIFCFVLPTFLSYYYLGETFSNSWYVVAIFRYVLSLNATWLVNSAAH-IWGTKPYDRNISPTNNTFVGIAAFGEGWHNYHHVFPWDYKTSELGTYSTNFTTAAIDFFARIGWAYDLKSVSDDMIKKRVLRTGDGSHtyseqeltakmvdyinnldheseqAVWGWDDRDMNELDRQDATVQNKSD
>Q95NQ5	425	0.521	2.193E-129	0	352	356	0	345	351
MPPQGAERDSFVLFESDAKDPDVITH---MAPQAEKRQ--TQIVWRNVAIFTYLHLGFLYGAYLMLTTVMWKTRLFCLILYVCSGLGITAGAHRLWAHKSYKAKLPLRIILTLFNTLAFQDAVVDWARDHRMHHKYSETDADPHNATRGFFFSHVGWLLVRKHPQIKAKGHTIDMSDLRADPVLRFQKKYYMYLMPLICFIMPSVVPA-LWGETVWNGYFTCAVFRYVAVLNGTWLVNSWAH-LWGDKPYDRHINPVETKVVSVAAIGEGFHNYHHTFPWDYKAAELGNYTFNITKFFIDTMATIGWAYDLKTVSTDVIQKRITRTGDGSHPVWGWGDKNIPEEDKKVTTVIN---
>UPI0007E2BF80	425	0.497	2.193E-129	0	355	356	0	364	365
MAPNLSTSLYTKISQKN-VHQEKKNNEKIDQNLSNSKKYEWKIVWKNVILFIYFHIGALYGFYLWCNGTKKYTILWFFIMTFASSMGITAGVHRLWSHRAYKAKWPLRFLLMLFQTLAYQNHIYEWVRDHRVHHKFTDTDADPHNARRGFFFSHIGWLLIRKHPDVIKKGATVDMSDLEKDPIVVFQRRLFYVLMPLLCFVIPVGVPCYFWNEQFINSW-YNNLARYVFCLNMTWLVNSAAH-MWGMRPYDVNIGPTENLIVSMLVCGEGWHNYHHVFPWDYKAAELGGYKTNLTTAFIDFCALLGQAYDLKTVPEKMIAKRIARTGSGSscnknkiihhHEdtRWGWGDKDMKPHEIEEIIIFNKKD
>UPI0005CDD325	425	0.565	2.193E-129	25	355	356	31	369	370
-------------------------SYDSKNKLHSK--YTWNIVWRNVIAFIYLHLGAVYGIYLFFTAAKLLTVLWSVLIAMVAALGITAGAHRLWAHRSYKAKWPMRLMLMIFQTIAFQNHLFEWVRDHRVHHKFTDTDADPHNAQRGFFFSHMGWLLVRKHPDVIEKGATVDMSDLEADPIVIWQRRLYIILMPIFCFLLPAWIPCYFWGENAMFSW-YATICRYTMSLNLTWLVNSAAH-IWGMRPYDKTFSATDNIRVAMGAFGEGWHNYHHVFPWDYKAAELGDYRANFTTAFIDLFARIGWAYDLKTVHVNLIEKRAARTGDGTrikpnseehyHEetIWGWGDKDMHQEDIDGAQIFNKSD
>UPI0006D5057D	425	0.535	2.193E-129	0	354	356	35	385	387
MAPNvVTSTLT--------------CETTIPNPPV-KKPYKRSIVWRNVLLFIYLHIAALYGLYLMFFSAKLATVAFAILAYQVAALGITAGAHRLWSHRSYKAKYPLQILLAFFNTVSFQNSIYEWARDHRLHHKYSETNADPHNATRGFFFSHIGWLLCRKHPDVMEKGKGIDMSDLKENPVVMFQHRHYLKLMPLCCFIIPTMIPMYFWGESFVNSWFVATMFRYCFSLNMTWLVNSAAH-MWGNRPYDKNINPAENFVVAIGASGEGWHNYHHVFPWDYKAAELGDYKMNFTTAFIDFMARIGQAYDCKIVPDSVVRSRMQRTGMMSaapvkknpeeevHP-WGWGDETIPEEDTKIAETMYKK-
>UPI001CBA34AF	424	0.568	3.004E-129	4	353	356	18	363	369
----ISSKQTGVLFEYDAETVDGDLI-SDRFQLKRAENRRLDLVWRNIILFALEHLAALYGLYSIFTKAKLETTLFAAGLYIIGMLGVTAGAHRLWAHRTYKAKWPLRLILVIFNTVAFQDAAYHWARDHRVHHKYSDTDADPHNATRGFFFLHVGWLLCKKHPDIKEKGKGLDLSDLRADPILMFQRKHYYILMPLACFVLPTVIPMVYWNETLASSWFVASMFRWCFQLNMTWLVNSAAH-QFGNRPYDKTMNPTQNAYVSAFTFGEGWHNYHHSFPWDYKTAE--WGXANITTAFIDMFATIGWAYDLKSVAPDMIKRRVLRTGDGSHELWGWGDKDMTAADARNVLFVDK--
>UPI001182A185	424	0.516	3.004E-129	33	354	356	33	372	375
---------------------------------RKNRDYEWQVVWRNVFAFIYLHIAAFYGIFLMVTgKAKLWTALFGLLFALLSAMGVTAGAHRLWAHRAYKAKWPLRLFLAIMQTMAFQNHIYEWVRDHRVHHKFTETDADPHNAKRGFFFSHIGWLMVRKHKDVFEKGASVDMSDLEKDPIVMFQKKTYLVVMPLLCFVLPAYIPVYFWGESAWNSWYIASILRYTISLHFTWLVNSAAH-IWGNKPYDKNIGATDNKMVAIFAVGEGWHNYHHVFPWDYKAAELGNYSTNISTALIDFAAKYGLAYDLKTVSADMIRKRIARTGDGSHPwskqaletdedhhhpenpVWGWDDKDMTDDDKKFAQIVHQK-
>UPI001F0306E6	424	0.518	3.004E-129	27	355	356	36	376	377
---------------------------ETQKSLRSKSKYKWKIVWRNVIAFIYLHISALYGFYMCFTGAKLITIIYTFFTGFVAGFGVTAGAHRLWAHKSYKAKWPMRVILMICQTIAFQNHIYEWVRDHRVHHKFTDTDADPHNSQRGFFFSHIGWLMLKKHPDVIKKGATIDMSDIEKDPVVVWQRRLYIILMPLFCFIIPTWIPWHFWGEKLTYAWYL-TLFRYTLSLNLTWLVNSAAH-IWGMKPYDSSISPTDSYSVGIAAFGEGWHNYHHVFPWDYKAAELGNYKMNFTTAIIDGFAKLGWAYDLKTVPIEIIQKRAIRTGDGSkyeitegqHEhthsnnVWGWDDRDMISEDIQCARILQKSD
>UPI001D032D76	424	0.500	3.004E-129	0	355	356	0	383	384
MAPNLfgNSA-TLFLEASQNVAQDKKIDVDIKNN-KPvkvatkqpkasdkssnsvNKDYKWKIVWRNVIAFVYLHVGALYGLYYLVTSAKLATFAWMLGLGFFAGVGITAGAHRLWAHKAYKAKWPMRVLLMILQTVAFQNHIYEWVRDHRVHHKFTDTDADPHNAKRGFFFSHMGWLLIRKHPDVINKGKTVDMTDLEQDFVVVWQRRLYLILMPIFCFLIPTWIPIYCWNEVPLYAW-YATIFRYTLSLNLTWLVNSAAH-IWGMKPYDSSISPTDNFKIALGTFGEAWHNYHHVFPWDYKAAELGDYSGNFTTAFIDFFAYIGQAYDLKTVPKEMIEKRAARTGDGsrvaqnhsehSHEgaIWGWGDADMSAEDMNLAQIIKKSD
>A0A6B2E899	424	0.474	3.004E-129	0	355	356	0	396	397
MPPNLfGNTLLlaeGTLeAEKSAsQATDESqiktqtIKTNEEAGPSSKvvkeEPFKVQFVWRNIMIFLYLHLAALYGVYLQVTSAKLITFVFALFLGFCGGMGITAGAHRLWAHKSYKAKLPLRVLLMCFQSLAFQNHVFEWVRDHRVHHKFTDTNADPHNSRRGFFFSHMGWLMTKKHPDVKLKGVLVDMSDLEADPVVMFQKKYYGILMPIFCFIIPALIPYYLLGETFSNSWYIASVMRYVLSLHGTWLVNSAAH-LWGMKPYDKNISPSNNIFVAIYAYGEGWHNYHHVFPWDYKTSEFGTYSTNVTTAFIDFFSKLGLAYDLKTVSEDMIQKRILRTGDGSHEysrnkreevlrqmlmsdhdhyhdqnmVWGWDDNDMHEEDKKFAKIYNKED
>UPI001CAA3F8C	424	0.540	4.114E-129	33	353	356	5	337	339
---------------------------------KLKSKYKWDIVWKNVIIFLYLHISSLYGIYLSFTALKLYTTIFAIISISITNLSITAGAHRLWAHKAYKAKWPMRVILMICQTMAFQNHIYEWVRDHRVHHKFTDTDADPHNSKRGFFFSHIGWLMVRKHPDVVKKGATIDMSDLEKDPVVVWQRRYYKILMPLMCFIIPTWIPVYFWGEGVMYAWH-ATVTRYILSVNITWLVNSAAH-MWGIKPYDSTITPTEIPAVSFLAFGEGWHNYHHVFPWDYKAAEFGNYKVNFTTAIIDSFAKIGWAYDLKTVSHEMIEKRACRTGDGTryqhledqHEtkynnsIWGWDDPDIIPEDIKDAKILNR--
>UPI001C2065FD	424	0.513	4.114E-129	15	354	356	6	364	367
---------------PNAYAAQPKIHTTEYTPETKRRDYEWQIVWRNVLAFVYLHIAGVYGLYLAFTVAKAQTVIFTISFAILAGMGVTAGAHRLWAHRAYKAKWPLRVYLAIMQTMAFQNHIYEWVRDHRVHHKFSETDADPHNARRGFFFAHMGWLMVRKHKDVLEKGASIDMSDLEQDPIVMFQKKTYLVIMPLLSFILPAYAPVALWGEDPWTSWYVASIFRYTISLHCTWLVNSAAH-IWGNKPYDKNIGPTENKLVSILATGEGWHNYHHVFPWDYKAAELGNYRTNFSTAFIDVAAKYGLAYDLKTVSEEMIKRRVSRTGDGTHPslscskqiidedghchpenpVWGWGDEDMTEDDKKLAEVSHVK-
>UPI001C9CD40C	424	0.510	4.114E-129	0	355	356	0	377	378
MSPNIfgNSA-TLFLeasqqNVPQDKSLAGSTKTsQAKTG-KPKNtsKYEWQIVWRNVIAFVYLHVSSLYALYLAWYEMKLFTCLWTIGLALFAALGITAGAHRLWCHRSYKAKWPLRLILMILQTVAFQNHIYEWVRDHRVHHKFCDTDADPHNSKRGFFFSHMGWLMLRKHPDVLSKGKLVDMSDLEKDPIVVWQRRLYVVLMPIFCFLIPTWVPIYFWNETPMLAW-YATVFRYTVSLNLTWLVNSAAH-IYGMKPYDNSISPTDHFMVAVGAMGEGWHNYHHVFPWDYKAAELGNYRTNLSTAFIDFFSSIGWAYDLKTVPVEMIEKRAARTGDGtrvkkveghhhhehSHEgaIWGWGDSDMSIEDIKEAHIINKSD
>UPI000E6E5331	424	0.547	5.634E-129	33	353	356	1	334	349
---------------------------------KPK---KHKLVWRNILAFIYLHIAALYGLYLVFTAAQLTTSLFTLVIGSFGAVGITAGAHRLWAHRAYKADWKLRTLLTICQTLAFQNHIYEWVRDHRVHHKFTDTDADPHNSQRGFFFSHIGWLMVKKHPDVKTKGSTVDMSDLERDPIVMFQKKYYLIMMPIFCFLLPTIIPYYLWNENLWVAYYVAAVLRYTLSLNMTWLVNSAAH-IWGTKPYDTRISPTENIYVGYLAYGEGWHNYHHVFPWDYKAAELGNYNGNFTTGFIDLFAKLGWAYDLKTVSADMIRKRVNRTGDGSHPqtektdshhhnhsheegVWGWDDRDLTEEDKRIAQIVHQ--
>UPI0007676577	424	0.558	5.634E-129	0	355	356	0	349	351
MAPNITSVPTGVLYEDDIV--DKSTSS---ASSKPK--YKMRIIWMNLMACCLLHSGAFYGLYLALTSAKLLTNIFAFWLHIVSAIGITGGAHRLWTHRGYKAKWPLQLLLMLMNTIAFQDAAINWAKVHRLHHKFSETDADPHNAKRGFFFSHAGWLLCRKHPDFVQRVQEIDMSDLKDNSILAFQRKYYRILMPLLCFVMPTAVPVLCWGETLTNAYFIAGILRYTFTMHVSGLVNSAAH-LYGNKPYDRFMNPAENILVIILALGEGWHNYHHVFPWDYRTSEFDGSILNVTAAFINFFAMFGLAYDLKVVPKDVIRKRVERTGDGSHELWGWGDKDQTQEDRDQTVVTHrlKKD
>B3M2R4	424	0.520	5.634E-129	6	353	356	20	365	384
------SEQTGVLFDCDVETIDGGRLIDTCNL-KRADDRKLVWVWRNIILFAMVHLAALYGGYLIFAKAKFYTTIFAAVLYSCGMLGVTVGAHRLWSHRSYKAKWPMRLILTIFNTIAFQDSIYHWVRDHRMHHKYSETDADPHNTSRGFFYSHIGWLLCKKHPEVTLKGKGLNMSDLRKDPLVMFQHKHYYTLMPLSCFILPTVLPMLCWNESLECSLFVATLFRWCLQLNMTWLVNSAAH-KYGGRPYDTTMNPSQNAYVSVMTFGEGWHNFHHVFPWDYRTSELGNFTMGLGTIFIDFCGTLGWAYDRKSVTPDMIQKRSKRTGDGSHALWGWGDKDMTPEERKYVIVHKR--
>A0A6P8N5W2	424	0.498	5.634E-129	0	353	356	25	399	402
MAPNLFGTSATLYLEASQQnIHQEKSTTEktnNQELLVEKSsntesSYEWKIVWRNVIAFTYLHIGAIYGLYLAFTSAKYQTTIWLLSLIALGGMGVTAGAHRLWAHRTYKAKWPMRFLLMILQTIAFQNHIYEWVRDHRVHHKFTDTNADPHNAKRGFFFSHVGWLLVRKHPDVLKKGATVDMSDLENDPIVVWQRRLYLLLVPTLCFVLPVWVPCYLWKETLFNSW-YSTLTRYTLSLNGTWLVNSAAH-IWGAKPYDKNIGPTENKSVAIVAFGEGWHNYHHVFPWDYKAAELGDYKVNITTAFIDFCARLGLAYDMKTVPVEAIKRRAIRTGDGtkynehddSHHhmhvdmKWGWGDADMKPEEIQEVEIINK--
>A0A0T6BI66	423	0.547	7.715E-129	0	350	356	20	360	365
MSPNQ-ITPTGVLMETD---EEVPVE-QIKNDEEP-RKY--IYVWRNIILYIYLHISSLYALYLLFSSAKLLTVVQAFFLLQIGNLGITCGAHRLWSHKSYKAKTPLKIILVFMETLAFQNSVIEWARDHRVHHKFSETNADPHNAKRGFFFAHVGWLLTRRHPDVKSKGKTVDISDLTNDPMLRFQHKHYLPLMIFTAFFLPTVIPMYFWGETFRNSWFL-NLLRYCLGLNITWLVNSAAH-MFGGKPYDRFINPAENLSVAALALGEGWHNYHHTFPWDYKTSELGKYSSNFSTAFIDFFARIGWAYDLKAVSKEVIKKRSLRTGDGTHNVWGWKDKDMCEEDIQDAII-----
>T1HR83	423	0.485	7.715E-129	0	354	356	0	363	366
MSPNLSGTATGLfLAEAEVISTPksQPLQA-SKKLLGA--QYEWHIVWRNVLGFIYLHVGALYGLYLAFIVGKVHTFLW-------GAMGITAGAHRLWAHKSYKAKWQLRLLLAAFQSIAFQNHIYEWVRDHRVHHKFTDTDADPHNSKRGFFFSHMGWLMVKKHADVKAKGKVVDMSDIDKDWVVSFQRKYYTIIMPILCFLIPTVVPVYLWNESWSSSWYIAGVLRYTLSLNGTWLVNSAAH-IWGTKPYDKNISPTENLSVAIVAFGEGWHNYHHAFPWDYKTSEFSGYKFNYTTAFIDFFARIGWAYDLKTVPLHMVEKRANRSGDGSHHsagnkkkekpphshegeLWGWDDQDMTTEEKQMAEITHKK-
>UPI0010FAFC41	423	0.497	7.715E-129	0	355	356	0	379	380
MAPNLfgNSATLFLeASQQDVsqkKTASEKTVTQKLSVQKTQNsmpKYQWKIVWRNVIAFLYLHLGALYGFYLVIVAAKAYTFLWVVAVASLAATGVTGGAHRLWAHRSYKAKWPMRVILMIFQTMAFQNHIYEWVRDHRVHHKFTDTDADPHNAQRGFFFSHMGWLLIRKHPDVISKGATIDMSDLEKDPVVVWQRRLYIVLMPVFCFLLPTWIPCYFWNEKPMFAW-YATIFRYTLSLNLTWLVNSAAH-IWGVKPYDNSISPTDSYSVGIGAFGEGWHNYHHVFPWDYKAAELGNYRTNFTTAFIDFFAWIGWAYDLKTVAHNMVKKRATRTGDGSkyertaddhnaHHhthdgaIWGWGDTDMKAEDMQKVEIINKGD
>UPI000252BA7C	423	0.495	1.057E-128	0	355	356	0	365	366
MSPNLSTSLYTKIFQKN-VYQEEKNNQEIsDQKLSNSKKYEWKIVWRNVILFIYFHIGALYGFYLWGNGIKGYTILWFFIMGFISSMGITAGAHRLWCHRTYKAKWPLRFLLMLSQTISHQNHIYEWVRDHRVHHKFTDTDADPHNARRGFFFSHIGWLLVRKHPDVIKKGATVDMSDLEKDPIVVFQRRFFYVLMPLLCFVFPAWIPYYFWNEQFIYSW-YNNLARYVFCLNATWLVNSAAH-MWGMRPYDVNIVPTENLVVSMLVCGEGWHNYHHVFPWDYKAAELGGYKTNFTTAFIDLCALLGQAYDLKTVPDEMIAKRILRTGSGSscnknetihhHEdmKWGWGDKDMKPDEIEETRIFNKKD
>A0A834JRF0	423	0.510	1.057E-128	27	355	356	86	426	427
---------------------------DTQKSLRSKSKYKWNIVWRNVIAFLYLHISAVYGLYLCFTGAKLCTVIYTFVIGFIAAFGVTAGAHRLWAHKSYKAKWPMRVILMICQTIAFQNHIYEWVRDHRVHHKFTDTDADPHNAQRGFFFSHIGWLMLKKHPDVIKKGAMIDMSDLEKDPVVVWQRRLYIVLMPLFCFIIPTWIPWHFWGERPMYAWYL-TLFRYTLSLNLTWLVNSAAH-IWGMKPFDSSISPTDSYSVGIAAIGEGWHNYHHVFPWDYKAAELGNYKVNFTTAIIDGFAKLGWAYDLKTASVEMIQKRAARTGDGSrykliedqHEhthndaVWGWDDSDMIPEDIQETRILNKSD
>E2C1U4	422	0.500	1.447E-128	0	355	356	0	377	378
MAPNLFGTSATLFLEatqQDVsqnkPSSEKSAAQKLSPLQKapsANPKYAWKIVWRNVIAFFYLHVGALYGLYLLITAAKSYTAVWGISIAVFAAIGVTGGAHRLWAHRSYKAKWPLRVILMIFQTMAFQNHIYEWVRDHRVHHKFTDTDADPHNAQRGFFFSHMGWLMVRKHPDVISKGATIDMSDLEKDPVVVWQRRLYIILMPTLCFLLPTWVPCYYWNEKPMYAWYV-CIMRYTLSLNITWLVNSAAH-MYGMKPYDNSISPTDSLSVGIGAFGEGWHNYHHVFPWDYKAAELGNYRTNFTTAFIDMFAKIGWAYDLKTVATNIVKKRAARTGDGtryeraaeahqhSHAnaIWGWGDADMPAEDIQKVQIFNKGD
>UPI001CB8EC6B	422	0.496	1.447E-128	0	353	356	25	399	402
MAPNLFGTSATLYLEASqqniHQGKSTAEKTNNQELLVEKSsntesSYEWKIVWRNVIAFIYLHIAAIYGLYLSFTSVKFQTNLWFCSLGIFGGIGVTAGAHRLWAHRTYKAKWPMRFLLMILQTVAFQNHIYEWVRDHRVHHKFTDTNADPHNAKRGFFFSHVGWLLVRKHPDVLKKGATIDMSDLENDPIVVWQRRLYLLLVPLFCFLLPVWVPCYFWKETLFNSW-YSTLARYTLSLNATWLVNSAAH-IWGAKPYDKNIGPTENKSVAIMAFGEGWHNYHHVFPWDYKAAELGDYKANITTAFIDFFARLGLAYEMKTVPVEAIKRRAIRTGDGtkynkhddSHHhmhvdmKWGWGDADMKPEEIQEVDIINK--
>A0A0C9QWJ2	422	0.507	1.982E-128	0	355	356	0	373	374
MAPNLFGSSATLFLEASQSAEANKSTTELKTvSTTPLDkstkqsKYKWRIVWRNVIAFVYLHVAALYGSYLLFFKANILTFIFFFTVGTASAVGITGGAHRLWAHRSYKAKLPMRILLMVFQTLAFQNHIYEWVRDHRVHHKFTDTDADPHNAKRGFFFSHMGWLLVRKHPDVINKGKTVDMSDLDADPVVVWQRRLYLLLMPLICFLIPTWIPIHFWNERPMYAWYI-TVFRYTMSLNLTWLVNSAAH-IWGTKPYDKSISPTDNFKIALGAFGEGWHNYHHVFPWDYKAAELGDYRGNFTTGFIDFFASIGQAYDLKTVPISMIEKRAARTGDGtrvkqdndhehSHEgaIWGWGDADMSPEEIQDVEISNKCD
>E2AX12	422	0.488	1.982E-128	0	355	356	0	380	381
MAPNLfgNSATLFLeASQQDVsqkKNATEKTTTQKLSLQKiqnSKPKYQWKIVWRNVIAFLYLHIGALYGLYILIVAAKGYTFLWAIIVALLAAIGVTGGAHRLWAHRSYKAKWPMRVILMIFQTMAFQNHIYEWVRDHRVHHKFTDTDADPHNAQRGFFFSHMGWLMVRKHPDVINKGATVDMSDLEKDPVVVWQRRLYIVLMPLFCFLLPTWVPCHFWNEKPMYAW-YATLFRYTLSLNLTWLVNSAAH-IWGMKPYDNTISPTDSISVGISAMGEGWHNYHHVFPWDYKAAELGNYRTNFTTAIIDFFAWIGWAYDLKTVSYTMVKKRAARTGDGSryerttdHHnthhhtddgpaIWGWGDTDMAAEDIQKVEIINKSD
>A0A821RY61	421	0.585	3.716E-128	0	337	356	0	327	339
MPPHQ-QTSSWVLYESD-------ASKETPEVPPSAEQRKWQVVWRNVILFALLHIGGVYGAYLFLFKAMWATRTFAVFLYICSGLGITAGAHRLWAHKSYKARLPLRILLTVFNTIAFQDSALDWARDHRMHHKYSETDADPHNATRGFFFSHVGWLLVRKHPEIKAKGNTIDMSDLKADPILRFQKKHYMILMPIACFLMPTYVP-TLWGETLWNAYFVCSIFRYVYVLNVTWLVNSAAH-KWGSKPYDKNINPVETKPVSLVVLGEGFHNYHHVFPWDYKTAELGNYSLNITKLFIDTMAKIGWAYDLKTVSTEVIEKRVKRTGDGSHEEWGYED------------------
>UPI0008752E16	421	0.552	3.716E-128	0	354	356	0	343	345
MAPH-TSIPT----EHD---EEMVAKVIPPEGVKPS-DRKLELVWKNIIIFIYIHAVAVYGFYLLITSAKTATFIFDAIVAFCGTFGITAGVHRLWTHRSYTANVPLRIILTVFNTVAFQSSVIRWSRDHRVHHKFSDTDADPHNAKRGFFFSHVGWLLCRKHPDVKSKGKSVDMSDLYDDPILAFQDRYYMILVLFLFFIFPTLTPMYLWNETFINAFCV-NIFRYIFSLHATWLINSAAH-LYGHKPYDKYINPSQHLTVSLLTLGEGWHNYHHTFPWDYKTSELGKYSVNLSTAFIDFFAKIGWAYDLKTVSEDMIRKRVLRTGDGSHEIWGWGDKDQDKEDYNDVLITHKK-
>A0A7M7LKM3	421	0.572	3.716E-128	0	348	356	0	343	346
MTPNI-DKPTGVLFESDTLEDQvETSINNIKEQIKTDYNYKVEIVWRNVVLFALLHISALYGLYLCFTSAKLATVLFTAFLYQTSVLGITAGVHRLWAHRSYKATWPLRLLLVMMNTIAFQNSVIDWARDHRMHHKYSETNADPHNAKRGFFFAHMGWLLCRKHPQLKEKGKDIDLSDLYSDPIVRFQKNYYHILMPLMCFVLPTIIPVYLWNETWSNAIYVPTLFRYAFVLNITWLVNSAAH-LYGDKPYDRFINPVENVSVATLALGEGWHNYHHTFPWDYKTAELGDyWQ-NFTTGFIDFFAMIGWAYDLKTVSLDMIEKRVNRTGDPTHDRY----KSIHNKEQKLM-------
>UPI001ED8B066	421	0.497	3.716E-128	0	353	356	0	364	367
MAPNLTspaayrpDEPS-VLPssvEGEKASAE---TNSSSSSIGSNRQ--VHIVWRNVLVFTYLHLGALYGIYLTFTAAKLYTFLWSLLITIASALGITAGAHRLWAHKAYKAKWQLRLILAVFQTIAFQNHIYEWVRDHRVHHKFSESDADPHNANRGFFFSHIGWLLCKKHPDVIRKGKTVDMSDLEEDFIVVWQRRTYLLVMPILCLILPTWIPCHFWGEDPWTSWYVCYVMRYTLSLNGTWLVNSAAH-IWGTKPFDKNISPTENIPVAIAAFGEGWHNYHHVFPWDYKAAELGNYRTNLTTAFIDFFAWVGWAYDLKKVPVEMVRKRAARTGDGSYQvmhdkdstLWGWGDKDMADDDVKDVEQFSK--
>UPI0008F9D26F	421	0.560	3.716E-128	2	355	356	49	394	396
--PNLEPTP--VIEE---QTANNP---------KPKKEdadaYRVKIVWRNVMLFTYLHLGAIYGFYLIFTSAKIQTSIFGFLLYQASAIGITAGAHRLWSHRAYKAKWPLKLILIILNSLAFQNSVFEWARDHRVHHKYSETDADPHNAKRGFFFSHVGWLLCRKHPDVIQKGRCIDLKDLDDEPLVQFQKRHYLKMVLLFCFILPTVVPVYCWGETWGNAWYVATLWRYAFILNVTWLVNSAAH-LWGQRPYDKFINPAENISVAILALGEGWHNYHHVFPWDYKTAELGNYRANLTTAFIDFFAKIGWAYDLKTVPLSLVHKRANRTGtrKHSHEgeVWGWDDENMLKEDKDHAVIF-QKD
>UPI001D08B51F	421	0.585	5.089E-128	0	332	356	0	328	334
MAPN-NSNCSEVLNednlEFEHQ-------NELKpELEIKSSKYKMRLVWRNIILFLTLHLASVYGIYLIFTSAKLITTIYAIFLYQAGAFGITAGAHRLWTHRAYKAKWPLKLLLIICDTLAFQDAVIDWARDHRMHHKFSETDADPHNAKRGFFFCHMGWLLCRKHPEVKEKGKSIDLSDLSADPFIRFQKRYYLILMPLVCFVLPTLIPWYFWNESLLNSWFVASLWRYTVTLHVTWLVNSVAH-LWGARPYDKTINPVENLFVSLFALGEGWHNYHHTFPWDYKAAEIGHWRINVTTHLINFFAKIGWAYDLKTVSDDMIQKRVLRTGDGTHPF-----------------------
>UPI001E27B553	421	0.526	5.089E-128	31	355	356	21	361	362
-------------------------------LRNKRRDYEWQIVWRNVLAFIYLHAASLYGLYLIFTgKAKLMTFLFAVVFASVAAMGVTAGAHRLWAHRAYKARWPLRLFLAILQTIAFQNHIYEWVRDHRVHHKYTETDADPHNAKRGFFFSHIGWLMLRKHKDVLEKGALVDMSDIERDPIVMIQKKTYLVVMPLLCFIMPTWMPVALWNENAWASWYVATIFRYTISLHFTWLVNSAAH-IWGNRPYDKYIGATDNKVVAMLAFGEGWHNYHHVFPWDYKAAELGDYRTNLSTALIDLAAKWGLAYDLKTVSMEMIRKRVTRTGDGTHPigmkneeddhhhpdnpIWGWDDTDMPEEDRKLAEIANKED
>UPI00114310F9	421	0.489	5.089E-128	0	355	356	0	383	384
MAPNLfgSSAtlfleasQQDVSQKKD--ATEKTMTQKVPlqktQNSKPK--YQWKIVWRNVIAFLYLHLGALYGLYILTVAAKFYTFLWVIIVAGFAAVGVTGGAHRLWAHRSYKAKWPMRIILMIFQTMAFQNHIYEWVRDHRVHHKFTDTDADPHNAQRGFFFSHMGWLLIRKHPDVINKGATIDMSDLEKDPVVVWQRRLYIILMPLFCFLLPTWIPCHFWNEKPMYAW-YATVFRYTFSLNLTWLVNSAAH-IWGMKPYDNTISPTDSYSVAISAFGEGWHNYHHVFPWDYKAAELGNYRTNFTTAFIDFFAWIGWAYDLKTVAHTLVKKRAAKTGDGTrykrttdHHnthhhthhhthdgaIWGWGDTDMAAEDMQKVEIINKGD
>UPI0013F1AD35	421	0.481	5.089E-128	0	355	356	19	400	401
MAPNLFGTSATLFLEatqQDVsqkkPSSEKSATQKLSSLQKaqsAKPKYEWKIVWRNVIAFVYLHLGALYGLYLLIVAARLYTFLWSLSIGMLAAIGVTGGTHRLWAHRSYKAKWPLRVILMLLQTTAFQNHIYEWVRDHRVHHKFTDTDADPHNAQRGFFFSHMGWLLVRKHPDVISKGATIDMSDLERDPVVVWQRRLYIILMPLMCFLIPTWVPCYFWNEKPMYAW-YASLIRYTLSLNLTWLVNSAAH-MYGMKPYDNTISPTDSLSVGIGAFGEGWHNYHHVFPWDYKAAELGNYRANFTTAFIDMFAKIGWAYDLKTVASDIVKKRASRTGDGtryertaadhhdahqhSHEnaIWGWGDADMPVEDIRKVEIFNKGD
>UPI00073D9D42	421	0.537	6.970E-128	33	353	356	7	337	340
---------------------------------KPK--YKWNIVWRNVINFLYLHISSLYGLYLSLTALKFYTTIFMIITIPITTLGITAGAHRLWAHKSYKAKWPMRVILMICQTMAFQNHIYEWVRDHRVHHKFTDTDADPHNSQRGFFFSHIGWLMLKKHPDVIKKGATVDMSDLEKDPVVVWQRRLYIILMPLFCFIIPTWIPIYFWNERPMYSWYL-TIFRYTLSLNITWLVNSAAH-IWGTKPYDSTISPTDSYSVGIAAFGEGWHNYHHVFPWDYKAAELGNYKVNFTTAIIDGFAKIGWAYDLKTVSHEMIEKRACRTGDGTkyqnvkdqHEhnhnnsIWGWDDPDINTEDVQSARIINK--
>UPI0006763E5C	421	0.495	6.970E-128	0	353	356	0	360	364
MPP----------YQGDNMAQMKRMANDDVQYTK-RRDYEWQIVWRNVLAFIYLHVASLYGIYLILTlKSKILTLLFALFFGVLSAMGVTAGAHRLWAHNAYKARWPLRLFLAVMQTMAFQNHIYEWVRDHRVHHKFTETDADPHNARRGFFFSHIGWLMVRKHKDVFEKGATVDMSDLEKDPIVMFQKKTYLVVMPLLCFILPAWVPVALWGENPWHSWYVASMFRYTLSLHFTWLVNSAAH-IWGNRPYDKYIGATDNKTVAICAFGEGWHNYHHVFPWDYKAAELGQYSTNFSTALIDWAAKYGLAYDLKTVSADMIRKRVTRTGDGSHPysketkkieddhhhpenpVWGWEDTDMPEEDRKLAEITNK--
>UPI00034F996B	421	0.505	6.970E-128	12	354	356	16	369	372
------------LEEEDYVA--SLNSTE-----RKNRNYEWQIVWRNVFAFIYLHAATLYGIYLMFTgKVKLWTVLFAVSFTLLSAVGITVGAHRLWAHRAYKAKWPLRLFLALLQTMAFQNHIYEWVRDHRVHHKFTETDADPHNAKRGFFFSHMGWLMVRKHKDVFEKGAAVDMSDLEKDPIVMFQKKTYLFVMPILCFLLPLYIPVYFWNENPWSSWYVASMFRYTISLHFTWLVNSAAH-LWGNKPYDQYIGATDNKTVAICALGEGWHNYHHVFPWDYKAAELGDYSTNLSTALIDIAAKYGLAYDLKTVSEKMIRNRINRTGDGTHPwakqkaeleedhhhlenpIWGWGDKDMSDDDKKLAEIVHKK-
>UPI00073D524B	420	0.540	9.545E-128	27	353	356	2	338	341
---------------------------RSKEF---KSKYKWNIIWKNVIIFLYFHISSLYGIYLSLTALKLYTTIFIIISIQITSVSITAGAHRLWSHKSYKAKWPMRLILMICQTMAFQNSIYEWVRDHRVHHKFTDTDADPHNSRRGFFFSHIGWLMLKKHPDVKKKGATIDMSDLEKDPVVVWQHRHYRILMPLICFIIPTLIPVYFWGECLKNAW-YATITRYVLSLNITWLVNSAAH-IWGMKPYDSTISPTEIPAVSFLAVGEGWHNYHHVFPWDYKAAELGNYKLNLTTAIIDGFAKIGWAYDLKTVTREMIEKRACRTGDGTkyknvedHQldynhnnaIWGWDDPDINTEDVQDARILNK--
>E9JBH1	420	0.541	9.545E-128	0	352	356	0	346	353
MASNIISKSTRVLFENDTLA-----KSQLIEDLKEKSKYVRHIVWINVIILPLQHFGALYGLYLSFTSAKFVTTLFAILLYSFSVFGITAGAHRLWAHRSYKAKWPLQLLLMIMNTAAFQNAAIDWSREHRIHHKYSETDADPHNIKRGFFFAHMGWKLINQHPDVMKKSKSVDLSDLERNSILAFQKKYYVILRLLLCFVLPTVIPVVFWDETVTNAFFISTVLRYIVTLHVTGLVNSAAH-MFGNKPYDRYIGSVENTGIAIAAFGEGWHNYHHVFPWDYKTDELGNYRFNVTTAFIDFFAKIGWAYDLKTTSKEIVRKRVAKTGDGSHEIWGWGDKDQTQEERDAVIVTH---
>UPI00067BBA1C	420	0.529	9.545E-128	34	354	356	19	357	360
----------------------------------KNRTHEWQIVWRNVFAFVYLHVAATYGFYLMFTGrVRIWTILFAISFAVISAMGVTAGAHRLWAHRAYKAKWPLRLFLAILQTMAFQNHIYEWVRDHRVHHKFTETDADPHNAKRGFFFSHIGWLMVRKHKEVFEKGATVDMSDLEKDPIVMFQKKTYLFVMPIVCFVIPAWLPVYFWGEDPWTSWYAASIARYTLTLHFTWLVNSAAH-IWGNRPYDKYIGATDNKTVAICAFGEGWHNYHHVFPWDYKAAELGNYSTNMSTALIDIAAKYGLAYDLKTVSADMIRKRVARTGDGSHPsakevdsaredhhhpenpVWGWEDQDMTEEDRQLAEIAHRK-
>A0A7D5YXN8	420	0.515	9.545E-128	30	354	356	29	372	375
------------------------------SAPVKRRDYEWQIVWRNVLAFVYLHIGALYGLYLMLTGnVKLWTPVFAVIFTILSAMGVTAGAHRLWAHRAYKARWPLRLVLATLQTMAFQNHIYEWVRDHRVHHKFTETDADPHNARRGFFFSHIGWLMVRKHKEVFEKGVSIDMSDLEKDPIVMLQKKTYLVVMPILCFVLPALLPVWLWGEDPWTSWYVASIWRYTVSLNFTWLVNSAAH-IWGNKPYDKSIGATDNVTVAICAVGEGWHNYHHVFPWDYKAAELGNYRTNLSTAVIDFAAKYGWAYDLKTVSAEMIRRRVLRTGDGSHPintkedfiddhdhhhsenpVWGWDDKDMPDEDRQLVEISHRK-
>UPI001CF757D3	420	0.471	9.545E-128	0	355	356	0	388	389
MAPNLlgNSAL--FLAETNsaepVQIISKPGLQDVLPPVKPQissrlsvPQYRWQIVWRNVFIFIYLHIAGIYGLYYAIAQAQWKTLLWGYFILLTSGIGVTAGAHRLWAHRTYKAKLPLRIYLAFCQTVALQNHIYEWVRDHRVHHKFTDTDADPHNSNRGFFFSHMGWLLVKKHKDVFVKGKTVDMSDVAADPVVRFQRKYYIILAPILTFVYPAIIPWYFWNETPTVCFYSVAIFRYILTLHGTWLVNSAAH-IWGYRPYDKNINATENKSVSIIAFGEGWHNYHHVFPWDYKAAELGNYRMNFTTAFLDLMSKIGQAYDLKTVSLDMVNKRKKRTGndtelvaeelveneekDHHHHddsIWGWGDKDMKQDDMDMVEVHNprreKKD
>UPI001E280401	420	0.586	1.307E-127	0	335	356	0	325	340
MPPHQQAA-SWALFESD--ATKDA---TIVPPSADKREWK--IVWRNVILFAFLHAGGVYGAYLFFTKAMWATRLFAVFLYLCSGLGITAGAHRLWAHKSYKARLPLRILLTIFNTIAFQDSALDWARDHRMHHKYSETDADPHNATRGFFFSHIGWLLVRKHPEIKAKGPTIDMSDLKADPILRFQKRYYLILMPLACFILPSYIP-TLWGETMWNGYFVCAIFRYVYVLNVTWLVNSAAH-KWGSKPYDKNINPVETKPVSLVVLGEGFHNYHHVFPWDYKTAELGNYSLNLTKLFIDTMAKIGWAYDLKTVSPEVIEKRVKRTGDGSHEEWGY--------------------
>Q4PP95	420	0.540	1.307E-127	7	354	356	8	351	354
-------APTGVLFENETVDSEEAMKSEKKE---ENDKFVRQILWINVAHFTVLHIFAFYGLYLVFTSAKLATTFFAYILFVLGTFGISAGVHRLWSHKAYKAKFPLRVILMIFNSLAYQNSIWVWARDHRVHHKYSETDADPCNAKRGFFFSHVGWLMSKKHPDVTNIGKGVDLKDLEADPVVAFQKKYYFYLVALICIILPAVIPVMFWNESWTNAIFIPVFLRYTIGLNATWLVNSAAH-MYGGRPYDKFINPSENFAVIIGTLGEGWHNFHHTFPWDYKTSELPHYVFNWTTGFIHLFAKIGWAYDLKSVSEQVVKARCKRTGDGSHEVWGWGDKDQTAEEREAAIIEHAK-
>Q3HVI9	420	0.520	1.307E-127	0	354	356	0	351	354
MPPRprekqpLPSLPTGPLEECDDVTTD-----KIPQTAYEPDDRKVEIVWRNVVVMGILHLVALYGLYLVFTSAMLITTLYGVILYNLGGFGITGGAHRLWAHRAYKAKWPLKLLLVLCQTLAHQNSVIEWARDHRVHHKFQETDADPHNAKRGFFFAHMGWLLCKKHQEVKDKGKGVDMSDLYAEPLLRLQHKYFYVLMPIGCFVLPSIIPVVFWGETLMNAYCL-NILRYVSCLHGTWLVNSAAH-MWGSKPYDKYISSVENVFVSFFAVGEGWHNYHHTFPWDYKAAEFG--KVNWTLRIINLFAKIGWAYELKSVSKEMIKTRVHRTGDGSHEIWGWGDKDQSPEDYKLATIYNKK-
>A0A1B0DIJ1	420	0.517	1.307E-127	34	355	356	9	355	356
----------------------------------EEESYKTRYVWKNIIVFLYLHLAALYGIYLQLTVARYITFGVALMLGFCGGMGITAGAHRLWSHKSYKAKLPLRALLMIFQTLAFQNHIFEWVRDHRVHHKFTDTNADPHNSRRGFFFSHMGWLMTKKHPDVKEKGASVDMSDLEADPVVMFQKKYYGILMPVFCFIIPALIPYFFLGETFSNSWYITSMLRYVLSLHGTWLVNSAAH-LWGMKPYDKNISPANNIFVAIYAYGEGWHNYHHVFPWDYKTSEFGTYTTNVTTAFIDFFSKLGLAYDLKTVSEDMIRKRILRTGDGSHEysrnkreeelrqmlmsdhdhyhdqnmVWGWDDNDMDEEDKKFAKIYNKED
>V9IBM6	420	0.486	1.307E-127	0	353	356	0	374	377
MAPNLfgSSAtlyleasQQDVHQEKSTIEKENNQKLIQKSS-SSKSKYKWKIVWRNVIAFIYFHFGGLYGFYlWGNGSTKAYTILWTILVTFCIAMGITAGAHRLWSHRAYKAKWPLRFVLMLLQTTAFQNHIYEWVRDHRVHHKFTDTDADPHNAQRGFFFSHMGWLLVRKHPDVFKKGATVDLSDLEKDPIVVWQRRLYIVLMPLLCFVVPVWIPYYFWNEKFINAW-YSNLARYAFSLNATWLVNSAAH-MWGMRPYDKNIGPTENLTVSILGCGEGWHNYHHVFPWDYKAGEFGNYNTNFSTAFIDLCARLGLAYDMKTVPVEVIKKRAARTGDGSrydkneaiyhhnHEdmKWGWGDTDMKPEEIQEVDIYNK--
>UPI000625BB91	420	0.497	1.307E-127	0	350	356	0	372	378
MAPNlLGSTAT--LFleatQEDVrqskKSTEPtPSTPKTvaKKSESNETTYEWKIVWHNVIAFLYLHLGALYGIYLFFVSAKLITFVWTMTVASTGAVGITAGAHRLWAHRAYKAKWPLRVLLMICQTMAFQNHLSEWVRDHRVHHKFTDTNADPHNAKRGFFFSHIGWLLVRKHPDVITKGATVDVSDLEKDPVVVWQRRLYVILMPVFCFLIPTWVPCYFWGETAMNSWYCAAVFRYTLSLNLTWLVNSAAH-IWGMKPYDDSISPTDDFLIAVGAFGEGWHNYHHVFPWDYKAAELGNYRANFSTALIDFFAWVGWAYDLKSVPIEMVNKRAARTGDGsrtrqnehyghSHEgaIWGWGDADMHSEDIADAHI-----
>A0A182LZE7	420	0.540	1.307E-127	30	353	356	61	407	410
------------------------------QGTSAGRQYHHVYVWRNIIAFIYLHLGFLYGCYLLVTSAKWSTFFLALTFGSGGALGITAGAHRLWSHRAYKAKWPLRLFLMLAQTLAFQNSVYEWVRDHRVHHKFTDTDADPHNATRGFFFSHIGWLMVKKHPDVKARGKAVDMSDLEQDAIVMFQKRYYAVLMPLFCFILPTFIAYYFLGETFSNSWYVVAIFRYVLSLNLTWLVNSAAH-IWGTKPYDRNISPTNNTFVGIAAYGEGWHNYHHVFPWDYKTSELGTYSTNFTTAAIDFFARIGWAYDLKSVSDDLIRKRVLRTGDGTHQyndqelqarmvdyinqldheseqaVWGWDDKDMNEQDRQEATVRNK--
>UPI000C25383F	420	0.491	1.307E-127	33	352	356	78	417	423
---------------------------------REGPHYKWDIVWKNVLIFILLHGFGIYGLYIMFVKAQWRTILFGYLYAATSAMGVTAGAHRLWAHRTYKAKLPLRIFLMICQSAALQNDLHEWVRDHRVHHKFTDTDADPHNSRRGFFFSHIGWLMVKKHKDVFSKGKTVDLSDIESDPVVMFQKRHYVLMVTFLCFMIPAHIPWYFWGEDWWVSWYV-TIARYTLSLHFTWLVNSAAH-IWGTKPYDKTINPVENKFVAWVAFGEGWHNYHHIFPWDYKAAELGDYRLNPSTAFLDLMAYFGLAYDLKTVSEDMVRKRVKRTGDGTWKnkndnagasmgnesddhhhgegVWGWGDKDMEEEDIKDVRVFN---
>UPI001CB9E152	419	0.541	1.790E-127	33	355	356	44	375	376
---------------------------------EPK--YKWKIVWRNVIIFLYFHISAMYGAYLFFTVVRWYTVIFCLFTLYTGLVGITAGAHRLWTHKSYKAKWPMRVILMICQTIAFQNHIYEWVRDHRVHHKYTDTDADPHNAKRGFFFSHIGWLMLKKHPDVIKKGATIDMSDLEKDPIVVWQRKLYIVLMPLLCFIIPTWIPSYFWGERPIYAWYL-TIFRYTTCLNITWLVNSVAH-IWGMKPYDRYISPTDSYSVGITAIGEGWHNYHHVFPWDYKTSELNNYGMNFTTAVIDGFAKLGWAYDLKTVSPEMIQRRAARTGDGTkyhlidHEyehasnnVWGWDDSDMIPEDIQDAKILNKCD
>A0A0L7LB21	419	0.543	2.451E-127	0	355	356	0	335	337
MAPNASD-VNGVLFETDAATPDMALpNAPIAQADKRPRQY----VWRNILLFAYLHLAALYGGYLFMFSAKWQTDIFA---------------HRLWAHKSYKAKWPLRVILVFFNTVAFQDSALDWARDHRMHHKYSETDADPHNATRGFFFSHIGWLLVRKHPDLKAKGKGLDLSDLYADPILRFQKKHYLTLMPLACFVMPTVVPVYLWNETWLNAFFVAAMFRYAFILNVTWLVNSAAH-KWGDKPYDKSIKPSENMSVALFALGEGFHNYHHTFPWDYKTAELGNTRLNFTTAFINFFAKLGWAYDMKTVSEEIIQSRVKRTGDGSHMLWGWGDKDHDKNEIAAAIRINPKD
>A0A2S2QBU8	419	0.642	2.451E-127	42	353	356	27	338	341
------------------------------------------IVWRNVILFAYLHLAALYGALLIFTSAKIATTIFAIFMYQVSLIGITAGAHRLWSHRSYKAKWPLRVILMICNTVAFQNHVFEWSRDHRLHHKYSETNADPHNANRGFFFSHIGWLLCRKHPDIMDKGRGIDVKDLLADPIVAFQKKYYKFLMPMLCFIIPTLIPVYCWGESWSNSWFVAAMFRYTFSLNITWLVNSAAH-MWGGRPYDRFINPAENITVALLALGEGWHNYHHVFPWDYKAAELGDYRLNITTAFIDFFAKIGWAYDLKTVSADTLRKRMERTGAEDKELpWGWDDKDLSLSDREAATIINK--
>A0A1D2MTL3	419	0.543	2.451E-127	41	353	356	25	343	348
-----------------------------------------DIVWRNVALFTYLHLAAFYGGYLLITgQVMWQTFLWGVILHTMSGFGITAGAHRYWAHKSYKAVTPLRLLLAYMQTLAFQNHIYEWCRDHRVHHKFAETHADPHNAKRGFFFSHMGWLLCKKHEAVKVKGKSVDMSDLEQDPIVMFQKKYYLPLVLTISFVIPTIVPSYFWGETASTAFLFAAMFRYCVTLHCTWLVNSAAH-RWGPRPYDKSISPAENKSVAWWAFGEGWHNYHHVFPWDYKTSEVGIYRYNFSAAFIDYMAKVGWAYDLKTVPEKLVKQRVARTGDGSHPdhihagPWGWGDKDIPEDDEKVTEILHK--
>A0A834XTU0	419	0.561	2.451E-127	0	350	356	0	346	354
MATGITSTPAGVLFENEL---EINNTSMIKNQDKPKQNMRRAILWPHVIVFTALHVGAIYGFYLMLTSTKFITLIFTYVLYMCSGLGITAGAHRLWSHNAYKANFPLRVVLMIFHSMAYQYTIWRWAKNHRVHHKYCDTDADPHNAGRGFFYSHVGWMLCEEHPDFTGKLDAIEMKDIEADSIVQFQNKYCHIVMPLMAFVLPTLIPVYFWNESFCNAFFVPTILRYVIGLNMTFLINSAAH-IFGQRPYDKNIGPAENVVVAIGAWGEGWHNFHHVFPWDYKAAELGNYRLNAATAFIDFCAKMGWAYDLKSVSNEIVKQRCQRTGDGSHEIWGWGDKDQPAEERKAAII-----
>UPI001EEB3505	419	0.572	2.451E-127	36	352	356	30	351	369
------------------------------------RKFKAEIVWKNVLYLSYFHIAGLYGFYLMLTSAKIATSLFAVFIFIASGLGVTCGAHRLWTHRAFKANLGLRIALMILNCMAFEDSVYEWARNHRVHHKYSETDADPHNSRRGFFFSHVGWLMVRKHPDVSEKGKTVDMSDLLQDPVLVFQRKYYKYLMPLLCFGFPTVVPVWLWSETWNNAYHVAAMFRYVYLLNCVWLVNSAAH-FYGPRPYDKNMEPRENVTVAVMTLGEGWHNYHHAFPWDYRSSELGYFRFNFTTRFIDFCARMGWAYDLKSAPLSMVQRRVKRTGDGTYKnpfpdsVWGWGDRDMTLEDKKEVVVLH---
>Q4PP96	419	0.530	2.451E-127	0	353	356	0	369	372
MAPNLygNSA---TLFlEASQNVDQNNKSNELKdnkndDNQKNTRKYKWKIVWRNVVAFIYLHGGAVYGLYLMFTGAKLLSTIFHLLLSFMAGVGITAGAHRLWAHRAYKAKWPMRVILMIFQTVAFQNHIYEWVRDHRVHHKFTDTDADPHNATRGFFFSHIGWLLVRKHPDVIAKGKTVDMSDLDNDPVVVWQRRLYILLMPIFCFLLPTWIPIYFWNEKPMYAWYL-TIFRYTISLNLTWLVNSAAH-IWGTKPYDNSISPTDNLKIAIGAFGEGWHNYHHVFPWDYKAAELGNYRGNATTAFIDLFASMGQAYDLKTVPVSMVEKRAARTGDGtrtgkkhnhqhSHEgaIWGWGDQDMSVDDIKDAQIINK--
>A0A195BTK0	419	0.479	2.451E-127	0	355	356	0	377	378
MAPNLFGNAATLFLEASQQdvsqkeAAEKAVTQKLLiqkaQNLKPK--YQWKIVWRNIIAFLYLHLGALYGLYILITAAKFYTTLWSIIIGSFAAIGVTAGAHRLWAHRAYKAKWPMRVILMLMQTTAFQNHIYEWVRDHRVHHKFTDTDADPHNAKRGFFFSHIGWLLVQKHPDVINKGATVDMSDLEKDAVVVWQRRFYIILLPIFCFLLPTWIPCHFWNEKPIYAW-YSTLFRYTLSLNLTWLVNSAAH-IWGMKPYDNSISPTDSLSVGIIACGEGWHNYHHIFPWDYKAAELGNYRANFTTAFIDFFAWIGWAYDLKSVEHSMIKKRAARTGDGsiyaqtddrdehhhSHEgaIWGWGDADMAFEDMQKVKIINKGD
>A0A6P4ISV5	419	0.505	3.357E-127	0	353	356	0	350	355
MPPNSKDT-TGVLYESDAETIDGGLIKDVGKL-KTTDGRKLQLVWVNIVLFVILHLSALYGVWLLLTKATWTTVLLFPFALIVTALGISGGAHRLWAHRTFKANVPLRLIFLFLNTLAFQDAVYIWARDHRVHHKYAETDADPYNSERGWFFSHIGWLCVRKHPQVVEKGKQIDLSDLEQDRLVMFQKKYYLLLMPLICFVLPTVLPMYLWGESLNVSWHVMALLRWVTTLNLIWLVNSSAH-MYGKRPYDKKISPTDESFLIWLRFGEGYHNYHHVFPWDYKSAELGPYSRDLTTAFINFFAWLGWAYDLKSVSPDLVRRRVQRTGDGSHPVWGWGDKDQCSEDVADTTITHQ--
>B3MAZ6	418	0.494	4.597E-127	0	353	356	0	350	355
MPPNSNET-TGVLYESDAETQDGGLKKDLSQL-KTTDGSKLQLVWLNIVLFIILHVSSLYGVWLIFTEADWRTTAAFLVVGTISGLGISGGAHRLWSHRTFKANLPLKLIFMFLNTIAFQDAVYIWARDHRVHHKFTETDADPYNSQRGWFFSHIGWLCCKKHPEVLAKGKQIDLSDLERDPVVMFQKKYYLILMPLLCFILPTVLPMYLWGESLKCSWHIVALLRWCVTLNLIWLLNSSAH-VFGKRSYDKSISPTDESFLIWLRYGEGYHNYHHVFPWDYKSAELGAYSNDLTTGFINFFARIGWAYDLKSVSPELVQKRVMRTGDGSHPVWGWGDKDHPCEDIRETTITHK--
>B4MKR8	418	0.497	4.597E-127	0	355	356	0	361	363
MPPNaeeQKISQpdmctTGVLFEADAETIDGGLAKDIKHL-KHAEKRKIELVWFNIIAFAYLYVASTYGIWLLFTAVKWQTSVFTLFAILFSALGISGGAHRLWTHRTFKANLPLQLILLFLNTMAFQDAVYIWARDHRVHHKYSETDADPYNSQRGWFFSHIGWLCCKKHPDVIAKGKGIDLSDLRNDPLIMFQKKYYMILMPICCFLLTTAIPMYCWNESFNNAWHVPTLFRWCLTLNLIWLVNSSAH-MYGKRPYDKTISPTDEHFLVWLRFGEGYHNYHHVFPWDYKSAELGKYSRDFTTYFIQFFASIGWAYDLKSVSTDMVKRRVIRTGDGSHNVWGWGDKDQAKEDMEETTITHQKD
>B7SB79	418	0.508	4.597E-127	34	354	356	29	367	370
----------------------------------KNRDYEWHIVWRNVLAFIYLHVAAAYGLYLMFTgKVNAFTILFAFSFAAMSAMGVTAGAHRLWAHRAYKARWPLRLYLALMQTMAFQNHIYEWVRDHRVHHKFTETDADPHNARRGFFFSHMGWLMVRKHKDVFEKGATVDMSDLEKDPIVMFQKKTYLVVMPLLCFLIPSYIPVWLWNEDPWSSWYVASITRYTLTLHFTWLVNSAAH-IWGTRPYDKNIGATDNVAVAIGAFGEGWHNYHHVFPWDYKAAELGNYRTNLSTALIDIAAKYGLAYDLKTVSKEMIEQRVSRTGDGSHPwaqqtedcsdehhhpenpVWGWDDTDMPEEDKQLAKIVHRK-
>A0A7J6Z7L5	418	0.513	4.597E-127	33	353	356	42	379	384
---------------------------------KDDRcQYKWDVVWRNVIAFLYLHIAGLYGFYLVCTVCSWKTFIWALLYAVLSGIGITAGAHRLWAHRSYKAKLPLRIILMLLQSSAFQNHIYEWVRDHRVHHKFTDTDADPHNAKRGFFFSHIGWLMVKKQKDVFNKGGTVDMSDVEADPVVRFQKLFYLVLVLIMCFAIPTIVPWYFWGEDGWVSWYSAAIFRYALTLNGTWLVNSAAH-IWGTRPYDTKISPTQNVHVAVIAFGEGWHNYHHIFPWDYKAAELGDYRFNLTTMVIDFFAKIGWAYDLKTASVDMVNKRIKRTGyrnaincnnnakastDVHHGevIWGWGDKDMRTEDINDVKYFNK--
>A0A653BML8	418	0.482	4.597E-127	0	355	356	0	385	387
MAPNLSSlfladatsaepvqiiSPkSEVLsYQPAYQAPKKPV-TKSKEP-----QYKWDIVWKNVLIFILLHTAAVYGLYLMFTRAMWQTNVFAILYAAFTAMGVTAGAHRLWAHRTYKAKTPLRIFLMILQSAALQNDIHEWVRDHRVHHKFTDTDADPHNSNRGFFFSHIGWLMVKKHPMVISKGKTVDMSDIEADPVVQFQKRHYILMVTLLTFMIPAHIPWYFWGENWWVTWYV-TIARYTLSLNFTWLVNSAAH-IWGTKPFDKNINPTENKFVAVAAFGEGWHNFHHVFPWDYKAAELGNYRMNFSTAFLDFMAYIGQAYDLKTVSEAMVKRRVKRTGDGTWEekecsgkkeerghdheygeyVWGWGDKDMKEDDVNDVMRYNQlKD
>A0A8J2R539	418	0.579	6.295E-127	0	334	356	0	327	338
MPPQGQQSESWVLNETDL---NKDADTPIVPPSAEKR--KLQIVWRNVILFALLHIGGVYGAYLFFTQAMWSTRLFAVVLYLCSGLGITAGAHRLWAHKSYKAKLPLRMLLTLFNTIAFQDSVIDWARDHRMHHKYSETDADPHNATRGFFFSHVGWLLVRKHPEIKAKGHTIDMSDLKSDPVLRFQKKHYLVLMPLACFILPTYIP-TLWGETLWNAYFVCAIFRYVYVLNVTWLVNSAAH-KWGDKPYDKNINPVETKPVSLVVLGEGFHNYHHTFPWDYKTAELGHYQLNFSKLFIDFMATIGWAYDLKTVSTDVIEKRVKRTGDGSHKEWG---------------------
>UPI0018D0EB69	418	0.489	6.295E-127	0	354	356	0	372	375
MAPNMSGS-TLLLADTmmtKTVEDDRPTLSSYSNDTK-RRDYEWQIVWRNVFAFIYLHAGCLYGFYLIFTGnVRIWTPIFALVFTILSAMGVTAGAHRLWAHRAYKARWPLRLLLALAQTMAFQNHIYEWVRDHRVHHKFTETDADPHNAKRGFFFSHIGWLMVRKHKDVFEKGASIDMSDLEKDPIVMLQKKTYLVVMPVLCFIIPACLPVYLWGEDPWTSWYVASVWRYTLSLNFTWLVNSAAH-IYGNRPYDKYIGATDNKTVGILAMGEGWHNYHHVFPWDYKAAELGNYSTNLSTAVIDIAAKYGWAYDLKTVSEDMIRRRVNRTGDGSHPtsrqdppsdghhhpdnpIWGWDDQDMTVEDRQFVEISHKK-
>A0A026W4L1	418	0.494	6.295E-127	0	355	356	0	383	384
MAPNLfGSSATLFLeaSQQDVsqkKSAAEKTAVQKLSLQKtqdSKPKYQWKIVWRNVIAFVYLHVGAIYGLYTALMFAKFYTLVWALSFSAFAAVGVTGGAHRLWAHRSYKAKWPLRIILMIFQTMAFQNHIYEWVRDHRVHHKFTDTDADPHNAQRGFFFSHMGWLLVRKHPDVIKKGATIDMSDLEKDFVVVWQRRLYIILMPLFCFLLPTWLPCYYWNEKPMYAW-YATVFRYTLSLNLTWLVNSAAH-IWGMKPYDNTISPTDSLSVGLSAFGEGWHNYHHVFPWDYKAAELGNYRTNFTTAFIDFFARIGWAYDLKTVAHDIVIKRASRTGDGSiyertnttttdhhdahqhtHEgaIWGWGDTDMAPEDMQKVTIINKGD
>UPI001E27043A	417	0.522	8.621E-127	36	355	356	28	365	366
------------------------------------RDYEWQIVWRNVLAFIYLHVATLYAFYLIFTGrAKGITVVFGMVIAIMGGMGVTAGAHRLWAHRAYKARWPLRLFLAIMQTMAFQNHIFEWVRDHRVHHKFTETDADPHNARRGFFFSHIGWLMVRKHKDVFEKGASVDMSDLEKDPIVMFQKKTYLVIMPLICFVIPTWIPVVLWNENPWSSWYVAAIFRYTVSLHFTWLVNSAAH-IWGNKPYDKYIGATDNKAVAICAFGEGWHNYHHVFPWDYKAAELGNYSTNMSTALIDFAARYGLAYDLKTVSQEMIRKRVTRTGDGSHPldsetqksdedhnhpenpVWGWDDQDMTEEEKKLAEIAHKID
>UPI001442F251	417	0.543	8.621E-127	34	355	356	44	376	377
----------------------------------PK--YKWDIVWRNVIAFTYLHCGSLYAMYlLIFHEVSPYTFIWGLSLGMISAVGVTGGAHRLWAHRAYKAKWPLRVILMILQTIAFQNHIYEWARDHRVHHKFTDTDADPHNAQRGFFFSHIGWLMLRKHPDVIKKGATIDMSDLEQDPVVVWQRRLYIILMPLFSFIIPTWIPIYFWKEAPLTAW-YATVWRYTFTLNGTWLVNSAAH-IWGMKPYDKTIGPTENRAVALIAIGEGWHNYHHVFPWDYKASELGDYTLNATTAVIDLFSKIGWAYDMKTVPAEIVKKRAMRTGDGsiyengqlththSHEdaIWGWGDKDMEPDEIKTAEVYNKSD
>K7PD45	417	0.564	1.181E-126	0	350	356	0	343	349
MAPNSNDA-TGVLQETD----DDVSSNQVLQQITKSEKSKLIIVWSNVMYFVILHVGALYGLWLLLTSAQIWTCLWVFAMYEFGEICITAGVHRLWSHRSYKAKWPLRLFHTMGQTLAFQDAVVDWARDHRVHHKYSETDADPHNAKRGFFFSHMGWLMCRKSKQVKEKGKEPDISDLYADPILRYQKKYYMLFMPLMCFAFPTVVPLYFWNESLKTAFFV-NIFRYIFSLHATWLVNSAAH-LYGEKPYNKHINPAENLAVSLIVNGERWHNYHHTFPWDYKAGEFGRYGTNLTTVFINAMAKIGLAYDLKFVPEDVVKRRVHKTGDGSHAVWGWGDKDQTVEEISKTIV-----
>A0A1B6FR88	417	0.535	1.181E-126	9	354	356	8	350	353
---------TGQLFPED-PCPAPPPPPE-KKVFKP---HKPKIYWRNVFTLTYFHISSIFGVYLALTNTKWQTYIFVTLLYLATKIGITAGVHRLWTHKSYKANFPLRALLMLFFTMAFEGKVWVWARDHRVHHKYQETDADPYNAGRGLWFSHMGWLMQSKHPDVIEKGKGIDMSDLRADSLVMFQKKYYWPLVYLLCLILPTVIPVYFWGESWITAWHVAVCLRFVISYNATWLVNSVAH-KYGSQPYDVNFFARENKTVSVITLGEGWHNYHHTFPWDYKTSEMGTYGFNMTTGFIDFFAKIGWAYDLKTVSSEMVRKRALRTGDGSHkvkELWGWGDKDMPKEERLGATVINRK-
>A0A1B6F550	417	0.607	1.181E-126	39	351	356	62	372	373
---------------------------------------KYTIVWRNVTLFALLHLAALYGFYLIFTSAKLLTTLYAIFLYKCGGLGITAGAHRLWAHKSYKAKTPLKIILLIFNTLAFQDAVLIWARDHRVHHKYSETNADPHNAKNGFFFSHVGWLLCKKHEDVKTKGKNIDLSDLENDKLLTFQKKYYLILMPLICFILPTIVPYYYWNETFINSLFVATFLRYAFTLNITWLVNSAAH-IWGHKPYDKNINPVENISVAIFALGEGWHNYHHTFPWDYKTAELKYY-FNFTTVFINFFAKIGWAYDLKTVSKEMIEMRVKRTGDGSHPVWGWGDKDQPKDEISKATIL----
>UPI001CA81853	417	0.493	1.181E-126	0	353	356	0	374	377
MAPNLfgTSAslfleasQTALINENS--TTEKTSSPKLdkKKLLKSQPKYRWNIVWRNVIAFLYLHISFLYGLYLAFTAAKLYTTIFAITCGFLAGFGVTAGAHRLWAHKAYKAKWPMRVILMIFQTMAFQNHIYEWVRDHRVHHKFTDTDADPHNSQRGFFFSHIGWLMLKKHPDVIKKGATIDMSDLEKDAVVIWQRRLYIILMPLFCFIIPTWIPVHFWGERPMYAWYL-TIFRYTLSLNITWLVNSAAH-IWGTKPYDSSISPTDSYSVGIAAFGEGWHNYHHVFPWDYKAAELGNYNVNFTTAIIDGFAKIGWAYDLKTVSHEMIEKRASRTGDGTvykhaddqHEhnhtnsIWGWDDPDIKAEDILDARILNK--
>A0A4S2KU94	417	0.503	1.181E-126	0	355	356	0	378	379
MAPNLfGSSATLFLeaSQQDVsqkKSAADKTVTQklaIQKAQSSKPKYQWKIVWRNLIAFVYLHLGAVYGLYILLTAARFYTFLWNLVVVVFAAIGVTAGAHRLWAHRSYKAKWPMRVILMLLQTTAFQNHLYEWVRDHRVHHKFTDTDADPHNAKRGFFFSHIGWLMLRKHPDVINKGATIDMSDLEKDPVVVWQRRLYIVLMPVFCFLLPTWVPCYFWNEKLMYAW-YATLFRYTIQLNVTWLVNSAAH-IWGMKPYDNTISPTDSYSVGISAFGEGWHNYHHVFPWDYKAAELGNYRTNFTTAFIDFFAWIGWAYDLKTVALSMIKKRAARTGDGSkyerddhhdehdhtHEgaIWGWDDADMAPEDKKGAQIINKSD
>UPI0004CD6588	417	0.512	1.181E-126	2	355	356	26	383	384
--PNVdikTNKPVNV-------TTEQSITNNT--NTNNNKKYKWSIVWRNVIAFIYLHVGSVYGLYLLFTGAKLLTFMWIFVLGFLAGVGITAGAHRLWAHKSYKAKWPMRFLLMILQTVAFQNHIYEWVRDHRVHHKFTDTDADPHNAKRGFFFSHMGWLLIRKHPDVINKGKTVDMSDLEQDFVVVWQRRLYILLMPIFCFLIPTWIPIHFWDEKPLYAW-YATIFRYTLSLNLTWLVNSAAH-IWGMKPYDSSISPTDNLKIAMGAFGEGWHNYHHVFPWDYKAAELGNYSGNFTTAFIDFFAFIGQAYDLKTVPVAMIEKRAARTGDGsrvaknhdehSHEgaIWGWGDTDMSADEINLVQISKKSD
>UPI001C2057BA	417	0.588	1.617E-126	0	334	356	0	327	337
MPPQGHQADSWVLFESD---ADKAGEPVVVQPKAEKR--KWEIVWRNVTLFALLHIGGVYGAYLFLTKAMWRTSLFAVVLYLCSGLGITAGAHRLWAHKSYKARLPLRLLLTLFNTIAFQDSVLDWARDHRMHHKYSETDADPHNATRGFFFSHVGWLLVRKHPEIKAKGHTIDLSDLKADPVLRFQKKYYLYLMPLCCFILPTYIP-TLWGESVWNAYFVCAIFRYVYVLNVTWLVNSAAH-LWGSKPYDKNINPVETKPVSLVVLGEGFHNYHHTFPWDYKTAELGEYSLNLSKLFIDGMAKIGWAYDLKTVSPDIIEKRVKRTGDGSHERFH---------------------
>B3M2T6	417	0.491	1.617E-126	0	352	356	0	351	352
MPPN-SSATTGVLYEPETKLLEDsPAMDKDIGLQNTSKDYELKWVWRNIILFAVLHISAVYGVWLFFTEASWRTHLFFLVTQAIGIFGISGGAHRLWSHRAFKANLPLQLILLFCNTFAFQDSVYVWVRDHRVHHKYTETDADPYNAKRGWFFAHIGWLCCKKHPDVVAKGKEIDLSDLKRDPLIMFQHKYYLYLMPIISFVLPTAIPMYFWGESLNCSWHVMSMFRWCLTMNIIWMVNSSAH-KFGMKPYDKNIGPTNENVLIWMRLGEGYHNYHHTFPWDYKASELGPYSWELITWLIDCFAKLGWAYDLKSASEDLIRQRVQRTGDGSHPLWGWGDKDQLMEDIVGTTISN---
>B3LZG6	417	0.501	1.617E-126	0	355	356	0	353	355
MPPKSND-ITGVLYESDAETLDGGLAKDLGQL-KTTDGSKLQLVWRNIVLFVILHLSSLYGVWLLFTTATWTTFLLFPVALVVTALGISGGAHRLWAHRTFKANVPLRLIFLFLNTLAFQDAVYIWARDHRVHHKYTETDADPYNSRRGWFFSHIGWLCCRKHPDVVAKGKQIDLSDLEADPLVMFQKKYYLWLMPPICFLLPTVLPMYLWGESLNCAWHVMALLRWCTTLNLIWLVNSSAH-MFGMRPYDKNISPTDESFLVGLRFGEGYHNYHHVFPWDYKSAELGPYSKDVTTGFIDFFARIGWAYDLKSVSCDLVRKRVQRTGDGSHPVWGWGDKDQQREDIVGTTVTHqRKD
>A0A0M3LAH8	417	0.541	1.617E-126	36	354	356	38	376	379
------------------------------------RDYEWQIVWRNVMAFVYLHVGLIYGFYLILTGnVKLWTPIFAVLFTLLSAIGVTVGAHRLWAHRAYKARWPMRLLLALLQTMAFQNHIYEWVRDHRVHHKYTETDADPHNARRGFFFSHIGWLMVRKHKEVFEKGAQIDMSDLEKDPIVMFQKKTYLVVMPILCFLLPSWVPVYCWGEDPWTSWYVASIWRYTLSLNFTWLVNSAAH-IWGNKPFDKNIGATDNVTVAICAVGEGWHNYHHVFPWDYKAAELGNYRTNISTAVIDLAAKYGWAYDLKTVSVQMIKNRVARTGDGSHPsvqetkqvdddhdhahpenpVWGWDDKDMPEEDRLLVEISHQK-
>A0A5E4MCR9	416	0.613	2.214E-126	35	353	356	18	338	341
-----------------------------------KNEH-QAIVWRNVILFAYLHLAALYGVFLIFTSAKMHTTVFAIFMYQVSSIGITAGAHRLWSHRAYKAKWPLRVILIIFNTIAFQNHVYEWARDHRLHHKYSETNADPHNANRGFFFSHVGWLLCRKHPDIMEKGRGIDMSDLLADPIVAFQKKYYKFLMPLLCFILPTMLPVYCWSESWANSWFVATMFRYTFSLNVTWLVNSAAH-MWGGRPYDRFINPAENISVALLALGEGWHNYHHVFPWDYKAAELGDYKLNMTTAFIDFFAEIGWAYDLKTVSAATVRKRVERTGiddvDNKNLSWGWDDKDLPQSEREAATIINK--
>A0A8D8UZZ2	416	0.494	2.214E-126	0	354	356	0	346	350
MAPNSKSA---LLEEPKF---DQPITAVYEEKiTKPKVE--QPIIWRNVIAISLFHLVALVTPFYCWSRCKYNTIFWGIMIGSLGGFGVTGGVHRLWAHRSYSAKWPLRLILLLCYSIAGQNSVLNWVRDHRVHHKFSETDADPHNSQRGFFFAHVGWLFLRKHPLVIEKGRTVDMSDVMADPLVMFHEKHFIWFKLIMCFIVPTLVPCYFWGEPFFISFLIMNFLRYILALNFTWAVNSAAH-IWGNKPFDGRIMPAENRVVSFLALGEGWHNYHHVFPWDYKTAELGHYSTNWTTLVIDWFAWMGWAYDLKTVSPAVVTARVKRTGDGTHDVWGWGDKDMSLEEKLEATVLNGK-
>A0A6P4KT92	416	0.495	2.214E-126	0	353	356	0	350	360
MPPNSGET-TGVLYESDAETQDGGLEKDLAQL-KTTDGRKLQLVWRNIILFIILHVSSLYGVWLLFTEAKWATVV-AFPMGlALTTFGISGGAHRLWSHRTFKANLPLKLFYLVTNTFAFQDAVYIWARDHRMHHKYMDTDADPYNSRRGWFFSHIGWLCCKKHPEVTAKGKQIDLSDLERDPLVMFQKKYYMILMPLIAFILPTVLPMYLWGESLNCSWHILALLRWCTSLNLIWLVNSSAH-VFGMRPYDKSISPTNEKILIWIRFGEGYHNYHHVFPWDYKCSELGPYSRDVNTWFINCCARIGWAYDLKSVSPELVKKRVTRTGDGSHPVWGWGDKDQPSEDIQETTITHK--
>A0A8B8GWR2	416	0.490	2.214E-126	0	355	356	0	365	366
MAPNLSTS----LYTK--KSQKN-VHQEKKNKEKisdqnlsNSKKYEWKIVWKNVILFIYFHIGALYGFYLWCNGTKKYTILWFFVMGFAGSMGVTAGAHRLWSHRAYKAKWPLRFLLMLLQTLSHQNHIYEWVRDHRVHHKFTDTDADPHNAHRGFFFSHIGWLLVRKHSDVIKKGATVDMSDLEKDPIVVFQRRLFYVLMPLLCFVIPVGVPCYFWNEQFINSW-YNNLARYVFCLNMTWLVNSAAH-MWGMRPYDVNIGPTENLIVSMLVCGEGWHNYHHVFPWDYKAAELGGYKTNLTTAFIDFCALLGQAYDLKTVSEEMIAKRIARTGSGSsynknkiiHHyedmKWGWGDEDMKPHEIEEIRIYNKKD
>UPI00063F7A5E	416	0.505	2.214E-126	0	355	356	0	375	376
MAPNLfGSSATLFLeaSQQDVsqkkSAAEKAVTQQLSiqktQTLKPK--YQWKIVWRNMIAFAYLHLGALYGLYILITVARFYTFLWSIFVASFAAVGVTAGAHRLWAHRAYKAKWPMRIILMLLQTTAFQNHIYEWVRDHRVHHKFTDTNADPHNAQRGFFFSHMGWLLLRKHPDVISKGATIDMSDLDKDFVVVWQRRLYIILMPVFCFLLPTWIPCHYWNEKPMYAW-YATLFRYTLSLNVTWLVNSAAH-IWGMKPYDNSISPTDSYSVGIGAFGEGWHNYHHVFPWDYKAAELGNYRTNFTTAFIDFFAWIGWAYDLKTVGHSMIKNRAARTGDGSkyermndhdhtHEgaIWGWGDTDMAPEDIQEAEIINKGD
>UPI00103F6EB9	416	0.521	2.214E-126	34	354	356	31	376	379
----------------------------------KNRSHEWQIVWRNVLGFVYLHTAAIYGLYLIFTGrAKMYTWLFGVLFAVVSAMGVTAGAHRLWAHQAYKARWPLRVILTVLQTMAFQNHIYEWVRDHRVHHKFTETDADPHNAKRGFFFSHIGWLMVRKHKQVFEKGATIDMSDLEQDPIVMFQKKTYLVLMPVLCFLIPAWIPIHFWGETPWSSWYVAAILRYTISLHFTWLVNSAAH-IWGNRPYDKNIGATDNVTVAICAFGEGWHNYHHVFPWDYKAAELGNYSTNMSTSLIDLAAKFGWAYDLKTVSVDMIKKRAARTGDGSHPscqeapkviddddhdhdhdhshdnaVWGWEDKDMPEEDKQLAEISHRK-
>UPI0005F56579	416	0.595	3.032E-126	0	335	356	0	327	345
MAAHV--TPTGALFEDDTVDESQLT-----EEPKEKRKYVKHIVWRNVAIFSFLHLGALYGLYLSFTSAKLLTTAFAILLYQLSILGVTAGVHRLWSHRAYKAKWPLQLLLMILSTTTYQDAVIDWSRDHRLHHKYSETDADPHNSKRGFFFSHIGWLLCRKHPEVKEKGKGIDLSDLKSNPILAFQKKYYNILMPLLCFISPTLIPVVWWNETWINAFYIPAILRYVLTLNITWLINSVAH-TVGNKPYDKYICPADNKGVAIFSLGEGWHNYHHVFPWDYKTAELGDYKFNTTTAFINFFAKIGWAYDLKSVSNDMIRKRMERTGNSSHNLWGW--------------------
>A0A5N4AXC2	416	0.495	3.032E-126	27	353	356	11	363	368
---------------------------QEKEG-KPTPQYgetvkasgkENKVVWRNVILFTLLHISGLYGLYLCFFLRSWYTFFWATIYLHVAGVGVTAGAHRLWAHRAYKAKLPMRIFLMICQTAAFQNHIYEWVRDHRVHHKFTDTDADPHNAKRGFFFSHIGWLMLKKHPDVKIKGRTVDMSDMEGDQVIQFQKKYYPVLVPLLAFILPAFVPWYFWGENGWVSWYTAGIFRYCFSLNSTWLVNSAAH-IWGTKPYDKTIGPTQNLGVALTALGEGWHNYHHVFPWDYKAAELGNYRMNFTTFVIDCFSKIGWAYDLKTASIEMIEKRAKRTGDGsrassngdgeitndhSHHhddtIWGWGDMDMKLEDVQHVKVYNR--
>UPI00083BD571	415	0.554	4.152E-126	27	353	356	20	348	351
---------------------------ETNEDR--KRKYEWDIVWRNIIAFIVLHVLSFHGVYVALRDWKIGILLFAYAYGLLVAQGITAGAHRLWSHRSYKAKLPLRILLLFFQTTAFQNSVFVWVRDHRMHHKFTDTDADPHNAKRGFFFSHMGWLFVKKQKEVKEKGKVIDMTDITNDPILMFQHRYYAPLMLICCFLIPTLIPVYLWHEDLYPSFAMAAAFRYIFSVHSTWLVNSAAH-IYGMKPYDRNIGPTENKLVSHLACGEGWHNYHHVFPWDYKTSELGNYRLNLTLAFIDLCAKFGWAYDLKTVPHEVVTRRALRTGDGSRkirikEIWGWGDEDMTIEDTEAALIINK--
>A0A7I0Z411	415	0.505	4.152E-126	32	353	356	24	364	367
--------------------------------PRQRRDYEWQIVWRNVLAFVYLHMATLYGIYLILiGKTKILTLIFAVTISAMSAMGVTAGAHRLWAHRAYKARWPLRIFLAVMQTMAFQNHIYEWVRDHRVHHKFTETDADPHNAKRGFFFSHMGWLMVRKHKAVFEKGASVDMSDLEKDPIVMFQKKTYLVLMPLLCFVVPAWLPVVLWNENPWVSWYVASMLRYTISLHFTWLVNSAAH-IWGNRPYDQYIGATDNKAVAICAFGEGWHNYHHVFPWDYKAAELGNYSTNLSTALIDFAAKYGLAYDLKTVSIEMIRKRVSRTGDGSHPlsskkeslnqhdhhhpenpVWGWGDEDMTEEEKKLAEIAHK--
>A0A8B8HF69	415	0.510	4.152E-126	36	353	356	30	365	368
------------------------------------RDYEWQIVWRNVLAFIYLHVATFYAFYLIFTGrTKIFTISFAVLFAIMSAMGVTAGAHRLWAHRAYKARWPLRLFLALMQTMAFQNHIYEWVRDHRVHHKFTETDADPHNARRGFFFSHMGWLMVRKHKDVFEKGASVDMSDLEKDPIVMFQKKTYLVVMPLLCFLVPSWIPVVLWNESPWTSWYVASMLRYTISLHFTWLVNSAAH-IWGNRPYDKYIGATDNKAVAICAFGEGWHNYHHVFPWDYKAAELGNYSTNFSTALIDVAAKYGLAYDLKTVSLEMIRKRIARTGDGSHPsdkkvkdsdddhnhpenpVWGWDDKDMPEEERKLAEIAHK--
>UPI00083BC57E	415	0.540	5.686E-126	0	353	356	0	346	350
MAPNSSmTAETGVLQETD---DQEVTIKHDCNAKLPPREYK--LVWRNIILYIYLHVSALYGLYAIFASANWRTALFGLALVNLGNLGITAGVHRLWAHRSYKAKFPLRAFLVFLQTLAFQGSVIEWARDHRVHHKYSETDADPHNAKRGLFYSHVGWLLTKKHPEVFAKGKGIDYSDLTEDSLLKFQHKHYVYLMVFTSFFLPTFLPCYLWGETFLNAFFI-NMLRYCCGLNITWLVNSAAH-FFGDKPYDRFINPVENKHVSFLALGEGWHNYHHTFPWDYKTSEYG-YRLNPTAIFINCMAYIGQAYDLKSVSTEMIKKRVKRTGDGTHELWGWGDKDQSSDEQTEAVISHK--
>UPI001CC53E47	415	0.494	5.686E-126	0	355	356	22	389	390
MTLNMKAFQQNVDQEKSTTERENKQKELIQELSNSEPKYKWNIVWKNVIVFIYFHLGGIYGFYLWTNGIKTYTILWSIFVEFFAIMGITAGAHRLWSHRSYKAKWPLRLVLMLLQTTSYQNHIYEWVRDHRAHHKFTDTDADPHNSRRGFFFSHIGWLMVRKHPDIFKKGATIDLSDLEKDPIVVWQKRLYVVLMPLLCFVIPTWVPYYFWNEKFTYSW-YSNLARYVFSLNVTWMVNSAAH-IWGMKPYDMNICPVENKIVSIFAYGEGWHNYHHVFPWDYKTSEFGTYNTNFTTAFIDFCARLGLAYDLKTVPDEVIRKRAARTGDGSrydkkeavHYynledmKWGWGDVDMKPEEIQEVSVYHKSD
>UPI000B90950D	415	0.524	5.686E-126	15	355	356	62	402	407
---------------KDFVKCQSP---EEEELMYANTPVK--IVWRNVAIFAYLHAFAAYGAYLWLSgQVMWQTFLWGFHYYIMSGFGITAGTHRYWAHKSYKAKMPLQIFLAYMQTIAFQNSIHEWCRDHRLHHKYTETNADPHNAKRGFFFAHMGWLMARKHEAIKIKGKGLDMSDLEADPVVMFQKKWYLLLVLFGCFVIPTLVPWIFWGESLKVAFFFAAMFRYCATLHCTWLVNSAAH-LWGPRPYDNRINPAENKTVSWWAFGEGWHNYHHVFPWDYKTAEVGVYRYNFSAAFIDFFAKIGWAYDLKTVPEHIVKARVARTGDGTHEefhggPWGWGDNDIAVEAVEVTETLYAQD
>UPI000718EAF6	415	0.545	7.786E-126	38	353	356	10	337	340
--------------------------------------YKWDIVWFNFIFFLYLHISCLYGIYLSFTAVKLYTTIFAIITIPITNLGITAGAHRLWSHKSYKAKWPMRVILMICQTMAFQNHIYEWVRDHRVHHKFTDTDADPHNSKRGFFFSHIGWLMVRKHPDVIKKGATIDMSDLEKDAVVVWQRRLYIILMPLFCFIIPTWIPVHFWGERPMYAWYL-TIFRYTLSLNITWLVNSAAH-IWGTKPYDSSISPTDSYSVGLAAFGEGWHNYHHVFPWDYKAAELGNYKANFTTAIIDGFAKIGWAYDLKTVSHEMIEKRASRTGDGTkythvddqHEhnhnnsIWGWDDPDINTEDILDARILNK--
>A0A6J1WLP4	415	0.570	7.786E-126	11	352	356	10	343	349
-----------VLFENEV---NDNIIKELVPLSADKR--KWDIVWRNVIIFLLLHTGAVYGAYLLCGQIKFSTVIFTAFMIVYSGLGITAGAHRLWAHKSYKARLPLRIILTIANTIAFQDSVLDWARDHRVHHKFSETDADPHNATRGFFFSHIGWLLVRKHPQIKEKGRIIEMDDLWRDPVLKFQKKYYKFLMPFACFILPTYIP-TLWGESVWNAFFVCAVFRYIYTLNVTWLVNSAAH-KWGSKPYDKNINPVETSPVSFLVLGEGYHNYHHTFPWDYKTGELGN-RLNFTKLFIDFMAKIGWAYDLKEIPLDVVQKRVLRTGDGSHAVWGWGDKELSCDDKKETLIIN---
>B7SB78	415	0.556	7.786E-126	0	352	356	0	347	353
MPPQGQAKSTWVLYETDVINDE----AEVPVTVPPTAERrKWQLVWRNIILFGFLHIGAVYGAYLFLFKAMWKTCAFAIFLYLCSGLGITAGAHRLWAHKSYKVRLPLGILLTIFHTIAFQDAVVDWARDHRMHHKYSETDADPHNATRGSFFSHIGWLLVRKHPQIKAKGHTIDMSDLKADPVLRFQKKYCLTLMPLACFVLPTYIPM-LWGESLWNAFFVAAIFRYVWVLNVTWLVNSAAH-LWGNKPYDKHINPVEIKPVSLVVLGEGFHNYHHTFPWDYKTAELGDCTLNFSKIFIDFTSKVGWAYDLKTVSTDVIQKRVKRTGDGSHALWGEDDKDLPTEEKIQASIFN---
>UPI000A1D1438	415	0.494	7.786E-126	0	353	356	0	350	355
MPPNSKDT-TGVLYESDAETVDGGLIKDIGQL-KTTDGRKLQLVWLNIVLFVILHLSALYGIWLLMTKAMLTTILVFPFAMIFTALGISGGAHRLWAHRTFKANVPLRLIFLFLNTLAFQDAVYIWARDHRVHHKYSETDADPYNSERGWFFSHIGWLCVRKHPQVVEKGKQIDLSDLEQDRLVMFQKKYYMLLMPLICFVMPTVLPMYLWGESFNVSFQVMALLRWVTVLNLIWLVNSSAH-MYGKRPYDKKISPTDESFLIWLRFGEGYHNYHHVFPWDYKSAELGPYSRDVTTAFINFFAWLGWAYDLKSVSPDLVRRRVQRTGDGSHPVWGWGDKDQCSEDVADTTITHQ--
>A0A3Q0JL17	415	0.490	7.786E-126	0	345	356	0	366	371
MAPSLTP---HFLSEAEVISPsvyPIKSKPSPSPGIEPNEsyssrhPYRWSIVWRNVLAFAYLHLGASYAVYLMFfNQVQLKTILYMLFVGFISGEGVTAGAHRLWAHRTYSAKWPLRLILMLANSMAFQNHLYEWVRDHRVHHKFTDTDADPHNSRRGFFFSHMGWLMVRKHPDVKRRGATVDLSDLEKDWVVMFQKKYYLILMPICCFLIPPLIPWYFWSEKWTNAWYvfhknwetLCALLRYTVSLHGTWLVNSAAH-IWGMRPYDKHISSSENSSVAFLAFGEGWHNYHHTFPWDYKAAELGNYRLNLTTAIIDMFAWIGWAYDLKTASPEMVSRRVARTGDGtrhghSHEnqVWGWNDEDLTEEDR----------
>A0A151WSE5	415	0.496	7.786E-126	0	355	356	0	376	377
MAPN-TFGNLATLFLKtsqqDVsqkKAAEktvtQKLSTQKVQNMKPK--YQWIIVWQNMIAFIYLHLGALYGLYILIEAAKFYTFLWVIVVGVFTGIGITAGAHRLWAHRTYKAKWPMRVILMLLQTTAYQNNIYVWVRDHRVHHKFVDTDADPHNVKRGFFFSHMGWLLVRKHPDVINKGATIDMSDLEKDPVVIWQRRHYKIL-IILCFLLPTWIPCYFWNEKPIYAW-YSTLFRYTVSLNLTWLVNSAAH-IWGIKPYDNTISPTNNLSVSIGAFGEGWHNYHHVFPWDYKAAELGNYRTNFTTAFIDFFTWIGWAYDLKTVTHSMIKKRADRMGDGskyartnvhdehhhSHEgvIWGWGDIDMELEDIQEAEIINKGD
>UPI00087493AC	415	0.544	7.786E-126	36	353	356	45	381	386
------------------------------------QQYKLQIVWRNVMVFFFLHLGAIYGLWLAITQASWKTCLYTYIYAAFAGMGITAGAHRLWAHRTYVAKLPLRILLMIMQTTALQNHIYEWTRDHRVHHKFTETDADPHNAKRGFFFSHVGWLMVRKHKDVFIKGKTVDLSDLEADPVVMFQKKYYLILAPVFCFLIPSFFPYYYWGESWWNTFFVASIFRYTISLNFTWLVNSAAH-IFGTKPYDKNIKATENTFVAWAAFGEGWHNYHHVFPWDYKAAELGNYRLNFTTAFLDLMSKIGWAYDLKTVSPHMVKKRVERTGDGSwvehksrkvnhddpnHHdhgdmLWGWGDKDMNVEEVKHIKCYNK--
>A0A6I8TUK3	415	0.553	7.786E-126	42	355	356	79	415	416
------------------------------------------LVWRNIIAFVYLHGGFLYGLYLAFTVAKGSTILLAFILGLFGAFGITAGAHRLWSHRSYKAKWPLRLILMISQTLAFQNSIYEWVRDHRVHHKFTDTDADPHNAKRGFFFSHIGWLMMKKHPDVRQKGKTVDMADLETDPIVMFQKKYYAVLMPLFCFVIPTYLAYYFLDETFSNSWYIVAIFRYVLSLNGTWLVNSAAH-IWGTKPYDRKISPTNNTFVAIAAVGEGWHNYHHVFPWDYKTSELGKYSTNFTTAVIDFFAKIGWAYDLKSVSDDMIKKRVLRTGDGTHTyseehlrekmvdyinnldhdnenvVWGWDDHDMAEDDRRDATVSNKKD
>A0A194PN07	415	0.498	7.786E-126	0	355	356	59	416	418
MPPNVDPIPSGVVFETDTQTADLGLDKDV-SLLKKATPKKHEYVWFNIFWFLFLHISSVYGLYLAFTSAKWQTNVFAFAIHQMCAIGIGAGSHRLWTHRCFKAKTPLRTVLMIWQTMGFQDSIFEWARDHRTHHKYADTDGDPHNAERGLFFSHMGWLCCKKSPEVIEGGKRIDLSDLYEDPVVMFQKKHYLKMMPILCFVLPTVLPVYLWGETWINAFFIPTILRYTFGINVVWSVNSFAH-KFGYRPYDKSLNPRENIAVWMFCV-EGFHNYHHTFPWDYRASEHPLINmLTPTIVFIEAMAKIGQAYDLKAVSPEIIKQRTLRTGDGTHQLWGWDDPEFTERLKAKYGAIHcteeKKD
>A0A482W8R9	415	0.538	7.786E-126	33	352	356	254	577	582
---------------------------------KPKsEPYKVQIVWRNILLFIYLHIAGLYGLYCFIFTAKWNTVLWTYLLALITTQGICAGAHRLWAHRAYKAKLPLRIILCIWQTHALQNHIYEWVRDHRVHHKFSETDADPHNSRRGFFFSHMGWLLCRKHSDVITKGKTVDLSDLEADAVVMFQKKYYLILAPLLAFIVPAWVPWYFWNEDGYISWYTASMFRYALTLHGTWLVNSAAH-MWGSKPYDENINAVENITVSYITNGEGFHNYHHVFPWDYKAAELWSYRGNWSTAFIDFMAKIGWAYDLKSVSAEMVERRVKKTGDGSRrdnlPLWGWGDEDMGKEDKKMAEIQH---
>A0A8B8IYK7	414	0.577	1.066E-125	0	335	356	0	328	343
MPPQGQQTGSWVLFESDL---NKDATTPIVPPSAEKR--KWEIVWRNVILFVFLHIGGVYGAYLFLTKAMWTTRLFAVILYLCSGLGITAGAHRLWAHKSYKAKLPLRILLTIFNTIAFQDSVLDWARDHRMHHKYSETDADPHNATRGFFFSHVGWLLVRKHREIKEKGHTIDMSDLKADPVLRFQKKYYLILMPLACFILPSIIP-TLWGESLWNGYFVCAIFRYVYVLNVTWLVNSAAH-KWGSKPYDKNINPVETKSVSLVVLGEGFHNYHHTFPWDYKTAELGEYSLNLSKLFIDTMSIIGWAYDLKTVSSDVIMKRVKRTGDGSHKEWGY--------------------
>A0A6J2JRN9	414	0.533	1.066E-125	0	354	356	0	350	353
MPPQRKQEASWVLYETDANDLPEDAPPHVPPSAE-KRPWK--IVWRNVILFFILHVGGVYGGYLFLFKAMWRTSIFAIFLYLCSGLGITAGAHRLWAHKSYKARLPLRILLTIFNTIAFQDAVVDWARDHRMHHKYSETDADPHNATRGFFFSHIGWLLLRKHPEIKAKGHTVDVNDLHNDPILRFQKKYYQILMPLACFIMPTYVP-TLWGETVWNSFYVCAIFRYVYVLNITWLVNSAAH-MWGSKPYDKNINPVETRPVSLVVLGEGFHNYHHTFPWDYKTAELGDYSLNLSKLFIDFMAKIDWAYDLKTVSTDVIQKRAKRTGDGSHPVWGYDVGEVATEDkTDTTNLVNSK-
>A0A6I8V2L6	414	0.489	1.066E-125	0	354	356	0	358	362
MPPNsevvefgpkVSDT-TGVLYEMD---AEPEGTAKDLSTLKTTDGRKLELVWMNIVLFIYVHTASVYGIWLLLTAIKWQTFVFSVILFLFSTVGISGGAHRLWAHRTFKANLPLRLILLFFNTLAFQDAVYNWSRDHRLHHKYSETDADPYNSRRGWFFSHMGWLCCKKHPNVTAKGKLIDLSDLRRDPLVMFQKKHYLILMPICCFILPTLVPVYFWGESLSVAWHVPALLRWCLVLNGVWLLNSSAH-LYGKRPYDQSISPTNQSFLIWLRMGEGYHNYHHVFPWDYKSAEMGHFSQDLTTNFIKTFARLGWAYDLKSVSLDMVQKRVLRTGDGTHPIWGWGDKDHPQQDIDSTIITHKK-
>UPI00155AFB99	414	0.508	1.066E-125	0	353	356	0	357	362
MPPNseaieCGPTPsdtTGVLYEMD--AEPQGTPKDISTL-KTTDGRKLELVWTNILAFIYLHTASVYGIWLLLTGTMWQTVAFTALVFIFSGLGISGGAHRLWAHRTFKANLPLRAIFIFFNTIAFQDAVYYWARDHRLHHKYSETDADPYNSTRGWFFSHIGWLCCKKHPEVKEKGKSIDLSDLRRDPLVMFQKKYYLFLMPICCFILPTVIPVYFWGESVSVAWHVTALMRWCLVLNFVWLLNSSAH-LYGNRPYDASISPTTQVFLVWLRFGEGYHNYHHVFPWDYKSAELGRYSRDLTTNFIRLFARLGWAYDLKSVSMDMVRKRVLRTGDGTHPVWGWGDKDHPQEDINNTTITYK--
>UPI001569BCE6	414	0.516	1.066E-125	36	353	356	30	365	368
------------------------------------RDYEWQIVWRNVLAFIYLHAATFYGFYLIFiGKTKILTIIFALVFSAMSAMGVTAGAHRLWAHRAYKARWPLRLFLALLQTMAFQNHIYEWVRDHRVHHKFTETDADPHNAKRGFFFSHMGWLMVRKHKEVFEKGSSVDMSDLEKDPIVMFQKKTYLVVMPLLCFIFPAWIPVALWNENPWTSWYVGSILRYTISLHFTWLVNSAAH-VWGNRPYDKYIGATDNKTVAICAFGEGWHNYHHVFPWDYKAAELGNYSTNLSTALIDFAAKYGLAYDLKTVSLEMIRKRVTRTGDGSHPlgkkteesdedhhhpenpVWGWDDEDLTEEERKLADIAHK--
>A0A6J1WM42	414	0.501	1.066E-125	31	354	356	31	373	376
-------------------------------SEQKNRSHEWQIVWRNVLAFVYMHIAALYGLYLIFTgKARLWTYVFGIIFAIGSALGVTAGAHRLWAHRAYKARWPLRLFLAIMQTMAFQNHIYEWVRDHRVHHKFSETDADPHNARRGFFFSHMGWLMVRKHKDVLEKGALVDMSDLEKDPIVMFQKKTYLVGMPLLCFVIPAMIPVYWWGEDPWISWYVASITRYTVSLHFTWLVNSAAH-IWGNKPYDKNIGATDHKLVATLALGEAWHNYHHVFPWDYKAAELGNYSTNLSTGLIDLAAKWGLAYDLKTVSNEMIIKRASRTGDGTHPsskasntlnndhhyhpenpVWGWDDQDMSEEDRKLAEIAHRK-
>UPI000E33DD2A	414	0.477	1.066E-125	0	355	356	0	376	377
MAPNLFGSSATLFLEASQQDVSQKKSATEKtvqklpiqkaQSSNPK--YQWKIVWRNMIAFAYLHLGALYGLYILLTVAKLSTFIWCVLVAAFAAVGVTGGAHRLWAHRAYKAKWPMRVILMLLQTTAFQNHIYEWVRDHRVHHKFTDTDADPHNAKRGFFFSHMGWLLVRKHPDVINKGATVDMSDLEKDPVVVWQRRLYIVLMPVFCFLLPTWVPCHFWNEKPMYAW-YATLFRYTLSLNLTWLVNSAAH-VWGMKPYDRAISATDSYSVGIGAFGEGWHNYHHVFPWDYKAAELGNYRVNFTTAFIDFFAWIGWAYDLKTVEHSIIKKRAARTGDnskykriddhhddHSHEgaIWGWGDADMTPEDMQDAKIFNKGD
>A0A139WH27	414	0.572	1.066E-125	41	349	356	331	638	643
-----------------------------------------QIVWRNVILFIYLHVAAIYGLYFTFTAAKWPTILFTYFLTIISTQGTGAGVHRLWSHRSYKAKLPLRILLCIYQTHCLQNHIYEWVRDHRAHHKFSDTDADPHNSTRGFFFSHMGWLLVRKHPQVKIKGKLIDLSDLEEDQVVMFQKKYYLILAPFFAFLLPAWVPWYFWGEDLHGSWCVASMLRYALSLHGTWLVNSAAH-MWGTRPYDRNIKATETNVVSYITNGEGFHNYHHTFPWDYKAAELGSYWGNWSTAFIDFMTKIGWAYDLKIVPPELVEKRAKRTGDGTHKVWGWGDKDIDKEEIEIVE------
>A0A2I9LPP9	414	0.568	1.460E-125	0	330	356	0	312	321
MAPNAQSTVT-----------------ETVTPPKratPKQE--LQIVWRNVILFAFLHIGALYGFTLIFTSAKWQTILFAFFLYITSGLGITAGAHRLWAHRSYKAKWPLRVLLMFFNCIAFENDIYEWARDHRVHHKYSETDADPHNATRGFFFSHIGWLLVRKHPDVIEKGKNVDLSDVTNDPVVKFQKKYYIPLMVTSCFLLPTVIPWWLWGETVWNAFYVATIFRYCFTLNNTWLVNSAAH-MWGNRPYDININPRENRLVALGAIGEGYHNYHHTFPWDYSTSELGW-KINLTTMFIDTMAYLGLAYDLKTVPKEMVMKRKERTGENSW-------------------------
>UPI001C205064	414	0.508	1.460E-125	0	342	356	0	340	357
MPPLVDPVPSGVVFETDTQTNDLGLAKDVTNL-KKASPKKYEYVWFNIFWFLFLHIGSVYGVYLALTSAKWQTNVFAFLVHLMCATGIGAGSHRLWTHRSFKAKTPLRTLLMIWQTMGFQDTIFEWARDHRTHHKYADTDADPHNAERGLFFSHMGWLCCKKNPEVIEGGRRLDLSDLYEDPVVMFQKKYYLIMMPILCFVLPTVIPVYCWNESWLNAFFIPTILRYTCGINVVWSVNSFAH-KYGYRPYDKSLNPRENIGVWLVCV-EGFHNYHHTFPWDYRATEHPLWNmLTPTIMFIDAMAWIGQAYDLKTVSPEIIKQRSQRTGDGTHHLWGWDDPEFTE-------------
>A0A8D8V0D8	414	0.495	1.460E-125	1	350	356	17	370	372
-PPSHKSKPVTV-PEYE------PVY-STSEKRTPSTnSYRWKIVWRNLIAFVYLHASALYGLYLILTfnQVQLSTVFTLLILGFISAEGVTAGAHRLWSHRTYSAKWPLRLLLMLAQTMAFQNHIYEWVRDHRVHHKFTDEDADPHNSRRGFFFSHMGWLLVRKHPDVKLRGRTVDMSDLDKDWVVMFQMKYYLILMPVCCFLIPALIPWYFFNETWSNSWYVSAMLRYTLSLHFTWLVNSAAH-IWGVKPYDKNISPTENPSVSVLTFGEGWHNYHHTFPWDYKAAELGNYSLNLTTGVIDMFARIGWAYDLKTTDPELIRKRSTRTGDGtrqeghghSHEnqLYGWNDKDMTIEDRMMPKI-----
>A0A437BQL8	414	0.500	1.460E-125	21	353	356	21	371	374
---------------------DMPKITTARQSSGKNRDYEWQIVWRNVLGFIYLHAAFVYAMYLTVTGRfKVYTYIFALSFSILSAMGVTAGAHRLWAHQAYKAKWPLRLVLAILQTMAFQNHIYEWVRDHRVHHKFTETDADPHNAKRGFFFSHMGWLMVRKHKDVFEKGITIDMSDLEKDPIVMFQKKTFLFVMPLLCFVIPAWIPYYFWNEDPWSSWYIAAIWRYTLSLHFTWLVNSAAH-MWGNRPYDKYIGATDNKTVAICAFGEGWHNYHHVFPWDYKAAELGNYSTNMSTGLIDLAAKWGLAYDLKTVSVEMIRKRAARTGDGSHPssqrakdsdddhhhpenpVWGWDDKDMPEEDRLCAEIHRK--
>UPI0005F3EA32	414	0.510	1.460E-125	34	355	356	45	379	380
----------------------------------PK--YKWKIVWRNVIVFAYLHLGAVYGLYILITAAKFYTILWSVIVVLLAGFGVTAGAHRLWAHRAYKAKWPMRVILMLLQTTAFQNHIYEWVRDHRVHHKYTDTDADPHNANRGFFFSHIGWLLLRKHPDVISKGAMIDMSDLERDPVVVWQRRLYILLVPIFCFVLPTYIPIHYWNEKPMYAW-YAAVFKYTLQLNITWLVNSAAH-IWGMKPYDNTISPTDSLTVGIPAFGEGWHNYHHVFPWDYKAAELGNYRTNLTCGFIDFFAWLGWAYDLRTVNHNLIKKRAARTGDGSlyertddrnseHHhtqdkiIWGWDDADMSLEDKQTAEILNKND
>UPI001D08A36D	414	0.520	1.460E-125	34	352	356	57	395	401
----------------------------------PLPDYKWRIVWRNVIAFAYLHVFSIYGAYLALFKAHWLTFFWAFFVAVAAGQGITAGAHRLWAHRTYKAKLPLRIFLATMQTMAFQNHLYEWVRDHRVHHKFTDTDADPHNARRGFFFSHIGWLMIKKHRDVFVKGKQVDLSDLRADPVVMFQKKYYLLLMPLLCFVFPTFVPWYFWNENFWISWYVAGVLRYTLSLNITWLVNSAAH-IWGMKPYDRNIAPCENIFVAIAAQGEGWHNYHHVFPWDYKAAELGNYKLNISTAFLDFMHYIGQAYDLKTATKDMIDRRAKRTGDGSRHaptkekevyqgyhsylddgehLWGWGDRDMKDDEVDFVLKTN---
>A0A6P9AEU0	414	0.492	1.460E-125	0	355	356	72	434	435
MSPTATATPTAML------LRDRA---------KP-DPYAWKIVWRNVLAFVYLHYAAVRGVYLILTgQLHFYTYLWTVLLIGLSAEGITAGAHRLWAHRAYKAKWQLRTLLMLCQTLAFQNHIYEWVRDHRVHHKFTDTDADPHNASRGFFFSHMGWLMVRKHPDVRTKGAGVDLSDLERDPIVMFQKKFYLVLMPLIAFVMPAMVPAKLWGESGWTAWYACSMARYTLALHGTWLVNSAAH-IWGMRPVDKSISPTENVFVAHVAFGEGWHNYHHVFPWDYKAAELGNYKGNFTTAFIDFFARLGWAYDLKTVSKEMVEKRVRRTGDGSHPyaqqahrddghhhhhhhhdhgeeVWGWGDRDMSQDDILSATIINKAD
>B4QPM3	413	0.494	2.000E-125	0	353	356	0	350	355
MPPNTKD-KTVVLYESDAQTVDGGLSTEL-SNPKTTDGRKMKLVWFNIVLFLILHISSLYGVWLFFTSATWTTFLLLWPAVVVTILGVSGGAHRLWAHRTFKANTPLKLIFLFLNTLAFQDAVYYWARDHRVHHKYTETDADPYNSQRGWFFAHIGWLCCRKHPDVVEKGKQIDLSDLEADPLIMFQKKYYLLLMPIICFVLPTVVPMYLWGESLNVSWHVMTLLRWCISLNLIWTVNSSAH-MHGMRPYDKNICPVDQSFLIFFHVGEGYHNYHHVFPWDYKSAELGKYSQDVTTKFIEFMAYLGWAYDLKSVSLDSVKQRAQRTGDGSHPVWGWGDKDQLKEDVGVTTISHQ--
>UPI001E2734F6	413	0.500	2.000E-125	0	352	356	0	350	358
MPPNVDPTPSGVLFETDTQTEDLGLEKDV-SVLKKAKPRKYEYVYFNIFWFIFLHTGSLYGIYLALTQAKWQTLVFAFAVHLMCAIGIGAGAHRLWTHRSYKARTPLRTVLMLWQTMGFQDDIFEWARDHRTHHKYADTDADPHNAERGLFYSHMGWLCCKKLPEVVEGGHRLELTDLYADPVVMFQRKHYLKLMPLLCFVLPTVIPVYFWNETWTSAFFIPTILRYTCGLNIVWSVNSFAH-TFGYRPYDKSLNPRENIGVWMICV-EGFHNYHHTFPWDYRASEHPFFNmLTPTIVFIDIMAKIGQAYDLKTVSPEIIKQRAQRTGDGTHKLWGWDDPEFTEKLKSRYSVIH---
>A0A8B8GZ85	413	0.520	2.000E-125	35	355	356	26	357	358
-----------------------------------KSNYKYNIVWKNVIAMIYLHFGGLYGCFLFFKlHETAYTSFWYIFMGLCTSMGITAGAHRLWCHRTYKAKWPLRFLLMLSQTLAYQNHIYEWVRDHRVHHKFTDTDADPHNARRGFFFSHIGWLLVRKHPDVIKKGATVDMSDLEKDPIVVFQRRWYYVLLVFVCIIIPVWIPCYFWNEKFITSW-YMNLGRYVWTLNSTWLVNSAAH-MWGMKPYDVNIQPTENLFVSLFAFGEGWHNYHHVFPWDYKTGELGGYKTNLTTAFIDFCALLGQAYDLKTVPEEMIAKRIARTGNESscnkneiihhHEdmKWGWGDKDMKPHEIEETRIFNKKD
>D2KCJ1	413	0.501	2.000E-125	0	351	356	0	352	359
MPPQAeadTST-TGVLYESDVQTKDGGLDREV-AGMKYAGSKKYDLVYANIIWFILLHIASLYALYVAFADTMWQTNVFAFVCYLQSGMGITAGVHRLWAHKAFKAKWPLRLTLMLWNTMAFQDSVIDWARDHRVHHKYSDTDADPHNAVRGFFFAHVGWLCCRKSDQVKAKGQLIDMSDLENDPILAFQKKYYMKLMPLVCFILPTVIPVYGWDESWANAFLVPTLLRYAIVLNATWSVNSFAH-FFGHRPYDNALNPRENLGVACVALGEGFHNFHHTFPWDYKSSELPFYTLpNPSSAFIDFMAYIGQASDLKTVSNAVVRRRAKRTGDGTHKIWGWDDTDLTAEFKKDVTIH----
>UPI00083C52D8	413	0.456	2.000E-125	0	353	356	0	376	380
MAPNLIGASALFLDEA-TRSGESPIK-QQHQVVRPKRtpqgpQYSWNIVWRNVLGMLYMHIFSFYGLYLLFCVCKWKTFFWSLFLTIFGAQGVTAGAHRLWAHRCYKAKLPLRILLAFAQTIAFQNDLYEWVRDHRVHHKFTDTDADPHNAQRGFFFSHVGWLLVRKHKDIMTKGKTVDMSDMLADPVVRFQKKYYLLLTPICCLLVPMLVPCYYWNEKLYISWYVTTILRYTLSLNGTWLVNSAAH-IFGTKPYDKNIGPTENKFVAAIAFGEGWHNYHHIFPWDYKASELG-YKLNVTTSIIDFFAWMGWAYDLKTVSRDMIERRSKRTGDGTrsptqseelleddqrregHGiaggIWGWGDGDMTAEDLNAAEVHNR--
>A0A482WXZ8	413	0.524	2.738E-125	9	354	356	4	344	347
---------TGQLFEED-DAPEPIVHKE------PEIKHKVKIFWRNVFTLTYFHIASVYGVYLALTNTKWQTFAFVAFLYVITKIGITAGVHRLWTHRAYKANFPLRALLMFFFTLSFEGKVWVWARDHRVHHKYQETDADPYNAARGFWFAHMTWLLQNKHPEVIRKGKGIDISDLEADPLVMFQKKYYWPLVYVICLFMPTAVPWYFWGEDLITAWHVAVCLRYVISYHGTWLVNSVAH-MYGNRPYETAIFARENAPVSLITLGEGWHNYHHAFPWDYKASELGFYTFNMTTAFIDFFAKIGWAYDLKTVPHHVIKARALRAGDGTYkepEVWGWNDKDVNPEDRRNATVINAK-
>A0A6P4IGS5	413	0.562	2.738E-125	2	334	356	4	344	357
--PNQNFTheeevedwtkPSGVLFESDVTTDDGALSTYTGE-FKQAQAWKRPLVWGNIIIFTVTHLASLYGGYLLFTDTKPATMLFAFVMYCLGMLGITAGAHRLWSHRSFKAKWPARLFLAILNCISFQDSIYYWVRDHRMHHKYSETDADPHNTSRGFFYSHIGWLLVRKHPDVTIKGKGLDLSDLHADPIVMFQHKYYYYLMPLGCFILPTLIPWLCWNETLASSYFVAAMFRWCVQLNMTWMVNSSAH-AWGGKPYDKGMNPSQNSFVSLMTFGEGWHNYHHVFPWDYRTAEWGGYTLSHATLLIDLFAKIGWAYDLKTVTPEMIKKRSQRTGDGTHELYG---------------------
>UPI00155A80AB	413	0.492	2.738E-125	0	353	356	0	351	360
MPPNSRATGTtGVLYEGDT-APPTSVIQALKKG-GPDPNHKLELAWLNITLFTILHVSSVYGLWLLFTAAKWQTFLLFPAALVLTIVGISGGAHRLWAHRTFKANTPLRLIFMFLNTLAFQDAVYYWARDHRLHHKYSETDADPYNSQRGWFFSHIGWLCCKKHPDVTLKGREIDLSDLRNDKLVMFQKKHYLILMPLICFVLPTVVPMYYWGESLNCAWHCFTLLRWCASLNIVWLVNSSAH-MYGKRPYDKNIAPTNEAFLMWFRVGEGYHNYHHVFPWDYKSAELGKYSRDATTYFIDFFARIGWAYDLKSVSTEVLRQRITRTGDGTHPVWGWGDKDQPQEDVDSTTITHR--
>B6CBS4	413	0.489	2.738E-125	0	354	356	0	376	379
MAPNIlgsslflADTTLGKNVDDDHSS--NFSASDNYSG--KRRDYEWQIVWRNVFGFIYLHTGMLYGFYLIFTgQVKFFTVLFAVLFAILSAMGVTAGAHRLWAHRAYKARWPLRLILAFLQTMAFQNHLYEWVRDHRVHHKFTETDADPHNAKRGFFFSHIGWLMIRKHKDVFEKGASIDMSDLEADPIVMFQKKTYLVVMPILCFVLPAYIPIVWWGEVPWTSWYVATILRFTVSLNFTWLVNSAAH-IWGNRPYDENIGATDNKTVAILAFGEGWHNYHHVFPWDYKAAELGNYSTNMSTAIIDYAAKHGWAYDLKTVSVDMIRKRVARTGDGTHPsnddtkkkleedhhhpdnpVWGWDDTDLKDEDRKFAEIAHPK-
>UPI001C207F0A	413	0.523	3.750E-125	29	351	356	20	358	360
-----------------------------KSATKSKVNNETQIVWRNVIAFIYLHVAVAYAIYLAFTKAKVQTVIFSFILSNVSGLGITAGAHRLWAHKAYKARWPLRLFLACLQTIAFQNHIYEWVRDHRAHHKFSETDADPHNAKRGFFFSHIGWLMVRKHRDVIEKGASVDMSDLKKDPIVMFQKKYYFLIMPMISFVIPTLIPMALWNESLSVSWHIASILRYTYSLHCTWLVNSAAH-IFGNKPYDRHIGPTENKLVAILAVGEGWHNYHHVFPWDYKAAELGNYRTNISTALIDLAYKCGLAYDLKTVPSHLIEARVSRTGDGTHPsemkklehqedhhhlnpIWGWDDKDMTEEHKKLAKII----
>UPI000E6D5B4A	413	0.494	3.750E-125	0	342	356	0	344	363
MPpqetPQVDPVPSGVLFETDTQTADLGLDKDV-SVLKKATPRKHQLVWGNIIWFLYLHIASLYGIYLVFTSAKWQTNVFAFLVHLMCAIGIGAGSHRLWTHRSYKARTPLRTLLMIWQTMGFQDCIFEWARDHRTHHKYADTDADPHNAERGLFFSHMGWLCCKKSPEVIEGGKRIDLRDLYNDPVVMFQRKHYMKMMPILCFVIPTVIPVYFWNETWLNAFMIPTILRYTIGINVVWSINSFAH-TFGYRPYDKSLNPRDNIATWMICV-EGFHNYHHTFPWDYRATEYPLWNmLTPTIVFIDMMAKIGQAYDLKSVTPDIIKQRAQRTGDGTHYLWGWDDPEFTE-------------
>UPI001C8997BD	412	0.491	5.135E-125	0	352	356	0	350	351
MPPNSNKA-SEVLYEPE---------PEILEDTPPKhldlqlktpKDYKLKWVWRNIILFVILHISAMYGVWLCFTEASWKTLFCFPVSIVIAIFGISGGAHRLWSHRAFKANLPLQLILLFCNTFAFQDSVYTWVRDHRVHHKFAETDADPYNAKRGWFFSHIGWLCCKKHPDVIAKGKEIDLSDLKRDSLIMFQHKYYLILMPLICFILPTLIPMYFWGESLNVSWHVMSIFRWCLSVNIVWLVNSSAH-KFGMRPYDKNIGPTNESILMWMRLGEGYHNYHHTFPWDYKASELGPYSREVITWMIDCFAKLGWAYDLKTVSDDLVRKRVQRTGDGSHPVWGWGDKDQKMDDIVGTKLTN---
>A0A6P8ZT19	412	0.519	5.135E-125	0	350	356	0	355	357
MAPNVADVtnyRSGVLFEtedtPDYvQVIEKSEKTRTvkKEKLSEAQP----IYWSNVYWFTVMHVMALYGLTLVFSSAKLLTTAWAVLLYVVGTLGVSAGVHRLWSHKAYKARLPLRMLLTFFNTIAFQNSIWEWTRDHRVHHKFTETDADPVNAARGFFFAHVGWLLCKKHPDVTRIGKTVDLSDIEADPCVAFQKKYYGPLVLTLCFAMPTIVPAVAWGESYWNAFFVAAMLRYTLSLHGTWLVNSLAH--WaGGRPYDGSIAARENVLVSIGALGEGYHNYHHVFPWDYKTAELGKYSTNFTTAFIDFMAKIGQAYDLKSVNEDMVKTRTLRTGDGTHPVWGWDDKEMLQEDRELAKI-----
>A0A8J2W011	412	0.494	5.135E-125	0	342	356	0	340	357
MPPQADPTPSGVLFETDTQTPDLGLDKDV-SILKKARPRKYEYVWFNIMWFLFLHIASAYGIYLVFTSAKWQTNVFAFLVHLCCAIGIGAGSHRLWTHRSFKAKTPLRILLMIWQTMGFQDCIFEWARDHRTHHKYADTDADPHNAERGLFYSHMGWLCVKKSPEVLEGGRRIELKDLYDDPVVMFQKRHYLKMMPILCFVFPTIIPVYFWNETWLNAFLIPTILRYTCGINIVWSVNSFAH-VFGYRPYDKSLNPRENIAVWMFCV-EGFHNYHHTFPWDYRATEHPILNmLTPTIMFIDLMAKLGQAYDLKTVTPEIIKQRAQRTGDGTHHLWGWDDPEFTE-------------
>UPI0018C356EB	412	0.510	5.135E-125	5	353	356	9	355	361
-----NSSVTGVLFESDADTADGALSADISQLKKaEKREFK--LVWRNIILLSLVHLVGLYGVYLFFFHAKWPTRLFTIILYWMGTVAATAGAHRLWSHRSYKAKWPLRALLVFFNLTTFHFSCFHWARDHRVHHKYADTDDDPHNSSRGFFFAHVGWLLIEKPSNVVAKGKSLDLSDLYADRILMFEHKYYFKLVTLLGFVLPTIIPMYMWNESFINTFCVAVVLRLAIVLNAQWSINSVAH-MFGTRPYDKNINPTQTVGVSIVCLGEGWHNYHHAFPWDYRAAEWGGSSLNLAAAFIEFFAKIGWAYDLKTVSPEMIERRVKRTGDGTHAIWGWGDKDLSRESKQNAIVLNK--
>UPI001E68C604	412	0.581	7.031E-125	0	334	356	0	328	338
MPPQGQQQGSWVLYESDLnkDATPPPL----VPPSAEKREWK--IVWRNVTLFVLLHLGGVYGAYLFLTQAMWATRIFTVMLYLASGLGITAGAHRLWAHKSYKAKLPLRILLTVFNTIAFQDSVLDWARDHRMHHKYSETDADPHNATRGFFFSHVGWLLVRKHPEIKAKGHTIDMNDLWADPVLRFQKKYYLILMPLACFVLPTYIP-TLWGESLWNAYFVSAIFRYVYVLNVTWLVNSAAH-KWGDKPYDKHINPVETKPVSLVVLGEGFHNYHHTFPWDYKTAELGHYSLNLSKLFIDTMAKIGWAYDLKTVSADVIEKRVKRTGDGTHPEWG---------------------
>UPI000E6D6AA4	412	0.505	7.031E-125	36	354	356	33	369	372
------------------------------------RDYEWHIVWRNVLAFIYLHLSATYGFYLIFTgKVMLFTALFAILFSALSGMGVTAGAHRLWAHRAYKARWPLRVILALLQTMAFQNHIYEWVRDHRVHHKYTETDADPHNARRGFFFSHMGWLMVRKHKEVFEKGANVDMSDLEKDPIVMFQKKTYMAAVPLFCFILPAAVPIYAWGEDPWVSWYAAAITRYTITLHFTWLVNSAAH-VWGNKPYDKYIGATDNKAVAICAFGEGWHNYHHVFPWDYKAAELGDYSTNLSTGLIDLAAKLGLAYELKTVSVDMIKKRVTRTGDGSHPldkkvehaeddhhhpenpVWGWDDKDLPDEERQLAEIVHSK-
>E0VE45	412	0.513	7.031E-125	0	344	356	2	359	378
MTPNITSQALLLAAETndddDVVKGGKTCTTEIfQDNVKEK--YEWKISWRNVFGFIYLHGGFFYAIYLIGSgQAKLFTTLWNVSLGLCAALGVTAGAHRLWAHKSYKAKWPMRLLLVIFQTMAFQNDIYEWVRDHRVHHKFVDTNADPHNIKRGFFFSHMGWLLIRKHPDVKTKGKTVDMSDLEEDPIVIWQRRTYLIVMPLLCFVMPTLVPYYLVNETFWNAWYI-SIFRYMLSLHITWLVNSAAH-IWGVKPYDKNISSSENATVGILAMGEGWHNYHHVFPWDYKAAELGNYNVNVTTGFIDLCAKIGWAYDLKSVSREIIEKRAKRTGDGTlkhstdpnHHmnnVWGWGDKDMTSDD-----------
>A0A336MI11	412	0.488	7.031E-125	0	352	356	0	395	402
MAPNI----LGntILVATDAQIEPKSSvivrsstttkhdtliKNEINNNQKSKNnsssEYHMQIVWLNVILFCYLHASGLYGLYLMFTKAKLATIVFTFFLMIFCGLGITAGAHRLWSHKAYKAKWPLRLLLMIAQTAAHQDAIYVWSRDHRVHHKFTDTDADPYNAKRGFFFSHIGWLMVKKHPAVIAKGKTIDMSDMEADPIVMFQKKFFIPLMIIFCFLLPTYIPVYFWNESVATAFYVATMFRYCAGLNGTWCVNSVAH-IWGMKPYEKTISPCNNFYVAAFGLGEGWHNYHHVFPWDYKTSELGKYSSNWTTGFIDFFAKIGWAYDLKTVSNEMIRKRVLRTGDGSHKyskevdlnknlhkfveefqfnkdeeksIWGWDDKDINLQDKSDAKIYN---
>A0A7J7BAB5	411	0.571	9.629E-125	0	354	356	0	345	348
MAPN-NLTPTGVLFDSD-------EHVDI-EKVTEKyeKNIENKYYWIMILLYSYFHVVAVYGLYLVIVSAKIWTTLTVPVLYFFGILGITAGVHRLWSHRSYKATWQLRLLLTTFQTLAFQDPVIDWARDHRVHHKYNETDADPYNINRGFFFSHIGWMFVNKHPAVRNKGQGIDSSDLFADPFLAFQKKYYFYVMPIVCFILPTFLPMYLWDETFTNAYSI-NILRYVLSLNSTLAVNSFAH-RFGSKPYDKNLNPSENLTMSLITLGEGWHNYHHAFPWDYKTSELGIYSTNITTLFIDLMAKIGWAYDLKTASEDMIKKRVLRTGDGSHDLWGWGDKDQTEEDRQGVVVQHPK-
>C7BBA9	411	0.488	9.629E-125	0	353	356	0	351	356
MPLNSGDTATGVLFESDVETVDGGLTKDVSSL-KTTDGSRLQLVWLNIVLFVIIHTASLYGVWLLLAEATWTTFLLFFPAVVMTILGVSGGAHRLWAHRTFKANTPLKLIFLFLNTLAFQDAVYYWARDHRVHHKYTETDGDPYNSQRGWFFSHIGWLCCRKHPEVVEKGKQIDLSDLEQDPLVMFQKKYYLLLMPLICFVLPTVVPMYLWGESLNVSFHVMALLRWCLSLNLIWLVNSSAH-MFGMKPYDKNICPVDQGFLIFCRVGEGYHNYHHVFPWDYKSAELGKYSQDITTKFIDFFAYLGWAYDLKSVSQDLVRRRAERTGDGSHPVWGWGDRDQRMEDIGDTTITHQ--
>UPI001F13F5F2	411	0.505	9.629E-125	0	342	356	0	340	358
MPPHVDPTPSGVVFETDTQTSDLGLDKDV-SVLKKATPRKYEYVWFNIFWFLFLHIGSVYGIYLGLTSAKWQTNVFAFAVHLMCATGIGAGSHRLWTHRSFKARTPLRILLMIWQTMGFQDSIFEWARDHRTHHKYADTDADPHNAERGLFYSHMGWLCVKKLPEVVEGGRRLDLSDLYADPVVMFQRKHYLKMMPILCFVLPTVIPVYFWNETWLNAFFIPTILRYTCGINVVWSVNSFAH-KFGYRPYDKSLNPRENLAVWMICV-EGFHNYHHTFPWDYRATEHPILNmLTPTIMFIEFMAKIGQAYDLKAVTPEIIKQRAQRTGDGTHHLWGWDDPEFTE-------------
>A0A5E4PXM5	411	0.591	1.319E-124	0	335	356	0	326	338
MPPHNQQTASWALFESDMAkeAAPVLPSAE-------KR--KWQIVWRNVILFALLHIGGVYGGYLFLTKAMWATRIFAVALYLASGLGITAGAHRLWAHKSYKAKLPLRIMLTVFNTIAFQDSVLDWARDHRMHHKYSETDADPHNATRGFFFSHIGWLLVRKHPEIKAKGPTIELDDLRADPVLRFQKKHYLILMPLACFILPTYIP-TLWGESIWNAYFVCAVFRYVYVLNVTWLVNSAAH-KWGSKPYDKNINPVETKSVSLVVLGEGFHNYHHVFPWDYKTAELGNYSLNLTKLFIDTMAKIGWAYDLKTVSSEVIEKRVKRTGDGSHEEWGY--------------------
>A0A8J6H7L2	411	0.475	1.319E-124	0	354	356	711	1077	1458
MPPNQlgNS-----LFLSETNSAEpvqIISKQELPQSksyvRSTKPQYRWQIVWRNVLIFIYLHVTAIFGIYYMFTLMQWRTFVW----------GITAGAHRLWAHRTYKAKLPLRILLMLAQTFALQNDIHEWVRDHRVHHKFTDTDADPHNSTRGFFFSHMGWLMVKKHKDVFIKGKTVDMSDVASDPVVRFQRKYYLILAPLLTFAIPAIVPWYFWNEHPAVCWCTATVLRYLMSLHATWLVNSAAH-IWGVKPYDKNIRASENKAVAMVTYGEGWHNYHHVFPWDYKTAELGNYRLNTTTALLDLMAKIGWAYDLKTVSVDMINNRVKRTGDGSrlvdapsegddnghhhhHEnsIWGWGDKDMKTDDMELVEIHHQK-
>A0A2P8XTS3	411	0.684	1.806E-124	76	354	356	33	310	313
----------------------------------------------------------------------------ATLLYQAGGLGITAGAHRLWAHRAYKAKWPLRLILIVFNTLAFQNHVYEWARDHRVHHKFSETDADPHNATRGFFFSHVGWLLVRKHPDVIEKGRGIDMSDLEADPIVRFQKKYYLWIMPITCFVLPTAIPVYFWGESWGNAFFVVAMFRYTFTLNMTWLVNSAAH-MWGSKPYDQYINPSENLGVAVFALGEGWHNYHHVFPWDYKTAELGNYRANFTTAFIDFFSRIGWAYDLKTVPMSMVQRRVERTGDGSHEIWGWGDKDMSKEDYDEAQVINKK-
>A0A6L2Q648	411	0.643	1.806E-124	0	353	356	0	332	336
MAPNVTSSPTEVL-----CTAEstLPASNEVRsEEEKPTLKYRREIVWPNVVMHIYLNSAALYGG---------------------GILGITAGVHRLWSHRAYRATWQLRLILMLLHTLAFQTSAHEWVRNHRVHHKHSDTDADPHNVRRGFFFTHYGWMLVRKHPAVKEKGKQIDCSDIDADPFLVFQKRYYIILMPILCFLIPTAVPVYLWGETWTNAYHIAAVLRQVVTLHMTLITNSITHwpDTWRKRPYDKNIYPSENFMVSLLTLGEGWHNFHHVFPWDYKTAEIGGNRINPTTRFIDWCARIGWAYDLKTVPMSVVKRRIERTGDGTHEIWGWGDKDMTMRDKDLVEVINK--
>A0A4D6C9E9	411	0.518	1.806E-124	0	350	356	0	345	352
MSPKSEYQCTGKLFEDDF--AEEISPA----PLKKEEEYKQEIVWKNVGYIVYFHVAALYGLYLIFTSGKIETFLFSVFLFIFSGLGITCGAHRLYAHRSFKATTPLKILFMIMNSMAFEDSIYEWVRNHRVHHKFTETTADPHDSRRGFFFSHCGWLMIRKHPDVKRKGQTVDVSDLEQDSVIMFQKKYYKYLMPFFTFFVPTIIPVLFWGESLNNAFHIAGMFRYTYLTNMVWLVNSAAH-IYGMRPYDKNINPRENRLVAFLTLGEGWHNYHHVFPWDYRSSELGLFRYNFTTRFIDWMGQIGWAYDMKSVSRDIIQKRAKRTGDGSYykPVWGWDDQDLSSEIKKDAFI-----
>UPI00103F6D82	411	0.494	1.806E-124	0	342	356	0	340	359
MPPQVDPVVSGVLFETDTQTPDLGLDKDV-SVLKKAAPKKYEYVWGNIAWFLFLHITSLYGLYLVFTSAKWQTNVFAFAVHLMCAIGIGAGSHRLWTHRCFKARTPLRILLMIWQTMGFQDCIFEWARDHRTHHKYADTDADPHNAERGLFFSHMGWLCCKKSPEVIEGGKRIDVSDLYADPVVMFQKKHYMKMMPILCFVLPTIIPVYFWGETWLNSFCVPTILRYTCGINVVWSINSFAH-TFGYRPYDKSLNPRDNigTWMICV---EGFHNYHHTFPWDYRATEYPLYNmLTPTIVFIDLMAKIGQAYDLKSVSPDIIKQRAHRTGDGTHYLWGWDDPEFTE-------------
>A0A3B0K340	411	0.495	1.806E-124	0	353	356	0	357	364
MPPN-NEAnecgPTlsdttGVLYEMD--AEPQGTSKDISTL-KTTDGRKLELVWTNILAFIYLHTASVYGLWLLLTGTMWQTVAFTALVFTFSGLGITGGAHRLWAHRTFKANLPLRAIFIFFNTIAFQDAVYYWARDHRLHHKYSETDADPYNSTRGWFFSHIGWLCSKKHPEIKEKGKSIDLSDLRRDPLVMFQKKYYFFLMPICCFLLPTVIPVYFWGESVSVAWHVTALLRWCLVLNLAWLLNSSAH-LYGNRPYDASISPTTQVFLVWLRFGEGFHNYHHVFPWDYKGAELGRYSRDLTTNFIRLFARLGWAYDLKSVSMDMVQKRVLRSGDGSHPVWGWGDKDHPQEDIKSTTITYK--
>UPI00062909EA	411	0.513	1.806E-124	30	355	356	30	368	369
------------------------------ELSNSKPTYKWNIVWKNVIVFIYFHLGGIYGFYLWATNrTKIYTILWSIFVEYFAILGITAGAHRLWSHRAYKAKWPLRLVLMLLQTICYQNHIYEWVRDHRAHHKFTDTDADPHNARRGFFFSHVGWLMVRKHPDISKRGGTIDLSDLEKDPIVVWQRRLYIVLMPLLCFAIPTWIPYHFWNEKFTYSW-YSNLARYVFSLNVTWLVNSVAH-IWGMKPYDMNICPVENKFVSMFAHGEGWHNYHHVFPWDYKTSEFGSYTTNFTTAFIDFCAFLGLAYDMKTAPNEMIRKRAAKTGDGSRYskneavryynledmKWGWGDVDMKPEEIQEVIIYNKSD
>A0A3S2PIU8	411	0.533	1.806E-124	0	354	356	46	396	399
MPPQGQKKDSWVLYETD--AKDEDVTHHVPPSAE-KRE--LKIVWRNVFIFLYLHIAALYGGYLFLTSVMWKTRIATIILYVISGLGITAGAHRLWAHKSYKAKLPLRILLTFFNTLAFQDAVVDWARDHRMHHKYSETDADPHNATRGFFFAHVGWLLVRKHPQIKAKGKTIDLSDLWADPVLRFQKKYYMILMPLTCFIMPSVLP-TLWGESLWNGYFCTAIFRYVAILNSTWLVNSAAH-LWGHRPYDKNINPVEIKAVCAAALGEGFHNYHHTFPWDYKTAELGHYSFNITKLFIDAMASIGWAYDLKTVSPDVIEKRVKRTGDGSHSVWGWSDqyiDDIYAEEENTAIVHPDK-
>UPI00143DAC7C	410	0.481	2.473E-124	0	355	356	0	390	391
MAPTLFGSSATLLLE----ASQHGISQEKKSVPKPelslskarsdEKKYKWHVVWRNVIAFVYIHGAAVYGLYLVFTSAKFASFVTAIAIGVLSGVGITAGAHRLWAHRAYKAKWPMRMILMILQTVAFQNHIYEWVRDHRVHHKFTDTDADPHNAGRGFFFSHMGWLLVRKHPDVVKKGATVDMSDLEKDPIILWQKRLYIILMPIFCFLIPTWIPCYFFGEKPINAWYL-TLLRYALTLNGTWLVNSAAH-IWGNKPFDKTISPTDSLAVGIGAFGEGWHNYHHVFPWDYKAAELGNYKGNITTAFIDMFAWMGQAYDLKTVSVAMVNKRAARTGDGsreprpekpdqeedyeghhhhhhhhhhdhSHEnvVWGWDDKDMAEEDMQDAEIYNKGD
>UPI001CA867A4	410	0.533	3.386E-124	29	353	356	4	337	340
-----------------------------KES---KSQYKWDIVWESVIVFLYLHISCLYGIYLSFTSMKLYTTIFMITSLRINGLGITAGAHRLWAHKAYKAKWPMRVILMILQTLSFQQSIYDWVRNHRVHHKFTDTDADPHNSKRGFFFSHIGWVLMRKHPDVKTKGATIDLSDLEKDPVVVWQRRHYKIFMPLVCFIIPTWIPVYFWEESLMNAW-YATVTRYILALHFTCLVNSAAH-MWGAKPYDSAITSTEIPVVSFLAVGEGWHNYHHVFPWDYKAAELGNYKLNLTAAFIDGSAKIGWAYDLKTVTHDLIEKRASRTGDGSiykhvsdkHEtkynnsIWGWDDPDIVPEDIKYAKILNK--
>UPI000EFE94C9	410	0.555	3.386E-124	19	354	356	3	342	345
-------------------SADITVCDGTTFDTRPKQPY-QPIVWRNVILCSLVHLGALYGAYLAFASAKITTTIFAISLYQITAIGVTAGSHRLWSHRAYKAKWQLRLIIITLNTIAFQNSVYEWARDHRLHHKYTDTNADPHNSNRGLFFSHVGWLLCRKHPDVVEKGRTIDTSDLLADPIVAYQKKYFWFLITWACFIVPTLIPVYCWGETWSNSWYVAVLLRYALTLNGIWLINSAAH-AWGGKPYDRYINPTENLAVAVMSVGEGWHNYHHVFPWDYKAAELGNYKFNFTTAFIDLFAKIGWAYDLKTASTELVRKRTSRTGviespDNSVPLpWGWDDKDCPQSDRMEVTIVNRK-
>UPI001E688A6C	410	0.494	3.386E-124	0	355	356	0	356	358
MPPLVDPTPSGVLFESDTQTADLGLAKDV-SVLKNATPRKYEYVWFNIFWFLFLHIASLYGIYLALTSAKWQTNVFAFALHLMCAIGIGAGSHRLWTHRSYKAKTPLRTLLMLWQTMGFQDSIFEWARDHRTHHKYADTDADPHNAERGLFYSHMGWLCVKKLPEVIEGGRRLDLTDLYEDPVVMFQKKHYMKMMPVLCFLLPTVIPVYYWNETWLNAFLIPTILRYTIGINVVWSVNSFAH-VFGYRPYDKSLNPRENIAVWMICV-EGFHNYHHTFPWDYRATEHPLLNmLTPTIVFIDAMAKIGQAYDLKMVTPDIIKQRSQRTGDGTHYLWGWDDPEFTEKLKARLSTINhpeRKD
>UPI00118380F0	410	0.485	3.386E-124	0	353	356	0	352	358
MPPLVDPIPSGVVFESDTQTADLGLDKDV-SVLKKATPKKHELVWFNIFWFLFLHVSSVYGLYLVFTSAKWQTNVFAFAVHLMCAIGIGAGSHRLWTHRCFKAKTPLRVLLMLWQTMGFQDCIFEWARDHRTHHKYADTDADPHNAERGLFFSHMGWLCCKKSPEVLEGGRRIDLSDLYDDPVVMFQKKHYMKMMPILCFVLPTVIPVYFWNETWLNAFLIPTILRYTCGINVVWSVNSFAH-TFGYRPYDKSLNPRENIGVWLICV-EGFHNYHHTFPWDYRATEHPLYNmLTPTIMFIDAMAMIGQAYDLKTVSPEIIKQRTHRTGDGTHHLWGWDDPEFNEMLKKQyASVSHR--
>UPI00067BDD5B	410	0.482	3.386E-124	0	346	356	0	344	359
MPPQVDPVVSGVLFESDTQTPDLGLAKDV-SVLKNARPRKYEYVWFNILWFLYLHVASLYGVYLALTSAKWQTNVFAFAVHVMCAIGIGAGSHRLWTHRCFKAKTPLRILLMIWQTMGFQDCIFEWARDHRTHHKYADTDADPHNAERGLFYSHMGWLCCKKTPEVIEGGRRIDLTDLYADPVVMFQKKHYMKMMPILCFVVPTIIPVYFWGESWINAFFIPTILRYTIGINVVWSINSFAH-TFGYRPYDKSLNPRDNigTWMICV---EGFHNYHHTFPWDYRATEYPLYNmLTPTIVFIEAMAKIGQAYDLKSVSPEIIRQRSYRTGDGTHHLWGWDDPEFTEKLKE---------
>A0A482W2S5	410	0.501	3.386E-124	30	354	356	26	366	369
------------------------------ESSKP--QYKWELIWRNIILYIIMHLTALYGLILVFVSAKVLTTVWTWFMLVVGLQGITSGVHRLWTHRSYKAKLPLRILLCIFQTIALQNHIYDWVTDHRVHHKYVDTDADPHNSKRGFFFCHMGWLFVKKHKDVIEKTKTIDLRDIEADPVVMFQKKYYHLvLAPLIGFLFPAWVPWYFWNENFVTSFFVATMFRYALTTNCTFLVNSVAH-MYGTRPYDKNIRPTDNVPVTVITGGEGWHNYHHTFPWDYKTGELGNYTTNTSTALIDFMAKIGWAYDLKTVSEDMIMKRVNRTGDGTrkfdnhqvvddhdhhHEgdnLWGWGDEDMKDEDLSYVKITHRK-
>A0A0M9A4C5	410	0.508	3.386E-124	19	353	356	82	433	436
-------------------ATEKASNQTLqsqKSSTQP--EYEWKIVWKNVIAFTYLHIGALYGIYLAFAVTKLQTTLWGIFLCVFGELGITAGAHRLWTHRTYKAKWPMRFMLMIMQTTAFQNDIYEWARDHRVHHKFTDTNADPHNAKRGFFFSHVGWLLLRKHPDVIKQGATIDMTDLNKDPIVLWQRKWYRLLVLLFSFVLPVWVPCYFWNETLFNSWH-HNLLKYATILNITWLVNSAAH-LWGYKPYDKNICPTENKIVAILSVGEGWHNYHHVFPWDYKAAEFGNFNKNITTALINFCALLGLAYDMKTVPIDVIKKRANRTGDGtrysedkdsqnhrdhhSHEdmKWGWGDVDMTPEEIQEVNVINK--
>UPI001D07E878	410	0.505	3.386E-124	33	352	356	68	432	440
---------------------------------RKYRpDYEWKIVWRNVIAFLYLHISSLYGLYLMFTVARGYTNLWAIFYAYLAGMGITAGAHRLWAHRAYKAKWPLRLILCMLQTMAFQNHIYEWVRDHRVHHKFTDTDADPHNANRGFFFSHIGWLMVKKHKDVVTKGKTVDMSDLENDPIIIWQKRTYLVIMPLLCFFFPAWVPYYFWNEDPYVAWYVAAITRYTLSLNGTWLVNSAAH-IWGTKPFDKSISPTDNVKVAVFAFGEGWHNYHHVFPWDYKAAELGNYRTNFTTAFIDMFAKIGWAYDLKTVPVSMVLKRLNRTGDGTHinhgkqiensetkieseaikennnnnnnleakvqhylnhnhhlehQIWGWGDKDMEDADIKDAEIIN---
>A0A8J2K6C7	409	0.507	4.636E-124	23	351	356	62	407	414
-----------------------GSKTDNSKSKRIEDEEPLKLVWRNVFLFIYLHTAAFYGAYLWLSgQVMWQTFLWGFLFYCMSGFGITGGAHRYWAHRAFKANTPLRLILAFMQTVAFQNSIHEWCRDHRVHHKFTESNADPHDARRGFIFAHIGWLMCRKHKDVKEKGKCIDMSDLEADPIVMFQKNYYVPLVLTISFFIPTLVPWLFWGENFITAWFFAAQFRYCITLHMTWLVNSAAH-MWGLRPYDKTINPAENKSVAFWAFGEGWHNYHHVFPWDYKTAEVGQYRYNFTAAFIDFFAWLGWAYDLKSVPKNIVLQRVCRTGDGSHAnhvhtesekefehpeagPWGWGDADIPPEDIAVTEIL----
>A0A1L8D6B0	409	0.500	6.349E-124	0	350	356	0	348	362
MPPQVDPTISGVLFETDTQTEDLGLDQDVSKLKKagPK-QY--EYIWGNIAWFLFLHVGSLYGIYLGLTSAKWQTNVFAFLVHLMCAIGIGAGSHRLWTHRSFKAKTPLRVLLMIWQTMGFQDSIFEWARDHRTHHKYADTDADPHNAERGLFFSHMGWLCCKKNPEVIEGGKRLDLKDLYEDPVVMFQRKHYMKMMPLLCFVLPTVLPVYCWGESWTNAFFIPTILRYTIGINVVWSVNSFAHH-FGYRPYDKSLNPRENIGVWMICV-EGFHNFHHTFPWDYRATELPFYNmLTPTIGFIELMAKIGQAYDLKAVTPDIVKRRSQRTGDGTHHLWGWDDPEFTEKLKSQLGV-----
>A0A5E4MFP0	409	0.469	6.349E-124	0	350	356	0	369	372
MATSTSFAQIwsGVQVEYDengkHAGVPQPAasvAPRGPPKHKTSPGYrKYQIVWRNVIAFILLHAMTIYGLYISIAGyVQIKTLLFMLAVGSCSALGITVGAHRLWAHRCYNARLPMRILLTLFQTLAFQNHIYEWVRDHRVHHKFTDTDADPHNSSRGFFFSHMGWLMVRKHPDVTTKGRTVDMKDLEADPVVMWQKKYYLWLVPIVTFLMPSLIPYWSWNERFWYSFFTVGVTRYMLSLHATWLVNSAAH-IWGTKPYDKNITPTENPTVALLAFGEGWHNYHHAFPWDYKAAELGNYRMNFSTAFIDVCARLGLAYNLKTANASMVKKRSLRTGDsssgdrGHHrhpEVWGWGDEDMVEEDKRIVQV-----
>A0A6G0U7S7	409	0.559	8.694E-124	17	354	356	1	344	347
-----------------HVSADIKVcnSTTLETPPIEKQPY-QPIVWRNVILCSLIHLGALYGVYLAFTSAKITTTIFAIGLYQISAIGITAGAHRLWSHRAYKAKWQLRLIIITLNTIAFQNSVYEWARDHRLHHKYCDTNADPHNSNRGLFFSHVGWLLCRKHPDVIEKGRTIDTSDLLADPIVTFQKKYFWFLITWACFIIPTLIPVYCWGETWSNSWYVAVLLRYTLTLNAIWLVNSAAH-AWGGKPYDRFINASENLVASILSVGEGWHNYHHVFPWDYKTAELGNYHFNYTTAFIHLFAKIGWAYDLKTTSTELVRKRASRTGlvdsDGD-PVplpWGWDDKDCPQSDRMEATIVNRK-
>A0A1I8NS51	409	0.491	8.694E-124	0	354	356	0	363	366
MAPHerpVSSSQyskkeietTGVLFEEDVETNDGGLAKDI-ESMKNAEKKKLEIIWLRVLFFVIVHIGGFYGAYLSVVSAKWQTNIFALILGIFASLGITVGSHRLYSHRAFKVNLPLELLILYMQTMCFHLSVYHWVRDHRVHHKYTETEADPHNAKRGFFFSQIGWLLVKKQQEVKEKAKGIDYSDVLNNPLVMFQHRHYFILTLFACYIIPTIVPIYFWNETFLNAFFVSVMLRHVCTVHGIGTINSVAH-LYGNRPYDKNYNPTENNIVNILAVGEGFHNYHHVFPWDYKASELGHYALNLGATFIDFFAKIGWAYDLKTVSPQMIRNRVERTGDGSHPIWGWGDKDQSSEEIKNATILNKK-
>UPI001E27894A	409	0.524	8.694E-124	34	355	356	63	404	406
----------------------------------PLPTYKWHIVWRNVIAFVYLHVFSVYGLYLVFFKAHALTNMWMVFIAMAAGQGITSGAHRLWAHRTYKARLPLRIFLAAMQTIAFQNHLYEWVRDHRVHHKFTDTDADPHNARRGFFFSHIGWLMLKKHRDVFLKGKQVDLSDLRADPVVMFQKKYYLILMPILCFVFPTVVPWYYWGENFWVSWYVAGVLRYTVSLNITWLVNSAAH-IWGMKPYDKGINPTENIFVAIAAQGEGWHNYHHVFPWDYKAAELGNYRMNISTAFLDFMHFIGQAYDLKTATKEMIDKRAKRTGDGSrklnqsddvdpgyHsylddgeHLWGWGDKDMKDDEVEgILKTNNLKD
>UPI001954CBF7	409	0.504	8.694E-124	20	355	356	60	421	422
--------------------ADEPQKTEQKqsaSSFSSSSAYRTVLVWRNIIAFVYLHAGFLYGVYLSFTSAKGSTTLLALALGMFGAFGITAGAHRLWSHRAYKAKWPLRVLLMLSQTLAFQNSIYEWVRDHRVHHKFTDTDADPHNARRGFFFSHIGWLMVKKHPDVKQKGQTVDMSDLEQDQVVMFQKKYYFFLMPMFCFVIPTYMACYLLDESLTNSWYVVAIFRYVASLNGTWLVNSWAH-IWGTKPYDKNISPTNSTFVGIAAVGEGWHNYHHVFPWDYKTSELGVYSTNLTTAVIDFFAWIGWAYDLKSVSDDLIKKRVLRTGDGSHQyseeqlrekmvdyinnldhenenvVWGWDDVDMKDADRKDATVSNKID
>UPI0005F4561F	408	0.501	1.191E-123	26	355	356	37	378	379
--------------------------TQEAQNLQPK--YERKIVWRNVILLTYLHIGAIYGLYFLITAAKFYTTLWVILIMYLAGLGVTAGAHRLWCHRSYKAKWPMRVILMVLQTAAFQNPMYEWVRDHRVHHRYTDTDADPHNSKRGFFFSHMGWLMVRKHPDVISKGPTIDMSDVEVDPIVRWQRKLYIVLMPLLCFVIPTWVPIYFWNERPMYAW-YAAIFKYVLSLHGTWLVNSAAH-IWGMKPYDVTISATNSYGVSYLAFGEGWHNYHHVFPWDYKTSELNNYGSNITCAFIDFFAWLGWAYDLKTAKHDIIMKRATRTGDGStyeqtgdndeHYhtqgenIWGWDDVNMSLEDKQAANILNKID
>K7PD28	408	0.505	1.630E-123	0	353	356	0	346	349
MAPNARDS-TGVLSEED----AEITPEQIEEVHKTSKNRHLPLVWRDVIKFAVLHALGFYGFYLMFTSARIWTSVLVFINYHLGILGITAGAHRLWAHKAYKARWPLKLFLAYIQTLAFQFDIIFWAKYHRVHHKYTETDADPHNAKRGFFYSHMGWTMVKKNPEFETRCNEIDLSDLYSDPIVNFQYKYYYQILFVVFLVVPTFIPMYFWNETFVNAFCL-NLSRYLLSLHCTWLVNSAAH-LYGNKPYDKSLYSSENFWVTILVNGEGWHNYHHAFPWDYKASELGIYSTNMTAFFIDAMAKLGLAYDLKSVAPEVVKRRVERTGDGSHPIWGWGDKDQSEEDKRSALISHK--
>A0A6J1RYN5	408	0.512	1.630E-123	0	349	356	0	358	361
MAPNvdVSNYRTGVLFDtedtPDYveVITKEKQIKQAKQAKADKKKGERElqpIYWSNVYWFVVMHVMALYGLKLVFTDAKLLTTAWAVFLYVIGTLGVSAGVHRLWSHKAYKARLPLRMLLTFFNTIAFQNSIWEWTRDHRVHHKFTETDADPVNADRGFFFAHVGWLLCKKHPDVTRIGKTVDLSDIEADPCVAFQKKYYGPLVFTFCFLMPTVVP-TLWGESLWNAYFVAAMLRYTLSLHGTWLVNSLAHYV-GDRPYDKSIAARENLIVSLGALGEGYHNYHHVFPWDYKTAELGVYSTNLTTAFIDFMARIGQAYDLKYVNQDMIKTRTLRTGDGTHPVWGWDDKDLTQEDKELAK------
>A0A8J5DXX4	408	0.536	1.630E-123	39	353	356	53	390	393
---------------------------------------KSDIVWRNVIAFLYLHIAASYGVYLLASGrAQLLTFGIAYVYGALGGFGITAGAHRLWAHKAYKAKWQLRLILMIFNTISFQNSIFEWVRDHRVHHKFCDSDADPHNVQRGFFFSHMGWLLLKKHPDVKSKGASIDMSDLKQDEIVMFQRRHYLKIMPIFCFVIPTLIPMYVLNESLSGSFYVGAILRYVITLHSTWLVNSAAH-MWGMKPYDKNIRSANNIFVSLVSYGEGWHNYHHVFPWDYKTAELGDYRYNFSTAFIDFFAKIGWAYELKTVSDDMIRKRAARTGDGSnkysrcirngvvrkedleHHdddsmVWGWDDKDMNDEDKDDALIIKK--
>A0A6G0ZJ45	408	0.497	1.630E-123	29	351	356	84	420	422
-----------------------------KPKTYPQAGYEWQIVWRNVIGFVVLHSITITGFYMMLFGlVQIKTILFMVLVGMCSGLGITVGAHRLWAHRCYNARLPMRLLLAVFQTLAFQNHIYEWVRDHRVHHKFTDTDADPHNSSRGFFFSHMGWLMVRKHPDVSGKGCAVDMKDLEADPVVMWQKKYYLWLVPLVTFLIPSYIPYWLWQERFWYSFVVVGVTRYMISLHFTWLVNSAAH-IWGTKPYDKNITPTENPTVALLAFGEGWHNYHHAFPWDYKAAELGNYRLNFSTAFIDACARLGLAYNLKTANVDLVEKRSRRTGDGTkrhhHEhhnhhhvdggVWGWGDEDMAEDDKQVVQVI----
>A0A8J6H7L2	408	0.481	1.630E-123	0	354	356	1085	1451	1458
MAPN----QLGnslFLSETNSAKPVQIISKQELPQIKsyvrsTKPQYRWHIVWRNVLIFTYLHITAIFGIYYTFTLMQWRTFLW----------GTTAGAHRLWAHRTYKAKLPLRILLMVAQTFTLQNDIHEWVRDHRVHHKFTDTDADPHNSTRGFFFSHMGWLLVKKHKDVFIKGKTVDMSDVASDPVVRFQRKYYIILTPLLTFFLPTIIPWYFWNEHLAVCWCTATVLRYLMELHGTWLVNSAAH-MWGAKPYDKNIRASENKMVSVITYGEGWHNYHHVFPWDYKAAELGNYRLNTTTAFLDLMAKIGWAYDLKTVSVDMINKRVKRTGDGSrvvdapaegddnghhhhHEnsIWGWGDKDMKTDDMELVEIHHQK-
>K7PD27	407	0.508	2.232E-123	0	353	356	0	346	349
MPPNAHDS-TGVMFEDD----SEVSPQQIEDVLKLSKNRDLPLVWRDVIKFVVLHVIGFYGFYLMFTSASIWTSVLVFVNYHLGILGITAGAHRLWAHKSYKARWPLKLFLAYIETLAFQFDIIFWAKYHRVHHKYSETDADPHNAKRGFFFSHMGWTMCEKNPEFETRCNEVDLSDLYADPIVRYQEKYYYQLLVLIFFVIPTCMPMYLWNESFENAFCI-NLTRYLISLHCTWLVNSAAH-FYGNKPYDRSLYPAENMLVTVLVNGEGWHNYHHTFPWDYKASELGLWATNTTAGFIDIMAKMGLAYDLKSVSPDMVKRRVKRTGDGSHNIWGWGDKDLTEEERQCAVITHK--
>UPI0018A1636D	407	0.494	2.232E-123	0	353	356	0	348	353
MPPNSNDTSTGVLFESDV---DVGL-TKDLPKLRTTDGSKLELVWLNIVLFVILHASSVYGVWLLFTEATWTTVLLFAPAVVMTILGVSGGAHRLWAHRTFKANTPLKLIFLFLNTLAFQDAVYYWARDHRVHHKYTETDADPYNSQRGWFFAHIGWLCCRKHPEVVEKGKQIDLSDLEADPLVMFQKKYYLWLMPVICFVLPTALPMYLWGESLNTSWHVMALLRWCVSLNLIWMVNSSAH-MFGMKPYDKNICPVDQGFLISFHVGEGYHNYHHVFPWDYKSAELGPCSQDATTKFIDFFAYLGWAYDLKSVSLDMVRQRALRTGDGSHPVWGWGDKDQKSEDIGDTTITHQ--
>A0A482WP12	407	0.485	2.232E-123	0	353	356	54	437	441
MAPNVSGSPSplfGVTP---LAGAEviQPSSIQTKteqqliQLTKLKQQqqqqqqqqqqrpkYKLQIVWRNVAAFLYLHIGCLYGIYLLLTTAKLATVIWMLLISSAGATGITAGAHRLWAHKAYRARWPLRLLLAVFQTLAFQNHIYEWVRDHRVHHKFTDTDADPHNSRRGFFFSHIGWLMVRKHPDVITKGKMVDMSDLERDWVVMMQKRFYLIAVPFFCFFIPTWVPVHYWGEKPWVAWYVAGICRYTLSLNFTWLVNSAAHML----PssAALNITPTENVTVAMLAFGEGWHNYHHAFPYDYKAAELGNYRMNFTNAFIDFFAKIGWAYDLKVATPAMVQRRILRTGDGSHEsvthtsehqdeVWGWDDKDMLSEDKKMIEIINR--
>A0A8B8F3W9	407	0.501	3.057E-123	3	355	356	15	364	366
---NTADTMM----ETDLSVVEK--NKQDRMDPSLNEPAKVEIIWGIVLFFVAGHLSAIYGLYLVFVSTKIYTTLFALSLWILSGLGVTAGLHRLWSHKSYKAKWPLRFILMLMSTMAFENHIYEWCMDHRIHHKYTDTNSDPHNAKRGFFFSHIGWLVVRRHEDYYDKCRKIDMSDLKTDPIVMFQKLLYIPLLLLICFIMPTMIPVYYWNESYTNAFFTSTMLRYIFTLNMTWLVNSAAH-IWGNRPYDASINPSENLSVSLGALGEGWHNYHHVFPWDYKAAELGNYRANLTTAFIDFFALIGWAYDMKTVSNDMILKRAKRTGDGSHPngdgIWGWDDSNISIEDKKLTTIINKKD
>A0A1B6CBB8	407	0.525	4.186E-123	6	354	356	3	347	350
------DSSTGQLFEED--AVPQL---ETAEKIAPVK-HIPKIYWRNVFSLCYFHIAGLYGLYLTFTEAKWQTLAFVAAMYLMTKIGITAGVHRLWTHRSYKANFPLRALLMFFFTLSFEGKVYVWARDHRVHHKYQETEADPYNARRGLWFSHMGWLMQSKNPLVIEKGKGIDLSDLTSDKLVMFQKNYYWLLVYVICFFLPTYIPMHYWGESLITAWHVAVCLRYAISFNATWLVNSVAH-KYGNRPYDINFFASENPTVSIITLGEGWHNYHHTFPWDYKTSELGNYGFNLTTAFIDFFAKIGWAYDLKTVPPALIRKRALRTGDGSHQPqdsWGWNDKDLPSDEREEALIINKK-
>UPI001E662991	407	0.494	4.186E-123	0	352	356	0	350	358
MPPQAEPTPSGVVFESDTQTPDLGLAKDV-SVLKKAAPKKYEYVWFNIFWFLFLHIGSAYGIYLGVTSAKWQTNVFAFLVHLMCAIGIGAGSHRLWTHRCYKAKTPLRVLLMIWQTMGFQDCIFEWARDHRTHHKYADTDADPHNAERGLFFSHMGWLCCKKSPEVIEGGRRIDVTDLYEDPVVMFQKKHYMKMMPILCFLLPTIIPVYFWGETWLNAFFIPTILRYTCGINVVWSVNSFSH-TFGYRPYDKSLNPRDNIGVWMICV-EGFHNYHHTFPWDYRATELPLYNmLTPTIVFIEAMAKIGQAYDLKSVSPEIVQKRTYRTGDGTHFLWGWDDPEFTEKLKEKYGSIH---
>T1PIA3	407	0.522	4.186E-123	0	354	356	0	357	361
MPPNLSTEQstTGILEPQEADTIDGGMVKDI-EQLKHAKDRKLQIVWRNVIIFTYAGIAALYGLYLLCTaKPKWQSYVFTLATIYMGGFGITVGAHRLWAHRSYKAKLPMRILLMIFNTMSFQNPIFVWARDHRVHHKFSETDADPHNAMRGFFFSHMGWLMVRKHPDVLTKGKTVDVSDLKADPVVMFQLKYYGVLMYILTFIFPTVVPIWCWGESMTNAWHVCTAFRWWFILNGTWCINSVCH-LFGNKPYDKSYNPGENLGISGLTIGECFHNYHHVFPWDYKAAELGGSRHNLSAAFIELCAKIGWAYDMKTVSPDIIKRRVLRTGDGTHPVWGWGDKDQTKEEIQSAVVIknNKK-
>A0A7R9MFG6	407	0.547	4.186E-123	0	327	356	49	362	374
MAPNI-ESP--VEPE----------MTDIIDGMKaPKREYKLEIVWRNVAIMSGLHLAALYGLYLCFESAHWQTIAFAVFLYVISGLGITAGAHRLWSHRAYKAKWPLRVILCIFNTIAFQNSIYEWSRDHRVHHKYSETDADPHNAKRGFFFAHVGWLLCRKHPEVLEKGRNVSCEDLLQDSVVRFQKKHYLPLVLLFCFVLPAIIPYVLWGESYWNAYFICGMLRYCWTLNMTWLVNSAAH-FWGRRPYDKHINPSENSVTIIGAIGEGFHNYHHTFPWDYATSELGR-HYNLTTCFIDLFGAIGWAYDRKTVSPNMIRQRKERTGD----------------------------
>UPI000EFF411A	407	0.494	4.186E-123	28	351	356	35	383	385
----------------------------VRRPSKPKTythqeaEYKWQIVWRNVIGFILLHSLAVTGFYiILCGQVQFKTILFMIFLGACSALGITVGAHRLWAHRCYNARLPMRVLLAVFQTLAFQNHIYEWVRDHRVHHKFTDTDADPHNSSRGFFFSHMGWLMVRKHPDVSAKGCAVDMKDLEADPVVMWQKKYYLWLVPVVTFLIPSYIPYWLWQERFWYSFVVVGVFRYMISLHFTWLVNSAAH-IWGTKPYDKNITPTENPTVALLAFGEGWHNYHHAFPWDYKAAELGNYRLNFSTAFIDGCARLGLAYNLKTANASLVEKRSRRTGDGTkyhdhqhddhqqhnHHhmeggVWGWGDEDMAEDEKQIVQVI----
>A0A6I8V4C8	406	0.497	5.732E-123	0	354	356	0	357	361
MPPNsdvieLGPSPdtTDVLCETD--AGPKGTASDLSTL-KTTDGRKLELVWINIILFIYVHTASLYGIWLMLTTTKWQTDVFAVILFSLASLGITAGAHRLWAHRTYKANVAVRLILLFFNTLAFQDAVYYWARDHRLHHKCTDTDADPYNSKRGWWFAHIGWLCCKKHPDVTAKGKLIDLSDLQRDPLVMFQKKYYLILMPILCFILPTLVPVYFWGESLSVAWHVPALTRWCLMLNVVWLLNSSGH-MHGKRPYDRSISPTSLVFLIWLRYGEGYHNYHHVFPWDYKGAEMGHYSQDLPTILIRMFARLGWAYDLKSVSMDMVRKRVLRTGDGTHPVWGWGDKEHPQEDIDSTTITYKK-
>UPI000B931569	406	0.498	5.732E-123	29	351	356	40	377	379
-----------------------------KPKTYPQQvGYKWQIVWRNVIGFVVLHSIAVYGFYLVFSgHVQIKTILFMLVVAACSALGITVGAHRLWAHRCYNARLPMRVLLAVFQTLAFQNHIYEWVRDHRVHHKFTDTDADPHNSSRGFFFSHMGWLMVRKHPDVSAKGCAVEMKDLEADPVVMWQKKYYLWLVPVVTFLIPSFVPYWFWQERFWYAFAVVGVTRYMISLHFTWLVNSAAH-IWGTKPYDKNITPTENPTVALLAFGEGWHNYHHAFPWDYKAAELGNYRLNFSTAFIDGCARLGLAYNLKTANASLVEKRSRRTGDGTkrHHhqhhnhhhveggVWGWGDEDMAEDDKRVAQVI----
>A0A0L0CIK6	406	0.642	5.732E-123	76	355	356	378	656	658
----------------------------------------------------------------------------TFGLYLISGLGITAGAHRLWAHRSYKAKWPLRLILMIFNTIAFQDAAYHWSRDHRVHHKYSETDADPHNATRGFFFSHIGWLLCKKHPEVKAKGKGVDMSDLRNDKIIMFQKKYYMILMPLLCFLLPTIIPMYGWNESFINSWFVATMFRWCFVLNVTWLVNSAAH-KFGGKPYDKYINPSENSSVAILAFGEGWHNYHHVFPWDYKTAEFGQYSMNLTTAFIDFFAKIGWAYDLKTVSADIIKKRVKRTGDGSHEIWGWGDKDQPKEEIDAAVIINKKD
>UPI00126760D5	406	0.482	1.075E-122	27	353	356	11	360	365
---------------------------QEKEG-KPTPQYgetvkasgkENKVVWRNVILFTLLHISGLYGLYLCFFLRSWYTFFWATLIGLISGQGITAGAHRLWAHRTYKARLMLRITLMIAQTLALQTYIYEWVRDHRAHHKFTETDADPHNSNRGFFFSHIGWLMVKRHSEVKRKGKTIDMSDLEADPVVRFQRKYYIILVTVLCLFIPTFVPWYFWNEDIWVSWFTTTMFRLCVSLHITFMINSVAH-IWGTKPYDKTSGAVENVPLAFLAHGEGWHNYHHVFPWDYKTGELGGYRLNTTTMLIDFFAKIGWAYDLKTVSIETIEKRAQRTGDGSriavtkcavdnvdnHHtnVWGWGDTDMKEQDIDDVKYHNQ--
>UPI001E1BB893	406	0.529	1.075E-122	41	353	356	113	428	436
-----------------------------------------QIVWRNVLIFIYLHVAALYGFYLCFTAAKLPTLVWAFALFVFGGFGITGGAHRLWAHRCYKAKLPLRVFAAVGQTLALQNDIYEWSRDHRVHHKFSETDADPHNARRGFFFAHVGWLLCKKHPEVIRRGKTVDVSDLLQDPVVFYQRKFYIPLVLIFCFAMPTVVPWYYWGESLTTAFFVASIFRYVITLNVTWLVNSAAH-MWGNHPYDKGINPAENRFVAFITSGEGWHNYHHVFPWDYKASELGKYSTNTTKAIIDFFAWLGLAYDLKSVPESIIRSRVQRTGDGTHPFtledspYVF--DDMKFEETQFCEIIPK--
>A0A1Y1L9W8	405	0.600	1.472E-122	28	355	356	7	332	334
----------------------------TSPSRGTKKTAKSTRSWPMIIIYAYFHIVAVQGLYLAFTSAKIWTSLLVVFLYEVGILGITAGVHRLWSHRAYKATWQLRLLLTAFQTIAFQNSVIDWARDHRVHHKYNETDGDPYNARRGFFFSHIGWMFFRKHPDVIAKGRGIDFSDLYADPILFYQKKYYYYIMPIVCFLLPTYLPMYLWNETFTNAFTI-NILRYILTLNSTLAVNSVAH-RWGSKPYDKFLNPSENLSISLLTLGEGWHNYHHAFPWDYRTAELGKFSTNLTSVFIDLMAKIGWAYDLKSASEEMIKKRVMRTGDGSHEIWGWGDKDQPKQEITEAVINHAKD
>A0A834XVG7	405	0.601	1.472E-122	38	338	356	33	332	338
--------------------------------------FRNDIVWKNVVIFMTSHLAAIYGAYLLVTSTKIPTIIFTYFLHMYSGFGITAGAHRLWSHRAYKARFPLRVLLMILNTISFQNSIWEWCRDHRVHHKYSETDADPHNAKRGFFFSHVGWLLLKKHPDVKEKGRGIDMSDLDADPVVAFQKKYYLFLMPLFAFILPTVIPVYLWNESWKSAFLVASIFRWIYNLNVTWLVNSAAH-LYGDKPYDKGINPAENWWVSFLTRGEGFHNYHHTFPWDYKAAELPIYTCNLSLKFIDFFAKFGWAYDLKSVSPDMIKRRVQRTGDGNHNVWGNNDK-----------------
>UPI000771CB3D	405	0.512	2.015E-122	35	355	356	39	358	359
-----------------------------------KRiDYVPKIKWPDFLAQVFIHGGCVYGFYLIFTQAKLLTSLWAFLMIYTSGFGITAGAHRLWSHRAYKAKWPLRFILVLLFTITGQRDAYTWALDHRVHHKYSETDADPHNAKRGFFFAHVGWLFTTPHPDVVAKRQAVDMSDLEADPIVMWQKRLYVPLFALLAIGFPVAVPWYFWSESLWVSFWVNFNFRFSVTLNIAFFVNSVAH-MWGQRPYDKNISPVENIAVSIAALGEGWHNYHHVFPWDYKTGELGHYSFNITTGFIDAFAYLGWAYDRKYVSPEMVRRRAKRSGDGSH-VWGYGDRDIPEEDLKELEAMDKKD
>UPI0008F9AD26	405	0.576	2.015E-122	38	354	356	57	375	377
--------------------------------------YRVRIVWKNVIFCSILHLKAIYGIYLIFTSAKIQTIVWGFLMYQAGILGITAGAHRLWSHGAYKAKWPLKLILIILNSSAFQNSVFEWVRDHRAHHKFSDTDGDPHNSQRGFFFSHVGWLLCRKHPDVMQKGSRIDIKDLEDDSLVQFQKRHFLKMVTLFCFIIPTVVPVYCWEETWKNAWYV-AIVRYAFVLNIIWLVNSGAH-RWGQRPYDKFIKATENAGLSFLSLGEGWHNYHHVFPWDYRTAELGKFQTNPTTAFIDFFAKIGWAYDLKTVPLSLIRKRANRTGtrKNNHEgeVWGWDDEDMSKKDKDHAIILLKK-
>U5EY18	405	0.508	2.015E-122	20	354	356	61	414	417
--------------------ADNSSKTlEIPGKLKVK-----NFVWRNIIAFIYLHTAALYGLYLAITSAKIITFLFAYVLAVFGGLGITAGAHRLWAHKSYKAKWPLRLFLMLCQTLAFQNSIYEWVRDHRVHHKFTDTNADPHNAKRGFFFSHIGWLMLRKHPDVKNKGSTIDMTDLESDAFVMFQKKYYLIMMPIITFIIPTMTGCYVLGDSLKNSWYVVAIFRYTISLNFTWLVNSYAH-IWGTKPYDKSISPTNTKLVGILAIGEGWHNYHHVFPWDYKTAEVQTYTTNWTLYFINLWAKWGLAYDLKTVSEEIIQKRVLRTGDGSHPcttendvqqklldyinsaaendehLWGWDDKDMTEADKLDAQILNQK-
>UPI0018CE09FA	405	0.487	2.015E-122	35	354	356	80	427	430
-----------------------------------KKPYKVEIVWGNIMLFIILHSTALYGLYLIFAESAYIEFGLIYITGFIGGLGITAGVHRLWSHRAYKAKLPLRIFLMLCQSLAFQNSIYEWTRDHRVHHKFTDTDADPHNSRRGFFFAHMGWLLCKKHPDVKEKGKQIDMSDLLADPVVVFQRKYYFIVMPICCFVLPALFPYFYLGSSLKVCFFVCSMLRYCLSLHGTWLVNSAAH-FYGMKPYDTAISSVESKVVSIIAFGEGWHNYHHVFPWDYKAAELGTYKYNWSTAFINLMAKIGQAYDLKSVSEEMVLKRVRRTGDGTHSsaidcnnnstsgitnqmvsklnhddepvmVWGWDDKDILEDDRKKATIHEKK-
>G8FQ78	404	0.494	2.760E-122	0	354	356	0	346	347
MPPNTKQKEM---YDP---AGIPGKNEEMVHLVAPQAaPGKFEIVYRNIATFSYMHVAGLYGLYLCFTSGKWQTMVLAFVLYTFAEIGITAGAHRLWAHKTYKAKMPLQILLMVLNSIAFQNSAIDWVRDHRLHHKYSDTDADPHNATRGFFYSHVGWLLVRKHPEVTKRGKTMDMSDIYSNPVLRFQKKYAVPFIGIICLGLPTLIPMYFWGETLNNAWHI-TMLRYIANLNVTFLVNSAAH-MFGNKPYDKNILPAQNISVSIFTFGEGFHNYHHVFPWDYRAAELGNNMLNMTTLFIDFFAWIGWAYDLKTVSSAVIESRAKRTGDGTN-LWGWGDKDMLREDQEAAEILFAK-
>UPI001CA9EC84	404	0.521	2.760E-122	25	354	356	37	367	370
-------------------------SANDLELSKENVEYTPRIKWPDLAAQMFIHFGCVYGFYLCLTQAKALTSLWAFVTIYTSGFGITAGVHRLWSHRAYKAKWPLRLLLAFLFTITGQRDVHTWVLDHRIHHKYSETDADPHNVKRGFFFAHVGWLFTTPHPSVIAKRKIVDMRDLESDPIVMWQKTLYIPLFALLAIALPVWVPYYFWNETLWNSFWVNFNFRFSITLNIAFFVNSVAH-LWGQRPYDKNISPVENIAVSLAALGEGWHNYHHVFPFDYKTGELGNYSFNWTTGFIDFFEKIGWAYDLKSVSPEMVKRRADKCGDGSHEsqIWGFGDRDMPKEDFCELKKMERK-
>A0A165AH45	404	0.508	2.760E-122	4	351	356	12	376	381
----VSLSILGVLAEEDddfkqqqsiarrkVVArPRNAPLASTQEDPTGNKQPPLQIVWRNVLVFIYLHAAAIYGFYLCFTAAKLATLAWAFSLFIYGGFGITGGAHRLWAHRCYKAKWPLRVYAAIGQTMAVQNDIYEWSRDHRVHHKFSETDADPHNARRGFFFAHVGWLLCKKHPEVIRRGKTIDMSDVLQDPIVAFQRKYYIPLVLLLAFAMPAFVPWYFWGESFKTAFFVASIFRYVFTLNVTWLVNSAAH-LWGNHPYDKGINPAENRMVAFLTSGEGWHNYHHVFPWDYKSAELGNYSMNATKAVIDFFAWIGWAYDLKTVPERIIRNRVYRTGDGSHPFaledSEYTLDDMTANEDSYGEII----
>UPI001E1BAA4A	404	0.494	2.760E-122	4	351	356	40	382	389
----TNSSRM-VTPE-----TRNGSHSKSPEDSVAKDP-PMQIVWRNVLVFIYLHAAALYGFYLCFTAAKPSTLAWSFFLFLFGGFGITGGAHRLWAHRCYKAKLPLRIFAAVAQTIAVQNDIYEWSRDHRVHHKFSETDADPHNARRGFFFAHVGWLLCKKHPEVIRRGKTVDVSDLLQDPVVVFQRKYYIPLVLTLCFTMPAVVPWYYWGESFKTSFFVASIFRYVFTLNVTWLVNSAAH-IWGNHPYDKGINPAENRAVAFLTSGEGWHNYHHVFPWDYKAAELGNYSMNMTTAAIEFFEWLGLAYDLKSVPDRIVRSRVHRTGDGSHPFslddSQFTAEDIKQEE-EFCEII----
>A0A1I8QDS2	404	0.463	2.760E-122	0	355	356	0	404	406
MAPNIIGS-TFILAETaitntdsnNNKAINAAASATTKTTnaiVKPtnstnqdaehKKPYQVEIVWHNILLFIILHSSALYGLYLVFAENAYVEFALSYICLFLGGMGITAGVHRLWSHRAYKAKLPLRIFLMLCQSLAFQNCIYEWTRDHRVHHKFTDTDADPHNSRRGFFFAHMGWLLCKKHPDVKEKGKQIDMSDLKADPVVMFQKKYYFIIMPVCCFVLPALFPYYYLGSSLKVCFFVGSMLRYCISLHGTWLVNSAAH-FYGMKPYDKNISSVNNKVVSSITFGEGWHNYHHVFPWDYKAAELGNY-YNMTTAFLNIMARIGQAYDLKTVSDEMILKRIQRTGDGTHPsctdmnnnqlsgkgitaemlakldheneetmIWGWEDKDVSEEDRKCAKIIDKKD
>A0A6J1SIS7	404	0.471	2.760E-122	0	355	356	34	409	410
MPSMV---PVGQAvgsPAPPTATTMASAKASVVDRPVAEDPYAWHIVWRNVIAFAYLHYAAVRGLYVFFSGgIAFPTYLWTAVLVVLSAQGITAGAHRLWAHRAYKARLPLRVLLMLCQTLAFQNHIYEWVRDHRVHHKFTDTDADPHNASRGFFFSHMGWLMVRKHPDVRRKGAGVDMSDLEQDSVVMFQKKSYLVLMPLIAFFLPAYVPYKLWGESFWAAYYVSSMMRYVLSLHGTWLVNSAAH-IWGMRPVDKSISPTENYFVAHVAFGEGWHNYHHVFPWDYKAAELGDYYGNITTAILDFMCYIGQAYDLKTVSKEMVERRVARTGDGTHPsvqdkqqphhhhhhhhhgdeVWGWGDKDMPQDDVLGATIINKSD
>UPI0018D1DD6C	404	0.500	3.779E-122	0	352	356	0	351	356
MPP-SSST-----NEGQgLRALEKTIPGEVKDQVFKKLeapqaaPRKYEVVYFNLLTFGFAHLSSVYGLYLIFTAAKWQTNVFTAVIIIASGLGITAGAHRLWAHRTYKAKMPLQIILMILNTMAFQNTAIHWVRDHRLHHKYSDTDADPHNATRGFFYSHVGWLLVKKHPEVRRCGKLIDMSDIKSNPVLKFQKRYAIPLVLTVTFILPAAIPWYYWGETLNTSWHVAVMFRYVYTLNVTFLVNSAAH-LFGYKPYDKNIMPVQNKFVSLTALGEGWHNYHHIFPWDYRTAELGNNSLNLTTHFIDFFAKIGWAYDLKAAPEDMIKTRAARTGDGSH-CWGWGDTDQDKEEREQAIIKH---
>A0A067RHH4	404	0.540	3.779E-122	37	355	356	40	370	371
-------------------------------------QLRHSIVWRNVVIFLYVHLAALYGIYVGIFQMKALTAIWVLGYGGLGALGITAGAHRLWAHRSYKARWQLRVILGIFQTIAFQNHIYEWARDHRVHHKFSETDADPHNAKRGFFFSHVGWLLVRKHPDVKRKGKLVDMSDLENDFVVVFQRRYYLILMPLMTFIIPTLVPVYLWDEDFWTAW-YCTMFRWVASLNFTWLVNSAAH-MWGNKPFDESISAVENLSVASIGYGEGWHNYHHVFPWDYKAAELGTYRANLTTGLIDFFSRIGWAYDLKTVSVDMIRRRAARTGDGSrhadapleelHEtdngIWGWGDKDMSIEDIKEVQIYNRCD
>UPI001EEAC746	404	0.540	3.779E-122	36	351	356	74	392	399
------------------------------------KEPPLQIVWRNVLIFVYLHAAALYGFYLCFAAAKLATLSWSFALFIFGGFGITGGAHRLWAHRAYKAKWPLRVFAAIGQTISVQNDIYEWSRDHRVHHKFSETDADPHNARRGFFFAHVGWLLCKKHPEVKRRGKTVDMSDVLQDPVVIFQRKYYIPLVLTLSFAMPALVPWYFWGESFKTAFFVASIFRYVFTLNVTWLVNSAAH-IWGNHPYDKEINPAENRVVAFLTSGEGWHNYHHVFPWDYKAAELGNYNMNTTKAVIDFFAWIGWAYDLKTVPERIIRSRARRTGDGSHPFsledSQYTLEDMKSEEKAFCEII----
>A0A8D8W2P4	404	0.509	5.175E-122	39	354	356	16	330	334
---------------------------------------RDDLKWQNIALIVFSHTTAVWGLFKYGGQVKLATVLFAYVIGGIGGFGVTAGAHRLWTHRTYKAKWPLRVILLFCYSVAGQNSLFDWVRDHRVHHKFSETDADPHNSQRGFFFAHVGWLFLRKHPLVIEKGRTVDMSDVMADPLVMFHEKHFIWFKLIMCFIVPTLVPCYFWGEPFFISFLIMNFLRYILALNFTWAVNSAAH-IWGNKPFDGRIMPAENRVVSFLALGEGWHNYHHVFPWDYKTAELGHYSTNWTTLLIDWFAWMGWAYDLKTVSPAVVTARVKRTGDGTHDVWGWGDKDMSLEDKVEATVLNGK-
>J9JVI4	404	0.548	5.175E-122	19	354	356	3	344	347
-------------------SAEISVCDGTLPDARPiEKQPHQPIVWRNVILCSLVHLGALYGVYLAFTSAKITTTVFAICLYQITAIGITAGSHRLWSHRAYKAKWQLRVIIIILNTIAFQNSVYEWARDHRLHHKYTDTNADPHNSNRGMFFSHVGWLLCRKHPDVIEKGRTIDTSDLLADPIVAFQKKYFWFLIIWACFIIPTLIPVYFWGETWSNSWYVAVLLRYALTLNGIWLVNSAAH-KWGAKPYDRSINAAENLAATIMSAGEGWHNYHHVFPWDYRSAELGNYKFNFTTTFIDLFTKVGWAYDLKTTSPEFVYRRALRTGliesqDDSVPLpWGWNDRDLPQSDRMEATIVNRK-
>A0A1I8NWE4	404	0.527	5.175E-122	6	353	356	14	360	363
------DSVTGILNEEDLEVTETALEKDIRVL-KSAKERKLEPAWLNIIIISYVALGSLYGLYLLLTnSVKLKTFVFATILSYSSGLAITAGAHRLWTHRSYKAKWPVKIFLLILNTVAYQNSVYVWARDHRVHHKYSETDADPHNAMRGFFFSHVGWLLCKKHPDVKAKGKGIDMSDLKSDPLVMFQHRHYFILMPLLSFVIPTLIPMYLWGETFSNSWHVSALLRWFYSVNWVWCINSVCH-LYGNKPYDKRLNPGENNQISWLTLGECFHNYHHVFPWDYKTAELGGSMSNLGALFIETCAKFGLTYDLKTVPQDIIKQRIMRTGDGSHPIWGWGDKDQRPEEIANAVILEK--
>A0A067QVK1	404	0.524	5.175E-122	16	355	356	34	375	377
----------------DVVAAAAAAAETPKEGEdtGRTRDYVATWRWPDLAVQLFIHVGCLYGFYLILTSVRLLTTIWAFVVVYASGIGITAGAHRLWSHRAYKAKWPLRLLLVTLFTVSGQRHVYQWALDHRVHHKYSETDADPHDARRGFLFSHVGWLVLTPHPEVEEKRKFVDMSDLEADPIVMWQKRLYVPLFAIFVIAIPVLVPWYFWDEGLWQSFWVLFNCRFCVTLNIAFFVNSIAH-MWGNRPYDKNISPVENFAVSMAALGEGWHNYHHVFPYDYKTAELGHYSLNLTTAFIDFFAWLGWAYDCKTVSEEMIRRRVHRSGDGSHRLWGWGDKDIPEEDLRDLEsVIPSKD
>A0A096XDC8	403	0.473	7.086E-122	0	352	356	0	367	374
MAPNS-------LSKSEYLGEPvqIISKPNVEYSIETQNKYnlphnRWQIVWRNVLIFAYLHYAAFYGLYYMLTLAQWKSIIWGYAVILFASIGVTGGAHRLWAHRSYKAKLPLRIYLAFWQTVALQNHIYEWVRDHRVHHKFTDTDADPHNSNQGFFFSHMGWLMLKKHKDVFIKGKTIDLSDVAADPVVQFQKKYYLILAPILTFVFPAIVPWYFWNENPIVCYYSLAILRYILNLHGAWLVNSAAH-IWGYKPFDKNINATDNISVAIIAFGEGWHNYHHVFPWDYKAAELGNYRMNFTTAFLDLMARIGQAYDLKTVSVEMINKRRKRTGDGTgvvdplvenkedhrHEdtVWGWGDKDMNQDEMNLVEIYN---
>UPI0012D42274	403	0.489	7.086E-122	0	352	356	0	375	378
MAPSIDSSILlaGaVVEEKrsdDFSGTSLPKKIRNR---KPYFQFKsDDIVWRNVVIMSSLHLFAIYGAYLLITrQASIFTFILSYAYGTIGGMGITCGAHRLWAHRAYQANYKLRLLLCIANLIAFQNSIYEWVRDHRVHHKFTDTDADPHNARRGLFFSHVGWLLCKKHPDVKRKGATIDMSDLERDPIVMFQKKYYVYLMPIFCFIIPTLLPMFILNETCWNSWFVAASLRYVLTLNATWLVNSVAH-KWGTKPIDRTIPPTNNTFVAVAAFGEGFHNYHHVFPWDYKAAELGNYSMNFSTAFIDFFAKIGWAYDLKTASKENIEKRSARTGDGSrlrqilWPniqntdtkvdsnlIWGWDDADMDEEEKKCVTIIN---
>UPI001EEBCB99	403	0.517	7.086E-122	42	350	356	63	376	387
------------------------------------------IVWRNVLVFIYLHLAALYGLYLCFTDVTWATLVWSYALFIFGGFGITGGAHRLWAHRCYKAKWPLRVIAAVGQTIALQNDIYVWSRDHRVHHKFSETDADPHNARRGFFFAHVGWLLCRKHPEVMRRGKTVDVSDLLQDPIVVYQRKFYIPLVIIFCFAMPTLVPWYFWGESLRTSFFVASILRYVITLNATWLVNSAAH-IWGTHPYDKGINPSENRFVAFITSGEGWHNYHHVFPWDYKASELGNYGTNTTRAIIDFCAWLGLAYDLKSVPEKVVYNRVRRTGDGSHPFAlqdnQFRvDDDMHQiEEEQFTEI-----
>A0A2J7PNI7	403	0.510	7.086E-122	24	351	356	94	433	439
------------------------AINETAESSNSK--FWSLIVWKNVILFLYVHLAAIYGFYLAFTKIKGITTVWGLVYTSCGGLGITAGAHRLWAHRSYKATWQLRIILGIFQTIAFQNHIYEWARDHRVHHKFSETDADPHNAKRGFFFSHVGWLLMKKHPDVKSKGKVVDMSDLEEDFVVVFQRRYYYILMPLLTFIIPTLVPVFLWNEDPWMAW-YSTMFRWVLALNCTWLVNSAAH-MWGNKPYDKNISPAENMSVAILAYGEGFHNYHHVFPYDYKAAELGDYMLNPTTAFIDFFARIGWAYSLKTMSRKTIMARILRTGDGTHkrigrsnspdchtqedHVWGWGDADMKEEDCKFVSVL----
>B3NCQ1	403	0.488	9.703E-122	0	353	356	0	350	354
MPSNSED-ITGVLYETDVQTVGGGLSRDLGRL-KATDGTKMELVWLNIVLFVILHISSLYGLWLLFTASTWTTFLLFIPAVAVTTLGISAGAHRLWAHRTFKANTPLKLILLFLNTFAFQDAVYYWARDHRVHHKYTETDADPYNSNRGWFFAHMGWLCCRKHPAVVEKGKQIDLSDLEADPLVMFQKKYYLLLMPVICFFLPTVVPMFLWGESFNVSWHVMALLRWCISLHFVWLVNSSAH-MHGMRPYDKNICPVNLSFLIFFRFGEGYHNYHHVFPWDYKSAELGKYSQDVTTKFIEFMAYLGWAYDLKSVSLDLVKQRAQRTGDGSHPVWGWGDKDQLKEDVGVTTRSHQ--
>UPI000C206BBA	403	0.500	9.703E-122	19	352	356	15	354	360
-------------------ATRSAEDAKLTQFVKPQNQevkqnaYQWKIVWRNVFAFIYLHYAVLHGLYFVFTRNVLLTLGWNLFLAFLVSQGITAGAHRLWAHKAYKANLPLRILLAFCFTIAFQDDIHQWARDHRTHHKFCDTDADPYNAKRGFFFSHMGWLITRKHPEVKAKAKSVDMSDILADPVVRFQRKYYLILMPICCFVMPTLVPYYFWNESFVVAWNL-SLMRYAVTLHATWLVNSAAH-IYGDKPFDKNITPRENRFVSIITCGEGWHNYHHVFPWDYKASELGFQKLNVTAGIIEFFARIGWAFELKTVSEDMVRRRAKRTGDGSHEgeYWGWGDKDMSKCEQNEIVTFN---
>UPI001F0E9B18	403	0.500	9.703E-122	0	355	356	0	355	363
MPPFIKTNVNDVLdsDIPDLepsVELKGDLN-DLLQAQKNQKPYKIQIVWRNVIIMGLLHVAAIYGATLCFGTAKWQTVVAAILLYVYTGLGITAGAHRLWSHRSYKAKFPLRLFLALAQTMAVQNHIYEWSRDHRVHHKYSETDADPHNAKRGFFFAHVGWLLCRKHPEVINKGKTISYDDLLRDPIVVFQRRYYIPLILICCFILPTLLPTLLWGETLWNAYFICAILRYVWTLNMTWLVNSAAH-FWGRHPYDKNIHPAENYLTVYGAIGEGFHNYHHTFPWDYSTSELGW-RFNLTTMFINAMAAIGQAYDLKQVSPEMIIKRKLRTGDiDTHGNYGLYNPPMMKES---TSLHHRQD
>A0A0L7RGW3	403	0.487	9.703E-122	5	354	356	22	363	366
-----NETKNDRLAETeDFLAADE----SYRSSM---AEYVPRIAWPDLLAQIFIHAGWLYGLYLILTQAKLLTALWVFVTIYTSGFGITAGVHRLWSHRAYKAKWPLRLVLMFLFTITGQKDVYTWALDHRVHHKYSETDADPHNVKRGFFFAHVGWLFITPHPDVIAKRKAVDMSDLEADPIVMWQKRLFIPLFALLTIGLPVAVPCYFWSESLWISFWVNFNFRFCITLNIAFFVNSVAH-MWGQRPYDKYISPVENVAVSIAALGEGWHNFHHVFPWDYKTGELGNYSYNLTTAFIDAFAYLGWAYDRKYVSSEMVRRRANRSGDGSH-IWGYGDKDIPIEDLKELKLMDKK-
>UPI000614ABEB	403	0.500	9.703E-122	16	354	356	40	369	371
----------------DFLAAD--------ESYRsSKTEYVPRITWPDLIAQIFIHAGCVYGLYLIFVEAKLLTTVWAFVIVYTSGFGVTAGAHRLWSHRAYKAKWPLRLLLVFLFTITGQRHVYAWALDHRVHHKYSETDADPHNVKRGFLFAHVGWLFITPHPDVITKRKAVDMSDLEADPIVMWQKRLYIPLFVLLTIVFPVAVPCYFWSESLWISFWVNFNFRFCVTLNIAFFVNSVAH-MWGQRPYDKYISPVENVAVSIAALGEGWHNFHHVFPWDYKTGELGNYSLNITTAFIDFFAWIGWAYDCKYVSPAMVRRRANRSGDGSH-VWGYGDADILPEDLEELEMMNKK-
>UPI001954679D	402	0.497	1.329E-121	0	353	356	0	350	363
MPPNGKDT-TGVLYESDVETLDGGLSSDLNTL-KTTDGRKLELVWFNIVLFVILHISSLYGVWLLLTAATWTTCLLFVPIVVVTILGISGGAHRLWAHRTFKANTRLKLIFLFLNTFAFQDAVYYWARDHRVHHKYTETDADPYNSQRGWFFAHMGWLCCRKHPEVVAKGKLIDLSDLEADPLIMFQKKYYLLLMPIIAFLLPTVVPMYLWGESLNVSWHVMALLRWCVSLNFIWAVNSSAH-MHGMRPYDKNICPVDQSFLIFFHVGEGYHNYHHVFPWDYKSAELGKYSQDVTTKLIDFMAYLGWAYDLKSVSLDLVKQRAQRTGDGSHPVWGWGDKDQREGDVDVTTISHQ--
>UPI0006262ADA	402	0.501	1.329E-121	12	354	356	30	369	372
------------LSENDIVA-DPLQTDEIKSRRKTETAYVPRIQWLDLIVQIFIHGGCLYGLYLILTQAKFLSALWAFVTIYTSGFGITAGAHRLWSHRAYKAKWPLRMLLVFLFTITGQRHVYAWALDHRVHHKYSETDADPHNARRGFFFAHIGWLFTTPHPEVTAKRAAVDMSDLEADPIVMWQKRLYIPLFALLAIGFPVAVPYYFWGESLWISFWVNFNFRFCVTLNIAFFVNSVAH-MWGQKPYDKHISPVENMAVSLAALGEGWHNYHHVFPWDYKTGELGSYSSNITTGFIDAFAQLGWAYDRKFVSPVMVKRRADRSGDGSH-IWGYGDRDMPREDLEELENMNDK-
>UPI00143D0F2E	402	0.478	1.329E-121	0	354	356	0	370	373
MPPYEERIPTTTctLQEKvtadegnqdtDCIVDEKKNGIHKREGDTDKIEYIPQIKWPDLIAQAFIHFGCVYGFYLCLTQAKGLTFLWAFIMIYTSGFGITAGAHRLWSHRAYKAKWPLRLLLVFLFTITGQRHVYAWALDHRVHHKYTETDSDPHNAKRGFFFAHVGWLFTTPHPNVVAKREAVDMSDLEADPIVMWQKRLYVPLFALLAIGLPVFVPWYFWNETLWNSFWVGFNFRFSITLNIAFFVNSVAH-MWGQRPYDKNISPVENIAVSIAALGEGWHNYHHVFPWDYKTGELGDYSFNITTAFIDTFARFGWAYDLKSVSPAMIRRRANKYGDGSHDvhdnqVWGYGDRDIPPEDLRELEKMETK-
>A0A2S2QRH5	402	0.477	1.329E-121	14	351	356	20	372	374
--------------EGKHAAATVPAAVvhrTTKSKTYP--HWrKWRIVWRNVIAFTVMHVIAVYGFYLIFCgHVKVKTLLCMMVISVCSAFGITVGAHRLWAHRCYNARLPMRVLLAVFQTLAFQNHIYEWARDHRVHHKFTDTDADPHNSSRGFFFSHMGWLMVRKHPDVAAKGSAVDMTDLEADPVVMWQKKYYLWLVPIITFLIPSLIPYWVCNERFLYSFVVVGVTRYMLSLHFTWLVNSAAH-IWGTKPYDKNITPTENPTVALLAFGEGWHNYHHAFPWDYKAAELGNYRLNLSTAFIDLCARLGQAYNLKTANASLVEKRSQRTGDGTkdhnhnhrhnpHHgeFWGWGDEDMAEDDKRVAKLL----
>UPI0008116F78	402	0.500	1.819E-121	0	344	356	0	341	347
MPPFIKNN--DEIFD-DVPDLEPIavLDTKLKPG-EEKEEYKLQIVWRNVIIMAALHLSALYGLYLCFVSAKWQTSVAAFIFYQMSGLGITAGCHRLWAHRAYKARLPLRIFLAFIQTMAFQNHIYEWSRDHRVHHKYSETDADPHNANRGFFFAHVGWLLVRKHPEVIKKGRQISLDDIMQDPVVRFQKKYYLPLVLLCCFVIPTLVPHLLWNESLYNAFYICALFRYAFTLNMTWLVNSAAH-FWGRHPYDKEISPAENSFTIIGAIGEGFHNYHHVFPWDYAASELGW-RFNLSTIFINAMAAIGQAYDLKRVSPEMIRKRKARTGDvATHGNYGFYHPNASEEN-----------
>UPI000A1CF68E	402	0.515	1.819E-121	0	342	356	0	352	355
MTPNPKDyahneevgdrtKPTGVLFESDMGTDDGALTIYSGE-FKQAQTRKQSLVWRNIIIFTVLHIVSLYGGYLLVTQTKPATILFTFVIYSLGMLGLTAGTHRLWSHRSYKAKWPVRLFLVILNCLTFQDSIFVWVRDHRMHHKYSETDADPHNTSRGFFYSHIGWLLVKKHPDVTIKGKGLDLSDIRADPIVMFQHKYYYYLMPLGCFILPTLIPWLCWNESLSSSYFVAAVLRWCVQLNMTWMINSSAH-AWGNKPYDKAMNPSQNSFVSLMTFGEGWHNFHHVFPWDYRTAEWGGYSLSHATILINLFAKIGWAYDLKEVTPEMIKKRTLRTGDGTHELYGkSADPDVAK-------------
>A0A1L8D6B5	402	0.498	1.819E-121	0	352	356	0	352	360
MPPNSaTDlHPNG-APEK-TAPDEIVDKNDVFEKLVAPQagPRKFEVVYFNLLTFGFAHLSWAYGVYLIFTAAKWQTTVFALAYGIAGGLGITAGAHRLWAHRTYKAKMPLQIILMILNTIAFQNTAMDWVRDHRLHHKYSDTDADPHNATRGFFYSHVGWLLVKKHPEVRRRGKLIDMSDIRNNPVLDFQKRYAIPLVLTLTFILPAFIPWYFWGETLNSSWHVATMFRYVTGLNLTFLVNSAAH-FFGYKPYDKSIMPAQNKFVAFAALGEGWHNYHHIFPWDYRTAELGNNSLNLTTHFIDFFAKIGWAYDLKAAPEDMIKTRAARTGDGSH-CWGWGDTDQDKEEREQAIIKH---
>A0A6P4HVZ8	402	0.487	1.819E-121	0	355	356	0	353	360
MPPNGND-VTGVLFETDAETRDLGLAKDLSKL-KTTDGRRLKLVWLNIILFVVAHTLSVYGLWLLFVESTWTTFLXFPAAFLLTGVGISGGAHRLFAHRTFKANTRLKLIFLFLDTLAFQDAVYYWVRDHRLHHKYTETDADPYNSERGWWFAHIGWLCCRKHPEVKAKGQQIDLSDLESDPLVMFQKKYYLILMPLICFVLPTVLPMWLWGETLRTSFYTVCMLRWVLSLNLVWLLNSSAH-MFGNRCYDKNINPTNEPVLIWLKCGEGYHNYHHVFPWDYKSAEGGHFANDFTTKFIXFFAKIGWAYDLKSVPADLVQRRVERTGDGTHPIWGWGDKDQTEQDIANTKIMHKrKD
>A0A7R8UQ33	402	0.491	1.819E-121	27	353	356	50	404	407
---------------------------EVDEStavTKKSNEYKVQIVWRNVTAFIILHLAAFYSIYLIVSRFIILEYILGHLMGIFAGFGVTAGAHRLWAHKSYKAKLPLRIILMIFQTMAFQNCIHEWVRDHRAHHKFCDTDADPHNSRRGFFFSHMGWLMCKKHPDVKAKGQTIDMSDIEADPVVMFQKDYYMFLMPVFCFFLPALVPYYLFDRPYWHAFFISSVLRYVISLHFTWLVNSAAH-IWGMKPFDKFITPTENKMVAILANGEGWHNYHHVFPWDYKAAELGSYMYNFSTAMIDFFALFGWAYDLKTVSRDMIQKRVARTGDGTHQefnakrdkdlvmelnvkhnhedlenlVWGWDDKDMPNEDKVDACILKK--
>UPI000C143335	402	0.475	2.491E-121	21	350	356	7	334	336
---------------------EDLGNSEKNEKEKNLAPHprKWDIAWRDCTISLIFHIGAAYGLYLSFTAAKWQTWVFAILLHVVTNLGVSVGAHRLWTHKSFQAKLPLRVILLFLFTMAFQYSVVSWSRIHRMHHKYTDTDADPHNAKRGFFFSHMGWLMIKKHPEVKAH--KVDMSDLMQDPLLRFQHRHYWEALFLLCFLLPTYIPTM-WGEQARTAFYICVCLRYIGSLHITWLVNSAAH-MWGSKPYDKNMTPVEIRIISLLAGGEGFHNYHHVFPWDYRIAEFGGYSLNIGKLFIDIMAKIGWAYNLKSVPDELIEKRVKRTGDGTHPIWGWDDPDLPLEDRDMSIV-----
>E3UYX8	402	0.504	2.491E-121	0	355	356	0	350	352
MPPNSaNSEP--------------LLHDEVKEEQLEKLvapqagPRKFQIVYPNLITFGYGHISLLYGAYLMFTFAKWQTIVFAHVMIILSGFGITAGAHRLWAHRTYKAKMPLQILLMLLNTLAFQNTAMDWVRDHRLHHKYSDTDADPHNATRGFFYSHVGWLLVRKHKEVKRRGKLIDLSDIENNPVLSFQKKYAIPLVSLVTFVMPTVIPMYFWGETLNNAWHVATLYRYVFVLNVTFLVNSAAH-YWGCKPYEKSILPSQNHFVSLFALGEGFHNYHHVFPWDYRTAELGNNTLNPTTKFIDFFAWIGWAYDLKAVPDDMINNRKSRTGDGS-SLWGWGDKDQPKEEMNAAIIKypdeNDKD
>UPI001CF75684	402	0.474	2.491E-121	19	354	356	1	355	358
-------------------SAQTITTTETSQNAHKPQQYQWKMVWRNIILYIIMHITGFYGLYLAVFHAQWKTVFYSWFLLIIALQGVTAGSHRLWAHKAYKARLPLRMLLCIFQTLSLQNHIYDWATYHRVHHKYVDTNADPHNSRRGFFFSHMGWLFIEPHRDVEDKYKSIDFSDLEADSVVMIQKKYYHVfFAPVIGFYLPAAIPWYFWGENFWTAFFVASMLRYCACTNITFLVNSWAH-IYGSRPYDKNIYPTESPTVAVLTGGEGWHNYHHTFPWDYKTGEFGKYRSNLTTGFLDFMAAIGWAYDLKTVSEEMIMKRVVRTGDGTrkfdkidkilnadddhhHEdmVWGWGDKDMAKEEMNYVKIHNRK-
>UPI00083BDE05	402	0.462	2.491E-121	0	354	356	0	363	366
MSPNkeqVPPTVYEVLEEKqrendsknrrlaeteDFLSAD--------ESYRsSKAEFVPRIRWPDLVAQIFIHAGCVYGIYLIFAKAKLLTTLWAFATIYTSGFGITAGAHRLWSHRAYKAKWPLRLLLVFLFTITGQKHVYAWALDHRVHHKYSETDADPHNAKRGFFFAHVGWLFTTPHPDVVVKRKAVDMSDLEADPIVMWQKRFYIPLFALLTIGLPVMVPYYYWSESLWTSFWVNFNFRFCVTLNIAFFVNSVAH-MWGQRPYDKYISPVENVVVSIAALGEGWHNFHHVFPWDYKTGELGTYSFNMTTGFIDAFARIGWAYDRKYVSPAMVRRRANRSGDGSH-VWGYGDADIPLEDLQELKLMDRK-
>G8FQ77	401	0.481	3.411E-121	0	354	356	0	342	343
MPPNTKEKEMNEL---------AGISGRNEELAPQAAPRKFEIVYRNIVTFSFMHVAGLYGLYLCFTSAKWQTIVLAFVLYTFAEIGVTAGAHRLWAHKTYKAKTPLQIILMVLNSIAFQNSAIDWVRDHRLHHKYSDTDADPHNATRGFFYSHVGWLLVGKHPEVIKRGKAMEMSDIYSNPVLWFQKKYAVPFIGIICFGLPTLVPMYFWGETLNNAWHI-TMLRYIANLNVTFLVNSAAH-MFGNKPYNKNILPAQNISVSILTFGEGFHNYHHVYPWDYRTAELGNNMLNMTTLFIDFFAWIGWAYDLKTVSSAAIESKAKRTGDGTN-LWGWGDKDMLREDQKAAEILFAK-
>UPI00158885DB	401	0.483	3.411E-121	0	351	356	0	350	353
MSSNSKTIPSFV--IRDQIYTDESIMTKCDTEEINQKHYIPKIKWLDLSVQIFIHVGCLYGLYLMFTKAKLLTSIWAFVIIYTSGFGITAGAHRLWSHRAYKAKWPLRLLLVLLFTITGQRHVYAWALDHRVHHKYSETDADPHNAKRGFFFAHVGWLFTEPHPDVVAKRKAVDMSDLIADPIVMWQKRYYIPLFALLAIGLPVLTPWYFWNESLWTSFWVSFNFRFCVTLNIAFFVNSVAH-MWGQKPYDKYISPVENIAVSIAALGEGWHNYHHVFPWDYKTSELGNYSFNITTGFIDAFAKFGWAYDCKSVSSGMIRRRANRTGDGSHikNIWGYGDDDIPQEDLEELETM----
>A0A8D8V1F6	401	0.491	4.671E-121	0	354	356	0	346	350
MAPNSKSA---LLEEPKF---DQPITAVYEEKiTKPKVE--QPIIWRNVIAISLFHLVALVTPFYCWSRCKYNTIFWGIMIGSLGGFGVTGGVHRLWAHRSYSAKWPLRLILLLCYSIAGQNSVLNWVRDHRVHHKFSDTDADPHNANRGFFFSHIGWLMCKKHPEVIAKGNQLDLSDLFADPLVRYYQKAFIYFRFFLCFIIPPCMATYLWGEDIIVSFITLSFIRYVLSLNFTFLVNSAAH-LYGYKPYDTRIFPSQNKWVSLVAMGEGWHNYHHVFPWDYKTAELGHYSTNWTTLVIDWFAWMGWAYDLKTVSPAVVTARVKRTGDGTHDVWGWGDKDMSLEDKVEATVLNGK-
>A0A8D8XFC9	401	0.522	4.671E-121	30	354	356	28	352	355
------------------------------EPNKKETPRHHFVWW-MIIMLTYLHTASIYGLYLVFTSsAKLATLIFATVLHLSGAIGVTAGAHRLWSHRCYKANLPLRIALMLCNTLAFQMSIFTWTRDHRVHHKYTETNADPYNAKRGFFFSHIGWLMVRKHPEVLEKLRQIDMSDLLEDPVVVFQKKHYLKLLILIYFVFPTVVPMFLWRESFSNAWHIAIVLRQIYILHATFLVNSAAH-IWGQRPYDKFIQPSQNLGVAIIALGEGWHNYHHVFPWDYKTSELGTYSTNFTTAFIDFFARIGWAYDCKTVSPAMVATRAQRTGDGSHKdVWGWGDKDMTSEDKKDATVLHEK-
>B6CBS5	401	0.512	4.671E-121	0	351	356	0	348	359
MPPYPEEVDTNHIFEED------ISHEESKPALKPlvapqADNRKPEIVPLNLITFGYGHLAAIYGIYLCFTSAKWATIVFAFVLYICAELGITAGAHRLWSHRSYKAKLPLRLILLLFNTLAFQNTAIDWVRDHRMHHKYSDTDADPHNATRGFFFSHVGWLLTRKHPEVKRRGKDIDMMDIYNDSLLKFQKKYAIPFVGLVCFVIPTLMPMYFWNETLNNSWHIATMLRYIVNLNMTFLVNSAAH-IWGYKPYDKSIKPVQNITVSILILGEGFHNYHHVFPWDYRTSELGNDFLNFTTLFINLFAKIGWAYDLKTASDKVVAARRKRTGDGTN-LWGWEDKSLNEEERQAATVL----
>A0A437B5E2	401	0.481	4.671E-121	0	351	356	7	356	365
MPPQVDPIPSGVVFETETQTPDLGLASDVSKL-KQAAQKKYEYVYFNIVWFLFLHTVSLYGLYLAFTSAKWQTNLFACAMHLACAIGVGAGSHRLWTHRGYKARTPLRILLMIWQTAAFQDCIFEWARDHRTHHKYADTDADPHNSVRGLFFSHCGWLCCKKSPEVIEGGKRIDVTDLYEDPVVMFQKKHYMKMMPILCFVLPTVIPVYFWGETWMNAFCIPTILRYTFGINVVWSINSFAHH-YGFRPYDKSLNPRDNVAIWLFCL-EGFHNYHHAFPWDYRATEHSFYNmLTPTVVFIDLMAKIGQAYDLKSVSPNIIKQRAHRTGDGTHNLWGWDDPEFTEKLKTQYSII----
>UPI0005F399A2	401	0.479	4.671E-121	3	353	356	19	380	385
---NVSQTK---LVEKETMT--QKLLTQNAQNSRTNNKYEWKIVWRNVISLAYLHIVALYALYFILTmEIKPLTVIWNLAVGVLAGIAITGGAHRLWCHRAYKAKWPMRVILMILQTAAFQNHIYEWVRDHRVHHKFMDTDADPHNSKRGFFFSHVGWLMVRKHPDVISKGATIDMSDLEKDPIVVWQRRYYAVLMPLLCFVIPTLVPIYFWNEKPIYAW-YAAVWRYVTTVNGTWLVNSAAH-MWGMKPYDSSISATNNYGVSYLAFGEGWHNYHHVFPWDYKTSELNNYGSNLTCAFIDFFAWLGWAYDLKTVGHDLIKKRAARTGDNSiyelegdlndeHHhtqekiIWGWEDADMSVEDKLAAEIFNK--
>W8B613	401	0.470	4.671E-121	19	348	356	48	403	410
-------------------SAKPVAQTQSKADGATKEPYKMEIVWFNVFLFVILHSTAFYGAYLMWAENAYLEFLIAYGYAVLGGLGITAGVHRLWSHRAYKARLPLRIFLMLCQSLAFQNSIYEWCRDHRVHHKFTDTNGDPHNSGRGFFFAHMGWLMCKKHPDVKERGKAIDMSDIWADPVVRFQKRFYFVVMPICCFVVPALVPYFVLGSSLQVCFFVCSMARYALSLHATWLVNSAAH-FYGMRPYEKNISSVDSKTVSIIAFGEGWHNYHHVFPWDYKAGELGTYKYNWTTAFLDLMARIGQAYDLKSVSQEMILKRVQRTGDGSHSsmidvnnnnvninelvskldhekettlVWGWDDQDICEEDREGA-------
>A0A0A1X5C1	401	0.451	4.671E-121	19	354	356	55	414	417
-------------------SAKSVAKTQNKADAATQKPYKMEIVWFNVMLFVVLHSMALYGLWLIWAENAYLEFVIAYFYAVLGGLGITAGVHRLWSHRAYKAKLPLRIFLMLCQSLAFQNSIYEWCRDHRVHHKFTDTNADPHNSGRGFFFAHMGWLMCKKHPDVRERGKTIDMSDILADPVVKVQKKLYFLIMPICCFVIPGLFPYYVLGSSLQVCFFVCSMLRYALSLHGTWLVNSAAH-FYGMRPYEKNISSVDSKLVSVIAFGEGWHNYHHVFPWDYKAGELGTYQYNWTTAFLDYMARIGQAYDLKSVSHEMILKRVQRTGDGTHPsvqdvnnnnvniselvskldheneetlVWGWDDEDICDEDRKGAV--HKK-
>A0A8J6HVP8	401	0.480	4.671E-121	0	353	356	350	694	701
MAPNST--------TFDSVSP-------TVPSPETKRS-KIEIVWKKVIFFAYLHIGAIYGLYLLVTEAKWATWLWWYVIMLVSTQGTGAGVHRLWCHRTYKAKLPLRILLAFYQTITFQKDIYDWCRDHRVHHKYSDTDSDPHNASRGFFYSHMGWLMCKKQEEVTSKGKKLDLSDLEADPVVMFQRKYYWYLAPVIAFLMPATVPWYFWNERFEVSWYVCNMLRYFLTLHGTCLVNSAAH-IFGTRPYDKNILPTQNLWVSYITNGEGFHNYHHAFPWDYKAAELGSYYGNWSTAFIDLMAKIGWAYDLKSVSAKMVAKRALRTGDGSWKfdtandkaVWGWDDKNMDENDIKMAEVTYR--
>UPI001EF9A4D9	400	0.493	6.396E-121	27	354	356	42	367	370
---------------------------EERDSQRTTDVYIPRIKWPDLFVQIFVHGGCIYGLYLIFTEAKLLSALWAFVTIYTSGFGITAGAHRLWSHRAYKAKWPLRLLLVLLFTITGQRHVYAWALDHRVHHKYSETDADPHNAKRGFFFAHVGWLFTTPHPEVVAKRDAVDMSDLEADPIVMWQKRLYVPLFALLAIGFPVAVPYYFWDESLWISFWVNFNFRFCVTLNIAFFVNSVAH-MWGQKPYDKNISPVENIAVSIAALGEGWHNYHHVFPWDYKTGELGSYSFNITTGFIDTFAKLGWAYDRKYVSAEMVRRRANRSGDGSH-IWGYGDTDIPPEDLKELEVMDRK-
>A0A1A9WAU5	400	0.510	6.396E-121	10	354	356	33	374	377
----------GVLFASDADTADGALSVDV-TQVKRVDERKHEVVWRNVIIFIVMHASALYGVYHIF-HAKLFTIFFSIFLYSINMIAITAGCHRLWSHRSYKAKDPLRALLIFFNLTMYQLSAFHWARDHRIHHKFTDTDADPHNSTRGFFFCHIGWVLSVKFPEVVAKGKSLDLSDLYEDRILMFEDKYYFKLMPFLAFLLPTIIPMYMWNENFINSWCLAIALRMIFVWHSEWSINSVSH-MYGMRPYDKNINPTQNVGVSIFAFGEGWHNYHHAFPWDYKAAEWGDYSLNFATAFIDLCAKIGWAYDLKSVSPAMIEKRVKRTGDGTHAIWGWDDKNLSPECKQNAIVLNKK-
>A0A6L2PSZ3	400	0.484	6.396E-121	26	355	356	30	380	383
--------------------------TEAKAS-DDKRV-ERKIVWRNVILFMYVHVAALYGLYLGIVKAKGLTVVCGLLYGACGGLGITAGAHRLWAHRSYKAKWQLRVILGVFQTIAFQNHIYEWSRDHRVHHKFSETDADPHNAKRGFFFSHVGWLLLKKHPDVRNKGKAVDMSDLEKDFVVVFQRRYYALLMPLLTFIIPTIGPVYLWNEDPWVAWYL-TVFRWVLSLHCTWLVNSAAH-MWGNKPYDKSISPSENISVAILAYGEGFHNYHHVFPYDYKTAELGDYMFNPTTAFIDFFARIGWAYSLKTMSKETILKRIARTGDGTHkfsskmnsaenadsnadkrrdshedHLWGWGDADMKTEDYKFVSVLGSED
>A0A1A9Y8Z7	400	0.471	6.396E-121	0	355	356	41	416	418
LPPTVNSK------RFDLSSDE--VSTREKEHL--KKPYKVEIVWRNVIAFIILHTGAFYGLYLVFAELAILEFLFGYFLTFLGGIGITGGAHRLWAHRSYKAKLPLRIILMVFDTLAFQDSIYVWARDHRVHHKFTDTNADPYSSRRGFFFSHMGWLMCRKHPDVVEKGKLIDLSDLEADPVIRFQRKYFVMLMPLFCFVLPAIIPYLAWGAPLMRSFFICSVLRYTISLHGTWTVNSIAH-IYGTKPYDKNISPVESKLVSIVALGEGWHNYHHIFPWDYKAAELGRYP-NVTVTILNLLAKIGQAYDMKTVSREMILRRTKRTGDGSYPfvlkdlnnnepettnvpadmlsqldhekekvfIWGWDDKDISEDDRNLVHILDKKD
>A0A7R9KVR2	400	0.539	8.758E-121	0	327	356	0	312	541
MAPNI-------------QSPIEPEISDISDGIKTRRDFKVEIVWRNVAIMSGLHLAALYGLYLCFTSAHWQTMAFAVFLYVISGLGITAGAHRLWSHRAYKAKWPMRVILTIFNTVAFQNSIYEWSRDHRVHHKYSETDADPHNANRGFFFAHCGWLLCRKHPDVIEKGRNVSCEDLLQDPLVRFQRKFYLPLVLVFCFVLPSIIPNILWGESCFNAYFVCGLLRYCWTLNMTWLVNSAAH-FWGRKPYDRHISPAENKVTIIGAIGEGFHNYHHTFPWDYATSELGR-DYNLTTCFIDVCAKIGWAYDRKTVSPNMIRQRKERTGD----------------------------
>UPI001C9A913B	400	0.500	8.758E-121	12	354	356	29	363	692
------------LSETdDFLTADQSYYSS-------KATYVSRIRWPDLIAQIFIHAGSVYGFYLIFTEAQLLTALWAFATIYISAFGITAGAHRLWSHRAYKAKWPLRVLLIFLFTISGQRHVYAWALDHRVHHKYSETDADPHNAKRGFFFAHVGWLFTTPHPDVVLKRKAVDMSDLEADPIVMWQKRYYIPLFICLTIALPVGVPWYFWSESIWTSFWVNFNFRFCVTLNMAFFVNSIAH-MWGQRPYDKYISPVENLAVSIVALGEGWHNFHHVFPWDYKTGELGNYTFNLTTGFIDAFACIGWAYDRKYVSPTMVRRRANRSGDGTH-VWGYGDTDIPTEDLQELKLMDRK-
>A0A5E4M8B0	400	0.507	1.199E-120	14	354	356	15	356	359
--------------ETDFNSVEK--NKEERMQIKSEEPVKVDIIWGIVLFFVISHLCAIYGLYLVFASAKLQTTLFGIYVWILSGIGVTAGLHRLWSHKSYKAKWPLRFILMLMSTIAFENHIYEWCMDHRIHHKYTDTNSDPHNAKRGFFFSHIGWLVVRRHPDYYDKCQKIDMSDLKTDNIVMFQKIFYIPLLLLLCFIIPTILPVYFWNETYCNAFFVSTMLRYIFTLNMTWLVNSAAH-IWGNRPYDASINPSENLSVALGSLGEGWHNYHHVFPWDYKAAELGHYRANLTTAFIDFFALIGWAYDMKTVSNEIILKRAGRTGDGSRFngdqIWGWDDTDLSTEDKQLTRVINKK-
>UPI001CB6AE03	400	0.494	1.199E-120	16	354	356	34	363	366
----------------DFLAVD--------ENYRSSKvEYVPRIAWPDLMALLFVHVGCIYGLYLIFTEAKLLTTVWAFVITYTSGFGITAGAHRLWSHRAYKAKWPLRLLLIFLFTITGQKHVYAWALDHRVHHKYSETDADPHNAKRGFFFAHVGWLFTTPHPDVVSKRKMVDMSDLEADPIVMWQKRFYVPLFALLTIGLPVAVPCYFWSESLWTSFWVNFNFRFCITLNIAFFVNSVAH-MWGQRPYDKYISPVENVAVSIAALGEGWHNFHHVFPWDYKTGELGNYTFNLTTGFIDAFASIGWAYDRKYVSPAMVRRRANRSGDGSH-VWGYGDADIPSEDLLELKRMDKK-
>A0A6G0U899	400	0.504	1.199E-120	14	355	356	21	364	366
--------------ETDLNSVD-KNKQDRNDNMSSIEPVKIDILWGIVLFFVAGHLSAIYGLYLAFTSTKLPTTLFGLSSWIMSGLGVTAGLHRLWSHKSYKAKWPLRFILMLMSTMAFEvNHIYEWCMDHRIHHKYTDTNSDPHNAKRGFFFSHVGWLVVRRHPDYYDKCLKIDMSDLKKDSIVMFQKTFYVPLLLLICFFLPTIIPVYFWNETYVNAFFT-TMLRYIFTLNMTWLVNSAAH-IWGQRPYDASINPSENLSVSLGALGEGWHNYHHVFPWDYKAAELGNYRANLTTAFIDFFSLIGWAYDMKTVSNDMILKRANRTGDGSHPngdgIWGWDDSNISTEDRNLTTVINKKD
>A0A8J2RQ20	400	0.539	1.199E-120	41	351	356	80	393	400
-----------------------------------------KIVWRNVLIFLYLHFAALYGFYLCFTATKLATLSWSFALFIFGGFGITGGAHRLWAHRCYKANLPLRIFAALGQTLSVQNDIYVWSRDHRVHHKFSETDADPHNARRGFFFAHVGWLLCKKHPEVKRRGKTVDMSDVLQDPVVIFQRKYYIPLVLMFSLAMPTFVPWYFWGESFKTAFFVAAIFRYVFTLNVTWLVNSAAH-IWGNHPYDKAINPAENQLVAFLTSGEGWHNYHHVFPWDYKAAELGRYNMNTTKAFIDFFAWIGWAYDLKTVPERIIRSRIYRTGDGSHPFaledSQYTSDDMKSEEEPFCEII----
>A0A2A3E412	400	0.478	1.199E-120	0	354	356	0	350	623
MAPNLSTSLYTKISQKN-VHQEKKNNEKIDQNLSNSKKYEWKIVWKNVILFIYFHIGALYGFYLWCNGTKKYTILWFFIMTFASSMGITAGVHRLWSHRAYKAKWPLRFLLMLFQTLAYQNHIYEWVRDHRVHHKFTDTDADPHNARRGFFFSHIGWLLIRKHPDVIKKGATVDMSDLEKDPIVVFQRRLFYVLMPLLCFVIPVGVPCYFWNEQFINSW-YNNLARYVFCLNMTWLVNSAAH-MWGMRPYDVNIGPTENLIVSMLVCGEGWHNYHHVFPWDYKAAELGGYKTNLTTAFIDFCALLGQAYDLKTVPEKMIAKRIARTGSGSR-FFKIVDNIMEISQETVQEKFHKK-
>A0A8J6HVP8	400	0.483	1.199E-120	0	353	356	0	344	701
MAPNST--------TFDSVSP-------TVPPPESKR-YKYEIVWIKVIFFAYLHVGAVYGLYLLVTEAKWPTWLWWFALLWISSQGTGAGAHRLWCHRTYKAKLPLRILLAFYQTITFQKDIYDWCRDHRIHHKYSDTDSDPHNASRGFFYSHIGWLLIKKQEEVTSKGKKLDLSDLEADPVVMFQRKYYWYLAPVIAFLMPAAVPWYFWNERFEVSWYVCNMFRYFLTLHATCLVNSAAH-IFGTRPYDKNILPTQNLFVSLISNGEGFHNYHHAFPWDYKAAELGSYFGNWSTAFIDLMAKIGWAYDLKSVSATMVAKRAMRAGDGSWKfdtrnekaVWGWDDKNMDKSDIKMAEVTYR--
>A0A1B0FDB4	399	0.529	1.642E-120	0	339	356	4	345	402
MSPreNsvSNSSGTGVLFESDADTADGDLSADRSQL-KKVEERKFKLVWRNIILLFLMHVLALYGVYLFIFHAKWPTRFFTLILYWMAMLSITAGSHRLWSHRSYKAKWPLRALFVFFNLTSLQHSCLHWARDHRVHHKFSDTDADPHNSSRGFFFSHVGWILIEKSPLVVAKGKSLDLSDLYADRILMFEHKYYFKLMPIIALVLPAIIPMYMWNESFINAFCVPVMLRLVILLNGQWSINSVTH-MFGWRPYDKNINPTQSVGVSIVCLGEGWHNYHHAFPWDYRAAEWGGSSVNLAAAFIELCAKIGWAYDLKTVSPEMIEKRVKRTGDGTHAIWGWDDDN----------------
>A0A0L0CGX5	399	0.459	2.248E-120	18	354	356	62	446	449
------------------VTAVNSVKSSTKQEVAQKKPYKMEIVWHNVLLFIILHSAALYGLYLVFAENAYIDLALsfhsenmilmnvffhclstAYFVVFFGGMGITAGVHRLWSHRAYKARLPLRIFLMLCQSLAFQNSIYEWTRDHRVHHKFTDTDADPHNSRRGFFFAHMGWLMCRKHPDVKEKGKQIDMSDLEADPVVMFQKKYYFIIMPICCFVLPALFPYYYLGSSLKVCFFVGSMFRYCLSLHGTWLVNSAAH-FYGMKPYDKNISSVNNKMVSAIAFGEGWHNYHHVFPWDYKAAELPNY-YNWTTGFLNFMAKIGQAYDLKTVSDEMLLKRIQRTGDGSHPscidlnnnntsgsvitpemlskldhdneetmVWGWDDKDVHIEDRLGTKIIEKK-
>A0A8J6HB38	399	0.477	2.248E-120	24	355	356	570	920	922
------------------------TKTEPPRDAKPDsqPQYRWKLIWRNIILYLIMHITGLYGLYLLVLYSQWKTIFWAWFLLVAALQGVTAGTHRLWAHKAYKAKLPLKMLLCIFQTLSLQNHIYDWATYHRVHHKYVDTDADPHNSRRGFFFSHVGWLFIEPRPNVAEKYKSIDFSDLEADPVVMIQKKYYHVfFAPVIGFLLPAVIPWYFWNESFETAFFVSTMLRYAMCTNITFLVNSWAH-IFGSRPYDKNIYPTESPTVAVLTGGEGWHNYHHTFPWDYKTGEFGKYRSNLTTGFLDLMAAIGWAYDLKTASEEMIMKRVNRTGDGSrkfdklfnpsaddHHgddlVWGWGDKDMTQEDFSFVKIRNQKD
>D2A4K2	398	0.528	3.079E-120	39	352	356	1	313	321
---------------------------------------EREIAWKKVFFFVYLHLGALYGLYLILTEASWLTCFWFYFLVQISTQGTGAGVHRLWAHRAYKATVPLRLLLTFYQTLTFQKDIYDWVRDHRVHHKYSDTEPDPHNASNGFFYSHMGWLMLKKTQCTIDKGKKLDLSDLEADPIVMFQRKYYWYLAPVIALGMPAFVPWYFWGERFVVSWYVCSMFRYCLTLHGTCLVNSAAH-IYGNRPYDKNILPTQNLLVSYITNGEGFHNYHHAFPWDYKAAELGSYYGNWSTAFIDFMARIGWAYDLKSVPLAMVEKRVKRTGDGTHNVWGWGDKDLHPDDAKMVEITH---
>A0A0A9X674	398	0.571	3.079E-120	0	317	356	0	313	321
MAPNVTSAPVTDLPPSKI---DENIKTE--QPVRPGNQdsYEWQLVWRNILLFIYLHMAALYGAWLMVTSASWATVAWAILMYQCSALGITAGAHRLWAHRSYKARLPLRILLAFFNLISFQNDIMEWARDHRVHHKYSETDADPHNATRGFFFSHVGWLLCRKHPLIKEKGKGIDMSDLEKDTVVAFQKKYYLTLMPLACFVFPTVVPMYFWGESFVNAWFVATMFRYAFTLNMTWLVNSAAH-MWGQKPYDASINPAENLMVALGAAGEGWHNYHHVFPWDYKAAELGNYRANPTTMFIDFMSKIGWAYDLKTVPKEV--------------------------------------
>A0A7E5W083	398	0.507	3.079E-120	0	354	356	0	343	346
MAQTVQETAT-VLEEE----------ARTMTLVAPKTtPRKYKYIYTNFLTFSYAHLAALYGLYLCFTSAKWETLLFSFVLFHMSNIGITAGAHRLWTHKTFKAKLPLEIVLMIFNSLAFQNTAITWAREHRLHHKYSDTDADPHNASRGFFYSHVGWLLVKKHPDVLKYGKTIDMSDVYNNPVLKFQKKYAVPLIGTVCFALPTLIPVYFWGESWNNAWHI-ALFRYIFNLNVTFLVNSAAH-IWGNKPYDKSILPAQNLLVSFLASGEGFHNYHHVFPWDYRTAELGNNFLNLTTLFIDFCAWFGWAYDLKSVSEDIIKQRAERTGDGSSGvIWGWDDKDMDRDIKSKANIFYAK-
>UPI0012675835	398	0.501	3.079E-120	25	353	356	14	351	356
-------------------------TPESKEGSISKSTYKWKLVWSHVLIMVFIYAGGLYGLYLFLFYCSWKTCLWTYIYGTISFQGVTAGTHRLWSHRSYKAKLPLRIILMICQSMTFQGHIYGWARNHRAHHKFSDTDGDPHNAKRGFFFSHVGWLLVLKHKDFINKRKTICVDDLESDPVVQFQRKYYLPLVILLCYLLPTIVPWYFWNESLSISWYTAAMFRHCVSLNATYCVNSIAH-LFGTKPYDKRIFAVENSLISVVTYGEGWHNYHHVFPWDYKTSEFGNSRLNQTTMFINFFAKIGWAYDLKTVTKELIERRARRSGDGSkfnfenHHnnndVWGWGDFDMKTEDIEEVKKYNK--
>A0A6P6YJF9	398	0.508	4.216E-120	0	343	356	0	345	362
MPPFIKTNVNDVLdsDIPDLepsVELKGDLN-DLLEAQKNQKSEKLQIVWRNVFIMGLLHIGAVYGATLCFGTAKWQTVLAGFIFYVLSGLGITAGAHRLWSHRSYKAKFPLRLFLAFLQTMAVQNHIYEWSRDHRVHHKYSETDADPHNAKRGFFFAHVGWLLCRKHPEVIRKGRTISNDDLLRDPIVVFQRRYYIPLLLFCCFIFPSLVPLM-WGETLWNAFFICAIFRYVWTLNMTWLVNSAAH-FWGRRPYDKTINPAENYLTVFGAVGEGFHNYHHTFPWDYSTSELGW-RLNLTTIFINTMAFIGQAYDLKQVSPEMIIKRKLRTGDiDTHGNYGIYNPPMMKE------------
>T1JPP6	398	0.487	4.216E-120	0	331	356	0	358	363
MAPNIKVEP----FDDNFmnvspngspngspkgspkGSPKVSSKSEPKDGVKvPTRksvtyvepvnqdnhKYRLQIVWRNVVIFALLHIGAIYGFYLCLTQAKWTTVAFAYFLYVYSGLGITAGAHRLWSHRSYKAKWPLRLFLAVANTIAFENDIYEWTRDHRVHHLYSETDSDPHDSRRGFFFAHVGWLLCRKHPSVIEKGKKVDCSDVLKDPIVRFQRRYYLPLVITWCFIIPTIIPYFAWNESLWISYFVCSIFRYCFTLNMTWLVNSAAH-MWGNQPYDKSHNARENIGVSLGAIGEGFHNYHHTFPYDYSASELGW-EFNLTKFFIDSCAVLGLVYDRRKVSKEVLKRRVQRTGDGSHH------------------------
>A0A026W7K5	398	0.493	4.216E-120	26	353	356	35	360	364
--------------------------TRKDESMVVKVEYVPRIKWLDLSAQIFIHVGCLYGLYLVLTQAKWLTVLWVFVTIYTSGFGITAGVHRLWSHKAYKAKWPLRLLLVFLFTITGQRDVYTWALDHRVHHKYSETDADPHNAKRGFFFAHVGWLFTTPHPDVVAKRKVVDMSDLEADPIVMWQKRLYIPLFALLAIGLPVAVPCYFWSESLWISFWISFNLRFCVTLNIAFCVNSVAH-MWGQRPYDKNISPVENVAVSIAALGEGWHNYHHVFPWDYKTGELGEYSLNLTTGFIDSFARIGWVYDRKSVSPRMIHRRAHRCGDGSH-VWGYGDLDILSEDLEELEMMDK--
>A0A0K8TNU9	398	0.655	5.772E-120	76	354	356	2	279	282
----------------------------------------------------------------------------AMLLYTVSGLGITAGAHRLWSHRSYKAKWPLRLILIIFNTIAFQDAAIHWARDHRVHHKYSETDADPHNATRGFFFSHIGWLLCRKHPDVKAKGQGIDISDLESDPILMFQKKYYMLVMPIACFILPTVIPVYCWNETWTNSWFVATMFRYTFILNVTWLVNSAAH-KWGGKPYDKHINPAENTSVAALAFGEGWHNYHHVFPWDYKTAELGNYRLNLTTAFIDFFAKVGWAYDLKSVSSEIIEKRVLRTGDGTHSLWGWGDKDQDLDERENALILHKK-
>A0A1B6CF47	398	0.536	5.772E-120	33	349	356	22	335	338
---------------------------------KP-QTYIPCLRWPDLMAQIFVHGGAIYGLYLAFIDAKFLTGIWAFCLVYTSGFGITAGAHRLWSHRAYKAKWPLRLLLVFLFTIAGQRHVYAWALDHRVHHKYSETDSDPHDARRGFWFSHVGWLVLTPHPDVIARRKAVDMSDLEDDPIVMWQKRLYIPLFAIFCIGLPTLVPWYFWNETLWNSLFINFNLRFSITLNMAFAVNSFAH-MYGSRPFDKNISPVENVFVSIGALGEGWHNYHHVFPWDYKTSELGDYTYNLSTWFIDSFARIGWAYDLKSVSSDMIRRRVERTGDGSH-IWGYGDEDMDVDDKNELE------
>A0A6J1WF32	398	0.487	5.772E-120	27	354	356	13	337	340
---------------------------EGQSNLKDLEPREYKIVYHNLLTFGYWHLAGIYGLYLCFTSAKWATIILSIFTYMAAEIGVTAGAHRLWAHKTYKAKLPLQIFLMVLNSIAFQNTALHWARDHRLHHKYTDTDIDPHNAKRGFFYSHVGWLLVKKLPKVKDYGRQIDMIDLNNNPVLRFQKKYAIPFIGLVCFIIPTLIPMYFWGESLNNAWHLCM-LRYISNLNATFLVNSAAH-MWGYKPYDKGILSTQNLPVSLATFGEGFHNYHHVFPWDYRASELGNNKLNLTTKFIDFFAWIGWAYDLKTVPKDMIMRRAKRTGDGTN-LWGWEDNDISEEDKNTTIILYEK-
>A0A226EPV1	398	0.452	5.772E-120	0	352	356	0	390	396
MPPNTSSPSATTMPSEE-PTLRRPTSNDKKnkaEHEDDPRlhdihsTYFPplEIVWRNVGLFAYLHIAAAAGLYfLLSGQVGWRTLVWTFIWHLFGAFGITAGAHRLWAHKSYKAKAPLRALLAFMQTVSFQNSIHEWARDHRVHHKYSETHADPHNAKRGFFFAHMGWLMARKHVMVKEKGKAIDMSDLEADPIIMFQKKYYTPLVLLISFVIPAVVPWYFWGENFIVSWCFAAQFRYCVNLHSTWLVNSAAH-MIGNRPYDVNISPSEVKSVAFFAFGEGWHNYHHTYPFDYKTAEMGNYDLNFTLAFIDFFAWIGWAYDLKTVSHKVIEERIKRTGDGSHPLshghhhhhhnhndgedhhvegsgdgvgpWGWGDKDIPIEDIEVTETLH---
>A0A1B6CS40	397	0.529	7.904E-120	0	318	356	9	328	329
MPPNVSGT-TGL-----FLAGAEVISTPLKkdpvclrpESKRERPQYHWKIVWRNVIAFLYLHVGALYGLYLCFVSAKLLTSIWALSLGYIGGLGITAGAHRLWAHKAYKAKWPMRLLLAFLQTVAFQNHIYEWVRDHRVHHKFTDTDADPHNSKRGFFFSHIGWLMVRKHPDVFNKGKTVDMSDLEKDWVVVWQKRLYPVILPIFSFVLPTWIPCYFWGEDAWTSWYIAGIYRYTMSLNFTWLVNSAAH-IWGWRPYDRTISSTENLAVAVVAVGEGWHNYHHSFPWDYKAAELGNYRYNLTTGFIDLCAKLGLAYDMKKASEDLI-------------------------------------
>A0A6P4IVF7	397	0.481	7.904E-120	9	353	356	8	346	354
---------TGVLFEADAEALDQDVSQK-----KYTDGRKLQLVWRNIVLFALVHLFSLYGVWLLFTEATWTTFLAFPVSVAFSIVGISGGAHRLYAHRTFKAKVPLQLILLFLDTFAFQDAVYYWARDHRVHHKYTETDADPYNSERGWFFSHIGWLCVRKHPDVVAKGKEIDLSDLKQDRLVMFQKKYFLVLMPLICFVMPTVLPMYCWGESLKVSWHVLALLRWCLNLNIIWLVNSSAH-MFGMRPYDKKISPTDERFLMFLRMGEGYHNYHHVFPWDYKSAELGPYSRDFTTRFINFFAWLGWAYDLKSVSPDMVRRRVLRTGDGSHPVWGWGDKDLQKEDVVDSTITHQ--
>UPI001F00BAD6	397	0.503	7.904E-120	37	354	356	57	372	375
-------------------------------------QYVPKIKWLDLSAQIFIHGGCLYGFYLMFTQAKFVTSLWAFIVIYTSGFGITAGAHRLWSHRAYKAKWPLRLILVFLFTITGQKHVYAWALDHRVHHKYSETDADPHNAKRGFFFAHVGWLFTTPHPDVVAKRKVVDMSDLEADPIVMWQKRFYIPLFALLTIGLPVAVPYYLWSETFWTSFWVSFNFRFCVTLNIAFFVNSVAH-MWGQKPYDKNISPVENIAVSIAALGEGWHNYHHVFPWDYKTGELGDYSFNITTGFIDAFARIGWAYDRKYVSPEMIRRRANKSGDGSY-VWGYGDVDIPKEDLQELETMDKK-
>A0A6J1LQX2	397	0.637	1.082E-119	76	354	356	5	282	285
----------------------------------------------------------------------------AFALYVVSGLGITAGAHRLWAHRSYKAKWPLRVLLVIFNTVAFQDAAYHWARDHRVHHKYSETDADPHNATRGFFFSHIGWLLCKKHPEVKAKGKGVDLSDLRADRVLMFQKKHYFVLMPLACFILPTVAPMYFWGESFVNAWFVATMFRWCFILNVTWLVNSAAH-KFGGRPYDRFINPSENISVAMLAFGEGWHNYHHVFPWDYKTAEFGKYSLNLTTAFIDFFAKIGWAYDLKSVSPDIIKKRVKRTGDGTHATWGWGDKDQPKEEIDDAVITHKK-
>A0A1I8Q1F3	397	0.505	1.082E-119	6	350	356	14	354	356
------DIVTGALNEEDL---EVALAKDILKL-KNAKERKVELVWRNIIIISYVTLGSLYGVYLLLTnSVKLKTFVYALLLSYASGFAITVGVHRLWTHRSYKAKWPVKIGLLIFSTIAYQNSVYIWARDHRVHHKYSETDADPHNSMRGFFFSHVGWLLCKKHPEVKAKGKCIDMSDLKSDPLVMFQHRYYFVLMPLLSFVIPTLIPMYLWDETFSNSWHVGALLRWFYSVNWVWCINSVCH-LYGNKPYDKRLNPGENNQISWLTFGESYHNYHHVFPWDYKTGELGGSMNNLGALFIETCAKFGLTYDLKSVSRDIIKQRIMRTGDGSHPVWGWGDKDQKLEEIKNAVI-----
>A0A6L5D8K2	396	0.650	1.482E-119	76	355	356	8	286	288
----------------------------------------------------------------------------AFVLYQIGGLGITAGAHRLWAHRTYKAKWPLRLLLAFFNLVSFQNHIYEWARDHRVHHKYSETDADPHNARRGFFFAHCGWLVVRKHPQVFEKGSQISLQDLHEDKIVMWQKKYYLILMPIMCFILPTMAPPMLWGETWSNSFIVATLLRYAVTLNVTWLVNSAAH-MWGNKPYDKTINPAENTPVALMALGEGWHNYHHVFPWDYKTAELGNYRYNLTTAFIDFFKWVGWAYDLKTVPPSVIEKRVKRTGDGSHELWGWGDKDMSTTEREEALHLGKKD
>UPI00083FF050	396	0.479	1.482E-119	0	354	356	0	364	367
MTPDkerVTPTVYNALDEEVKQNGSKDSKLTETEDFlvvdKTYRagnstEYVPRIAWPDLMAQVFLHVGFIYGFYLIFTEAKLFTTLWAFFIVYTSGFGITAGAHRLWSHRAYKAKWPLRLFLIFLFTITGQKHVYAWALDHRVHHKYSETDADPHNVKRGFFFAHVGWLLVTPHPEVVKKRKAVDMSDLEADSIVMWQKRLYIPLFALLAIGFPVAVPCYFWSESVWTSFWVNFNFRFCVTLNIAFFVNSAAH-MWGQRPYDKYISSVENLAVSIAALGEGWHNFHHVFPWDYKTGELGNYKLNPTTGLIDAFARIGWAYDRKFVSPTMVKRRADRTGDGSH-VWGYGDADIPTEDLQELELMDKK-
>A0A182U2F9	396	0.637	2.029E-119	76	354	356	8	285	288
----------------------------------------------------------------------------AFVLYVVSGLGITAGAHRLWAHRSYKAKLPLRIILAVFNTIAFQDCALHWARDHRVHHKYSETDADPHNATRGFFFSHIGWLLCRKHPEVIAKGKQLDIADLEADPVLRFQRKHYMILMPLACFVLPTITPVYFWNETWTNAWFVATLFRWTFILNVTWLVNSAAH-KWGDKPYDKSISPSENRTVASFAFGEGWHNYHHVFPWDYKTAELGNYRMNLTTAFIDFFAKIGWAYDLKTVSKEIVEKRVKRTGDGSHPTWGWGDKDQDQYEVKHATILNQK-
>A0A8C4T1Q4	396	0.507	2.029E-119	4	330	356	24	333	337
----VTSTVEDVFDD----------TYREKEGPKPAR----RIVWRNVILMSLLHLGSLYGLTLLF-SASAATLAWAFLCYWISALGVTAGAHRLWSHRSYKAAFPLRVFLAVANSMAFQNDIYEWARDHRAHHKYSETDADPHNASRGFFFSHIGWLLVRKHPDVIEKGSKLELSDLKADKVVMFQRRYYKLSVILMCFTIPTIIPWYFWGESLWISYFVPGLLRYTLVLNATWLVNSAAH-MWGNRPYDKNISPRENRFVTFSAIGEGFHNYHHTFPYDYSASEFGW-KVNLTTCFIDFMCFLGLANDPKKVPKELVQARVQRTGDGSH-------------------------
>UPI001CA87E7C	396	0.470	2.029E-119	0	355	356	0	384	385
MAPNLfgTSAtllleasQQGISQEKSVtKSAEPQL-VKIKSD-KPK--YKWHIVWRNVIAFAYIHAAAVYGLYLALTTAKFASFVTAIGIGILSGVGVTAGAHRLWAHKAYKAKWQMRVILVFLQTVAFQNHIYEWVRDHRVHHKFTDSDADPHNANRGFFFSHIGWLMLRKHPDVFSKGVKVDMSDIEKDPLIVWQRRLYIILMPICCFLIPTWLPCYLYGEKPIVAWYL-TLLRYALTLNGTWLVNSAAH-IWGTKPYDNTISPTDSLRIGVLAFGEGWHNYHHVFPYDYKAAELGNYRANLTTGFIDFFAWIGWAYDLKTVTVETINKRSARSGDGTrmqvptgkespienddHHhhghshdncVWGWDDKDMDEEDKKDVQIYNKRD
>A0A2R5L9U9	396	0.537	2.778E-119	28	330	356	14	316	333
----------------------------IKPAPKdvPEKEFRTQVVWRNVAIFAALHSMAIYGFYVSLVHAMWTTWLVAFVWGQCAGLGVTAGAHRLWSHRAYKARFPLRVVLMIFNCMACQNDLYEWTRDHRVHHKFSETHADPHNVNRGFFFAHMGWLMCKKHPDVMKKGKAVDCSDLLRDPVIRFQKKYYVLLATFFCFYLPTIVPHHLFGESYWNAFFVSTMLRYVFSLNFTWFVNSAAH-LWGQKPYDKHISPVENRFVSMVAMGEGFHNYHHTFPWDYSTSELGW-EINFTTMFIDFMSKIGLAYDLKTVPKDVVEKRKARTGDHSY-------------------------
>A0A834VCQ6	396	0.523	2.778E-119	0	336	356	0	327	341
MPPFLkNDT-----NEFadDDLSESKPSLTEEKESIEERQPYRVQIVWRNVILMSIIHLYALYGLYLCFTAAKWQTLVAAFILYILSGLGITAGSHRLWSHRAYKARLPLRIFLAFLQTMAFQNHIYEWARDHRVHHKYSETDADPHNSNRGFFFAHVGWLLCRKHPDVIKKGSLINLDDLLRDPIVALQRKYYLPLVVLICFIIPTLLP-TLWGETLWNAFFICAAFRYVWTLNMTWLVNSAAH-FWGRHPYDNTIKPAENLFTVYGAVGEGFHNYHHVFPWDYRASELG-FRFNLTTIFIDLMAALGQAYDLKQVSTEMVISRKHRTGD----IYQYG-------------------
>A0A1B0AII8	396	0.526	2.778E-119	0	341	356	0	343	373
MSPreNalSNSSGTGVLFESDADTVDGTLSADISQL-KKVEERKFKLVWRNIIVLSLTHVLAVYGVYLFFFHAKWPTRFFTIILYWMAMLAITAGAHRLWAHRSYKAKWPLRALFIIFHLTSFQLSCFHWARDHRVHHKFSDTDADPHNSSRGFFFSHMGWLLTEKSPLVVAKGKSLDLSDLYADRMLMFEHKHYFKLVPIFAFVLPAIIPMYMWNESFINTVCVPVMLRLVVLLNAQSCINSVAH-MFGWRSYDKNINPTQNFGLSILCLGEGWHNYHHAFPWDYKAAEWGGSSSNVAAAFIELCAKMGWAYDLKTVSAEMIEKRVKRTGDGTHAIWGWGDKDLT--------------
>A0A6P8Z904	396	0.469	2.778E-119	0	351	356	0	371	385
MTPEPSKVPpaTGLLPAK---LAPVSAMQDNMAKAKP---YEWKIVWTKVFVFIYLHYAITRAAYLFLTGqiyPHFYTtWLWVALINALTVFGVTAGSHRLWSHRAYKAKWQLRTLLMLCQTLSFQNHIYDWVRDHRVHHKFTDTDADPHNSKRGFFFAHMGWLLIRKHPEVGIKGATIDFSDLERDPIVMFQKKYYLILVPVVAFAIPTLVPTLLWGESIYFGWYVTTITRYVLALHATWLVNSAAH-IYGTRPIDKSLSPTENAFVAYITFGEGWHNYHHVFPWDYKAAELGNYKRNLTTAFIDFFSRVGWAYDLKTVSKEMVEKRVRRTGDGSHPyshpddghhhdghhdhqhgdgVWGWGDEAMSREDILDATTI----
>UPI001D092EC8	396	0.497	2.778E-119	0	353	356	0	353	389
MPPNIttetcTPKPSDnVLNSEDIVV--DKSSDKIKDDF--PTPWNRRFLWRNIAVFGPLHVLSFYGLYLVFTSARIYTTIFALVLHQLGIFSVTAGAHRLWSHRAYKAKWPLRCLLIFIHWCTFQDAVYIWAYHHRIHHKFSDTDADPHNAKRGFFFSHMGWLFCEGHPDFETKKKVIDLTDLHQDKILMFQYRHYLKVMPFLSFILPTLLPMVLWDETLWNSFFV-NIWRYAITFHVTVCINSFAH-TYGSRPYDKEIMPTESYSLAWVTLGEGWHNYHHVFPWDYKAAEFGGSRVNPTTVLLNFFAKIGWAYDLKTVTDEGIKKRVMRTGDGTHPVWGWGDPEQTKENANAATILHK--
>A0A2H1WYV5	396	0.457	2.778E-119	13	351	356	5	341	453
-------------NSLEFGSTEIGSKQDGKENSLPAHPQKWDIVWRELIIFTIFHITAVRGLYLLITVAKWQTCIFAFLLYIATTTSVTVGAHRLWSHKAFQATLPLKVILLFFFTMAFQYSAVIWARLHRMHHKYLDTDADPHNAGRGFFFSHIGWMLIKKHPEY--RAHKVDISDLMQDPLLRFQHKHYWEVLFIAFFLIPTYVP-TIWGEQLSTAFYTCVCLRYVCGLHSIWLVNSAAH-MWGTKPYDKNIRAVETKIVSMLAAGEGFHNYHHTFPWDYRIAEFGDYSLNLGKLFIDIMAKIGWAYNLKSVPDELIEKRVKRTGDGTHPVWGWDDPDLPLEDkrMSIAKVL----
>A0A653CZA7	395	0.633	3.804E-119	76	353	356	6	281	285
----------------------------------------------------------------------------AIVLYQLGGLGVTAGAHRLWAHRSYKAKWPLRLILTFCNTLAFENSVIEWSRDHRVHHKFSETDADPHNAKRGFFFSHVGWLLCRKHPEVRSKGKGIEISDLEADPILAFQHKYYMILMPIVCFVLPTMAPMYLWNETFVNAFTV-NIFRYVLTLNATWLVNSAAH-LYGSKPYDRFINPAENLTVSILALGEGWHNYHHTFPWDYKTSELGKYSVNFSAAFIDFFAKIGWAYDLKTVSEEMIKKRVLRTGDGSHEVWGWGDKDQPKEDYNEAVVLNK--
>UPI0018653CCC	395	0.514	3.804E-119	10	330	356	17	330	334
----------DVVAETS--AVEDVFDDTYKEKEGPKPP--LKIVWKNVILMSGLHIAALYG-FIIIPSASILTLVWSVFCFLVSALGVTAGAHRLWSHRSYKASLPLRIFLAIANSMAFQNDIFEWARDHRVHHKYSETDADPHNAVRGFFFSHIGWLLVRKHPDVIEKGRKLELSDLKADKVVMFQRKYYKPSVLVMCFFIPMWVPWYFWGESLWVGYFIPALLRYTLVLNATWLVNSAAH-MWGNRPYDQNINPRENKFVTFSAIGEGFHNYHHTFPYDYATSEFGW-KLNLTTCFIDFMCFLGLARDCKRVSRELVLARAQRTGDGSH-------------------------
>UPI001CA93302	395	0.533	3.804E-119	29	330	356	74	368	371
-----------------------------KEGPKPARRY----VWRNIILMSLLHLGALYGLWL-IPAAKPVTLVWGFLCFLLSALGITAGAHRIWSHRSYKASLPLRIFLAIANSMAFQNDIYEWARDHRVHHKFSETDADPHNATRGFFFSHVGWLLVRKHPDVIEKGRKLDLSDLKADKVVMFQRRFYKLSVVVMCFLFPTLVPWCFWGESLRNSFFLSAILRYVLVLNATWLVNSAAH-MFGNRPYDRNINPRENRLVTFGALGEGFHNYHHTFPYDYSTSEFGW-HYNFTTAFIDLMCLLGLASDRKKVSKETILARKTRTGDGSH-------------------------
>UPI0007383519	395	0.487	3.804E-119	0	344	356	30	366	380
MSPNSRDGVTknDVVNVKNHCGEDKGMNI-----------YKPAVKWPDLIVQIFVHAGCAYGIYLIFTEAKWLTTLWALITIYTSAFGITAGAHRLWSHRAYKATWPLRLILVLLFTITGQRHVYAWALDHRVHHKYSETDSDPHNAKRGFFFAHVGWLFTTPHPDVEEKRAAVDMSDLEADAIVMWQKKYYIPLFALLAIGFPVWVPCYLWNETLWTSFWINFNFRFCVTLNLAFFVNSVAH-MWGQRPYDKHISPVENIAVSIAALGEGWHNYHHVFPWDYKTGELGDYSFNITTGFIDAFAHIGWAYDRKYVLPEMVRRRAKRSGDGSHvpNVWGYGDTDILQEE-----------
>UPI0005F3A7BC	395	0.485	3.804E-119	0	353	356	0	378	381
MTPNLfGSSTTLVLEATkqDVsqnnsvgeKALKQKLLTQTTLNSQPK--YEWKIVWRNVISLAYLHIVALYAWYLLLTmQVSPLTFIWYFALGCFSCIGITAGVHRLWCHRSYKAKWPMRVILMVLHTIAFQNHIYEWVRDHRVHHKFTDTDADPHNSKRGFFFSHVGWLLIRKHPDVISKGATIDMSDLEKDPIVVWQRRYYAVLMPLLCFVLPMLVPIYFWNERPIYAWYGAVC-KYVTALNGTWLVNSAAH-MWGMKPYDSSISPTDGySILGIGVFGEMWHNYHHVFPWDYKAAELGYYRRNITCAFIDFFAWLGWAYDLKTVGHDLVKKRAARTGDGSiyertgdHKdelhtqekiIWGWEDADMSLENKLAAEILNK--
>UPI000767077A	395	0.495	5.209E-119	11	354	356	2	336	339
-----------VAETEDFLTVD--------ESYRgSKTEYVPGIRWPDLIAQVFIHAGCVYGFYLMFAEAKLFTSLWAFVTIYTSAFGITAGAHRLWSHRSYKAKWPLRLLLVFLFTISGQRHVYAWALDHRVHHKYSETDADPHNAKRGFFFAHVGWLFTTPHPDVVLKRQAVDMSDLEADPIVMWQKRLYIPLFALLTIGLPVFVPCYFWSESLWISFWVNFNFRFCVTLNIAFFVNSVAH-MWGQKPYDKYISPVENVAVSIAALGEGWHNYHHVFPWDYKTGELGNYTYNVTTGFIDAFACIGWAYDRKYVSPTMVQRRANRTGDGSH-VWGYGDTDIPTEDLQELNQMDQK-
>A0A7R8X3H6	395	0.504	5.209E-119	0	334	356	0	331	343
MAPNTKDTdilPTGRLYEFE------PLPQESSVGaPLTDKIYDKDIVWRNVILFIILHSMAPLGIYYIFARTMAATNLFFVALVLCSGFGITAGAHRLWAHRSYKAKWPLRLLLGFFNTIAFQNDIHEWSRDHRVHHKFSETDADPHNARRGFFFSHVGWLCVKKHQEVIARGKSVDCNDLLADPIVYYQRMFYLPLVLLCCFVFPTVTPVYFWGEDAWVAFCTCALARYCLVLNGTWLVNSAAH-IWGPHPYDKNISAVENLSVATLAFGEGWHNYHHTFPWDYKTSELGAYHVNFTALFIDFMAFLGLAYDLKSVPDEVVKQRVLRTGDGSHYRWG---------------------
>UPI00061508C7	395	0.562	5.209E-119	0	323	356	29	345	347
MAPNSTSSPTGVLFEG-----------ETLENtpvvVEPDKQkYVRRIVWRNVIIFIYLHLAAVYGLYLVFTSAKFATTLFTLALYVVNAFGITAGAHRLWAHKSYKAKWPLQLFLMINNTMAFQDAAIDWARDHRLHHKYSETNADPHNAKRGFFFAHVGWLLCRKHPDISEKGKGIDLSDLKNNRILAFQKKYYKYLMPLLCFVVPTVIPVVGWNETWSNAYFIPAVLRFVVGWNTAWLVNSAAH-LYGFKPYDKYINPAENKGVSIVTLGEGWHNYHHVFPWDYKAAEFGNYRYSPTTAFIDLCAKLGLAYDLKFVPDDVMVLKIK--------------------------------
>UPI001F4F9E02	395	0.525	5.209E-119	20	344	356	14	341	354
--------------------ADGGAGAGSVPGAAPDSktfvPYQPRIRWLDLIVQLFLHTGFLYGFWLTLTSAKLATTIWALVVVVTSGVGITAGAHRLWSHRAYKAKWPLRLLLVFLFTIAGQRHVYQWALDHRVHHKFSETDADPHDARRGFLFSHVGWLVLTPHPAVTENRAKVDMSDLEADPIVMWQKRLYVPLFALLVVVFPVWVPWYFWDETLWRSFFVLFNFRFVLTLNIAFLINSVAH-MWGNRPYDKHISPVENAVVSVAALGEGWHNYHHVFPWDYKAAELGASPLNPTTAFIDFFARLGWAYDLKTVAPDMVRRRVERSGDGSHALWGWGDRDLPADE-----------
>UPI000A1D36C5	395	0.476	5.209E-119	0	355	356	0	353	356
MPPN-GDDVTGVLFETDGQTGDLGLAKDLTKL-KTTDGRKLELVWLNIILFVIAHTLSAYGLWLLLVESTWTTFFIFPATFVLSVVGISGGAHRLFAHRTFKVNKKLKLIFLFLNTLAFQDAVYYWARDHRLHHKYTETDADPYNSERGWWFAHIGWLCCRKHPEVTEKGRQIDLSDLKSDPMVMFQKKYYLILMPLICFVMPTVLPMWLWGETFRTSFCVMSLLRWVLCLNIVWLLNSSAH-MFGTRFYDRNINPTNESLLIWFNLGEAYHNYHHVFPWDYKSAEVGHFANDFTTKFIEFFAKIGWAYDLKSVPIDLVKRRALRTGDGTHPIWGWGDKDQTKQDILETEInHQQKD
>A0A670I5L6	395	0.545	5.209E-119	25	330	356	54	353	357
-------------------------TYREKEGPKPQKRY----VWRNIILMSLLHLSALYAAIWLTPTAKFATLVWVFVLFVLSGLGITAGAHRLWSHRSYKASLPLRIFLAIINSMAFQNDIYEWARDHRVHHKYSETDADPHNAKRGFFFSHIGWLLVRKHPDVKEKGKKLDLSDLKADKVVMFQRRHYKTSVVIMCFIFPTVVPWYFWGETYHTSFFMAAILRYALILNATWLVNSAAH-MYGNRPYDKNINPRENHFVVLGALGEGFHNYHHTFPYDYSTSEFG-LNWNITTAFIDLMCYLGLATDCKRVSKETIMARKIRTGDGSH-------------------------
>A0A8J2R9S8	395	0.503	5.209E-119	42	351	356	60	374	383
------------------------------------------IVWRNVFIFIYLHLAAFYGLYLCFTDAvTWATLVWSYALFIFGGFGITGGAHRLWAHRCYKAKWPLRVIAAVGQTIALQNDIYVWSRDHRVHHKFSETDADPHNARRGFFFAHVGWLLCKKHPEVIRRGKTVDVSDLLQDPIVVYQRKFYIPLVLIFCFVMPTLVPWYCWGESLRTSFFVASILRYVITLNATWLVNSAAH-IWGAHPYDKGINPSENRFVAFITSGEGWHNFHHVFPWDYKASELGNYGTNTTRAIIDFFAWMGLAYDLKSVPDEIVYSRARRTGDGSHSIIALKDNqfrlgEIHVEEEQFCEII----
>A0A7R9IL66	395	0.510	5.209E-119	31	352	356	105	426	473
-------------------------------SPEPQfPEWKPEIIWLNTISITLLHLAAVYAVLTAAFQVLLPTYVWGFFLGGVGGFGVTAGVHRLWTHRAYKAKTPLRVILAICFSVAGQNTIFDWVRDHRVHHKFSETNADPHNSNRGFFFAHVGWLMTRKHPEVIRRGQQLDMSDVINDPVVAFHHKYFTSLKLLFCFFLPIMIPPFLWGESWYNSIMAIGVVRYVLSLNFTWLVNSAAH-LWGYKPYDKRINPAENRMVALVAMGEGWHNYHHVFPWDYKAAELGDYSLNVTTFFLDLFAKIGWAYDLKCPSQELVRRVIERNGDGSHPEWGCHPKEVPEEEDQLMVVKN---
>A0A7E5VVD0	394	0.498	7.132E-119	21	351	356	26	348	349
---------------------EPAADAE--ASPRP----KLILFWPNIVLFVVFHVALVYAIYLAFTKAMWQTNVFAYVLGLLSNVSVTAGVHRLWSHRAYKAKLPLRLFLLFFFTMIYEGSVLHWVRDHRVHHKHCDTDADPHNSRRGFFYAHVGWAMARKNPEVIAKGRTIDVSDILSDPWLRFQHKYYLRLVIVICYVLPTYIP-TLWGEEAWTAFFVAGVLRHVLSTHAIALINSAAH-MYGTKPYDKNILPVENKLVSLLATGEGFHNYHHTFPWDYKAAELGGYSLNFATFFIDVMAKLGLAYDLKTVSPELIEKRVKKTGDGSHPVWGWNDKDMPEEDRKSAIIL----
>UPI000626385F	394	0.493	7.132E-119	26	355	356	39	366	394
--------------------------ASEKEQTTDEVEYVPAIKWLDLAAQVFIHAGCLYGLYLVLAQAKFLTTLWAFLTIYTSGFGITAGAHRLWSHRAYKAKWPLRLLLVFLFTITGQRHVYAWALDHRVHHKYSETDADPHNAKRGFFFAHVGWLFTTPHPNVVVKRGAVDMSDLEADPIVMWQKRLYIPLFALLAIAFPVVVPWYFWSESLWTSFWVNFNFRFCVTLNIAFFVNSVAH-MWGQRPYDKSISPVENVVVSIAALGEGWHNYHHVFPWDYKTGELGDYSFNITTGFIDAFARIGWAYDRKYVSPEMVRRRANRSGDGSH-VWGYGDSDISMEDRRELEMMDQED
>A0A1L8D6M1	394	0.532	9.766E-119	25	348	356	18	339	340
-------------------------SAEFEKLIAPQAgPRKFNIVYFNLLTFGYWHLAGAYGLYLCFTSAKFATVLFAILTYTAAEIGITAGAHRLWSHKAYKAKLPLQIILMTFNTLAFQNSAIEWVRDHRLHHKYSDTDADPHNATRGFFYSHVGWLLVRKHSEVKKRGKTIDMSDMYSNPVLAFQKRYIVPWVILVTFLLPTIIPVYLWNESLWTSWHV-TMLRYVANLNATFLVNSAAH-LWGYKPYDKNIMPAQNISVSLATFGEGFHNYHHVFPWDYKAAELGNNRYNLTTKFIDFFAWIGWAYDLKSVSEELVVNRMRRTGDGSN-LWGWGDKDMTEEDRNGA-------
>UPI0014789BAD	394	0.505	9.766E-119	35	354	356	45	362	365
-----------------------------------KVEYVPRIAWPDLTAQIFIHAGCVYGLYLIFAKAKFFTVLWAFVTVYTSGFGITAGAHRLWSHRAYKAKWPLRLLLIFLFTITGQKHVYAWALDHRVHHKYSETDADPHNVKRGFFFAHVGWLFITPHPDVISKRKAVDMSDLEADPIVMWQKRLYIPLFLLLTVGLPVGVPCYFWSESVWISFWVNFNFRFCVTLNIAFFVNSVAH-MWGQRPYDKYISPVENVAVSIAALGEGWHNFHHVFPWDYKTGELGNYTFNVTTAFIDMFSHIGWAYDRKYVSPAMVRRRANRSGDGSH-VWGFGDTDIPMEDQKELELMDRK-
>UPI000C20BDAD	394	0.520	9.766E-119	38	354	356	34	370	371
--------------------------------------YVWDIVWFNVAFLSYFYFCGIYGLYLAITSAKFATNLWSILLMVCGALGTTAGSHRLWSHRTYKANLPLRIILAFFATISFQNHIYEWVRDHRVHHKHTDTDADPHNSSRGFFFSHCGWLMVRKHKDVIAKGKKIDLSDLEKDPVVMFQKKYYAILMPLLCFILPSVIPWYFWNETGVVSYYVAGVGKYIWAVNGTWLVNSAAH-LYGTKPYDKNINPSENTFVGYLALGEGWHNYHHTFPWDYKTSEFANYGPNLTTAFIDFFAWLGWAYDLKTASEEMVRRRMLRTGDGTKlppeeigkksslkedlglssdNIWGWGDINMKSVDFQYVKRFNVK-
>UPI0004CD874F	394	0.512	9.766E-119	38	351	356	50	366	372
--------------------------------------YIPKIKWLDLSVQIFIHAGCLYGIYLIFTQAKLLTSLWAFMTIYMSGFGITAGAHRLWSHRAYKAKWPLRLLLVFLFTIAGQRHVYAWALDHRVHHKYSETDADPHNAKRGFFFAHVGWLFTSPHPDVVAKRQAVDMSDLIADPIVMWQKKLYIPLFALLTIGLPVCVPWYFWNESLWTSFWVNFNFRFCVTLNIAFFVNSVAH-IWGQRPYDKDISPAENLLVSIAALGEGWHNYHHVFPWDYKTGELGSYSYNITTGFIDAFARIGWAYDCKYVSPEMIRRRADRTGDGTHThdknVWGYGDKDIPYDDLKELDTM----
>A0A437BUS7	394	0.481	1.337E-118	0	354	356	0	341	345
MAPNsiQNDEGLGV----EVQ-------PESLTPPK-LTQIRHKILYVNLTYFLYWHLAAPYGIYLCFTSVKWETIIFGFVVFLAAELGVTAGAHRLWSHKSYKAKRPLEIILMLFNSMAFQNSIIHWARDHRLHHKYCDTDADPYNASRGFFYSHVGWLLTKKNKEVLKRGKTIDASDLFNNPVLQFQKKYAIPVFALCCFILPTAIPMYVWGETLNNSWH-ANLLRYTINLNVTFLVNSAAH-IWGYRPYDKSIYPAQNVYVSLVTLGEGFHNYHHVFPWDYKTAELGNNKLNVTTWFINFFTKLGWAYDLKTVSNEIVRARAMRTGDGK-DLWGWNDKDITDMDKEHTDILYSK-
>UPI0018F2915E	394	0.532	1.337E-118	25	330	356	61	359	363
-------------------------TYREKEGPKPKVIY----VWRNIILMSLLHLGALYGIAL-IPSAHLYTLLWVIGFYSISALGITAGAHRLWSHRTYKARLPLRIFLTFANTMAFQNDIYEWARDHRVHHKFSETDADPHNARRGFFFSHVGWLLVRKHPDVIEKGRLLDLSDLKADKLVMFQRRYYKPAVLFMCFIMPTLVPWYFWGESLKHSFFVASLLRYACVLNATWLVNSAAH-LYGSRPYDKNINPRENILVSLGAIGEGFHNYHHTFPYDYSTSEYRW-HINITTFFIDFMCFLGLAYDRKKVSKEVILARCSRTGDGSH-------------------------
>A0A443SD68	394	0.556	1.337E-118	21	320	356	310	607	608
---------------------DIAELKKSKELKNSSGDYQLQIVWRNVALFAYLHIAALYGLYLCFGSAKLLTIIFAGFLYVISGLGITAGAHRLWAHRSYKAKWPLRLMLAFFNSIAFENDIYEWARDHRVHHKFSETDADPHNALRGFFFAHIGWLLCKKHPDVLNKGKTVDCSDIIADPIVRFQRRYYIPLMVSCCFLMPTFVPHLCWGETKWNAFFICALLRYCFTLNMTWLVNSAAH-MWGRQPYDKHINPRENVGVALGAIGEGYHNYHHTFPWDYSTSELGW-KINLTTIFIDTFAKIGWAYDLKKVSPEMIRQ-----------------------------------
>UPI00189B8600	393	0.510	1.831E-118	0	330	356	0	329	343
MAPR-TETATIVATEARSKVDLEPASTneeEIMTQMSPKPEV-MQIIWINVFKILVIHLMALYGLYVAVFEAKWMTLHFTVFYVVCSGLSVTAGAHRLWSHRAYKAKLPLRIILMLFNCMAGQNDIYDWVRDHRVHHKYSETDADPHNVNRGFFFAHVGWLMCHKHPEVTRKGKAIDCSDVANDPVVKFQTRYHIPMTILFCFIVPTVVPYRFWGESRWNAFFVAAILRWVFQLNSTWLVNSAAH-IWGQKPYDKNISPAENLFVSFLAIGEGFHNYHHTFPWDYSTSELGW-KLNISTMFIDLMAKIGWAYDLRQPTREMIDQRIARTGDGSH-------------------------
>UPI0006B0C956	393	0.519	2.507E-118	23	329	356	16	323	324
-----------------------PETATVMEkniPEKEKGSSKLRIVWRNVYIFAFLHATSLYAIYLVFTSTLLKTVVFAFVLYVISGLGITAGVHRLWAHRSYKAKWPLRLLLAFFNSVAFQNDIYEWSRDHRVHHKFSETDADPHNATRGFFFSHIGWLLVKKHPDVIEKGKTVDCTDILADPVVRYQRKYYIPLIVLCCFVMPTVVPAWFWNETYWNAFYVAVILRYCWTLNITWLVNSAAH-MWGNRPYDRYINPRENKYVIVSTMGEGFHNYHHTFPWDYATSELG-FRWNITTMFINFMAFLGLAYDRKTVCLEVIRKRKERTGDGS--------------------------
>UPI0003DF6399	393	0.483	2.507E-118	16	353	356	36	364	368
----------------DFLMADGSyRSTET--------EYVPRISWSNLIGLLFVHIGGLYGFYLIFVEAKLSTTLWMFITIYTTGFGITAGVHRLWSHRAYKAKWPLRLLLIFLFTITGQKDVYRWALDHRVHHKYSETDADPHNVKRGFFFAHVGWLFITPHPDVVSKRKTVDMSDLEADRLVMWQKRYYILLFPLLTIGLPVVVPWYFWSESIWTSFWVNFNCRFCITLNIAFFVNSVAH-IWGQRPYDKYISSVENTMLSIAALGEGWHNFHHVFPWDYKTGELGNYTFNLTTGFIDTFARFGWAYDRKYVSPAMVRRRAKRSGDGSH-IWGYGDADIPAEDLQELKLMDK--
>A0A653CRG1	393	0.533	2.507E-118	36	351	356	63	377	387
------------------------------------DEFVPQIRWPDTIVQLFLHLGLVYGLFLCLVSAKFYTTLFAFLTIYITGFGITAGAHRLWSHRAYKAKWPLRLILVILFTVTGQRHVYAWALDHRVHHKYSETDADPHNAKRGFFFSHVGWLILTPHPKVVEKRKAVDMSDLEADPIVMWQKKLYPPLFAIFNIILPVGIPVYYWNETLWNSFWINFVARFTITLNIAFFVNSVAH-MWGQKPYDRNISPVENLAVSLAALGEGWHNYHHVFPWDYKTGELGN-AYNPSTAFIDFFARLGWAYDLKSVSKGMIARRAKKCGDGSHPqIWGYGDEDIGKEDQEELDKM----
>A0A8J6HTL2	393	0.489	2.507E-118	17	350	356	40	383	391
-----------------FVMTQAATKTLLKED--PAANFtVDDILWKKVFYFFYLHVSAFYGLYLLTTTASWKTTIWSYFLLLCCVEGITVGTHRLWSHRAFKAKLPLRILLAFFQTLTFQKDVYDWVRDHRVHHKYADTNADPHNATRGFFFSHMGWMMIKKHKEVIEKGKALDMSDLEADPVVMIQRKYYWKvWAPLVTFLIPSIIPWYFWNEKYSVCWHACNMLRVCISLHGASSVNSAAH-KWGTKPYDKNMRAVETTTVSLISLGEGFHNYHHTFPWDYKAAELGSYDLNWNTAFIDFMAKIGWAYDLKTATKEMVEKRAGRTGDGSRGgveghdygevnVWGWGDKDMDREEMDMAKI-----
>A0A6P7FHV3	393	0.504	2.507E-118	23	346	356	531	853	870
-----------------------PKTAETDETEEKEEEFVPQIRWPDTIVQLYLHLGCLYGLYLCIVSAKFYTTLFALLTVYTSGFGITAGAHRLWSHRSYKAKWPLRLLLVLLFTITGQRHVYAWALDHRVHHKYSETDADPHNAKKGFFFAHVGWLVVTPHPKVVEKRNAVDMSDLETDAIVMWQKKYYPPLFLLFNIILPVSIPIYFWNETIWNSFWINFNTRFTLTLNIAFFVNSAAH-MWGQKPYDKYISSVENLAVSLAALGEGWHNYHHVFPWDYKTGELGNL-YNPSTNFINFFARLGWAYDLKSVSKDMILRRAQKTGDGTHPeVWGYGDEDIDKADMD---------
>UPI0006B080E3	392	0.530	3.433E-118	22	330	356	3	309	310
----------------------NSISSTVTETEKRRSSPKLQIVWKNVFIFAFLHAASLYAIQLVFTSAKLKTIVFAFLLYVASGVGVTAGVHRLWAHRSYKAKWPLRLLLAFFNSVAFQNDIYEWSRDHRVHHKFSETDADPHNAKRGFFFSHIGWLMVRKHPDVIEKGKIVDCSDILADPIVRFQRKYYTPIVFLSCFVIPTVVPVWSWGESYWNAFYVAGILRYCWTLNVTWLVNSAAH-MWGNRPYDRSINPRENKYVIVSAMGEGFHNYHHTFPWDYSTSEFGT-RLNVSTVFIDFMAALGLAYDRKTVSPDVIKRQRERHGDGSY-------------------------
>A0A1E1XI93	392	0.543	3.433E-118	26	332	356	8	309	317
--------------------------TEERMAPKP---YKMEIVWRNVILMGSLHLISIYGFYLIFFSVQWKTVLAAYILYTLSGIGITAGSHRLWSHRSYKAKLPYRIMMMILQTMAFQNDIYEWARDHRMHHKFSETTADPHDATRGFFFSHVGWLLVRKHPDIRNKGKAIDLSDLMADPVVRFQKKYYLPLMVIICFVLPAVGPWYLWGESLWNAFVVCSLTRYCFTLNMTWLVNSAAH-MWGNRPYDRHISPRQNLVTIVGAHGEGFHNYHHTFPYDYRTSELG-CRINTTTWFIDFFAWLGQVYDRKEVPTSVVERRMERTGDGTRGL-----------------------
>A0A0M3L9L8	392	0.510	3.433E-118	0	355	356	0	350	352
MAPEATDA-NGVLFESDTATPDLGLK---KTSVQIADDTPWAYDWQHVIQVPFLYVFGLYGGYLFLVAAKWQTGLFTCLLHLMGSLGVTAGAHRLWAHKAYKANLPLKLILLLFQTLSMQYSVINWVRDHRMHHKYVDTDADPHNATRGLFFSHVGWLMVQKHPEYERKSKLLAMNDIEGDPMLRFQQKYYITLLLLVNFVLPTLIPVYMWNESSINAFFVAAVFRLLVTYNMTALVNSAAH-KWGHKPYDKNMLASENSLLSLAFVGEGFHNYHHTFPWDYKAAELGSSIYNLSTMFIDFFAKIGWAYDMKTVSDELIQKRVERTGDGSHNLWGWGDKDQSKEEVDAAIRIHPKD
>A0A7M4FQ11	392	0.539	3.433E-118	25	330	356	56	354	358
-------------------------SYREKEGPKPAKRY----VWRNIILMSMLHIGSLYGIYL-IPSAKLMTLGWGIICFVVSALGVTAGAHRLWSHRSYKATWPLRIFLAVANSMAFQNDVYEWARDHRVHHKFSETDADPHNASRGFFFAHIGWLLVRKHPDVIEKGKKIDLSDLKADKVVMLQRRYYKPSVVIMCFLVPTIVPWYFWGESLAISYFIPAILRYAVVLNAAWLVNSAAH-MFGNRPYDRNINPRENRLVVLGALGEGFHNYHHTFPFDYSTSEFGW-HYNFTTAFIDLMCFLGLASDRKTVSKEVILARKIRTGDGSH-------------------------
>UPI000942057D	392	0.552	3.433E-118	25	330	356	57	355	359
-------------------------TYKDKEGPKPKTEY----VWRNIILMFLLHLGALYGITLVPTS-QVYTWLWAFFYYVVSALGITAGAHRLWSHRTYKARLPLRFFLIVANTMAFQNDVYEWSRDHRVHHKFSETDADPHNARRGFFFSHVGWLLVRKHPAVKEKGALLDLSDLKAEKLVMFQRRYYKPAVLFMCFILPTFVPWYFWGETFQHSLYVATFLRYAIVLNATWLVNSAAH-LYGHRPYDKTINPRENVLVSLGAIGEGFHNYHHSFPYDYSTSEYRW-HINLTTFFIDCMAALGLAYDRKKVSKEAILARAKRTGDGSY-------------------------
>A0A6P4HYK5	392	0.457	3.433E-118	16	353	356	33	397	405
----------------NTVAAPAPKVSKKLEK-SAEKPYEMEIVWRNVGLFVVLHSMALYGLYLIFAESAYLELLPVYFSMFIGGLGITAGVHRLWSHKAYKAKLPLRIFLMLCQSLAFQNSIWEWTRDHRVHHKFTDTHADPHNSRRGFFFAHMGWLMCKKHPDVTSKGKQISMEDIEQDPVVMFQKKMYFVVMPICCFVLPMIFPYYVMGSSLRVCFFTCSMLRFCLSLHFTWLVNSAAH-FYGMKPYDVNVSAMNNKLVSTLTIGEGWHNYHHVFPWDYKAAELGTYSFNWTTAFIDVMAKIGQAYDLKSVSQEMVYKRVLRTGDGSHiaalldannnnaiptselvahldheleehAIWGWDDKDISEEDRKGANVVNK--
>B7PMS4	392	0.530	4.700E-118	20	332	356	11	316	324
--------------------AEPASATT--PATKP---FKAQIVWRNVILMGYLHLISLYGFYIIFTAAQWKTILAAYILYTISGIGITAGSHRLWSHRSYKAKLPYRILLMLFQTMAFQNDIYDWARDHRVHHKFSETTADPHDATRGFFFSHVGWLLCRKHPDVISKGKTIDLSDLMADPVVRFQRKYYMPLMVLTCFLLPALGPWYFWGESLWYSFLVCSLTRYCFTLNMTWLVNSAAH-TWGNRPYDKHISPRQNLVTIVGAHGEGFHNYHHTFPHDYRTSELG-CRINTTTWFIDFFAWLGQVYDRKEIPTNVVENRMLRTGDGSRGL-----------------------
>T1JXU0	392	0.560	4.700E-118	21	330	356	5	318	330
---------------------PEGTNNERIESIEPELkdkntvEYKVQIVWRNVVLFIALHIAALYGLKLIFTAAAWQTTFFAFLLYICGGLGITAGAHRLWSHRSYKAKWPLRVILSIFNSLAFQNHIYEWSRDHRVHHTYSETDADPHNATRGFFFAHMGWLLCRKHPEVIRKGANIDCSDILADPIVRFQKKNYLKLVFIFCFLLPTIIPRIFWGESLWNAYFICAAFRYCFLLHVTWLINSAAH-LWGQHPYDKHINPAENLSVCLTAIGEGFHNYHHTFPYDYSASELGT-RYNLTTVFIDAMASIGWAYDRKRVSPSVLKQRIERTGDGSH-------------------------
>A0A2Y9D8R5	392	0.539	4.700E-118	25	330	356	57	355	359
-------------------------TYKDKEGPRPKTEY----VWRNIILMFLLHLGALYGIILFPTG-QFYTWLWVFFYYMMSALGITAGAHRLWSHRTYKARLPLRVFLIICNTMAFQNDVYEWARDHRAHHKFSETDADPHNSRRGFFFSHVGWLLVRKHPAVKEKGSLLDLSDLKAEKVVMFQRKYYKPAILLMCFIVPTLVPWYFWGETFQHSLFLATLLRYTMVLNVTWLVNSAAH-LYGYRPYDKNISPRENILVSLGAVGEGFHNYHHSFPYDYSTSEYRW-HVNFTTFFIDCMAALGLAYDRKKVSKAAIQARIKRTGDGSY-------------------------
>UPI0014430A34	392	0.486	4.700E-118	13	352	356	33	364	365
-------------PETeDFLTVD-------KNYRSSKTKYVPRIRWPDLVAQIFIHAGCVYGLYLMLSQAKLLTSLWAFVTIVISAFGITAGAHRLWSHRAYKAKWPLRLLLIFLFTIAGQRHVYAWALDHRVHHKYSETNADPHNAKRGFFFAHIGWLFTTPHPDVVSKRKAVDMSDLEADSIVMWQKRLYIPLFFLFTIALPVSVPCYFWSESLWTSFWVNFNFRFCVTLNVAFCVNSVAH-MWGDKPYDKFISPVENVMISIAALGEGWHNFHHVFPWDYKTGELGNYRYNVTTGFIDAFANIGWAYDRKYVSPAMVRRRANRSGDGTH-VWGYGDADIPIEDLRELKQMN---
>A0A8J5V7E8	392	0.504	4.700E-118	38	351	356	49	364	372
--------------------------------------YTPKIKWLDLSAQIFIHTGCLYGLYLLLTEAKLLTGLWVFIMIQLSGFGITAGAHRLWSHRAYKAKWPLRLLLIFLFTIAGQRHVYAWALDHRVHHKYSETDADPHNAKRGFFFAHVGWLFITPHPDAVAKREAVDMSDLIADPIVMWQKKYYIPLFALLCIGLPVIVPWYFWNESLWTSFWVNFNFRFCVTLNIAFLVNSVAH-MWGHRPYDKSISPAENNFVSVLALGEAAHNYHHVFPWDYKTSELGSYTFNLTTGFIDAFARLGWAYDCKYASQQMIRRRANRTGDGSHTdpnVWGYGDEDLTSDDLKDIDTM----
>UPI001C9BFFC7	392	0.530	4.700E-118	27	349	356	46	367	376
---------------------------ESLEvGVDKPVEYVPALKWPDLLAQIFIHVGFVYGFGLIFTKAKLLTSLWALFLIIMSGFGITAGAHRLWSHRAYKAEWPLRLILVFLFTIAGQRHVYAWALDHRVHHKYSETDADPHNAKRGFFFAHVGWLFTTPHPDVVAKRKAVDMSDLEADPIVMWQKRLYVPLFALLAIGLPVWVPWYFWDESLWTSFWVNFNFRFGFTLNSAFLVNSVAH-MWGQKPYDKYISPAENVMVSVVAMGEGWHNYHHVFPWDYKTGELGDYSLNVTTGFIDAFAKIGWAYDRKHVSRDMIRRRANRSGDGTH-VWGYGDVDVSKEDREELE------
>A0A6P7UY36	392	0.543	4.700E-118	29	330	356	72	370	377
-----------------------------KEAEQLQR-FKTEIVWRNVAIFAILHSMALYGMYVALYQAMWKTWIFAYFWGTFAGLGVTAGAHRLWSHRAYRARFPLRMALMVFNCMACQNDLYEWTRDHRVHHKFSETHADPHNVNRGFFFAHMGWLMCKKHPDVMRKGKAVDCSDLLRDPVIRFQKKYYVPLTTFFCFYLPAVLPHYMFGETYWNAFFVSTMLRYVFSLNFTWLVNSAAH-LWGCRPYDKHISPAENRFVSWAAIGEGFHNYHHTFPWDYSTSELGW-KLNFTTMFIDCMAAIGLAYDLKTVPKEVIEKRKTRTGDGSY-------------------------
>UPI00061527E7	392	0.642	6.435E-118	76	352	356	8	283	290
----------------------------------------------------------------------------AFVLYVFSALGITAGAHRLWAHKSYKAKWPLQLFLTICNTMAFQDAAVDWARDHRLHHKYSETNADPHNAKRGFFFAHMGWLLCRKHPDISEKGKGIDLSDLKNNRILAFQKKYYKYLMPLMCFIMPTVVPVVGWNETWSNAYFVAAILRYVFCLNMTWLVNSAAH-LYGFKPYDKFINPVENRGVAIVSLGEGWHNYHHVFPWDYKTAELGNYRYSVTTAFIDLCAKLGLAYDLKIVPDDVVRKRVERTGDGSHEVWGWGDKDQSQDDRDQTVIIH---
>UPI000C142C18	392	0.489	6.435E-118	32	350	356	27	338	340
--------------------------------PHPK---KWDIVWREVIIFTIFHITAIRGLYLFITVAKWQTCIFAFVLYIATTTSVTVGAHRLWSHKAFQAKLPLQIILLFFFTMAFQYSAVIWARLHRMHHKYLDTDADPHNAGRGFFFSHIGWMLIKKHPEY--RAHKVDISDLMRDPLLRFQHKHYWEVLFIICFLIPTYIP-TLWGEQASTAFYTCVCLRYICALHAIWLVNSAAH-MWGTKPYDKNIRPVETKVVSLLAAGEGFHNYHHTFPWDYRIAEFGGYSLNTGRLFIDIMAKIGWAYNLKSVPDELIRKRVKRTGDGTHPIWGWDDPDLPLEERRMSII-----
>A0A6M2CYB7	392	0.510	6.435E-118	0	331	356	0	330	341
MAPR-TETATIVATEARSKVDLEPATTNDEQITEqlPSKQPPMEIIWMNVFKILVIHVMALYGLYVALFHAKWMTLHFTIFYIVCSGLSVTAGAHRLWSHRSYKAKLPLRVILMLFNCMAGQNDIYDWVRDHRVHHKYSETDADPHNVNRGFFFAHVGWLMCRKHPEVTRKGKAIDCSDVANDPVVKFQTRYHIPMTILFCFIVPTVLPHRLWGESRWNAFFVAAILRWVFQLNSTWLVNSAAH-MWGQKPYDKNISPAENFIVSFLAIGEGFHNYHHTFPWDYSTSELGW-KLNISTMFIDLMAKIGWAYDLRKPTREMIDQRVARTGDGSHP------------------------
>UPI000718CF6F	392	0.504	6.435E-118	35	353	356	9	339	342
-----------------------------------KQSYKWDISWFMVIFLSYFHICCLYGIYLSFTTLRLYTTIFAIINVPITLLGVTAGTHRLWAHKSYKAKWPLRVFLMILQSTSFQRPIYLWVRNHRIHHKYTDTDADPHNSKRGFFFSHIGWLMLKKHPDVIKKGATIDMSDLDKDPVVMWQLKHATIVLTLACFVIPTLIPVFFWGEGLMNAW-YATTSKFIFTINITSLVNSYAH-MWGTKPYDNTISPTEVPAISFLTGGEGWHNYHHVFPWDYKTSELGNYKLNLTTAFIDGFAKLGWXYDLKTVSXEMIEKRACRTGDGTsyqhvddqHEhkyknsVWGWDDPDITTEDILDTRILNK--
>B4NKB3	392	0.479	6.435E-118	19	352	356	48	406	415
-------------------SVAKATEAKVSPAVKP---YEMEIVWHNVVLFIILHSMALYGGYLIYAESAYLEIVPIYITMFLGGLGITAGVHRLWSHKAYKAKLPLRIFLMLCQSLAFQNSIWEWTRDHRVHHKFVDTHADPHNSRRGFFFAHMGWLMCKKHPDVTSKGKQIDMSDIEQDPVVMFQKKFYFIIMPICCFVLPMLFPYYCMGTSLRVCFFTCSILRYTFSLHGTWLVNSAAH-FYGMKPYDVNISSVNTKLVSTITFGEGWHNYHHVFPWDYKAAELGTYGYNWTTAFIDVMAKIGQAYDLKFVSKDMVHKRVLRTGDGSHiaalidannndtapsnelvahldhdleetAVWGWDDKDISEEDRQGASIVN---
>UPI00148C8DB6	392	0.472	6.435E-118	18	352	356	47	407	416
------------------VAAAAPSM-ETKKFSG-STPYKADIVWHNVVLFIILHSMAFYGLWLIFAESAYLELITAYFFSVLGGLGITAGVHRLWSHKAYKAKLPLRIFLMLCQSLAFQNSIWEWTRDHRVHHKFTDTHADPHNSRRGFFFAHMGWLMCKKHPDVGIKGKQIDMTDIEQDPVVMFQKKYYFVVMPICCFVVPMMIPYYFMGTSLKVCFFTCSMLRYALSLHGTWLVNSAAH-FYGMKPYDTSISSVNSKVVASITFGEGWHNYHHVFPWDYKAAELGTYSHNWTTGFIDMMAKIGQAYDLKSVSQEMVYKRVLRTGDGSHIaakldannnnsaptnelvmhldhekeenvVWGWDDKDISEEDRKFATIVN---
>A0A0T6B747	391	0.629	8.812E-118	79	353	356	0	272	275
-------------------------------------------------------------------------------MYQISGLGITAGAHRLWAHKSYKAKWPLSLFLAMCNTIAFQDAAVDWARDHRVHHKYSETDADPHNAKRGFFFAHVGWLLCRKHPDVKAKGKGIDMSDLYADPVLRFQKKYYLIIMPFLAFVIPTMIPMYLWNETFKNAFF-ANMLRYAFTLNATWLVNSAAH-MFGSKPYDRFINPAENKSVAILAMGEGWHNYHHTFPWDYKTAEMGRYSVNFTALFIDIMAKIGLAYDLKTVSEDMIRRRVERTGDGTHELWGWGDEDQPDEEKREAIIINK--
>A0A1B6BZA0	391	0.625	8.812E-118	76	354	356	6	290	293
----------------------------------------------------------------------------AILLYHFSGLGITAGAHRLWAHRSYKAKLPLRIILVVFNTLAFENHVIEWARDHRVHHKFSETNADPHNAKRGFFFSHVGWLLCRKHPDVLQKGKGIDISDLTSDKLLQFQRKYYLLLMPIICFIIPTFIPVYLWGETWTNSWFVATLFRYTFTLNMTWLVNSAAH-MWGQRPYDQYINPSENLSVAIGALGEGWHNYHHVFPWDYKTAELGNYRANFTTAFIDFFAKIGWAYDLKTVSMAMIKKRVERTGDGSHPdhshegdVWGWGDKDLSQEDKEDALVMHRK-
>UPI00189B1EF1	391	0.517	8.812E-118	26	332	356	8	309	317
--------------------------TEELPAPKP---YKMEIVWRNVLLMGSLHLVSLYGFYLIFFTVQWKTVLAAYILYTLSGIGITAGSHRMWSHKSYKAKLPYRIMMMIFQTMAFQNDIYEWARDHRMHHKYSETTADPHDATRGFFFSHVGWLLVRKHPDVRAKGKTIDMSDLLADPVVRFQRKHYLSMMVLICFVLPAVLPWWLWGESLWNAFLVCSLTRYCFTLNMTWLVNSAAH-MWGNRPYDKHISPRQNLVTIVGAHGEGFHNYHHTFPYDYRTSELG-CTINTTTWFIDFFAWLGQVYDRKEVPTNVVQRRMERTGDGTRSL-----------------------
>A0A2P8ZDU1	391	0.491	8.812E-118	35	354	356	34	371	375
-----------------------------------DQEVKQGFVWRNIIFFIYLHLGAVYGLYTMMAWSMLPVFVFQVFYNTLGGIGITAGAHRLWAHRSYKAKLPLRIILAFFQTLAFQNHIYEWSRDHRVHHKFTETDADPHNAKRGFFFSHVGWLLMRKHPDVFIKGKTVDMSDLERDSVVVWQRRIYPVAMPILRFVVPTVLPMYIWDIDFWPAW-YQALSGWALSLNFTWLVNSAAH-MWGFRPYDKTLNPAENKIVAALAYGEGWHNYHHTFPYDYKAAELGNYSYNLTTAFIDFFAALGWAYDLKTVPESVVKRRVARTGDGSHPrfgsntegkdnhqhsenmpiIWGWGDKDMKECDMKDVTMISEK-
>A0A0L7L9K4	391	0.522	8.812E-118	0	355	356	63	394	402
MPP-QEQQQTWALYETDVVNDSDV--TNRVPPTAEKRVW--DIVWRNVLLMGFAHLGGVY----------------AVFLYLCSGLGITAGAHRLWAHKSYKARVPLRLLLTLFNTIAFQDAVIDWARDHRMHHKYSETDADPHNATRGFFFSHVGWLLVRKHPQIKAKGHTIDLSDLKSDPILRFQKKYYLTLMPLCCFAMPTLIP-TLWGETAWNAFYVCAVFRFVYVLNVTWLVNSAAH-LWGAKPYDKNINPVEIKTVSLVVLGEGFHNYHHTFPWDYKTAELGNYSLNFSKIFIDFMAAIGWAYDLKTVSHEVIEKRVKRTGDGSHPVWGPND-DIIEDNKEIIETADKTD
>A0A6J2T2J5	391	0.461	8.812E-118	19	352	356	47	409	418
-------------------AAKPAEKTDAKSAAQAEKPYQMEIVWHNVLLFIILHSFALYGLFLIFAESAYMELFVIYFTTFLGGLGITAGVHRLWSHKAYKAKLPLRIFLMLCQSLAFQNCIWEWTRDHRVHHKFTDTHADPHNSRRGFFFAHMGWLMCKKHPDVTSKGKQIDMTDIEQDPVVMFQKKYYFFVMPICCFVLPMLFPYYMMGSSLRVCFFSCSMLRYAISLHGTWLVNSAAH-FYGMKPYDVNVSAVNTKVVSTITFGEGWHNYHHVFPWDYKAAELGTYNYNWTTAFIDMMAKIGQAYDLKSVSQEMVYKRVLRTGDGSHiaalldannnttaaptnelvmhldhdkednAIWGWDDKDISEEDRKGANIVN---
>A0A6J1M606	391	0.478	8.812E-118	36	352	356	67	412	421
------------------------------------KPFKAQIVWHNIVLFIILHSTALYGLYLIPAESAYLEILPIYLFSFLGGLGITAGVHRLWSHKAYKAKLPLRIFLMLCQSLAFQNSIWEWTRDHRVHHKFTDTHADPHNSRRGFFFAHMGWLLCKKHPDVRGKGKQIDMSDIEADPVVMFQKKYYFVVMPICCFVVPMLLPYYLMGTSLKVCFFSCSMLRYCLSLHGTWLVNSAAH-FYGMKPYDVNISSVNSKLVSNITFGEGWHNYHHVFPWDYKAAELGTYNGNWTTAFIDLMAKIGQAYDLKYVSKEMVYKRVLRTGDGSHiaalldannnnsaaptnelvmhldheqeenAVWGWDDKDISEEDRKSATIAN---
>UPI00073D529E	391	0.549	1.206E-117	35	329	356	7	299	307
-----------------------------------KTEYKWNIIWTNVIFLLYIHICCIYGLFLSVTALNFYTIIFIIIAMYISGFGTTAGAHRLWSHKAYKAKWPMRLILMICQTMAFQNSIYDWVRNHRNHHKFTDTDADPHNAKRGFFFSHVGWLMLKKHPDVKIKGATIDMSDLKKDWLVVWQRRHYRILMPLFCFIIPTLIPIYFWGEGLRNAW-YANATRYVLSLNFTWLVNSAAH-IWGTKPYDSVISSTEIPVVSFFAIGEGWHNYHHVFPWDYKAAELGNYKLNLTTAVIDGFAKIGWAYDLKKTSQEMIEKRACRTGDGT--------------------------
>A0A2R5LBV7	391	0.540	1.206E-117	26	332	356	7	310	317
--------------------------TQTLTKTAPK-QVPTKIVWRNVILMGYLHLASIYGFYLIFTAAMWQTILAAYILYTLSGLGITAGSHRLWAHRSYKAKLPYRIMVMIFQSMAFQNDIFDWARDHRVHHKFSETPADPHDATRGFFFSHIGWLLVRKHPDVLAKGKSIDLSDLLADPVVRFQRKYYLPLMISICFILPTIGPWYFWGETLWNSFFVCALTRYCFTLNMTWLVNSAAH-MWGTRPYDDTINPRQNLFTIVGAHGEGFHNYHHTFPWDYRTSELG-MKINTTTAFINFFAWLGQVYDRKTVSHNVVTQRMQRTGDGSRGI-----------------------
>A0A0K2GV16	391	0.487	1.206E-117	0	355	356	0	343	344
MAPNTKVQPSSMPPEEE----------EYVKLVAPQAaDRKYEIIYTNIITFTYWHLAGLYGLYLCFTTAKWATIIMSWLIFVSAAIGVTAGAHRLWAHRTYKAKLPLQILLMVFNTFAFQNTAINWVRDHRLHHKFSDTDADPHNATRGFFYSHVGWLLVKKHPEVKRRGKLIDMSDIYSNKVLVFQKNYAIPFIGMVCFILPTLIPVYCWGESLNTAWHI-TMLRYVANLNITFLVNSAAH-LWGNKPYDKNILAAQNLSVSFAAFGEGFHNYHHVFPWDYRTAELGNNYLNLSTKFIDFFAWLGWAYDLKAVPVGMAKSRAERTGDGTN-LWGWGDKDMADDERGGAEILHEKD
>A0A7J7VCB6	391	0.501	1.206E-117	4	330	356	24	360	364
----ITEPPARVLqngesnPEKNLLHPEEDIRPEmkddifdpsykDKEGPRPKLEY----VWRNIILMSLLHLGALYGIIL-IPTCKVYTWLWGFAYYIISALGITAGAHRLWSHRSYKARLPLRIFLIIANTMAFQNDAYEWARDHRVHHKFSETDADPHNARRGFFFSHVGWLLVRKHPAVKEKGGLLDLSDLKAEKLLMFQRRHYKPAVLLMCFILPTLVPWYFWGETFKHSLYVATFLRYAIVLNATWLVNSAAH-LYGYRPYDKNINPRENILVSLGAVGEGFHNYHHSFPYDYSTSEYRW-HINLTTFFIDCMAALGLAYDRKKVSKAAVLAKIKRTGDGSY-------------------------
>UPI000771BE27	391	0.485	1.206E-117	0	334	356	9	356	365
MAPNISGENRCVDSKFEVQpnelveLPEKILETEKTEGVLPVKEtkgegwfsFKTELIWLNIIAISLVHLIAFYGILTFPvFECK-LTLLWGTLLGQLAGFGVTGGVHRLWTHRSYKAKLPLRIILLVCYAMAGQNTIYDWVRDHRVHHKFSETDADPHNSNRGFFFAHVGWLMMRKHPEVIRRGRQVDMSDILADPVVVFGEKYFLPLKLFFCFIFPTLLPIYCWNETWYRSIMAQVFVRYILTLNFTWCVNSAAH-LWGTKPYDNKIQPAENLGVALVALGEGWHNYHHVFPWDYKAAELGNYRVNTTTMLIDMFAKIGWAYDLKQPSKDLVKRIVEKKGDGSHPLWG---------------------
>A0A834M3J2	391	0.470	1.206E-117	37	353	356	52	389	393
-------------------------------------EYKLQIVWRNVLIFVLLHAICVYGFALVFTGFyNWKTLVFTYIYTVFGGFGITAGAHRLWAHRTYKANLPLRIFLMFAQCAALQNDIHEWVRDHRVHHKFTDTNADPHNASRGFFFSHVGWLLCKKHKDVMVKGKTVDMSDVLADPVVRFQMRHYIPLVIVWNILIPTWIPWYFFGEEFMYSFVICM-ARYTLSLNGTWLVNSAAH-IWGMKPYDSTIKPTESLSVSIIAFGEGWHNYHHIFPWDYKAAELGNYRVNFTTAFLDLMARIGWATELKTASEDMIKKRVLRTGDGTWYglsqlknnaddkghhhhdhgdmLWGWGDTDMGQNDVKEILKFNR--
>A0A1B0CJP4	391	0.580	1.206E-117	46	331	356	1	285	607
----------------------------------------------NIIVFLYLHLAALYGVYLQLTAAKYLTFGIAIILGFCGGMGITAGAHRLWSHKSYKAKLPLRVLLMLFQTLAFQNHIYEWVRDHRVHHKFTDTNADPHNSRRGFFFSHMGWLMTKKHPDVKNKGCTVDMSDIEADPVVMFQKKYYGILMPVFCFFLPALVPYYLLGETFTNSWYIASVLRYVLSLHGTWLVNSAAH-LWGMKPYDKNISPSDNIFVAIYAYGEGWHNYHHVFPWDYKTSELGIYSTNMTAAFIDFFSKLGLAYDLKTVSEDMIKKRILRTGDGSHE------------------------
>A0A3Q1GXL0	391	0.505	1.652E-117	16	330	356	4	314	318
----------------DLQTSSDDSfdhAYKEKEGPKP----PMVIVWRNVILMSLLHLGALYGIFL-IPSASPLTLVFSVLCFVISGLGITAGVHRLWSHRSYKASLPLRLFLAIANSMAFQNDIFEWARDHRVHHKYSETDADPHNACRGFFFAHIGWLLVRKHPDVIEKGRKLDLADLYADKVVMFQRKYYKPSVLLMCFFVPTIVPWLLWGESLWVSYFIPGLLRYTMVLNASWLVNSAAH-MWGNRPYDKNISPRENAFVTFSAIGEGFHNYHHTFPFDYATSEFGW-KLNITTCFIDLMCFLGLARDRKKVSREMVLSRIQRTGDGSH-------------------------
>UPI001864F212	391	0.514	1.652E-117	20	329	356	16	327	329
--------------------ASEPVRAEMHSAPEPpngdaKDKRSKQIVWRNVILMSLLHVGAVYALFL-IPKAHPLTWIWSYLCFVMTALGVTAGAHRLWSHRSYKATLPLRLFLAAANSMAFQNDIFEWSRDHRVHHKYSETDADPHNAKRGFFFAHVGWLFVRKHWDVIEKGKKLDVSDLLADPVVVFQRKYYKTSVVLMCFVLPTLVPWYFWSETLWNSYFLSSILRYTISLNVTWLVNSAAH-MYGNRPYDKNISPRENRFVTFGAIGEGFHNYHHTFPFDYSASEFG-FRFNPTTCFIDLMCWLGLASNRKRVSPEMIQARKLRTGDGS--------------------------
>A0A6P7KDV1	391	0.514	1.652E-117	18	330	356	24	331	335
------------------AARDDAFDNTYKEKDGPKPP--RIIVWRNVILMTLLHIGALYGVYL-IPSASAATLLWSVVCFVISGLGITAGAHRLWSHRSYKASLPLRIFLSVANSMAFQNDIFEWARDHRVHHKYSETDADPHNAVRGFFFAHIGWLLVRKHPDVIEKGRKLELKDLLNDKVVMFQRKYYKLSVLIMCFFIPTIVPWYLWGESLWVAYFLPGLLRYTLVLNASWLVNSAAH-MWGNRPYDKHINPRENKFVTFSAIGEGFHNYHHTFPYDYATSEYGW-KLNLTTCFIDLMCFLGLAKDCKRVPHELVLARIQRTGDGSH-------------------------
>U5KFQ4	391	0.554	1.652E-117	34	338	356	22	323	336
----------------------------------PQEPRKYQIVYPNLITFGYWHIAGLYGLYLYFTSAKWQTMLFSFMLVVLAELGITAGAHRLWAHKTYKAKLPLQIILMVLNSIAFQNSAIDWVRDHRLHHKYSDTDADPHNANRGFFYSHVGWLLVRKHPEVKRRGKELDMSDIYNNPVLRFQKKYAIPFIGAMCFGLPTFIPVYCWGETWTNAWHI-TMLRYIVNLNITFLVNSAAH-IWGNKPYDSKILPAQNIAVSIVTGGEGFHNYHHVFPWDYRAAELGNNYLNLTTKFIDFFAWIGWAYDLKTVSSDVIKSRAQRTGDGTN-LWGLEDK-----------------
>A0A6P3X106	391	0.493	1.652E-117	30	353	356	31	352	355
------------------------------EGERTMVEYEPRIKWLDLGVQIFIHGGCLYGIYLALMQAKLLTTVWAFVTIYTSGFGITAGAHRLWSHRAYKAKWPLRLLLVFLFTITGQRHVYAWALDHRVHHKYSETDADPHNAKRGFLFAHVGWLFTTPHPDVISKRQVVDMSDLEADPIVMWQKTLYIPLFALLTIGLPVAVPWYYWSESLWISFWVNFNLRFCVTLNIAFFVNSVAH-MWGQRPYDKYISPVENVAVSIAALGEGWHNYHHVFPWDYKTGELGDYSFNVTTGFIDAFARIGWAYDRKYVSPAMIRRRACRSGDGSH-VWGYGDVDITKEDLQELKMMEK--
>A0A8C4CCQ7	391	0.504	1.652E-117	16	330	356	56	365	369
----------------DAAAVGDVFDDTYKEKDGPKPP--MRIVWRNVVLMSLLHVGALYGL-VVVPYASLSTWIWTAVCFFISALGVTAGAHRLWSHRSYKASVPLRIFLAVANSMAFQNDIYEWARDHRVHHKYSETDADPHNASRGFFFAHIGWLLVRKHPDVIEKGRKLDLSDLKADPVVMFQRRHYKLSIVLMCFVLPTFVPWFLWGESLWVSYFIPGLLRYTIVLNATWLVNSAAH-MWGMRPYDKSINPRENKFVVFSAVGEGFHNYHHTFPYDYAASEFG-CSLNLTTLFIDLMSCLGLAKDCKRVSAEMVAARVKRTGDGSH-------------------------
>A0A6P7FU30	391	0.457	1.652E-117	4	353	356	21	389	392
----VNETQKTHLSSKE--TYQPTQTTQAKPAKKEKSDG-SEIVWLNVMVFILLHSAALYGLWLMLSlQTSWKTFVFSAIYLSFASTGVTGGAHRLWAHRAYKAKLPFRIWLMLGQTAALQNDIYEWVRDHRVHHKFTDTNADPHNSTRGFFFCHVGWLMMKKHEDVKVKGKTIDMSDVAADPVVRWQRKYYIPLVTLLTFLLPTYVPYYFWKEDFMMSFFV-CIFRFVLQLNGTWCVNSAAH-LWGYKPYDGSINPVENRFVSAIGFGEGWHNYHHTFPWDYKAAELGNYKMNYTTALLDFMAHIGQAYDLKTVSAEMIRKRAHRTGDGTWKdgkidinagveknldknqfyddcVWGWDDKDMTEDVRKDANIKNK--
>A0A1D2NF30	391	0.486	1.652E-117	13	348	356	71	443	452
-------------PEKLLKSSADSTMTQRKVASSPQDEKKEgevdimdipatvDIVWRNVFLFVYLHVFSAYGLYLLFTgQVLWQTVIWTALIHTCGALGITAGAHRYWAHKSYKAKLPLKLLLVFMQTVSFQNSIHEWSRDHRVHHKYSETNADPHNAKRGFFFAHMGWLMCRKHPAVKEKGKQIDMSDLEAEPLIMFQKKYYTPLVLMTSFVMPTFVAWFFLGEKFLTAWCFASQLRYCFNLHCTWLVNSAAH-LWGDHPYDKAINPAENKGVAIFAFGEGWHNYHHVFPWDYKTAELGRYRYNFTAAFIDFFAWIGWAYDLKTVSDKMVRDRVRRTGDGSwrHEkesatltevtdslassmgmshggPWGWGDESIPLADSQMT-------
>UPI001CF55318	390	0.510	2.262E-117	24	330	356	36	334	338
------------------------TYTE-KKGPKPPR----KIVWRNVILMALLHFGALYGLS-FLPATKPATIIWALVCFMLSALGVTAGAHRLWSHRSFKAKLPLRIFLAVVNTMAFQNDIYEWARDHRAHHKYSETDADPHNAKRGFFFAHIGWLLMKKHPDVIEKGSKLDLSDLYADEVVMFQRRHYKKLILVMCFIFPTVVPWYFWNESLYTAFYVPGLLRYTLVLNATWLVNSAAH-MYGNRPYDKNINPRENKFVAIGAFGEGFHNYHHTFPYDYTSSEFGI-RYNLTTCFINLMCFLGLASDCKKASKETVIARQQRTGDGSH-------------------------
>A0A5N5T683	390	0.497	2.262E-117	0	331	356	0	341	350
MAPQNQDLCTSSLAEEDFALipEDEHFHIEERKLEINFRQiYrnlrnldYSKVSWRNVTLFVLLHIYSVYGLYLLFTACMWRTIAFTYLLYFLSAMGITMGAHRLWAHRSYKAKLPLRIFLAFCQTLAFQNSIFEWSRDHRVHHKFSETDADPHNAQRGFFFSHMGWLMYRKHPDVIKKGKTLDMSDLLNDPVVRFQMNYYVPLMVLACFVIPTFLPWYLWGETFINSLMVPTFLRYCVTLHVTWMVNSLAH--WiGSKPFDKDIYPSQNKLVATLALGEGWHNYHHVFPFDYRAAELgGVINFNATTDIIDFFAKIGQAYDLKTASKEMQENRAKRTGDGTHE------------------------
>A0A7L1GQK4	390	0.522	2.262E-117	25	330	356	53	351	355
-------------------------TYQEKEGPKPPLRY----VWRNIILMSLLHIGAIIGL-TLIPSAKIQTLAWAVLCFLVSALGITAGAHRLWSHRTYKATLPLRIFLAIANSVAFENDIYEWVRDHRVHHKFSETDADPHNAKRGFFFSHIGWLLVRKHPDVIEKGQKLDLSDIKADKVVMFQRRFYKPSVVLLCFVAPTVVPWYFWNESIIISFFIPAILRYALGLNATWLVNSAAH-MYGYRPYDKNINPRENPLVSLGALGEGFHNYHHTFPYDYSTSEFGW-RFNLTTAFIDLMCLLGLASDRKKVSKEAIMARKLRTGDGSH-------------------------
>H0WKU4	390	0.535	2.262E-117	25	330	356	57	355	359
-------------------------TYQDEEGPKPKLQY----VWRNIILMGLLHLGALYG-ITLIPSCKLYTWLWGLFYYFVSALGITAGAHRLWSHRTYKARLPLRFFLIIANTMAFQNDVYEWARDHRAHHKFSETDADPHNSRRGFFFSHVGWLLVRKHPAVKEKGGMLDLSDLKAEKLVMFQRRYYKPAVVFMCFILPTVVPWYFWGETFMHSLYVATFLRYAVVLNATWLVNSAAH-LYGYRPYDKNINPRENILVSLGAVGEGFHNYHHTFPYDYSASEYRW-HINLTTFFIDFMALLGQAYDRKKVSKAAILARIKRTGDGSY-------------------------
>A0A6G1S999	390	0.539	2.262E-117	18	334	356	39	351	359
------------------LSAPTTANEQNKQDDTTNYQYRVQIVWRNVILMSLLHLGALMGLRQCFVSAQWKTIVAAYLLYVAGGTGITAGAHRLWAHRSYKAKWPLRLLLAAMQSLAFENSIYEWSRDHRVHHKYSETDADPHNAIRGFFFAHMGWLLCRKHPEVKIRGKQIDLSDLVADPIVRFQHRYYLACVAVFCFIVPTLIPYMLWGETLYNSFYICALLRYVITLHATWLVNSAAH-MWGRRPYDKNINPSENRGVSFWALGEGFHNYHHTFPWDYATSELG-YDLNTTKMFIDFFAYIGWAYERKVVSPDMIKQRKLRTGD--TPVFG---------------------
>A0A6J2LMT9	390	0.509	2.262E-117	14	330	356	35	355	359
--------------EKNLLYAEEDIRPEMKddihdpsykdpEGPKPKLVY----VWRNIILMGLLHLGALYG-ITLVPTCKVYTWLWGVFYYMISALGITAGAHRLWSHRSYKARLPLRLFLIIANTMAFQNDAYEWARDHRAHHKFSETDADPHNARRGFFFSHVGWLLVRKHPAVKEKGGSLDLSDLKAEKLVMFQRRYYKPAVLVMCFIMPTLVPWYFWGETFQHSLCVATLLRYAIVLNATWLVNSAAH-LYGYRPYDKTINPRENLLVSLGAVGEGFHNYHHTFPYDYSASEYRW-HINFTTFFIDCMAALGLAYDRKKVSKEAVLARVKRTGDGSY-------------------------
>U4UEC1	390	0.487	2.262E-117	8	349	356	48	391	404
--------PNDVFSEKDNDISRtiKKLDEETKENSKLRReieQFRPSIKWPDLIVQLFIHLGCLYGLFLCVWSAKLFTLLFAFLTVIASGFGITAGAHRLWSHRAYKAKWPLRMLLVFLFTIAGQRHIYVWALDHRVHHKYSETDADPHNAKRGFFFSHVGWLVLTPHPLVVEKRKMVDMSDLENDSIVMWQKKLYPMLFLLFAIMLPVGIPVYFWNETLWNSFWINFNARFCITLNIAFFVNSVAH-MWGQKPYDKFISPVENLAVSIAALGEGWHNYHHVFPWDYKTGELGNC-WNPSTHFIDFFAKLGWAYDLKSVSSKMIARRAQRSGDGSH-IWGYGDADIELEDLKELE------
>UPI0005F45C4E	390	0.500	3.097E-117	0	331	356	0	320	322
MVPELSET-STLNFEKSI-----NDKASTKESY--KTGYEWKIVWRNVMIFAYIHLAALFGLYVLFFRAKYQTAIWFIVVAIPGGLGITAGAHRLWAHRSYKAKWPLRFILMIFQTIAFQDDIYQWVRDHRVHHKFTDTDADPYNVRRGFFFSHVGWLLVHKHPDVTAKGATVDCSDLKQDPIVIFQKKWYRYLMPLCCFIIPTLVPCWAWNESLLYSWH-CVVCRYCLNLNSTWLVNSAAH-MWGMKPYDKSISSANNAGVAFAALGEGWHNYHHVFPWDYKAAELGNYRLNFTTAFIDFCAYLGLAYDLKTVPADIIRKRAARSGE-TYE------------------------
>UPI000C140634	390	0.451	3.097E-117	24	350	356	12	339	341
------------------------AKTDNNEKEKKDEpllphPRKWDIEWRNLILFIIFHIGAVRGVYLLFTAAKWQTCLFTLLLYIATSIGITVGVHRLWSHKTFQARLPLRLILLFFSTMAFQFSVVAWSRLHRMHHKYLDTDADPYNARRGFIYSHFGWMLIKKHPEY--KLRIVDMSDLLQDPLLRFQNNHYWEVLFIAFFLIPTYIP-TLWGEQASTAFYTCVCLRYICALHAIWLINSAAH-MWGTKPYDKNMTPVETRIVALLAAGEGFHNYHHAFPWDYRIAEFGGYSLNIGKLFIDIMAKIGWAYNLKSVPDELIEKRVKRTGDGTHPIWGWDDPDLPLEDRNMSIV-----
>A0A7L3RRQ3	390	0.489	3.097E-117	6	330	356	25	350	354
------DAVMekDLINHEDLAGDRGmmddifDETYREKEGPKP----PMRYVWRNIILMSLLHLGAIFGL-TLIPSAKIQTLAWAGLCFLVSALGITAGSHRLWSHRSYKATLPLRIFLAIANSMAFQNDIYEWARDHRVHHKFSETDADPHNAMRGFFFSHIGWLLVRKHPDVIEKGQKLDLSDLKADKVVMFQRRYYKPSVVLLCFTLPTVVPWYFWDESLVISFFIPAILRYTVGLNATWLVNSAAH-MFGNRPYDQHINPRENPLVSLGAIGEGFHNYHHTFPYDYSTSEFGW-RFNLTTAFIDFMCLLGLASDRKKVSKEVILARKMRTGDGSH-------------------------
>A0A1Y1L7K6	390	0.477	3.097E-117	25	353	356	14	351	356
-------------------------TAEGKEGPISKSTYKWKLVWSHVFIMVFIYAGGLYGLYLFLFYCSWKTCLWTYIYGTISLQGVTAGTHRLWSHRSYKAKLPLRIILMICQSIAFQGHIYSWARNHRAHHKFSDTDADPHNAKRGFFFSHVGWLLVVKHEDFINKRKTIFVDDLESDAVVQFQRKHYFFLVILLCYIIPTIVPWYFWNESLSISWYTAAMFRHCVSLNAIYCVNSIAH-LFGTKPYDKKIGAVENSLISVVTNGEGWHNYHHVFPWDYKTSEFGNSRLNQTTMFINFFAKIGWAYDLKTVAKELIERKAIRSGDGSkfnfenqHNskaVWGWGDSEMKTEDIEEVKKYNK--
>A0A8D8TUI4	390	0.509	3.097E-117	30	354	356	28	354	357
------------------------------EPKERAKEFqRHHFVWWMIIMLTYLHTASIYGLYLVFTSsAKLATLIFATVLHLSGAIGVTAGAHRLWSHRCYKANLPLRIALMLCNTIAFQMPIFYWTRDHRLHHKYSETNADPYNSKRGFFFCHIGWLLVQKHPEVIEKGRQLDLSDLLEDPVVTFQKKHYWNVLILIYLVFPTVVPMFLWGESFSNAWHIALVLRYICTVNAAALVNSVAH-LWGQRPYDKFIQPSQNLGVAIIALGEGWHNYHHVFPWDYKTSELGTYSTNFTTAFIDFFARIGWAYDCKTVSPAMVATRAQRTGDGSHKdVWGWGDKDMTSEDKKDATVLHEK-
>UPI001304098A	390	0.483	3.097E-117	12	352	356	36	368	369
------------LPETeDFLTVD--------ETYRSSRtEYVPRLMWPDLIAQTFIHGGGIYGLWLMFTEAKLLTSLWAFVTIYTSAFGITAGAHRLWAHKAYKAKWPLRLLLVFLFTISGQRHVYAWALDHRVHHKYSETNADPHNAKRGFFFAHVGWLFTTPHPDVIAKRKSIDMSDLEADPIIMWQKRLYIPLFFLLTIALPVSVPCYFWSESLSTSFWVNFNFRFCVTLNVAFCVNSVAH-MWGHKPYDKHISPVENTVVSIAALGEGWHNFHHVFPWDYKTGELGNYSYNLTTGFIDTFANIGWAFDRKYVSPGMIRRRANRTGDGSH-IWGYGDVDIPVEDLQELKQMN---
>UPI0009A2B899	390	0.525	3.097E-117	18	329	356	107	411	413
------------------VAA--PSSAE--SNRQQKAEAKREIVWRNVALMSLLHLGAVYSLSL-LPQAQPLTWLWAYFCFIVTALGVTAGAHRLWSHRSYKAKLPLRMFLAAANSMAFQNDIYEWCRDHRVHHKYSESNADPHNATRGFFFSHIGWLFLRKHPDVAEKGKKLDVSDLLADPVVVFQRKYYKTSVLIMCFFMPTFIPWYFWGENLWNSYFLASILRYTISLNVTWLVNSAAH-MYGNRPYDKYISPRENRFVTFGAIGEGFHNYHHTFPFDYSTSEFG-LRLNPTTCFIDFMCWLGLASDRKRASKQMIEARKLRTGDGS--------------------------
>A0A1I8MPF5	390	0.458	3.097E-117	19	351	356	93	439	441
-------------------SEENAVYKEIQKSAKDSKdaiateEYKPKIRWPDLGAQLFLHSGAVYGLYLLF-SAKLYTFAWLIITIWISGIGITAGAHRLWSHKSYNASLPLRIVLMFLFTIAGQRDAYTWALDHRIHHKFSETEADPHNAKRGFWFSHVGWLFLTPHPKVAEKRKVIDMSDLENDKVVMFQKKWYIPLFAVISIGMPVLTPWYFWGETLWKSFWICFTLRFTLTLNAAFFVNSVAH-MFGSKPYDKNISPTESPFVAFVALGEGWHNYHHVFPWDYKTGEFGSYRLNITTGFIDLCAKYGLASGRKSVSPDMVKRRAQKCGDGSrfltdefaHKdaVWGFGDKDIPKDDLQELAKM----
>A0A0M3QXP7	390	0.446	3.097E-117	1	352	356	83	458	467
-APPVKatpPAPAKTAPKPVAVAAE---ATKTKATLEP---FKTEIVWHNILLFIILHSSALYGLYLIFAENAYLEIIPVYATTFLGGLGITAGVHRLWSHKAYKAKLPLRIFLMLCQSLAFQNSIWEWTRDHRVHHKFTDTHADPHNSRRGFFFAHMGWLLCKKHPDVRSKGKQIDMTDIEQDPVVMFQKKYFFVVMPICCFVLPMMFPYFLMGTSLRVCFFTCSMLRYALSLHGTWLVNSAAH-FYGMKPYDVHISSVNTKLISTIAFGEGWHNYHHVFPWDYKAAELGDYKHNWTTAFIDLMAKIGQAYDLKSVSQEMVYKRVRRTGDGSHiaslldannnnseptselvmhldhekeeNVWGWDDKDITEEDRKLATIVN---
>A0A444V6M5	390	0.507	3.097E-117	17	329	356	213	519	521
-----------------VGADRQAASAESRDG---KDRRSQEIVWRNVVLMALYHIGAVYALSL-IPKAYPLTWIWAYLCFLVTALGVTAGAHRLWSHRSYKAKLPLRIFLAAANSMAFQNDIFEWSRDHRVHHKYSETDADPHNATRGFFFSHVGWLFIRKHRDVIDKGKKLDFSDLMADPVVVFQRKYYKSSVLLMCFMLPTLVPCYFWGESLWNSFFLASILRYTMCLNVTWLVNSAAH-MYGNRPYDKSISPRENRFVTFGAIGEGFHNYHHTFPFDYSTSEFG-LRLNPTTCFIDLMCWLGLASDRKRASKEIIEARKKRTGDGS--------------------------
>A0A7E5VWY6	389	0.500	4.240E-117	39	350	356	22	331	333
---------------------------------------KLKIFWPNIIFFVVVHIGSFYAIRLVFTKAMWQTNLFAYLLFVFSSVGVTAGVHRLWSHRAYKAKLPLRIFLLFFYTMAYEGSVLHWVRDHRVHHKYCDTDADPHNSKRGFFFAQIGWMLARKHPDVIAKGHTIDVSDILSDPWLRLQNKYYFRLVFVICYMVPTYIP-TLWGEEAWTAFLVAGVLRHLVSAHTISLINSAAH-IYGTKPYDKNIRPVENMTVSLLATGEGFHNYHHTFPWDYKAAELGGYSLNFATFFIDVMAKIGLAYDLKTVSTDLIEKRVKKTGDGSHPVWGWNDKDMPEEDKKSAII-----
>UPI00186B0799	389	0.514	4.240E-117	27	329	356	35	331	333
---------------------------EGDSGKGPARQ---GIVWRNVILMTLLHFGALYSL-TLIPKAQLLTLLWAYLCFLLTALGVTAGAHRLWSHRSYKAKLPLRIFLAAANSMAFQNDIFEWSRDHRVHHKYSETDADPHNAQRGFFFSHIGWLFVRKHRDVIEKGRKLDLTDLLADPVVRLQRKYYKTTVLLMCFAVPTLVPWYIWGESLWNSYFLAFILRYTISLNVTWLVNSAAH-MYGNRPYDKHISPRENPFVTLGAIGEGFHNYHHTFPFDYSASEFG-LKFNPTTWFIDFMSWLGLATDLKRVPKQMIQARKERTGDGS--------------------------
>UPI001A9DE6E4	389	0.521	4.240E-117	33	331	356	34	327	335
---------------------------------KPE---PLEIIWINVFKILVIHLMALYGAYVAVTAAQWKTLLFTLFYVGCSGLSVTAGAHRLWSHRSYKAKLPLRTLLMLFNCMAGQNDIYDWVRDHRVHHKYSETDADPHNVNRGFFFAHVGWLMCRKHPEVTKKGKAIDCADVYNDPVVRFQMRYHIPMTILFCFIMPTMIPHRYWGEAKWNSFFVAAILRWVFQLNSTWLVNSAAH-IWGQKPYDKAISPSENWLVSVLAIGEGFHNYHHTFPWDYSTSELGW-RLNPSTMFIEAMEKIGWAYDLKKPTQEMIQQRVQRTGDGSHH------------------------
>A0A8D2CS45	389	0.541	4.240E-117	30	330	356	60	353	357
------------------------------EGPRPKLEY----VWRNIILMGLLHLGALYGVILVPTS-KFYTMLWAYVYYLISGLGITAGAHRLWSHRTYKARLPLRLFLIIANTMAFQNDVYEWARDHRAHHKFSETDADPHNSRRGFFFSHVGWLLVRKHPAVKEKGRTLNLSDLRAEKLVMFQRRYYKPAVLLMCFILPTLVPWFCWGETFLHSLCVATFLRYAIVLNATWLVNSAAH-LYGYRPYDKNINSRENILVSLGAVGEGFHNYHHTFPYDYSASEYRW-HINFTTFFIDCMAALGLAYDRKKVSKAAVLARIKRTGDGSH-------------------------
>A0A0A9WGL8	389	0.469	4.240E-117	32	351	356	37	365	372
--------------------------------MSTSQPYKWIPVWRTLLVFAYIHAVFPYGVYLFFTRVKWATHIFVWVSIYIGGLGITAGAHRLWAHKSYRARAPLRIILALFNASAFQRSIYDWVRDHRSHHRFTDTDADPYNSQRGFFFSHMGWLLIKKHPDVQEKGNVIDMSDLESDWVVMLQKKYYGIIMPICMAVLPMAIPVYLWGEDPWNAWIVCCVSRWCYMLHSTWVVNSLAH-IYGNKPYDKSITPAQNVYVAIIAFGEGWHNYHHAFPWDYKTSEFSSWELNWTSAFIDFFAKIGWAYNLKTANVEMIKKRVLSTGDGSHTLhqhlhikgnaWGWDDLELTDEDKSMACIL----
>A0A336KSV0	389	0.463	4.240E-117	33	353	356	51	403	408
---------------------------------KTSSEYKMHIRWFNVFIFLYLHISAIYGLYLLYTDAKWSTYAFTHVLMTFSGFGVTAGAHRLWAHKAYKARLPLRILLMIAHTTAHQNSLYAWVRDHRIHHKFTDTDADPYNAKRGFFFSHIGWLMVHKHHLVIEKGNVIDMDDMKQDPVVMFQKKYFIPLMILFCFFLPTFIPMYFFNESFIVAFHTATLFRYVWMLNSTWSVNSAAH-IWGMKPFNKISSSAENGYVAFFALGEGWHNYHHAFPWDYKTGELGKYGLNWSTAFIDFFAKIGWAYDLKTVSEEVIRNRALKTGDGSHEfckqekkldnckqnmdynhninsnnndksidnlIWGWDDPSISIQDKLSAVILKK--
>A0A8D8QZ57	389	0.508	4.240E-117	34	353	356	83	415	418
----------------------------------PVKGPEVKLSWndyittrRRRIFFLAIHILSLVGLYYCVSGrAMVLTMLWAFGLGFVSSIGVTAGAHRLWSHHSYKAKWPMRLLLAIFQTIGIQYSIWNWVRDHRLHHKYTDTDADPHNSTRGFFFSHIGWSLILPHPEVTEKVKVIDTSDVEKDWVVVWQYRLYAPLAIMLCYVIPTLVPWYFWGENMWVAHCVATQLRHVITLHGTFLINSVAH-MWGNRPYDKNINPTENLFVSVASFGDGWHNYHHVFPWDYKNAELWNYKFNISTGFVDLCALIGWAYDLKTVPSDMIRKRVARTGDGTYAhnhdggVWGWTDKDLPEEDKKMATILNK--
>A0A8J7T6D6	389	0.514	5.806E-117	23	329	356	19	322	324
-----------------------PVEAKGQEAAEAASQRPQQIVWRNVILMSLLHIGAIYSV-TLIPKAHPLTWMWAYLCFLVTALGVTAGAHRLWSHRSYKAKLPLRIFLAVANSMAFQNDIFEWSRDHRVHHKYSETDADPHNATRGFFFSHVGWLFVRKHKDVIENGKKLDISDLLADPVVVFQRKYYKTSVVLMCFVVPMLVPWYFWGETLWNAYFLASILRYTVSLNVTWLVNSAAH-MYGNRPYDKNISPRENRFVTFGAIGEGFHNYHHTFPFDYSTSEFG-LRFNPTTCFIDLMCWLGLASDRKTASPQMIQARKKRTGDGS--------------------------
>UPI001B34EB34	389	0.532	5.806E-117	25	330	356	57	355	359
-------------------------SYQDEEGPRPKLQY----VWRNIILMALLHIGALYG-ITLVPSCKFHTWLWGIFYYLVSALGITAGAHRLWSHRTYKARLPLRLFLIVANTMAFQNDVFEWARDHRAHHKFSETDADPHNSRRGFFFSHVGWLLVRKHPAVKEKGGLLDLSDLKAEKLVMFQRRYYKPAVLLMCFILPTFVPWYFWGETFRHSLYVATFLRYALVLNATWLVNSAAH-MYGYRPYDKNIQSRENILVSLGAVGEGFHNYHHSFPYDYSTSEYRW-HLNFTTFFIDCMAALGLAYDRKKVSKAAVLARIKRTGDGSH-------------------------
>G3TJK2	389	0.539	5.806E-117	25	330	356	63	361	365
-------------------------TYKDKEGPRPKTVY----VWRNIILMSLLHLGALYG-ITLVPTCKLYTWLWGVFYYFMSALGITAGAHRLWSHRTYKARLPLRVFLVIANTMAFQNDIFEWARDHRVHHKFSETDADPHNSRRGFFFSHVGWLLVRKHPAVKEKGGLLDLSDLKAEKMLMFQRKYYKPAILLMCFILPTLVPWYFWGETFKHSLFVATFLRYTIVLNATWLVNSAAH-LYGYRPYDKNIGPRENILVSLGAAGEGFHNYHHSFPYDYATSEYRW-HINFTTFFIDCMAALGLAYDRKKVSKAAILARVKRTGDGSY-------------------------
>UPI0005F5043C	389	0.534	7.949E-117	25	331	356	19	320	322
-------------------------KASTKESC--KTGYEWKIVWRNVIIFAYIHLAALFGLYVLFFRAKYQSAIWFTVVGVAGGLGITAGAHRLWAHRSYKAKWPLRFILMIFQTIAFQDDIYQWVRDHRVHHKFTDTDADPYNVRRGFFFSHIGWLLVRKHPDVADKGAIVDCSDLKQDPIVIFQKKWYLNLMWLCCFIIPTLVPWLAWNESLSYSWHCAVC-RYCINLNITWLVNSAAH-MWGMKPYEKSFSSTNNATVSLLTFGEGWHNYHHVFPWDYKAAELGNYRLNFTTAFIDFCAYLGLAYDLKTVPADTIKKRASRSGE-TYE------------------------
>A0A2T7PYW6	389	0.517	7.949E-117	0	329	356	0	321	323
MAP---KTPV-V----DVASPEGledevePVITE--ETQTQKRP-PRVIVWRNVILFMFLHLGALYGIY-VIPQAHPLTWLWTCVMYVMSGLGITAGAHRLWSHRSYKAKLPMRMILAIFNSMAFQNDVFEWARDHRAHHKYSETDADPHNAKRGFFFAHMGWLLLRKHPDVREKGRSLDLSDLYADPVVMFQRKYYKTSVLLCCFILPTFVPVYFWGESLSVAFYLPAVLRYALVLNATWLVNSAAH-MWGNKPYDKNINPAQNLMVAFSAVGEGFHNYHHVFPHDYSTSEYGW-HFNITTMFIDFMSLFGQAYDRRRIPTKVVVQRKARTGDGT--------------------------
>A0A2G8K4C9	389	0.500	7.949E-117	0	329	356	0	321	325
MPPRNTDTD----PVEDLLTTDEA-ETSVRRDEKP-IVVPTQIVWRNFFWLALLHVGSVYALFGVTWKCHWYTLIWALFLYIWGGLGVTAGSHRLWAHRTYQAKFPLRVFLALGQTSAFQNDIYEWCRDHRVHHKFSETDADPHNASRGFFFSHVGWLLVRKHPNVKVKGAGVDVSDLLKDPVVYLQNRYYIPLMFLLCFIVPTAVPVFYWGESAWNAFYVAGLLRYCLILNATWLVNSVAH-IWGMHPYDDQINPSENPLVSTFALGEGWHNYHHAFPSDYRTGEFGW-RINLTTMFIDVMAFVGQAYDRKLVSTDIVLKRAKRTGDGS--------------------------
>UPI000C6E7E57	389	0.557	7.949E-117	32	333	356	23	325	326
--------------------------------EKPqKKEFKAQIVWSNVAFVVIVHSSALYGLYLAFTSAKWLTILYGTYLYVITGLGITAGVHRLWAHKAYKAKWPLRLLLAYWNTIAFQKSVFEWSRDHRVHHKFSETDADPHNVNRGFFFAHVGWLMLRKHPEVRSKGSVIDLSDLENDPIVRFQKKYYPFLVVLCCFYIPTILPNWLWGESYWNAFFVSGMLRYCLVLNGTWLVNSGAH-MWGYRPYNRFINPADNKLIHIGTVGEGYHNYHHTFPWDYSASELG-YTLSLTTKFIDLMAWMGLAYDLKTVPPEIIKHRKETTGDGTvyNRRW----------------------
>A0A140GBL3	389	0.524	7.949E-117	22	330	356	27	327	330
----------------------DPTYKE-KEGPKP----PLNIVWKNVFLMGLLHLGALYGAFL-VPHASAKTLVWSVLCYMVSALGITAGAHRLWSHRSYKASLPLKIFLGFANSMAFQNDIFEWARDHRVHHKYSESDADPHNAKRGFFFSHIGWLLVRKHPDVIEKGGKLELKDLTSDPVVRFQRKYYKMSVVLMCFLLPTMVPWYFWGESLLVSYFVPALLRYAVVLNATWLVNSAAH-MWGNRPYDKHINPRENRFVAFSAIGEGFHNYHHTFPYDYATSEFG-CKVNLTTCFIDLMCWLGLAYDAKRVSRELIHTRIQRTGDGSH-------------------------
>UPI00048E0C37	389	0.519	7.949E-117	25	330	356	76	374	378
-------------------------SYQDEEGPRPKLEF----VWRNIILMALLHVGALYG-ITLVPTCKFRTWLWAFSYYVISVVGITAGAHRLWSHRSYKARLPLRFFLIIANTMAFQNDVFEWARDHRAHHKFSETDADPHNSRRGFFFSHVGWLLVRKHPAVKQKGALLDLSDLKAEKLVMFQRRYYKPAVLLMCFILPTLVPWYFWGETFRHSLYVATLLRYAVVLNATWLINSVAH-MYGYRPYDKNIDPRENVLVSLGAVGEGFHNYHHSFPYDYSASEYRW-HVNFTTFFIDCMAALGLAYDRKRASKATILARMKRTGDGSH-------------------------
>A0A6I9KNY7	388	0.478	1.088E-116	2	329	356	3	328	330
--PNTDGTKVPFCNAKEEISAR-VETSEDDSGqERPDaRRQRQNIVWRNVVLMCLLHLGAVYAL-VLIPKAKPLTLLWAYFCFLLTALGVTAGAHRLWSHRSYQAKLPLRIFLAAANSMAFQNDIFEWSRDHRVHHKYSETDADPHNARRGFFFSHIGWLFVRKHRDVIEKGRKLDVTDLLADPVVQFQRKYYKISVVLMCFVIPTLVPWYIWGETLWNSYFLASILRYTISLNVTWLVNSAAH-MYGNRPYDKHISPRQNPLVTLGAIGEGFHNYHHTFPYDYSASEFG-LNFNPTTWFIDIMCWLGLATDRKRATQSIIKARKARTGDGS--------------------------
>A0A8D0GLY7	388	0.496	1.088E-116	3	330	356	8	328	332
---NAHPTPQNL--EVDRAMTDDVFdkSYREKEGPKPARSY----VWRNILLMSLLHLGGLYA-FCLIPSAKFVTLAWVCLCFLISALGVTAGAHRLWSHRSYKASLPLRIFLAFANSMAFQNDIYEWARDHRVHHKFSETDADPHNAKRGFFFSHIGWLLVRKHPDVIEKGRKLDLADLKADKVVMFQRRYYKLSVVLMCFFFPTFVPWYFWGESLHNSFFLPAILRYAVVLNASWLVNSAAH-MFGNRPYDQSINPRENRFVTLGALGEGFHNYHHTFPYDYSTSEFGW-KCNATTFFIDLMCLLGLASDCKKVSKETIMARKIRTGDGSH-------------------------
>R7TL57	388	0.475	1.088E-116	0	344	356	0	332	333
MPPrNVEYLPTseeTELNEVEAVVQAPP---------EAKRP-PMVIVWTNVAWMSYIHLAGLYGLYLFF-YCEYKTWAFTFLWYFLNAFGITAGAHRLWSHRSYKAKLPFRTFLMLCNSIAFQNDIIEWSRDHRVHHKYSETEADPHNAKRGFFFAHCGWLLCRKHPDVKAKGKQIDMSDLHADPVCAFQRKYYFPLVITCSFILPTVLPWYFWGESLWNAFFVCGWFRLVFALNITWFVNSAAH-MWGNKPYDRHINPAENFFVTFGAIGEGFHNYHHTFPMDYNTSEFGW-HVNATSLVIDFMALIGQVYDRKTMSHEAVFGRKKRTGDGSS---GFGVMEPPKSD-----------
>A0A7I8VJL0	388	0.492	1.088E-116	0	336	356	0	325	335
MPPrNL---------EKCVYVTEADQKDELEaviEQNQPAKQPPTKIVWRNVIWMIYLHIAALYGVYLM-YYCKWQSWIWFAVTYGMSGLGITAGAHRLWAHRSYKAKLPLRIVLAIWNTMAFQNDVIEWSRDHRVHHKYSETDADPHNANRGFFFSHVGWLLVRKHPEVRAKGKRVNIDDLLADPVLVFQRKVYLPAMIFTCFFFPSLVAWYFWGESWWTAFFTVGILRYTLVLNATWAVNSVAH-MFGNKPYDREISPVETLSVAVAALGEGYHNYHHTFPQDYSASEFGWGR-NCTTAFIDFCAWIGQAYGMKKISPEMIKRRMERTGDGST---GFG-------------------
>M4PTD0	388	0.523	1.088E-116	35	349	356	27	335	338
-----------------------------------KRKF--EIVYFNLVSFAYWHIAGLYGLYLCFTSAKWATILFSFFLFVVAEVGVTAGAHRLWSHKTYKAKLPLQILLMVMNSLAFQNTAIDWVRDHRLHHKYSDTDADPHNASRGFFYSHIGWLFVRKHPDVKKRGKEIDISDIYNNPVLRFQKKYAIPFIGAVCFALPTLIPVYGWGETWTNAWHVAM-LRYIMNLNVTFLVNSAAH-IYGKRPYDKKILPSQNIAVSIATFGEGFHNYHHVFPWDYRAAELGNNCLNFTTKFIDFFAWIGWAYDLKTVSKEMIKQRSKRTGDGTN-LWGLEDVD-TPEDLKNTK------
>A0A3P8WGX9	388	0.522	1.088E-116	25	330	356	37	335	339
-------------------------TYKEKEGPKPPRD----IVWKNVFLMTLLHVGAAYGVYL-IPSASFLTLLWSVLCFVISGLGVTAGAHRLWSHRSYKASLPLRIFLAFANSMAFQNDIFEWARDHRVHHKYSETDADPHNAVRGFFFSHIGWLMVRKHPDVIEKGRKLELTDLLSDQVVMFQRKYYKPSVLLMCFFIPTFVPWYLWGESLWLAYFVPALLRYTLVLNASWLVNSAAH-MWGTRPYDKSINPRENKFVTFGAIGEGFHNYHHTFPYDYASSEFG-CKMNLTTCFIDFMCFLGLARDCKRVPRELVLARIQRTGNGSH-------------------------
>A0A6J2K5N2	388	0.481	1.088E-116	27	349	356	16	336	340
---------------------------EYEKLVPPqASERKYEIIYFNIFTFTFAHLSALYGVYLCFTSAKRESLILGYIIAVLAGFGVTAGAHRLWTHRTYKAKMPLQILLMLFYSFAYQNSAVHWIRDHRLHHKYSDTDADPHNATRGFFYSHMGWLLVKKHPEVKRRGRSLDMSDIYSNRVLMFQKKYAIPITGTICFVIPTLLPMYLWGESFKNAWHI-TILRYIITLHMAFLVNSAAH-IWGYKPYDKRILPTQNLFVSFMAFGEGFHNYHHVFPWDYRTAELGNNYLNLTTMFIDFFAWLGWAYDLKSVPVSLAESRARKTGDGT-GLWGWGDKDMSEDLKRQTV------
>UPI001D08CEE3	388	0.495	1.088E-116	0	354	356	0	354	357
MSPN--STQVeYVLNENEYekIFRSNLSKEETDiELPEE-RKYKYR--WGFIVYLSLFHIQAVYGIYLSFTSAKLLTTIFGTALHFVALFAITAGAHRLWSHRAYKATWQLKLILVICQTLSFQGSVYRWCRDHRIHHKYTDTDADPHNSRRGVFYSHIGWILVERHPQYVEKIKLIDFSDLKNDPLLKFQIRYYYQLLFLLCFLLPTIVPWFFWNETFKNSWFICVCSRYILTLNAVWLVNSWAH-IWGTQPYDTRSSGRESFFSSLMTVGEGWHNFHHTFPWDYRASELCGYLVNPTMILLQLFAKIGWAYDLKTVSDDMIRKRINRTGDGSHStgIWGWGDHEQSDDNKSFVKIEYKK-
>W8FT41	388	0.501	1.490E-116	13	330	356	1	320	324
-------------PDMDIKAP--ARRAETVEDVfdhtyKEKEGPKPPIvvVWRNVILMTLLHTGALYGL-LLIPSASVLTLIWTFACFVYSALGITAGAHRLWSHRSYKASLPLRIFLAFANSMAFQNDIYEWSRDHRVHHKYSETDADPHNAVRGFFFAHIGWLLVRKHPDVIEKGRKLEISDLKADKVVMFQRRHYKPSVLLMCFFVPMFVPWFFWGESLWVAYFVPTVLRYTLVLNATWLVNSAAH-MWGNRPYDSTINPRENRFVTFSAIGEGFHNYHHTFPFDYSTSEYGW-KLNLTTCFIDLMCFLGLASDPKRVSREAVLARVQRTGDGSH-------------------------
>UPI000C2027D7	388	0.510	1.490E-116	35	348	356	8	336	344
-----------------------------------KSQYKWDIVWLNVIGIAYLHLVAIYGLYATLFHASWKTNLHAFYVALIGSLGITAGCHRYWCHKSYKAKLPLRLILLYFNSSFFQNCIYVWVRDHRVHHKFSETDADPHNSARGLFFSHMGWLMVKKHPDVLEKGKSVPMDDLKNDPIVMFQKKYYFVLMPMFCFILPTLIPWYFWNEDLKTAFYV-TMFRYCYTINLTWCLNSFCH-TIGYRPYDKNMKAVQNNLLGPLTIGEGWHNYHHVFPWDYKASEYMGYGWNLSTGFIDLMAKIGWAYDLKSVSKEMIEKRMLRTGDGSlaingkkqigaetkcYEsyLWGWDDVDMIPEEKKDT-------
>A0A291P0P3	388	0.503	1.490E-116	25	352	356	15	338	344
-------------------------KTEEVHKPNVPSDHKWEIVWGRAVFAVLVHLAGFYGAFLFFTAAKWQTCLFTIFLHVAMAISVTAGAHRLWAHRAYKAKLPLRILLLTFFTMAFQNTLIVWARDHRAHHKYVDTDADPHNSNRGFFFSHIGWLLVRRHPEV--RAHKVDLSDLFADPLLKFQNNYYVWMLPFLVVLTPIYIP-TLWGEKKMVALFVCLFLRYLLTIHVFFVVNSVAH-MFGTRPYDKNIQPGESKLVSFFASGEGFHNYHHAFPWDYRTAELGGYLFNTSRLFIDLMAKIGWAYDLKSVPTDMIERRVKRTGDGSHPVWGWDDPDMSAEDRKLATIIN---
>A0A667GZD8	388	0.529	1.490E-116	25	330	356	57	355	359
-------------------------SYKDPEGPRPKLQY----VWRNIILMSLLHLGALYGIIL-VPTCKVYTWIWGFFYYVISALGITAGAHRLWSHRTYKARLPLRFFLIIANTMAFQNDVFEWARDHRAHHKFSETDADPHNSRRGFFFSHVGWLLVRKHPAVKEKGGLLDLSDLKAEKLVMFQRRYYKPGILLMCFILPTLVPWYFWGETFIHSLCVATFLRYAIVLNATWLVNSAAH-LYGYRPYDTTISPRENILVSLGAVGEGFHNYHHSFPYDYSASEYRW-HINFTTFFIDCMAFLGLAYDRKKVSKAAILARVKRTGDGSY-------------------------
>L5JRP8	388	0.545	1.490E-116	25	330	356	57	355	359
-------------------------SYKDKEGPRPKLEY----VWRNIILMFLVHLGGLYG-ILLIPTCRVYTWLWGVFCYGFSALGITAGAHRLWSHRSYKARLPLRLFLIIGNTMAFQNDVYEWSRDHRVHHKFSETDADPHNARRGFFFSHVGWLLVRKHPDVKEKGGLLDLSDLKAEKLLMFQRRYYKPAILLLCFILPTLVPWYFWGETFQHSLYVATFLRYILVLNATWLVNSAAH-LYGYRPYDKTINPRENILVSLGAVGEGFHNYHHTFPYDYSTSEYRW-HLNLTTLFIDCMAAIGLAYDRKKVSKAAVLARVKRTGDGSY-------------------------
>A0A1I8P7Q5	388	0.488	1.490E-116	9	350	356	20	358	360
---------TGVLFEDEAETPDGGLDKNI-EAFKSANK-KLELVWQRVVFFVVTHVAGIYGAYLAVVLAKWQTNIFAFILTILSSLGITVGAHRLYAHRAFRAKLPLEVLILFFQTMAFQFSAYHWARDHRVHHKFSETDADPHNAKRGFLYAQIGWLLYRKQPEVTIKAKSIDFSDLKSNPLVMFQHRHYFILTLIICYIMPTMAAIYFWNETFSNALFVTAMLRWICVFHGINTINSFAH-LYGNKPYDKNYNPSENIIASILTVGEGWHNYHHVFPWDYKASELGHYALNWGTVFIDFFAKTGWAYDLKSVSPQMIKNRVHRTGDGSHPIWGWGDKDQGIEEIKSAII-----
>A0A226DE17	388	0.465	1.490E-116	36	354	356	18	365	370
------------------------------------DEYKMELVWRNIIGMIYLHYGALIGLYLWFSgQVHWQTIIFGFVFAYSSAFGVTAGTHRLWAHKAYKANLPLRIMLAAMQTAACQNSIHEWCRDHRVHHKFSETDGDPHNAKRGFFFAHMGWLLCKKHPHVRSKGKVVDMSDLEQDPVVMFQKKFFVPLTTLTCFVIPTYIPIAYFGETFYTAWNI-TLLRYILTLHATWLVNSAAH-IWGFRPYDSSINPAENKLVSIITPGEGWHNFHHIFPFDYKAAELGDYKHNFSTAFIDFFAWLGWAYELKTVPERVILARIARTGDGTHPsvakkskldknsnItattstgghhshdlstsWGWDDVDTPESVKQVTIIYNAK-
>UPI00099583C9	388	0.484	1.490E-116	25	351	356	45	370	376
-------------------------HYEDNEdSTEAKIEYVPRIKWPDLAAQIFIHAGCIYGLYLVFTQAKLLTTLWVFVTIYTSGFGITAGVHRLWSHKAYKAKWPLRLLLVFLFTITGQRDVYTWALDHRVHHKYCETDADPHDVRRGFFYAHVGWLFITPHPDVVAKRNAIDMSDLEADPIIMWQKRLYVPLFALLAIGLPVSIPCYIWSESLWVSFWVNFNLRFCVNLNIAFCVNSVSH-LWGQKPYDKNISPVENVAVSVAALGEGWHNYHHVFPWDYKTSELGDYSFNLTTGFIDFFARIGWAYDRKYVTSAMVRRRAIRSGDGTH-VWGYGDTDIVKEDLQELDTM----
>A0A8C9SZ73	388	0.498	1.490E-116	19	329	356	102	405	407
-------------------SPRSPRSAQNYEG--PKRS--REVVWRNVFLMSLLHLGALYSLFL-IPQAHPLTWIWSYVCFMINALGVTAGAHRLWSHRSYKAKLPLRIFLAAANSMAFQNDIFEWSRDHRVHHKYSETDADPHNAKRGFFFAHVGWLFVRKHQDVIEKGKRLDLSDLLADPVVVFQRKYYKISVVLMCFVVPTLVPWYFWGESLWNGYFLSSILRYTISLNVSWLVNSAAH-MYGNRPYDKTISPRENCFVTFGAIGEGFHNYHHTFPFDYSTSEFG-LHLNPTTCFIDLMCWLGLASNRKKASPEMIQARKLRTGDGS--------------------------
>UPI000C6D0DFC	387	0.526	2.040E-116	26	326	356	12	313	318
--------------------------TETVSQEKKsiKSEYpPLQIVWRNVAIFAFLHIGAVYGVYLSLVFVKWQTWLFCCFIGFLSGLGITAGAHRLWCHRSYKAKLPLRIFLCICNCIATENDIYEWSRDHRVHHKYSETTADPHNVERGFFFSHIGWLLVRKHPDVIAKGKTIDLSDLRDDPVVKFQRRYYPQLVLLFNLLIPTFVPYWFWGESAYYSFWFTFVARYIVALHMTWLVNSAAH-MWGNKPYDKYISARENNFVAIGALGEGFHNYHHTFPWDYSTSELGW-RFNLSTMFIDTMAWLGLAYDLKTVPPEMIKQRVERTG-----------------------------
>A0A7U1H0S2	387	0.546	2.040E-116	33	334	356	21	321	322
---------------------------------RPPRatPRKFQIVYPNLITFGYWHIAGLYGLYLCFTSAKWQTILFSYILLVLGELGITAGAHRLWAHKTYKAKLPLEILLMVLNSIAFQNSAIDWVRDHRLHHKYSDTDADPHNATRGFFYSHVGWLLVRKHPDVKKRGKELDLSDIYNNPVLRFQKKYAIPFIGAICFGLPTLIPVYCWGETWTNAWHI-TMLRYVTNLNVTFLVNSAAH-IWGNKPYDKKILPAQNIAVSIATGGEGFHNYHHVFPWDYRAAELGNNKLNLTTHFIDFFAWLGWAYDLKTVSNDMIKNRSLRTGDGS-DLWG---------------------
>A0A3B3S036	387	0.509	2.040E-116	18	330	356	9	321	325
------------------AAAEAPLvedvfddTYREKDGPKP----PMQIVWRNVILMTLLHFGALYGLYL-LPSTSVLTLAWSILCFLISALGVTAGAHRLWSHRSYKASLPLRIFLAIANSMAFQNDIYEWARDHRVHHKYSETDADPHNAVRGFFFAHIGWLLVRKHPDVIEKGQRLELSDLKQDQVVMFQRKHYKPSILLMCFIFPTVVPWYLWGESLWLAYFVPGLLRYALVLNATWLVNSAAH-MWGNRPYDQHINPRENKFVAFSAIGEGFHNYHHTFPYDYATSEFG-CRLNLTTCFIDMMCRLGLATDCKKVSREQVLARKQRTGDGSH-------------------------
>UPI0002658F70	387	0.498	2.040E-116	22	339	356	4	324	328
----------------------QSVTTEELKLRKgakfaSADEYQLKFVWRNIALMAYLHIISIYGLYLFATKVMWLTVAWAYVLYFGSCLGITAGAHRLWAHRTYKAKLPLRIFLAFLQSLAFQNHIYEWARDHRVHHKYSETDADPHNAKRGFFFSHVGWLLVRKHPDVIEKGRKIDLSDLNADPVVMFQKKHYLKTVLFACFVFPTVVPWFLWGESLFHAFVVCALTRYCVALNVTWLVNSAAH-MWGDKPYDKNINPVENWGVSIGAIGEGWHNYHHTFPQDYKAAEVP-YTLNPTTFVIDVFAYFGLAYDRKSVSPETIRARKMRTGCEStnHEVY--ADKD----------------
>UPI001D099472	387	0.510	2.040E-116	29	352	356	13	338	340
-----------------------------KSEYEPDRQYKRKYRWDYIIFFIIFHIQAIYGIYLMITSAKLLTTAFAFVLYLVALFSATAGSHRLWSHRAYKAKWQLKLLLVIFQTIAFQETLYRWILYHRLHHKYTDTNADPHNSKRGFFFSQIGWLMIEAHPDQIEKRKTIDMSDIKSDPFVRFQIRYYYRMLFLFFAFLPTVIPWYFWNETLTNSWFVAVPLRYLFSLHITFFVNSWAH-FWGNQPYDIGTTGRETLFLSIITLGEGWHNYHHTFPWDYRASEFGGGRINVTTFVLKnIFGKIGWAYDFKTVSDDMIQKRIERTGDGSYSpsIWGWGDRDQTEENKSFATIEN---
>A0A8I5ZQY8	387	0.532	2.040E-116	25	330	356	53	351	355
-------------------------SYQDEEGPPPKLEY----VWRNIILMALLHVGALYG-ITLIPSSKVYTLLWAFIYYAISIEGIGAGVHRLWSHRTYKARLPLRIFLIIANTMAFQNDVYEWARDHRAHHKFTETHADPHNSRRGFFFSHVGWLLVRKHPAVKEKGGKLDMSDLKAEKLVMFQRRYYKPGILLLCFILPTLVPWYFWGETFLHSFYVATLLRYAVVLNVTWLVNSAAH-LYGYRPYDKNIDPRENALVSLGTLGEGFHNYHHAFPYDYSASEYPW-HINFTTFFIDCMAFLGLAYDRKRVSKATVLARIKRTGDGSH-------------------------
>UPI0003290523	387	0.545	2.040E-116	25	330	356	55	353	357
-------------------------SYKDKEGPRPKLQY----VWRNIILMSLLHVGALYGL-MLLPSCQIYTCLWAFVHYFLSALGITAGAHRLWSHRTYKARLPLRVFLVIANTMAFQNDIYEWARDHRVHHKFSETDADPHNSRRGFFFSHVGWLLVRKHPAVKEKGGLLDLSDLKAEKMVMFQRRYYKVGIMLMCFILPTLVPYYFWGESFQHSLFVATLLRYAVVLNATWLVNSAAH-LYGYRPYDKNIGPRENILVSLGAVGEGFHNYHHTFPYDYSTSEYRW-HFNITTLFIDCMAAIGLAYDRKKVSKSTILARIKRTGDGSY-------------------------
>A0A8J6G4C6	387	0.519	2.040E-116	25	330	356	56	354	358
-------------------------SYQDEEGPPPKLQY----VWRNIILMALLHLAALYG-ITLIPSCKLYTCLFAIMSYYFSGLGITAGAHRLWSHRTYKARLPLRLFLILANTMAFQNDVYEWSRDHRAHHKFSETHADPHNSRRGFFFSHVGWLLVRKHPAVKEKGGKLDMSDLKADKLVMFQRRYYLPGLLLMCFILPTLVPWYYWGETFVNSLYVCAFLRYAVVLNSTWLVNSAAH-LYGYRPYNKDIEPRENILVSLGAVGEGFHNYHHTFPYDYSTSEYGWY-VNFTTFFIDCMAALGLAYDRKKVSKAAVLARIKRTGDGSH-------------------------
>UPI001CF75D82	387	0.500	2.040E-116	24	355	356	27	352	359
------------------------TKTENLDNKSKKEEFRPKLRWPDLTVQIFIHVGCLYGLYLCLVSAKLYTTLFAFLTIYLSGFGITAGAHRLWSHRAYKAKWPLKILLLVLFTITGQRHVYVWALDHRVHHKYSETDADPHNAKRGFFFSHVGWLVLTPHPDVVEKRKAVDMSDLEADPLIMWHKKLYPVLFFLFVIFLPVFIPVYFWNETIWNSFWVNFNARFCITLNIAFFVNSVAH-MWGQKPYDRYISPVENLAVSLAALGEGWHNYHHVFPWDYRTGELGN-SYNPSTTFIDFFAKIGWAYDLKFASNSMIARRAQKSGDGSH-VWGYGDADIEKEDLEE---LNQMD
>UPI00143D6216	387	0.459	2.040E-116	5	353	356	1	367	370
-----TPTPSGKMLEGmAYKTSDSTMKSET-DLEKPKnetKEYKMQVVWNRIAILIYLHLAGFYGMYLMCTKSHILSPFLMYGFVILTGLGTGAGCHRLWSHRAYKAKLPMRIIMMCLQTIGYQGHIYGWVRDHRVHHKFVDTDADPHNSKRGFFFSHMGWLMVKKHPEVRRKGATVDLSDLKKDPVVMFQKKYYAPMVALFCFGIPAATVHYLFGEPWFDAYHL-ACAKFLWSTHLTWLINSGAH-MWGARPYDKTMTARNNLALAVAVVGEGWHNYHHVFPWDYKSSELGNYKTNTPTAFIDFFAWLGLAYDLKTVPTAMINKRAARTGDGTrvsaffdndhqrkeHEadnVWGWDDKDMAEEDKKEALILNK--
>A0A1B0CEX9	387	0.453	2.040E-116	0	344	356	0	365	374
MPPSISKSPLLEenLTTSDVRqrkndCNDNPLNVDGEEEIKgeesstNYTDFKPEIRWPDLIVQIFIHAGALYGFYLMF-SIKFYSFLWFIALIYGSGFGITAGAHRLWSHKAYKAKLPLRLLLVFLFTIAGQRDAYTWAHDHRVHHKYSETDSDPHNAKRGFFFAHVGWLFLTPHPNVVEKRKTIDMSDLEADPLVMWHKRLYVPLFALFTIILPVAVPWYFWGEDLWLCFWTMFNLRFCTTLNIAFFVNSAAH-MWGQRPYDKNINPAENIGVAVAALGEGWHNYHHVFPWDYKTGELGNYTLNPTTGFIDFFAKVGWAFERKSVSPDMIARRAARCGDGTHFlnseeahkdaVWGYGDKDIPSDD-----------
>A0A7M7KJ62	387	0.563	2.040E-116	37	329	356	66	356	400
-------------------------------------EFKAQIVWQNVFVFVLLHGAMLYGIYVALVHAMWRTWFFAFLIGQLAGLGVTAGAHRLWSHRAYKARLPLRIVLMLFNCLACQNDLYEWTRDHRVHHKYSETDADPHNVNRGFFFAHVGWLMCKKHPEVFRKGKAVDCSDLLQDPVIRFQRRWYVPLTTFMCFYMPTVVPYYLFGETYWNAFFVSTMTRYVFSLNFTWLVNSAAH-LWGNKPYDRHISPAENAFVSLVAIGEGFHNYHHTFPWDYRTSELGW-KINLTSMFIEAMAYIGQAYDLKTVPPAVVEKRKLRTGDGT--------------------------
>UPI000C6CACBE	387	0.505	2.794E-116	0	326	356	0	308	313
MAPNAQSTVT-----------------ETVTPPKratPKQE--LNIVWRNVILFAFLHIGALYGFTLIFTSAKWQTILFVIIFGYASVLGVTGGAHRLWSHRSYKAKWPVRALLMILQTMAIQNHIYEWCRDHRLHHKYSETDADPHNATRGFFFSHMGWLMVKKHPEVKQKGKAIDLSDLLKDPLVVFQRKHYFPLVILVSIVIPTMIPVLLWGENYWNSLFTVFFTRYVLSLHGTWLVNSAAH-MWGNRPYDVTINPRESPIVIFTGSGEGFHNFHHVFPWDYCTGEFGW-KFNMTAAFIDCMAWLGLVYDRKKVSPEMLKQRIERTG-----------------------------
>A0A835GP00	387	0.523	2.794E-116	35	347	356	27	334	338
-----------------------------------KRKF--EFVYQNLITFAYWHIAGLYGLYLCFTSAKWATIVFSFILFVIAEIGITAGAHRLWSHKSYKVKLPLEILLMVMNSIAFQNTVIDWVRDHRLHHKYSDTDADPHNASRGFFYSHIGWLFVRKHPEVKKRGKELDMSDIYNNPVLRFQRKYAVPFIGAVCFGLPTLIPVYCWGESWTNAWHI-TMLRYIMNLNATFLVNSAAH-IYGKRPYDKKILPAQNIGVSIATFGEGFHNYHHVFPWDYRAAELGNNSLNLTTKFIDFFAWIGWAYDLKTVSKEMIKQRSKRTGDGTN-LWGLEDKDTPENLKNI--------
>B4N426	387	0.469	2.794E-116	0	352	356	0	356	357
MPPysQTKSIKkwetTGVLFEKDAETIDGGLNKDITKL-KTAGKRKYEYIWLNIFLLSYIYALSGYGLWLFFTAAKWQTMIFT-VLGVIANYVASlAGPHRLYSHRSFKANMPLQFIILLLHSTAFQDSAFDWARDHRVHHKYTETDADPYNSQRGWFFSHVGWLCTKKHPEVLAKGKEIDVSDLTSNPLLMFQKKHISIIMPTFAFVLPTLMPMYFWNEGLNVSFHVATILRLFLELNFTFLINSSAH-IYGNRPYDKTINPTNEPILIWLHLGEGYHNYHHTFPWDYKNAEQGKYAYDFTTYFIKFFSHIGWATDLKTVSKDMVRKRVKRTGDGTHPIWGWGDKDQTNEDRKEAIIIN---
>A0A8C3X5B3	387	0.522	2.794E-116	25	330	356	57	355	359
-------------------------TYQDKEGPRPKLEY----VWRNIILMSLLHLGALYGIIL-IPTCKIYTLLWAFSYYLFSAVGITAGAHRLWSHRTYKARLPLRLFLIIANTMAFQNDVYEWARDHRAHHKFSETDADPHNSRRGFFFSHVGWLLVRKHPAVKEKGSLLNMSDLKAEKLVMFQRRYYKPGILLMCFILPTLVPWYFWGEAFPQSLFVATFLRYAIVLNATWLVNSAAH-MYGYRPYDKTISPRENILVSLGAVGEGFHNYHHTFPYDYSASEYRW-HINLTTFFIDCMAALGLAYDRKKVSKAAILARIKRTGDESY-------------------------
>UPI000873F40A	387	0.523	2.794E-116	34	351	356	46	362	374
----------------------------------ETEEFVPRIRWPDTIAQLFLHLGCLYGFILCLVSAKFYTTVFAFLSIYITGFGITAGAHRLWSHRAYKAKWPLRLLLITLFTITGQRHVYVWALDHRVHHKYSETDADPHNAKRGFFFSHVGWLILTPHPSVVEKRKAVDMSDLEADPIVMWQKKIYPLLFLIFNIFLPVAIPVYYWNETLWNSFWINFNMRFTVTLNIAFFVNSVAH-MWGQKPYDKNISPVENLAVSLATLGEGWHNYHHVFPWDYKTGELGNV-YNPSTTFINFFAKLGWAYDLKSVSKSMIARRAKKCGDGSHPqIWGYGDSDIEKEDLEELDKM----
>A0A7R9RSP2	387	0.522	3.825E-116	27	336	356	9	315	321
---------------------------RLKRGTDP--NYKPQYVWKNVVFMTFLHLGALYGLYLILTTARLITFGWTMFYATLSGLGITAGAHRLWTHRAYKAKLPLRIFLGFCNTVAVQNSIYEWTRDHRVHHKFSETDADPHNACRGFFFAHVGWLLQKKHPYVKKFGKSVEIDDLKQDSVVMFQKEHYLPLVAVFSLILPALVPWYFLSETFMTSWFVATMFRYVLSLHFTWLVNSAAH-LWGNKPYDKFINPSENRLVAFLAFGEGWHNYHHTFPWDYKTSELGGYSLNLTTAFIDTCAYFGLAYDLKTCPDSLVKSKVLNAGDGSHPVYHRG-------------------
>A0A3B4AZT8	387	0.513	3.825E-116	25	330	356	22	320	323
-------------------------TYREKEGPKP----PLNIVWKNVILMGLLHLGALYGVFL-IPSASLNTLLWTLLCYIISALGITAGAHRLWSHRSYKASLPLRIFLGVANSMAFQNDIFEWARDHRVHHKYSESDADPHNAKRGFFFAHIGWLLVRKHPDVIEKGGKLQLQDLTSDPVVRFQRKNYKLSVVLMCFLVPTLVPWYFWGESLWVSYFVPSLLRYTVVLNATWLVNSAAH-MWGNRPYDKNINPRENKFVAFSAIGEGFHNYHHTFPYDYASSEFG-CKVNLTTCFIDTMCWLGLASDRKRVTRDLIHSRIQRTGDGTH-------------------------
>UPI00073FF206	387	0.509	3.825E-116	25	330	356	24	322	326
-------------------------TYREKEGPKPPR----KIVWRNVILMSLLHAGALYGL-TLVSSASVLTLMWAVLCFLLSALGVTAGAHRLWSHRSYKAKLPLRIFLAFANSMAFQNDIYEWARDHRAHHKYSETDADPHNSGRGFFFAHIGWLLVRKHPDVIEKGSKLELTDLKADPVVMFQRKNYKMSVVLMCFVFPTVVPWYLWGESLWVGYFIPGILRYTLVLNATWLVNSAAH-LWGNRPYDVHISPRENRFVTFSAIGEGFHNYHHTFPYDYATSEFG-CKLNLTTCFIDFMCFVGLATDCKKVPQELVMARAQRTGDGSH-------------------------
>A0A498LPE9	387	0.509	3.825E-116	13	330	356	12	322	326
-------------PEPDTV--EDMFDHTYKEKEGPKPP--TIIVWRNVILMSLLHIGALYGLYL-FPSARVLTWVWFFTCFVFSALGITAGVHRLWSHRSYKASLPLRIFLAFGNSMAFQNDIYEWARDHRVHHKYSETDADPHNAVRGFFFSHVGWLLVRKHPDVIEKGRKLELDDLKADKVVMFQRRYYKPSVLLMCFFVPTFVPWYVWGESLWVAYFVPCLLRYALVLNATWLVNSAAH-MWGNRPYDSSINPRENRFVAFSAIGEGFHNYHHTFPFDYATSEFG-CKINLTTCFIDLMCFLGLAREPKRVSREVVLARAQRTGDSSH-------------------------
>UPI001C099CB4	387	0.509	3.825E-116	25	330	356	26	324	328
-------------------------TYREKEGPKPPR----RIVWRNVILMTLLHSGALYGL-MIVPSASILTLLWAVVCFFISALGVTAGAHRLWSHKSYKASLPLRIFLAFGNSMAFQNDIFEWARDHRVHHKFSETDADPHNAVRGFFFAHIGWLLVRKHPDVIEKGRKLDVHDLKADPVVMFQKEHYKVSVALACFAIPMFVPWYLWGESLWVGYFVPGLLRYATVLNATWLVNSAAH-MWGMRPYDHHINPRENRFVALSAIGEGFHNYHHTFPYDYATSEFGS-KLNFTTAFINLMCSLGLASDCKQASPEVVKARVQRTGDGSH-------------------------
>A0A6I9M677	387	0.522	3.825E-116	25	330	356	56	354	358
-------------------------SYEDEEGPPPKLEY----VWRNIILMALLHLGALYG-ITLVPSCKVYTCLFGFIYYVISALGITAGAHRLWSHRTYKARLPLRLFLIIANTMAFQNDVYEWARDHRVHHKFTETHADPHNSRRGFFFSHIGWLLVRKHPAVKEKGGKLDMSDLKAEKLVMFQRRYYKPSLLLLCFILPTLVPWYYWGETFVNSLCVSTLLRYAVVLNATWLVNSAAH-LYGYRPYDKNIESRENILVSLGAVGEGFHNYHHAFPYDYSASEYRW-HINFTTFFIDCMAALGLAYDRKKVSKAAVLARIKRTGDGSH-------------------------
>A0A3Q1AVD8	387	0.510	3.825E-116	10	330	356	84	396	400
----------DVLPE---GTREDAFDNTYKEKEGPKPP--RIVVWKNVVLMTLLHIGALYGMFL-IPSAAPLTLLWSVFCFLISALGITAGAHRLWSHRSYKATLPLRIFLGLANSMAFQNDIFEWARDHRVHHKYSETDADPHNAVRGFFFAHVGWLLVRKHPDVIEKGRKLELNDLLADKVVMFQRKYYKLSVLLFCFFIPMSVPWYLWGESLWVAYFVPALLRYTLVLNATWLVNSAAH-MWGNRPYDKNINPRENKFVTFSAIGEGFHNYHHTFPFDYATSEFG-CKLNLTTCFIDFMCFLGLAKDRKRVSHELVMARIQRTGDGSH-------------------------
>A0A8C2YG13	387	0.495	3.825E-116	14	330	356	267	588	592
--------------EKDFlthdaVAAERGMvddlfdeTYREKEGPRPPVVY----VWRNIILMSLLHLGAIIGL-TLIPYAKIQTLAWAILCFMLSALGITAGSHRLWSHRTYKATLPLRIFLTIVNSMAFQNDIFEWARDHRVHHKFSETDADPHNAMRGFFFSHIGWLLVRKHPDVIEKGQKLDLSDLKADKVVMFQRRYYKPSVVLLCFTVPTVVPWYFWDESIIISFFIPAILRYTLGLNATWLVNSAAH-MFGNRPYDQNINPRENPLVSVGALGEGFHNYHHTFPYDYSASEYGW-RFNLTTAFIDLMCLLGLASDRKRVSKEVIMARKMRTGDGSH-------------------------
>UPI00193D26A4	386	0.527	5.237E-116	35	326	356	26	315	320
-----------------------------------KTDYEQKIVWKNVIIFMYIHIAGIYGLYLCIFRVKYWTFIWFTIVGVASGFGITVGAHRLWAHRSYKAKWPLRLILMIFNTIAFQDDIYQWVRDHRVHHKFTDTDADPYNVRRGFFFSHMGWLLVRKHPDVKNKGATVDCSDVAQDPIVAFQRKWYLYLMPFCCFIVPALIPWLVWNESLWYSSHVAVF-RYCLGLHCTWTVNSIAH-IWGMKPYNKSLTAAENIVVSIVAVGEGWHNYHHVFPWDYKAGEFGNYKINLSTAVIDFFAYLGLAYDLKTAPADMIKKRVLRNG-----------------------------
>T1I0V7	386	0.486	5.237E-116	14	349	356	10	344	347
--------------ECDVL---RPLSEEIKElSPEQKVPYVSRIRWPDLFAQIFIHAGAFYGLFLVFTSAQWATTLWTFFMIYSSGLGITAGAHRLWSHKSYKAKWPLRLLLAFLFTISGQRHIYVWALDHRVHHKYSETDADPHDARRGFWFSHVGWLFLTPHPEVVIKRAAVDMSDLDRDPIVVWQRRLYIPLFALLCVALPVWVPYYFWNETLVNSYFLAFHVRFATTLNIAYSVNSFAH-MYGNKPYDKNIMPTESIGVAIGALGEGWHNYHHVFPWDYKTSEFGSYKMNLTTGFIDLCARYKLATERKSASKEMVKRRALRTGDGSWHpgLWGYGDTDQPQEEIDEIE------
>UPI00062367EA	386	0.464	5.237E-116	10	351	356	28	361	367
----------GSISAKEQQTVRKDESTEV------KVEYVPRIKWLDLGAQIFIHAGGLYGLYLVFTQAKLLTTLWVFITIYISGFGITAGVHRLWSHKSYKAKWPLRLLLIFLFTITGQKDVYTWALDHRVHHKYSETDADPHDVRRGFFFAHVGWLFTTPHPDVVAKRNAVDMSDLEADPIVMWQKRLYIPLFALLTIGLPVFVPWYYWSESLWVSFWVNFNLRFGINLNIAFCVNSVAH-SWGQKPYDKNISPVENFAVSIAALGEGYHNYHHVFPWDYKTSELGDYSFNLSTAFIDAFARIGWVYDRKYVSPMMIRRRALRYGDGSH-IWGYGDVDISKEDKEELDMM----
>A0A6B2E7R7	386	0.490	5.237E-116	27	344	356	38	365	374
---------------------------EIKdeESSTDYTDFKPEIRWPDLLVQIFLHSGALYGLYLLF-SIKLYSFIWFVALIYGSGFGITAGAHRLWSHKAYKAKWTLRVLLVFLFTIAGQRDAYTWAHDHRVHHKYSETDSDPHNAKRGFFFAHVGWLFLTPHPKVVEKRKLIDMSDLEADPIVMWQKQYYVPLFALLAIAMPVFVPWYFWQEDLWISFWTMFNLRFCTTLNIAFFVNSAAH-MWGQRPYDKSINPAENITVAVAALGEGWHNYHHVFPWDYKTGELGDYKFNPTTGFIDFFAKIGWAFERKFVSRDMIARRAARCGDGTHyldseeahkdPVWGYGDKDIPSDD-----------
>A0A131YY89	386	0.546	5.237E-116	29	330	356	79	380	391
-----------------------------KEADKAVQPsFKTEVVWRNVVVFALLHSMALYGFYLAFTrKVKWQTAIFSFVWGICAGLGVTAGAHRLWSHRSYKARFPLRVVLMIFNCMACQNDLYEWTRDHRVHHKFSESDADPHNVNRGFFFAHVGWLMCKKHPDVMRKGKAVDCSDLLKDPVIRFQKAYYVPLTTFFCFYLSTVLPHHLFGETYWVSFFVATMLRYVISLNFTWLVNSAAH-LWGNRPYDKNISPAENRFVSWAAIGEGFHNYHHTFPWDYSTSELGW-KLNFTTFFIDTMAKLGLAYDLKTVPKDVVEKRKARTGDHSY-------------------------
>A0A6J2T0X3	386	0.460	5.237E-116	19	352	356	74	416	417
-------------------AASEVLAHQQKQQEEAEEEYIPQIRWPDLGAQSFLHAGALYGIYLLF-YAKLYTFLWVAVTILVSGIGITAGAHRLWSHKSYTASLPLRVLLAFAFSIAGQRDAYTWALDHRIHHKFSETDADPHNAKRGFFFAHVGWLFLTPHPKVIAKRKVIDMSDLEADPVVMFQRKYYIPLFALCSIVLPVMVPWYFWQESLWMSFWINFNMRFCWTLNVAFFVNSVAH-MWGRKPYDKNIMPVEAPLVSLVALGEGWHNYHHVFPWDYKTGEFGSYTLNITTGFIDFCARIGLASGRKFVSPDMIKRRAAKCGDGSrflsddyaHKdqVWGFGDRDLPREDLaELAKMQN---
>A0A5F7Z782	386	0.535	5.237E-116	25	330	356	140	438	442
-------------------------TYKDKEGPSPKVEY----VWRNIILMSLLHLGALYG-ITLIPTCKLYTCLWGLFYYVVSALGITAGAHRLWSHRSYKARLPLRLFLIIANTMAFQNDVYEWARDHRAHHKFSETHADPHNSRRGFFFSHVGWLLVRKHPAVKEKGATLDLSDLEAEKLVMFQRRYYKPGLLLMCFILPTLVPWCFWGETFQHSVFVATFLRYAIVLNVTWLVNSAAH-LFGYRPYDKNISPRENILVSLGAVGEGFHNYHHSFPYDYSASEYRW-HINFTTFFIDCMAALGLAYDRKKVSKAAVLARIKRTGDGSY-------------------------
>A0A1I8PJQ5	386	0.446	5.237E-116	14	352	356	100	449	450
--------------EENAVYKEVPITKEIQEAIEnevQAKEFKPEIKWLDLVAQLYLHLGAVYGFYLLF-SAKSQTWMWLVLAVWVSGIGITAGAHRLWSHKSYNASLPLRILLIFLFTIAGQRDAYTWALDHRIHHKFSETEADPHNAKRGFWFAHVGWLFLTPHPKVAEKRKVIDMSDLENDAVVMFQRKWFIPMFSIISIGLPVLVPWHFWGESLWRSFWICFNLRFTATLNAAFFVNSVAH-MWGSKPYDKNISPVESRLVSFMALGEGWHNYHHVFPWDYKTGEFGSYKLNITTAFIDFCAKLGLAKGLKSVSPDMVKRRAMKCGDGSrfltdeyaHKdaVWGYGDRDIPKDDLQELKGMN---
>A0A3Q2D323	386	0.526	5.237E-116	25	330	356	353	651	655
-------------------------TYREKEGKKPAR----ILVWRNIIMMSLLHIGALYGL-LLIPSASWLTLGWTAVCYMISALGVTAGAHRLWSHRSYKASFPLRVFLALGNSMAFQNDIYEWARDHRVHHKYSETDADPHNAKRGFFFSHIGWLLVRKHPDVIEKGRKLDLGDLRADPVVMFQRRYYKLSVVLLCFVVPTVVPWYFWGESLAVGYFVPGLLRFTVVLNATWLVNSAAH-MWGNRPYDKTINPRENPFVALSAIGEGFHNYHHTFPFDYATSEFG-CKINITTAFINLMCFLGLARDRKSVSRDMIAARIQRTGDSSY-------------------------
>A0A154PD55	386	0.624	5.237E-116	77	353	356	327	602	771
-----------------------------------------------------------------------------YWLYRVGATGVTAGAHRLWTHRAYKAKWPLQLLLMVMDTIAFQDSVIHWARDHRVHHKYSETNADPHNAKRGFFFSHIGWLLCRKHPDLIEKGNGIDISDLKSNPILAFQKKYYIILMPLLCFVMPTVVPVVCWGETWTNAYFVSGILRFVFTLNVTWLVNSAAH-LYGNKPYDRSINPSENKIVSLLAVGEGWHNYHHVFPWDYKTSELGGYKLNTTTAFIDFWAKLGLAYDLKVVPKKVIQKRVENTGDGSHELWGWGDKDQTQEDKEQTVVTSK--
>A0A8J6HB38	386	0.454	5.237E-116	24	354	356	4	349	922
------------------------TTTET-QTVQETTKYEWKLIWRNIILYTIMHVTGFYGLYLAVVSAQWKTILWTWIMLACALLGVTAGSHRLWCHKSYKAKLPLKIMLAIFHTLSLQNHIYDWARDHRVHHKYVDTDSDPHNSRRGFIFSHMGWLFIEQLPTVKEKLRGIDMSDLEADPVVMIQKKYYHLvWAPLIGFILPALVPWYYWNESFESSFYIASMLRYTLCTNISFLINSVAH-VYGTRPYDKNIRPTDGLVMALLTGGEGWHNYHHTFPWDYKTGEFGKYRTNSTSAFLDFMAGIGWAYELKSVSEEMIMKRVSRTGDGTrkfdkivdhgdHHhgdnlTWGWGDKDMKSEEYSFVDIKNPK-
>A0A8D2DNN4	386	0.504	7.170E-116	28	329	356	29	328	330
----------------------------GDRQERPgAREQRLNIVWRNVVLMSLLHLGAVYSL-VLIPKAKPLTLLWAYFCFLLTALGVTAGAHRLWSHRSYKAKLPLRIFLAAANSMAFQNDIFEWARDHRAHHKYSETDADPHNARRGFFFSHIGWLLVRKHPDVIEKGRKLDVTDLLADPVVQFQRKYYKITVVLMCFLFPTVVPWYIWGESLWNSYFLAAILRYTISLNGTWLVNSAAH-MYGNRPYDKHVSPRQNPLVTLGAIGEGFHNYHHTFPFDYSASEFG-LNFNPTTWFIDFMCLLGLATDRKRATKAMIEARKAKTGDGS--------------------------
>UPI0015AE7159	386	0.514	7.170E-116	10	330	356	17	330	334
----------DVVAEPS--TAEDVFDDTYKEKEGPKPPI--QIVWKNVALMSLLHIGALYGL-IIFPSASTLTLAWSVFCFLVSALGVTAGAHRLWSHRSYKASLPLRIILATANSMAFQNDIYEWARDHRVHHKYSETDADPHNAVRGFFFSHIGWLLVRKHPDVIEKGRKLELTDLKADKVVMFQRKYYKPSVVIMCFLVPMWVPWYFWGESLWVGYFVPGLLRYTLVLNATWLVNSAAH-MWGNRPYDHNINPRENKFVTFSAIGEGFHNYHHTFPYDYATSEFG-CKLNLTTCFIDLMCYLGLAQECKKVPRELVMARAQRTGDGSH-------------------------
>A0A7J8GF33	386	0.532	7.170E-116	25	330	356	57	355	359
-------------------------SYKDKEGPRPKLEY----VWKNIILMSLLHLAGLYG-ITLVPTCHVYTCLWGIFYYLMSALGITAGAHRLWSHRTYKARLPLRVFLIIANTMAFQNDVYEWARDHRVHHKFSETDADPHNARRGFFFSHVGWLLVRKHPAVKEKGALLDLSDLKAEKLVMFQRRYYKPAILLMCFILPTIVPCYFWGETLLHSFHVAVALRYVIVLNATWLVNSAAH-LYGYRPYDKTINPRENILVSLGAAGEGFHNYHHTFPYDYSTSEYRW-HVNFTTFFIDCMAALGLAYDRKTVSKAAILARVKRTGDGSY-------------------------
>A0A3Q3MLD6	385	0.509	9.817E-116	12	330	356	0	316	320
------------LPNGDVppeATREDVFDHTYKEKEGPKPP--VVIVWRNVILMSLLHISALYGIFL-IPSASSLTLLWSTLCFFISALGITAGAHRLWSHRSYKASLPLRVFLGIANTMAFQNDIYEWARDHRVHHKYSETDADPHNAVRGFFFAHIGWLLVRKHPDVIEKGRKLELNDLLSDKVVMFQRKYYKPSVLLMCFFIPTIVPWYMWGESLLVSYFVPALLRYTLVLNATWLVNSAAH-MWGNKPYDKNINPRENKFVTFSAIGEGFHNYHHTFPYDYATSEFG-CKLNLTTCFIDFMCFLGLAKDCKRVSHELVLARVQRTGDGSH-------------------------
>A0A8B9PKX2	385	0.490	9.817E-116	11	330	356	0	318	322
-----------VIPSGDLAGDRGmiddlfDETYHEKEGPKPPVRY----VWRNIILMSLLHLGGILGL-MLIPYAKIQTLAWAALCFLVSAVGITAGSHRLWSHRSYKATLPLRIFLTFANSMAFQNDIYEWVRDHRVHHKFSETDADPHNAKRGFFFSHIGWLLVRKHPDVIEKGQKLDLSDIRADKVVMFQRRYYKPSIVLLCFTVPTVVPWYFWEESLIISFFIPAILRYVLGLNATWLVNSAAH-MFGNRPYDQNINPRENTLVSLGALGEGFHNYHHTFPYDYSTSEFGW-HFNLTTAFIDLMCLLGLASDRKKVSKEVILARKMRTGDGSH-------------------------
>UPI00077FD8C3	385	0.465	9.817E-116	0	343	356	0	322	323
MAPNVVSTS---VQEEHH---------EHEPETKPLEP--VQIVWRNVFLFIGLHAAAIYGLYLVIAHATLTSWFYGVFLSFANGLGITAGAHRLWTHRSYKAKLPLRIFLAFCNCLALQNDIYEWSRDHRVHHKFAETNADPHNVNRGFFFAHMGWLMAKKQKDVIEKGKTVDISDIWADPVVRFQHRFYVPLAAICCFVIPSAIPYYCWNEDWYASVFGAGFLRYVLCLHFTWFVNSAAH-LWGNKPYDKYISATESKWVSAFAIGEGFHNYHHTFPWDYATSELG-YKYNFTTFFIDCMAYIGQAYDLKTTNPESIHQRKIRTGDGSYFI----DKD-HKE------------
>F1QG70	385	0.489	9.817E-116	0	330	356	0	322	326
MPDSDVKAP--VL-QPQLEAMEDEFDPLYKEKPGPKPP--MKIVWRNVILMSLLHIAAVYGLFL-IPSAHPLTLLWAFACFVYGGLGITAGVHRLWSHRSYKATLPLRIFLAIGNSMAFQNDIYEWSRDHRVHHKYSETDADPHNSNRGFFFSHVGWLLVRKHPEVIERGRKLELTDLKADKVVMFQRRFYKLSVVLMCFVVPTVVPCYMWGESLWIAYFIPTLLRYALGLNSTWLVNSAAH-MWGNRPYDGNIGPRENRFVTFSAIGEGYHNYHHTFPYDYSTSEYGW-KLNLTTIFVDTMCFLGLASNRKRVSKELILARVKRTGDGSY-------------------------
>UPI000441E51D	385	0.510	9.817E-116	25	330	356	20	327	328
-------------------------SAESPFGPKEetnnqKVQQKQNIVWRNVILMSLLHGGAVYSLFL-IPKAHLFTLIWAYICFVVTALGVTAGAHRLWSHRSYKARLPLRIFLAAANSMAFQNDIFEWCRDHRVHHKYSETDADPHNAQRGFFFSHIGWLFVRKHRDVIEKGRKLDFSDLLEDPVVSFQRKYYKISVVLMCFVIPTLVPWYFWGESFWNSYFLASVLRYTISLNVAWLVNSVAH-MYGNRPYDKNINPRQNTLVTFGAIGEGFHNYHHTFPFDYSASELG-LKFNPTTWFIDFMFWLGLVTERKQAPKEMIQARKERTGDGTY-------------------------
>A0A6J0UDY5	385	0.518	9.817E-116	31	329	356	31	326	328
-------------------------------GGEEKVGRNQEIVWRNVILMALLHIGAVYALFL-IPKAHLFTLIWAYLCFLMSALGVTAGAHRLWSHRSYKAKLPLRIFLAAVNSMAFQNDIFEWARDHRVHHKYSETDADPHNAQRGFFFSHIGWLFVRKHRDVIEKGRKLDYSDLLEDPVVMFQRKHYKISVVLMCFVVPTLVPWYFWRESLWNSYFLASILRYTISLNVAWLVNSAAH-MYGNRPYDKTINPRQNPFVTFGAIGEGFHNYHHTFPFDYSASELG-LKFNPTTWFIDFMFWLGLVTDRKKTPKEMVEARKERTGDGS--------------------------
>UPI001C4AD7A9	385	0.519	9.817E-116	25	330	356	54	352	356
-------------------------TYREKEGPKPVTRY----VWRNIILMALLHLSGLYSICL-IPSAKPLTLLWALLCFVLSGLGITAGAHRLWSHRSYKATLPLRIFLAIINSMAFQNDIYEWARDHRAHHKFSETDADPHNASRGFFFSHIGWLLVRKHPDVIEKGKKLDLSDLKSDKVVMFQRRYYKASVVIMCFLIPSFVPWYYWGESFYNSFLIAAILRYTVILNATWLVNSAAH-MYGNRPYDKHINPRENHFVVFGALGEGFHNYHHTFPFDYSTSEFGA-RWNFTTGFIDFMRYLGLASDCKKVSKEIILSRKIRTGDGSH-------------------------
>UPI0018A0742C	385	0.532	9.817E-116	24	329	356	56	354	359
------------------------SSYQDKEGPKPKFEY----VWRNIILMSLLHLGALYG-IVLFPTCQIYTYLWVIFYYCVSALGITAGAHRLWSHRTYKARLPLRVFLIIANTMAFQNDIYEWARDHRAHHKFSETDADPHNARRGFFFSHVGWLLVRKHPAVKEKGGLLDLSDLKAEKMVMFQRRHYKVGILLMCFILPTLVPYYFWGETFQHSLFVATLLRYAIVLNVTWLVNSAAH-LYGYRPYDKNINPRENILVSLGAVGEGFHNYHHTFPYDYSASEYRW-HLNLTTFFIDCMAALGLAYDRKKVSKATILARIKRTGDGS--------------------------
>UPI001EF79849	385	0.443	9.817E-116	0	339	356	8	357	361
MAPNiVSDSPaLGVEFQKvegckqDNIVIPKEVPTISK---KPKKSsegrfwFETTLIWPNIISITVLHLTGIYMAYTIPFQCRIPTLFWGLFIGISSGFGVTGGVHRLWSHRSYKAKWPLRVILAICYSIAGQNTIFDWVRDHRVHHKYTETDADPHNSNRGFFFAHVGWLMMRKHPEVIRRGRQVDMTDILSDPVVQFHQRYFWQMKLLLCFIIPIVVPVYFWNETWYISVMSQVFIRYIAGLNFTWLVNSAAH-MWGSKPYDTGISPTENLGVAIVAMGEGWHNYHHVFPWDYKAAELGNYSVNVTTFLIDMFAKIGWAYDLKQPSAALVRKVAEKHGDGSHHEWHEADEP----------------
>A0A1J1HJL8	385	0.439	9.817E-116	34	346	356	58	400	1330
----------------------------------PGPEYKMELVWRNIIIFILLHIGAVYGYY--TPKRSWNTIIFTLLYGFSGGFGITAGSHRLFAHKAYKANKALKVLLLYFQTIAFQNSVYEWARDHRVHHKFTDTNADPHNSRRGFFFSHIGWLLCKKHPDVKKFGAKVDMSDLEADPLIMFQHKHFLRLMVVISIIIPTLIPWLCFGETFRASFFLGSVYRYIVSLHITWLINSAAH-MYGMKPFDKNISPADSRLVGFLAFGEGFHNFHHVFPWDYKTSELGTYYFNFTTGFLDFFARIGWATELKTVSDELIRKRILRTGDGSHKyskiksnqermmayikdrttdengnhvhheedaIWGWDDQALPEEDKK---------
>A0A2I3LW05	385	0.500	1.344E-115	27	329	356	24	328	330
---------------------------ESSEGgggpERPgARGQRQNIVWRNVVLMSLLHLGAVYSL-VLIPKAKPLTLLWAYFCFLLAALGVTAGAHRLWSHRSYKAKLPLRIFLAVANSMAFQNDIFEWSRDHRAHHKYSETDADPHNARRGFFFSHIGWLFVRKHPDVIEKGRKLDVSDLLADPVVRIQRKYYKISVVLMCFAVPTLVPWYIWGESLWNSYFLASILRYTISLNVAWLVNSAAH-MYGNRPYDKHISPRQNPLVALGAIGEGFHNYHHTFPFDYSASEFG-LNFNPTTWFIDLMCWLGLATDRKRATKPMIEARKARTGDSS--------------------------
>UPI001B3B0C55	385	0.523	1.344E-115	18	330	356	22	329	333
------------------ATREDAFDHTYKEKEGPKPP--MIIVWRNVILMTLLHLSAVYSVFL-IPSASHLTLLWAVFCFLVSALGVTAGAHRLWSHRSYKASLPLRIFLGIANSMAFQNDIFEWARDHRVHHKYSETDADPHNAVRGFFFAHIGWLLVRKHPDVIEKGRKLELSDLLADRVVMFQRRYYKPSVLLMCFFIPTFVPWYLWGESLWVAYFIPALLRYALVLNASWLVNSAAH-MWGNRPYDKNINPRENKFVTFSAIGEGFHNYHHTFPYDYATSEFG-CKLNLTTCFIDFMCFLGLAKDRKRVSHELVLARIQRTGDGSH-------------------------
>A9YRX6	385	0.543	1.344E-115	37	338	356	27	325	337
-------------------------------------PRKYQIVYPNLFTFGYWHIAGLYGLYLCFTSAKWQTMIFSFILFVLAEIGVTAGAHRLWAHKTYKAKLPLQILLMILNSIAFQNSAIDWVRDHRLHHKFSDTDADPHNATRGFFYSHVGWLLVRKHPEVKRRGKELDMSDIYNNPVLRFQKNYAIPFIGAVCFGLPTLIPVYCWGETWSTAWHI-TMFRYVMNLNVTFLVNSAAH-IWGKKPYDKKILPAQNIAVSIATCGEGFHNYHHVFPWDYRAAELGNNSLNVTTKFIDFFAWIGWAYDLKTVSQDMIKHRALRTGDGSN-LWGLEDK-----------------
>A0A1Y1MPN0	385	0.510	1.344E-115	34	349	356	37	353	362
----------------------------------PNEEFVPNIKWPDLIAQLFIHGGCIYGVVLMFSSAKLLTSLFVFVTIYTSGFGITAGVHRLWSHKAYKAKWPLRLILVFLFTITGQKHIYAWALDHRVHHKYSETTSDPHNAKRGFFFSHVGWLVLTPHPDVVKKRKIIDMSDLEADPIVMWQKRYYPILFLLLTVGLPVAIPVYFWEETIWNSFWICFNTRFCITLNIAFCVNSLAH-MWGYKPYDKDINPVENMIVSIAALGEGWHNYHHVFPWDYKTGEFGS-RLNLSTQFIDFFAKLGWAYDLKYASPEMISRRARKSGDGTHietHLWGYGDEDIEIEDKKELE------
>A0A6J2YWE3	385	0.465	1.344E-115	28	353	356	44	389	393
----------------------------TDYGENRTNDWNIQIVWRNVVIFIILHTLALYSIGLVLFGFyNWKTLLFTYIYTVFSGFGITAGAHRLWAHRTYKANLPLRIFLMLAQSAALQNDIHEWSRDHRVHHKFTDTNADPHNASRGFFFSHIGWLMCKKHKDVFEKGKTVDMSDVLGDPVVQFQIKYYILLIIIMTLCIPTFIPWYFFGETLWMSFVICMG-RYVVSLNGTWLVNSAAH-IWGNKPYERDIKPTENKSVSIIAFGEGWHNYHHIFPWDYKAAELGNYRLNFTTAFLDLMEKIGWATELKTASKSMIRRRATRTGDGSWSvtekieetnminakdnhhldsIWGWGDKDMKQTEANEIRKFNR--
>A0A023ERD9	385	0.473	1.344E-115	32	351	356	59	391	394
--------------------------------PKPnasSEEFRSQIRWPDFFAQLFLHLGGLIGLWYLVTlQTKLYTALWTLALVWASGLGITAGAHRLWSHKSYKAKWPLRLLLMFLFTICGQRDAYTWAHDHRVHHKYSETDADPHNAKRGFFFAHVGWVFLTPHPEVVAKRKIIDMSDLEADPIVMWQKRYYIPLFALLAIGIPVFIPYYYWSENFWIAFWVCFTLRFITTLNIAFFVNSVAH-MFGNRPYDKNISPVENLSVAIAAMGEGWHNYHHVFPWDYKTGELGSYMFNVTTGFIDAFARLGLAYDRKSVSPQIIERRAAKYGDGTrfltdeyaHkdPVWGFGDEDISKDDLEDIELL----
>A0A3Q0TA02	385	0.505	1.840E-115	15	330	356	1	315	319
---------------PDFLVLDkdnlNAFDTTYKEKEGPKPP--RIIVWRNVISMSLLHAGAVYGLF-VIPSASRLTLLWTALCFFISALGVTAGAHRLWSHRSYKATLPLRIFLGVANSMAFQNDIFEWARDHRVHHKYSETDADPHNAVRGFFFAHIGWLLVRKHPDVIEKGRKLELTDLLADKVVMFQRKYYKLSVLLMCFFVPSFVPWYLWGESLWVAYFVPTLLRYTLVLNAAWLVNSAAH-MWGNRPYDTNINPRENKFVTFSAIGEGFHNYHHTFPYDYAASEFGS-KLNFTTCFIDFMCFLGLAKDRKRVSHEMVQARVQRTGDGSH-------------------------
>A0A7I8W789	385	0.498	1.840E-115	0	339	356	0	331	335
MPPrNLNK--YNVVTEDDDKDELEAVTTDQKKSQEAP---PMQIVWRNVIWMIYLHLAAVYGAYAMF-YVKWQTWIWFAATYAMSGLGITAGAHRLWSHRSYKAKLPLRIILVIWNTMAFQNDIIEWSRDHRAHHKYSETNADPHNAKRGFFFSHVGWLLVRKHPEVKEKGKKINMDDLLADPLLRLQRKFYVPAMIFLCFFFPALVAWYFWGENWWTAFFTVGILKYTCVVNATWAVNSVAH-LFGNKPYDKDINPVETLGVVVAAMGEGYHNYHHTFPQDYSASEYGWGR-NITTAFIDFCALIGQAYGMKKISPEMIKRRKERTGDGSSG-FGYLDPP----------------
>A0A7D5UMJ6	385	0.492	1.840E-115	0	342	356	0	328	338
MAPNTekNNAVLQEVNGLEKLVAPQAA------------PRKFDIVYQNLITFGYWHVAAIYGIFLCFTSAKWATILFAFFLFVVATIGLTAGAHRLWSHKSYKAKLPLQIILMVMNSIAFQNTATNWVRDHRLHHKFSDTDADPHNATRGLFYSHVGWLLVKKHPEVKKRGKLIDMSDIYDNPVLRFQAKYAVPFIGAVCFVLPTLIPMYFWGESLNNAWHI-NMLRYVCNLNVTFLVASAAH-SWGYKPYDKNILPTDKVATFIVTLGEGFHNYHHVFPWDYRSAELGN-TFNPTTKFIDFFARIGWAYDLKTVSDELIRSRVKLTGDGTN-LWGWDDEDMAE-------------
>UPI001ED8BF94	385	0.527	1.840E-115	36	346	356	13	324	339
------------------------------------RPFRASFKWPDLCAQVLIHGGCLYGFYLIFASARVYTTIWAFFVLYASGFGITAGAHRLWSHRAYKAKWPLRLLLVFLFTITGQRHVHAWALDHRVHHKYSETDADPHNAKRGFMFAHVGWLVLSPHPDVVEKRSSIDMKDLDDDPILVWQKRLYIPLFALLAIGLPVWVPCALWNEKLVESLMVNFFFRFCVTLNIAFFVNSAAH-MWGNKPYDRSISPVENIAVSIAALGEGWHNYHHVFPWDYRTAELGNYSLNITTAFIDFFAWIGWAYDLKTVSSDMVQRRAKRTGDGsySHALWGWGDSDIPAEDYE---------
>A0A2A4JEX0	385	0.498	1.840E-115	22	350	356	14	337	339
----------------------DATAEEDHKSNVPSK-WQWEIVWERVAFAIIMHIGGFYGAYLFFTEAKWQTCLFTIFLHVAMATSVTAGAHRLWSHRAYKAKLPLKILLLTFFTMAYQNTVMVWARDHRAHHKYCDTDADPHNSNRGFFFSHIGWLLVRRHPAV--RANKIDLSDLFEDPLLRFQNKYYLWVVPFLTVLTPIYVP-TLWGEKKMVALFVCLFLRYIMTVHVFFIVNSVAH-KWGTKPYDKSIKPVETKLVSFFAAGEGFHNYHHAFPWDYKTAELGGYLFNTSRLFIDLMAKIGWAYDLKSVPSDMIERRVKRTGDGSHPVWGWDDPDLSAEDRKSAIV-----
>UPI001F4FC18E	385	0.496	1.840E-115	20	333	356	11	325	345
--------------------PEEDACARVDEtpGREPSKPYVRQIYWTNVVGIAALHLAALWGITWTPFYAKVLTILWAIFLGGAGGFGVTAGAHRLWTHRAYKATWPARVILMVCYCIAGQNPLYDWVRDHRVHHKFSETDADPHNARRGFFFAHVGWLMMRKHPEVVRRGKQIDMSDILADPVVRFHQKYFRPLKFMLCFYLPVMIPVWLWAEDWYLSLVVNAIIRYACSLNFTWLVNSAAH-IWGNKPYDRRISPVENRLVAFLAMGEGWHNYHHAFPWDYKAAELGAYGFNVTTLFLDLFARLGMVYDRRVPSEDLVRRTALMNGDGSHPVY----------------------
>UPI0018A7060A	385	0.498	1.840E-115	1	330	356	4	337	346
-APEQTKAP-DLLEEEqphhHHNLEEREIHIDLRKIYADLRNLDWsKVVWRNVTLFALLHIYSVYGLYLALFSVQWKTLVFSVVLYFMAALGITMGAHRLWSHRSFKASLPLRIVLAIFQTIAFQNDIYEWARDHRVHHKYSETDADPHNARRGFFFSHMGWLMYRKHPSVIARGKGLDLSDLQNDKVVMFQRKFYLPLVVTACFVLPTVIPWWYWDEHLANALMVAGFLRYTIVLHITWFVNSLAH--WvGTKPYDKSIYPSQNPMVAYLALGEGWHNYHHVFPWDYRTAELgGLVNYNITSLVIDFCYKIGLASDLRTVTPAMIERRIQRTGDGSY-------------------------
>A0A8C8VQP2	385	0.513	1.840E-115	25	330	356	51	349	353
-------------------------SYREKEGPKPVKIY----VWRNIIFMSLLHLGGLYGLWL-IPVAKPLTLMWAVLCFLVSALGITAGAHRLWSHRTYKASLPLRIFLTIANSMAFQNDIYEWARDHRVHHKFSETNADPHNAKRGFFFAHIGWLLVRKHPEVIQKGQKLDLADLKADKVVMFQRRFYKLSVVVMCFLFPTLVPWYFWGESFSNSFFVPAILRYVLVLNASWFVNSAAH-MFGSRPYDRNINPRENPLVTFGALGEGFHNYHHTFPYDYAASEFSW-HYNFTTAFIDLMCFLGLASDRKQVSKEVILARKIRTGDGNH-------------------------
>A0A0A7HRT0	385	0.490	1.840E-115	1	330	356	35	352	356
-APQYAEA--DVRPEID--DTHDPSY-QDEEGPPPKLEY----VWRNIILMTLLHTGALYG-ITLVPTCKFYTVLWAYLYYVVSALGITAGAHRLWSHRTYKARLPLRIFLIMANTMAFQNDVYEWARDHRAHHKFSETHADPHNSRRGFFFSHVGWLLVRKHPAVKEKGGLLDMSDLKAEKLVMFQRRYYKPGLLLMCFILPTLVPWYCWGETFLHSLYVATFLRYAVVLNATWLVNSAAH-LFGYRPYDKNIESRENILVSLGAVGEGFHNYHHAFPYDYSASEYRW-HINLTTFFIDCMAALGLAYDRKKVSKAAVLARIKRTGDGSY-------------------------
>A0A8D2J1V6	385	0.519	1.840E-115	25	330	356	54	352	356
-------------------------SYREKEGPKPAKIY----VWRNIILMSLLHLSAVYAVF-TIPSAKVLTLLWVLLCFTLSGLGITAGAHRLWSHRSYKASLPLRIFLAIINSMAFQNDIYEWARDHRVHHKFSETDADPHNASRGFFFSHIGWLLVRKHPDVIEKGQLLDLSDLKADKVVMFQRRHYKASVVIMCFLVPPLVPWYFWGESYFNSFLLAAILRYTLILNATWLVNSAAH-MYGYRPYDKTINPRENPFVVFGALGEGFHNFHHTFPFDYSASEFG-LRWNFTTGFINLMCYLGLASDCKKVSKEVVLARRIRTGDGSH-------------------------
>UPI001E1B2FA5	385	0.527	1.840E-115	22	330	356	54	354	358
----------------------DPSYQDAK-GPPPKLEY----VWRNIILMALLHVGALYG-ITLVPSCKYHTWIWAYFCYVFSALGITAGAHRLWSHRTYKARLPLRVFLILANTMAFQNDVYEWARDHRAHHKFSDTHADPHNSRRGFFFSHVGWLLVRKHPAVKEKGALLDMSDLKAEKLVMFQRRYYIPGLLLMCFILPTLVPWYFWGETFQHSLFVATFLRYAVVLNATWLVNSAAH-LYGYRPYDKNIQSRENILVSMGAVGEGFHNYHHAFPYDYSASEYRW-HINFTTFFIDCMAAIGLAYDRKKVSKASILARIKRTGDGSH-------------------------
>A0A5A9PSF5	385	0.509	1.840E-115	5	330	356	45	356	360
-----RSEPDSVEDVFDH-------TYEEKAGPKP----PMSIVWRNVILMTLLHTAALYGIFL-IPSAQPLTLLWALLCFVLSALGITAGAHRLWSHRSYKASLPLRLFLVTCNSMAFQNDIYEWARDHRVHHKFSETDADPHNALRGFFFSHIGWLLVRKHPDVIEKGRKLELGDLKTDEVVMFQRRYYKPLVLLMCFVVPMAVPCCLWGETLWVAYFVPAILRYMLALNATWLVNSAAH-MWGNRPYDSTINPRENRFVTFSAIGEGFHNYHHTFPYDYATSEYGW-KINLTTCFIDLMCFLGLASQRKRVSKEVVMARVQRTGDKSH-------------------------
>A0A6P7G106	385	0.495	1.840E-115	33	352	356	69	407	413
---------------------------------RKAPKYKWEIVWRNVLAFVLLHSVGTYGIYcMLLGRVKIFTIAFNILFAVFAGLGVTAGAHRLWAHRTYKAKFPLRLLLAFFHTAALQNDIHEWVRDHRVHHKFTDTDADPHNASRGFFFSHIGWLMLRKHKDVLEKGKTVDMSDVESDPVVMFQKKYYVFLVTMLTFLVPAHIPWYFWKENYLLAW-YMCIFRYALSLNITWLVNSAAH-IWGTKPYDNTIGPTENKYVSALGFGEGWHNYHHTFPWDYKAAELGDYKLNYTTAVLDFMSRIGQAYDLKTASMEMVKKRVARTGDGSwtngkvegesnkdhhhhtHEecVWGWGDKDMDEEEIRDVREFN---
>A0A1J1HJL8	385	0.427	1.840E-115	0	354	356	937	1326	1330
MAPNQvgmvekttnNESENGnLLNRSNkiIKDRPNALPYDTKPGEKP---YKLEIVWRNVIAFIYLHGAAAYAVYaLPLRASTWWT---AFFFAIIGSFGISSGAHRLWAHKCYKANLPMKIMLLYFQTIAFQNCVIEWVRDHRVHHKYSDTNADPHNASRGFFFSHMGWLMCKKHPDVKKYGAKVDMTDLESDPMLRFQQKYYLILMPICSFVIPMMVMHYCFGEEWRLTYYW-NLFRYVVTLHITWSINSVSH-IWGSKPFEKDIAPTDTYIIGFLAFGEGWHNYHHVYPWDYKVSELPRYWCNFSIGFLDFFAWLGWATDLKTVSDEMIRKRVLRTGDGSHRyaieaktakelvetynnnnnnndphehvdtLWGWGDDDMDSDEKKDVKILHPK-
>A0A4Y2NE15	384	0.477	2.520E-115	0	330	356	0	314	324
MAPNVVSS--TV-PEEHH---------EPQQETKPLEP--VQIVWRNVLLFIALHTAALYGLYLVILNAALTSWFFGVFLCFLSGLGVTAGAHRLWTHKAYKAKLPLRIFLAFCNCMALQNDLYEWARDHRVHHKFAETNADPHNVNRGFFFAHMGWLMAKKQKDVIEKGKTVDISDVWADPVVRFQHRFYVPLCALVCFIIPAAIPYYCWGEKLWVSFFGAGFTRYVVCLHFTWFVNSAAH-MWGNKPYDKNISAVENKWVSALAIGEGFHNYHHTFPWDYSTSELG-YKYNFTTLFIDCMAYIGQAYDLKTASKESVQQRKSRTGDGSY-------------------------
>A0A1V9XZX0	384	0.562	2.520E-115	37	326	356	29	316	333
-------------------------------------DYRVKLVWRNVVLMLYLHVASAYGLYLMATQAMWYTVIWAYMMYFCSCLGITAGAHRLWAHRTYKAKTPLKIILAFLQSMAFQNHILEWARDHRVHHKYSETDADPHNAKRGFFFSHVGWLLCRKHPDVIEKGRKIDLSDLYADPVVMFQKRHYLKSVVFCCFIFPAAVPMLFWGETFFNAFVVCSLTRYCASLNVTWLVNSAAH-MWGEKPYDKNINPVENWGVSVGAIGEGWHNYHHTFPHDYKAAELP-YTLNPTTLIIDLFALIGWAYDRRTVSPETIKARKMRTG-----------------------------
>D2SNV3	384	0.543	2.520E-115	37	334	356	27	321	336
-------------------------------------PRKYQIVYPNLITFGYWHIAGLYGLYLCFTSAKWATILFSYFLFVVAEIGITAGAHRLWAHKTYKAKLPLEILLMVLNSIAFQNSAIDWVRDHRLHHKYSDTDADPHNASRGFFYSHVGWLLVRKHPEVKKRGKELNMSDIYNNPVLRFQKKYAIPFIGAVCFVLPTLIPVYCWGETWSNAWHI-TMLRYIMNLNVTFLVNSAAH-IWGYKPYDAKILPAQNVAVSVATGGEGFHNYHHVFPWDYRAAELGNNSLNLTTKFIDFFAWIGWAYDLKTVSEDMIKLRTKRTGDGT-DLWG---------------------
>UPI0015B11DD6	384	0.505	2.520E-115	11	329	356	22	341	343
-----------VLQNEERVAAE-PATAEmhqaseaLKEDAKGKRA--QNIVWRNVILMTLLHIGAVYSL-LLIPKAHPLTWIWSYLCFLITALGVTAGAHRLWSHRSYKAKLPLRIFLAAANSMAFQNDIYEWSRDHRVHHKYSETDGDPHNAKRGFFFAHVGWLFVRKHRDVLEKGKKLDFSDLLADPVVVFQRKYYNTSVLVMCFLVPTVVPWYFWGETLWNSYFLSSILRYTISLNVTWLVNSAAH-MYGNRPYDKDISPRENRFVTFGAIGEGFHNYHHTFPFDYSTSEFG-LRFNPTTCFIDLMCWLGLASNRKRASSEMIQARKLRTGDKS--------------------------
>A0A286XWX6	384	0.536	2.520E-115	27	330	356	58	354	358
---------------------------EDEEGPIPKLEY----VWRNIILMGLLHVGALYGIAL-VPSCKFYTWLWAFGYYIVSGLGITAGAHRLWSHRTYKARLPLKIFLVIANTMAFQNDVYEWARDHRAHHKFSETHADPHNSRRGFFFSHVGWLLVRKHPAVKEKGGLLDMSDLKAEKLLMFQRRYYIPGLLLLCFIFPTLVPWYCWGETFLNSLCVATFLRYALVLNATWLVNSAAH-LYGYRPYDKNINSRENILVSLGAVGEGFHNYHHSFPYDYSASEYRW-HINFTTFFIDCMAALGLAYDRKKVSKAAVLAKVKRTGDGSY-------------------------
>A0A8C8ZER2	384	0.532	2.520E-115	25	328	356	57	353	359
-------------------------TYQDEEGPRPKLEY----VWRNIILMSLLHLGALYG-ILLIPTCKMYTWLWGLFYYFISALGITAGAHRLWSHRTYKARLPLRLFLIIANTMAFQNDVYEWARDHRAHHKFSETDADPHNSRRGFFFSHVGWLLVRKHPAVIKKGGTLDLSDLKAEKLVMFQRRYYKPAVVVMCFLLPTWVPCYFWGETFLHSALVATFLRYAAVLNATWLVNSAAH-LYGYRPYDKNINPRENILVSLGAVGEGFHNYHHTFPYDYSSSEYRW-HLNITTCFIDCMAALGLAYDRKKVSKATVLARIKRTGDG---------------------------
>UPI0005F4ED19	384	0.493	2.520E-115	38	352	356	49	376	382
--------------------------------------YEWKIVWKNVISIAYLHIGALYGVYLLFTVAKLYTFLWSVAWSIISVLGVTGGAHRLWAHRTYKAKVPLRVILMILQTAAFQNHIYEWVRDHRVHHKFMDTDADPHNSKRGFFFSHVGWLLIRKHPDVISKGATVDLSDLEKDPVVVWQRKYYAIIMPLFCFVMPMCIPVYFWNEKPVYAWYV-ALLSYIIQVNGTWCVNSAAH-LWGMKPYEKTISATDSSHGGFV--GEFWHNYHHVFPWDYKAAELGRYRVNFTCAVIDFFAWLGWAYDLKTVRHDLIKKRAARTGDNSiyelqsdlndecHHtqekiVWGWDDADMSLEDKQGAEILN---
>UPI00193D4630	384	0.519	2.520E-115	25	330	356	369	669	672
-------------------------KVSTKEL--DKTHYELKIVWRNVIIFTFIHLAAIYGLYLYLFRAKCLSFIWFTLVGFAGGFGITVGAHRLWAHRSYKAKWPMRLILMIFNTVAFEDDIYQWVRDHRVHHKFVDTDADPYNVRRGFFFSHMGWLLVRKHPDVIKKGATIDCSDVIQDPIVAFQRKWYMYLMPLCCFIIPALIPWLAWNENLWYSWYIAVF-RYCTSLHLTWMVNSVAH-MWGMKPYDKSLTATNNVGVGIFAFGEGWHNYHHVFPWDYKASEFGNYRCNFSTAFIDFFAYLGLAYDLKTVPADMIKKRILRNGE-VH-------------------------
>A0A6P3FNF6	384	0.503	3.450E-115	28	329	356	8	306	308
----------------------------GPEGPRARGQQRLTVVWRNVVLMGLLHAGALYAL-LLVPRAQPLTLLWAYFCFLVTALGVTAGAHRLWSHRSYKAKLPLRIFLAAANSMAFQNDIFEWARDHRAHHKYSETDADPHNARRGFFFSHIGWLLVRKHPDVIEKGRKLDVADLLADPVVQFQRKYYKISVVLLCFVVPTLVPWYTWGESLWNSYFLAAILRYAVALNSTWLVNSVAH-MYGNRPYDKHISPRQNPLVALGAIGEGFHNYHHTFPFDYSASELG-LNFNPTTWFIDFMCFLGLATDRKRATKPMIEARKVKTGDGS--------------------------
>E2AX07	384	0.546	3.450E-115	27	324	356	4	303	310
---------------------------EIDEKVPAKKqrtiDYKWEIVWRNVIIFIYIHLSCLYGLYLTLFYAKLWTFIWHFAIGIISGIGVTAGAHRLWCHRSYKAKWPMRFILMIFQTTAFQNHIYEWVRDHRVHHKFTDTDADPYNACRGFFFSHIGWLMVRKHSDVIRKGATIDMSDLDQDPLVVFQKKWYLYLMSFCCFIVPTVIPWWTWGENLWFAWHIAV-ARYCINLNITWSVNSAAH-IWGVKPYDKSITSTDNASVSFITFGEGWHNYHHVFPCDYKAAEFGNYKLNFTTALIDFCAYLGLAYDLKTASADMVKKRILR-------------------------------
>C3ZRD7	384	0.492	3.450E-115	16	331	356	5	317	325
----------------DFG---PPVHMEvTKDLPSPtAQDGKappTQIVWRNVVIMSLLHMGAIFGLFL-LPSAHPYTLMWAVICYSLSALGVTAGAHRLWAHRSYKARLPLRIFLAIINCMSLQNDIYDWSRDHRVHHKYSETPADPHNAKRGFFFAHIGWLLVRKHPDVITKGKQIDLTDVLNDPVVKVQRKLYAPAAVLMCFIIPTLVP-SLWGESLVTAFFI-SVLRYVLALNATWLVNSAAH-MWGNKPYDKFINPSQNFPVAVLAMGEGWHNYHHTFPYDYATSELGW-KVNPTTVFIDFMARLGLAYDRKKVSPNVIRARVSRTGDGTWE------------------------
>UPI000718FA31	384	0.507	3.450E-115	39	353	356	0	326	329
---------------------------------------KWNIDWFNVIFLIYFHIACLYGIYFNLTSLKLYTAILAIITIPASILGITAGAHRLWAHKAYKAKWPMRIILMILESLAFERPIYIWVRYHRIHHKYTDTDADPHNSKRGFFFSHFGWLMLKKHPEVIKKGATIDMSDLEKDPLVMWQLKYANIFMSLVCFVIPTLIPVFFWGESLMNAWYATTI-RYIISLNAILLVNSAAH-MWGTKPYDNSISPTNSLSIGIAALGEGWHNYHHVFPWDYKASELGNYKVNLTTAFIDGFTKLGWAYDLKTVSHEMIEKRACRTGDGTsyqhvddqHEhkynnsIWGLDDPDIITEDLQDATILDK--
>A0A2Y9I723	384	0.501	3.450E-115	21	329	356	24	328	330
---------------------EGSEAGGGQQGPG-ARGPRQNIVWRNVVLMSLLHLGAVYSLAL-IPTAKPLTLLWAYFCFLLTALGVTAGAHRLWSHRSYKAKLPLRIFLAAANSMAFQNDIFEWARDHRVHHKYSETDADPHNARRGFFFSHIGWLFVRKHRDVIEKGSKLDFTDLLADPVVRFQRKYYKITVVLMCFVIPTLVPWCFWGESLWNSYFLASILRYTISLNITWLVNSAAH-MYGNRPYDKHISPRQNPLVTLGAIGEGFHNYHHTFPFDYSASEFG-LNFNPTTWFIDLMCWLGLATDRKRATKPMIEARKAKTGDGS--------------------------
>UPI001590E239	384	0.471	3.450E-115	0	329	356	15	334	336
MPPSSSSSSSGE--------GRDGSSADSAPGRSPGKvGHKQEIVWRNVILMALLHVGAAYSL-VLIPRAHLFTLMWAYLCFFVTALGVTAGAHRLWSHRSYKAKLPLRIFLAVANSMAFQNDIFEWARDHRVHHKYSETDADPHNAKRGFFFAHVGWLFVRKHRDVIEKGRKLDFSDLLDDPVVMFQRKHYKVSVVLMCFVVPTIVPWYFWGESLWNSYFLASILRYTISLNVSWLVNSAAH-MYGNRPYNKNINPRQNSFVTIGAIGEGFHNYHHTFPFDYSASELG-LNFNPTTWFIDFMFWLGLVTDRKQAPREMIQACKERAGDGS--------------------------
>UPI001B346396	384	0.504	3.450E-115	29	329	356	38	335	337
-----------------------------KPQARGQRRQQQDIVWRNVFLMSLLHLGALYSL-LLIPKAKPLTLLWTYFCFLMTALGVTAGAHRLWSHRSYKAKLPLRIFLAAANSMAFQNDIFEWSRDHRAHHKYSETDADPHNSRRGFFFSHIGWLLVRKHPDVIEKGSKIDLTDLLADPVVLFQRKYYKLTVVLMCFVVPTLVPWFIWGESLWNSYFLASILRYTISLNGTWLVNSAAH-MYGNRPYDKHISPRQNPLVTLGAMGEGFHNYHHTFPFDYSASELG-LNFNPTTWFIDFMCLLGLATDRKRATKPMIEARKARTGDGS--------------------------
>UPI0015DDFB52	384	0.533	3.450E-115	35	349	356	28	336	339
-----------------------------------KRKF--EIIYPNLITFTYWHVAGLYGLYLCFTSAKWASILFAFFLFVVAEVGITAGAHRLWSHKTYKAKLPLEILLMVMNSIAFQNSAIDWVRNHRLHHKYSDTDADPHNASRGFFYSHVGWLLVRKHPDVKKLGKKLDMSDIYNNPVLRFQKKYAIPFIGAVCFGLPTLIPVYCWGETWTNAWHI-TMLRYIMNLNVTFLVNSAAH-IYGKRPYDKKILPAQNIAVSIATFGEGFHNFHHVFPWDYRTAELGNNSLNFTTKFIDFFAWIGWAYDLKTVSNEMIKQRSKRTGDGTN-LWGLEDVD-TPDDLKNTK------
>UPI001C41ED7C	384	0.526	3.450E-115	29	328	356	43	335	341
-----------------------------KEGPKPPRTP----VWRNIILMSLLHVGALYGL-VVLPSASVPTLAWSVVCYLISALGVTAGAHRLWSHRSYKASLPLQIFLALANSMAFQNDIYEWARDHRVHHKYSETDADPHNAKRGFFFSHIGWLMLRKHPDVIEKGRKLELSDLRADKVVMFQRRHYKLSVVVLCFLVPTLIPWYFWGESLAVAYFVPGLLRYTLVLNATWLVNSAAH-MWGNRPYDKTINPRENPLVAFSAMGEGFHNYHHTFPFDYATGEFGW-KLNVTTAFIDLMCSLGLARERKRVSKEMIVARVKRTGEG---------------------------
>UPI001E1D516B	384	0.496	3.450E-115	13	329	356	18	334	343
-------------FEGDTQAPvdSLGLAPTVSEDPEPETNRpPLQIVWRNVILMTTLHIAAIYGLY-IVPQAKLATLVWTMILYWLSGIGITAGAHRLWSHRSYKAKLPMRVILALLNSMAFQNDIIEWARDHRVHHKYSETDADPHNAKRGFFFSHVGWLLVRKHPDVKRKGKQLDISDLLADPVLRVQRKFYLPSVVLLCFAIPSIVPVYFWGENLITAFMLCGLLKYCAILNATWFVNSIAH-LWGMRPYDVRINPAENRLVATVAMGEGFHNYHHTFPQDYSTAEFKWF-LNCSTLFIDIFAFFGLAYDRKSMPKPFIEKRRQRTGDNS--------------------------
>UPI001BB2C830	384	0.522	3.450E-115	25	330	356	48	346	350
-------------------------SYQDEEGPLPKLEY----VWRNIILMSLLHLGALYGL-VLVPSSKFYTLLWAYIYYVVSITGIGAGAHRLWSHRTYKARLPLRVFLIIANTMAFQNDVYEWARDHRAHHKFTETHADPHNSRRGFFFSHVGWLLVRKHPAVKEKGGKLDLSDLKAEKLVMFQRRYYKPSVLLLCFILPTLVPWYCWGETFLHSLYVATFLRYALTLNATWLVNSAAH-LYGYRPYDKNIDPRENPLVSVGSLGEGFHNYHHAFPYDYSASEYRWY-INFSTFFIDCMALLGLAYDRKKVSQAAVLARIKRTGDGSH-------------------------
>A0A672YK42	383	0.507	4.723E-115	18	330	356	9	316	320
------------------ATREDAFDSSYKEKEGPKPP--RIIVWRNVFLMLLLHIGAAYGIFL-IPTASPLTLLWSLFCFVLSALGITAGAHRLWSHRSYKASLPLRIFLCIANSMAFQNDIFEWARDHRVHHKYSETDADPHNAVRGFFFAHIGWLLVRKHPDVITKGRKLELKDLMADKVVMFQRKYYKLSVLLMCFFIPMSVPWYLWGESLWVGYFIPAVLRYTLVLNATWLVNSAAH-MWGNRPYDKNISPRENRFVTFSAIGEGFHNYHHTFPYDYATSEFG-CKLNLTTAFIDFMCFLGLAKDRKRVSREQVLARKQRTGDGSH-------------------------
>UPI001BD21D9E	383	0.519	4.723E-115	25	330	356	35	333	337
-------------------------TYKEKKGPRPPR----MLVWRNIIMMTLLHIGALYGL-LLLPSASFLTLVWTVVCYLFSGLGVTAGVHRLWSHRSYKASFPLRVFLALGNSMAFQNDIYDWARDHRVHHKFSETDADPHNATRGFFFAHIGWLLIRKHPDVIEKGKKLDLSDLKADKVVMFQRRHYKLSVVILCFLVPTLVPWYFWGESLAVGYFVPGLLRYAVILNATWLVNSAAH-IWGNRPYDKNINPRENSLVAFSAIGEGFHNYHHTFPFDYATSEFG-CRLNLTTAFIDLMCFLGLASDCKRVSKEMIAARVQRTGDGSY-------------------------
>UPI001E27C61B	383	0.474	4.723E-115	0	334	356	0	329	338
MAPDVTEQPVG-----DTQVTENGIVSED-SLEKlvaPqAEPRKYDIVYKNLVTFGYGHFCMFYAIYLGFTTALWPTIFFNYVIYILAAVGVTAGTHRLWTHRAYKAKMPLQIILMLMNTLAFQNTAMDWVRDHRMHHRYTDTDADPHNAVRGFFYSHMGWLLVRKHREVKTRGKYIDMSDIHANPVLRFQKKYAIPFIGTFTFLLPTLIPWYFWNEDLYTAWYIAVG-RYVLNLHGTFLVNSAAH-MWGNKPYDKYIKPTQNLPVSFITFGEGFHNYHHVYPWDYRTAELGNNNLNMTTLFIDFFAWIGWAYDLKTVPDEVIRSRAARTGDGS-DLWG---------------------
>UPI000C1FE6E6	383	0.497	4.723E-115	30	353	356	8	343	344
------------------------------ETELNKKIYKWEIVWINIVILTYWHICGIYGIY-VLPTAKFETILWAILLGVVGIIGHTAGSHRLWSHRSYRANLPLRIILAILSMTCYQHRIYVWARDHRVHHKYVDTDADPHNSTRGFFFSHIGWFMVKKQKEVIEKGNQIDLSDLKNDGVVMFQKKYFTILMPIFTFVIPSVIPWYFWGESGEVSYYFAGVARYLWSLHSIFLINSAAH-AYGTKPYDKNIRPTENKYVGYLAMGEGWHNYHHTFPWDYKASEYGDYAPNLTIAFIDFFAWLGWARDLKTVSSDMVKRRILRTGDGTKlvmeknlddlvmsdNIWGWGDENMKKIDFDSIKRLNQ--
>UPI001386AAD0	383	0.545	4.723E-115	25	330	356	55	353	357
-------------------------SYKDPEGPKPKVEY----VWRNIILMFLLHVGALYG-ITLVPSCKIYTLIWGYLYYLFSALGITAGAHRLWSHRTYKARLPLRVFLIIANTMAFQNDVYEWARDHRAHHKFSETHADPHNSRRGFFFSHVGWLLVRKHPAVKEKGGLLDLSDLKAEKLVMFQRRYYKSGILLMCFILPTLVPCYCWGETFRNSLFVATLLRYAIVLNATWLVNSAAH-LYGYRPYDKNISPRENILVSLGAVGEGFHNYHHTFPYDYSASEYRW-HINLTTFFIDCMAALGLAYDRKRVSKAAVLARIKRTGDGSY-------------------------
>UPI0003F0E013	383	0.544	4.723E-115	30	330	356	61	354	358
------------------------------EGPRPKTVY----VWRNIILMALLHLGALYG-ITLIPSCRFYTCLWAFCYYVISALGITAGAHRLWSHRSYKARLPLRFFLIIANTMAFQNDVFEWARDHRVHHKFSETDADPHNSQRGFFFSHVGWLLVRKHPAVKEKGALLDLSDLKAEKLVMFQRKYYKPAILLICFILPTLVPWYFWGETFENSLFVATFLRYAVVLNATWLVNSAAH-LYGFRPYDKTIGPRENVLVSLGAVGEGFHNYHHTFPYDYSASEYRW-HINFTTFFIDCMAALGLAYDRKKVSKSVVTARAKRTGDGNY-------------------------
>UPI00032B0B39	383	0.532	4.723E-115	25	330	356	58	356	360
-------------------------SYQDEEGPRPKLQY----VWRNIILMALLHIGALYG-ITLVPSCKFHTWLWAFGYYLVSVVGVTAGAHRLWSHRTYKARLPLRLFLIIADTMAFQNDVFEWARDHRTHHKFSETNADPHNSRRGFFFSHVGWLLVRKHPAVKEKGRLLDLSDLKAEKLVMFQRRYYKPAVLLMCFILPTFVPWYFWSETFQHSLYVATFLRYAVVLNITWLVNSAAH-MYGYRPYDKNIDPRENALISLAALGEGFHNYHHSFPYDYSTSEYCW-HINLTTFFIDCMAALGLAYDRKRVSKGAILARIKRTGDGSH-------------------------
>A0A8C2TCP7	383	0.515	4.723E-115	39	329	356	78	365	367
---------------------------------------RQGIVWRNVLLMGLLHLGAVYALSL-VPRAQLLTLLWAYFCFLMTALGVTAGAHRLWSHRSYKAKLPLRIFLAAANSMAFQNDIYEWSRDHRVHHKYSETDADPHNARRGFFFAHIGWLFVRKHKDVIEKGRKLDFTDLLDDPVVRFQRKYYKSSVVLMCFVIPTVVPWYLWGESLWNAYFLASILRYTISLNVTWLVNSAAH-MYGNRPYDKYISPRQNTFVTLGAIGEGFHNYHHTFPFDYSASELG-LKFNPTTWFIDFMFWLGLVTDRKQAPKEMIEARKERTGDGS--------------------------
>A0A6P7L8C1	383	0.529	4.723E-115	29	330	356	79	373	377
-----------------------------KEGPKP----PMVIVWRNVILMSLLHLGSLYGVFL-IPSASPLTLLWSGVCFLISALGITAGVHRLWSHRSYKASLPLRIFLAIGNSMAFQNDIFEWARDHRVHHKYSETDADPHNASRGFFFAHIGWLLVRKHPDVIEKGRKLELSDLLADKVVMFQRKYYKPSVLLMCFFVPTFVPWYLWDESPWVAYFVPALLRYTLVLNASWLVNSAAH-MWGNRPYDKSINPRENKFVTFSAIGEGFHNYHHTFPYDYATSEFG-CKLNLTTCFIDLMCLLGLARDRKRVSHEIVQARRQRTGDGSH-------------------------
>A0A146KPE5	383	0.471	4.723E-115	26	350	356	60	396	403
--------------------------TNGKSQLSqNKPSYKLEIVWFNATFFFIVNALSFYGIYeYFFLRLPWTTFFYMWFLITFTGLGITAGAHRLWAHKCYKAKAPMRILLAICNLAAFQNSIYDWVRDHRVHHRFVDTDTDPHNSTRGFFFSHIGWLMVKKHPDVKRKGKLVDMSDLRSDPIVMFQHKYYPYLMPIFAFILPAAIPIYFCGTDPWYAFRLYSLTRWSIVLHGTWCVNSVAH-MFGYKPYDRSISSTQNIWVSFFVLGEGWHNYHHAFPWDYKASEFPYY-VNFTTAFIDVCARIGWAYDLKTVKQEVINRRAQLTGNRSHAsvtlrgssenndIWGWDDDALTQEQREMASI-----
>UPI00074FD6FA	383	0.514	6.467E-115	27	329	356	17	316	318
---------------------------ELSNTKKMXKEPPQEIVWRNVILMALLHVGAVYSL-VLIPKSHLFTLIWAYLCFLVTALGVTAGAHRLWSHRSYKAKLPLRIFLAVANSMAFQNDIFEWCRDHRVHHKYSETDADPHNAKRGFFFSHIGWLFVRKHRDVIEKGRKLDFSDLLDDPVVRFQRKHYKISVALMCFVVPTLVPWYFWGETLWNSYFVASILRYTISLNVSWLVNSVAH-MYGNRPYDKNINPRENALVTVGAIGEGFHNYHHTFPFDYSASEFG-LKFNPTTWFIDFMFWLGLVTERKQAPRELIQARKERTGDGS--------------------------
>A0A5N5LNI6	383	0.475	6.467E-115	9	329	356	0	317	319
---------MDALPDRercEVADRAGPDGAESRELNGAKRQ---RVVWRNVILMGLLHTGALYSL-LLIPKAHPFTWIWSYICFMITALGVTAGAHRLWSHRSYKAKLPLRIFLAAANSMAFQNDIFEWSRDHRAHHKYSETDADPHNAKRGFFFAHIGWLFVHKHKDVIEKGKRLDLSDLLSDPVVVFQRKHYKISVLVMCFLLPTLVPWYFWGESMWNSYFLASILRYTIALNITWLVNSAAH-MYGNRPYNKNINPRENRFVTFGTIGEGFHNFHHTFPFDYAASEFG-FRFNPTTCFIDLMCWLGLASNRKRATPEMIMARKLRTGDGS--------------------------
>A0A3Q3IQ55	383	0.495	6.467E-115	4	330	356	8	318	322
----VAEAPRD--DDFDH---------TYKENEGPKPP--VIIVWKNVIMMGLLHIGALYGV-LLIPSASFLTLLWSTLCFFISGLGITAGAHRLWSHRSYKASLPLRIFLSVANSMAFQNDIFEWARDHRVHHKYSETDADPHNAVRGFFFAHIGWLLVRKHPDVIEKGRKLELTDLLSDKVVMFQRKYYKLSVLLMCFFIPMFVPWYMWGESLWVAYFVPALLRYTLVLNAAWLVNSAAH-MWGNRPYDKTINPRENLFVTLSAIGEGFHNYHHTFPYDYATGEFGW-KFNFTTCFIDVMCFLGLAKDCKKVPHELVLARIQRTGDGSH-------------------------
>A0A8C9VYH0	383	0.504	6.467E-115	16	330	356	11	320	324
----------------DAPLAEDVFddTYREKEGPKP----PMQIVWRNVILMSLLHVGAAYG-FFVIPSATAMTLAWSLLCFFLSALGVTAGAHRLWSHRSYKASLPLRIFLAIANSMAFQNDIFEWARDHRVHHKYSETDADPHNASRGFFFAHIGWLLVRKHPDVIEKGQKLEFSDLKEDKVVMFQRKYYKPSVLLMCFCMPMMVPWCLWGESLWVGYFVPGLLRYALVLNATWLVNSAAH-MWGNRPYDKNINPRENKFVTFSAIGEGFHNYHHTFPYDYATSEFG-CKLNLTTCFIDLMCFLGLAKECKTVSREAIVARVQRTGDGSH-------------------------
>A0A6P3WBD0	383	0.505	6.467E-115	25	330	356	26	324	328
-------------------------TYKEKEGPKPPR----QIVWRNVVLMALLHTGALYGL-TITPSASILTLLWTVVCFLISALGVTAGAHRLWSHRSYKASLPLRIFLAFGNSMAFQNDIFEWARDHRVHHKFSETDADPHNALRGFFFSHIGWLLVRKHPDVIEKGRKLDVSDLKADPVVMFQKKHYKMSVLLVCFGVPMFVPWYLWGESLWVGYFVPGLLRYCAVLNATWLVNSAAH-MWGMRPYDLTINPRENRFVALSAIGEGFHNYHHTFPYDYSTSEFG-HKLNFTTFFIDGMHSLGLARECKQASKEVVMARIQRTGKGSH-------------------------
>UPI0015A83E41	383	0.495	6.467E-115	0	329	356	0	312	329
MAPNSS----------------AALAEESVESkVEQKPQYKTKIVWFNVILFVYLHLSFFYGVYLGLTSAYLKTCLFGYIYGNIGGLGITAGSHRLWSHRSYKARWPLRVLLCIFASIAAQNDIYEWCRDHRVHHKFTETDADPHNIKRGFFFAHMGWLMCRKHPAVASKGKTVYLDDLWADPIVRFHRRFYIPMVLLFSFYVPTMIPVWFWGETLWNSFFIAGLARYCFSLNVTWLVNSVAH-KYGDQPYDRYIEARENSIVALLGHGEGWHNYHHVFPWDYSTSELG-YTFNLTKIFIDFMALIGLAYDRKIVHPELVKNRKLKTGDGT--------------------------
>UPI001863CFE3	383	0.503	6.467E-115	25	330	356	29	327	331
-------------------------TYKEKEGPKPPR----KIVWRNIVLMTLLHIGALYGV-IILPSASVLTLGWSVVCFLISALGVTAGAHRLWSHRSYKASLPLRVFLAVGNSMAFQNDILEWARDHRVHHKYSETDADPHNAVRGFFFAHIGWLLVRKHPDVIEKGRRLELNDLKADKVVMFQRKYYKLSVLVMCFLVPMLVPWYLWGESLWVGYFVPGLLRYTIVLNATWLVNSAAH-MWGNRPYDQSINPRENKFVTFSAIGEGFHNYHHTFPYDYSTSEFG-CKLNLTTCFIDLMCFLGLAWDRKKASRELVLARAQRTGDGSH-------------------------
>UPI001C044DA6	383	0.495	6.467E-115	11	330	356	18	329	333
-----------VLSE----APREDAfdhTYKDKEGPKP----PMIIVWRNVILMSLLHIAALYGIFL-IPSASPLTLLWSVFCFLISALGITAGVHRLWSHRTYKASLPLKIFLAFANSMAFQNDIFEWARDHRVHHKYSETDADPHNATRGFFFAHIGWLLVRKHPDVIEKGQKLELSDLLADKVVMFQRRHYKLSVLLMCFFIPTFVPWYLWGESLVVAYFIPALLRYTVVLNASWLVNSAAH-MWGNRPYDKNINPRENKFVTFSAIGEGFHNYHHTFPYDYATSEFG-CKLNLTTCFIDFMCFLGLAKDRKRVSREVVLSRIQRTGDGSH-------------------------
>A0A8B9LB16	383	0.503	6.467E-115	21	330	356	27	329	333
---------------------DDAFAESYSEKEGPA----TKIVWRNVILMALLHLGAVYGLF-IITSASKLTLLWSAVCFMVSALGVTAGAHRLWSHRSYKAKLPLRIFLAVANSMAFQNDIFEWARDHRAHHKFSETNADPHNATRGFFFAHIGWLLVRKHPDVIEKGAKLDLSDLKADGVVMFQRRHYKLSILVMCFLFPTLVPWYLWGEDFWVAYFVPGLLRYTVVLNATWLVNSAAH-MWGMRPYDSSINPRENRFVAFSAVGEGFHNYHHTFPYDYAASEFGS-RLNITKGFIDLMCFFGLAKDCKKVSPDTVMARVQRTGDGSH-------------------------
>UPI00187CC179	383	0.496	6.467E-115	3	330	356	15	331	335
---NQNG---DVLPE---ATREDVFDHTYKEKEGPKPG--TIIVWKNVILMTALHIGALYAISL-IPSASPLTLLWSVLCFLISALGVTAGAHRLWSHRSYKASLPLRIFLGVANSMAFQNDIFEWARDHRVHHKYSETDADPHNAVRGFFFAHIGWLLVRKHPDVIEKGRKLELTDLLSDKVVMFQRKYYKPSVLLMCFFVPTSVPWYLWGESLWVAYFIPALLRYTLVLNASWLVNSAAH-MWGNRPYDKNINPRENKFVTFSAIGEGFHNYHHSFPYDYATSEFG-CKMNLTTCFIDLMCYLGLAKDRKRVSHEMVLARIQRTGDGSH-------------------------
>A0A2I4B3W7	383	0.503	6.467E-115	5	330	356	22	333	337
-----SDTSGGVEDAFD-------STYREKEGPKPPR----IIVWRNVIMMSLLHLGAVYGVFL-IPSASFLTLLWSVLCFLVSALGITAGAHRLWSHRTYKASLPLRIFLSFANSMAFENDIFEWARDHRVHHKYSETDADPHNARRGFFFAHIGWLLVRKHPDVIEKGGKLDLSDLLSDKVVMLQRRYYKLSVLLMCFFVPMFVPWHFWGESLWVAYFIPALLRYALVLNASWLVNSAAH-MWGNRPYDKNINPRENRFVTFSAIGEGFHNYHHTFPYDYATSEFG-CKFNLTTCFIDFMCLLGLAKDRKRVSREVVLSRTQRTGDGSH-------------------------
>A0A142EGX4	383	0.564	6.467E-115	39	330	356	46	337	346
---------------------------------------WSKVVWRNLIMFALLHIYSVYGLYLALFHAKWRTIFFSVVLYFMAALGITMGAHRLWSHRSFKARTPLRVVLALFQTIAFQNDIYEWARDHRVHHKYSETDADPHNARRGFFFSHMGWLMYRKHPDVIAKGKGLDLSDLENDPVVMLQRKYYLPAVVTACFVLPTAIPCIYWGEHVVTALMVAGFLRYTIVLHITWFVNSLAH--WvGNKPYDKSIYPSQNSVVAYLALGEGWHNYHHVFPWDYRTAELgGLVNYNITCLVIDFCAKIGQAYDLRTVTPEMIGRRVTRTGDGTY-------------------------
>A0A6H5IYD9	383	0.476	6.467E-115	0	352	356	0	335	346
MSPNLFGTTAAVISEasqtPDLKVKSNGSSTSYLNNKENNKKYPWKIVWRNVIAFLYLHFGALYGLYLFFDGAKFLTVLWTILVACSAAVGITAGAHRLWCHRAYKAKWPLRVILMIFQTTAFQNHLYEWVRDHRVHHKFTDTDADPHNAKRGFFFSHMGWLLLRKHPDVISKGASVDMSDLDSDPVVVWQRRLYIILMPLFCFVIPAWIPCYFWDENP---------------------MNS-----W-------SISATDNVRVALGAFGEGWHNYHHVFPWDYKAAELGDYSVNFSTAFIDFFAKIGWAYDLKTVPLEMIEKRAKRTGDGTriehddsenhHEgaIWGWGDKDMHQEDIEMVHIIN---
>UPI001F4FE926	383	0.474	6.467E-115	0	331	356	0	325	356
MPPNVTSpdrSPCDV---GVHHSPPP-----QKEDADKQPEYEWRIVWRNVVVFIYLHVATVYGLYLALTAAKWATVYWTVLVGWMATTGVQAGAHRLWAHRSYKAKLPLRLVLAVWNTIAFQNHIYEWVRDHRVHHKFTDTDADPHNSRRGFFFSHIGWLMVRKHPLVREKGRQLDMSDLRQDPVVMWQMRLYPVIMPLFCFVLPAWIPVALWGESGWVSWHLASVLRYTVSLNITWCINSVAH-VFGHRPFDKSISATDSLAMGAFGLGEGWHNFHHTFPGDYKAAELGGGAVNATAAFIRLMAALGQAYDLQTVPAEALRARAARTGDGSHP------------------------
>L9JFI9	383	0.545	6.467E-115	25	330	356	57	355	359
-------------------------SYQDKEGPAPKLEY----VWRNIILMSLLHLGALYGIVLFPTS-KFYTWLWVLFYYLVSALGITAGAHRLWSHRTYKARLPLRLFLIIANTMAFQNDVYEWARDHRVHHKFSETHADPHNARRGFFFSHVGWLLVRKHPAVKEKGALLDLSDLRAEKLVMFQRRYYVPGVLLMCFILPTLVPWCLWGETFMHSLYVATLLRYATVLNATWLVNSAAH-LYGYRPYDKTINPRENILVSLGAVGEGFHNYHHTFPYDYSASEYRW-HINLTTFFIDCMAALGLAYDRKKVSKAAVLARIKRTGDGTY-------------------------
>A0A7J6B624	383	0.509	6.467E-115	25	330	356	89	387	391
-------------------------SYKEKEGVAP----PLKIVWRNVALMTLLHIGAVYGL-TLIPSAKASTLFWAWVCFIISAMGVTAGAHRLWSHRSYKAKLPLRIYLAFANSMAFQNDIYEWARDHRVHHKYSETHADPHNATRGFFFSHVGWLLVRKHPDVIEKGSKLDVSDLKADPVVMFQRRYYKSSVVVICFIIPTLVPWYFWGESLWVAYFIPGLLRYAMVLNATWLVNSAAH-MWGMRPFDRNINPRENMFVAFSAVGEGFHNYHHTFPYDYATSEHGGF-LNFTKVFIDLMCYIGLAQDCKKPSHDTIMARVKRTGDGSH-------------------------
>UPI0018643A17	383	0.501	8.854E-115	30	330	356	16	315	319
------------------------------ESYREKKGPKPPmvIVWRNVVLMSLLHLGAVYALFL-IPSASPLTLLWALLCFVFSALGITAGAHRLWSHRSYKASLPLRVFLTFANSMAFQNDIYEWARDHRVHHKYSETDADPHNAVRGFFFSHIGWLLVRKHPDVIEKGSKLELSDLKADKVVMFQRRFYKPSVLLMCFVVPTVVPWLLWNESLWVGFFIPTLMRYALGLNATWLVNSAAH-MWGNRPYDVNINPRENRFVTFSAIGEGYHNYHHTFPYDYSTSEYGW-KLNLTTCFIDLMCFVGLARERKRAAREVVRARVQRTGDGSH-------------------------
>A0A665X4B3	383	0.507	8.854E-115	10	330	356	10	316	320
----------GVDDAFDH-------TYKEKEGPKP----PVVIVWKNVVLMTLLHLGALYGVFL-LPSASPLTLLWSLLCFVMSALGVTAGAHRLWSHRSYKASLPLRIFLGVANSMAFQNDIFEWARDHRVHHKYSETDADPHNAVRGFFFSHIGWLLVRKHPDVIEKGRKLELNDLRADKVVMFQRKYYKPSVLLMCFFVPMFVPWYLWGETLWVAYYVPALLRYTLVLNATWLVNSAAH-MWGNRPYDKTINPRENKFVTFSAIGEGFHNYHHTFPYDYATSEFG-CKLNLTTCFIDFMCFLGLAKDRKKVSHELVLSRIQRTGDGSH-------------------------
>A0A087T0N5	383	0.468	8.854E-115	0	330	356	0	314	323
MAPNV---VTGTVQE-DH-------HDHHKSQQKPLKP--LKIVWRNVFLFLGLHIAAVVGLYYSF-QGKLISWVYAVILTHASGLGVTAGAHRLWTHRAYKAKLPLRIFLAFCNCMSLQNDIYEWSRDHRVHHKFSETDADPHNINRGFFFAHMGWLMVRKHEDVKEKGKTVDVSDVWADPVVRFQHRFYVPLAVLCCFVIPAAIPYYSWGEDWYVCVFAIGFFRFMISLHFTWFVNSAAH-LWGNKPYDKYSSATESNWVSALAIGEGFHNYHHTFPWDYATSELG-YKYNFTTFFIDCMSYIGQAYDLKTANPELVHQRKLKTGDGSY-------------------------
>A0A6I9W6Y0	383	0.504	8.854E-115	0	326	356	0	320	324
MTPNTFGTcPTiGSKSIKE-STNDKILTTELY-----KTDYQWKIVWRNVIIFIYVHLAAIYGLYLIFFKIKHRSLIWFTAIAVAAGLGITAGAHRLWSHRSYKAKWPLRFILMIFQTAAFQDDIYTWVRDHRVHHKFTDTDADPYNARRGFFFSHIGWLLVRKHPDVASKGATIDCSDLNQDPFVVFQKKWYIYLMLFCTFIIPTLVPWLVWGEYFWYSWNVTVC-RYCLNLNFTWSVNSAAH-IWGVKPYDKSISPTNNGGVSFISFGEGWHNYHHVFPYDYKAAELGNYRLNLTTAFIDFFAYLGLAYDLKTAPTNAIKKRALRTG-----------------------------
>A0A8D9EH52	383	0.537	8.854E-115	35	354	356	12	329	333
-----------------------------------DKVYQLKIVWFRVLRVVYFHLAGLYGLYLVFTSAYLVTTVFAFLLHMVGMLGVTAGVHRLWSHQSYKANLPLRVILILFFSLASQSSVLSWARNHRIHHKYSETDADPHNAKRGFFFSHCGWIMVHTHPEFKKKISQIDVSDLLADPLVMFQDRYFRWSVLFVSVV-PPLLAMYCWDETLSNAWHVVFGLRFMTTYNCTFLINSVAH-LWGNRPYDKFINPSQNLGVAIFALGEGWHNYHHVFPWDYKTAELGNYSTNITIMFIDFFAWIGWAYNLKTVSPDLVAARVKRTGDGSHDVWGWNDKDLTQEEKLKATIINRK-
>UPI0018E1EA8B	383	0.495	8.854E-115	10	330	356	20	332	336
----------DVCSE---AAVEDAFdhTYKEKEGPKPPRV----MVWRNVILMTLLHIGAAYGLFL-IPTASPSTLLWSLVCFLLSALGVTAGAHRLWSHRAYKASLPLRIFLALSNSMAFQNDIFEWARDHRVHHKYSETDADPHNAGRGFFFSHIGWLLVRKHPDVIEKGRKLELSDLLADKVVMFQRRHYKLSVLLMCFFIPMFVPWYFWGESLWVAYFIPALLRYTLVLNATWLVNSAAH-MWGNRPYDRDINPRENRFVTFSAIGEGFHNYHHTFPYDYATSEYG-CKLNLTTCFIDFMCFLGLAKDRKRMSREVVLSRIQRTGDGSH-------------------------
>A0A6P8RCX1	383	0.522	8.854E-115	25	330	356	36	334	338
-------------------------SYREKEGPKP----PMKIVWRNVIAMSLLHIGALYGLIL-IPSASFSTWVWSMFCSYFSALGVTAGAHRLWSHRAYKAKLPLRILLVLANSMSFQNDVYEWARDHRVHHKYSETDADPHNASRGFFFSHIGWLLVRKHPDVIEKGRKLDLSDLKADKIVMFQRRFYKPSVLLMCFIMPTVVPWYFWGESLKNAFYISSILRYASTLNLTWLVNSAAH-MYGNRPYDKSINPRENLLVAFGACGEGFHNYHHTFPYDYSTSEFGW-QINLTTFFIDSMCFLGLATSCRKVSKEVILARRLRTGDGSH-------------------------
>UPI00053FB3F3	383	0.513	8.854E-115	27	330	356	53	349	353
---------------------------EDEEGPVPKLEF----VWRNVILMALLHVSALYGL-TLVPTCKFYTWLWAALYYIVSGLGITAGAHRLWSHRTYKARLPLKIFLIIANTMAFQNDVYEWARDHRAHHKFSETHADPHNSRRGFFFSHVGWLLVRKHPAVKEKGKLLDMSDLKAEKLVMFQRRYYIPGLLLLCFILPTVVPWYFWGESFLHSLYVATLLRYTLVLNATWLVNSAAH-LYGYRPYDKNINSRENLLVSVGAVGEGFHNYHHSFPYDYSASEYRW-HINLTTFFIDCMAALGLAYDRKRASKAAVLAKIKRTGDGSY-------------------------
>UPI001485F8C3	383	0.519	8.854E-115	25	330	356	57	355	359
-------------------------TYQDEEGPPPKLEY----VWRNIILMALLHVGALYG-ITLVPSCKIYTCLFGFVCYLISGLGVTAGAHRLWSHRTYKARLPLRVFLIIANTMAFQNDVYEWARDHRAHHKFSETHADPHDSRRGFFFSHVGWLLVRKHPAVKEKGRKLDMSDLKAEKLLMFQRRYYIPGLLLMCFILPTMVPWYCWGETFLHSLFVSTFLRYAVVLNATWLVNSAAH-LYGYRPYDKNIQSRENVLVSLGAVGEGFHNYHHAFPYDYSASEYRW-HINFTTFFIDCMAALGLAYDRKKVSKAAVLARIKRTGDGSH-------------------------
>UPI00038EC458	383	0.523	8.854E-115	27	330	356	81	377	381
---------------------------EDEEGPAPKLEY----VWRNIILMGLLHVGALYG-ITLVPTCKVYTWLWVYFYYTVSILGITAGAHRLWSHRTYKARLPLKIFLIIANTMAFQNDVYEWARDHRAHHKFSETHADPHNSRRGFFFSHVGWLLVRKHPAVKEKGRLLDMSDLKAEKLVMFQRRYYKPALLLLCFILPTLIPWYCWGETFLHSFYVATLLRYVLVLNVTWLVNSVAH-LYGYRPYDKNINPRESPLVSLGTMGEGFHNYHHSFPYDYSASEYRW-HINFTTFFIDCMAALSLAYDRKKVSKAAILAKMKRSGDGSY-------------------------
>A0A6Q2XHC4	382	0.503	1.212E-114	8	330	356	1	314	318
--------PVDIkLYSVDDVFDD---SYKAKEGPKP----PMRLVWRNVILMILLHSGALYGL-MLVPSTSALTLAWTALCFLLSALGITAGAHRLWSHKSYKASTPLRVFLALANSMAFQNDIYEWARDHRVHHKYSETDADPHNAVRGFFFAHIGWLLVRKHPEVIEKGQKLELSDLKADKIVMFQRKYYKLSVVLLCFLVPMLVPWYFWGESLWVGYFIPGLLRYALVLNATWLVNSAAH-MWGNRPYDKNINPSENRFVAFSAIGEGFHNYHHTFPFDYATSEFG-LKLNITTAFIDLMCYLGLAKDCKRVSREVILSRVQRTGDGSH-------------------------
>A0A8D0HA03	382	0.505	1.212E-114	26	329	356	21	318	320
--------------------------TESGDG---KAGHRQEIVWRNVILMTLLHIGAVYSLCL-IPKAHLFTLIWAYVCFLMTALGVTAGAHRLWSHRSYKAKLPLRIFLAAANSMAFQNDIFEWCRDHRVHHKYSETDADPHNARRGFFFSHIGWLFIRKHRDVIEKGRKLDFSDLLYDPVVQFQRKYYKTSVVLMCFVIPTLVPWYVWGENLWNSYFLASILRYTISLNVSWLVNSAAH-MYGNRPYDKYISPRQNAFVTLGAIGEGFHNYHHTFPFDYSASELG-LKFNPTTWFIDFMFWLGLVTDRRHAPQEMIQARKERTGDGS--------------------------
>UPI00189C4CE1	382	0.507	1.212E-114	16	330	356	21	330	334
----------------DAAGVEDAFDTTYREKEGPKPP--MIIVWRNVIMMSLLHIGALYGAFL-IPSASHLTLLWSLLCFLISALGITAGAHRLWSHRTYKASLPLRIFLAVANSMAFENDIFEWARDHRVHHKYSETDADPHNARRGFFFAHIGWLLVRKHPDVIEKGGKLELSDLLSDKVVMFQRRYYKLSVLLMCFLVPMFVPWHFWGESLWVAYFIPGLLRYAMVLNASWLVNSAAH-MWGNRPYDKNINPRENRFVAFSAIGEGFHNYHHTFPFDYATSEFG-CKFNLTTCFIDFMCVLGLAKDRKRVSREVVVSRVQRTGDGSH-------------------------
>UPI001ED7EDC1	382	0.509	1.212E-114	25	330	356	32	330	334
-------------------------TYREKEGPKPPR----RLVWRNIILMSVLHVGALYGL-TILPSASGLTLAWTAVCYLVSALGVTAGAHRLWSHRSYKASLPLRVFLALANSMAFQNDIYEWARDHRVHHKYSETDADPHNAKRGFFFSHIGWLLVRKHPDVIEKGRKLELSDLKADKVVMFQRRHYKLSVVILCFLVPTLVPWYFWGESLGVGYFIPGLLRYAVILNATWLVNSAAH-MWGNRPYDKTINPRENRLVAFSAIGEGFHNYHHTFPFDYATSEFG-CKLNLTTAFIDFMCFLGLAKDRKRVMKETITARVQRTGDGSY-------------------------
>A0A814UWA6	382	0.512	1.212E-114	0	333	356	0	344	345
MAPrnNLFDTPLPDYVERDIVpsLIDHHESDEEDENAiqnhSALKQWvsteKTIIVWRNVFIFILLHLGALYGFYLCF-SAKIMTIICAFILYIMGGLGITAGSHRLWAHRSYKARFPLRILLAIFQTMAFQNCVYEWSRDHRVHHKYSETHADPHNANRGFFFAHVGWLLCRKHPDVIRKGKDLKMDDLRADPVVRFQEKFYLPLVGLICFILPTILPYFLWSESLWNSYFICGLFRYVFTLHCTWLVNSVAH-SWGMKPYDRRINPSENLFVSIGAIGEGFHNYHHTFPFDYSTSEYGFKYFNLTTGFINVMAKIGWAYDLKKVSPEMIKQRRLRTGDLKMEhQW----------------------
>A0A1B6DKD3	382	0.505	1.212E-114	41	353	356	30	344	347
-----------------------------------------KICWRNLFILAYFHTASLYAIYLIFTEAKWQTIAFVTILYIMARLGVTAGLHRLWAHRSYKANTPLKTILMFFTILAFEGRAFVWVRDHRVHHKYQETDADPHNAARGFWFSHIGWSIQRKHPMVAEKGKGIDVSDLYKDKLIMFQKKYFWQLMSLFGFFLPTIVPNYFWGESLSIAWHIAVCLRIILSFHATFLINSAAH-LYGNRPYDVNLYARENRMVSVVALGEGWHNYHHAFPWDYKAAELGNYRLNLTTAFIDFFAKIGWAYELKTVPPALIRKRALKMGDGTYqepPAWGWNDKDLSNEEKEAALILNR--
>A0A8D0B341	382	0.509	1.212E-114	25	330	356	51	349	353
-------------------------TYREKEGPKPAVRY----VWRNIILMALLHLSALYSLXL-LPEAKFLTLIWGVFCFTASGLGITAGAHRLWSHRSYKASLPLRILLAIMNSMAFQNDIYEWARDHRVHHKFSETDADPHNASRGFFFSHIGWLLVRKHPDVMEKGQTVDLSDLKADKVVMFQRRFYKISVVTLCFLVPTFVPWYCWGESLYLSFLIPAILRYALILNATWLVNSAAH-MFGNRPYDQYINPRENRFVIFGALGEGYHNYHHTFPYDYSASEFGW-QKNFTTAFIDVMCYFGLASDRKKVAKETILARKTRTGDGSH-------------------------
>A0A7L1C106	382	0.490	1.212E-114	7	330	356	26	350	354
-------AVMGkdLLNHEDLAGDRGMMddifdgTYQQKEGPRPPLRY----VWRNIILMSLLHLGALLAL-PMIPYAKIQTLAWAVLCFTLSALGITAGAHRLWSHRTYKATLPLRIFLTIVNSMAFQNDIYEWARDHRVHHKFSETDADPHNAMRGFFFSHIGWLLVRKHPDVIEKGQKLDLSDLKADKVVMFQRRYYKPSVVLLCFTMPAVVPWYFWDESIIISFFIPVILRYATGLNTTWLVNSAAH-MFGNRPYDQNINPRENPLVSLGALGEGFHNYHHTFPYDYSTSEFGW-RFNVTTAFIDLMCLLGLASDRKKVSKEVILARKMRTGDGSH-------------------------
>A0A0K8TPL9	382	0.456	1.212E-114	3	344	356	25	376	386
---NIHSSNQDCLIVKrkDTGA-SNDLKDQTTPAVDiDETEFKPQIRWLDLIVQVYIHLGCLYG-FLLLFTAKFYTILWFFGLIITSGFGITAGAHRLWSHKSYKARVPLRILLIFLFTIAGQRDAYTWALDHRVHHKYSESDADPHNAKRGFFFSHVGWLFLTPHPKVVQKRLIIDMSDLEQDKIVMWQKKYYVPLFALLVIGLPVSVPWYFWNESIWYSFWINFNCRFCITLNIAFFVNSVAH-MWGNKPYDRDISPVENLAVAMAALGEGWHNYHHVFPWDYKTGEFGSYMYNVTTGFIDFFAKLGWAYDRKTVSPQMVARRAAKCGDGTHFlseenahkdaFWGYGDKDIPKED-----------
>A0A834M566	382	0.524	1.212E-114	27	351	356	62	386	394
---------------------------ETKDNLRLKKeieEFVPRIKWPDLLVQIYIHLGCLYGLFLCVWSARFYTTVFAFFTIIFSGFGITAGAHRLWSHRAYKATWPLRLLLVTLFTVTGQRHVYAWALDHRVHHKYSETDADPHNANRGFFFSHVGWLVLTPHPLVVEKRKMVDMSDLESDPILMWQKKLYPPLFLIFVILIPVSIPVYFWNETIWNSLWISFNARFSITLNIAFFVNSIAH-MWGQKPYDKYISPVENIAVSIAALGEGWHNYHHVFPWDYKTGELGN-AYNPSTTFIDFFAKIGWAYDLKSVSRKMIKRRAERSGDGSY-IWGYGDSDIEPEDLEELEKM----
>A0A836G381	382	0.533	1.212E-114	29	324	356	18	313	700
-----------------------------KPLMKEsyKTDYKWEIVWKNVIIFTYIHLAAIYGIYMACLYAKYWSILWFVAVTIVAIIGITAGSHRLWSHRSYKAKWPMRLILMIFQTIAFQDDIYQWARDHRMHHKFTDTDADPYNVRRGFFFSHIGWLLIRKHPDIVIKGATIDCSDLMQDPLVVFQKKWYRYLMPLCAFIIPTLVPWWAWNESLWYSWHFAIC-RYCINLNITWSVNSVAH-MWGTKPYDKSVSSTENIGVSLLAFGEGWHNYHHAFPWDYKTAELGNYKFNLTKNFIDFFAYIGLAYDLKTVSADVIKKRVLR-------------------------------
>A0A482V9J3	382	0.545	1.660E-114	42	326	356	2	286	288
------------------------------------------IVWRNVVIFLLYHLIALQGVYYVVSlTVIWKTLLWSLLLTACAGQGITAGVHRLWAHRSYKARLPLRLLLCFFQTISFQNSIYEWARDHRAHHKFTDTDADPHNSTRGFFFSHMGWLMVRKHPAVITKGRMVDMSDLEADPVVRFQKKYYPILAPLLCFVMPTMVPWYFWNEELYVAFCVAGMLRYLISLHFTWLVNSAAH-LWGYKPYDRYIKPSENGLVSTLTFGEGWHNYHHVFPWDYKAAELDNYNGNLTTGFIDFMNKIGWAYELKTAPPEMILKRMQRTG-----------------------------
>A0A7M7JD27	382	0.504	1.660E-114	18	326	356	6	314	331
------------------VTQEELHKQQRVKGAKfaTADDYRIKLVWRNVILMGYLHIISIYGLYLIATQAMWKTVGWAYIMYFASCLGITAGAHRLWAHRTYKAKLPLKIFLAFCQSMAFQNHIMEWARDHRVHHKYSETNADPHNAKRGFFFSHVGWLLCRKHPDVIEKGRKIDLSDLQADPVVAFQKRHYLKTVLICCFIFPAVIPMFLWGETFLNAFVICSLTRYCISLNVTWLVNSAAH-MWGHKPYDTNINPVENWGVSVGAIGEGWHNYHHTFPHDYKAAELP-YTLNPTTLIIDFFALIGWAYDRRSVSAETIKARKMRTG-----------------------------
>UPI001B3ADB22	382	0.510	1.660E-114	25	329	356	32	329	334
-------------------------TYKEKEGPKPPRT----LVWRNIILMSLLHIGALYGL-IIIPSASSFTLAWAAACYLISALGVTAGAHRLWSHRSYKASLPLRVFLAIANSMAFQNDIYEWARDHRVHHKYSETDADPHNASRGFFFAHIGWLLVRKHPDVIEKGQKLELSDLKADKVVMFQRRHYKLSVVVLCFLVPTLVPWFFWGESLLVAYFIPGLLRYAVVLNATWLVNSAAH-MWGNRPYDKTINPRENPLVALSTIGEGFHNYHHTFPFDYASSEFG-FKLNITTAFIDLMCFLGLAKDCKMVSKEMIIARANRTGDGS--------------------------
>A0A8J6FE78	382	0.500	1.660E-114	29	330	356	40	334	338
-----------------------------KEGPEPPR----KIVWRNVILMSMLHIGALYGCF-FISSAKPATLLWAVLCFMLSALGVTAGAHRLWSHRSFKAKLPLRIFLAVSNTMAFQNDIYEWARDHRAHHKYSETNADPHNAMRGFFFAHIGWLLMRKHPDVIEKGKKLDLSDLHADKVVMFQRRHYKKLILVMCFIVPTMVPWYFWDESLYTAFYVPCLLRYALVLNATWLVNSAAH-MFGNRPYDKSINPRENRFVAIGAIGEGFHNYHHTFPYDYTASEFGI-RYNLTTCFINVMRYFNLASDCKTVSKETITARRLRTGDGSY-------------------------
>UPI000333CE71	382	0.535	1.660E-114	25	330	356	56	354	358
-------------------------SYKDKEGPRPKTVY----VWRNIILMFMLHLGAVYGV-TLLPTCKFYTWLWVLFYYVVSALGITAGAHRLWSHRTYKARLPLKVFLIIANTMAFQNDVFEWARDHRVHHKFSETDADPHNSRRGFFFSHVGWLLVRKHPAVREKGALLDLSDLKAEKLVMFQRRYYKPSILFMCFIFPTFVPWYFWGETYLHSLFVATLMRYTLVLNATWLVNSAAH-LYGYRPYDKNIGPRENLLVSLGAVGEGFHNYHHSFPYDYSTSEYRW-HVNFTTFFIDCMAALGLAYDRKKVSKATVLAKIKRTGDGSY-------------------------
>UPI0003318C22	382	0.534	1.660E-114	25	329	356	57	354	359
-------------------------SYQDKEGPRPQLEY----VWRNIILMSLLHLGALYG-IVLIPSCRLYTCLWAFLYYIISALGITAGAHRLWSHRTYKARLPLRVFLIIANTMAFQNDVFEWARDHRVHHKFSETDADPHNSRRGFFFSHVGWLLVRKHPAVKEKGALLDLSDLKAEKLVMFQRRYYKAGILLMCFILPTLVPWYFWEESFMNSLYVATLLRYAWVLNATWLVNSAAH-LYGYRPYDKNINPRENILVSLGAVGEGFHNYHHTFPYDYSASEYR-YHINLTTFFIDCMAAVGLAYDRKKVSPATILARIKRTGDGS--------------------------
>A0A8D2CSF8	382	0.534	1.660E-114	30	330	356	62	355	359
------------------------------EGPRPKLEY----VWRNIILMGLLHLGALHGL-TLVPTCKFYTWLWAYFCYWTSIEGIGAGAHRLWSHRTYKARLPLRLFLIIANTMAFQNDVYEWARDHRAHHKFSETDADPHNSRRGFFFSHVGWLLVRKHPAVKEKGRTLDLSDLRAEKLVMFQRRYYKPAVLLMCFILPTLVPCFCWGETFLHSLYVATFLRYAVVLNITWLVNSAAH-LYGYRPYDKNIEPRESPLVSLGTMGEGFHNYHHAFPYDYSTSEYRW-HINFTTFFIDCMAVLGLAYDRKKVSKAAILARVKRTGDGSH-------------------------
>UPI001E8EEEDD	382	0.505	1.660E-114	25	330	356	559	857	861
-------------------------TYKEKEGPKPPK----MMVWRNIILMALLHFAALYGLIL-LPSASASTLAWSVVCYLISALGVTAGAHRLWSHRSYKASNPLRVFLALANSMAFQNDIFEWARDHRVHHKYSETDADPHNATRGFFFAHIGWLLVRKHPDVIEKGKKLDMSDLKADKVVMFQRRHYKLSVLILCFLVPTLVPWYFWGESLIVAYFIPGLLRYAVVLNATWLVNSAAH-IWGNRPYDKTINPRENPLVAFSAIGEGFHNYHHTFPFDYATSEFG-CKLNITTAFIDLMCFLGLANDPKKVSKELIIARIQRTGDGSH-------------------------
>A0A099ZK45	381	0.498	2.272E-114	11	328	356	0	316	322
-----------VLNQED-LAGDQSSvddtfddTYHEKEGPKPPLQY----VWRNIILMSLLHLGGIFGLIL-VPYAKIQTLAWAVVVFVVNALGITAGAHRLWSHRTYKATLPLRIFLTIANSVAFQNDIYEWVRDHRVHHKFSETDADPHNAKRGFFFSHVGWLLVRKHPDVIEKGQKIDLSDVRADKVVMFQRRYYKPSVVLLCFMMPAVVPWYFWDESITISFFIPSILRYVIGLNAAWLVNSAAH-MFGNRPYDKNINPRENSLVSLGALGEGFHNYHHTFPYDYSASEFGW-HFNLTTVFIDLMCFLGLASDRKRVSKEVILARKMRTGEG---------------------------
>UPI00063F141A	381	0.483	2.272E-114	0	326	356	0	316	322
MTPN--------LDEISSVKIEKSINNEVSTKEFDKTVYEWKIVWRNVIVFIYIHLAGLYGLYTIFVYAKFITFIWFTIVGIAGGLGITVGAHRLWSHRSYKAKWPMRLVLMIFQTIAFQDDIYQWVRDHRVHHKFTDTDADPYNVRRGFFFSHMGWLLVRKHPDVIIKGATVDCRDVAQDPIVIFQKKWYLYLMALFGFIIPTLVPWLGWNENLWYSWHVAV-TRYFLNLHFTWTVNSVAH-IWGMKPYDKSLSSTNNIGVSMVAFGEGWHNYHHVFPWDYKANEFGNYTFNLSTAFIDFCAYLDLAYDLKTAPADIIKKRILRSG-----------------------------
>A0A8B8CXW5	381	0.468	2.272E-114	0	329	356	4	324	326
MAPrNVVEEPM---PTPSH-----ADTAEIVDDPTPrsKRPT-QKVVWRNVLLMSALHLASLYALFL-IPKSHPLTWLWVGVYYIFSALGITAGAHRLWAHRSYKARAPLRCLLALMNTSALQNDILDWSRDHRVHHKYSETDADPHNAKRGFFFAHVGWLLVKKHPDVMEKGRGLDFSDLYADKIVMFQRRFYRPLVILMCFIVPTVVPWYFWGESLWNSYFLAALLRYCLLLNATWSVNSFAH-LWGTKPYDKRINPAENLSVALSAVGEGFHNFHHTFPSDYATSEYGW-HLNITTVFINCMYYLGQAYDMKKTPLSVVQRRKERTGDGS--------------------------
>UPI0007DB80E1	381	0.528	2.272E-114	33	329	356	33	326	328
---------------------------------EPKVGQRQEIVWRNVILMMLLHVGAVYSLCL-IPKAHVFTLIWAYLCFVMCALGVTAGAHRLWSHRSYKAKLPLRIFLAIANSMAFQNDIFEWARDHRVHHKFSETDADPHNAQRGFFFSHIGWLFVRKHRDVIEKGSKLDFSDLLNDPVVTFQRKHYVASVILMCFVIPTIVPWYFWKESLWNSYFLASILRYTVSLNVAWLVNSAAH-MYGNRPYDKNINPRENALVTIGAIGEGFHNYHHTFPFDYSASELG-LKFNPTTWFIDFMFWLGLVTDRKHAPKEMIQARKERTGDGS--------------------------
>UPI001AACF0BB	381	0.509	2.272E-114	22	329	356	33	332	337
----------------------DPSYQEQK-GPRP----PMKIVWRNVILMTLLHGAALYGIFL-IPAAKPATLVWAVLCFMMSALGVTAGAHRLWSHRSYKAKLPLKMFLAVSNTMAFQNDIYEWARDHRAHHKYSETNADPHNAMRGFFFAHIGWLLMRKHPDVIEKGKKLDLSDLHADKVVMFQRRHYKKLILLMCFIFPTVVPWYFWGESLYNAIYVPCLLRYALVLNATWLVNSAAH-MFGNRPYDKNINPRENRFVAIGAIGEGFHNYHHTFPYDYSSSEFGI-KYNFTTLFIDLMCYLGLASDCKKVSTDIIKARRQRTGDGS--------------------------
>A0A6S4L246	381	0.498	2.272E-114	0	331	356	0	338	346
MAPQAPDqNVKGELLEEeDQPHSPLLEKRELKINVRkiihDLRHLDWsKVVWRNAILFMLLHFYSVYGIYLAIFVAQWKTIGFSVMLYFMAALGITMGAHRLWSHRSFKATLPLRVILAVFQTLSFQNDIFEWARDHRVHHKYSETDADPHNARRGFFFSHMGWLMYRKHPDVITKGRTLDVSDLQEDKIVMWQRKHYVPLVVTACFVLPTVIPWVLWEEHPVTALMVAGFLRYNIVLHVTWFVNSLAH--WvGSKPFDKNIYPSQNPIVAYLALGEGWHNYHHVFPWDYRTAEFGGLGaYNITSLTIDFCSKIGLAYDLKTVSPEMIEQRAHRTGDGSRH------------------------
>A0A059TBF7	381	0.533	2.272E-114	34	355	356	21	338	348
----------------------------------PPRKY--EIIYLNLFLHIAGHISAVYGLYLCFTAAQWKTIFFAYLWLLMGELGVVCGAHRLWSHRSFKVKPPLEIMLMLFNCIGFQNTATDWVRNHRLHHKHSDTDADPHNSNRGMLFSHIGWLCVRKHPDVKERGKTTDMSDIYSNPVLRFQKKHKVPLFGAMCFGLPTLIP-TLWGEDIVTAWHV-NLLRFVLNLNSILLVNSIAH-KYGTRPYDRTICPRQNTTCNMMTLGEGFHNYHHTFPWDYRSAELGKNYLNFTKWFIDFFALIGWAYDLKTVPDDMIQRRMKRTGDGSNS-WGWGDKDMTKEERDSATIIypEKKD
>UPI001D076877	381	0.486	2.272E-114	0	352	356	0	353	354
MSPN----PTNVesvLYENEYeeLLHRKLLKEKTKTNP-PLRKRKYEYNWLFILFLTVFHIQASYGIYLSFTSAKLLTNVFAIVLHLAAFFGATAGTHRLWSHRSYKATWQLKLIFMILQTLAFQNSIYIWCLDHRMHHKYSDTDADPHDTRRGFFFAHIGWLMVKPHPELVAKRKLIDMSDLKNDPFVRFQIRYYLQLVFLLFAFLPTIIPWYFWDESLTNAWFVAVCLRYMVTVHLFLLINSWAH-RWGTQPYDTGNSGYETLTVALLTMGEGWHNYHHAFPWDYRAGELSSGLANSTAFLLKLFAKIGWAYDLKTVSDDMIKKRTNRTGDGSHStsIWGWGDREQSDENKRFVTIEN---
>H9GGV4	381	0.509	2.272E-114	25	330	356	54	352	356
-------------------------TYREKEGPKPVTVY----VWRNIILMSLLHFFALYAL-LLIPSTKPLTLLWAFLCFILSGLGITAGAHRLWSHRSYKATLPLRIFLAVVNSMAFQNDIYEWARDHRAHHKFSETDADPHNASRGFFFSHIGWLLVRKHPDVIEKGQKLTLADLKADKVVMFQRKFYKPAVVIMCFLIPSLVPWYYWGESYHNSFLIAAILRYTVILNATWLVNSAAH-MYGNRPYDRHINPRQNHFVAFGALGEGFHNYHHTFPYDYATSEFGT-RWNFTTVFIDCMCYLGLASDCKKVSKELILARKIRTGDGSH-------------------------
>UPI00094E8B79	381	0.476	2.272E-114	41	354	356	63	405	408
-----------------------------------------EIVWKNVAIFVVLHSVTVYGLYLLFTfQLKIATVLFAYFYTMYAAFGITAGAHRLWAHRSYTAKLPLRIFLMLAQSAALQNDIHEWARDHRVHHKFTDSDADPHNAKRGFFFSHVGWLMCKKHPDVFTKGKTVDMSDVLNDPVVRFQRKYYLPLILLMNLTVPTYVT-YCWiGEDFWTSVIV-TFGRYVLSLNGTWLVNSAAH-IWGMKPYDQNIKPTENKFVAAVAFGEGWHNYHHVFPWDYKAAELGNYKWNFTTCFLDFMAKIGWATDLKTTSEEIIRKRMLRTGDNSlrltlqnqeskplserdirahsehqHPddgdlIWGWGDKDMDQEEINAVRRSNRK-
>UPI001F057C59	381	0.455	2.272E-114	15	351	356	100	443	446
---------------KEIAAAKEVLK-QQKQVEEPEKEFKAKIRWPDLGAQLFLHVGGLYGFYLLF-SAKFYTFLWVVFTIWASGIGITAGAHRLWSHKSYNASLPLRILLIFLFTIAGQRDAYTWALDHRIHHKFSETEADPHNAKRGFFFAHVGWLFLTAHPKVEEKRKVIDMSDLENDGVVMFQRKWFIPLFAICSIALPVLVPWYFWNECLWSSFWINFNMRFTSTLNVAFFVNSVAH-MWGKKPYDKNISPVESPIVSFLALGEGWHNYHHVFPWDYKTGEFGNYKLNVTTGFIDLCARLGLATGRKFVSPDMIKRRALKCGDGTrflsddyaHKdqVWGYGDKDLPQEDLQELQKM----
>A0A1V9XWP6	381	0.546	3.111E-114	37	331	356	15	310	320
-------------------------------------PYKLQIVWRNVALMGYLHVAAVYGFYLMLTQAMWSTCITAVVLYFLSGLGITAGCHRLWSHKSYRARLPLRVFLGVMQTMALQNSIFEWSRDHRVHHKFTETDADPHNALRGFFFAHVGWLLCKKHPEVISKGSKVNMDDLLQDPVVTFQKKYYKPLAILACFVIPTLIPMVFFGETFLNSFFVCALWRYCFTLNMTWLVNSAAH-MWGQKPYDTHINPAENWVVSIGAQGEGWHNYHHTFPYDYKTSEVP-YTLNVTTMFIDAMRLIGQAYDCRVVPPETVKARMMRTGalaDLHHH------------------------
>A0A076FRH6	381	0.517	3.111E-114	18	334	356	1	311	324
------------------LSQEEPTDTSLVPRAAP-RKY--QIVYPNLITFGYWHLAGLYGLYLCFTSAKWTTILFSFILCVIAEIGVTAGAHRLWAHKTYKANLPLQILLMVMNSIAFQNSAIDWVRDHRLHHKYSDTDADPHNASRGFFYSHVGWLLVKKHPEVKKRGKELDMSDIYSNPVLRFQKQYAIPFIGAVCFILPTVIPVYCWGETWTNAWHI-TMLRYITNLNVTFLVNSAAH-IWGYKPYDENILPAQNIAVSIATCGEGFHNYHHVFPWDYRAAELGNNNLNLTTKFIDFFAWLGWAYDLKTVSSDMIKLRAKRTGDGTN-LWG---------------------
>A0A2C9K535	381	0.512	3.111E-114	0	329	356	0	323	326
MAPRNASENAD--YEGDRLGLDQveALVAET--NPSPKRP-PRVIVMRNVILFIILHLSAVYSLFL-LPKAMYATLLWTALMYYFAAMGITAGAHRLWSHRSYKGKLPLRIFLAICNCISFQNSIFEWARDHRAHHKFSETDADPHNAKRGFFFAHIGWLLVKKHPDVKEKGKMIDLSDLTNDPVVVFQDRHYKKLILLFCFILPTFVPVYFWGESFHIAFYIAAILRYTLVLNATWLVNSAAH-MWGQRPYDERINPAENLGVAFCATGEGFHNYHHVFPHDYSTSEYGW-HFNLTTMFIDTMYFLGQAYDRRKIPMDVIMKRKLRTGDGS--------------------------
>UPI0015B1960C	381	0.514	3.111E-114	25	329	356	35	332	337
-------------------------TYKEREGPKP----PMQIVWRNVILMGFLHIGALYG-FTVLPSASVLTLAWSAVCFLISALGVTAGAHRLWSHRSYKASLPLRVFLAFANSMAFQNDVYEWARDHRVHHKYSETDADPHNAVRGFFFSHIGWLLVRKHPDVIEKGKKLELADLRADKVVMFQRKHYKLSVLLICFGVPMLVPWYMWGESLWVAYFVPGLLRYTVVLNSTWLVNSAAH-MWGNRPYDKTINPRENKFVSFSAIGEGFHNYHHTFPFDYSTSEFG-YKVNLTTCFIDLMCFLGLASDRKKASREVVHARIQRTGDGS--------------------------
>A0A6P7Y3F5	381	0.532	3.111E-114	25	330	356	36	334	338
-------------------------SYREKEGPKP----PMKIVWRNVIAMSLLHIGALYGM-TLIPSARFYTWMWSLFCFVCSALGITAGAHRLWSHRSYKAKLPLRIFLVMASSMSFQNDVYEWARDHRVHHKYSETDADPHNASRGFFFSHIGWLLVRKHPDVIEKGSKLDLSDLKADKIVMFQRRFYKTSVLLMCFITPTVVPWYFWGESLKNAFYISAIWRYALTLNFTWLVNSAAH-MYGNRPYDKFINPRENLLVALGACGEGFHNYHHTFPYDYSTSEFGW-HFNFTTFFIDCMCFLGLATSCRKVSKETVLARRLRTGDGSH-------------------------
>UPI00188FF464	381	0.458	3.111E-114	0	355	356	0	343	345
MAPNFG-------NE---VSAP-IVAEESYEKLIPPQaaPRKYKYLYANMIYFTYWHIAGLYGIYLAITTAKWATIILAYLLFLAGDMGATAGAHRLWAHKTYKAKLPLQILLMLFNTIAFQNTVITWVKDHRMHHKYSDTDADPHNATRGFFYCHVGWLMVKRHPEAIKRGKSLDMSDIYNNSVLKFQKKYAIPLVTTVTFVLPTIIPMYIWDESFNVAWH-MTMLRYIIGLNTTFLVNSVAH-MWGYKPYDKNIAPTQSYIATLATLGEGFHNYHHVFPWDYRASELGNNYLNFTTKFIDFFAWIGWAYDLKSVPEDLVQKRIERTGDGTN-LWGWSDKNMKEDHVKSTDVLHTKD
>A0A3Q0E5G1	381	0.495	3.111E-114	1	330	356	17	345	349
-PPRllQKKTPLYV-EEED--SIRPDLKDDIydptykdKEGPKAKVEY----VWRNIILMALLHLGALCGL-TMVSSCKVYTWLWGFFYYFISALGITAGAHRLWSHRTYKARLPLRVFLIIANTMAFQNDVFEWARDHRAHHKFSETNADPHNSRRGFFFSHVGWLLVRKHPAVKEKGGTLDLSDLRAEKLVMFQRRYYKPAVLFMCFIMPTLVPWLCWGETFVHSLFVSTFLRYAVVLNATWLVNSAAH-LYGYRPYDKNISPRENILVSLGAVGEGFHNYHHSFPYDYSASEYRW-HINFTTFFIDCMAALGLAYDRKKVSRAAVLARIKRTGDGSY-------------------------
>A0A6J1S8M8	381	0.469	3.111E-114	0	350	356	0	352	354
MPPNVKEAPaqSGVLYedeaEPDYRTA-IAKHDERTSG-KSYREL-QPILWDRVAGHLLFNALSVYAIKLIFTDVKLLTTAWAFLLFLACNLGVTSGVHRLWSHKAYKAKLPLRILLAAFNTMSWQGSIYQWAIDHRAHHKFTETDAD-HvNARRGFFFSHVGWLLCKKHPDVIRFGKTIDSSDLLADPVVYYQKKYYYVFMPFLWYLIPVAVPMLLWDETHANAFLVAVALRFTLCLHAIFLVNSAAH-MVGSRPYDKSIAARENFLVALGIGGEGYHNYHHVFPWDYKSGEFSYYASNYGAVFIELMAKIGQATHLKSVNRDLVMARCLRTGDGTHPVWGWGDKDMSEEDKRVTIV-----
>A0A8C6S3G4	381	0.531	3.111E-114	30	330	356	61	354	358
------------------------------EGPPPKLEY----VWRNIILMSLLHVGALYG-ITLIPSCKFYTCLFACVCYVISMEGIGAGAHRLWSHRTYKARLPLRLFLIFGNTMAFQNDVYEWARDHRAHHKFTETHADPHNSRRGFFFSHVGWLLVRKHPAVKEKGGKLDMSDLEAEKLVMFQRKYYKPGILLICFILPTLVPWYFWGETLKHGLYVATFLRYALTLNITWLVNSAAH-LYGYRPYDKNIDPRENALVSVGTMGEGFHNYHHTFPFDYSASEYRW-HINFTTFFIDCMAALGLAYDQKEVSKAAVLARIKRTGDGSH-------------------------
>A0A340YDA7	381	0.539	3.111E-114	25	330	356	57	355	359
-------------------------SYQDKEGPNPKLEY----VWRNIILMSLLHLGALYG-ITWIPTCKMYTLLWAFFYYLISALGVTAGAHRLWSHRSYKARLPLRLFLIIANTMAFQNDVYEWARDHRAHHKFSETHADPHNSRRGFFFSHVGWLLVRKHPEVKEKGGLLNLSDLKAEKLLVFQRRYYKPAVLLMCFILPTLVPWYCWGETFPHSLFVATFLRYAVVLNATWLVNSAAH-LYGYRPYDKTINPRENLLVSLGAVGEGFHNYHHSFPYDYSASEYRW-HINFTTFFIDCMAAIGLAYDRKKVSKAAVLARIKRTGDESY-------------------------
>N6UAX5	381	0.495	3.111E-114	0	334	356	24	348	386
MEPPQEKT----LEAHDNKSYSGLLPAEV----GTDYSFKRKIVWKNAIGFFALHLAAVYGLWLMVADCYWKTDIWALLVGFSSGLGVTTGAHRLFSHKAYKAPFITRLVLILFHTLAGQNCLYIWVRDHRQHHKYSDTDADPHNAHRGFFFSHVGWLMSRKHPAVIAKGKTIDMSDMQADWLVMFQKQHYKVLYAIFAIFLPAVVPVYSWGESWWNSFFVAYMFRSVLVLNMTWLVNSAAH-IWGNKPFDKYMEPVESSFVAFVSVGEGWHNYHHAFPWDYRAAELGS-KYSITTFVIDALAYFGLAYDLKSTPYHMVKRRVERTGDGSHPIFG---------------------
>A0A154PF36	381	0.603	4.259E-114	75	352	356	0	278	286
---------------------------------------------------------------------------WfaAFFLYIGSFLGITAGAHRLWSHRSYKATWPLQLLLMILNTIAYEDAAMDWARDHRVHHKYSETNADPHNAKRGFFFSHIGWLLCRKHPDLIEKGKGIDISDLKNNSILTFQKRYYRILMPLLCFIMPTVVPVAYWGESWTNAFFVSGLLRYIITVNCTWLINSVAH-LIGNRPYDRNINPSENKMVSMLAAGEGWHNYHHVFPWDYKAAELGDYKYNITTGFIDLCAMLGLAYDLKVVPKHSVQKRVQRTGDGSHDVWGWGDKDQTQEDRDQTVVMH---
>A0A6P4Z129	381	0.484	4.259E-114	0	330	356	0	319	328
MAPrNDFEHPVHEEVTTDLPTVPSPTVQDGKAPP-------LQIVWRNVVIMSLLHLGAIYGL-VLLPWAHVYTLLWAVFCYCLSALGVTAGAHRLWAHRSYKARLPLRIFLAIVNCMSLQNDIYDWSRDHRVHHKYSETPADPHNAKRGFFFAHIGWLLVRKHPDVIAKGKQIDLSDVLNDPVVKVQRKLYAPTALLMCFVVPTLVPR-LWGESLVSAFF-SAVLRYVLALNATWFVNSAAH-MWGNKPYDKFINPSQNFPVAFLAMGEGWHNYHHTFPYDYATSELGW-KVNSTTVFIDVMAWLGLAYDRKKVSPNTVRARVSRTGDGTW-------------------------
>UPI0015E254FD	381	0.513	4.259E-114	25	330	356	31	329	333
-------------------------TYKEKEGPKPA----TIIVWKNVLLMTLLHLAALYAMFL-VPSASILTLLWSTLCFLISALGITAGAHRLWSHRSYKASVPLRIFLGFANSMAFQNDIFEWARDHRVHHKYSETDADPHNAVRGFFFAHIGWLLVRKHPDVIEKGRKLELNDLLADKVVMFQRKYYKPSVLLMCFFVPMFVPWYMWGESLWVAYFIPAVLRYTMVLNATWLVNSAAH-MWGNRPYDKNINPRENKFVAFSAIGEGFHNYHHSFPYDYATSEFG-CKLNLTTCFIDFMCFLGLAKDRKRVSSELITARIQRTGDGSH-------------------------
>A0A1A8F1S0	381	0.509	4.259E-114	25	330	356	32	330	334
-------------------------TYKEKEGPKPPR----IIVWRNVIMMSLLHLGAVYAIFL-IPSAAPLTLLWSVLCFLISALGITAGAHRLWSHRTYKASLPLRIFLAFANSMAFENDIFEWARDHRVHHKYSETDADPHNARRGFFFAHIGWLLVRKHPDVIEKGRKLELTDLLSDKVVMFQRRYYKLSVLLMCFLIPTFVPWYLWRESLWVAYFVPALLRYTLVLNASWLVNSAAH-MWGNRPYDKSINPRENRFVTFSAIGEGFHNYHHTFPYDYATSEYG-CKLNLTTCFIDFMCFLGLARDCKRVSREAVLSRIQRTGDGSH-------------------------
>UPI001F0721BC	381	0.515	4.259E-114	10	329	356	15	329	334
----------GDAPSENLKTRDDAFDDTYKEKEGPKPP--TTIVWKNVILMTLLHVGALYGGFL-IPSASPLTLVWSFFCFIVSALGVTAGAHRLWSHRSYKASLPLKIFLATANSMSFQNDIYEWARDHRVHHKYSETDADPHNAIRGFFFSHIGWLLVRKHPDVIEKGRKLELSDLKADKVVMFQRKYYKLSVLLMCFFIPMFVPWYLWGETLWVGYFIPALLRYTLVLNATWLVNSAAH-LWGNRPYDHNINPRENKFVTFSAIGEGFHNYHHTFPYDYATSEFG-CKLNLTTCFIDFMCFLGLAKECKKVSKEVVSARVQRTGDGS--------------------------
>A0A4U5VC40	381	0.498	4.259E-114	0	330	356	19	331	335
MA-ETTSTVEDV---FD------DTYTE-KEGPKPPR----MLVWRNIILMTLLHSAALYGL-VLLPSASVLTLAWTVVCYLISALGVTAGAHRLWSHRSYKASYPLRIFLALANSMAFQNDIYEWARDHRVHHKYSETDADPHNATRGFFFAHIGWLLVRKHPDVIEKGKKLELSDLRADKVVMFQRRHYKLSVVLLCFLVPTLVPWYFWGESLAVGYFVPGLLRYTVTLNATWLVNSAAH-IWGNRPYDKSINPRENPLVAFSAIGEGFHNYHHTFPFDYSTSEFG-CKLNLTTAFIDTMCFLGLATDRKRVLKETIRARIQRTGDGSY-------------------------
>A0A6P4JS25	381	0.444	4.259E-114	13	351	356	72	415	418
-------------PALDTQ-QDQKLK-ET-EQAEEEEEYHPQIRWPDLGAQTFLHVGALYGLYQLF-YANFYTFLWVVVTVWVSGIGITAGAHRLWSHKSYTASLPLRILLAFAFSIAGQRDAYTWALDHRIHHKFSETDADPHNAKRGFFFAHVGWLFLTPHPKVIAKRKVIDMSDLEADAVCMFQRKYYIPLFALCSIILPVAVPWYFWNEDLWMSFWINFNMRFTWTLNVAFFVNSVAH-MYGNKPYDKNIMSVEAPIVSLLAMGEGWHNYHHVFPWDYKTGEFGNYSLNITTGFIDFCAWLGLAKGRKSVSPDMVIRRAAKCGDGTrfldddHAhkdqVWGFGDKDIPREDLQELAKM----
>A0A4C1UA19	381	0.401	4.259E-114	0	352	356	130	596	602
MPPQ--EKVSGVLIASDaHDAGADAL-----PPASPgADDRPLRIVWRNVILFLLLHLGGVYGGYLFLTKAMWRTCLFAVVLYVCSGLGITAGAHRLWAHKSYRAKLPLRILLTVFNTIAFQRaswhrppptfsivschvppfssgvllsvfghpptssvgvlcyvchlwgnlrqsysispvdigscvqsisnfvgnpenieqeivhnairnnphapttmhsnamcirvhcswgmhayvhansdSVIDWARDHRMHHKYSETDADPHNATRGFFFSHIGWLLVKKHPQIKAKGHTIDMNDLWADPVLRFQKKYYLLLMPIVCFILPTWIP-TLWGESLWNAYFVCAIFRYTYVLNVTWLVNSAAH-KWGDKPYDKNINPVETRPVSLVVLGEGFHNYHHTFPWDYKTAELGHYTLNISKLFIDIMSMIGWAYDLKTVSSKVIEQRVKRTGDGSHPVWGWDDNDVPQEDKKGTITIN---
>UPI000C77C996	380	0.606	5.832E-114	78	354	356	3	277	279
------------------------------------------------------------------------------ILAFCGSFGVTAGAHRLWTHRSYTANVPLRVILTVFDTVAFQNSVIEWSRDHRVHHKFSETDADPHNAKRGFFFSHVGWLLCRKHPDVKSKGKSVDMSDLYDDPILAFQDRYYMILVLFLCFIFPTLTPMYLWNETFISAFCV-NIFRYIFALNATWLVNSAAH-LYGHKPYDKYINPSENLTVSLLALGEGWHNYHHTFPWDYKTSELGKYSVNFSAAFIDFFAKIGWAYDLKTVSEDMIRKRVLRTGDGSHEIWGWGDKDQDKEDYNDALITHKK-
>A0A8C9XNR1	380	0.510	5.832E-114	24	330	356	11	318	322
------------------------LSTEDMFDhtYKEKEGHKPPmvIVWRNVFLMTLLHIGAVYSLFLIPTASH-LTLLWSALCFLISALGITAGAHRLWSHRSYKATLPLRIFLGAANSMAFQNDIFEWARDHRVHHKYSETDADPHNARRGFFFAHIGWLLVRKHPDVIEKGRKLEISDLKADKVVMFQRKYYKPSVLLMCFFIPMFVPWYLWGESLWVAYFIPALLRYTLVLNAAWLVNSAAH-MWGNRPYDKNINPRENKFVTFSAIGEGFHNYHHTFPFDYATSEFG-CKLNITTCFIDAMCFLGLATDCKRGSRELVQARVQRTGDGSH-------------------------
>UPI001955D302	380	0.501	5.832E-114	18	330	356	16	323	327
------------------QSVEDVFDTTYKEKEGPKPP--VVIIWRNVILMSLLHSAALYGL-LLVPSASVLTLFWTLVCYVFSGLGITAGAHRLWSHRTYKASLPLRIFLAFANSMAFENDIYQWARDHRAHHKYSETDADPHNAQRGFFFSHIGWLLVRKHPDVIEKGRKLEISDLKADKVVMFQRKYYKLSVLLMCFFVPMFVPWFLWGESLWVAYFVPAILRYALVLNSTWLVNSAAH-MWGNRPYDSTIYPRENRFVAFTTIGEGFHNYHHTFPFDYATSEYGW-KLNLTTFFIDLMCLLGLASDPKSVTRDAMNARIVRTGDGSH-------------------------
>A0A6J2VBZ6	380	0.526	5.832E-114	29	330	356	34	328	332
-----------------------------KEGPRP----PTIIVWRNVMLMTLLHLGALYGLYL-IPSACALTLAWALFCFVVSALGVTAGAHRLWSHRSYKATLPLRIFLAFANSMAFQNDIYEWARDHRVHHKYSETDADPHNAQRGFFFAHIGWLLVRKHPDVIEKGNKLELSDLKADKVVMFQRRHYKVSVLVICFLVPMLVPWYLWGESLWVAYFIPALLRYTLVLNATWLVNSAAH-MWGNRPYDANINPRENKFVTFSAIGEGFHNYHHTFPYDYATSEFGW-KLNLTTCFIDLMCYLGLAKERKKVSRELVLARVQRTGDGSH-------------------------
>A0A6J2VAH4	380	0.500	5.832E-114	21	330	356	25	329	333
---------------------EDAFGDSQKEKEGPTLP--GQIVWRNVVLMLLLHIGALYGL-VTIPAASALTLVWTGVCFMISALGITAGAHRLWSHRSYKASMPLRIFLAVANSMAFQNDIFEWARDHRVHHKYSETDADPHNATRGFFFSHIGWLLVRKHPDVIAKGRKLDLSDLKTDRVVMFQRRYYKLSVVVMCFLIPTVVPWYFWGESLLVGFYLAGLLRYTVVLNATWLVNSAAH-MWGMRPYDQNINPRENKFVAFSAIGEGFHNYHHTFPYDYATSEFGS-RLNLTKAFIDFMCYLGQASDCKRVSHETVMARVRRTGDGSH-------------------------
>A0A673CQ95	380	0.490	5.832E-114	21	330	356	26	330	334
---------------------EDVFDDTYKEGDGPKPP--RMLVWRNIILMSLLHIGALYGLIL-IPSASVLTLAWSAVCFLISALGVTAGAHRLWSHRSYKASFPLKVFLALANSMAFQNDIYEWARDHRVHHKYSETDADPHNAMRGFFFAHIGWLLVRKHPDVIEKGRKLELSDLKADEVVMFQRRHYKLSVVILCFLVPMLVPWYFWGESLLVGYFLPGLLRYTVVLNATWLVNSAAH-MWGNKPYDKTINPRENPLVAFSAVGEGFHNYHHTFPFDYATSEFG-CRLNLTTAFIDLMCFLGLAKDRKRVSKETILARIQRTGDGSH-------------------------
>UPI001EE6A307	380	0.435	5.832E-114	0	343	356	8	359	361
MPPNIvnDSTALGVEFQRvagckqDniVIAKKNPAINKNpkKSSEGPF-GFETTLIWPNIVSIALLHLIGMYMAYTIPFQCRKLTLFWGLLIGMSSGFGVTGGVHRLWSHRSYKAKWPLRVILIICYSIAGQNTIYDWVRDHRVHHKYTETDADPHNSNRGFFFAHVGWLMMRKHPEVIRRGRQVDMTDVLSDPIVQFHQRYFWQMKLLFCFVIPIVVPVYFWNETWYISIMSQIFIRYIAGLNFTWLVNSAAH-MWGTKPYDSGISPVENLSVAIVAMGEGWHNYHHVFPWDYKAAELGNYTFNVTTFLIDMFAKIGWAYDLKQPSAALVRKVAEKHGDGSHHAW--REAPEPEE------------
>G3VF96	380	0.526	5.832E-114	25	330	356	61	359	363
-------------------------TYREKDGPKPKFIY----VWRNIILMGLLHLGAVYGIFL-LPSSHVYTLLWAFGYYLVSALGITAGAHRLWSHRTYKARLPLRIILMIANTMAFQNDIFEWSRDHRVHHKFSETDADPHNARRGFFFSHVGWLLVRKHPDVIEKGRLLDLSDLKSEKLVMFQRRYYKPGILLMCFIFPTFVPCYFWGESFTHSLFVATLLRYAVVLNATWLVNSAAH-MYGTRPYDKNINPRENILVALGAVGEGFHNYHHTFPYDYSASEYRW-HINFTTFFIDCMCLLGLAYDRKKVSKAAIEARCARTGEGSW-------------------------
>A0A6A4JLC4	380	0.465	5.832E-114	35	350	356	36	362	369
-----------------------------------KSDYKLEIVWVNAIFFLIVNAISLRGTYdLVFFRLPWTSTAYMWSLFYINGISITAGAHRLWAHKCYKAKLPLKIFLLVCNLTAFQNSIYDWVRDHRVHHRFVDTNADPHNSTRGFFFSHMGWLMVKKHPEVKQKGQIVDMSDLRSDPLVMFQHKYYFYLMPIFTFLLPALIPVYFFGTDFWYAFRLYSLTRWTLVLHGTWCVNSVAH-MFGYKPYDKFISSTQSIWVSFFVLGEGWHNYHHAFPWDYKASEFPYY-VNFTTAFIDLCAKIGLAYDLKTVKQDVINLRAQRTGNGSHAsvppsgtsesngIWGWDDEALTKEDREMASI-----
>UPI0005F51E87	380	0.495	5.832E-114	34	353	356	45	377	382
----------------------------------PK--YEWKIIWKNVIALAYLHIVALYTWYLVLTmEIQIRTFIYYYAVGYLSGIGITAGVHRLWCHRSYKAKWPMRVILMVLQTIAFQKHIYDWVREHRVHHKFTDTDADPHNSKRGFFFSHVGWLMVRKHPDVISKGATIDMSDLEKDPIVVFQRRYYAVLMPLLCFVLPMLVPIYFWNEKPIYAWYGAVC-KYVTVLNGTWLVNSAAH-MWGTKPYDTSISATDYSFFGFSAFGEMSHNYHHVFPWDYKAAELGFNSRNITCGFIDFFAWLGWAYDLKTARHDLVKKRAARTGDGSiYErtgdyndelhtqekmTWGWNDADMSFEDKQAAEILNK--
>UPI00148BA1FD	380	0.463	5.832E-114	4	352	356	53	415	416
----QTKDQAGVddnLgYKEENAVYKELIAKESEQQEQDKEeEYNPQIRWPDLCAQTFLHAGALYGIYLLF-YAKLYTFLWAAVCIWVSGIGITAGAHRLWSHKSYNASLPLRILLAFMFTIAGQRDAYTWALDHRIHHKFSETDADPHNVNRGFFFAHVGWLFLTPHPKVIEKRKIIDMSDLEADAVVMFQRKYYIPLFALCSIILPVVVPWYFWQEDLWMSFWINFNMRFTWTLNVAFFVNSVAH-MWGNKPYDKKISSVEVPLVSLLAMGEGWHNYHHVFPWDYKTGEFGNYTLNVTTAFIDFCARIGLASGRKSVSPDMVKRRADKCGDGTrflsdeyaHKnqVWGFGDCDLPRDDIvELAKMQN---
>UPI000596A99C	380	0.468	5.832E-114	24	344	356	102	432	441
------------------------TAKEVLTASAPSDeiEYNPQIRWPDLIAQAFLHGGALYGIYLLF-QAQFYTLLWVVALIWCSGIGITAGAHRLWSHKSYTASMPLRILLVFLFTIAGQRDAYTWALDHRIHHKFSETDADPHNAQRGFFFSHVGWLFLTPHPKVIEKRKVIDMSDLQNDSVVMFQHKFYIPLFAIISIAMPVLVPWYYWNESLWISFWVNFNMRFTSTLNAAFFVNSVAH-MWGKKPYDKSISPVESPLVSFLALGEGWHNYHHVFPWDYKTGEFGSYKLNVTTAFIDFCAKIGWATGRKSVSPDMIKRRAAKCGDGTrfltdeyaHKdqVWGYGDRDIQKED-----------
>UPI001D05D03A	380	0.501	5.832E-114	37	345	356	164	470	479
-------------------------------------DFVPKYRWPDLFGLVILHIAFVIAFILMFTTAKFYTTLWTFFLIYASGFGITAGAHRLWSHRAYKAKWPLKLILTFLFTISGQRDAYTWALDHRIHHKYSETTSDPHDATRGFWFAHIGWLVLTPHPNVVQKRLEVDMSDLEADPIVMWQRKLYLPLFMVIAVLMPVLVPFYYWNEQLWVSFLLSFAFRYAFTLNLAFFVNSAAH-MWGNKPYDKFINPVENIYVSIAALGEGWHNYHHVFPWDYKTSELGTYTYNISTGFIDLFAKIGWAYDRKKVSREMIARRKARTGDGSH-VWGYGDKDIAKEDL----------
>UPI001471B9F8	380	0.519	7.984E-114	25	330	356	21	319	323
-------------------------AYREKEGPKPPR----KIVWKNVILMGLLHTGAVYSL-LLIPSASAHTLSWSVFCFMFSALGITAGAHRLWSHRSYKASLPLRIFLGLGNSMAFQNDIFEWARDHRVHHKYSETDADPHNASRGFFFAHIGWLLVRKHPDVIERGRKLDLSDLMADKVVKLQRKYYKLSVVLMCFLVPTVVPWYVWGESLWVAYFLATVLRYTLVLNATWLVNSAAH-MWGNRPYDRTINPRENVFVAFSAIGEGFHNYHHTFPYDYATGEFGW-KLNFTTCFIDLMCFLGLARDCKRVSHDVLVARVQRTGNGSH-------------------------
>UPI0007B851A7	380	0.496	7.984E-114	13	330	356	12	322	326
-------------PEPETV--EDVFDHTYKEKAGPKPP--SVIVWRNVFLMSFLHVGALYGLFL-FPSASVLTWIWFFACLLFSALGITAGAHRLWSHRSYKASLPLRIFLAFANSMAFQNDIYEWSRDHRVHHKYSETDADPHNAVRGFFFSHIGWLLVRKHPDVIEKGRKLELSDLKADKVVMFQRRFYKSSVLLMCFSVPTLVPWLVWGESLWVAYFVPALLRYALVLNATWLVNSAAH-MWGNRPYDGSINPRENRFVAFSAIGEGFHNYHHTFPFDYATSEFG-CKLNLTTCFIDFMCFLGLAREPKLVSREAVLARAQRTGDGSH-------------------------
>UPI000775CCA5	380	0.493	7.984E-114	14	329	356	12	327	329
--------------ETDMscngQAEKSPFGSREEEN-KQKVELKQIIVWRNVILMALLHIGAVYSL-LLIPKAHLYTLIWAYICFLMCALGVTAGAHRLWSHRSYKAKLPLRIFLAAANSMAFQNDIFEWARDHRVHHKYSETDADPHNAQRGFFFSHIGWLFVRKHRDVIEKGRKLDFSDLLEDPVVSFQRKYYKSSVVLMCFVIPTILPWYLWGESLWNSYFLASILRYTVSLNVAWLVNSVAH-MYGNRPYDKGINPRQNTFVTFGAIGEGYHNYHHTFPFDYSASEFG-LKFNPTTWFIDFMFWLGLVTERKQAPNEMIQARKERTGDGT--------------------------
>A0A6G1QPB7	380	0.495	7.984E-114	3	330	356	15	329	333
---NGSVTPeTMVEDVFDH-------TYKEKEGPKP----PMIIVWRNVVLMTLLHIGALYGISL-IPSAAPLTLLWFGLCFVISALGITAGAHRLWSHRSYKASLPLRIFLAIANSMAFQNDIFEWSRDHRVHHKYSETDADPHNAVRGFFFAHIGWLLVRKHPDVIEKGGKLELHDLLSDKVVMFQRKYYKPSVLLMCFFVPMFVPWYMWGESLWVGYFVPAVLRYTLVLNASWLVNSAAH-MWGNRPYDKNINPRENKFVTLSAIGEGFHNYHHTFPYDYASSEFGS-KLNLTTCFIDFMCFLGLAKDRKIVSREMILARTQRTGDGSH-------------------------
>A0A3Q1HII3	380	0.521	7.984E-114	25	329	356	32	329	334
-------------------------TYKEKDGPKP----PMRLVWRNIILMALLHVGAVYGL-VLLPSASALTLAWTAMYYIISALGVTAGAHRLWSHRSYKASLPLRVFLAIANSTAFQNDIYEWARDHRVHHKFSETDADPHNATRGFFFSHIGWLLVRKHPDVIEKGQKLELSDLKADKVVMFQRRHYKLSVVVLCFMVPTLVPWYFWGESFAVAYFIPGLMRYALVLNATWLVNSAAH-MWGNRPYDKTINPRENPLVALSAAGEGFHNYHHTFPFDYATSEFGW-KLNVTTAFIDLMCFLGLAQDRKKVSKETIIARVQRTGDGS--------------------------
>UPI0018D0158B	380	0.518	7.984E-114	29	346	356	22	333	336
-----------------------------KTEVKP-RKY--EVVYTNLLTFGYGHIGALYGLYLACTVAKWTTILFALGLYYAGILGITAGAHRLWSHRTYKAKMPLQIILMILNTIAFQNTAYTWIRDHRLHHKYSDTDADPHNATRGFFFSHVGWLLVRKHEDVKKYGKLIDMSDIENNPVLRFQKKYALPWCGMVCFVLPTLIPMYCWGESLNCAWHIAVVLRYVANLNVTFLVNSAAH-IWGYKPYDKNMLPGENISVAIASFGEGFHNYHHTFPWDYRAAELGNNRLNLTTAFIDFFASIGWAYDLKSVTKTHIEARKKRTGDGSN--FSWLDKETVTEDQK---------
>UPI00112DAB55	380	0.523	7.984E-114	27	330	356	38	334	338
---------------------------REKEGPKP----PMKIVWRNVIAMSLLHVGALYG-TLLLPSVTFLTWVWLLYCFLFSALGVTAGAHRLWSHRSYKAKLPLRIFLVIANSMAFQNDVYEWARDHRVHHKYSETDADPHNASRGFFFSHIGWLLVRKHPDVIEKGSKLDLSDLKADKAVMFQRRFYKTSVVLMCFILPTVVPWYYWGESLKNAFYVSAILRYALVLNFTWLVNSAAH-IYGYRPYDQFINPRENLLVAFGAIGEGFHNYHHTFPYDYSTSEFSW-HFNFTTFFIDFMCFLGLATSCKKVSKEAVLARRLRTGDGSH-------------------------
>A2RRT2	380	0.472	7.984E-114	7	330	356	7	335	339
-------TVSTILEESpsskqEYIGADRGMTDDILDTTYiKKVDSKPPItlVWRNIILMSLLHFGAFYGLFY-VSSAKPITLAWAILCFLLSALGVTAGAHRLWSHRSYKAKLPLRIFLAVVNSMAFQNDIFEWARDHRVHHKYSETDADPHNAVRGFFFSHIGWLLLRKHPDVIEKGKKLDLSDLKEDKVVMFQRRNYKLSILVMCFILPTVIPWYFWGESFSVAFYVPCLLRYALVLNATWLVNSAAH-MFGNRPYDQTINPRENPFVAIGAIGEGFHNYHHTFPYDYSTSEFGI-KFNLTTGFIDLMCLLGLASHCKSVSKETIMARKMRTGDGSH-------------------------
>UPI001AEF659E	380	0.513	7.984E-114	25	330	356	46	344	348
-------------------------SYQDEEGPPPKLEY----VWRNIILMVLLHLGALYG-ITLVPSCKVYTWLFACVSYVFTGMGITAGAHRLWSHRTYKARLPLRLFLIIANTMAFQNDVYEWARDHRAHHKFTETHADPHDSRRGFFFSHVGWLLVRKHPAVKEKGRKLDMSDLKAEKLVMFQRRYYKPGILLMCFILPTLVPWYCWGETFPHSLCVATLLRYALALNATWMVNSAAH-LYGYRPYDKNIRARENMLTSMGALGEGFHNYHHAFPYDYSASEYRW-HINFTTFFIDCMAALGLAYDRKRVSKAAVLARIKRTGDGSH-------------------------
>UPI000DC156E2	380	0.557	7.984E-114	9	326	356	0	317	350
---------MDV--SADIKIGDNGdNTTSITPNDRPveKQSYQLVIVWRNVILCSLVHLGALYGVYLAFVSAKLTTTIFAICLYQITAIGVTAGSHRLWSHRAFKATWQLRLIIIILNTIAFQNSVYEWARDHRLHHKYTDTNADPHNSNRGLFFSHVGWLLCRKHPDVIEKGRTIDVSDLLADPFVAFQKKYFWFLITWACFIIPTLIPVYFWGETWRNSWYVAVLLRYVLTLNGIWLINSAAH-AWGGKPYDRSIKPTQNLGVAIMSVGEGWHNYHHVFPQDYKAAELGNYKFNFTTAFIDLFAKIRWAYDLKTVSTELVHQRVLRTG-----------------------------
>K7PBR7	380	0.459	7.984E-114	0	355	356	0	352	354
MPPNTEcniQDVTGVLEETD----REVEERDIKEVHKTNKFPELPIIWFNVFLHAVSHSIGLYGLYVLFTSAKWWSVALFLVNYEFATLGTTAGIHRLWSHRSYKARWPLTLFLTYCQTLAFQYSIIYWATYHRVHHKYTETDADPHNAKRGFFHSHMGWTIRQRSPEFITRAKEADMSDLYNNTIVRIQDEYYYSILMVVFFIMPTVMPMYLWNETFVNAFSL-NILRYLVNLHCFFFVNSAAHKM-GYKPYRKDIYASDFMLASILMQGDAWHNYHHTFPWDYKTSEHGTYGTNVTTGFIDLMAKIGWAYDLKTASPEMIKRRVLKSGDGSHHLWGWGDKDQSKQERSEAIILNKKD
>A0A6J0TIJ8	380	0.539	7.984E-114	25	330	356	54	352	356
-------------------------SYREKKGPKPATVY----VWRNIILMFLLHVSAVYALWL-IPATHILTLVWAMLCFILSGLGITAGAHRLWSHRSYKATLPLRIFLAVINSMAFQNDIYEWARDHRGHHKFSETDADPHNASRGFFFSHIGWLLVRKHPDVIEKGKKLDLSDLEADKVVMFQRRYYKLSLLIMCFFVPSIVPWYFWGESLYNSFFIAAILRYALILNATWLVNSAAH-MYGNRPYDRNINPRENHFVVFGALGEGFHNYHHTFPFDYSTSEFG-LKWNFTTAFIDLMCYLGLASDPKRVAKETILARKMRTGDGSH-------------------------
>UPI000B4FA1D0	380	0.503	7.984E-114	25	330	356	58	356	360
-------------------------SYQDEEGPPPKLEY----VWRNIILMALLHVGALYGV-TLLPSCKLYTWLWVCVSYLFSGLGITAGAHRLWSHRTYKARLPLRLFLIIANTMAFQNDVYEWARDHRAHHKFTETHADPHDSRRGFFFSHVGWLLVRKHPAVKEKGGKLDMSDLKAEKLVMFQRRYYIPGVLLLCFLLPTLVPWYFWGETFRHSLYIATLLRYAVVLNATWLVNSAAH-LYGYRPYDKKVGARENLLTSVGAIGEGFHNYHHAFPYDYSASEYRW-HVNFTTFFIDCMAALGLAYDRKRVSRAAVLARIKRTGDGSH-------------------------
>A0A6P8XMZ1	380	0.473	7.984E-114	19	352	356	114	455	456
-------------------AQQIAKEAEqQKEEVEE--EYHPQIRWPDLGAQTFLHVGALYGAYLLF-YAKFYTFLWAAVLIFVSGIGITAGAHRLWSHKSYNASLPLRIVLAFMFSIAGQRDAYTWALDHRIHHKFSETDADPHNVNRGFFFAHVGWLFLTPHPKVIAKRKVIDMSDLEADAVVMFQRKYYIPLFALCSIILPVVVPWYFWQEDLWMSFWINFTMRFTWTLNVAFFVNSVAH-MYGNKPYDKNISSVEVPVVSFLAMGEGWHNYHHVFPWDYKTGEFGNYTLNITTGFIDLCARLGLASGRKSVSPDMVKRRAAKCGDGSrflsdeyaHKnqVWGFGDRDLPCEDIvELAKMQN---
>A0A151X2V6	380	0.493	7.984E-114	19	330	356	9	320	599
-------------------ATKAGKSINDKALPKKsyKTDYKWKIVWKNVFIFSYIHLAAIYGIYMACLHAKYWSVLWFVALGIAANIGVTAGSHRLWSHRSYKAKWPMRFILIIFQTIAFQDDIYQWVRDHRMHHKFTDTDADPYNSRRGFFFSHIGWLLVRKHPDLITKGTTIDCSDLMQDPLVAFQKKWYMYLMPFCAFIVPTLVPWWAWNESLWYSWHFAVC-RYCVNLNITWSVNSVAH-IWGAKPYDKLVSSTDNIGVALLACGEGWHNYHHAFPWDYKTAELGNYKFNLTKTFIDFFAYIGLAYDLKTVSADVIKNRVLRCSESTH-------------------------
>A0A1J1HM95	380	0.505	7.984E-114	38	334	356	76	371	745
--------------------------------------FKSPIKWLNTISIVLIHLIFIYGFITYPLKSQLKTTLWGFLVGGISGFGVTAGAHRFWCHRAYKAKLPLRIMLMLAYCVAGQNTLYDWVRDHRVHHKYSETDADPHNSNRGFFFAHVGWLMLQKHPEVIKKGRAIDMSDVLADPVIQFHQKYFIPLKILLCFIVPTVVPVYFWGETWYLAFLSQAVLRYLFGLNFTWLVNSAAH-MWGYRPYDKKINPVENIAVAVVAMGEGWHNYHHVFPWDYKAAELGNYKLNITTFWIDLFAKMGLAYDLKEPSKELVRKTIEKHGDGSHLVYG---------------------
>UPI0019B3CC88	379	0.490	1.093E-113	21	329	356	8	311	313
---------------------DGPDGAESREmSGGASRQH---IVWRNVLLMGLLHAGALYSVFL-VPSAHPFTWMWSYICFMITGLGVTAGAHRLWSHRSYKAKLPLRIFLAAANSMAFQNDIFEWSRDHRAHHKYSETDADPHNARRGFFFSHVGWLFVPKHKDVIEKGKRLDMSDLLADPVVAFQRKYYKISVVMMCFFLPTLVPWYFWGESLWNSYFLSTILRYTIALNLTWLVNSAAH-MYGNRPYNKNINPRENRFVTFGAIGEGFHNFHHTFPFDYAASEFG-FRYNPTTCFIDLMCWFGLASNRKRATPEMIMARKLRTGDGS--------------------------
>A0A401SPY0	379	0.522	1.093E-113	24	329	356	25	323	328
------------------------TTYKEKQGAKPA----MKLVWRNIILMGALHLAAIYS-FVLVPFAKPLTWLWAAFCFLLSALGVTAGAHRLWSHRSYTATTPLRVFLAIANSMAFQNHIYEWARDHRVHHKFSETDADPHNATRGFFFSHVGWLMVRKHPDVIEKGSKLDLSDLKADPVVMLQKKYYKPSVVLMCFFIPTVVPWYFWGESLWNAYFITAILRYTLVLNATWLVNSAAH-MFGNRPYDRWINPRENRFVAFGAIGEGFHNYHHTFPYDYSTSEYGW-RGNITTCFIDAVCWLGLASNCKRVSKEAILARRRRTGDGS--------------------------
>A0A3Q1GJM7	379	0.509	1.093E-113	25	330	356	28	325	329
-------------------------TYKEKEG-KPPMMF----VWRNIILMSLLHIAALYGL-LLLPSASPLTLAWTAVCYFISALGVTAGAHRLWSHRSYKASLPLRVFLALANSMAFQNDIYEWARDHRVHHKYSETDADPHNAKRGFFFAHIGWLLVRKHPDVIEKGRKLELSDLKADQVVMFQRRHYKLSVVTLCFLLPMLVPWYFWGESLTVGYFVPGFLRYAVVLNATWLVNSAAH-IWGNRPYDKTINPRENPMVAFSAIGEGFHNYHHTFPFDYATSEFG-CKLNLTTAFIDLMCFMGLATDCKRVSKEMIIARVQRTGDGSY-------------------------
>UPI0006768080	379	0.476	1.093E-113	0	338	356	0	324	332
MAPDVSS--VEVIerePEFEKLVAPQAA------------PRKYQIVYRNIVTFGYAHLTALYGLYLACTEATWATIIFSYVLFALAAIGVTAGAHRLWTHRAYKAKLPLQIILIVINSLAFQNTAIDWVRDHRLHHRYSDTDADPHNATRGFFYSHMGWLLVRKHEEVKRRGKFIDMSDIYANPVLQFQRKYAIPFIGTICFVLPTVIPMYFFGESLKTAWCI-AILRYVLNLHIAFLVNSAAH-LWGNKPYDRTIKPVQSLPVSFVAFGEGFHNYHHVFPWDYRTAELGNNYLNLTTIFIDFFAKIGWAYDMKSVTDDMIKSRADRTGDGTN-MWGFGDK-----------------
>UPI00145A151D	379	0.514	1.093E-113	24	326	356	31	326	334
------------------------ATYKGKEGRRP----RMQLVWRNIILMSLLHIGAVYG-FTLIPSAKTLTLIWTALCYVFSGLGVTAGAHRLWSHRSYKASFPLRVFLALGNSMASQNDIYEWARDHRVHHKYSETDADPHNATRGFFFAHVGWLLVRKHPDVKEKGQKLDMSDLEEDKVVMFQRRHSRLSLVVMCFVLPTLVPWWGWGESLKVAYFLPGLFRYALQLNVTWLVNSAAH-MWGNRPYDISINPRENRLVSLSALGEGFHNYHHTFPFDYGASEFGW-RLNLTTAFIDLMCFLGLASDRKRVSKEMILARKQRTG-----------------------------
>A0A1S3JRP9	379	0.505	1.093E-113	0	326	356	10	328	334
MAPrNLVDAspvPVGELYE-DTAAVE----------EEPKVQVPIRIVWRNVFLFSLLHISAVYGIFL-IPQAKLLTIAFAILLYIGSAMGITAGAHRLWSHRSYKARLPLRTFLACLQSLAFQNDIIEWVRDHRVHHKYSETDADPHNALRGFFFAHIGWLLVRKHPDVKTKGKQIDLSDLYADPVCVYQRKFYYPSVLLFCFILPTLVPWYFWGESIWVAYVICALLRYCAALNATWLVNSAAH-LYGNRPYDKNINPRENRMVAFGAIGEGFHNFHHTFPHDYSTSEFGWRNcLNLTTAFLDLMAVFGQVYDRRKISPEVVMRRKLRTG-----------------------------
>A0A8D0DQS1	379	0.495	1.093E-113	19	329	356	30	336	338
-------------------SADEAGGGXISNGKVAQRQ-RQEIVWRNVVLMALLHVGAVYSLGL-IPKAHLFTLVWAYLCFVVTALGVTAGAHRLWSHRSYKAKLPLRIFLALANSMAFQNDIFEWARDHRVHHKYSETDADPHNAQRGFFFAHIGWLFVRKHRDVIEKGRKLDFSDLLDDPVVRFQRKHYKTSVVLMCFVIPTLVPWYFWEESLWNSYFLASILRYTISLNVAWLVNSAAH-MYGNRPYDKNINPRQNTLVSVGAIGEGFHNYHHTFPFDYAASELG-LKFNPTTWFIDFMFWLGLVTERKQVPKEIIEARKERTGDGS--------------------------
>A0A059TBF6	379	0.532	1.093E-113	33	351	356	15	330	346
---------------------------------KPLEflPRKYDVVYENVFLHIAGHISAAYGLYLCFTVAKWQTIALAFVWYHLGKIGIICGAHRLWSHRCYKAKMPLHIILMICNCIGFENTAINWVRNHRMHHKHSDTDGDPHNSNRGAFFSHIGWLCVRKHPETRNC--KVDMSDIYSNPVLVFQKRYKYPLVGFLCYGLPTFIPMYFWGETLVTAWHV-NILRYFLSMNAVFLVNSLAH-LYGNKPYDISICPRQSPFVSLLTIGEGFHNYHHTFPWDYRAAELGNNYLNVGKWVIDFFAMIGWAYDLKTVPDETIKRRMKRTGDGTN-CWGWGDKDMTREDRDIAKII----
>T1GWE7	379	0.479	1.093E-113	28	351	356	13	355	356
----------------------------IKKGNTPKKPNKWfqtDIVWRNVIIFILLHSLSLYAAHYLNTlGLKgLMIYLFGHVFGTFCGMGVTAGAHRLWSHRAYKARFPMRVALMILQTIAFQNCIYEWCRDHRTHHKFADTDADPHNSKRGFFFSHMGWLMLKKHPDVKAKGKLVDLSDLEKDPVVMFQKKYYLIMMPLLAFVFPTVLSHHLFGMTYWYSFVTVGILRYVMSLHYTWLINSAAH-MVGNRPFDENVSATDSLTISVIACGEGWHNYHHVFPWDYKAAELGGFGTNFTSWLIDQCAKVGLAYDLKTASEEIIKKRIQRTGDGSHPkvcrkekdessedvmVWGWDDKDMDESEKKLATKI----
>UPI000F0A5976	379	0.486	1.093E-113	3	330	356	22	353	357
---NMTDTQRRNSYQTRQQNPEEIAETSLdddifDESYKEKDgpQPPRQIVWRNVVLMTFLHIGAVYGL-IIITSASALTVLWTCVCYVISALGVTAGAHRLWSHRSYKAKLPLRIFLAIANSMAFQNDIFEWSRDHRVHHKYSETSADPHNATRGFFFAHIGWLLVRKHPEVIEKGTKLDLSDLKADEVVMFQRRYYKLSVVVMCFLVPMLVPWYLWGESLWVGYFIPGLLRYTVVLNATWLVNSAAH-MWGMRPYDCNINPRENTFVAFSAVGEGFHNYHHTFPYDYATSEYGS-RLNITKAFIDLMCYFGLAKDCKRVPHDTVMARVRRTGDSSH-------------------------
>W5PZ56	379	0.519	1.093E-113	25	330	356	64	362	366
-------------------------TYQDKEGPKPKLEY----VWRNIILMGLLHLGALYG-ITLIPTCKIYTFLWVLFYYVISALGITAGVHRLWSHRTYKARLPLRVFLIIANTMAFQNDVFEWSRDHRAHHKFSETDADPHNSRRGFFFSHVGWLLVRKHPAVREKGATLDLSDLRAEKLVMFQRRYYKPGVLLLCFILPTLVPWYLWGETFQNSLFFATFLRYAVVLNATWLVNSAAH-MYGYRPYDKTINPRENILVSLGAVGEGFHNYHHTFPYDYSASEYRW-HINFTTFFIDCMAAIGLAYDRKKVSKAAVLARMKRTGEESY-------------------------
>U5EQQ1	379	0.495	1.093E-113	32	354	356	21	368	371
--------------------------------EEPATYTWDQVVWRNVIIFAFLHSGLLYGLYLMFAEAKLATSIWTIVIAVVAHFGITGGAHRLWSHKAYKANVQMRILLMLLNSMTFQNSIWEWSRDHRLHHKFTDTNADPHNSKRGFFFSHIGWLLVRKHPDVKEKGKLIDMSDLEADPVVMFQKKYIAIFALLGTLVLPTLAPMYLFGETFKNAFYVGAIVKYVLALNLTWAINSWAH-MWGTRPYDKNVTAVNHLQLATMTIGEGWHNYHHVFPWDYKVSEHDTYGSNLTLGFINLFSKIGWTYDLRTVSEEMIRKRVERTGDGTHPwskeklneklfefvtdyngnigesgnIWGWDDENMSTIDKVDAKIICKK-
>A0A8C5PV32	379	0.479	1.093E-113	16	330	356	59	368	372
----------------DLVSRDDVFDTTYREKAGPKPP--RKLVWRNVILMLLLHVGALYGFFL-IPAAKFHTLAFSIICFMFSALGVTAGAHRLWSHRSYKASLPLRIFLAVSNSMAFQNDIYEWVRDHRGHHKYSETDADPHNALRGFFFAHIGWLLQRKHPDVLEKGRKLDLRDIEADGVVMFQRSHYKKSILVMCFIMPTLVPWYFWGESLYVAFYVPCLLRYALVLNATWLVNSAAH-MFGNRPYDKTINPRENSLVALGAIGEGFHNYHHTFPYDYAASEFG-ERYNLTTCFIDLMCLLGLASDCKSVSKETIMARRMRTGDGSH-------------------------
>A0A7R8ZM77	379	0.479	1.093E-113	14	348	356	56	386	388
--------------EYDHVADfRLPTVSECIQLYKT---YKGKIVWRNVILMTILHGYFPYACYLFFFAIQWKTFFYTWGLLYLSGFGITAGAHRLWAHKSYKARLPLRLFLTFCQTLAFQNDIYEWCRDHRVHHKFSETDADPHNAKRGFFFSHIGWLLVKKHPDVKEKGKTIDMSDLMEDPIIYYQRKYYVPIVLTVSLILPSYLPVWVWNENPWYAFVVCSLGRYCFSLNCTWLVNSAAH-MWGNKPYDREISAVENYKVSQWVLGEGWHNYHHTFPWDYKTSELGLYQFNLTAMFIDFMARIGQAYDLKTVDHETIMQRVNRTGDGS-ETFMRHSDDIEPSDHKKM-------
>A0A336M2V1	379	0.436	1.093E-113	5	353	356	21	389	393
-----NDEPTtDVLNNNNTKSE------QNKQLPYTKR-----FIWRNIIILSYLHAVALYSVF-NITDCKWQVSLFDTLIGFCAALGITAGAHRLWTHKSYKAKLPLRIILLIFQTLSFQQSIYDWARDHRVHHKFTDTPADPHNSRRGFFFSHVGWLLVNKHPEVTEKGKTIDMSDLLEDPVVVWQKKHFKWFLPIVGFLLPFWLSAMIFDEQWFHAWN-AQCLRYVIGLNLTWLLNSGAH-MWGAKPYDKNISPTDTLTMGIACFGEGWHNYHHVFPWDYKTSELSRYGYNFTIAFIDFFAKIGWAYDLKTVSEEMIRKRMLRTGDGSNKysnikdldlklkeivedynnnnnsningmrnecLWGWDDKDMTEDERSFVTIYNK--
>UPI001BB0EBDB	379	0.483	1.093E-113	33	352	356	99	427	428
---------------------------------KEEEVYKPQIRWPDLGAQTFLHVGALYGVYLLF-YAKFYTFLWVVGTIWVSGIGITAGAHRLWSHKSYTASWVLRVLLAFAFSIAGQRDAYTWALDHRIHHKFTETDADPHNAKRGFFFAHVGWLFLTPHPKVVAKRKVIDMSDLEADAVCMFQRKYYIPLFALCSIILPVCVPWYFWGESLWMSFWINFNMRFTWTLNVAFFVNSVAH-MYGNRPYDKNIMSVETPIVSLLAMGEGWHNYHHVFPWDYKTGEFGNYSLNVTTGFIDFCARLGLASGRKVVSPDMVKRRAAKCGDGTrfldddfaHKdqVWGFGDKDLPREDLaELAKMQN---
>A0A1J1I4U0	379	0.452	1.093E-113	22	352	356	45	388	982
----------------------NLTTTEESQSKVESIEFQPQIRWPDLFAQLFIHVGSLYGLYYLVAlKPKFYTYIWFVALIYASGIGITAGAHRLWSHKSFKAKWPLRVILVFLFTIAGQRDAYTWAHDHRIHHKYSETNSDPHNAKRGFFFAHIGWLFLTPHPDVVEKRKNIDMSDLQADKIVMWQKKYYIPLFAFIAIGFPVIVPYYYWNECLWISFWTCFVCRFCTTLNIAFFVNSVAH-MYGDRPYDKNISPVENIFVSIAAMGEGFHNYHHVFPWDYKTGEFgGWkgYQTNITTAFIDFFAKYGWAYERKYATDDMIARRAAKTGDGTYFlthdeahktsIWGLDDKDIEDEDLKILRKMN---
>UPI0005F45689	379	0.621	1.497E-113	75	355	356	3	286	288
---------------------------------------------------------------------------WtaAIMLYQLGMLGITAGAHRLWSHRSYKATWPLQLLLMIMNTLAFQGPVIVWARDHRVHHKYTETDADPYNATRGLFFSHVGWLLCRKHPEVKEKGKGLDISDLESNPILAFQKKHRFILVPLLCFILPTVIPVVCWNETWTNAYFISTVLRYIFTLNMTWLVNSVAH-SFGNKPYDKDIKAVSNKGVTILVLGEGWHNYHHVFPWDYKTAELGNYTFNFTTAFIDFFAKIGWAYDLKSVSEDMIRKRVKKTGDGSHVLWGRGNKDQTQEERDEAVVMHRqtKD
>UPI00063F64A0	379	0.531	1.497E-113	27	327	356	10	306	316
---------------------------ELAELV--KDNYEWKIVWKNVIIFLYIHLAAIYGFYVLCFRVKFWSIIWTLIFFAAAIIGMTAGAHRLWSHRSFKAKWPMKFILMIFQTIAFQDDIYQWARDHRVHHKFTDTNADPYNVKRGFFFSHIGWLLIRKHPDVMIKGATIDCSDLDRDPIVAFQKKWYMYLMPLCCFVIPTLVPWLAWDESLWYSWHLAV-YRYCMSLNSTWTINSIAH-MWGMKPYDKSLSSAQNASVSLFTLGEGWHNYHHAFPWDYKAEELGSYGLNLTTAFIDFFASLGLAYDLKTTSDDVIKKRVLRSGD----------------------------
>A0A8C5HUT6	379	0.529	1.497E-113	25	330	356	20	318	322
-------------------------TYKEKEGLKPPRV----IVWKNVILMILLHVGAVYGIFL-IPSASSLTLLWSVFCFLVSALGITAGAHRLWSHRSYKASLPLRIFLCVANSMAFQNDIFEWARDHRVHHKYSETDADPHNAVRGFFFAHIGWLLVRKHPDVIEKGRNLELKDLLADKVVMFQRKYYKPSVLLMCFFIPMFVPWYLWGESLWVAYFLPALLRYTLVLNATWLVNSAAH-MWGNRPYDKSINPRENKFVTFSAIGEGYHNYHHTFPYDYATSEFG-CKLNITTCFIDFMCFLGLAKDPKKVSRELILARIQRTGDSNH-------------------------
>A0A6J1MJ45	379	0.515	1.497E-113	0	331	356	0	322	325
MAPSQ-EMETSLIYE------SILNKNEKLKPPRASEKREWDIVWRNVIIFVFLHLGAIYGFFLFLTQAKCATGIFAFVIGVASGLGITAGAHRLWCHKAYKAKLPLRIILVVFNTIAFQDSVIHWARDHRVHHKFSDTDADPHNAERGFFFSHAGWLLMRKHPDIKAKGQSIDMSDLWADPLLRFQKKYYMILMPLACFILPTYIP-TLWGESLKNAFFISAVCRYVYVLNVTWLINSAAH-KWGTKPYNKSIYPVESKLVAFLVLGEGFHNFHHMFPWDSKTSELGNYAFNFTNIFLDVMAKIGWGYDFRTASRDLVLKTVKNLGDGSHP------------------------
>A0A7M3UE39	379	0.503	1.497E-113	11	330	356	17	322	326
-----------VEDEFDH-------TYKEKEGPKP----PIIIVWRNVILMSLLHVGAVYGLFL-FPSARALTWVWFLACFLFSGLGITAGVHRLWSHRSYKASLPLRIFLALANSMAFQNDIYEWSRDHRVHHKFSETDADPHNAGRGFFFSHVGWLLVRKHPDVIEKGRKLDLDDLKADQVVMFQRRHYKLSVVVMCFLVPTVVPWYMWGESLWVAYFVPGLLRYATVLNSTWLVNSAAH-MWGNRPYDGSINPRENRFVTFSAIGEGFHNYHHTFPFDYATSEFG-CKLNLTTCFIDLMCFLGLATEPKSVSKEAVLARAQRTGDGSH-------------------------
>UPI000F5111C1	379	0.504	1.497E-113	24	330	356	31	329	333
------------------------SYTE-KDGSVP----PAKIVWRNVVLMTILHVGAVYGL-TIVPTAKPFTLLWACLCFLISALGVTAGVHRLWSHRSYKAKLPLRIFLATANSMAFQNDIYEWCRDHRVHHKYSETNADPHNARRGFFFSHIGWLLVRKHPEVIEKGSKLDLSDLKADGVVMFQRRYYKLSILVMCFLVPTLVPWYFWGESLWVAYFIPGLLRYAMVLNASWLVNSAAH-MWGMRPFDRNINPRENTFVALTAIGEGFHNYHHTFPYDYATSEYGSM-LNITKMFIDFMFYIGLAQDLKKPSHETITARVQRTGDGSH-------------------------
>Q2YHQ4	379	0.457	1.497E-113	0	351	356	0	339	341
MAPN---------FGNEVSSP--IVAEESYEKLIPPQaaPRKYKYLYANMIYFTYWHIAGLYGIYLAITTAKWATIILAYLLFVAGEIGITAGAHRLWAHKSYKAKLPLQILLMLFNSTAFQNSVITWVKDHRMHHKYSDTDADPHNATRGFFYSHVGWLMVKRHPEAIKRGKSLDMSDIYNNPVLKFQKKYAIPLITTVAFVLPTIIPMYFWDESFNVAWH-MTMLRYIINLNTIFLVNSVAH-MWGYKPYDKNIAPTQNYIATFATLGEGFHNYHHAFPWDYRASELGNNYLNLTTKFIDFFAWIGWAYDLKTVPEDLLQKRMERTGDGTN-LWGRGDKNMKKDYVKSTDVH----
>A0A7J7KDB5	379	0.488	1.497E-113	12	349	356	12	339	343
------------LYHQDHepQIEWVPEEVEVK-----ADPVQTQIVWRNVFIFGFLHLASVYALFL-VPSAQPLTWLFSYFLFMIGALGITAGAHRLWSHRSYKARLPLRILLMIFNLTAAENHIIEWCRDHRVHHKYSETSADPHNAKRGFFFAHVGWLLCRKHPDVIAKGKQLDFSDLYADPVLRFQRRFYMPLVILMCFIMPTIVPWLCWGESLWNAYFISAILRYCVILNCTWLVNSAAH-MWGNRPYDKHINPAENILVTIGAIGEGFHNYHHTFPQDYSTSEFGI-ALNPTTIFINLMSKIGWAYGLKTIPKEIIEARKRRTGCLSAETA---DADV-QADRKACK------
>A0A1B6DQL3	379	0.531	1.497E-113	46	355	356	37	349	350
----------------------------------------------NVVLFAVLHISGLYGLYlLGFTEVKWQTTAFVAALYWMGVIGVTGGNHRLWSHRTYKANLPLRSLLMFFSITSFQGEVFQWARDHRVHHKYQDTDADPYNIRRGFWFAHVGWLLQKKHPLVIEKGKTIDLSDLTKDEVVMFQRKYFWYLLLFFSLFLPTIIPMYFWGESLKTAWYVATSLRIVLCFNTAAIVNSVAH-TFGNRPYDSNFLATQSPICNLITLGEGWHNYHHAFPWDYKAAELGKYGFNFITAFINFFAMIGWAYDLKTVSPGLVRKRVLRTGDGTHPqqvYWGWNDKDILREEKEEAYIFNRKD
>UPI001D0818AB	379	0.495	1.497E-113	0	352	356	0	352	353
MSPN--STQVeYVLNENEYeKIFRSNLSKEETEIELP-EERKYKYRWGFIVYLSLFHIQAVYGIYLSFTSAKLLTTIFGTALHLVSLFAITAGAHRLWSHRAYKATWQLKLILVICQTLSFQGSVYRWCRDHRIHHKYTDTDADPHNSRRGVFYSHIGWILVERHPQYVEKIKLIDFSDLKNDPLLKFQIRYYFQLLFVFCFLLPIIIPWYFWNETLKNAWFICVCSRYIFSLQTAMLVNSWAH-IWGTQPYDRRSSGRESLIASIMTVGEAWHNFHHTFPWDYRASELSGFLVNPTMVLLQLFAKIGWAYELKTVSDDLIRKRIKRTGDGSHPtaIWGWGDHEQSDDNKSFAKIEN---
>UPI001EE366E2	379	0.542	1.497E-113	25	330	356	57	355	359
-------------------------SYRDKEGPKPKFQY----VWRNIILMSLLHVGALYG-ILLFPSCKIYTYLWVAFYYFASALGITAGAHRLWSHRTYKARLPLRLFLIIANTMAFQNDVFEWARDHRVHHKFSETDADPHNARRGFFFSHVGWLLVRKHPAVKEKGALLELSDLKAEKLVMFQRRYYKPGIVLLCFILPTLVPWYFWGETFPHSLFVATLLRYALVLNVTWLVNSAAH-LYGYRPYDKTINPRENILVSLGAVGEGFHNYHHSFPYDYSASEYRW-HINFTTFFIDCMAVLGLAYDRKKVSKAAILAKIKRTGDETY-------------------------
>UPI001CFE427E	379	0.500	1.497E-113	7	329	356	40	358	363
-------TPMGqEKEEINYEMRDDMFdhTYREKEGPKPKFVY----VWRNIILMGMLHLGAIYGFFL-LPSTQMYTLIFGFAYYLISALGITAGAHRLWSHRTYKARLPLRVFLTIANTMAFQNDIYEWARDHRVHHKFSETDADPHNARRGFFFSHVGWLLVRKHPDVIEKGRLLDMSDLKAEKLLMFQRRHYKLGILLMCFVLPTFIPWYFWGESFSHSLFVATLLRYAVVLNATWLVNSAAH-MYGSRPYDKNINPRENILVALGAAGEGFHNYHHTFPYDYSASEYRW-HINFTTFFIDCMCFLGLAYDRKKVSKAAILARCSRTGEGS--------------------------
>UPI00148D31EB	379	0.522	1.497E-113	25	330	356	81	379	383
-------------------------TYKEKEGPKPPRS----IVWRNVLLMTVLHLAAAYGL-LLIPSASPLTLLWSVLCFVISALGVTAGAHRLWSHRSYKATVPLKIFLSLANSMAFQNDIYEWARDHRVHHKYSETDADPHNAVRGFFFSHIGWLMLRKHPDVIEKGRKLELSDLQADKVVMFQRNYYKLSVVLMCFFIPMFVPWYLWGESLWVAYFVPALLRYTLVLNATWLVNSAAH-MWGNRPYDKNINPRENKFVTFSAIGEGYHNYHHTFPYDYATSEFG-CKLNLTTCFIDLMCFFGLANNRKRVSSELVLARMQRTGDGIH-------------------------
>UPI0018A01C01	379	0.519	1.497E-113	25	330	356	87	385	389
-------------------------TYKEKEGPKP----PSIIVWKNVFMMTLLHIGALYSVFL-IPSASPLTLLWSVLCFLISALGVTAGAHRLWSHRSYKASLPLKIFLGFANSMAFQNDIFEWARDHRVHHKYSETDADPHNAVRGFFFAHIGWLMLRKHPDVLEKGRKLELKDLMADKVVMFQRKYYKPSVLLMCFFVPMFVPWYLWGESLWVAYFVPALLRYTLVLNATWLVNSAAH-MWGNRPYDKNINPRENKFVTFSAIGEGFHNYHHTFPFDYATSEFG-CKLNITTCFIDVMCYFGLATDRKRVSHELVQARLQRTGDGSH-------------------------
>A0A7K4KDD2	379	0.517	2.049E-113	42	329	356	13	297	299
------------------------------------------VVWRNVVLMSLLHLGAVYALS-IVPRARLLTLLWMYLYFLMTILGVTAGAHRLWSHRSYKAKLPLRIFLAMANSMAFQNDIYEWSRDHRVHHKYSETNADPHNALRGFFFSHIGWLLVRKHPDVIEKGKKVDVSDLLDDPVVRFQRKYYKLSVVLMCFVVPALVPWYVWGESLWNAYFLASILRYAVSLNAIWLVNSVAH-MYGKRPYDKTINPRENAFIAVGTIGEGYHNYHHTFPFDYSASELG-LKFNLTTWFIDCMFWLGLVTDRKRVPKEVVQARKEKTGDGS--------------------------
>UPI000C6E4484	379	0.510	2.049E-113	26	326	356	10	303	307
--------------------------TETEENAKSKKP-PMEIVWKNVIAFIILHIGALYGIYL----ANWRTFTTASLWAYLSILGVTGGSHRLWSHRSYKAKWPVRVFLMFFQTMAIQNDIYEWSRDHRVHHKYSETDADPHNAKRGFFFSHMGWLMVKKHPEVKEKGKSIDMSDLLKDPVVVFQRKYYYILVFLISVVIPTMVPILYWGESFWSSLFTQFFSRYVVSLHGTWLVNSAAH-MWGTRPYDRFINPRESPIVHMFSIGEGFHNYHHTFPWDYCTSEFGW-KLNSTALFIDCMAWLGLVYDRKRASPEIIQQRKERTG-----------------------------
>A0A3Q3W9W8	379	0.491	2.049E-113	22	330	356	23	323	327
----------------------DDTYTE-RAGPKP----PMRLVWRNIILMSLLHIGALYGL-VLLPSASWLTVAWAAVCYFLSALGVTAGAHRLWSHRSYKASFPLRVFLALSNSMAFQNDIFEWARDHRVHHKYSETDADPHNATRGFFFAHIGWLLVRKHPDVIEKGKKLELTDLKADEVVMFQRRHYKLSVVIFCFLVPMLVPWYFWGESLAVGYFVPGLLRYALILNATWLVNSAAH-MWGNRPYDKTINPRENPMVAFSAIGEGYHNYHHTFPFDYASSEFG-YKLNLTTAFIDFMCFLGLATDRKKVSKEAIFARMQRTGDSSY-------------------------
>UPI001F08108F	379	0.530	2.049E-113	34	329	356	38	330	332
----------------------------------PKDDRSRSIVWRNVILMVLLHTGAVYSL-IVIPQAQHLTWIWSYVCFIVTALGVTAGAHRLWSHRSYKAKLPLRVFLAAANSMAFQNDILEWARDHRVHHKCSETDGDPHNATRGFFFAHIGWLFVRKHPAVIEKGKKLDLTDLLADPVVQFQRRYYKTSVLIMCFALPTLVPWYFWGESLWNSYFLACILRYTLSLNVTWLVNSAAH-LYGNQPYDKTINPRENWFVTFGALGEGFHNFHHTFPFDYSTSEFG-LRFNPTTCFIDLMCFLGLADSRKKATPQIIQARKLRTGDGS--------------------------
>UPI001B3AD5B3	379	0.533	2.049E-113	29	328	356	36	328	334
-----------------------------KEGPAP----PMVVVWRNVILMSLLHIGALYGLIL-IPSASVLTLALAVLYYVYSGLGVTVGAHRLWSHRSYKASFPLRVFLAIGQSMAFQNDIYEWTRDHRVHHKHSETNADPHNAKRGFFFSHVGWLLVRKHPSVIEKGRKLDMSDLKADKVVMFQRKYYKLSVLLFCFVMPTLVPWYFWGESLLVAYFVPGILRYVLMLHGTWLVNSAAH-MWGNRPYDKTINPAENTLVAIGSIGEGFHNYHHTFPFDYAASELGW-RLNLSTVFIDLMCFLGLAKDRKRVSKEMILARIRRTGGG---------------------------
>A0A3P8V2W7	379	0.516	2.049E-113	29	329	356	36	329	334
-----------------------------KDGPKPPR-----IpVWRNIILMSLLHVAALYGLTLA-PSASAPTLVWSTVCYLISALGVTAGAHRLWSHRTYKASVPLSIFLASANSMAFQNDIYEWARDHRVHHKYSETDADPHNATRGFFFSHIGWLLVRKHPDVIEKGRKLDLSDLKADKVVMFQRRHYKMSVLIFCFLVPTLVPWYFWGESLLVAYFVPGLLRYAVVLNATWLVNSAAH-MWGMRPYDKTINPRENPLVAISAMGEGFHNYHHTFPFDYATGEFGW-KLNLTTAFIDLMCFLGLATDRKMVSKATVHARVQRTGDGS--------------------------
>UPI000C1FDF19	379	0.490	2.049E-113	37	352	356	25	337	343
-------------------------------------EFVSRIRWPDLLVQIFIHVGCLYGLYLCIVAARFYTVMFAICTIYTSGFGITAGVHRLWSHRAYKAKWPLRLLLVLLFTITGQRHVYIWALDHRVHHKYSETDADPHNAKRGFLFSHVGWLVLTPHPDVVAKRKVVDMSDLEEDSIVMWQKKYYPILFFIFTIALPVGLPIYCWNETLWNSFWINFNLRFCITLNIAFFVNSVAH-MWGQKPYDKNISPVENLAVSIAALGEGWHNYHHVFPWDYKTGELGV-KYNPSTYFINFFARLGWAYDLKSVSPEMIYRRATKSGDGS-FIWGYGDGDIAKEDLEELEMMN---
>A0A8D3DDY0	379	0.495	2.049E-113	18	330	356	33	340	344
------------------AAADDVFddTYREKEGPKPPTT----LVWRNIVLMSLLHAGALYGL-VVLPRASGFTLAWTVVCYLISALGVTAGAHRLWSHRSYKASFPLRVFLALANSMAFQNDVYEWARDHRVHHKYSETDADPHNAVRGFFFAHIGWLLVRKHPDVIEKGRKLEMLDLKADEVVMFQRRHYKMSVVIFCFVVPTLVPWYFWGESFVVGYFVPGLLRYALVLNATWLVNSAAH-IWGNRPYDKTINPRENRLVAVSAMGEGFHNYHHTFPFDYATSEFG-CRLNLTTAFINLMCSLGLAKDCKSVSKEMIAARVQRTGDGSH-------------------------
>UPI00077FB06B	379	0.508	2.049E-113	0	326	356	0	341	355
MPPLSCTTVTTTQTEPQSVIAGDKLETEVSPAFsnhetdvrddcdkvdviEAQKPVPTQIVWRNVILFAYLHMAAVYGFYLMFTSAMWQTNLFAFILYLFSGVGVTAGAHRLWAHRSYKARFPLRVFLAFIYTIAFENDIYEWARDHRVHHKYSETDADPHNATRGFFFAHVGWLLCRKHPEVIKKGKNIDLSDLMADPIVRFHRKYYLKLVLLCCFILPTIVPMYFWGETFKNALFVATIFRLCFTLNQTWLVNSAAH-MWGTRPFDVNINPRENPLVVLGAVGEGFHNYHHTFPYDYATSEYGI-KYNVTTAFIDAMACLGLAYDRKSASRSVVSARKLRTG-----------------------------
>UPI0018A19A4D	379	0.444	2.049E-113	11	352	356	76	425	426
-----------VL-EKQKLLLEQEQKVKEPKAEEEEEEYNPQIRWPDLGAQAFLHIGALYGLYQLF-YANFYTFLWVVVTVWVSGIGITAGAHRLWSHKSYTASLPLRILLAFAFSIAGQRDAYTWALDHRIHHKFSETDADPHNAKRGFFFAHVGWLFLTPHPKVVAKRKVIDMSDLEADAVCMFQRKYYIPLFALCSIVLPVAVPWYFWNEDLWMSFWINFNMRFTWTLNVAFFVNSVAH-MYGNKPYDKNIMSTEAPIVSLLAMGEGWHNYHHVFPWDYKTGEFGNYSLNITTGFIDFCAWLGLATGRKSVSSDMVLRRARKCGDGTrfldddfaHkdPVWGFGDKDIPREDIvELAKMQN---
>A0A6P6YI66	379	0.501	2.049E-113	37	329	356	76	370	1272
-------------------------------------QW-NDIVWRNVIALTILHLLAIYGWFLFVTDikIKWQTSFITFILGLFSSsFGITAGAHRLWSHRSYKAKWPLRLILAFANTIALQNDIYEWCRDHRVHHKYSETNADPHNSRRGFFFAHMGWLLVKKQNDVKIKGKNIDLSDIWADPIVRFQRRFYIPLVIVCWGIIPTLIPYYCFNETLWHSFLGCVCFRYVYVLHCTWLVNSAAH-LWGHRPYDKNIQPKENDSVVYLTFGEGYHNYHHTFPWDYSASEYGcYYNFNLTTLIIDLFERCGWAYDLKKPSNEMIIARKFRTGDGT--------------------------
>D2A4M6	378	0.555	2.805E-113	38	326	356	1	288	290
--------------------------------------FQTPIVWPNVILFILYHAIALQGWYYFITfQTNLRTIFWAFLILVLAGQGITSGVHRLWSHRSYKAKLPLRIFLCLCQTISFQNSIYEWARDHRAHHKFSDTDADPHNIKRGFFFAHMGWLLVRKHPQVKMKGQLIDLSDLENDPVVRFQKKYYHVLAPLCCFVVPTMVPWYFWKENFYVSFCVCM-LRYLISLHFTWLVNSAAH-LWGFKPYDRFIKPSENQIVAKLTMGEGWHNYHHTFPWDYKAAELDSYNGNLSTAFIDLMAKIGWAYDLKTVPLDVIRKRVLRTG-----------------------------
>A0A158NYS4	378	0.514	2.805E-113	29	329	356	1	297	304
-----------------------------KESY--KTDYKWEIVWKNVIIFTYIHLAAIYGMYMACWHVKYWSILWFVALGIAAMIGVTAGSHRLWSHRSYKAKWPMRLILMIFQTIAFQDNIYQWARDHRVHHKFTDTDADPYNARRGFFFSHIGWLLIHKHPDIVIKGATIDCSDLMQDPLVMFQKKWYRYLMPLCAFIIPTLVPWWAWNENLWYSWHF-TICRYCIILNITWSVNSVAH-IWGMKPYDKSLSSTENIGVSLLTCGEGWHNYHHAFPWDYKMAEIENYKFNLAKTFIDFFAYIGLAYDLKTVSVDVIKKRVLRCGEST--------------------------
>A0A2K6GG46	378	0.510	2.805E-113	40	329	356	17	303	305
----------------------------------------QRIVWRNVVLMSLLHLGAVYSLAL-IPDAQPLTLLWAYICFLLTVLSVTAGAHRLWSHRSYKAKLPLRIFLAVTNSMAFQNDIFEWSRDHRVHHKYSETDADPHNAGRGFFFSHVGWLFVRKHRDVIEKGRKLDVTDLLADPVVRFQRKYYKVSVVLMCFVVPTLVPWYTWGESLWNSYFLASILRYAVSLNVTWLVNSAAH-MYGNRPYDRNISPRQNPLVTLGAIGEGFHNYHHTFPFDYSASEFG-LNFNPTTWFIDFMCWLGLATDRKQVTKPMIEARKARTGDGS--------------------------
>A0A8C7G7G5	378	0.510	2.805E-113	32	328	356	12	305	320
--------------------------------EKADRWRSLGIVWRNVILMALLHIGAVYS-ILVIPRAKPLTWVWSYVCFIVTALGVTAGAHRLWSHRSYRAKLPLRVFLAAANSMAFQNDIYEWARDHRVHHKYSETDADPHNATRGFFFAHIGWLFVRKHSDVIEKGRKLDVTDLLADPVVQFQRRYYKTSVLIMCFLVPTVVPWYFWGETLWNSYFLASILRYTVSLNVTWLVNSAAH-MYGNRPYDQNISPRENRWVTFGAIGEGFHNFHHTFPFDYSTSEFG-LRFNPTTCFIDLMCWMGLASNRKKASVETIQSRKLRTGDG---------------------------
>A0A8D2ZFB2	378	0.510	2.805E-113	25	329	356	20	317	322
-------------------------TYREREGPKPA----SVIVWKNVLLMSVLHAGAAYGVFL-VPSASPLTLLWSVLCFLISALGVTAGAHRLWSHRSYKASLPLRIFLGAANSMAFQNDIFEWARDHRVHHKYSETDADPHNAVRGFFFAHIGWLMVRKHPDVIEKGRKLELSDLLSDKVVMFQRKYYKPSVLLMCFFIPMSVPWYLWGESLWVAYFVPALLRYTLVLNATWLVNSAAH-MWGNRPYDKTINPRENKFVTFSAIGEGYHNYHHTFPYDYATSEFG-CKLNLTTCFIDSMCFLGLARDPKRVSKELVQARMQRTGDGS--------------------------
>A0A3Q2Z2B8	378	0.526	2.805E-113	25	330	356	30	328	332
-------------------------TYEEKQGPKPPR----IVVWRNVILMTLLHIGALYGV-LLVPSASLATLLWSALCFLISALGVTAGAHRLWSHRSYKATLPLRIFLAVANSMSFQNDIYEWARDHRVHHKYSETDADPHNAVRGFFFAHIGWLLVRKHPDVIEKGRKLELHDLLADKVVMFQRKHYKLSVVLMCFFVPMFVPWYFWGESLRVAYFVPALLRYTLVLNATWLVNSAAH-MWGNRPYDQGINPRENKFVTFSAIGEGFHNYHHTFPYDYATSEFG-CKFNLTTCFIDLMCFLGLAKDRKRVSHEMVLARVQRTGDGSY-------------------------
>UPI001CE14EB9	378	0.508	2.805E-113	25	329	356	32	329	334
-------------------------TYKEKEGPKPPR----MLVWRNIIMMTLLHVGGLYGLIL-LPSASVPTLAWTAVCYLISALGVTAGAHRLWSHRSYKASYPLRVFLALANSMAFQNDIYEWARDHRVHHKYSETDADPHNATRGFFFAHIGWLLVRKHPDVIEKGRKLELSDLRADKVVMFQRRHYKLSVVIFCFLVPMLVPWYFWGESLTVGYFVPGLLRYAVMLNATWLVNSAAH-IWGNRPYDKTINPRENPLVAFTAIGEGFHNYHHTFPYDYATSEFG-CKLNLTTAFIDFMCFLGLAKDLKRVSKEMIVARMQRTGDNS--------------------------
>A0A2G8KCV5	378	0.496	2.805E-113	23	338	356	27	340	343
-----------------------ASTVEEKKtaQNEPKKEYKMEIVWTNLIIHTVLHATALYGLTVEIWRSQWYTLLFAFVLGWFSNLGITAGAHRLWSHKAYSAKLPLRIFLAIIASLSCQNSIYIWCRDHRVHHKFTETDGDPHNAKRGFFFSHVGWLIVKKHPEVIEKGAKLDYSDMLNDPVVKFQHKFYYPLILMISFVLPTVVPYFLWNESLWNAYFVAAVMRLVLTLNIGWCVNSVAH-MWGNHPYDETIEPAENIAVSFFALGEGWHNYHHAFPFDYRASELPW-KLNPTTQFIDLMHLIGQAYGLKYMSKEAIRSRATKYGDGS--IYPRGDK-----------------
>A0A1S3A709	378	0.545	2.805E-113	22	327	356	55	352	359
----------------------DPTYTDF-EGPQPKVQF----VWRNIILMSLLHLGAVYGIFL-IPSCQFYTLLWVLFYYVVSALGITAGAHRLWSHRSYKARLPLRFFLILANTMAFQNDVFEWARDHRVHHKFSETHADPHNSRRGFFFSHVGWLLVRKHPAVKEKGGLLDLSDLKADKLVMFQRRYYKTGILLMCFILPTLVPYYFWGETFMNSLYVATLFRYAIVLNATWLVNSAAH-LYGYRPYDKNINPRENILVSLGAVGEGFHNYHHTFPYDYSASEYRW-HINFTTFFIDCMAALGLAYDRKKVSKATVLARIKRTGD----------------------------
>UPI001CA92B1C	378	0.448	2.805E-113	5	353	356	1	366	369
-----TPTPSGkVLEGTAYKTTDNMKSEAVLEKQKsdlKKSDFKMQLVWNRVAILGYFHLAGLYGMYLMCTKAHILSPLIMYGFVVLTGLGTGAGCHRLWSHRAYKAKLPMKIIMMCLQTIGYQGHIYGWVRDHRVHHKFVDTDADPHNSKRGFFFSHMGWLMVRKHPDVKRKGATVDISDLKKEPVVMFQKKYYLPMVGVFCFTIPSMVVHYVCGETWFDAYH-MSVSKFLWSTHLTWLINSGAH-MWGARPYDQTMTARNNLALAVAVVGEGWHNYHHVFPWDYKSSELGNYKTNTPTAFIDFFAWLGLAYDLKTVPVSMINKRALRTGDGTRNsqfiddnkpdltdetVWGWDDKDMNEQDKKLALILNK--
>UPI00096B3965	378	0.504	2.805E-113	26	349	356	48	372	380
--------------------------AESKDNADSDDNFVPSIRWPDLIAQLFIHLGCLYGFFLCLVSAKIYTTIFAFLTVYISGFGITAGAHRLWSHRAYKAKWPLRLLLVILFTVTGQRHVYVWALDHRVHHKYSESDADPHNAKRGFFFSHVGWLVVTPHPKVVEKRKAVDMSDLEADPIVMWQKKFYPPLFFIFNIFLPVATPVYYWDETLWNSFWINFNMRFCITLNIAFFVNSIAH-MWGQKPYDKYISPVENLAVSLAALGEGWHNYHHVFPWDYKTGELGNV-YNPSTTFINFFAKLGWAYELKSVSQKMIARRANKSGDGSYQeknVWGYGDSDIDKEDQEELE------
>E0VE44	378	0.483	2.805E-113	34	344	356	73	383	392
----------------------------------EKIKFEPQVKWLDLSGLLFVHLGCIYGLYLLVLSRSFKNYIWLFFSIYASGFGITAGVHRLWSHRAYKANYPLQLLLLILFTISGQRDVYAWVLDHRVHHKYTETDADPHNAKRGFMFSHVGWIFLTPHPDVVEKRIQADMRDLESDPLIMWHKKYYIPLFLALAVALPVIVPIYLWNEPLWTSFWINFNVRYAITLNIAFFVNSVAH-IWGQRPYDKYINSADNVSVSIAALGEGWHNYHHVFPYDYKAGELGNYTFNPTTGFIDFFAKIGWAWDRKFVSTEMVSRRKKRTGDGSKtPVWGWGDKDMPKED-----------
>A0A1Q3FPV1	378	0.471	2.805E-113	30	353	356	59	389	392
------------------------------EGSHE-EEFRPEIRWPDFIAQVFLHVGFLIGVWQVVTlQAKLYTVLWTLILVWGSGIGITAGAHRLWSHKSYKAKWPLRVLLMFLFTICGQRDAYTWAHDHRVHHKYSETKADPHNAKRGFFFAHVGWVFLTPHPEVVAKRKIIDMSDLEADPIVMWQKKYYLPLFALLVIGFPVFVPYYYWSESFWVAFWVCFTVRFTTTLNIAFFVNSVAH-MFGNRPYDKNISPVENLPVAIAAMGEGWHNYHHVFPWDYKTGELGSYMFNVTTGVIDAFAKLGWAYERKSVSPEIIERRAAKYGDGTrflsdecvHqdPVWGFGDRDIAKEDLD--EILRR--
>A0A6P6YAJ7	378	0.476	2.805E-113	18	333	356	46	362	883
------------------VTTKPDLITTMQNGCKNKPPYKTIIVWRNVIAMIVLHLAALYGIYLAIWNARSKTIAWSCLMAVVGGLGVLAGSHRLWTHRSYKARWPLRLLLMIAQTIALQNDIYEWCRDHRVHHKYSDTDADPHNSRRGFFFSHMGWLLCRKHPDVIAKGSTIDMSDVWADPIVRFQRRFYIPLVLLLWGIFPVWIPVHYWNENLEVA-IMANALRYVMLLHQAWSVNSAAH-LFGYRFYEQSIEPRENRWVVYLSLGEGYHNYHHTFPWDYSASEHGWrDNFNVTTAFIDLAAWLGLAYDRRIVSRTVIEKRICRTGDNHHRttTW----------------------
>A0A3B4CMU1	378	0.508	3.841E-113	30	330	356	16	315	319
------------------------------ESYREKKGPKPPIvvVWRNVVLMSLLHLGAIYGLFL-IPSASSLTLLWAVLCFLYAGLGITAGVHRLWSHRSYKASLPLRIFLAFANSMAFQNDIFEWARDHRVHHKYSETDADPHNANRGFFFSHIGWLLVRKHPDVIEKGSKLELSDLKADKVVMFQRRVYKQSVLLMCFVVPTVVPWLLWNESLWIGFFIPALLRYSVGLNATWLVNSAAH-MWGNRPYDININPRENRFVTFSAMGEGFHNYHHTFPYDYSTSEYGW-KLNVTTCFIDLMCLLGLAWECKLAARDLVKARAQRTGDGSH-------------------------
>A0A3B4CHE7	378	0.495	3.841E-113	16	329	356	10	325	327
----------------DAVGGRcEPEGAESREAEAecgaTKEQRGRTIVWRNVVLMALLHTGALYAV-LLVPKAHPFTWIWSYVCFIITALGVTAGAHRLWSHRSYKAKLPLRIFLAAANSMAFQNDIFEWSRDHRAHHKYSETDGDPHNAKRGFFFAHIGWLFLRKHNDVIEKGKRLDLSDLLADPVVVFQRRHYKTSVVVMCFLLPTLVPWYFWGECIWNSYFLAAILRYTISLNVAWLVNSAAH-MYGNRPYDRNINPRENCFVSFGAIGEGYHNYHHTFPFDYAASELG-LRFNPTTCFIDLMCWFGLASDRKKATPEMIKARKLRTGDGS--------------------------
>A0A8C4AAP0	378	0.493	3.841E-113	13	330	356	13	323	327
-------------PESQIRDDDFDVTYEEKAGPKP----PVRLVWRNLILMGLLHAGAAYGVSL-LPSASRYTLVWSAFCFIVSALGVTAGAHRLWSHRSYKASLPLRIFLAIANSMAFQNDIYEWARDHRVHHKFSETDADPHNASRGFFFAHIGWLLVRKHPDVIEKGSKLDLADLKADKVVMLQRRFYKPSVLLMCFFTPMFVPWYFWGESVWVSYFVPALLRYTLALNATWLVNSAAH-IWGNRPYDSNINPRENKFVTFSAIGEGFHNYHHTFPYDYSTSEFGW-KMNLTTCFIDFMHFVGLATDCRKASREVVMARAKRTGDGSH-------------------------
>Q5XQ39	378	0.493	3.841E-113	14	330	356	27	329	333
--------------EFDH-------TYREKEGPKPAK----IIVWKNVILMTLLHLSAVYAIFL-IPSASALTLLWAMLCFFISALGITAGAHRLWSHRTYKASLPLRIFLGVANSMAFQNDIFEWARDHRVHHKYSETDADPHNAVRGFFFAHIGWLLVRKHPDVIEKGRKLNVSDLLADEVVQFQRRYYKQSVLLACFLIPTFVPWYMWGESLWVAYFIPAVLRYTLVLNATWLVNSAAH-MWGNRPYDNTINPRENKYVAFsLT-GEGFHNYHHSFPYDYATSEFG-CKLNLTTCFIDLMCYLGLATDRKMVSREVILARAQRTGDGSH-------------------------
>A0A7T7WS63	378	0.516	3.841E-113	21	330	356	29	333	337
---------------------DDVFDPTYKEKAGPKPPI--VIVWRNVILMSLLHLGALYGL-TLIPSASPLTLLWGLLCFVVSALGVTAGAHRLWSHRSYKASLPLRIFLCLANSMAFQNDIFEWARDHRVHHKYSETDADPHNAMRGFFFSHVGWLLVRKHPDVIEKGRKLELTDLRADKVIMLQKRYYKLSVVVMCFLLPMWVPWYLWGETLWVSYFVPAVLRYAMLLNATWLVNSAAH-MWGNRPYDKNISPTENMFVTFSAIGEGFHNYHHCFPYDYATSEFG-CKLNITTCFIDFMCFLGLASDRKKVPREVVMGRIQRTGDGSH-------------------------
>UPI001E676348	378	0.498	3.841E-113	18	330	356	3	337	338
------------------QAPDQDVKGELLEGEEnsqnlplEKREIsislvkifhdlrnldWSKVVWRNAILFFLLHIYSVYGLYVAVFHAQWKTIGFSLVLYFMAALGITMGAHRLWSHRSFKATPLLRFILAAFQTLSFQNDIFEWARDHRVHHKYSETDADPHNARRGFFFSHMGWLMYRKHPEVIAKGRTLDLSDLQQDAIVMWQRKHYIPLVITACFVLPTVIPWLGWGENAVTALLVAGFLRYSIVLHVTWCVNSLAH--WvGSKPFDRNIYPSQNSVVAYMALGEGWHNYHHVFPWDYRTAEFGGLNhYNITSLMIDFCSMIGLAYDRKTVTPAMIKKRAERTGDGSY-------------------------
>A0A6J2JXU5	378	0.504	3.841E-113	37	351	356	27	338	339
-------------------------------------DRKHEIISANLITFAYGHISALYGLYLCFSSAKWATIIMAYVILIAAEVGVTAGAHRLWTHRAYKAKRPLQIILMVMNSFAFQNSAITWIRDHRMHHRYSDTDADPHNATRGFFYSHIGWLLVRKHPEVKRRGKTIDMSDIYSNPVLVFQKKYAIPFIGAVCFVIPTLVPIYFWGETLTNAWHI-TLLRYIISLHVTFLVNSAAH-LWGTRAYDKRIFPAQNLIVSLLAVGEGFHNYHHVFPWDYRTAELGNNYLNLTTKFIDFFAWLGWAYDLKSVPDSAVQSRAARTGDGTNS-WGWPEEDANEDILKQTSTL----
>A0A482G2E8	378	0.518	3.841E-113	0	329	356	0	323	339
MAPRIDE--FNV-PEK-VETLEKTTTQEQNSQLKKEEKIDLPIRWRNVAIFSALHMGAIYGIYLCFYS-KIQTLIFAYLLYLGGALGITAGAHRLWAHRTYKAKLPLRVFLGLMQTLALQNSIFEWSRDHRVHHKHAETNADPHNSNRGFFFAHMGWLLMKKHPDVIQKGSRIPLDDLLADPVVAFQKKFYRPLAILICFVLPTLIPVYFWNESWSNAYFVPAILRYVITLHFTWFVNSFAH-MWGMRPYDKKINPAENLFVSIGAAGEGFHNYHHTFPMDYSTSEHGSAYFNFTKFFIDFMALIGQAYNRNKVSAEQILARRKRTGDLS--------------------------
>F7D550	378	0.487	3.841E-113	7	329	356	40	358	363
-------TPMGqEKEEVNYEMRDDMFdpTYREKEGPKPKFIY----VWRNIILMGMLHLGAIYGLFL-LPSAQLYTLLFAFVYYMTSALGITAGAHRLWSHRTYKARLPLRVFLTIANTMAFQNDIYEWARDHRVHHKFSETDADPHNAQRGFFFSHVGWLLVRKHPDVIEKGRLLDMSDLKAEKLVMFQRRHYKLGILFLCFLIPTFIPYYFWGENFSHSLFISTLLRYTVVLNATWLVNSAAH-MYGSRPYDKNINPRENMLVALGAAGEGFHNYHHTFPYDYSASEYRW-HLNFTTFFIDCMCFLGLAYDRKKVSKAAILARCSRTGEGS--------------------------
>UPI001F0D0BE7	378	0.463	3.841E-113	21	335	356	48	371	398
---------------------DDDNEKSLRSDPLPLLQL-NDIVWRNVILLSILHILAIYGwfIFVMDPNIKWQTSIATFILGLFSSsFGITAGAHRLWSHRSYKAKWPLRLILAFANTMALQNDIYEWCRDHRVHHKYSETNADPHNSRRGFFFAHMGWLMVKKHSDVKLKGKNIDLSDVWADPIIRFQRRFYIPLVIICWGIIPTLIPFYFWNETLWHSFLGCVCFRYVYVLHCTWLVNSAAH-LWGHRPYDVNIEPKENDSVVYLTFGEGYHNYHHTFPWDYSASEYGSyYNFNLTTLIIDLFEHCGWTFDLKKPSNELIVARKYRTGDGTENlllrrksLYDW--------------------
>A0A336L716	378	0.537	3.841E-113	38	341	356	87	391	406
--------------------------------------FLQPIKWKNVTSIMLLHIVALY-VILAFPvfEVKLLTVFWGFVVGIVGGFGVTGGAHRLWSHKAYKAKLPLRILLMLAYTVAGQNSLYDWIRDHRIHHKFSETDADPHNSNRGFFFSHVGWLMLYKHPEVIKKGNSIDLSDILADPVIQFHEKYFIPLKMFLCFYLPCAIPVYCWNETWFWAFVATGIVRYVFGLNFTWSVNSVAH-LWGFRPFDKRINPVENITVAICALGEGWHNYHHVFPWDYKAAELGDYKVNLTTMFIDFFAAIGWAYDLKQPTKDMVRRTVEKYGDGSHDVYGhFHPEEMP--------------
>UPI0018CD5066	378	0.459	3.841E-113	27	349	356	84	416	421
---------------------------ESKTSQRKDKDviYEPHIRWPDLAAQSFLHFGALYGLYLLF-SVKYQTLFWVIATIWISGIGITAGAHRLWSHKSYVASLSLRILLILLFTIAGQRDAYTWALDHRIHHKFSETNADPHNAKRGFFFAHVGWLFLTPHPDVEKKRKIIDMSDLENDSVVMFQRKWYIPLFTIFSIILPVFIPWYYWNESMWCSFWINFNFRFCCTLNVAFFVNSVAH-MWGRKPYDKNISPVECPIVSFLALGEGWHNYHHVFPWDYKTGEFGSYKLNVTTGFIDLCAKLGLATGRKFVSSDMVIRRAAKCGDGTrflcdefaHSdqVWGYGDKDMSKEDTKELV------
>A0A151JSF3	378	0.516	3.841E-113	29	329	356	32	331	612
-----------------------------KALMKEyKTDYKWEIVWKNVVIFTYIHFAAIYGLYIACLHAKYWSILWFVALVIAALIGIGAGVHRLWSHRSYKAKWPMRLILMIFQTIAFQDDIYQWARDHRVHHKFTDTDADPYNALRGFFFSHIGWLLTRKHPDVVIKGATIDCSDLMQDPIVVFQKKWYRYLMPLCAFIIPTLVPWWAWNESLWYSWHLAVC-RYCINLNITWSVNSVAH-IWGTKPYDQSVTATENIGVALLACGEGWHNYHHAFPWDYKTAEFGNYKFNLNKTFIDFFAYIGLAYDLKTVSADVIKKRVLRCGELT--------------------------
>A0A5J5CQL6	378	0.516	3.841E-113	29	330	356	529	823	827
-----------------------------KEGPKPPR----MLVWRNIILMCLLHLGALYGL-TLVPSASVPTLAFTALLYIISALGVTAGAHRLWSHRSYKASFPLRVFLAFANSMAFQNDIYEWARDHRVHHKYSETDADPHNATRGFFFAHVGWLMVRKHPDVVEKGKKLELSDLTADKVVMFQRRYYKLSVILLCFLMPTLVPWYFWGESLTVAYFVPGLLRYTVMLNATWLVNSAAH-LWGNRPYDKTINPRENPLVAFSAIGEGFHNYHHTFPFDYATSEFGI-KLNLTTLFIDTMCFLGLAKDPKRVSKEVITARIQRTGDKSY-------------------------
>A0A1J1HJL8	378	0.432	3.841E-113	11	347	356	447	802	1330
-----------VLNKKEMPKDINGNILGGTEN-KVSSEYKIEPAWFNIFGFIYLHFTLCTAPFHM--GLN-KTFLFALIIGLGSGFGITAGAHRLWAHGAYKANKKLKVFLLILQTLAFQNSVIEWVRDHRVHHKFTDTNADPHNASRGFFFSHMGWLMCKKHPDVKKFGAKVNMTDLTSDPMLRFQHKYFLILMPLICFVLPATIPWYFWGENFYSAYVVAGVLRYVVVLHITWLINSAAH-MFGDKPYDRYIRPVDTYWVSFVAFGEGFHNYHHVFPWDYKTSEFGLYWCNFTNGFLDFFALLGWATDLKTVSQEMIYKRALRTGDGSHHeanehavllesnvnskecdrdvehFWGWNDELLTEEDKNV--------
>UPI0015B1C1CC	377	0.470	5.258E-113	0	339	356	0	318	326
MAPNVVS--TTV-----------QEHHETEPEQKPLEP--VQIVWRNVFLFIGLHIAALYGMYLVILNATLTSWFYGVFLCFVNGLGVTAGAHRLWTHRAYKAKLPLRIFLAFCNCMALQNDLYEWARDHRVHHKFAETNADPHNVNRGFFFAHMGWLMAKKQKDVIEKGKTVDVSDVWADPVVRFQHRFYVPLAAICCFVIPPAIPYYCWGEEFYTCLFGAGFFRYVVCLHFTWFVNSAAH-LWGNKPYDQYISATELKWVSALAIGEGFHNYHHTFPWDYSTSELG-YKYNFTTLFIDFMSYIGQAYDLKTANPENVHQRKLRTGDGSY----FEDKD----------------
>Q5XQ38	377	0.522	5.258E-113	25	330	356	31	329	333
-------------------------TYREKDGPKPPR----RLVWRNIILMTLLHAGALYGL-VLLPSASGLTLVWSAVCYLVSALGVTAGAHRLWSHRSYKASFPLRVFLAVANSMSFQNDIFEWARDHRVHHKFSETDADPHNAKRGFFFAHIGWLLVRKHPDVIEKGKKLDLSDLKADAVVMFQRRHYKLSVVVLCFLLPMLVPWYFWGESLAVGYFVPGLLRYSLILNATWLVNSAAH-IWGNRPYDKTINPRENFMVALSAIGEGFHNYHHTFPFDYATSEFG-CKLNLTTAFIDFMCFLGLARDRKSVSKDTILTRVQRTGDGSY-------------------------
>A0A6P7JSY3	377	0.513	5.258E-113	25	330	356	32	329	333
-------------------------TYKEKES-KPPRT----LVWRNIILMSLLHIAALYGL-VLLPSASSLTLAWTVVCYLYSALGVTAGAHRLWSHRSYKASFPLRVFLALANSMAFQNDIFEWARDHRVHHKYSETDADPHNATRGFFFSHVGWLLVRKHPDVIEKGQKLELSDLKADKVVMFQRRHYKLSVVTLCFLVPTLVPWYFWGESLVVAYFIPGLLRYTVVLNATWLVNSAAH-MWGNRPYDKTINPRENRMVALSAIGEGYHNYHHTFPFDYAASEFG-YRLNITTAFIDLMCYMGLAKDPKKVSDEMIIARMQRTGDGSH-------------------------
>A0A835CPV1	377	0.544	5.258E-113	38	351	356	28	342	345
--------------------------------------YKPTIKWLDLTAQIFIHAGAIYGLYLMFIQAKLLTSFWAFFVVYASGFGITAGAHRLWSHRAYKAKWPLRLILIILFTISGQKDVHAWALDHRVHHKYSETDSDPHNVKRGFFFAHVGWLILTPHPDVVEKRKNVDLKDLDADQIVMWQKRLYIPLFGLLTIGLPVFLPVYYWNEDIWTSFWVNFNFRFCVTLNMAFFVNSAAH-MWGGRPYDKNITPTENLTVSIATLGEGWHNYHHVFPWDYKTSELGDYSLNITTGFIDAFANIGWAYDRKYVSSKMIKHRATKNGDGSYNknIWGYGDKDITTEDHQELEKM----
>M1FXD6	377	0.512	5.258E-113	27	333	356	32	340	347
---------------------------DIKKIISDLRnlDY-SKVVWRNVILFSLLHVYSVYGAYLAVFATQWATLGFTLILYFMAALGITMGAHRLWSHRSFKARLPLRVALAVCQTIAFQNDIYEWARDHRVHHKYSETDADPHNARRGFFFSHMGWLMYRKHPHVIEKGKRLDLTDLEQDGVVMFQRKYYVPLVVGTCFVMPAVVPWLGWGEHPITALMVAGFLRYTVVLHVTWFVNSLAH--WvGSKPFDKNIYPSQNSVVAYLTMGEGWHNYHHVFPWDYRAAELGGLiNYNMTGLAIKACSKLGLAYDLRTVSPEMIEKRINRTGDTSYvPLY----------------------
>A0A4X2LHD7	377	0.518	5.258E-113	25	329	356	60	357	362
-------------------------TYREKEGPKPKFIY----VWRNIILMSMLHLGALYGIFL-VPSCHIYTLMFTFGYYMISALGITAGAHRLWSHRTYKARLPLRVFLTIANTMAFQNDIFEWARDHRVHHKFSETDADPHNAQRGFFFSHVGWLLVRKHPDVIEKGRLLDLSDLKAEKLVMFQRKYYKPAILLMCFILPTFIPWYFWGENFAHSLYVSTLLRYAIVLNATWLVNSAAH-MYGSRPYDKNINPRENILVALGAVGEGFHNYHHTFPYDYSASEYRW-HINFTTFFIDCMCLLGLAYDRKKVSKATILARCSRTGEGS--------------------------
>UPI000D6A1D46	377	0.509	5.258E-113	25	330	356	67	364	368
-------------------------TYREKEGPKPATRY----VWRNIILMFLLHSAALYAIG-FIPSAKPLTLVWAVLCFILGGLGVTAGAHRLWSHRSYKATLPLRIFLAIVNSMAFQNDIYEWARDHRVHHKFSETDADPHNASRGFFFAHIGWLLVRKHPDVIEKGQKLDLSDLKADQVVMFQRRHYKTSVVLLCFMFPSLVPWYYWGETFLNSFLL-NILRYVVVLNASWLVNSVAH-MYGNRPYDRHINPRENHFVVFGALGEGFHNYHHTFPFDYSTSEYGW-RWNFTTGFIDLMCYLGLASDCKRVAKETILARKIRNGDGSH-------------------------
>UPI0014041006	377	0.514	5.258E-113	19	329	356	65	372	377
-------------------SVSKATDDEDLSSTVTSASAPRRVVWRNVILMSLLHLGALYGL-LLLPVAHPITWVWTWFCFTVSALGITAGAHRLWSHRSYKASLPLRALLAVANSMAFQNDIFEWSRDHRVHHKFSETHADPHNAKRGFFFSHVGWLLLRKHPEVITKGKRLDLSDLEKDPIVQFQRKYYKPSVVLMCFIVPTVVPWYFWGETIHTAFYLAGLLRYTLALNATWLVNSAAH-MYGMRPYDKNINPRENRFVTISAIGEGFHNYHHTFPYDYATSEYGW-RLNLTTMFIDFMCWVGLASEPKKVSREMVMARKMRTGDGS--------------------------
>A0A8C2MQR4	377	0.524	5.258E-113	25	329	356	78	375	380
-------------------------SYQDEEGPPPKLEY----VWRNIFFMALLHLGALYG-ITLVPSSKIYTCLFACVLYVFTGLGITAGAHRLWSHRTYKARLPLRFFLIVANTMAFQNDVYEWARDHRAHHKFSETHADPHNSRRGFFFSHVGWLLVRKHPAVKEKGGKLDMSDLKDDKLVMFQRRYYKPCLLLMCFILPTLVPWYCWDETFLHSLYVATLLRHVFMLNATWLVNSAAH-LYGFRPYDKNIGARENMLISVGALGEGFHNYHHAFPYDYSTSEYRW-HINFTTFFIDCMAALGLAYDRKRVSKAAVLARMKRTGDGS--------------------------
>UPI000E6E4E43	377	0.461	5.258E-113	5	354	356	89	455	461
-----NSSPIsikkSVSFEDDTKDDPEIIlddKLDVQNDTKNDlvEEFVPKIRWPDTIVQLFIHLGFVYGFYLVLTKAQYKTILWAFSTVILSGFGITAGAHRLWSHRSYKATWQLRTILMFLFTITGQRDAYTWALDHRVHHKYSETDSDPHNAKRGFFFAHVGWLVLTPHPNVVLKRKQVDMSDLEADAVVMWQKRFYIPLFALLAIGLPVLAPWYFWQEDLWVSFWVNFNFRFCLTLNIAFFVNSVAH-MWGQKPYDKNISPVENLGVAIAALGEGWHNYHHVFPYDYKTGELGGYTFNPTTGLIDFFARIGWAYDRKSVSRRMIVRRALRSGDGSfildpHAeetqIWGYGDVDMDEQDIKDLILPDQK-
>A0A7R9M1J7	377	0.474	5.258E-113	38	329	356	47	342	898
--------------------------------------YKsHEIVWRNVILLSILHILAFYGwlLFVFIDELKWQTAVATFLFGLFSSsLGITAGAHRLWSHRSYKAKWPLRLLLAFANTMALQNDIYEWSRDHRVHHKFSETNADPHNANRGFFFSHMGWLLLKKHKDVREKGASVDMSDIWDDPIIRFQRRFYVPLIILIWGVIPTLVPYYVWNERLWYAFLGCVCFRYVYVLHCTWLVNSLAH-LEGNRPYDRHIGPRENNSVIYFAFGEGYHNYHHTFPWDYSASEFGWkSNFNLTTLLIKFFEWCGLAYDLKKPSHNLVRGRQERTGDGS--------------------------
>A0A1J1J657	377	0.433	5.258E-113	23	354	356	390	736	1432
-----------------------GSKGSSKSSNDAETDYKMEISWQNVFIFTYLHLAALYG---FTFQKKTSSLIIGWAIGICQGLGTTIGAHRLYTHRTFKANLPLRILLMMMQTMATQNDMIEWVRDHRVHHKFTDTNADPHNSKRGFFFAHMGWLMCKKHPDVKKYGAKVDISDVEADPVLQFQRKFYIPLALLLNFVFPIWLACSF-GEYFVVAWN-GNIFRYVVGLHMVWCVNSVAH-FWGDRPFDKNMSPTDSHVMGIVSLGEGWHNYHHCFPWDYKTSEFPTYTFNFSTMFIDFFAWIGWATDLKTVPEEMIFNRVMRTGDGTHKImksknkiktdfkeetrdvthfWGFGDNEMTNEDMKKVKIIHEK-
>A0A667WQT4	377	0.524	7.199E-113	40	329	356	14	300	302
----------------------------------------QGIVWRNVVFMALLHLGAVYSL-VLVPGAQPLTWIWSYACFIITALGVTAGAHRLWSHRSYKAKLPLRVFLAAANSMAFQNDIFEWARDHRVHHKYSETDADPHNAMRGFFFSHVGWLFVRKHRDVIEKGKKLDVSDLLADPVVRLQRRYYKTSVLVMCFLIPTLVPWYFWGESLWNAYFLASILRYTISLNLTWLVNSAAH-MYGNRPYDKNISPRENRFVTFGAIGEGFHNFHHTFPFDYSTSEFG-LRLNPTTCFIDLMCWFGLASNRKKASVEMIQARKQRTGDGS--------------------------
>A0A670ZT13	377	0.516	7.199E-113	20	329	356	1	303	305
--------------------PPPAAAAEGKDCKVAPR----QIVWRNVILMALLHSGALYS-FLLIPKAHLYTLIWAYMCFLVCALGVTAGAHRLWSHRSYKARLPLRIFLAAANSMAFQNDIFEWARDHRVHHKYSETDADPHNAQRGFFFSHIGWLFVRKHRDVIEKGKKLDLSDLLEDPVVLFQRKYYKSSVVLMCFVIPTVVPWYFWGESIWNSYFLASILRYTIALNVSWLVNSAAH-MYGNRPYDKSINPRQNSFVTFGAIGEGFHNYHHTFPFDYSASELG-LKFNPTTWFIDLMFWLGLVTERKQTTKEMIKARKERTGDGT--------------------------
>UPI0003598B4E	377	0.491	7.199E-113	0	329	356	0	323	326
MPPrNKTETQD---YEGDILGLDQV------EMIPPDPAHaqKRPptvIVWRNVILFILLHIGAFYALFL-LPKTMYQTFIWTVLIFWLAAQGVTAGAHRLWAHRSYKARLPLRIFLGMCNSISFENSILEWSRDHRAHHKFSETDADPHNAKRGFVFSHIGWLCVKKHPDVKEKGKMIDLSDLKNDPVVAFQDRHYMKLVLVFCFILPTCVPAVFWGESLFNAFYICTLLRYTLVLNATWLVNSAAH-MWGNRPYDERINPAENFAVALCASGEGFHNYHHVFPHDYSTSEFGW-HLNITTLFIDFMYLVGQAYDLRKIPKDVILRRKLRTGDGS--------------------------
>A0A8C5FSI5	377	0.492	7.199E-113	11	329	356	13	324	329
-----------VLPEP--PASIDTFDHSYKEQEGPKPP--KEIVWKNVVLMTFLHAGAFYGLF-QVPSASYMTLLWSGVCFVISALGVTAGAHRLWSHRTYKASLPLRVFLGLANSMAFQNDIFEWARDHRVHHKYSETDADPHNAVRGFFFAHIGWLMVRKHPDVIEKGRKLELSDLKADKVVMFQRKYYKSSVVLMCFMLPMVVPWYMWGESLWVAYFVPSLLRYTLVLNATWLVNSAAH-MWGNRPYDTGINPRENKFVTFSAIGEGFHNYHHTFPYDYATSEYG-MKLNLTTCFIDFMCFLGLATDRKRASRDIVQARVQRTGDAS--------------------------
>UPI0012ED9DE1	377	0.515	7.199E-113	11	330	356	16	327	331
-----------VLPE---ATREDVFdhSYREKDGPKP----PSTIVWTNVVLMTLLHIGAAYGVS-VIPSASPLTLLWSLLCFFISALGVTAGAHRLWSHRSYKATLPLKIFLGLANSMSFQNDIFEWARDHRVHHKYSETDADPHNAVRGFFFAHIGWLMLRKHPDVIEKGKKLELSDLKSDKVVMFQRKYYKPSVLLMCFFVPMSVPWYFWGESLWVAYFVPALLRYTLVLNATWLVNSAAH-MWGNRPYDKGINPRENKFVTFSAIGEGFHNYHHTFPFDYATSEFG-CKLNITTCFIDAMCFLGLATDPKRVSHELVAARSQRTGDGSH-------------------------
>C0HAH2	377	0.489	7.199E-113	2	330	356	6	327	331
--PNKQQNGDAVMPETS--TRDDVFddSYRAKEGPKP----PMRLVWRNIILMFLLHIGALYGL-MIVPSASALTLAWTALCFLLSALGITAGAHRLWSHKSYKASTPLRVFLALANSMAFQNDIYEWARDHRVHHKYSETDADPHNAVRGFFFAHIGWLLVRKHPDVIEKGKKLELTDLKADKVVMFQKKYYKLSVVLLCFLVPTWVPWFLWDESLWVGYFVPCLMRYALVLNATWLVNSAAH-MWGNRPYDRNINPSENRFVAFSAIGEGFHNYHHTFPFDYATSEFGV-KLNITTAFIDLMCFLGLAKDCKRVSRDLISTRAQRTGDGSH-------------------------
>A0A8J5K201	377	0.497	7.199E-113	0	330	356	0	337	346
MAPQAPDqEVKGELLEDDTAphhhdmeVREVDI--SLRRIIHDLRHLDWsKVVWRNAILFALLHMYSVYGLYLAIFAVKWKTIGFSVLLYFMAALGITMGAHRLWSHRSYKATLPLRVILAAFQTLSFQNDIFEWARDHRVHHKYSETDADPHNARRGFFFSHMGWLMYRKHPKVIEKGRNLDLSDLKEDAIVMWQRKHYVPVVLLTCFVMPTFLPWFFWEENAVNALMVAGFLRYTTVLHVTWLVNSLAH--WvGNKPFDKSIYPSQNPVVAYLALGEGWHNYHHVFPWDYRTAELgGLVDYNITSLVIGFCSKIGLAYDLKTVTPEMIEKRANRTGDGSY-------------------------
>UPI0014866FCA	377	0.519	7.199E-113	25	330	356	48	346	350
-------------------------TYQDEEGPPPKLEY----VWRNIILMALLHVGALYG-ITLVPFCKVYTLLWTFLCFMISIEGIGAGAHRLWSHRTYKARLPLRVFLIIANTMAFQNDVYEWARDHRAHHKFSDTHADPHNSRRGFFFSHVGWLLVRKHPAVKEKGGKLDMSDLKAEKLVMFQRRYYKPGLLLICFILPTLMPWYYWGETFLHSLFVSTFLRYAVVLNATWLVNSAAH-LYGYRPYDKNIDPRENALVSFGSLGEGFHNYHHAFPYDYSASEYRW-HINFTTFFIDCMAALGLAYDRKKVSKAAVLARIKRTGDGNH-------------------------
>UPI000B4E9266	377	0.509	7.199E-113	25	330	356	58	356	360
-------------------------SYQDEEGPPPKLEY----VWRNIILMALLHLGALYG-ITLIPSCRLYTLLWAHVYYMTSILGIGAGAHRLWSHRTYKARLPLRLFLIIANTMAFQNDVYEWARDHRAHHKFTETHADPHNSRRGFFFSHVGWLLVRKHPAVKEKGGKLDMSDLKAEKLVMFQRRYYKPGVLLLCFLLPTLVPWYCWGETFRHSLYVATLLRYAVVLNATWLVNSAAH-LYGYRPYDKSIDPRENVLVSFGSLGEGFHNYHHTFPYDYSTSEYRW-HVNFSTFFIDCMAALGLAYDRKKVSKAAVLARIKRTGDGSY-------------------------
>UPI0010FB351B	377	0.501	7.199E-113	38	352	356	47	359	364
--------------------------------------YVPKIKWLDLGAQIFIHGGFLYGLYLVFAQAKLLTSIWAFVTIYTSGFGITAGVHRLWSHKAYKAKWPLRLLLVFLFTITGQKDVYTWALDHRVHHKYSETDGDPHDVRRGFFFAHVGWLFTTPHPDVVAKRKAIDMSDLEADSIVMWQKRLYIPLFALLTIGLPVFIPCYFWSESLWISFWVNFNFRFCINLNIAFCVNSVAH-MWGQKPYDKNISPVENFAVSIASLGEGYHNYHHVFPWDYKTSELGDYPFNLTTGFIDAFARIGWAYDRKYVLPEMIYRRAHRCGDGSH-VWGYGDIDISKDDQAELDMMN---
>A0A836F563	377	0.470	7.199E-113	13	351	356	37	362	368
-------------PAKNHtATAQNDESTEIK--------YVPRIKWLDLSAQLFIHGGCLYGLYLVLTQAKLLTSLWVFVTIYTSGFGITAGVHRLWSHKAYKAKWPLRLFLVFLFTITGQKDVYTWALDHRVHHKYSETDADPHDARRGFFFAHVGWLFTTPHPDVVAKRKAADVSDLEADPIVM----LYIPLFALLTIALPVGIPCYFWSESLWISFWVNFNFRFCINLNIAFSVNSVAH-MWGQKPYDKNISPVENIAVSIAALGEGYHNYHHVFPWDYKTGELGDYPFNLTTAFIDVFARIGWAYDRKYVSPNMIHRRAHRCGDGSH-VWGYGDVDISKEDLEELDVM----
>A0A8J5AUD9	377	0.493	7.199E-113	37	346	356	96	413	421
-------------------------------------EFKPTIRWPDLIVQTFLHTGAVYGLFLLF-YIKIFTFLWIMLLIMGSGFGITAGAHRLWSHKAYKANWQLRVILIFLFTIAGQRDAYTWAHDHRVHHKYSETDADPHDARRGFFFAHVGWLFLTPHPEVVAKRKLIDLSDLQNDAIVMWQKKYYVPLFALIAIGMPVLVPWYFWNESLWISFWVNFNLRFCITLNIAFFVNSVAH-MYGKRPYDKTISPVENLSVAIAALGEGWHNYHHVFPWDYKTGELGDYTYNLTTAFIDTFAKLGWAYDRKSVSPEMIARRAAKCGDGTHfldseeshknPVWGLGDNDISQEDLD---------
>B4NGT4	377	0.456	7.199E-113	14	352	356	75	427	428
--------------EENAVYKENNAKLETKQqeatvNEEEEEEFKPQIRWPDLIAQTFLHSGALYGAYLLF-YAKFYTFLWVVVTIWVSGIGITAGAHRLWSHKSYNASLALRILLAFAFSISGQRDAYTWALDHRIHHKFSETDADPHNAKRGFFFAHVGWLFLTPHPKVAAKRDVIDMSDLEADPVVMFQRKYNVPLFALCSIIIPVLVPWYFWQEDLWMSFWINFNMRFTWTLNVAFFVNSVAH-MYGKRPYDKNIMSREAPIVSLLAMGEGWHNYHHVFPWDYKTGEFGSYTLNVTTGFIDLCARLGLASGRKVVSPDMIKRRAAKCGDGTrflsddyaHKdqVWGFGDRDLPREDLaELAKMQN---
>UPI00177B5B1C	377	0.474	7.199E-113	37	344	356	127	442	451
-------------------------------------EYNPQIRWLDLIAQIFLHGGALYGIYLLF-QANFYTFLWVVVCVWCSGIGITAGAHRLWSHKSYTASLPLRIILIFLFTIAGQRDAYTWALDHRIHHKFSETDADPHNANRGFFFAHVGWLFLTPHPKVIEKRKVIDMSDLENDKVVMFQHKYYIPLFALISIGLPVLVPCYFWNENLWLSFWINFNLRFTCTLNAAFFVNSVAH-MWGNKPYDKNISPVESPFVAFVALGEGWHNYHHVFPWDYKTGEFGSFKLNITTAFIDFCAKIGWASGRKSVSSGMIERRAAKCGDGSRFlndefvhrdqVWGYGDEDIQNED-----------
>A0A6P8SVJ5	377	0.513	9.855E-113	30	329	356	27	320	322
------------------------------EGEGRKRQ---DIVWRNVILMALLHLGAVYSL-VLIPTAQLLTLLWAYLCFLLTALGVTAGAHRLWSHRSYKAKLPLRIFLAAANSMAFQNDIFEWVRDHRAHHKFSETDADPHNARRGFFFAHIGWLFVRKHRDVIEKGGQLDFQDLVQDPVVRFQRKYYKTSVLIMCFLIPTLMPWYFWGESLWNSYFLATILRYTISLNVTWLVNSAAH-LYGNRPYDKNINPRENTFVTFGAIGEGFHNFHHTFPFDYSASEFG-LRLNPTTCFIDFMCLLGLASDCKQAPKHIILSRKERTGDGS--------------------------
>A0A6J1WKS1	377	0.521	9.855E-113	7	330	356	1	322	334
-------APRGerkgsyVLFENE-QSEKDLEKVIQPSA----EDRKLDIVWPNVFIFLIAHIAGLYGCYLFLGQVKLLTCVFAVVVYIIAGLGITAGVHRLWSHRAYKARFPLRVILAIFNSMAFQHPVLIWARDHRVHHKYSDTDADPYNATRGFFFSHIGWLLVRKHPEVKAKGQQIDLSDLYADPVLRYQEKYYMPLMLATCFVLPTYIP-TLWGETAWNAFFVCAVFRFIVGMNVTWLINSAAH-KWGYRPYNKNINPGDGKTLALMVLGEGYHNYHHTFPWDYRTAELGA-PLNLTTRFINLMAKIGWAYDMKSVSKEVIEKRKMRTGDNNH-------------------------
>UPI001D05DB8B	377	0.589	9.855E-113	41	332	356	25	315	347
-----------------------------------------KLLWMPIILFSSLHIAAIYATYLIFTSAKIWTTIFALFLYQVGTFGITGGAHRLWSHRAYKAKWPLQVILIICQTIAFQAPVIVWVRDHRIHHKFSDTSADPHNANRGFFFSHVGWMMCEKHPDVIEEGKLIDISDLKKDPIIQFQKRYYAILMVLLCIVLPTLIPWYFWNETLLNGFLIAGLWKYAVTLNATWLINSAGH-IWGTRPYDKMKKPTEHLITSIIASGEGWHNYHHTFPWDYKASELGHGRINTTTFLIDCFAKIGWAYDLKSVSNDIIKNRVLKYGDGTHPI-----------------------
>UPI000661D8A7	377	0.523	9.855E-113	27	330	356	54	350	354
---------------------------EDEEGPMPKLEY----VWRNIILMGLLHVGALYGIAL-VPSCKFYTWLWGYFCFFVSILGVTAGAHRLWSHRTYKARLPLKVFLIISNTMAFQNDVYEWARDHRVHHKFSDTHADPHNSRRGFFFCHVGWLLVRKNPAVKEKGSLLDMSDLKAEKLVMFQRRYYTHAVLLLCFILPTLIPWYFWGETFLHSLFVATFLRYAFVLNITWLVNSAAH-MYGYRPYDKNIKPRESLLVSVGSMGEGFHNYHHSFPYDYSASEYRW-HINFTTFFIDCMAALGLAYDRKKASKAAILAKVKRSGDGSY-------------------------
>UPI001CFAEAA1	377	0.534	9.855E-113	29	329	356	60	353	358
-----------------------------KEGPKP----PMKIVWRNVISMFSIHVGAVYG-FTIIPSAERFTWLWAILCFIASALGVTAGAHRLWSHRSYKASFPLRFILAVFNTMAFQNDIYEWARDHRVHHKYSETDADPHNASRGFFFSHIGWLLVRKHPDVIAKGKLLNLSDLKADKIVMFQRRFYKPLVILMCFVMPTFVPWYFWNETLQHSFFIAAILRYVMVLNATWLVNSAAH-MFGNRPYDKYINPRENHFVTTWAIGEGFHNFHHTFPYDYSTSEFGW-RHNLTTGFIDLMCILRLANNPKKVSKEVVLARRMRTGDGS--------------------------
>A0A8B7YJI2	377	0.491	9.855E-113	0	326	356	23	366	376
MAPkNIVYGTVEVAqedtPEDDTAAtnpldddPDMPSTAEGPPrtatgtaKPGDPSENQTRIVWRNVILMAALHVVSVYSFFFLTWKCRPYTLLWAVGMYVCSGLGITAGAHRLWAHRCYKAKLPLRILLAIFNCMAFQNDIFEWARDHRVHHKYSETDADPHNATRGFFFSHVGWLLVRKHPKVIEKGSKINLRDLIDDPVVRFQRKYYQSLMFFFCFVGPTIVPIYLWGETFWNTLCVATLLRYCFLLNCTWMVNSVAH-LWGSRPYDRFINPAENRLVSSLAIGEGWHNYHHTFPWDYKTGELGW-RINFTTMFIDLMAALGQVSDRKVVPKATIVARKKRTG-----------------------------
>UPI00112B0E8B	376	0.496	1.349E-112	18	329	356	12	318	320
------------------ATGEGRSEAEV--GERGEGGYRQEIVWRNVILMTLLHLGAVYAL-LLIPKAQLLTLLWAYLCFLVTALGVTAGAHRLWSHRSYKAKLPLRIFLAAANSMAFQNDIFEWARDHRVHHKYSETDADPHNARRGFFFSHIGWLFVRKHRDVIEKGSKLDFYDLMEDPVVRFQRKYYKTSVVIMCFMIPTLVPWYFWGESLWNSYFLASILRYAISLNVSWLVNSVAH-LYGNRPYDKYINPRENTFVTLGAIGEGFHNFHHTFPFDYSASEFG-LKFNPTTCFIDFMCLLGLASDCRRASRQTILARKERTGDGS--------------------------
>UPI001EE60D22	376	0.470	1.349E-112	0	329	356	0	332	334
MPhqENVSMAPKNVIMETtpseDMLTGssevEPVITAETHAQKRP----PMKIVWRNVVLFALLHLAAVYSL-LLVPQAHSYTLLWCAFMYLFAALGITAGAHRLWAHRSYKAKMPLRILLAIMDSAAFQNSVFEWSRDHRCHHKYSETDADPHNAKRGFFFSHMGWLMVKKHPDVIAKGKQLEMADLKADPVVRVQEKFYVPSVLLFCFIVPSVVPWYFWGEGLFVSFYLAAILRYCLGLNATWLVNSAAH-MWGMRPYDKRINPAENMMVALSAVGEGFHNYHHTFPQDYATSEFGW-KINLTTFFIDTMAYLGLAYDRRKIPDDVIRARKLRTGEGS--------------------------
>A0A672GYG3	376	0.513	1.349E-112	25	330	356	32	330	334
-------------------------TYREKEGKKPPRIF----VWRNIILMSLLHVGALYGL-LFLPSASCLTLAWTAVCYLFSALGVTAGAHRLWSHRSYKASFPLRVFLALANSMAFQNDIFEWARDHRVHHKYSETDADPHNAKRGFFFAHIGWLLVRKHPDVIEKGRKLELSDLRADEVVMFQRRHYKLSVVILCFLVPMLVPWYFWGESLAVGYFIPGLLRYTIVLNATWLVNSAAH-IWGNRPYDESINPRENALVAFSAAGEGFHNYHHTFPFDYATSEFG-CKLNLTTAFIDLMCFLGLAKDPKRVSKEMISARVKRTGDGSY-------------------------
>UPI001C4BE838	376	0.501	1.349E-112	25	329	356	32	329	334
-------------------------TYKEKEGPKPPR----ILVWRNIILMSLLHVGALYGL-TVIPSASALTLAWTVVCFLISALGVTAGAHRLWSHRSYKASSPLRVFLAIANSMAFQNDIYEWARDHRVHHKYSETDADPHNAMRGFFFAHIGWLLVRKHPDVIEKGRKLELTDLKADKVVMFQRRHYKLSVLIFCFLVPMFVPWYFWGESLHVGYFLPGLLRYALVLNATWLVNSAAH-MWGNRPYDRTINPRENPLVALSAIGEGFHNYHHTFPYDYATSEFG-CKLNLTTAFIDLMCFLGLATDRKIVSKEMIAARKQRTGDSS--------------------------
>UPI001E1C86F8	376	0.507	1.349E-112	10	329	356	17	330	337
----------DVLAES--ATRRDDVFDETyKEKEGPKPP--MIIVWKNITLMTLLHIAAVYGISL-VPSAHVLTWAWSVFCFLISALGVTAGAHRLWSHRSYKASLPLRIFLATANSMAFQNDIFEWARDHRVHHKFSETDADPHNAIRGFFFSHIGWLLVRKHPDVIEKGKKLELSDLKADKVVMFQRKYYKMSVLLMCFAVPMFVPWCLWGESLWLGYFVPGLLRYTLVLNATWLVNSAAH-MWGNRPYDANINPRENKFVTLSAIGEGFHNYHHTFPYDYATSEFG-CKLNLTTCFIDLMCFLGLAKDCKRVSPEIVLARAQRTGDGS--------------------------
>A0A8I6TFN8	376	0.460	1.349E-112	0	352	356	0	341	342
MSPNleVKRLTDHVLIKKDV--------DETKENV-----FVPRWRFPDLGAQLFLHLGGLYGLYLAFTSAKWQTNLWTFFLVYASGVGITAGAHRLWSHKSYKAKWPLRLLLAFLFTIAGQRHIYMWALDHRVHHKYSESDSDPHDARRGFWFSHVGWLVLTPKPEVEAKRAQVDMSDLEHDPIVMWQKRLFIPLFAIITIAIPVLVPWYYWDEDIITAFFLPFNTRFSATLNIAFSVNSFAH-MYGNKPYDKFISPVENWFVSMSALGEGWHNYHHVFPWDYKTSEFGAYAYNLTTGFIDLMARIGWAYDRKTASYDMVKRKALKSGDGTWPsSWGYGDPDTPYDQVELVDKKN---
>A0A2P8ZFC0	376	0.504	1.349E-112	19	336	356	2	315	345
-------------------AATSMASNDVKGGLKVSQP----IIWGNVIGIGIFHLVALYGLLtLPYRQIKWQTFLWGYFLYLAGGFGVTGGAHRLYSHRTYKAKWPLRIILLICYSISGQNSVFDWVRDHRVHHKFSETDADPHNASRGFFFSHVGWLMQKKHPEVIARGSQIDMSDVMNDPIARIHTKYFSLFKLLFCFVIPVIVPPLLWGEGWYISALGIGILRYVLLLNAAWSVNSLAH-IWGSKPYDKEISPSENFLVTWLTAGEGWHNYHHAIPWDYKAAELGPSGVNWTTFLIEMFSKIGWAYDLKSPSEDLVRRLVERRGDGTHPIWGSG-------------------
>A0A8C5K9B8	376	0.514	1.349E-112	22	330	356	55	355	359
----------------------DPSYQDAK-GPPPKLEY----VWRNIILMVLLHLGALYG-TTLLLSCKLYTLLWGIVYFSISILGITAGAHRLWSHRTYKARLPLKIFLIIANTMAFQNDVYEWARDHRTHHKFSDTHADPHNSHRGFFFSHVGWLLVRKHPAVKEKGSLVNMSDLKAEKLVMFQRRYYKPAVLMMCFILPTLVPCHFWGETFQHSLYIATLLRYAVVLNATWLVNSAAH-LYGYRPYDKNINPREQVLVSLATLGEGFHNYHHAFPYDYSASEYRW-HINFTTFFIDCMAAIGLAYDRKKVSKASILARIKRTGDGSY-------------------------
>A0A8B9YLQ8	376	0.522	1.349E-112	25	330	356	57	355	359
-------------------------TYQDKEGPKPKLEY----VWRNIILMSLLHLGALYG-ITLIPTCKIYTYLWVLFYYLMGALGITAGAHRLWSHRTYKARLPLRVFLIIGNTMAFQNDVFEWSRDHRAHHKFSETDADPHNSRRGFFFSHVGWLLVRKHPAVKEKGSTLNLSDLRAEKLVMFQRRYYKPGVLLLCFILPTLVPWYLWDETFQNSLFFATLFRYALGLNVTWLVNSAAH-MYGYRPYDKTINPRENILVSLGAVGEGFHNYHHTFPYDYSASEYRW-HINFTTFFIDCMAAIGLAYDRKKVSKAAILARIKRTGEESY-------------------------
>UPI00186AD1B0	376	0.514	1.349E-112	25	329	356	61	358	363
-------------------------TYREKEGPKPKFVY----VWRNIILMSLLHLGALYGLFL-LPSCHIYTLLWTLACYLVSALGITAGAHRLWSHRTYKARLPLRIFLTIANTMAFQNDIFEWVRDHRVHHKFSETDADPHNARRGFFFSHVGWLLVRKHPDVIEKGRLLDMSDVKAEKLVMFQRRYYKLGILLLCFFLPTFVPWYFWGEHFAHSLYVATLLRYTIVLNATWLVNSAAH-MYGSRPYDKNINPRENILVALGAGGEGFHNYHHTFPYDYSASEYRW-HINFTTFFIDCMCLLGLAYDRKKVSKAAILARRSRTGEGS--------------------------
>A0A556V280	376	0.518	1.349E-112	30	326	356	21	314	485
------------------------------ESREPNRANRQRIVWRNVILMGLLHAGALYSV-LLIPKAHPFTWIWSYACFMITALGITAGAHRLWSHRSYKAKLPLRIFLAAANSMAFQNDIFEWSRDHRAHHKYSETDADPHNAKRGFFFSHVGWLFMPKHKEVIEKGKRLDLSDLLADPVVVFQRKYYKISVLLMCFILPTLVPWYFWGESMWNSYFLASILRYTVVLNLTWLVNSAAH-MYGNRPYNRNINPRENCLVTFGAIGEGFHNFHHTFPFDYAASEFG-LRYNPTTCFIDLMCWLGLASNRKKATPEMITARKLRTG-----------------------------
>UPI000E1BC9AB	376	0.510	1.847E-112	42	329	356	3	287	289
------------------------------------------VVWRNVVLMGLLHLGAVYALSL-VPRAQLLTLLWVYFYFLMTTLGVTAGAHRLWSHRSYKAKLPLRIFLAAANSMAFQNDIYEWSRDHRVHHKYSETDADPHNALRGFFFSHIGWLLVRKHQDVIEKGSKLDLTDLLEDPVVRFQRKYYKISVVLMCFVLPAVVPWYLWGESLWNAYFLASILRYAVSLNVIWLINSAAH-MYGRRPYDKTISPRENTFATVGAIGEGYHNYHHTFPFDYSASELG-LKFNPTTWFIDFMSWLGLVTDRKRVPKEVVEARKEKTGDGS--------------------------
>A0A6P4Z0X6	376	0.561	1.847E-112	35	334	356	21	317	321
-----------------------------------KQPHgqPVQIVWRNVVFMSLLHLGAVYGL-VLLPQAHIYTAVWAILLhYFSGVLGITAGAHRLWAHRTYKARLPLRVVMAMANSVAFQNHIHEWSRDHRCHHKYSETNGDPHNASRGFFFSHCGWLLVRKHPDVIAKGKQIDLSDLAADPVVRFQKRYYLPSVLLLCFTLPTVVPILAWRESLTNAFCIAVLSRYVLTLNATWLVNSAAH-LWGTRPYDRSIRPAENRFVSSVAGGEGWHNYHHTFPFDYATGELGW-RLNMTTVFIDLMAWAGLAYDLRTAPPSVVRARALRTGDGT---WG---------------------
>C3ZZN6	376	0.564	1.847E-112	31	330	356	19	316	323
-------------------------------GIPQPRAQPLQIVWRNVVFMTLLHIGAVYGL-VLIPHAHTYTTVWAIFLhYFSGVLGITAGAHRLWTHRSYKARLPLRVVMAAANSVAFQNHIHEWSRDHRCHHKYSETDADPHNASRGFFFSHCGWLLLRKHPDVKAKGKLIDMTDLAADPVVRFQKRYYLASVLLLCFALPTAVPILAWQESLRNAFFIAVVSRYVLTLNVTWLVNSAAH-LWGNRPYDRSIHPAENGFVSAMAGGEGWHNYHHTFPFDYATGELGW-RINMTTVFIDAMAWTGLAYDLRTASPNVVRARALRTGDGTW-------------------------
>A0A4W3HQM1	376	0.474	1.847E-112	14	329	356	14	323	325
--------------EKATQTA-LSSGADGGSQRNKARPF--IIVWRNVLLMALLHLAALYALWL-IPKAQPLTWLWAYLCFIVTALGVTAGAHRLWSHRSYTAKLPLRVFLAAANSMAFQNDIYEWSRDHRVHHKYSETDADPHNATRGFFFSHIGWLFVRKHPDVTEKGKCLDVTDLLDDPVVVYQRRYYKTSVLIMCFLMPTFIPWYFWGETLWNSYFLASILRYTLSLNVTWLVNSAAH-MYGNRPYDRHISPRENRLVTFGAIGEGFHNYHHTFPFDYSTSEFG-LRLNPTTCFIDFMCWLGLASNRKRASRQMIQARKLRTGDKS--------------------------
>A0A3Q2Q0S4	376	0.513	1.847E-112	25	330	356	30	328	332
-------------------------SYREKEGKKPPRV----LVWRNIILMCLLHGGALYGL-VLLPSASWLTLGWTGVCYLMSALGVTAGAHRLWSHRSYKASFPLRVFLALGNSMAFQNDIYEWARDHRVHHKYSETDADPHNAKRGFFFSHIGWLLVRKHPDVIEKGQKLEMGDLRADSVVMFQRRYYKQSVVLLCFLVPMLVPWYFWGESLVVGYFVPGLLRYTVVLNATWLVNSAAH-MWGNRPYDKTINPRENQFVALSAIGEGFHNYHHTFPFDYSTSEFG-CKINLTTAFINLMWFLGQAKDCKSVSRDTIAARIQRTGDGSY-------------------------
>A0A482E8G3	376	0.495	1.847E-112	0	330	356	0	334	350
MPPNNTENVImneekGEYPELNFLEVSGfASKTKNDES-KTKESKRQPIIWTNVILISLFHVTAVYMFFAYVYYIKLITITWGFIVGGIGGFGITAGAHRLWSHRSYKAKLPLQLILVFAYSVAGQNSIFDWVRDHRVHHKFSETDADPHNSKRGFFFSHVGWLMQRKHPEVLRKGKLVDMSDITNDPLLAFHTKYFIYFKLLCCFILPVLVPVYCWGETWKYAIASQVFVRYVLNLNFTWSVNSVAH-IWGRKPYDKRIMPAENIGVAIVAMGEGWHNYHHVFPWDYKAAELGDYKFNITTMWLDLFAKIGWAYDMKTPSKELVQKTMEKYGDKSH-------------------------
>UPI0018D71719	376	0.476	1.847E-112	6	326	356	18	345	355
------SAPT----EDDTVTAtndddpDMPATAEVPPrdvtaKSQPGDAFKdrTRIVWRNVVLMAALHVISVYAFLFLTWKCRPYTLLFAVGMYVCSGLGITAGAHRLWAHRCYKAKLPLRLLLAMFNCMAFQNDIYDWSRDHRVHHKYSETDADPHNATRGFFFSHVGWLLVRKHPKVIEKGSRINLRDLIDDPVVRYQRKYYLPLVTFFCFVMPTIVPMYLWGESFWNAFCVPTVLRYCFLLNCTWMVNSAAH-LWGSRPYDRFINPAENRFVASLAIGEGWHNYHHTFPWDYKAGEWGW-RINFTTIFIDLMAAIGQVSDRKIVPKATISARKKRTG-----------------------------
>A0A3N0XP20	376	0.501	1.847E-112	11	330	356	36	353	357
-----------IMPDMDIKAP--ARRAETVEDVfdhtyKEKEGPKPPIvvVWRNVILMTLLHTGALYGL-LLIPSASALTLIWTFACFVYSALGITAGAHRLWSHRSYKASLPLRLFLAFANSMAFQNDIYEWSRDHRVHHKYSETDADPHNAVRGFFFAHIGWLLVRKHPDVIEKGRKLEISDLEADKVVM----HYKPSVLLMCFFVPMFVPWFFWGESLWVAYFVPTVFRYTLVLNATWLVNSAAH-MWGNRPYDGNINPRENRFVTFSAIGEGFHNYHHTFPFDYSTSEYGW-KLNLTTCFIDLMCFLGLASDPKRVSREAVLARVQRTGDGSH-------------------------
>A0A1A6HQZ2	376	0.513	1.847E-112	25	330	356	58	356	360
-------------------------SYQDEEGPPPKLEY----VWRNIILMALLHLGALYG-ITLVPSCKVYTWLLGIFYNIVAALGITAGAHRLWSHRTYKARLPLRLFLIMANTMAFQNDVYEWARDHRVHHKFTETHADPHNSRRGFFFSHVGWLLVRKHPAVKEKGGKLDMSDLKAEKLVMFQRRYYKPAVLLIGIILPTLVPWYFWGETFQHSLYIATFLRYTIVLNFTWLVNSAAH-LYGYRPYDRNIGARENALVSMATLGEGFHNYHHAFPYDYSVSEYRW-HINFTTFFIDCMAALGLAYDRKRVSKAAVLARIKRTGDGSH-------------------------
>A0A7R9BRN4	376	0.512	1.847E-112	8	331	356	16	335	363
--------PTGRLFENE-VMPDIPE--EQYAKFRKDPRYQVEIVWRNVLIFFVLHVLAVVGAYMAVARAMGLTLLFTLVLLFWGGFGVTAGAHRLWAHRTYKARLPLRLFLTFCQTLALQNSLYEWCRDHRLHHKFSETDADPHNARRGFFFAHMGWLMCKKHPEVKEKGKVLDMKDLLEDPCVYYQRKFYIPLILLIWGVFPTAVPVYFWGEDVAVAMLFSVFFRYVFSLHCTWLVNSAAH-LYGNKPFDKFINAAENVRVAYAALGEGWHNYHHVFPWDYKTSELGDYSVNLTKMFIDSMAFIGQAYDLKTVSREVILARAARTGDGTHP------------------------
>A0A4Y2UXN8	376	0.507	1.847E-112	25	344	356	60	376	377
-------------------------TTEELAEEGPL----MPVVWRNVILFAYLHIASLYGVYLIFTSAMWQTNVFAVFLYLFSGIGVTAGAHRLWSHRSYKARFPLRVFLAFIFTIAFENDIFEWARDHRVHHKYSETDADPHNAKRGFFFAHIGWLLCRKHPEVIKKGKKINLDDLMADPVVRFHRKFYLPLVVLCCFVLPTIAPMYLWGETFMNSLFVATLFRFCFTLNQTWLVNSAAH-MWGNKPYDIHISPRENTLVALGAVGEGFHNYHHTFPYDYATSEYGI-KFNLTTLFIDTMAWLRLAYDRKTVSKGMVEARKLRTGENCKQaTGGCGSgvESSTKED-----------
>A0A6J2YWG4	376	0.513	1.847E-112	24	349	356	64	389	401
------------------------LNDETKENSKLRReieEYVPCIKWPDLIVQTYIHLGCLYGLFLCIWSAKIYTTLFAFFTVFVTGFGITAGAHRLWSHRAYKAKWPLRLLLVILFTVTGQRHVYAWALDHRVHHKYSETDADPHNAMRGFFFSHVGWLVLTPHPLVVEKRRLIDMSDLEKDSIVMWQKRLYPLLFFIFVIFVPVSIPIYFWEESLWNSLWINFNTRFSITLNIAFFVNSVAH-MWGQKPYDRFISPVENLAVSIAALGEGWHNYHHVFPWDYKTGELGN-SWNPSTTFIDFFAKVGWAYDLKSVSKKMISRRAHRSGDGSY-IWGYGDSDLDPEDLEELE------
>A0A139WH27	376	0.503	1.847E-112	43	354	356	12	321	643
-------------------------------------------VWLKIVYFAYLHYGTILGTYYLLTAAQWKTILWTYLLLLSATHGIAVGAHRLWAHRAYKAKLPLRLLLAFDQTLTFQKDIYDWVRDHRIHHKYSDTEYDPHNATRGFFYSHIGWLMIKKSDKVIAKGKELDLSDLEQDPVVWYQRKYYWYMAPFLAFIFPAMVPWYFWSEQFKVSWYLCSIFRLCVTLHGTCLVNSAAH-IWGSKPYDKNIKPVETSWVAHISHGEGWHNYHHVFPWDYKAAELGSYYGNWNTAFIDFMAKIGWAYDLKSAPLDMVKKRGERTGDGT-KLWGWGDEDMDKEDVSQIHKHRTK-
>UPI0014021BCA	376	0.524	2.529E-112	40	327	356	19	303	307
----------------------------------------HKIVWRNVVLMCLLHLGALYSLIL-IPQAHPLTCLWAYVCFLLTALGVTAGAHRLWSHRSYKAKLPLRVFLAAANSMAFQNDIYEWSRDHRVHHKYSESNADPHNATRGFFFSHIGWLFIRKHPDVMEKGKKLDVSDLLTDPVVLFQRKYYMTSVLIMCFLMPTFIPWYCWGEGLWNSYFLASILRYTVSLNVTWLVNSAAH-MYGNRPYDKYINPRENRFVTFGALGEGFHNYHHTFPFDYSTSEFG-LRLNPTTCFIDFMCWLGLASDRKQASKQMIEARKLRTGD----------------------------
>A0A4W4EH12	376	0.483	2.529E-112	25	330	356	21	319	323
-------------------------TYREKEGPKP----PMRIVWRNVLMMSLLHLGALYGIFL-IPSASPLTLMWSVLCFVISGLGITAGVHRLWSHRAYKASLPLRVFLAIANSMAFQNDIYEWSRDHRVHHKYSETDADPHNASRGFFFSHIGWLLVRKHPDVIEKGSKLDLTDLKMDKVVMFQRRFYKPSVVLMCFIFPMLVPWLLWDESLWVGYFIPTLLRYAVVLNATWLVNSAAH-MWGNRPYDVQIYPRENMFVTLGALGEGFHNYHHTFPYDYSTSEFG-CKLNFTTCFINFMCFCGLAKECKRVSKDAAQARAQRTGDGSY-------------------------
>A0A0F7R6V4	376	0.554	2.529E-112	34	334	356	17	314	323
----------------------------------PKNKGGTKIIYQYVISFTYLHLAALYGLYLCFTSVKWLTIGFGLLLYHLTLTGITAGAHRLWSHKSYKAKFPLQVILMVLNSMAFQNTIITWARDHRVHHKCSDTDGDPHNANRGFFFSHIGWLMTKKSEEVIKKGKTIDMFDLYNNPVLRFQRKYALPVIGTLCFILPTLIPMYFWGETLNNAWH-MNILRYVTVLHVTLCVNSVVH-KWGYKPYDKNILPSQNVLMSTFALGEGFHNYHHVFPWDYQTAELGNKKFNPTTWFIDFFAWVGWAYDLKTASEEVVRKRAERTGDGT-DLWG---------------------
>A0A6J1MJ49	376	0.512	2.529E-112	0	331	356	0	326	329
MGPLQK-TDASVIYERS-LNDNEELTPQIINSTKTER-RELDIVWRNVIIYTLLHLGGIYGGFLFVTQAKWATRIFAFMLYVASGLGITAGVHRLWSHKAYKAKLPLRILLVAFNTIAYQDSIIHWARDHRVHHKHTETDADPHNATRGFFFSHVGWLLVKKHPEIKAKGQAIDVSDLWADPLLRFQKNYYLFLMPLACFILPTYIP-TVWGESLKNAFFVSAIFRYVYVLNVTWLINSAAH-MFGTKPYDKDIYAVETRPVALVTLGEGFHNFHHTFPWDSKTSELGNYALSFTNIFLEAMAKIGWAYDFRTVPRDVVLKTAKKSGDGSHP------------------------
>A0A193DTC0	376	0.498	2.529E-112	0	331	356	0	327	329
MAPKSPETEI-VQGSDDQLGLD-SIIPEASASFTEQKPRpPLRIVWKNVFLFAALHIGALYS-ITLIPKAHPLTWLWTILMYLCSGVGITAGAHRLWAHRSYKAKLPLRILLAYMQTSAVQNDIIEWARDHRVHHKYSETDADPHNACRGFFFAHIGWLLVRKHPEVRMKGKQLDISDLFADPVCRIQRKYYRILAVLICFVIPTIVPNYLWGEQLWTAFYLAAILRYCATLNATWLVNSAAH-IWGMRPYDKRISPRENMGVSFGACGEGFHNYHHVFPHDYSTSEYGW-KLNITTFFIDTMAAIGQAYDLKKVSHDAVRRRRERTGDLVKE------------------------
>A0A182N6J3	376	0.421	2.529E-112	0	346	356	0	376	384
MAPNVSDSV--VTDAADVKTAPEAATdadSTLWERKRPAQdqnnntsksgndcehdtnePFRAHIRWPDFFAQLFVHAGFAVGLYYLVTfQAKFYTYLWTLALVWATGLGITAGAHRLWSHKSYKARWPLRLLLMFLFTICGQRDAYTWAHDHRVHHKYSETDADPHNAKRGFFFAHVGWVFLTPHPEVVAKRKIIDMSDLEADPIVMAQRRFYIPLFALLVIGVPVLVPWYAWDERLSVAFWVCFTFRFTTTLNIAFFVNSVAH-MFGNKPYDRSISPVENMAVAIAAMGEGWHNYHHVFPWDYKTSELGSYLFNVTTAFIDCFARLGWAYERKSVPPEVVARRAAKCGDGTRFltdeyahqdaVWGYGDRDIPKDDLD---------
>A0A1W4W2Q5	376	0.437	2.529E-112	14	352	356	116	460	461
[truncated: 5,575,923 more chars]
