# Supplementary material for: Evolution of Linoleic Acid Biosynthesis Paved the Way for Ecological Success of Termites
Source: Mol Biol Evol. 2023 Apr 12;40(4):msad087. doi: 10.1093/molbev/msad087 (PMC10139705; doi:10.1093/molbev/msad087)
Supplement: msad087_Supplementary_Data [file msad087_supplementary_data.zip › SUPPLEMENTARY ARCHIVE/Periplaneta/PameFAD-A1b_rank1_model5.pdb]

MODEL     1                                                                     
ATOM      1  N   MET A   1      20.517 -29.979 -29.153  1.00 30.57           N  
ATOM      2  CA  MET A   1      19.617 -28.928 -29.619  1.00 30.57           C  
ATOM      3  C   MET A   1      19.160 -28.050 -28.459  1.00 30.57           C  
ATOM      4  CB  MET A   1      18.403 -29.534 -30.326  1.00 30.57           C  
ATOM      5  O   MET A   1      18.617 -28.549 -27.473  1.00 30.57           O  
ATOM      6  CG  MET A   1      18.735 -30.204 -31.649  1.00 30.57           C  
ATOM      7  SD  MET A   1      17.324 -30.182 -32.822  1.00 30.57           S  
ATOM      8  CE  MET A   1      16.336 -31.553 -32.160  1.00 30.57           C  
ATOM      9  N   ALA A   2      19.957 -27.071 -28.032  1.00 24.92           N  
ATOM     10  CA  ALA A   2      19.950 -26.032 -27.006  1.00 24.92           C  
ATOM     11  C   ALA A   2      18.590 -25.343 -26.932  1.00 24.92           C  
ATOM     12  CB  ALA A   2      21.048 -25.007 -27.279  1.00 24.92           C  
ATOM     13  O   ALA A   2      17.979 -25.049 -27.963  1.00 24.92           O  
ATOM     14  N   PRO A   3      17.889 -25.306 -25.731  1.00 29.17           N  
ATOM     15  CA  PRO A   3      16.498 -25.005 -25.383  1.00 29.17           C  
ATOM     16  C   PRO A   3      16.143 -23.534 -25.590  1.00 29.17           C  
ATOM     17  CB  PRO A   3      16.415 -25.383 -23.902  1.00 29.17           C  
ATOM     18  O   PRO A   3      17.003 -22.662 -25.446  1.00 29.17           O  
ATOM     19  CG  PRO A   3      17.824 -25.307 -23.409  1.00 29.17           C  
ATOM     20  CD  PRO A   3      18.723 -25.016 -24.576  1.00 29.17           C  
ATOM     21  N   ASN A   4      15.284 -23.232 -26.620  1.00 25.29           N  
ATOM     22  CA  ASN A   4      14.227 -22.292 -26.980  1.00 25.29           C  
ATOM     23  C   ASN A   4      13.742 -21.502 -25.767  1.00 25.29           C  
ATOM     24  CB  ASN A   4      13.057 -23.027 -27.637  1.00 25.29           C  
ATOM     25  O   ASN A   4      13.132 -22.066 -24.857  1.00 25.29           O  
ATOM     26  CG  ASN A   4      12.640 -22.400 -28.953  1.00 25.29           C  
ATOM     27  ND2 ASN A   4      11.774 -23.087 -29.689  1.00 25.29           N  
ATOM     28  OD1 ASN A   4      13.092 -21.308 -29.306  1.00 25.29           O  
ATOM     29  N   ILE A   5      14.475 -20.510 -25.232  1.00 29.88           N  
ATOM     30  CA  ILE A   5      14.083 -19.439 -24.323  1.00 29.88           C  
ATOM     31  C   ILE A   5      12.955 -18.619 -24.946  1.00 29.88           C  
ATOM     32  CB  ILE A   5      15.281 -18.525 -23.976  1.00 29.88           C  
ATOM     33  O   ILE A   5      13.110 -18.069 -26.039  1.00 29.88           O  
ATOM     34  CG1 ILE A   5      16.375 -19.328 -23.263  1.00 29.88           C  
ATOM     35  CG2 ILE A   5      14.825 -17.340 -23.120  1.00 29.88           C  
ATOM     36  CD1 ILE A   5      17.682 -18.567 -23.082  1.00 29.88           C  
ATOM     37  N   THR A   6      11.710 -19.068 -24.929  1.00 33.32           N  
ATOM     38  CA  THR A   6      10.399 -18.448 -25.081  1.00 33.32           C  
ATOM     39  C   THR A   6      10.251 -17.257 -24.139  1.00 33.32           C  
ATOM     40  CB  THR A   6       9.268 -19.460 -24.816  1.00 33.32           C  
ATOM     41  O   THR A   6      10.614 -17.340 -22.963  1.00 33.32           O  
ATOM     42  CG2 THR A   6       9.223 -20.531 -25.901  1.00 33.32           C  
ATOM     43  OG1 THR A   6       9.487 -20.089 -23.547  1.00 33.32           O  
ATOM     44  N   SER A   7      10.867 -16.059 -24.405  1.00 31.77           N  
ATOM     45  CA  SER A   7      10.655 -14.651 -24.085  1.00 31.77           C  
ATOM     46  C   SER A   7       9.216 -14.395 -23.649  1.00 31.77           C  
ATOM     47  CB  SER A   7      10.997 -13.770 -25.287  1.00 31.77           C  
ATOM     48  O   SER A   7       8.295 -14.451 -24.466  1.00 31.77           O  
ATOM     49  OG  SER A   7      10.223 -14.138 -26.416  1.00 31.77           O  
ATOM     50  N   THR A   8       8.691 -15.073 -22.685  1.00 27.91           N  
ATOM     51  CA  THR A   8       7.474 -14.580 -22.052  1.00 27.91           C  
ATOM     52  C   THR A   8       7.797 -13.494 -21.029  1.00 27.91           C  
ATOM     53  CB  THR A   8       6.699 -15.721 -21.365  1.00 27.91           C  
ATOM     54  O   THR A   8       8.731 -13.638 -20.238  1.00 27.91           O  
ATOM     55  CG2 THR A   8       5.201 -15.601 -21.622  1.00 27.91           C  
ATOM     56  OG1 THR A   8       7.161 -16.978 -21.875  1.00 27.91           O  
ATOM     57  N   PRO A   9       7.454 -12.175 -21.216  1.00 30.15           N  
ATOM     58  CA  PRO A   9       7.724 -11.049 -20.320  1.00 30.15           C  
ATOM     59  C   PRO A   9       7.253 -11.306 -18.890  1.00 30.15           C  
ATOM     60  CB  PRO A   9       6.939  -9.897 -20.954  1.00 30.15           C  
ATOM     61  O   PRO A   9       6.124 -11.758 -18.679  1.00 30.15           O  
ATOM     62  CG  PRO A   9       6.249 -10.508 -22.131  1.00 30.15           C  
ATOM     63  CD  PRO A   9       6.355 -12.003 -22.023  1.00 30.15           C  
ATOM     64  N   THR A  10       8.113 -11.909 -18.053  1.00 34.12           N  
ATOM     65  CA  THR A  10       7.962 -12.216 -16.635  1.00 34.12           C  
ATOM     66  C   THR A  10       7.752 -10.939 -15.825  1.00 34.12           C  
ATOM     67  CB  THR A  10       9.188 -12.975 -16.094  1.00 34.12           C  
ATOM     68  O   THR A  10       7.423 -10.998 -14.638  1.00 34.12           O  
ATOM     69  CG2 THR A  10       9.360 -14.315 -16.800  1.00 34.12           C  
ATOM     70  OG1 THR A  10      10.363 -12.182 -16.303  1.00 34.12           O  
ATOM     71  N   GLY A  11       7.116  -9.827 -16.426  1.00 31.21           N  
ATOM     72  CA  GLY A  11       6.776  -8.669 -15.615  1.00 31.21           C  
ATOM     73  C   GLY A  11       7.940  -8.155 -14.790  1.00 31.21           C  
ATOM     74  O   GLY A  11       7.804  -7.174 -14.056  1.00 31.21           O  
ATOM     75  N   VAL A  12       9.228  -8.707 -14.983  1.00 34.44           N  
ATOM     76  CA  VAL A  12      10.448  -8.212 -14.353  1.00 34.44           C  
ATOM     77  C   VAL A  12      11.263  -7.410 -15.365  1.00 34.44           C  
ATOM     78  CB  VAL A  12      11.299  -9.367 -13.779  1.00 34.44           C  
ATOM     79  O   VAL A  12      11.505  -7.872 -16.483  1.00 34.44           O  
ATOM     80  CG1 VAL A  12      12.504  -8.822 -13.015  1.00 34.44           C  
ATOM     81  CG2 VAL A  12      10.448 -10.258 -12.876  1.00 34.44           C  
ATOM     82  N   LEU A  13      11.064  -6.056 -15.540  1.00 35.78           N  
ATOM     83  CA  LEU A  13      11.810  -5.190 -16.447  1.00 35.78           C  
ATOM     84  C   LEU A  13      13.312  -5.359 -16.247  1.00 35.78           C  
ATOM     85  CB  LEU A  13      11.416  -3.726 -16.234  1.00 35.78           C  
ATOM     86  O   LEU A  13      13.810  -5.247 -15.124  1.00 35.78           O  
ATOM     87  CG  LEU A  13       9.970  -3.357 -16.567  1.00 35.78           C  
ATOM     88  CD1 LEU A  13       9.638  -1.971 -16.024  1.00 35.78           C  
ATOM     89  CD2 LEU A  13       9.736  -3.417 -18.073  1.00 35.78           C  
ATOM     90  N   TYR A  14      14.011  -6.309 -16.926  1.00 39.21           N  
ATOM     91  CA  TYR A  14      15.469  -6.361 -16.923  1.00 39.21           C  
ATOM     92  C   TYR A  14      16.057  -5.205 -17.725  1.00 39.21           C  
ATOM     93  CB  TYR A  14      15.961  -7.695 -17.492  1.00 39.21           C  
ATOM     94  O   TYR A  14      15.365  -4.593 -18.542  1.00 39.21           O  
ATOM     95  CG  TYR A  14      15.545  -8.894 -16.675  1.00 39.21           C  
ATOM     96  CD1 TYR A  14      16.233  -9.243 -15.515  1.00 39.21           C  
ATOM     97  CD2 TYR A  14      14.466  -9.680 -17.062  1.00 39.21           C  
ATOM     98  CE1 TYR A  14      15.854 -10.348 -14.759  1.00 39.21           C  
ATOM     99  CE2 TYR A  14      14.078 -10.788 -16.314  1.00 39.21           C  
ATOM    100  OH  TYR A  14      14.398 -12.208 -14.423  1.00 39.21           O  
ATOM    101  CZ  TYR A  14      14.777 -11.113 -15.166  1.00 39.21           C  
ATOM    102  N   GLU A  15      17.250  -4.644 -17.250  1.00 42.96           N  
ATOM    103  CA  GLU A  15      18.048  -3.639 -17.946  1.00 42.96           C  
ATOM    104  C   GLU A  15      18.080  -3.904 -19.449  1.00 42.96           C  
ATOM    105  CB  GLU A  15      19.473  -3.603 -17.388  1.00 42.96           C  
ATOM    106  O   GLU A  15      18.052  -2.967 -20.250  1.00 42.96           O  
ATOM    107  CG  GLU A  15      19.781  -2.360 -16.566  1.00 42.96           C  
ATOM    108  CD  GLU A  15      21.182  -2.362 -15.977  1.00 42.96           C  
ATOM    109  OE1 GLU A  15      21.534  -1.410 -15.244  1.00 42.96           O  
ATOM    110  OE2 GLU A  15      21.935  -3.323 -16.251  1.00 42.96           O  
ATOM    111  N   GLU A  16      17.957  -5.192 -19.910  1.00 41.13           N  
ATOM    112  CA  GLU A  16      17.993  -5.450 -21.346  1.00 41.13           C  
ATOM    113  C   GLU A  16      16.691  -5.022 -22.017  1.00 41.13           C  
ATOM    114  CB  GLU A  16      18.264  -6.932 -21.619  1.00 41.13           C  
ATOM    115  O   GLU A  16      16.661  -4.772 -23.224  1.00 41.13           O  
ATOM    116  CG  GLU A  16      19.601  -7.422 -21.084  1.00 41.13           C  
ATOM    117  CD  GLU A  16      19.639  -8.924 -20.847  1.00 41.13           C  
ATOM    118  OE1 GLU A  16      20.639  -9.424 -20.284  1.00 41.13           O  
ATOM    119  OE2 GLU A  16      18.661  -9.605 -21.229  1.00 41.13           O  
ATOM    120  N   ASP A  17      15.651  -4.811 -21.247  1.00 42.74           N  
ATOM    121  CA  ASP A  17      14.401  -4.299 -21.800  1.00 42.74           C  
ATOM    122  C   ASP A  17      14.522  -2.819 -22.155  1.00 42.74           C  
ATOM    123  CB  ASP A  17      13.251  -4.511 -20.813  1.00 42.74           C  
ATOM    124  O   ASP A  17      13.868  -2.342 -23.084  1.00 42.74           O  
ATOM    125  CG  ASP A  17      12.855  -5.969 -20.668  1.00 42.74           C  
ATOM    126  OD1 ASP A  17      13.172  -6.780 -21.566  1.00 42.74           O  
ATOM    127  OD2 ASP A  17      12.217  -6.311 -19.649  1.00 42.74           O  
ATOM    128  N   PHE A  18      15.517  -2.171 -21.518  1.00 42.00           N  
ATOM    129  CA  PHE A  18      15.686  -0.761 -21.847  1.00 42.00           C  
ATOM    130  C   PHE A  18      16.579  -0.594 -23.071  1.00 42.00           C  
ATOM    131  CB  PHE A  18      16.276   0.004 -20.658  1.00 42.00           C  
ATOM    132  O   PHE A  18      16.369   0.312 -23.880  1.00 42.00           O  
ATOM    133  CG  PHE A  18      15.328   0.147 -19.498  1.00 42.00           C  
ATOM    134  CD1 PHE A  18      14.336   1.120 -19.509  1.00 42.00           C  
ATOM    135  CD2 PHE A  18      15.430  -0.691 -18.396  1.00 42.00           C  
ATOM    136  CE1 PHE A  18      13.457   1.255 -18.437  1.00 42.00           C  
ATOM    137  CE2 PHE A  18      14.556  -0.563 -17.320  1.00 42.00           C  
ATOM    138  CZ  PHE A  18      13.571   0.412 -17.342  1.00 42.00           C  
ATOM    139  N   ALA A  19      17.599  -1.562 -23.194  1.00 42.74           N  
ATOM    140  CA  ALA A  19      18.460  -1.443 -24.368  1.00 42.74           C  
ATOM    141  C   ALA A  19      17.718  -1.853 -25.637  1.00 42.74           C  
ATOM    142  CB  ALA A  19      19.718  -2.291 -24.193  1.00 42.74           C  
ATOM    143  O   ALA A  19      17.892  -1.238 -26.691  1.00 42.74           O  
ATOM    144  N   ALA A  20      16.778  -2.807 -25.538  1.00 43.40           N  
ATOM    145  CA  ALA A  20      15.960  -3.175 -26.691  1.00 43.40           C  
ATOM    146  C   ALA A  20      14.939  -2.087 -27.008  1.00 43.40           C  
ATOM    147  CB  ALA A  20      15.255  -4.506 -26.440  1.00 43.40           C  
ATOM    148  O   ALA A  20      14.649  -1.821 -28.177  1.00 43.40           O  
ATOM    149  N   ALA A  21      14.510  -1.328 -25.997  1.00 42.09           N  
ATOM    150  CA  ALA A  21      13.625  -0.203 -26.290  1.00 42.09           C  
ATOM    151  C   ALA A  21      14.408   0.977 -26.859  1.00 42.09           C  
ATOM    152  CB  ALA A  21      12.869   0.221 -25.033  1.00 42.09           C  
ATOM    153  O   ALA A  21      13.923   1.680 -27.749  1.00 42.09           O  
ATOM    154  N   GLU A  22      15.673   1.101 -26.473  1.00 39.27           N  
ATOM    155  CA  GLU A  22      16.438   2.184 -27.085  1.00 39.27           C  
ATOM    156  C   GLU A  22      16.877   1.818 -28.500  1.00 39.27           C  
ATOM    157  CB  GLU A  22      17.659   2.530 -26.228  1.00 39.27           C  
ATOM    158  O   GLU A  22      16.899   2.672 -29.389  1.00 39.27           O  
ATOM    159  CG  GLU A  22      17.554   3.873 -25.522  1.00 39.27           C  
ATOM    160  CD  GLU A  22      18.777   4.207 -24.682  1.00 39.27           C  
ATOM    161  OE1 GLU A  22      18.811   5.297 -24.066  1.00 39.27           O  
ATOM    162  OE2 GLU A  22      19.708   3.373 -24.641  1.00 39.27           O  
ATOM    163  N   LYS A  23      17.148   0.531 -28.741  1.00 39.97           N  
ATOM    164  CA  LYS A  23      17.491   0.166 -30.113  1.00 39.97           C  
ATOM    165  C   LYS A  23      16.246   0.098 -30.992  1.00 39.97           C  
ATOM    166  CB  LYS A  23      18.227  -1.175 -30.143  1.00 39.97           C  
ATOM    167  O   LYS A  23      16.293   0.450 -32.172  1.00 39.97           O  
ATOM    168  CG  LYS A  23      19.599  -1.113 -30.799  1.00 39.97           C  
ATOM    169  CD  LYS A  23      20.291  -2.469 -30.775  1.00 39.97           C  
ATOM    170  CE  LYS A  23      21.697  -2.391 -31.356  1.00 39.97           C  
ATOM    171  NZ  LYS A  23      22.392  -3.711 -31.304  1.00 39.97           N  
ATOM    172  N   ALA A  24      15.092  -0.179 -30.448  1.00 41.73           N  
ATOM    173  CA  ALA A  24      13.885  -0.115 -31.268  1.00 41.73           C  
ATOM    174  C   ALA A  24      13.461   1.330 -31.509  1.00 41.73           C  
ATOM    175  CB  ALA A  24      12.751  -0.896 -30.607  1.00 41.73           C  
ATOM    176  O   ALA A  24      12.848   1.642 -32.533  1.00 41.73           O  
ATOM    177  N   THR A  25      14.003   2.225 -30.705  1.00 40.86           N  
ATOM    178  CA  THR A  25      13.689   3.613 -31.024  1.00 40.86           C  
ATOM    179  C   THR A  25      14.656   4.160 -32.070  1.00 40.86           C  
ATOM    180  CB  THR A  25      13.734   4.500 -29.766  1.00 40.86           C  
ATOM    181  O   THR A  25      14.276   4.988 -32.901  1.00 40.86           O  
ATOM    182  CG2 THR A  25      12.577   5.493 -29.751  1.00 40.86           C  
ATOM    183  OG1 THR A  25      13.652   3.670 -28.600  1.00 40.86           O  
ATOM    184  N   SER A  26      15.775   3.446 -32.294  1.00 41.38           N  
ATOM    185  CA  SER A  26      16.625   4.014 -33.335  1.00 41.38           C  
ATOM    186  C   SER A  26      16.323   3.393 -34.695  1.00 41.38           C  
ATOM    187  CB  SER A  26      18.101   3.815 -32.990  1.00 41.38           C  
ATOM    188  O   SER A  26      16.557   4.015 -35.733  1.00 41.38           O  
ATOM    189  OG  SER A  26      18.420   2.436 -32.919  1.00 41.38           O  
ATOM    190  N   THR A  27      15.422   2.378 -34.740  1.00 34.60           N  
ATOM    191  CA  THR A  27      15.195   1.860 -36.084  1.00 34.60           C  
ATOM    192  C   THR A  27      13.729   2.008 -36.480  1.00 34.60           C  
ATOM    193  CB  THR A  27      15.611   0.381 -36.191  1.00 34.60           C  
ATOM    194  O   THR A  27      13.356   1.720 -37.620  1.00 34.60           O  
ATOM    195  CG2 THR A  27      16.691   0.188 -37.250  1.00 34.60           C  
ATOM    196  OG1 THR A  27      16.116  -0.060 -34.924  1.00 34.60           O  
ATOM    197  N   GLU A  28      12.979   2.943 -35.834  1.00 39.23           N  
ATOM    198  CA  GLU A  28      11.688   3.205 -36.463  1.00 39.23           C  
ATOM    199  C   GLU A  28      11.685   4.553 -37.177  1.00 39.23           C  
ATOM    200  CB  GLU A  28      10.564   3.157 -35.425  1.00 39.23           C  
ATOM    201  O   GLU A  28      12.067   5.571 -36.595  1.00 39.23           O  
ATOM    202  CG  GLU A  28      10.017   1.759 -35.175  1.00 39.23           C  
ATOM    203  CD  GLU A  28       8.825   1.741 -34.231  1.00 39.23           C  
ATOM    204  OE1 GLU A  28       8.291   0.645 -33.949  1.00 39.23           O  
ATOM    205  OE2 GLU A  28       8.422   2.833 -33.770  1.00 39.23           O  
ATOM    206  N   THR A  29      12.236   4.717 -38.341  1.00 35.43           N  
ATOM    207  CA  THR A  29      11.770   5.378 -39.555  1.00 35.43           C  
ATOM    208  C   THR A  29      10.442   6.089 -39.308  1.00 35.43           C  
ATOM    209  CB  THR A  29      11.610   4.374 -40.712  1.00 35.43           C  
ATOM    210  O   THR A  29       9.569   5.561 -38.616  1.00 35.43           O  
ATOM    211  CG2 THR A  29      12.949   4.092 -41.385  1.00 35.43           C  
ATOM    212  OG1 THR A  29      11.078   3.145 -40.200  1.00 35.43           O  
ATOM    213  N   LYS A  30      10.517   7.448 -38.918  1.00 35.26           N  
ATOM    214  CA  LYS A  30       9.740   8.662 -39.151  1.00 35.26           C  
ATOM    215  C   LYS A  30       8.396   8.338 -39.797  1.00 35.26           C  
ATOM    216  CB  LYS A  30      10.521   9.640 -40.029  1.00 35.26           C  
ATOM    217  O   LYS A  30       8.025   8.940 -40.807  1.00 35.26           O  
ATOM    218  CG  LYS A  30      11.646  10.362 -39.302  1.00 35.26           C  
ATOM    219  CD  LYS A  30      12.209  11.505 -40.138  1.00 35.26           C  
ATOM    220  CE  LYS A  30      13.314  12.247 -39.399  1.00 35.26           C  
ATOM    221  NZ  LYS A  30      13.870  13.367 -40.215  1.00 35.26           N  
ATOM    222  N   GLU A  31       7.698   7.272 -39.310  1.00 37.60           N  
ATOM    223  CA  GLU A  31       6.298   7.155 -39.705  1.00 37.60           C  
ATOM    224  C   GLU A  31       5.369   7.652 -38.601  1.00 37.60           C  
ATOM    225  CB  GLU A  31       5.959   5.707 -40.065  1.00 37.60           C  
ATOM    226  O   GLU A  31       5.501   7.248 -37.443  1.00 37.60           O  
ATOM    227  CG  GLU A  31       6.328   5.325 -41.492  1.00 37.60           C  
ATOM    228  CD  GLU A  31       5.818   3.951 -41.896  1.00 37.60           C  
ATOM    229  OE1 GLU A  31       5.968   3.573 -43.080  1.00 37.60           O  
ATOM    230  OE2 GLU A  31       5.264   3.248 -41.023  1.00 37.60           O  
ATOM    231  N   GLY A  32       5.165   8.990 -38.485  1.00 40.24           N  
ATOM    232  CA  GLY A  32       3.965   9.805 -38.380  1.00 40.24           C  
ATOM    233  C   GLY A  32       3.506  10.009 -36.948  1.00 40.24           C  
ATOM    234  O   GLY A  32       3.398   9.048 -36.183  1.00 40.24           O  
ATOM    235  N   ILE A  33       4.224  10.772 -36.079  1.00 42.57           N  
ATOM    236  CA  ILE A  33       3.875  11.417 -34.818  1.00 42.57           C  
ATOM    237  C   ILE A  33       2.360  11.389 -34.627  1.00 42.57           C  
ATOM    238  CB  ILE A  33       4.396  12.870 -34.763  1.00 42.57           C  
ATOM    239  O   ILE A  33       1.613  11.900 -35.465  1.00 42.57           O  
ATOM    240  CG1 ILE A  33       5.922  12.896 -34.909  1.00 42.57           C  
ATOM    241  CG2 ILE A  33       3.959  13.551 -33.462  1.00 42.57           C  
ATOM    242  CD1 ILE A  33       6.513  14.297 -34.979  1.00 42.57           C  
ATOM    243  N   LYS A  34       1.750  10.261 -34.391  1.00 45.56           N  
ATOM    244  CA  LYS A  34       0.361  10.223 -33.941  1.00 45.56           C  
ATOM    245  C   LYS A  34       0.017  11.457 -33.112  1.00 45.56           C  
ATOM    246  CB  LYS A  34       0.094   8.955 -33.129  1.00 45.56           C  
ATOM    247  O   LYS A  34       0.798  11.872 -32.253  1.00 45.56           O  
ATOM    248  CG  LYS A  34       0.076   7.680 -33.960  1.00 45.56           C  
ATOM    249  CD  LYS A  34      -0.407   6.488 -33.144  1.00 45.56           C  
ATOM    250  CE  LYS A  34      -0.388   5.204 -33.962  1.00 45.56           C  
ATOM    251  NZ  LYS A  34      -0.858   4.032 -33.165  1.00 45.56           N  
ATOM    252  N   PRO A  35      -0.819  12.389 -33.576  1.00 45.06           N  
ATOM    253  CA  PRO A  35      -1.188  13.571 -32.793  1.00 45.06           C  
ATOM    254  C   PRO A  35      -1.547  13.233 -31.348  1.00 45.06           C  
ATOM    255  CB  PRO A  35      -2.402  14.125 -33.543  1.00 45.06           C  
ATOM    256  O   PRO A  35      -2.029  12.132 -31.069  1.00 45.06           O  
ATOM    257  CG  PRO A  35      -2.789  13.042 -34.497  1.00 45.06           C  
ATOM    258  CD  PRO A  35      -1.698  12.010 -34.516  1.00 45.06           C  
ATOM    259  N   LYS A  36      -0.764  13.744 -30.354  1.00 52.78           N  
ATOM    260  CA  LYS A  36      -1.086  13.774 -28.931  1.00 52.78           C  
ATOM    261  C   LYS A  36      -2.596  13.774 -28.709  1.00 52.78           C  
ATOM    262  CB  LYS A  36      -0.458  14.999 -28.264  1.00 52.78           C  
ATOM    263  O   LYS A  36      -3.315  14.585 -29.297  1.00 52.78           O  
ATOM    264  CG  LYS A  36       0.967  14.777 -27.780  1.00 52.78           C  
ATOM    265  CD  LYS A  36       1.483  15.975 -26.993  1.00 52.78           C  
ATOM    266  CE  LYS A  36       2.932  15.783 -26.565  1.00 52.78           C  
ATOM    267  NZ  LYS A  36       3.445  16.959 -25.801  1.00 52.78           N  
ATOM    268  N   ARG A  37      -3.317  12.691 -28.838  1.00 59.67           N  
ATOM    269  CA  ARG A  37      -4.744  12.600 -28.548  1.00 59.67           C  
ATOM    270  C   ARG A  37      -5.153  13.619 -27.489  1.00 59.67           C  
ATOM    271  CB  ARG A  37      -5.111  11.189 -28.085  1.00 59.67           C  
ATOM    272  O   ARG A  37      -4.449  13.807 -26.495  1.00 59.67           O  
ATOM    273  CG  ARG A  37      -5.229  10.180 -29.216  1.00 59.67           C  
ATOM    274  CD  ARG A  37      -5.698   8.822 -28.715  1.00 59.67           C  
ATOM    275  NE  ARG A  37      -5.825   7.859 -29.805  1.00 59.67           N  
ATOM    276  NH1 ARG A  37      -6.440   6.092 -28.450  1.00 59.67           N  
ATOM    277  NH2 ARG A  37      -6.260   5.796 -30.716  1.00 59.67           N  
ATOM    278  CZ  ARG A  37      -6.175   6.585 -29.654  1.00 59.67           C  
ATOM    279  N   GLU A  38      -5.794  14.696 -27.852  1.00 63.17           N  
ATOM    280  CA  GLU A  38      -6.443  15.634 -26.942  1.00 63.17           C  
ATOM    281  C   GLU A  38      -7.281  14.901 -25.898  1.00 63.17           C  
ATOM    282  CB  GLU A  38      -7.317  16.621 -27.720  1.00 63.17           C  
ATOM    283  O   GLU A  38      -8.110  14.056 -26.242  1.00 63.17           O  
ATOM    284  CG  GLU A  38      -7.584  17.923 -26.979  1.00 63.17           C  
ATOM    285  CD  GLU A  38      -8.446  18.896 -27.767  1.00 63.17           C  
ATOM    286  OE1 GLU A  38      -8.841  19.946 -27.210  1.00 63.17           O  
ATOM    287  OE2 GLU A  38      -8.731  18.606 -28.950  1.00 63.17           O  
ATOM    288  N   TYR A  39      -6.774  14.666 -24.721  1.00 76.70           N  
ATOM    289  CA  TYR A  39      -7.509  14.088 -23.602  1.00 76.70           C  
ATOM    290  C   TYR A  39      -8.258  15.165 -22.826  1.00 76.70           C  
ATOM    291  CB  TYR A  39      -6.559  13.335 -22.666  1.00 76.70           C  
ATOM    292  O   TYR A  39      -7.665  16.163 -22.408  1.00 76.70           O  
ATOM    293  CG  TYR A  39      -7.195  12.917 -21.363  1.00 76.70           C  
ATOM    294  CD1 TYR A  39      -6.828  13.518 -20.161  1.00 76.70           C  
ATOM    295  CD2 TYR A  39      -8.164  11.919 -21.331  1.00 76.70           C  
ATOM    296  CE1 TYR A  39      -7.410  13.134 -18.957  1.00 76.70           C  
ATOM    297  CE2 TYR A  39      -8.753  11.527 -20.133  1.00 76.70           C  
ATOM    298  OH  TYR A  39      -8.950  11.755 -17.765  1.00 76.70           O  
ATOM    299  CZ  TYR A  39      -8.370  12.139 -18.954  1.00 76.70           C  
ATOM    300  N   LYS A  40      -9.546  14.963 -22.785  1.00 82.38           N  
ATOM    301  CA  LYS A  40     -10.370  15.822 -21.941  1.00 82.38           C  
ATOM    302  C   LYS A  40     -10.764  15.111 -20.650  1.00 82.38           C  
ATOM    303  CB  LYS A  40     -11.623  16.272 -22.694  1.00 82.38           C  
ATOM    304  O   LYS A  40     -11.325  14.014 -20.686  1.00 82.38           O  
ATOM    305  CG  LYS A  40     -11.347  17.249 -23.828  1.00 82.38           C  
ATOM    306  CD  LYS A  40     -12.639  17.791 -24.425  1.00 82.38           C  
ATOM    307  CE  LYS A  40     -12.364  18.758 -25.570  1.00 82.38           C  
ATOM    308  NZ  LYS A  40     -13.627  19.324 -26.132  1.00 82.38           N  
ATOM    309  N   LYS A  41     -10.400  15.711 -19.598  1.00 86.86           N  
ATOM    310  CA  LYS A  41     -10.692  15.192 -18.264  1.00 86.86           C  
ATOM    311  C   LYS A  41     -12.197  15.082 -18.035  1.00 86.86           C  
ATOM    312  CB  LYS A  41     -10.063  16.082 -17.192  1.00 86.86           C  
ATOM    313  O   LYS A  41     -12.937  16.042 -18.261  1.00 86.86           O  
ATOM    314  CG  LYS A  41     -10.225  15.553 -15.775  1.00 86.86           C  
ATOM    315  CD  LYS A  41      -9.631  16.509 -14.749  1.00 86.86           C  
ATOM    316  CE  LYS A  41      -8.113  16.568 -14.853  1.00 86.86           C  
ATOM    317  NZ  LYS A  41      -7.524  17.502 -13.846  1.00 86.86           N  
ATOM    318  N   GLN A  42     -12.578  13.890 -17.701  1.00 93.18           N  
ATOM    319  CA  GLN A  42     -13.974  13.635 -17.363  1.00 93.18           C  
ATOM    320  C   GLN A  42     -14.123  13.241 -15.897  1.00 93.18           C  
ATOM    321  CB  GLN A  42     -14.554  12.542 -18.262  1.00 93.18           C  
ATOM    322  O   GLN A  42     -13.678  12.166 -15.490  1.00 93.18           O  
ATOM    323  CG  GLN A  42     -14.550  12.897 -19.743  1.00 93.18           C  
ATOM    324  CD  GLN A  42     -15.048  11.764 -20.620  1.00 93.18           C  
ATOM    325  NE2 GLN A  42     -15.404  12.085 -21.859  1.00 93.18           N  
ATOM    326  OE1 GLN A  42     -15.112  10.609 -20.187  1.00 93.18           O  
ATOM    327  N   ILE A  43     -14.876  14.059 -15.254  1.00 96.23           N  
ATOM    328  CA  ILE A  43     -15.044  13.848 -13.820  1.00 96.23           C  
ATOM    329  C   ILE A  43     -16.189  12.868 -13.574  1.00 96.23           C  
ATOM    330  CB  ILE A  43     -15.308  15.178 -13.080  1.00 96.23           C  
ATOM    331  O   ILE A  43     -17.240  12.959 -14.213  1.00 96.23           O  
ATOM    332  CG1 ILE A  43     -14.119  16.130 -13.251  1.00 96.23           C  
ATOM    333  CG2 ILE A  43     -15.597  14.923 -11.598  1.00 96.23           C  
ATOM    334  CD1 ILE A  43     -14.351  17.520 -12.676  1.00 96.23           C  
ATOM    335  N   VAL A  44     -15.955  12.001 -12.698  1.00 97.43           N  
ATOM    336  CA  VAL A  44     -16.979  11.057 -12.264  1.00 97.43           C  
ATOM    337  C   VAL A  44     -17.566  11.509 -10.928  1.00 97.43           C  
ATOM    338  CB  VAL A  44     -16.414   9.624 -12.140  1.00 97.43           C  
ATOM    339  O   VAL A  44     -17.014  11.209  -9.867  1.00 97.43           O  
ATOM    340  CG1 VAL A  44     -17.530   8.628 -11.832  1.00 97.43           C  
ATOM    341  CG2 VAL A  44     -15.678   9.229 -13.419  1.00 97.43           C  
ATOM    342  N   TRP A  45     -18.624  12.230 -10.894  1.00 97.14           N  
ATOM    343  CA  TRP A  45     -19.133  12.993  -9.759  1.00 97.14           C  
ATOM    344  C   TRP A  45     -19.604  12.065  -8.645  1.00 97.14           C  
ATOM    345  CB  TRP A  45     -20.281  13.907 -10.198  1.00 97.14           C  
ATOM    346  O   TRP A  45     -19.441  12.372  -7.462  1.00 97.14           O  
ATOM    347  CG  TRP A  45     -19.831  15.170 -10.870  1.00 97.14           C  
ATOM    348  CD1 TRP A  45     -19.866  15.450 -12.207  1.00 97.14           C  
ATOM    349  CD2 TRP A  45     -19.273  16.324 -10.233  1.00 97.14           C  
ATOM    350  CE2 TRP A  45     -18.993  17.266 -11.247  1.00 97.14           C  
ATOM    351  CE3 TRP A  45     -18.984  16.653  -8.902  1.00 97.14           C  
ATOM    352  NE1 TRP A  45     -19.363  16.709 -12.441  1.00 97.14           N  
ATOM    353  CH2 TRP A  45     -18.163  18.814  -9.660  1.00 97.14           C  
ATOM    354  CZ2 TRP A  45     -18.436  18.518 -10.970  1.00 97.14           C  
ATOM    355  CZ3 TRP A  45     -18.430  17.898  -8.629  1.00 97.14           C  
ATOM    356  N   PRO A  46     -20.139  10.902  -9.007  1.00 97.32           N  
ATOM    357  CA  PRO A  46     -20.471   9.990  -7.910  1.00 97.32           C  
ATOM    358  C   PRO A  46     -19.254   9.611  -7.070  1.00 97.32           C  
ATOM    359  CB  PRO A  46     -21.041   8.765  -8.630  1.00 97.32           C  
ATOM    360  O   PRO A  46     -19.357   9.491  -5.846  1.00 97.32           O  
ATOM    361  CG  PRO A  46     -21.659   9.309  -9.878  1.00 97.32           C  
ATOM    362  CD  PRO A  46     -20.780  10.405 -10.407  1.00 97.32           C  
ATOM    363  N   ASN A  47     -18.156   9.411  -7.744  1.00 96.72           N  
ATOM    364  CA  ASN A  47     -16.921   9.121  -7.022  1.00 96.72           C  
ATOM    365  C   ASN A  47     -16.489  10.300  -6.155  1.00 96.72           C  
ATOM    366  CB  ASN A  47     -15.805   8.741  -7.997  1.00 96.72           C  
ATOM    367  O   ASN A  47     -16.048  10.112  -5.019  1.00 96.72           O  
ATOM    368  CG  ASN A  47     -16.030   7.389  -8.645  1.00 96.72           C  
ATOM    369  ND2 ASN A  47     -14.967   6.806  -9.186  1.00 96.72           N  
ATOM    370  OD1 ASN A  47     -17.151   6.873  -8.659  1.00 96.72           O  
ATOM    371  N   VAL A  48     -16.647  11.461  -6.709  1.00 97.50           N  
ATOM    372  CA  VAL A  48     -16.284  12.669  -5.975  1.00 97.50           C  
ATOM    373  C   VAL A  48     -17.128  12.778  -4.707  1.00 97.50           C  
ATOM    374  CB  VAL A  48     -16.461  13.935  -6.843  1.00 97.50           C  
ATOM    375  O   VAL A  48     -16.597  13.009  -3.619  1.00 97.50           O  
ATOM    376  CG1 VAL A  48     -16.227  15.196  -6.013  1.00 97.50           C  
ATOM    377  CG2 VAL A  48     -15.514  13.897  -8.041  1.00 97.50           C  
ATOM    378  N   ILE A  49     -18.386  12.645  -4.868  1.00 97.91           N  
ATOM    379  CA  ILE A  49     -19.327  12.750  -3.759  1.00 97.91           C  
ATOM    380  C   ILE A  49     -19.012  11.683  -2.712  1.00 97.91           C  
ATOM    381  CB  ILE A  49     -20.788  12.612  -4.242  1.00 97.91           C  
ATOM    382  O   ILE A  49     -18.984  11.970  -1.513  1.00 97.91           O  
ATOM    383  CG1 ILE A  49     -21.187  13.826  -5.089  1.00 97.91           C  
ATOM    384  CG2 ILE A  49     -21.736  12.439  -3.052  1.00 97.91           C  
ATOM    385  CD1 ILE A  49     -22.505  13.657  -5.831  1.00 97.91           C  
ATOM    386  N   MET A  50     -18.720  10.506  -3.140  1.00 96.22           N  
ATOM    387  CA  MET A  50     -18.403   9.407  -2.232  1.00 96.22           C  
ATOM    388  C   MET A  50     -17.137   9.707  -1.436  1.00 96.22           C  
ATOM    389  CB  MET A  50     -18.235   8.099  -3.007  1.00 96.22           C  
ATOM    390  O   MET A  50     -17.113   9.543  -0.215  1.00 96.22           O  
ATOM    391  CG  MET A  50     -17.979   6.890  -2.122  1.00 96.22           C  
ATOM    392  SD  MET A  50     -19.433   6.451  -1.093  1.00 96.22           S  
ATOM    393  CE  MET A  50     -20.466   5.624  -2.335  1.00 96.22           C  
ATOM    394  N   HIS A  51     -16.116  10.145  -2.128  1.00 96.86           N  
ATOM    395  CA  HIS A  51     -14.871  10.497  -1.456  1.00 96.86           C  
ATOM    396  C   HIS A  51     -15.089  11.612  -0.439  1.00 96.86           C  
ATOM    397  CB  HIS A  51     -13.811  10.916  -2.476  1.00 96.86           C  
ATOM    398  O   HIS A  51     -14.542  11.567   0.665  1.00 96.86           O  
ATOM    399  CG  HIS A  51     -13.129   9.763  -3.142  1.00 96.86           C  
ATOM    400  CD2 HIS A  51     -11.914   9.206  -2.929  1.00 96.86           C  
ATOM    401  ND1 HIS A  51     -13.709   9.047  -4.166  1.00 96.86           N  
ATOM    402  CE1 HIS A  51     -12.878   8.095  -4.555  1.00 96.86           C  
ATOM    403  NE2 HIS A  51     -11.781   8.170  -3.821  1.00 96.86           N  
ATOM    404  N   PHE A  52     -15.895  12.540  -0.880  1.00 98.07           N  
ATOM    405  CA  PHE A  52     -16.197  13.657   0.006  1.00 98.07           C  
ATOM    406  C   PHE A  52     -16.920  13.175   1.258  1.00 98.07           C  
ATOM    407  CB  PHE A  52     -17.047  14.706  -0.719  1.00 98.07           C  
ATOM    408  O   PHE A  52     -16.522  13.504   2.377  1.00 98.07           O  
ATOM    409  CG  PHE A  52     -17.501  15.836   0.164  1.00 98.07           C  
ATOM    410  CD1 PHE A  52     -18.800  15.874   0.656  1.00 98.07           C  
ATOM    411  CD2 PHE A  52     -16.627  16.861   0.503  1.00 98.07           C  
ATOM    412  CE1 PHE A  52     -19.223  16.919   1.474  1.00 98.07           C  
ATOM    413  CE2 PHE A  52     -17.043  17.909   1.320  1.00 98.07           C  
ATOM    414  CZ  PHE A  52     -18.341  17.937   1.804  1.00 98.07           C  
ATOM    415  N   LEU A  53     -17.948  12.375   1.177  1.00 98.35           N  
ATOM    416  CA  LEU A  53     -18.731  11.875   2.302  1.00 98.35           C  
ATOM    417  C   LEU A  53     -17.874  11.009   3.219  1.00 98.35           C  
ATOM    418  CB  LEU A  53     -19.936  11.073   1.803  1.00 98.35           C  
ATOM    419  O   LEU A  53     -17.975  11.106   4.444  1.00 98.35           O  
ATOM    420  CG  LEU A  53     -21.044  11.871   1.114  1.00 98.35           C  
ATOM    421  CD1 LEU A  53     -22.118  10.931   0.576  1.00 98.35           C  
ATOM    422  CD2 LEU A  53     -21.648  12.888   2.076  1.00 98.35           C  
ATOM    423  N   LEU A  54     -17.037  10.195   2.634  1.00 98.20           N  
ATOM    424  CA  LEU A  54     -16.159   9.342   3.427  1.00 98.20           C  
ATOM    425  C   LEU A  54     -15.212  10.180   4.279  1.00 98.20           C  
ATOM    426  CB  LEU A  54     -15.355   8.408   2.518  1.00 98.20           C  
ATOM    427  O   LEU A  54     -14.991   9.873   5.453  1.00 98.20           O  
ATOM    428  CG  LEU A  54     -16.107   7.204   1.949  1.00 98.20           C  
ATOM    429  CD1 LEU A  54     -15.273   6.521   0.869  1.00 98.20           C  
ATOM    430  CD2 LEU A  54     -16.462   6.221   3.059  1.00 98.20           C  
ATOM    431  N   HIS A  55     -14.755  11.272   3.738  1.00 98.59           N  
ATOM    432  CA  HIS A  55     -13.804  12.106   4.464  1.00 98.59           C  
ATOM    433  C   HIS A  55     -14.497  12.902   5.564  1.00 98.59           C  
ATOM    434  CB  HIS A  55     -13.082  13.054   3.505  1.00 98.59           C  
ATOM    435  O   HIS A  55     -13.946  13.074   6.654  1.00 98.59           O  
ATOM    436  CG  HIS A  55     -12.047  12.380   2.661  1.00 98.59           C  
ATOM    437  CD2 HIS A  55     -10.696  12.368   2.753  1.00 98.59           C  
ATOM    438  ND1 HIS A  55     -12.367  11.608   1.566  1.00 98.59           N  
ATOM    439  CE1 HIS A  55     -11.254  11.147   1.020  1.00 98.59           C  
ATOM    440  NE2 HIS A  55     -10.226  11.594   1.721  1.00 98.59           N  
ATOM    441  N   VAL A  56     -15.681  13.355   5.227  1.00 98.79           N  
ATOM    442  CA  VAL A  56     -16.466  13.998   6.276  1.00 98.79           C  
ATOM    443  C   VAL A  56     -16.715  13.012   7.414  1.00 98.79           C  
ATOM    444  CB  VAL A  56     -17.810  14.534   5.732  1.00 98.79           C  
ATOM    445  O   VAL A  56     -16.527  13.347   8.587  1.00 98.79           O  
ATOM    446  CG1 VAL A  56     -18.719  14.975   6.877  1.00 98.79           C  
ATOM    447  CG2 VAL A  56     -17.569  15.689   4.762  1.00 98.79           C  
ATOM    448  N   GLY A  57     -17.120  11.824   7.084  1.00 98.78           N  
ATOM    449  CA  GLY A  57     -17.303  10.772   8.071  1.00 98.78           C  
ATOM    450  C   GLY A  57     -16.039  10.458   8.849  1.00 98.78           C  
ATOM    451  O   GLY A  57     -16.090  10.222  10.058  1.00 98.78           O  
ATOM    452  N   ALA A  58     -14.938  10.445   8.176  1.00 98.82           N  
ATOM    453  CA  ALA A  58     -13.656  10.156   8.813  1.00 98.82           C  
ATOM    454  C   ALA A  58     -13.291  11.235   9.828  1.00 98.82           C  
ATOM    455  CB  ALA A  58     -12.557  10.026   7.760  1.00 98.82           C  
ATOM    456  O   ALA A  58     -12.814  10.929  10.923  1.00 98.82           O  
ATOM    457  N   VAL A  59     -13.497  12.507   9.418  1.00 98.85           N  
ATOM    458  CA  VAL A  59     -13.222  13.608  10.335  1.00 98.85           C  
ATOM    459  C   VAL A  59     -14.102  13.480  11.576  1.00 98.85           C  
ATOM    460  CB  VAL A  59     -13.449  14.980   9.660  1.00 98.85           C  
ATOM    461  O   VAL A  59     -13.625  13.639  12.702  1.00 98.85           O  
ATOM    462  CG1 VAL A  59     -13.430  16.102  10.696  1.00 98.85           C  
ATOM    463  CG2 VAL A  59     -12.394  15.225   8.582  1.00 98.85           C  
ATOM    464  N   TYR A  60     -15.295  13.168  11.394  1.00 98.83           N  
ATOM    465  CA  TYR A  60     -16.214  12.920  12.499  1.00 98.83           C  
ATOM    466  C   TYR A  60     -15.757  11.727  13.331  1.00 98.83           C  
ATOM    467  CB  TYR A  60     -17.633  12.677  11.975  1.00 98.83           C  
ATOM    468  O   TYR A  60     -15.778  11.778  14.563  1.00 98.83           O  
ATOM    469  CG  TYR A  60     -18.664  12.514  13.066  1.00 98.83           C  
ATOM    470  CD1 TYR A  60     -19.481  11.387  13.115  1.00 98.83           C  
ATOM    471  CD2 TYR A  60     -18.822  13.486  14.048  1.00 98.83           C  
ATOM    472  CE1 TYR A  60     -20.434  11.234  14.117  1.00 98.83           C  
ATOM    473  CE2 TYR A  60     -19.772  13.343  15.054  1.00 98.83           C  
ATOM    474  OH  TYR A  60     -21.512  12.068  16.075  1.00 98.83           O  
ATOM    475  CZ  TYR A  60     -20.571  12.215  15.081  1.00 98.83           C  
ATOM    476  N   GLY A  61     -15.423  10.643  12.689  1.00 98.83           N  
ATOM    477  CA  GLY A  61     -14.871   9.490  13.382  1.00 98.83           C  
ATOM    478  C   GLY A  61     -13.656   9.825  14.226  1.00 98.83           C  
ATOM    479  O   GLY A  61     -13.518   9.334  15.348  1.00 98.83           O  
ATOM    480  N   ALA A  62     -12.774  10.660  13.684  1.00 98.73           N  
ATOM    481  CA  ALA A  62     -11.606  11.112  14.436  1.00 98.73           C  
ATOM    482  C   ALA A  62     -12.022  11.886  15.683  1.00 98.73           C  
ATOM    483  CB  ALA A  62     -10.706  11.974  13.554  1.00 98.73           C  
ATOM    484  O   ALA A  62     -11.443  11.703  16.757  1.00 98.73           O  
ATOM    485  N   TYR A  63     -12.981  12.721  15.491  1.00 98.74           N  
ATOM    486  CA  TYR A  63     -13.535  13.465  16.616  1.00 98.74           C  
ATOM    487  C   TYR A  63     -14.081  12.520  17.679  1.00 98.74           C  
ATOM    488  CB  TYR A  63     -14.642  14.412  16.141  1.00 98.74           C  
ATOM    489  O   TYR A  63     -13.775  12.666  18.865  1.00 98.74           O  
ATOM    490  CG  TYR A  63     -15.519  14.928  17.256  1.00 98.74           C  
ATOM    491  CD1 TYR A  63     -16.818  14.454  17.423  1.00 98.74           C  
ATOM    492  CD2 TYR A  63     -15.051  15.891  18.144  1.00 98.74           C  
ATOM    493  CE1 TYR A  63     -17.630  14.929  18.448  1.00 98.74           C  
ATOM    494  CE2 TYR A  63     -15.854  16.373  19.172  1.00 98.74           C  
ATOM    495  OH  TYR A  63     -17.940  16.359  20.333  1.00 98.74           O  
ATOM    496  CZ  TYR A  63     -17.140  15.886  19.316  1.00 98.74           C  
ATOM    497  N   LEU A  64     -14.829  11.495  17.325  1.00 98.81           N  
ATOM    498  CA  LEU A  64     -15.403  10.532  18.258  1.00 98.81           C  
ATOM    499  C   LEU A  64     -14.308   9.739  18.963  1.00 98.81           C  
ATOM    500  CB  LEU A  64     -16.351   9.577  17.527  1.00 98.81           C  
ATOM    501  O   LEU A  64     -14.437   9.408  20.144  1.00 98.81           O  
ATOM    502  CG  LEU A  64     -17.645  10.188  16.987  1.00 98.81           C  
ATOM    503  CD1 LEU A  64     -18.455   9.136  16.236  1.00 98.81           C  
ATOM    504  CD2 LEU A  64     -18.466  10.791  18.122  1.00 98.81           C  
ATOM    505  N   MET A  65     -13.337   9.412  18.203  1.00 98.49           N  
ATOM    506  CA  MET A  65     -12.226   8.657  18.774  1.00 98.49           C  
ATOM    507  C   MET A  65     -11.596   9.414  19.939  1.00 98.49           C  
ATOM    508  CB  MET A  65     -11.169   8.365  17.708  1.00 98.49           C  
ATOM    509  O   MET A  65     -11.216   8.810  20.944  1.00 98.49           O  
ATOM    510  CG  MET A  65     -10.044   7.462  18.190  1.00 98.49           C  
ATOM    511  SD  MET A  65      -8.898   6.985  16.840  1.00 98.49           S  
ATOM    512  CE  MET A  65      -8.037   8.561  16.579  1.00 98.49           C  
ATOM    513  N   LEU A  66     -11.625  10.749  19.881  1.00 97.91           N  
ATOM    514  CA  LEU A  66     -10.962  11.588  20.873  1.00 97.91           C  
ATOM    515  C   LEU A  66     -11.932  11.994  21.978  1.00 97.91           C  
ATOM    516  CB  LEU A  66     -10.372  12.837  20.212  1.00 97.91           C  
ATOM    517  O   LEU A  66     -11.510  12.405  23.061  1.00 97.91           O  
ATOM    518  CG  LEU A  66      -9.268  12.600  19.181  1.00 97.91           C  
ATOM    519  CD1 LEU A  66      -8.882  13.913  18.507  1.00 97.91           C  
ATOM    520  CD2 LEU A  66      -8.053  11.953  19.836  1.00 97.91           C  
ATOM    521  N   THR A  67     -13.187  11.788  21.817  1.00 98.30           N  
ATOM    522  CA  THR A  67     -14.149  12.339  22.765  1.00 98.30           C  
ATOM    523  C   THR A  67     -14.968  11.227  23.413  1.00 98.30           C  
ATOM    524  CB  THR A  67     -15.094  13.345  22.081  1.00 98.30           C  
ATOM    525  O   THR A  67     -15.065  11.154  24.639  1.00 98.30           O  
ATOM    526  CG2 THR A  67     -14.327  14.557  21.563  1.00 98.30           C  
ATOM    527  OG1 THR A  67     -15.750  12.703  20.981  1.00 98.30           O  
ATOM    528  N   SER A  68     -15.531  10.271  22.611  1.00 98.11           N  
ATOM    529  CA  SER A  68     -16.571   9.426  23.189  1.00 98.11           C  
ATOM    530  C   SER A  68     -16.226   7.948  23.044  1.00 98.11           C  
ATOM    531  CB  SER A  68     -17.921   9.710  22.530  1.00 98.11           C  
ATOM    532  O   SER A  68     -16.652   7.124  23.856  1.00 98.11           O  
ATOM    533  OG  SER A  68     -17.879   9.407  21.146  1.00 98.11           O  
ATOM    534  N   ALA A  69     -15.400   7.581  22.012  1.00 98.54           N  
ATOM    535  CA  ALA A  69     -15.103   6.171  21.775  1.00 98.54           C  
ATOM    536  C   ALA A  69     -14.222   5.602  22.884  1.00 98.54           C  
ATOM    537  CB  ALA A  69     -14.427   5.990  20.417  1.00 98.54           C  
ATOM    538  O   ALA A  69     -13.404   6.320  23.464  1.00 98.54           O  
ATOM    539  N   LYS A  70     -14.482   4.374  23.179  1.00 98.67           N  
ATOM    540  CA  LYS A  70     -13.613   3.693  24.134  1.00 98.67           C  
ATOM    541  C   LYS A  70     -12.189   3.580  23.599  1.00 98.67           C  
ATOM    542  CB  LYS A  70     -14.161   2.304  24.463  1.00 98.67           C  
ATOM    543  O   LYS A  70     -11.983   3.453  22.390  1.00 98.67           O  
ATOM    544  CG  LYS A  70     -15.519   2.320  25.149  1.00 98.67           C  
ATOM    545  CD  LYS A  70     -15.974   0.915  25.522  1.00 98.67           C  
ATOM    546  CE  LYS A  70     -17.305   0.935  26.262  1.00 98.67           C  
ATOM    547  NZ  LYS A  70     -17.730  -0.436  26.674  1.00 98.67           N  
ATOM    548  N   ILE A  71     -11.232   3.573  24.441  1.00 98.57           N  
ATOM    549  CA  ILE A  71      -9.822   3.510  24.072  1.00 98.57           C  
ATOM    550  C   ILE A  71      -9.551   2.228  23.288  1.00 98.57           C  
ATOM    551  CB  ILE A  71      -8.908   3.582  25.316  1.00 98.57           C  
ATOM    552  O   ILE A  71      -8.801   2.239  22.309  1.00 98.57           O  
ATOM    553  CG1 ILE A  71      -8.975   4.977  25.949  1.00 98.57           C  
ATOM    554  CG2 ILE A  71      -7.468   3.214  24.950  1.00 98.57           C  
ATOM    555  CD1 ILE A  71      -8.244   5.088  27.280  1.00 98.57           C  
ATOM    556  N   LEU A  72     -10.211   1.118  23.708  1.00 98.63           N  
ATOM    557  CA  LEU A  72     -10.024  -0.173  23.055  1.00 98.63           C  
ATOM    558  C   LEU A  72     -10.438  -0.106  21.589  1.00 98.63           C  
ATOM    559  CB  LEU A  72     -10.828  -1.259  23.775  1.00 98.63           C  
ATOM    560  O   LEU A  72      -9.848  -0.779  20.741  1.00 98.63           O  
ATOM    561  CG  LEU A  72     -10.273  -1.734  25.119  1.00 98.63           C  
ATOM    562  CD1 LEU A  72     -11.200  -2.775  25.737  1.00 98.63           C  
ATOM    563  CD2 LEU A  72      -8.867  -2.298  24.948  1.00 98.63           C  
ATOM    564  N   THR A  73     -11.442   0.701  21.226  1.00 98.80           N  
ATOM    565  CA  THR A  73     -11.875   0.875  19.844  1.00 98.80           C  
ATOM    566  C   THR A  73     -10.799   1.585  19.026  1.00 98.80           C  
ATOM    567  CB  THR A  73     -13.191   1.671  19.767  1.00 98.80           C  
ATOM    568  O   THR A  73     -10.558   1.233  17.869  1.00 98.80           O  
ATOM    569  CG2 THR A  73     -13.684   1.780  18.328  1.00 98.80           C  
ATOM    570  OG1 THR A  73     -14.189   1.009  20.554  1.00 98.80           O  
ATOM    571  N   GLY A  74     -10.237   2.586  19.669  1.00 98.69           N  
ATOM    572  CA  GLY A  74      -9.115   3.248  19.024  1.00 98.69           C  
ATOM    573  C   GLY A  74      -7.951   2.315  18.746  1.00 98.69           C  
ATOM    574  O   GLY A  74      -7.369   2.347  17.660  1.00 98.69           O  
ATOM    575  N   ILE A  75      -7.563   1.482  19.694  1.00 98.75           N  
ATOM    576  CA  ILE A  75      -6.490   0.507  19.537  1.00 98.75           C  
ATOM    577  C   ILE A  75      -6.847  -0.481  18.429  1.00 98.75           C  
ATOM    578  CB  ILE A  75      -6.213  -0.246  20.858  1.00 98.75           C  
ATOM    579  O   ILE A  75      -6.000  -0.831  17.604  1.00 98.75           O  
ATOM    580  CG1 ILE A  75      -5.594   0.700  21.893  1.00 98.75           C  
ATOM    581  CG2 ILE A  75      -5.307  -1.456  20.610  1.00 98.75           C  
ATOM    582  CD1 ILE A  75      -5.439   0.086  23.278  1.00 98.75           C  
ATOM    583  N   TRP A  76      -8.097  -0.867  18.424  1.00 98.82           N  
ATOM    584  CA  TRP A  76      -8.603  -1.778  17.403  1.00 98.82           C  
ATOM    585  C   TRP A  76      -8.496  -1.155  16.015  1.00 98.82           C  
ATOM    586  CB  TRP A  76     -10.058  -2.158  17.695  1.00 98.82           C  
ATOM    587  O   TRP A  76      -8.072  -1.814  15.063  1.00 98.82           O  
ATOM    588  CG  TRP A  76     -10.709  -2.956  16.606  1.00 98.82           C  
ATOM    589  CD1 TRP A  76     -11.865  -2.653  15.941  1.00 98.82           C  
ATOM    590  CD2 TRP A  76     -10.243  -4.193  16.058  1.00 98.82           C  
ATOM    591  CE2 TRP A  76     -11.167  -4.584  15.063  1.00 98.82           C  
ATOM    592  CE3 TRP A  76      -9.133  -5.009  16.312  1.00 98.82           C  
ATOM    593  NE1 TRP A  76     -12.146  -3.628  15.012  1.00 98.82           N  
ATOM    594  CH2 TRP A  76      -9.918  -6.538  14.590  1.00 98.82           C  
ATOM    595  CZ2 TRP A  76     -11.013  -5.758  14.321  1.00 98.82           C  
ATOM    596  CZ3 TRP A  76      -8.982  -6.177  15.572  1.00 98.82           C  
ATOM    597  N   ALA A  77      -8.844   0.100  15.862  1.00 98.81           N  
ATOM    598  CA  ALA A  77      -8.719   0.816  14.595  1.00 98.81           C  
ATOM    599  C   ALA A  77      -7.264   0.873  14.138  1.00 98.81           C  
ATOM    600  CB  ALA A  77      -9.289   2.227  14.723  1.00 98.81           C  
ATOM    601  O   ALA A  77      -6.967   0.656  12.961  1.00 98.81           O  
ATOM    602  N   PHE A  78      -6.448   1.188  15.080  1.00 98.71           N  
ATOM    603  CA  PHE A  78      -5.025   1.243  14.768  1.00 98.71           C  
ATOM    604  C   PHE A  78      -4.517  -0.120  14.315  1.00 98.71           C  
ATOM    605  CB  PHE A  78      -4.225   1.725  15.982  1.00 98.71           C  
ATOM    606  O   PHE A  78      -3.759  -0.216  13.348  1.00 98.71           O  
ATOM    607  CG  PHE A  78      -2.740   1.781  15.747  1.00 98.71           C  
ATOM    608  CD1 PHE A  78      -1.896   0.833  16.312  1.00 98.71           C  
ATOM    609  CD2 PHE A  78      -2.187   2.783  14.959  1.00 98.71           C  
ATOM    610  CE1 PHE A  78      -0.521   0.882  16.096  1.00 98.71           C  
ATOM    611  CE2 PHE A  78      -0.814   2.838  14.739  1.00 98.71           C  
ATOM    612  CZ  PHE A  78       0.018   1.888  15.309  1.00 98.71           C  
ATOM    613  N   PHE A  79      -4.888  -1.152  15.028  1.00 98.79           N  
ATOM    614  CA  PHE A  79      -4.518  -2.515  14.666  1.00 98.79           C  
ATOM    615  C   PHE A  79      -4.967  -2.840  13.247  1.00 98.79           C  
ATOM    616  CB  PHE A  79      -5.126  -3.518  15.652  1.00 98.79           C  
ATOM    617  O   PHE A  79      -4.185  -3.352  12.444  1.00 98.79           O  
ATOM    618  CG  PHE A  79      -5.013  -4.951  15.206  1.00 98.79           C  
ATOM    619  CD1 PHE A  79      -6.129  -5.643  14.753  1.00 98.79           C  
ATOM    620  CD2 PHE A  79      -3.789  -5.607  15.241  1.00 98.79           C  
ATOM    621  CE1 PHE A  79      -6.028  -6.969  14.340  1.00 98.79           C  
ATOM    622  CE2 PHE A  79      -3.680  -6.933  14.831  1.00 98.79           C  
ATOM    623  CZ  PHE A  79      -4.800  -7.612  14.381  1.00 98.79           C  
ATOM    624  N   LEU A  80      -6.163  -2.535  12.896  1.00 98.82           N  
ATOM    625  CA  LEU A  80      -6.706  -2.811  11.570  1.00 98.82           C  
ATOM    626  C   LEU A  80      -5.979  -1.998  10.505  1.00 98.82           C  
ATOM    627  CB  LEU A  80      -8.205  -2.502  11.530  1.00 98.82           C  
ATOM    628  O   LEU A  80      -5.819  -2.455   9.371  1.00 98.82           O  
ATOM    629  CG  LEU A  80      -9.123  -3.506  12.230  1.00 98.82           C  
ATOM    630  CD1 LEU A  80     -10.547  -2.963  12.298  1.00 98.82           C  
ATOM    631  CD2 LEU A  80      -9.091  -4.851  11.512  1.00 98.82           C  
ATOM    632  N   TYR A  81      -5.649  -0.800  10.881  1.00 98.82           N  
ATOM    633  CA  TYR A  81      -4.811   0.010  10.004  1.00 98.82           C  
ATOM    634  C   TYR A  81      -3.536  -0.736   9.628  1.00 98.82           C  
ATOM    635  CB  TYR A  81      -4.458   1.340  10.676  1.00 98.82           C  
ATOM    636  O   TYR A  81      -3.192  -0.833   8.447  1.00 98.82           O  
ATOM    637  CG  TYR A  81      -3.265   2.032  10.063  1.00 98.82           C  
ATOM    638  CD1 TYR A  81      -2.059   2.129  10.755  1.00 98.82           C  
ATOM    639  CD2 TYR A  81      -3.340   2.590   8.791  1.00 98.82           C  
ATOM    640  CE1 TYR A  81      -0.958   2.768  10.194  1.00 98.82           C  
ATOM    641  CE2 TYR A  81      -2.245   3.231   8.221  1.00 98.82           C  
ATOM    642  OH  TYR A  81       0.027   3.947   8.369  1.00 98.82           O  
ATOM    643  CZ  TYR A  81      -1.060   3.314   8.929  1.00 98.82           C  
ATOM    644  N   GLU A  82      -2.830  -1.271  10.607  1.00 98.49           N  
ATOM    645  CA  GLU A  82      -1.579  -1.985  10.371  1.00 98.49           C  
ATOM    646  C   GLU A  82      -1.807  -3.232   9.523  1.00 98.49           C  
ATOM    647  CB  GLU A  82      -0.918  -2.365  11.698  1.00 98.49           C  
ATOM    648  O   GLU A  82      -1.020  -3.529   8.621  1.00 98.49           O  
ATOM    649  CG  GLU A  82      -0.502  -1.169  12.543  1.00 98.49           C  
ATOM    650  CD  GLU A  82       0.621  -0.356  11.921  1.00 98.49           C  
ATOM    651  OE1 GLU A  82       0.897   0.767  12.402  1.00 98.49           O  
ATOM    652  OE2 GLU A  82       1.230  -0.845  10.943  1.00 98.49           O  
ATOM    653  N   VAL A  83      -2.917  -3.906   9.833  1.00 98.75           N  
ATOM    654  CA  VAL A  83      -3.279  -5.110   9.091  1.00 98.75           C  
ATOM    655  C   VAL A  83      -3.519  -4.760   7.624  1.00 98.75           C  
ATOM    656  CB  VAL A  83      -4.531  -5.790   9.689  1.00 98.75           C  
ATOM    657  O   VAL A  83      -3.024  -5.447   6.727  1.00 98.75           O  
ATOM    658  CG1 VAL A  83      -5.081  -6.846   8.731  1.00 98.75           C  
ATOM    659  CG2 VAL A  83      -4.204  -6.412  11.045  1.00 98.75           C  
ATOM    660  N   GLY A  84      -4.238  -3.719   7.421  1.00 98.70           N  
ATOM    661  CA  GLY A  84      -4.508  -3.274   6.063  1.00 98.70           C  
ATOM    662  C   GLY A  84      -3.256  -2.868   5.309  1.00 98.70           C  
ATOM    663  O   GLY A  84      -3.051  -3.284   4.166  1.00 98.70           O  
ATOM    664  N   ILE A  85      -2.409  -2.037   5.954  1.00 98.69           N  
ATOM    665  CA  ILE A  85      -1.179  -1.579   5.317  1.00 98.69           C  
ATOM    666  C   ILE A  85      -0.281  -2.776   5.011  1.00 98.69           C  
ATOM    667  CB  ILE A  85      -0.429  -0.559   6.202  1.00 98.69           C  
ATOM    668  O   ILE A  85       0.318  -2.852   3.936  1.00 98.69           O  
ATOM    669  CG1 ILE A  85      -1.234   0.741   6.317  1.00 98.69           C  
ATOM    670  CG2 ILE A  85       0.972  -0.288   5.646  1.00 98.69           C  
ATOM    671  CD1 ILE A  85      -1.405   1.482   4.998  1.00 98.69           C  
ATOM    672  N   LEU A  86      -0.242  -3.734   5.893  1.00 98.61           N  
ATOM    673  CA  LEU A  86       0.546  -4.942   5.675  1.00 98.61           C  
ATOM    674  C   LEU A  86       0.016  -5.728   4.480  1.00 98.61           C  
ATOM    675  CB  LEU A  86       0.534  -5.823   6.927  1.00 98.61           C  
ATOM    676  O   LEU A  86       0.796  -6.243   3.675  1.00 98.61           O  
ATOM    677  CG  LEU A  86       1.460  -7.040   6.908  1.00 98.61           C  
ATOM    678  CD1 LEU A  86       2.918  -6.596   6.858  1.00 98.61           C  
ATOM    679  CD2 LEU A  86       1.206  -7.925   8.124  1.00 98.61           C  
ATOM    680  N   GLY A  87      -1.314  -5.895   4.393  1.00 98.78           N  
ATOM    681  CA  GLY A  87      -1.911  -6.557   3.244  1.00 98.78           C  
ATOM    682  C   GLY A  87      -1.533  -5.915   1.922  1.00 98.78           C  
ATOM    683  O   GLY A  87      -1.307  -6.611   0.930  1.00 98.78           O  
ATOM    684  N   ILE A  88      -1.376  -4.573   1.944  1.00 98.83           N  
ATOM    685  CA  ILE A  88      -1.021  -3.841   0.733  1.00 98.83           C  
ATOM    686  C   ILE A  88       0.467  -4.018   0.441  1.00 98.83           C  
ATOM    687  CB  ILE A  88      -1.368  -2.341   0.857  1.00 98.83           C  
ATOM    688  O   ILE A  88       0.847  -4.405  -0.667  1.00 98.83           O  
ATOM    689  CG1 ILE A  88      -2.886  -2.149   0.948  1.00 98.83           C  
ATOM    690  CG2 ILE A  88      -0.786  -1.553  -0.320  1.00 98.83           C  
ATOM    691  CD1 ILE A  88      -3.308  -0.775   1.448  1.00 98.83           C  
ATOM    692  N   THR A  89       1.231  -3.808   1.437  1.00 98.67           N  
ATOM    693  CA  THR A  89       2.669  -3.723   1.211  1.00 98.67           C  
ATOM    694  C   THR A  89       3.273  -5.114   1.037  1.00 98.67           C  
ATOM    695  CB  THR A  89       3.375  -2.995   2.369  1.00 98.67           C  
ATOM    696  O   THR A  89       3.999  -5.365   0.074  1.00 98.67           O  
ATOM    697  CG2 THR A  89       2.912  -1.545   2.471  1.00 98.67           C  
ATOM    698  OG1 THR A  89       3.079  -3.667   3.600  1.00 98.67           O  
ATOM    699  N   ALA A  90       3.013  -6.046   1.937  1.00 98.77           N  
ATOM    700  CA  ALA A  90       3.616  -7.376   1.892  1.00 98.77           C  
ATOM    701  C   ALA A  90       2.897  -8.270   0.886  1.00 98.77           C  
ATOM    702  CB  ALA A  90       3.597  -8.016   3.278  1.00 98.77           C  
ATOM    703  O   ALA A  90       3.469  -9.245   0.393  1.00 98.77           O  
ATOM    704  N   GLY A  91       1.623  -7.959   0.679  1.00 98.77           N  
ATOM    705  CA  GLY A  91       0.810  -8.787  -0.198  1.00 98.77           C  
ATOM    706  C   GLY A  91       0.723  -8.249  -1.614  1.00 98.77           C  
ATOM    707  O   GLY A  91       1.651  -8.421  -2.407  1.00 98.77           O  
ATOM    708  N   ALA A  92      -0.246  -7.332  -1.827  1.00 98.87           N  
ATOM    709  CA  ALA A  92      -0.569  -6.824  -3.158  1.00 98.87           C  
ATOM    710  C   ALA A  92       0.675  -6.279  -3.854  1.00 98.87           C  
ATOM    711  CB  ALA A  92      -1.643  -5.742  -3.069  1.00 98.87           C  
ATOM    712  O   ALA A  92       0.902  -6.551  -5.035  1.00 98.87           O  
ATOM    713  N   HIS A  93       1.517  -5.553  -3.150  1.00 98.83           N  
ATOM    714  CA  HIS A  93       2.640  -4.826  -3.731  1.00 98.83           C  
ATOM    715  C   HIS A  93       3.818  -5.756  -4.001  1.00 98.83           C  
ATOM    716  CB  HIS A  93       3.073  -3.683  -2.811  1.00 98.83           C  
ATOM    717  O   HIS A  93       4.184  -5.983  -5.156  1.00 98.83           O  
ATOM    718  CG  HIS A  93       4.220  -2.886  -3.343  1.00 98.83           C  
ATOM    719  CD2 HIS A  93       4.705  -2.755  -4.601  1.00 98.83           C  
ATOM    720  ND1 HIS A  93       5.018  -2.101  -2.539  1.00 98.83           N  
ATOM    721  CE1 HIS A  93       5.946  -1.520  -3.281  1.00 98.83           C  
ATOM    722  NE2 HIS A  93       5.778  -1.901  -4.536  1.00 98.83           N  
ATOM    723  N   ARG A  94       4.414  -6.457  -3.011  1.00 98.71           N  
ATOM    724  CA  ARG A  94       5.673  -7.189  -3.101  1.00 98.71           C  
ATOM    725  C   ARG A  94       5.442  -8.619  -3.579  1.00 98.71           C  
ATOM    726  CB  ARG A  94       6.388  -7.199  -1.748  1.00 98.71           C  
ATOM    727  O   ARG A  94       6.181  -9.122  -4.428  1.00 98.71           O  
ATOM    728  CG  ARG A  94       6.778  -5.817  -1.247  1.00 98.71           C  
ATOM    729  CD  ARG A  94       7.520  -5.887   0.080  1.00 98.71           C  
ATOM    730  NE  ARG A  94       7.610  -4.576   0.717  1.00 98.71           N  
ATOM    731  NH1 ARG A  94       9.206  -5.207   2.263  1.00 98.71           N  
ATOM    732  NH2 ARG A  94       8.411  -3.057   2.242  1.00 98.71           N  
ATOM    733  CZ  ARG A  94       8.409  -4.283   1.739  1.00 98.71           C  
ATOM    734  N   LEU A  95       4.343  -9.260  -3.087  1.00 98.84           N  
ATOM    735  CA  LEU A  95       4.094 -10.668  -3.378  1.00 98.84           C  
ATOM    736  C   LEU A  95       3.463 -10.835  -4.756  1.00 98.84           C  
ATOM    737  CB  LEU A  95       3.186 -11.283  -2.310  1.00 98.84           C  
ATOM    738  O   LEU A  95       4.009 -11.534  -5.613  1.00 98.84           O  
ATOM    739  CG  LEU A  95       2.729 -12.722  -2.555  1.00 98.84           C  
ATOM    740  CD1 LEU A  95       3.934 -13.651  -2.658  1.00 98.84           C  
ATOM    741  CD2 LEU A  95       1.786 -13.180  -1.448  1.00 98.84           C  
ATOM    742  N   TRP A  96       2.397 -10.126  -5.068  1.00 98.81           N  
ATOM    743  CA  TRP A  96       1.607 -10.416  -6.260  1.00 98.81           C  
ATOM    744  C   TRP A  96       1.995  -9.491  -7.409  1.00 98.81           C  
ATOM    745  CB  TRP A  96       0.112 -10.280  -5.961  1.00 98.81           C  
ATOM    746  O   TRP A  96       2.099  -9.928  -8.558  1.00 98.81           O  
ATOM    747  CG  TRP A  96      -0.443 -11.385  -5.113  1.00 98.81           C  
ATOM    748  CD1 TRP A  96      -0.576 -12.701  -5.458  1.00 98.81           C  
ATOM    749  CD2 TRP A  96      -0.944 -11.268  -3.778  1.00 98.81           C  
ATOM    750  CE2 TRP A  96      -1.364 -12.554  -3.374  1.00 98.81           C  
ATOM    751  CE3 TRP A  96      -1.077 -10.198  -2.882  1.00 98.81           C  
ATOM    752  NE1 TRP A  96      -1.129 -13.410  -4.417  1.00 98.81           N  
ATOM    753  CH2 TRP A  96      -2.029 -11.736  -1.255  1.00 98.81           C  
ATOM    754  CZ2 TRP A  96      -1.909 -12.800  -2.112  1.00 98.81           C  
ATOM    755  CZ3 TRP A  96      -1.620 -10.445  -1.626  1.00 98.81           C  
ATOM    756  N   SER A  97       2.321  -8.195  -7.110  1.00 98.70           N  
ATOM    757  CA  SER A  97       2.636  -7.263  -8.188  1.00 98.70           C  
ATOM    758  C   SER A  97       4.073  -7.435  -8.666  1.00 98.70           C  
ATOM    759  CB  SER A  97       2.411  -5.821  -7.732  1.00 98.70           C  
ATOM    760  O   SER A  97       4.328  -7.507  -9.870  1.00 98.70           O  
ATOM    761  OG  SER A  97       1.044  -5.595  -7.431  1.00 98.70           O  
ATOM    762  N   HIS A  98       5.006  -7.601  -7.720  1.00 98.38           N  
ATOM    763  CA  HIS A  98       6.417  -7.605  -8.089  1.00 98.38           C  
ATOM    764  C   HIS A  98       7.002  -9.011  -8.016  1.00 98.38           C  
ATOM    765  CB  HIS A  98       7.209  -6.659  -7.183  1.00 98.38           C  
ATOM    766  O   HIS A  98       8.170  -9.220  -8.351  1.00 98.38           O  
ATOM    767  CG  HIS A  98       6.985  -5.212  -7.485  1.00 98.38           C  
ATOM    768  CD2 HIS A  98       6.479  -4.213  -6.723  1.00 98.38           C  
ATOM    769  ND1 HIS A  98       7.292  -4.649  -8.705  1.00 98.38           N  
ATOM    770  CE1 HIS A  98       6.986  -3.363  -8.680  1.00 98.38           C  
ATOM    771  NE2 HIS A  98       6.491  -3.073  -7.489  1.00 98.38           N  
ATOM    772  N   ARG A  99       6.267  -9.873  -7.455  1.00 98.05           N  
ATOM    773  CA  ARG A  99       6.737 -11.249  -7.321  1.00 98.05           C  
ATOM    774  C   ARG A  99       8.130 -11.294  -6.702  1.00 98.05           C  
ATOM    775  CB  ARG A  99       6.744 -11.950  -8.681  1.00 98.05           C  
ATOM    776  O   ARG A  99       9.010 -12.004  -7.193  1.00 98.05           O  
ATOM    777  CG  ARG A  99       5.390 -11.964  -9.373  1.00 98.05           C  
ATOM    778  CD  ARG A  99       5.476 -12.575 -10.765  1.00 98.05           C  
ATOM    779  NE  ARG A  99       6.075 -11.650 -11.723  1.00 98.05           N  
ATOM    780  NH1 ARG A  99       4.450 -11.945 -13.339  1.00 98.05           N  
ATOM    781  NH2 ARG A  99       6.202 -10.515 -13.716  1.00 98.05           N  
ATOM    782  CZ  ARG A  99       5.575 -11.372 -12.924  1.00 98.05           C  
ATOM    783  N   SER A 100       8.316 -10.539  -5.749  1.00 97.85           N  
ATOM    784  CA  SER A 100       9.630 -10.392  -5.132  1.00 97.85           C  
ATOM    785  C   SER A 100       9.943 -11.569  -4.213  1.00 97.85           C  
ATOM    786  CB  SER A 100       9.708  -9.084  -4.343  1.00 97.85           C  
ATOM    787  O   SER A 100      11.099 -11.780  -3.839  1.00 97.85           O  
ATOM    788  OG  SER A 100       8.761  -9.075  -3.289  1.00 97.85           O  
ATOM    789  N   TYR A 101       8.950 -12.326  -3.810  1.00 98.57           N  
ATOM    790  CA  TYR A 101       9.058 -13.584  -3.080  1.00 98.57           C  
ATOM    791  C   TYR A 101       7.820 -14.447  -3.293  1.00 98.57           C  
ATOM    792  CB  TYR A 101       9.261 -13.322  -1.584  1.00 98.57           C  
ATOM    793  O   TYR A 101       6.848 -14.006  -3.911  1.00 98.57           O  
ATOM    794  CG  TYR A 101       8.045 -12.748  -0.898  1.00 98.57           C  
ATOM    795  CD1 TYR A 101       7.730 -11.396  -1.014  1.00 98.57           C  
ATOM    796  CD2 TYR A 101       7.211 -13.555  -0.133  1.00 98.57           C  
ATOM    797  CE1 TYR A 101       6.612 -10.862  -0.382  1.00 98.57           C  
ATOM    798  CE2 TYR A 101       6.090 -13.032   0.503  1.00 98.57           C  
ATOM    799  OH  TYR A 101       4.691 -11.163   1.001  1.00 98.57           O  
ATOM    800  CZ  TYR A 101       5.799 -11.687   0.373  1.00 98.57           C  
ATOM    801  N   LYS A 102       7.953 -15.650  -2.899  1.00 98.49           N  
ATOM    802  CA  LYS A 102       6.830 -16.582  -2.931  1.00 98.49           C  
ATOM    803  C   LYS A 102       6.347 -16.910  -1.522  1.00 98.49           C  
ATOM    804  CB  LYS A 102       7.219 -17.866  -3.664  1.00 98.49           C  
ATOM    805  O   LYS A 102       7.066 -16.688  -0.546  1.00 98.49           O  
ATOM    806  CG  LYS A 102       7.644 -17.650  -5.109  1.00 98.49           C  
ATOM    807  CD  LYS A 102       7.967 -18.969  -5.800  1.00 98.49           C  
ATOM    808  CE  LYS A 102       8.380 -18.755  -7.250  1.00 98.49           C  
ATOM    809  NZ  LYS A 102       8.722 -20.043  -7.925  1.00 98.49           N  
ATOM    810  N   ALA A 103       5.061 -17.336  -1.448  1.00 98.62           N  
ATOM    811  CA  ALA A 103       4.483 -17.620  -0.137  1.00 98.62           C  
ATOM    812  C   ALA A 103       3.672 -18.912  -0.163  1.00 98.62           C  
ATOM    813  CB  ALA A 103       3.608 -16.455   0.322  1.00 98.62           C  
ATOM    814  O   ALA A 103       3.159 -19.310  -1.212  1.00 98.62           O  
ATOM    815  N   THR A 104       3.604 -19.598   0.901  1.00 98.74           N  
ATOM    816  CA  THR A 104       2.714 -20.746   1.036  1.00 98.74           C  
ATOM    817  C   THR A 104       1.258 -20.326   0.859  1.00 98.74           C  
ATOM    818  CB  THR A 104       2.891 -21.430   2.404  1.00 98.74           C  
ATOM    819  O   THR A 104       0.926 -19.146   0.991  1.00 98.74           O  
ATOM    820  CG2 THR A 104       4.328 -21.902   2.602  1.00 98.74           C  
ATOM    821  OG1 THR A 104       2.557 -20.502   3.443  1.00 98.74           O  
ATOM    822  N   TRP A 105       0.400 -21.240   0.605  1.00 98.53           N  
ATOM    823  CA  TRP A 105      -0.990 -20.880   0.342  1.00 98.53           C  
ATOM    824  C   TRP A 105      -1.623 -20.226   1.564  1.00 98.53           C  
ATOM    825  CB  TRP A 105      -1.797 -22.115  -0.068  1.00 98.53           C  
ATOM    826  O   TRP A 105      -2.503 -19.371   1.433  1.00 98.53           O  
ATOM    827  CG  TRP A 105      -2.030 -23.088   1.048  1.00 98.53           C  
ATOM    828  CD1 TRP A 105      -1.264 -24.175   1.366  1.00 98.53           C  
ATOM    829  CD2 TRP A 105      -3.106 -23.065   1.991  1.00 98.53           C  
ATOM    830  CE2 TRP A 105      -2.929 -24.169   2.854  1.00 98.53           C  
ATOM    831  CE3 TRP A 105      -4.203 -22.217   2.190  1.00 98.53           C  
ATOM    832  NE1 TRP A 105      -1.800 -24.829   2.452  1.00 98.53           N  
ATOM    833  CH2 TRP A 105      -4.875 -23.600   4.075  1.00 98.53           C  
ATOM    834  CZ2 TRP A 105      -3.810 -24.446   3.902  1.00 98.53           C  
ATOM    835  CZ3 TRP A 105      -5.079 -22.494   3.234  1.00 98.53           C  
ATOM    836  N   GLN A 106      -1.179 -20.608   2.827  1.00 98.43           N  
ATOM    837  CA  GLN A 106      -1.689 -20.022   4.063  1.00 98.43           C  
ATOM    838  C   GLN A 106      -1.376 -18.530   4.134  1.00 98.43           C  
ATOM    839  CB  GLN A 106      -1.104 -20.740   5.280  1.00 98.43           C  
ATOM    840  O   GLN A 106      -2.253 -17.720   4.438  1.00 98.43           O  
ATOM    841  CG  GLN A 106      -1.457 -22.220   5.349  1.00 98.43           C  
ATOM    842  CD  GLN A 106      -0.444 -23.099   4.640  1.00 98.43           C  
ATOM    843  NE2 GLN A 106      -0.236 -24.303   5.162  1.00 98.43           N  
ATOM    844  OE1 GLN A 106       0.146 -22.700   3.631  1.00 98.43           O  
ATOM    845  N   MET A 107      -0.142 -18.272   3.876  1.00 98.59           N  
ATOM    846  CA  MET A 107       0.276 -16.874   3.936  1.00 98.59           C  
ATOM    847  C   MET A 107      -0.427 -16.050   2.863  1.00 98.59           C  
ATOM    848  CB  MET A 107       1.793 -16.759   3.774  1.00 98.59           C  
ATOM    849  O   MET A 107      -0.862 -14.927   3.123  1.00 98.59           O  
ATOM    850  CG  MET A 107       2.317 -15.337   3.901  1.00 98.59           C  
ATOM    851  SD  MET A 107       4.148 -15.253   3.823  1.00 98.59           S  
ATOM    852  CE  MET A 107       4.379 -13.461   3.664  1.00 98.59           C  
ATOM    853  N   ARG A 108      -0.549 -16.595   1.704  1.00 98.86           N  
ATOM    854  CA  ARG A 108      -1.250 -15.905   0.626  1.00 98.86           C  
ATOM    855  C   ARG A 108      -2.686 -15.583   1.026  1.00 98.86           C  
ATOM    856  CB  ARG A 108      -1.239 -16.749  -0.650  1.00 98.86           C  
ATOM    857  O   ARG A 108      -3.174 -14.479   0.772  1.00 98.86           O  
ATOM    858  CG  ARG A 108       0.142 -16.917  -1.265  1.00 98.86           C  
ATOM    859  CD  ARG A 108       0.136 -17.939  -2.393  1.00 98.86           C  
ATOM    860  NE  ARG A 108      -0.783 -17.558  -3.462  1.00 98.86           N  
ATOM    861  NH1 ARG A 108      -1.283 -19.726  -4.086  1.00 98.86           N  
ATOM    862  NH2 ARG A 108      -2.249 -17.960  -5.183  1.00 98.86           N  
ATOM    863  CZ  ARG A 108      -1.437 -18.416  -4.241  1.00 98.86           C  
ATOM    864  N   LEU A 109      -3.299 -16.499   1.601  1.00 98.88           N  
ATOM    865  CA  LEU A 109      -4.677 -16.313   2.043  1.00 98.88           C  
ATOM    866  C   LEU A 109      -4.764 -15.223   3.106  1.00 98.88           C  
ATOM    867  CB  LEU A 109      -5.246 -17.624   2.592  1.00 98.88           C  
ATOM    868  O   LEU A 109      -5.620 -14.339   3.026  1.00 98.88           O  
ATOM    869  CG  LEU A 109      -6.685 -17.575   3.108  1.00 98.88           C  
ATOM    870  CD1 LEU A 109      -7.638 -17.186   1.983  1.00 98.88           C  
ATOM    871  CD2 LEU A 109      -7.083 -18.917   3.712  1.00 98.88           C  
ATOM    872  N   ILE A 110      -3.888 -15.226   4.032  1.00 98.84           N  
ATOM    873  CA  ILE A 110      -3.881 -14.255   5.120  1.00 98.84           C  
ATOM    874  C   ILE A 110      -3.633 -12.855   4.562  1.00 98.84           C  
ATOM    875  CB  ILE A 110      -2.815 -14.604   6.183  1.00 98.84           C  
ATOM    876  O   ILE A 110      -4.329 -11.904   4.924  1.00 98.84           O  
ATOM    877  CG1 ILE A 110      -3.240 -15.843   6.979  1.00 98.84           C  
ATOM    878  CG2 ILE A 110      -2.570 -13.413   7.114  1.00 98.84           C  
ATOM    879  CD1 ILE A 110      -2.141 -16.421   7.859  1.00 98.84           C  
ATOM    880  N   LEU A 111      -2.678 -12.749   3.715  1.00 98.89           N  
ATOM    881  CA  LEU A 111      -2.345 -11.447   3.147  1.00 98.89           C  
ATOM    882  C   LEU A 111      -3.471 -10.940   2.252  1.00 98.89           C  
ATOM    883  CB  LEU A 111      -1.040 -11.528   2.349  1.00 98.89           C  
ATOM    884  O   LEU A 111      -3.721  -9.734   2.185  1.00 98.89           O  
ATOM    885  CG  LEU A 111       0.247 -11.655   3.166  1.00 98.89           C  
ATOM    886  CD1 LEU A 111       1.445 -11.841   2.241  1.00 98.89           C  
ATOM    887  CD2 LEU A 111       0.437 -10.432   4.057  1.00 98.89           C  
ATOM    888  N   MET A 112      -4.121 -11.856   1.536  1.00 98.85           N  
ATOM    889  CA  MET A 112      -5.288 -11.474   0.745  1.00 98.85           C  
ATOM    890  C   MET A 112      -6.388 -10.909   1.637  1.00 98.85           C  
ATOM    891  CB  MET A 112      -5.818 -12.671  -0.045  1.00 98.85           C  
ATOM    892  O   MET A 112      -7.015  -9.904   1.295  1.00 98.85           O  
ATOM    893  CG  MET A 112      -7.021 -12.347  -0.916  1.00 98.85           C  
ATOM    894  SD  MET A 112      -8.598 -12.380   0.021  1.00 98.85           S  
ATOM    895  CE  MET A 112      -8.751 -14.162   0.327  1.00 98.85           C  
ATOM    896  N   ILE A 113      -6.628 -11.547   2.755  1.00 98.86           N  
ATOM    897  CA  ILE A 113      -7.641 -11.095   3.702  1.00 98.86           C  
ATOM    898  C   ILE A 113      -7.258  -9.722   4.250  1.00 98.86           C  
ATOM    899  CB  ILE A 113      -7.822 -12.102   4.859  1.00 98.86           C  
ATOM    900  O   ILE A 113      -8.097  -8.821   4.326  1.00 98.86           O  
ATOM    901  CG1 ILE A 113      -8.481 -13.389   4.349  1.00 98.86           C  
ATOM    902  CG2 ILE A 113      -8.643 -11.480   5.993  1.00 98.86           C  
ATOM    903  CD1 ILE A 113      -8.468 -14.532   5.354  1.00 98.86           C  
ATOM    904  N   CYS A 114      -5.994  -9.619   4.649  1.00 98.85           N  
ATOM    905  CA  CYS A 114      -5.497  -8.340   5.141  1.00 98.85           C  
ATOM    906  C   CYS A 114      -5.688  -7.243   4.101  1.00 98.85           C  
ATOM    907  CB  CYS A 114      -4.019  -8.447   5.516  1.00 98.85           C  
ATOM    908  O   CYS A 114      -6.071  -6.121   4.438  1.00 98.85           O  
ATOM    909  SG  CYS A 114      -3.708  -9.484   6.962  1.00 98.85           S  
ATOM    910  N   GLN A 115      -5.405  -7.555   2.829  1.00 98.81           N  
ATOM    911  CA  GLN A 115      -5.576  -6.590   1.749  1.00 98.81           C  
ATOM    912  C   GLN A 115      -7.045  -6.219   1.569  1.00 98.81           C  
ATOM    913  CB  GLN A 115      -5.009  -7.142   0.440  1.00 98.81           C  
ATOM    914  O   GLN A 115      -7.369  -5.067   1.273  1.00 98.81           O  
ATOM    915  CG  GLN A 115      -4.873  -6.098  -0.660  1.00 98.81           C  
ATOM    916  CD  GLN A 115      -6.171  -5.861  -1.409  1.00 98.81           C  
ATOM    917  NE2 GLN A 115      -6.431  -4.607  -1.763  1.00 98.81           N  
ATOM    918  OE1 GLN A 115      -6.933  -6.798  -1.668  1.00 98.81           O  
ATOM    919  N   THR A 116      -7.926  -7.142   1.731  1.00 98.83           N  
ATOM    920  CA  THR A 116      -9.355  -6.896   1.574  1.00 98.83           C  
ATOM    921  C   THR A 116      -9.859  -5.930   2.643  1.00 98.83           C  
ATOM    922  CB  THR A 116     -10.159  -8.207   1.643  1.00 98.83           C  
ATOM    923  O   THR A 116     -10.758  -5.126   2.388  1.00 98.83           O  
ATOM    924  CG2 THR A 116     -11.644  -7.956   1.403  1.00 98.83           C  
ATOM    925  OG1 THR A 116      -9.672  -9.113   0.645  1.00 98.83           O  
ATOM    926  N   VAL A 117      -9.243  -5.976   3.792  1.00 98.75           N  
ATOM    927  CA  VAL A 117      -9.561  -5.072   4.893  1.00 98.75           C  
ATOM    928  C   VAL A 117      -9.282  -3.630   4.475  1.00 98.75           C  
ATOM    929  CB  VAL A 117      -8.758  -5.422   6.166  1.00 98.75           C  
ATOM    930  O   VAL A 117      -9.937  -2.700   4.953  1.00 98.75           O  
ATOM    931  CG1 VAL A 117      -8.910  -4.327   7.219  1.00 98.75           C  
ATOM    932  CG2 VAL A 117      -9.207  -6.771   6.724  1.00 98.75           C  
ATOM    933  N   SER A 118      -8.414  -3.407   3.513  1.00 98.06           N  
ATOM    934  CA  SER A 118      -7.954  -2.073   3.141  1.00 98.06           C  
ATOM    935  C   SER A 118      -8.918  -1.408   2.165  1.00 98.06           C  
ATOM    936  CB  SER A 118      -6.556  -2.140   2.525  1.00 98.06           C  
ATOM    937  O   SER A 118      -8.876  -0.190   1.975  1.00 98.06           O  
ATOM    938  OG  SER A 118      -6.602  -2.734   1.239  1.00 98.06           O  
ATOM    939  N   PHE A 119      -9.752  -2.171   1.464  1.00 97.82           N  
ATOM    940  CA  PHE A 119     -10.728  -1.686   0.495  1.00 97.82           C  
ATOM    941  C   PHE A 119     -10.038  -0.938  -0.640  1.00 97.82           C  
ATOM    942  CB  PHE A 119     -11.756  -0.776   1.174  1.00 97.82           C  
ATOM    943  O   PHE A 119     -10.404   0.196  -0.956  1.00 97.82           O  
ATOM    944  CG  PHE A 119     -12.879  -0.348   0.269  1.00 97.82           C  
ATOM    945  CD1 PHE A 119     -13.836   0.559   0.708  1.00 97.82           C  
ATOM    946  CD2 PHE A 119     -12.978  -0.852  -1.021  1.00 97.82           C  
ATOM    947  CE1 PHE A 119     -14.877   0.957  -0.128  1.00 97.82           C  
ATOM    948  CE2 PHE A 119     -14.015  -0.459  -1.862  1.00 97.82           C  
ATOM    949  CZ  PHE A 119     -14.964   0.445  -1.413  1.00 97.82           C  
ATOM    950  N   GLN A 120      -9.026  -1.518  -1.287  1.00 96.51           N  
ATOM    951  CA  GLN A 120      -8.335  -0.892  -2.410  1.00 96.51           C  
ATOM    952  C   GLN A 120      -8.442  -1.749  -3.668  1.00 96.51           C  
ATOM    953  CB  GLN A 120      -6.865  -0.646  -2.066  1.00 96.51           C  
ATOM    954  O   GLN A 120      -7.437  -2.018  -4.330  1.00 96.51           O  
ATOM    955  CG  GLN A 120      -6.657   0.356  -0.938  1.00 96.51           C  
ATOM    956  CD  GLN A 120      -5.261   0.951  -0.931  1.00 96.51           C  
ATOM    957  NE2 GLN A 120      -4.864   1.518   0.203  1.00 96.51           N  
ATOM    958  OE1 GLN A 120      -4.546   0.900  -1.936  1.00 96.51           O  
ATOM    959  N   THR A 121      -9.677  -2.259  -3.899  1.00 97.35           N  
ATOM    960  CA  THR A 121     -10.053  -3.141  -4.999  1.00 97.35           C  
ATOM    961  C   THR A 121      -9.469  -4.536  -4.796  1.00 97.35           C  
ATOM    962  CB  THR A 121      -9.585  -2.577  -6.353  1.00 97.35           C  
ATOM    963  O   THR A 121      -8.705  -4.765  -3.857  1.00 97.35           O  
ATOM    964  CG2 THR A 121     -10.091  -1.153  -6.560  1.00 97.35           C  
ATOM    965  OG1 THR A 121      -8.153  -2.573  -6.393  1.00 97.35           O  
ATOM    966  N   SER A 122      -9.883  -5.437  -5.602  1.00 98.69           N  
ATOM    967  CA  SER A 122      -9.324  -6.781  -5.492  1.00 98.69           C  
ATOM    968  C   SER A 122      -7.823  -6.778  -5.764  1.00 98.69           C  
ATOM    969  CB  SER A 122     -10.024  -7.735  -6.460  1.00 98.69           C  
ATOM    970  O   SER A 122      -7.314  -5.895  -6.457  1.00 98.69           O  
ATOM    971  OG  SER A 122      -9.672  -7.439  -7.801  1.00 98.69           O  
ATOM    972  N   VAL A 123      -7.116  -7.721  -5.233  1.00 98.83           N  
ATOM    973  CA  VAL A 123      -5.673  -7.815  -5.431  1.00 98.83           C  
ATOM    974  C   VAL A 123      -5.362  -7.911  -6.923  1.00 98.83           C  
ATOM    975  CB  VAL A 123      -5.075  -9.028  -4.683  1.00 98.83           C  
ATOM    976  O   VAL A 123      -4.395  -7.313  -7.401  1.00 98.83           O  
ATOM    977  CG1 VAL A 123      -3.600  -9.206  -5.036  1.00 98.83           C  
ATOM    978  CG2 VAL A 123      -5.250  -8.862  -3.174  1.00 98.83           C  
ATOM    979  N   HIS A 124      -6.204  -8.646  -7.576  1.00 98.69           N  
ATOM    980  CA  HIS A 124      -6.016  -8.787  -9.016  1.00 98.69           C  
ATOM    981  C   HIS A 124      -5.992  -7.426  -9.704  1.00 98.69           C  
ATOM    982  CB  HIS A 124      -7.118  -9.660  -9.617  1.00 98.69           C  
ATOM    983  O   HIS A 124      -5.071  -7.128 -10.468  1.00 98.69           O  
ATOM    984  CG  HIS A 124      -6.872 -10.040 -11.043  1.00 98.69           C  
ATOM    985  CD2 HIS A 124      -6.376 -11.176 -11.588  1.00 98.69           C  
ATOM    986  ND1 HIS A 124      -7.144  -9.193 -12.096  1.00 98.69           N  
ATOM    987  CE1 HIS A 124      -6.826  -9.795 -13.230  1.00 98.69           C  
ATOM    988  NE2 HIS A 124      -6.357 -10.998 -12.949  1.00 98.69           N  
ATOM    989  N   GLU A 125      -6.980  -6.605  -9.480  1.00 98.33           N  
ATOM    990  CA  GLU A 125      -7.079  -5.275 -10.072  1.00 98.33           C  
ATOM    991  C   GLU A 125      -5.971  -4.359  -9.561  1.00 98.33           C  
ATOM    992  CB  GLU A 125      -8.449  -4.657  -9.781  1.00 98.33           C  
ATOM    993  O   GLU A 125      -5.365  -3.617 -10.336  1.00 98.33           O  
ATOM    994  CG  GLU A 125      -8.684  -3.326 -10.480  1.00 98.33           C  
ATOM    995  CD  GLU A 125     -10.111  -2.818 -10.340  1.00 98.33           C  
ATOM    996  OE1 GLU A 125     -10.399  -1.687 -10.791  1.00 98.33           O  
ATOM    997  OE2 GLU A 125     -10.946  -3.557  -9.772  1.00 98.33           O  
ATOM    998  N   TRP A 126      -5.731  -4.418  -8.314  1.00 98.70           N  
ATOM    999  CA  TRP A 126      -4.679  -3.607  -7.710  1.00 98.70           C  
ATOM   1000  C   TRP A 126      -3.330  -3.891  -8.362  1.00 98.70           C  
ATOM   1001  CB  TRP A 126      -4.596  -3.867  -6.203  1.00 98.70           C  
ATOM   1002  O   TRP A 126      -2.616  -2.966  -8.754  1.00 98.70           O  
ATOM   1003  CG  TRP A 126      -3.722  -2.899  -5.465  1.00 98.70           C  
ATOM   1004  CD1 TRP A 126      -4.123  -1.794  -4.765  1.00 98.70           C  
ATOM   1005  CD2 TRP A 126      -2.296  -2.946  -5.358  1.00 98.70           C  
ATOM   1006  CE2 TRP A 126      -1.898  -1.838  -4.577  1.00 98.70           C  
ATOM   1007  CE3 TRP A 126      -1.315  -3.819  -5.846  1.00 98.70           C  
ATOM   1008  NE1 TRP A 126      -3.031  -1.152  -4.229  1.00 98.70           N  
ATOM   1009  CH2 TRP A 126       0.380  -2.451  -4.763  1.00 98.70           C  
ATOM   1010  CZ2 TRP A 126      -0.559  -1.581  -4.273  1.00 98.70           C  
ATOM   1011  CZ3 TRP A 126       0.017  -3.561  -5.542  1.00 98.70           C  
ATOM   1012  N   ALA A 127      -2.998  -5.188  -8.454  1.00 98.78           N  
ATOM   1013  CA  ALA A 127      -1.719  -5.609  -9.019  1.00 98.78           C  
ATOM   1014  C   ALA A 127      -1.605  -5.198 -10.485  1.00 98.78           C  
ATOM   1015  CB  ALA A 127      -1.546  -7.120  -8.879  1.00 98.78           C  
ATOM   1016  O   ALA A 127      -0.541  -4.766 -10.934  1.00 98.78           O  
ATOM   1017  N   ARG A 128      -2.678  -5.350 -11.194  1.00 98.34           N  
ATOM   1018  CA  ARG A 128      -2.687  -4.918 -12.588  1.00 98.34           C  
ATOM   1019  C   ARG A 128      -2.333  -3.440 -12.705  1.00 98.34           C  
ATOM   1020  CB  ARG A 128      -4.054  -5.182 -13.223  1.00 98.34           C  
ATOM   1021  O   ARG A 128      -1.462  -3.066 -13.493  1.00 98.34           O  
ATOM   1022  CG  ARG A 128      -4.162  -4.716 -14.667  1.00 98.34           C  
ATOM   1023  CD  ARG A 128      -5.589  -4.821 -15.188  1.00 98.34           C  
ATOM   1024  NE  ARG A 128      -5.678  -4.441 -16.595  1.00 98.34           N  
ATOM   1025  NH1 ARG A 128      -5.925  -2.181 -16.183  1.00 98.34           N  
ATOM   1026  NH2 ARG A 128      -5.904  -2.963 -18.338  1.00 98.34           N  
ATOM   1027  CZ  ARG A 128      -5.836  -3.196 -17.035  1.00 98.34           C  
ATOM   1028  N   ASN A 129      -3.016  -2.628 -11.970  1.00 98.07           N  
ATOM   1029  CA  ASN A 129      -2.788  -1.187 -12.018  1.00 98.07           C  
ATOM   1030  C   ASN A 129      -1.367  -0.830 -11.591  1.00 98.07           C  
ATOM   1031  CB  ASN A 129      -3.806  -0.454 -11.143  1.00 98.07           C  
ATOM   1032  O   ASN A 129      -0.745   0.060 -12.174  1.00 98.07           O  
ATOM   1033  CG  ASN A 129      -5.177  -0.372 -11.785  1.00 98.07           C  
ATOM   1034  ND2 ASN A 129      -6.209  -0.219 -10.963  1.00 98.07           N  
ATOM   1035  OD1 ASN A 129      -5.308  -0.446 -13.009  1.00 98.07           O  
ATOM   1036  N   HIS A 130      -0.922  -1.502 -10.641  1.00 98.59           N  
ATOM   1037  CA  HIS A 130       0.415  -1.219 -10.131  1.00 98.59           C  
ATOM   1038  C   HIS A 130       1.483  -1.584 -11.156  1.00 98.59           C  
ATOM   1039  CB  HIS A 130       0.661  -1.973  -8.824  1.00 98.59           C  
ATOM   1040  O   HIS A 130       2.451  -0.842 -11.341  1.00 98.59           O  
ATOM   1041  CG  HIS A 130       1.970  -1.645  -8.179  1.00 98.59           C  
ATOM   1042  CD2 HIS A 130       3.074  -2.401  -7.975  1.00 98.59           C  
ATOM   1043  ND1 HIS A 130       2.249  -0.403  -7.652  1.00 98.59           N  
ATOM   1044  CE1 HIS A 130       3.473  -0.409  -7.151  1.00 98.59           C  
ATOM   1045  NE2 HIS A 130       3.995  -1.610  -7.334  1.00 98.59           N  
ATOM   1046  N   ARG A 131       1.310  -2.727 -11.805  1.00 98.61           N  
ATOM   1047  CA  ARG A 131       2.247  -3.131 -12.849  1.00 98.61           C  
ATOM   1048  C   ARG A 131       2.273  -2.114 -13.985  1.00 98.61           C  
ATOM   1049  CB  ARG A 131       1.884  -4.515 -13.392  1.00 98.61           C  
ATOM   1050  O   ARG A 131       3.340  -1.783 -14.505  1.00 98.61           O  
ATOM   1051  CG  ARG A 131       2.101  -5.643 -12.396  1.00 98.61           C  
ATOM   1052  CD  ARG A 131       1.745  -6.998 -12.993  1.00 98.61           C  
ATOM   1053  NE  ARG A 131       1.840  -8.065 -12.001  1.00 98.61           N  
ATOM   1054  NH1 ARG A 131       1.357  -9.769 -13.486  1.00 98.61           N  
ATOM   1055  NH2 ARG A 131       1.765 -10.245 -11.281  1.00 98.61           N  
ATOM   1056  CZ  ARG A 131       1.654  -9.357 -12.258  1.00 98.61           C  
ATOM   1057  N   VAL A 132       1.115  -1.638 -14.329  1.00 98.17           N  
ATOM   1058  CA  VAL A 132       1.040  -0.595 -15.346  1.00 98.17           C  
ATOM   1059  C   VAL A 132       1.788   0.648 -14.869  1.00 98.17           C  
ATOM   1060  CB  VAL A 132      -0.425  -0.237 -15.685  1.00 98.17           C  
ATOM   1061  O   VAL A 132       2.546   1.255 -15.630  1.00 98.17           O  
ATOM   1062  CG1 VAL A 132      -0.483   0.978 -16.610  1.00 98.17           C  
ATOM   1063  CG2 VAL A 132      -1.131  -1.432 -16.322  1.00 98.17           C  
ATOM   1064  N   HIS A 133       1.660   0.960 -13.656  1.00 97.92           N  
ATOM   1065  CA  HIS A 133       2.322   2.120 -13.069  1.00 97.92           C  
ATOM   1066  C   HIS A 133       3.838   2.003 -13.178  1.00 97.92           C  
ATOM   1067  CB  HIS A 133       1.913   2.286 -11.604  1.00 97.92           C  
ATOM   1068  O   HIS A 133       4.513   2.961 -13.564  1.00 97.92           O  
ATOM   1069  CG  HIS A 133       2.780   3.239 -10.843  1.00 97.92           C  
ATOM   1070  CD2 HIS A 133       3.661   3.029  -9.838  1.00 97.92           C  
ATOM   1071  ND1 HIS A 133       2.792   4.594 -11.091  1.00 97.92           N  
ATOM   1072  CE1 HIS A 133       3.647   5.178 -10.269  1.00 97.92           C  
ATOM   1073  NE2 HIS A 133       4.188   4.250  -9.498  1.00 97.92           N  
ATOM   1074  N   HIS A 134       4.351   0.918 -12.895  1.00 97.82           N  
ATOM   1075  CA  HIS A 134       5.798   0.744 -12.928  1.00 97.82           C  
ATOM   1076  C   HIS A 134       6.319   0.733 -14.361  1.00 97.82           C  
ATOM   1077  CB  HIS A 134       6.199  -0.549 -12.214  1.00 97.82           C  
ATOM   1078  O   HIS A 134       7.405   1.249 -14.636  1.00 97.82           O  
ATOM   1079  CG  HIS A 134       6.441  -0.374 -10.749  1.00 97.82           C  
ATOM   1080  CD2 HIS A 134       5.621  -0.545  -9.686  1.00 97.82           C  
ATOM   1081  ND1 HIS A 134       7.657   0.028 -10.239  1.00 97.82           N  
ATOM   1082  CE1 HIS A 134       7.573   0.096  -8.920  1.00 97.82           C  
ATOM   1083  NE2 HIS A 134       6.348  -0.247  -8.560  1.00 97.82           N  
ATOM   1084  N   LYS A 135       5.471   0.210 -15.263  1.00 96.87           N  
ATOM   1085  CA  LYS A 135       5.913   0.125 -16.652  1.00 96.87           C  
ATOM   1086  C   LYS A 135       5.852   1.490 -17.333  1.00 96.87           C  
ATOM   1087  CB  LYS A 135       5.065  -0.885 -17.426  1.00 96.87           C  
ATOM   1088  O   LYS A 135       6.671   1.793 -18.202  1.00 96.87           O  
ATOM   1089  CG  LYS A 135       5.616  -1.233 -18.800  1.00 96.87           C  
ATOM   1090  CD  LYS A 135       4.955  -2.482 -19.368  1.00 96.87           C  
ATOM   1091  CE  LYS A 135       5.577  -2.891 -20.696  1.00 96.87           C  
ATOM   1092  NZ  LYS A 135       5.009  -4.176 -21.202  1.00 96.87           N  
ATOM   1093  N   HIS A 136       4.938   2.268 -16.879  1.00 97.10           N  
ATOM   1094  CA  HIS A 136       4.733   3.552 -17.539  1.00 97.10           C  
ATOM   1095  C   HIS A 136       4.714   4.695 -16.529  1.00 97.10           C  
ATOM   1096  CB  HIS A 136       3.431   3.540 -18.342  1.00 97.10           C  
ATOM   1097  O   HIS A 136       3.914   5.625 -16.653  1.00 97.10           O  
ATOM   1098  CG  HIS A 136       3.334   2.403 -19.310  1.00 97.10           C  
ATOM   1099  CD2 HIS A 136       3.973   2.175 -20.481  1.00 97.10           C  
ATOM   1100  ND1 HIS A 136       2.491   1.330 -19.115  1.00 97.10           N  
ATOM   1101  CE1 HIS A 136       2.617   0.489 -20.127  1.00 97.10           C  
ATOM   1102  NE2 HIS A 136       3.511   0.978 -20.970  1.00 97.10           N  
ATOM   1103  N   SER A 137       5.498   4.604 -15.610  1.00 96.51           N  
ATOM   1104  CA  SER A 137       5.508   5.511 -14.467  1.00 96.51           C  
ATOM   1105  C   SER A 137       5.611   6.965 -14.916  1.00 96.51           C  
ATOM   1106  CB  SER A 137       6.666   5.176 -13.526  1.00 96.51           C  
ATOM   1107  O   SER A 137       6.446   7.302 -15.758  1.00 96.51           O  
ATOM   1108  OG  SER A 137       6.620   5.986 -12.363  1.00 96.51           O  
ATOM   1109  N   ASP A 138       4.742   7.752 -14.399  1.00 94.88           N  
ATOM   1110  CA  ASP A 138       4.707   9.208 -14.489  1.00 94.88           C  
ATOM   1111  C   ASP A 138       4.551   9.665 -15.938  1.00 94.88           C  
ATOM   1112  CB  ASP A 138       5.973   9.815 -13.880  1.00 94.88           C  
ATOM   1113  O   ASP A 138       5.108  10.691 -16.334  1.00 94.88           O  
ATOM   1114  CG  ASP A 138       6.158   9.454 -12.416  1.00 94.88           C  
ATOM   1115  OD1 ASP A 138       5.179   9.525 -11.642  1.00 94.88           O  
ATOM   1116  OD2 ASP A 138       7.294   9.098 -12.033  1.00 94.88           O  
ATOM   1117  N   THR A 139       3.994   8.859 -16.843  1.00 95.93           N  
ATOM   1118  CA  THR A 139       3.536   9.182 -18.189  1.00 95.93           C  
ATOM   1119  C   THR A 139       2.013   9.139 -18.268  1.00 95.93           C  
ATOM   1120  CB  THR A 139       4.134   8.216 -19.229  1.00 95.93           C  
ATOM   1121  O   THR A 139       1.342   8.859 -17.272  1.00 95.93           O  
ATOM   1122  CG2 THR A 139       5.637   8.054 -19.029  1.00 95.93           C  
ATOM   1123  OG1 THR A 139       3.505   6.935 -19.100  1.00 95.93           O  
ATOM   1124  N   ASP A 140       1.441   9.411 -19.448  1.00 95.78           N  
ATOM   1125  CA  ASP A 140      -0.007   9.384 -19.632  1.00 95.78           C  
ATOM   1126  C   ASP A 140      -0.555   7.969 -19.467  1.00 95.78           C  
ATOM   1127  CB  ASP A 140      -0.383   9.936 -21.009  1.00 95.78           C  
ATOM   1128  O   ASP A 140      -1.750   7.784 -19.226  1.00 95.78           O  
ATOM   1129  CG  ASP A 140      -0.334  11.453 -21.073  1.00 95.78           C  
ATOM   1130  OD1 ASP A 140      -0.359  12.110 -20.010  1.00 95.78           O  
ATOM   1131  OD2 ASP A 140      -0.272  11.996 -22.198  1.00 95.78           O  
ATOM   1132  N   GLY A 141       0.275   6.997 -19.540  1.00 96.15           N  
ATOM   1133  CA  GLY A 141      -0.125   5.611 -19.355  1.00 96.15           C  
ATOM   1134  C   GLY A 141      -0.161   5.190 -17.898  1.00 96.15           C  
ATOM   1135  O   GLY A 141      -0.562   4.068 -17.580  1.00 96.15           O  
ATOM   1136  N   ASP A 142       0.292   6.035 -16.982  1.00 97.29           N  
ATOM   1137  CA  ASP A 142       0.270   5.810 -15.540  1.00 97.29           C  
ATOM   1138  C   ASP A 142      -1.047   6.284 -14.930  1.00 97.29           C  
ATOM   1139  CB  ASP A 142       1.447   6.522 -14.868  1.00 97.29           C  
ATOM   1140  O   ASP A 142      -1.402   7.460 -15.042  1.00 97.29           O  
ATOM   1141  CG  ASP A 142       1.552   6.221 -13.384  1.00 97.29           C  
ATOM   1142  OD1 ASP A 142       0.600   5.652 -12.807  1.00 97.29           O  
ATOM   1143  OD2 ASP A 142       2.596   6.559 -12.784  1.00 97.29           O  
ATOM   1144  N   PRO A 143      -1.790   5.441 -14.195  1.00 96.40           N  
ATOM   1145  CA  PRO A 143      -3.109   5.800 -13.668  1.00 96.40           C  
ATOM   1146  C   PRO A 143      -3.054   6.973 -12.691  1.00 96.40           C  
ATOM   1147  CB  PRO A 143      -3.566   4.522 -12.961  1.00 96.40           C  
ATOM   1148  O   PRO A 143      -4.058   7.660 -12.490  1.00 96.40           O  
ATOM   1149  CG  PRO A 143      -2.744   3.433 -13.571  1.00 96.40           C  
ATOM   1150  CD  PRO A 143      -1.448   4.023 -14.047  1.00 96.40           C  
ATOM   1151  N   HIS A 144      -1.970   7.097 -12.040  1.00 96.32           N  
ATOM   1152  CA  HIS A 144      -1.883   8.180 -11.066  1.00 96.32           C  
ATOM   1153  C   HIS A 144      -0.645   9.038 -11.306  1.00 96.32           C  
ATOM   1154  CB  HIS A 144      -1.866   7.620  -9.643  1.00 96.32           C  
ATOM   1155  O   HIS A 144       0.053   9.406 -10.359  1.00 96.32           O  
ATOM   1156  CG  HIS A 144      -0.978   6.429  -9.477  1.00 96.32           C  
ATOM   1157  CD2 HIS A 144      -1.270   5.113  -9.349  1.00 96.32           C  
ATOM   1158  ND1 HIS A 144       0.396   6.526  -9.424  1.00 96.32           N  
ATOM   1159  CE1 HIS A 144       0.912   5.318  -9.272  1.00 96.32           C  
ATOM   1160  NE2 HIS A 144      -0.078   4.443  -9.223  1.00 96.32           N  
ATOM   1161  N   ASN A 145      -0.490   9.482 -12.435  1.00 95.43           N  
ATOM   1162  CA  ASN A 145       0.594  10.295 -12.976  1.00 95.43           C  
ATOM   1163  C   ASN A 145       0.768  11.591 -12.189  1.00 95.43           C  
ATOM   1164  CB  ASN A 145       0.350  10.600 -14.455  1.00 95.43           C  
ATOM   1165  O   ASN A 145      -0.070  12.491 -12.273  1.00 95.43           O  
ATOM   1166  CG  ASN A 145       1.461  11.428 -15.071  1.00 95.43           C  
ATOM   1167  ND2 ASN A 145       1.291  11.802 -16.334  1.00 95.43           N  
ATOM   1168  OD1 ASN A 145       2.464  11.727 -14.418  1.00 95.43           O  
ATOM   1169  N   VAL A 146       1.901  11.705 -11.539  1.00 95.23           N  
ATOM   1170  CA  VAL A 146       2.142  12.859 -10.680  1.00 95.23           C  
ATOM   1171  C   VAL A 146       2.341  14.108 -11.536  1.00 95.23           C  
ATOM   1172  CB  VAL A 146       3.367  12.640  -9.764  1.00 95.23           C  
ATOM   1173  O   VAL A 146       2.184  15.231 -11.053  1.00 95.23           O  
ATOM   1174  CG1 VAL A 146       4.658  12.632 -10.582  1.00 95.23           C  
ATOM   1175  CG2 VAL A 146       3.424  13.717  -8.682  1.00 95.23           C  
ATOM   1176  N   ASN A 147       2.683  13.974 -12.782  1.00 93.70           N  
ATOM   1177  CA  ASN A 147       2.907  15.119 -13.658  1.00 93.70           C  
ATOM   1178  C   ASN A 147       1.609  15.870 -13.941  1.00 93.70           C  
ATOM   1179  CB  ASN A 147       3.558  14.673 -14.969  1.00 93.70           C  
ATOM   1180  O   ASN A 147       1.632  16.978 -14.481  1.00 93.70           O  
ATOM   1181  CG  ASN A 147       4.962  14.138 -14.771  1.00 93.70           C  
ATOM   1182  ND2 ASN A 147       5.300  13.077 -15.494  1.00 93.70           N  
ATOM   1183  OD1 ASN A 147       5.737  14.674 -13.975  1.00 93.70           O  
ATOM   1184  N   ARG A 148       0.507  15.344 -13.533  1.00 93.39           N  
ATOM   1185  CA  ARG A 148      -0.788  15.995 -13.701  1.00 93.39           C  
ATOM   1186  C   ARG A 148      -1.185  16.757 -12.441  1.00 93.39           C  
ATOM   1187  CB  ARG A 148      -1.866  14.967 -14.053  1.00 93.39           C  
ATOM   1188  O   ARG A 148      -2.314  17.239 -12.330  1.00 93.39           O  
ATOM   1189  CG  ARG A 148      -1.662  14.300 -15.403  1.00 93.39           C  
ATOM   1190  CD  ARG A 148      -2.671  13.184 -15.639  1.00 93.39           C  
ATOM   1191  NE  ARG A 148      -4.038  13.696 -15.691  1.00 93.39           N  
ATOM   1192  NH1 ARG A 148      -5.029  11.618 -15.879  1.00 93.39           N  
ATOM   1193  NH2 ARG A 148      -6.322  13.510 -15.842  1.00 93.39           N  
ATOM   1194  CZ  ARG A 148      -5.127  12.940 -15.804  1.00 93.39           C  
ATOM   1195  N   GLY A 149      -0.270  16.712 -11.485  1.00 94.44           N  
ATOM   1196  CA  GLY A 149      -0.470  17.506 -10.283  1.00 94.44           C  
ATOM   1197  C   GLY A 149      -0.569  16.668  -9.023  1.00 94.44           C  
ATOM   1198  O   GLY A 149      -0.946  15.495  -9.079  1.00 94.44           O  
ATOM   1199  N   LEU A 150      -0.283  17.332  -7.917  1.00 95.40           N  
ATOM   1200  CA  LEU A 150      -0.242  16.668  -6.619  1.00 95.40           C  
ATOM   1201  C   LEU A 150      -1.615  16.119  -6.246  1.00 95.40           C  
ATOM   1202  CB  LEU A 150       0.245  17.636  -5.537  1.00 95.40           C  
ATOM   1203  O   LEU A 150      -1.729  14.977  -5.794  1.00 95.40           O  
ATOM   1204  CG  LEU A 150       0.416  17.053  -4.133  1.00 95.40           C  
ATOM   1205  CD1 LEU A 150       1.544  16.026  -4.119  1.00 95.40           C  
ATOM   1206  CD2 LEU A 150       0.684  18.163  -3.122  1.00 95.40           C  
ATOM   1207  N   PHE A 151      -2.625  16.926  -6.495  1.00 96.25           N  
ATOM   1208  CA  PHE A 151      -3.965  16.476  -6.137  1.00 96.25           C  
ATOM   1209  C   PHE A 151      -4.381  15.282  -6.988  1.00 96.25           C  
ATOM   1210  CB  PHE A 151      -4.977  17.614  -6.299  1.00 96.25           C  
ATOM   1211  O   PHE A 151      -4.933  14.308  -6.473  1.00 96.25           O  
ATOM   1212  CG  PHE A 151      -6.400  17.205  -6.027  1.00 96.25           C  
ATOM   1213  CD1 PHE A 151      -7.280  16.964  -7.074  1.00 96.25           C  
ATOM   1214  CD2 PHE A 151      -6.856  17.061  -4.723  1.00 96.25           C  
ATOM   1215  CE1 PHE A 151      -8.598  16.585  -6.826  1.00 96.25           C  
ATOM   1216  CE2 PHE A 151      -8.171  16.682  -4.467  1.00 96.25           C  
ATOM   1217  CZ  PHE A 151      -9.040  16.446  -5.519  1.00 96.25           C  
ATOM   1218  N   PHE A 152      -4.086  15.385  -8.259  1.00 96.34           N  
ATOM   1219  CA  PHE A 152      -4.457  14.283  -9.139  1.00 96.34           C  
ATOM   1220  C   PHE A 152      -3.787  12.987  -8.697  1.00 96.34           C  
ATOM   1221  CB  PHE A 152      -4.078  14.601 -10.589  1.00 96.34           C  
ATOM   1222  O   PHE A 152      -4.446  11.953  -8.574  1.00 96.34           O  
ATOM   1223  CG  PHE A 152      -4.425  13.506 -11.562  1.00 96.34           C  
ATOM   1224  CD1 PHE A 152      -3.474  12.568 -11.943  1.00 96.34           C  
ATOM   1225  CD2 PHE A 152      -5.704  13.415 -12.095  1.00 96.34           C  
ATOM   1226  CE1 PHE A 152      -3.793  11.554 -12.843  1.00 96.34           C  
ATOM   1227  CE2 PHE A 152      -6.031  12.405 -12.994  1.00 96.34           C  
ATOM   1228  CZ  PHE A 152      -5.073  11.476 -13.368  1.00 96.34           C  
ATOM   1229  N   SER A 153      -2.486  12.973  -8.479  1.00 96.68           N  
ATOM   1230  CA  SER A 153      -1.755  11.763  -8.118  1.00 96.68           C  
ATOM   1231  C   SER A 153      -2.168  11.258  -6.739  1.00 96.68           C  
ATOM   1232  CB  SER A 153      -0.247  12.019  -8.146  1.00 96.68           C  
ATOM   1233  O   SER A 153      -2.047  10.067  -6.447  1.00 96.68           O  
ATOM   1234  OG  SER A 153       0.109  13.030  -7.219  1.00 96.68           O  
ATOM   1235  N   HIS A 154      -2.618  12.122  -5.864  1.00 97.76           N  
ATOM   1236  CA  HIS A 154      -3.024  11.715  -4.523  1.00 97.76           C  
ATOM   1237  C   HIS A 154      -4.400  11.059  -4.539  1.00 97.76           C  
ATOM   1238  CB  HIS A 154      -3.027  12.917  -3.576  1.00 97.76           C  
ATOM   1239  O   HIS A 154      -4.575   9.961  -4.006  1.00 97.76           O  
ATOM   1240  CG  HIS A 154      -3.193  12.546  -2.137  1.00 97.76           C  
ATOM   1241  CD2 HIS A 154      -4.286  12.552  -1.338  1.00 97.76           C  
ATOM   1242  ND1 HIS A 154      -2.146  12.108  -1.356  1.00 97.76           N  
ATOM   1243  CE1 HIS A 154      -2.590  11.859  -0.135  1.00 97.76           C  
ATOM   1244  NE2 HIS A 154      -3.885  12.121  -0.098  1.00 97.76           N  
ATOM   1245  N   ALA A 155      -5.391  11.706  -5.191  1.00 97.32           N  
ATOM   1246  CA  ALA A 155      -6.732  11.135  -5.104  1.00 97.32           C  
ATOM   1247  C   ALA A 155      -7.536  11.426  -6.368  1.00 97.32           C  
ATOM   1248  CB  ALA A 155      -7.462  11.677  -3.877  1.00 97.32           C  
ATOM   1249  O   ALA A 155      -8.524  10.746  -6.653  1.00 97.32           O  
ATOM   1250  N   GLY A 156      -7.105  12.385  -7.075  1.00 96.82           N  
ATOM   1251  CA  GLY A 156      -7.863  12.854  -8.224  1.00 96.82           C  
ATOM   1252  C   GLY A 156      -8.087  11.779  -9.271  1.00 96.82           C  
ATOM   1253  O   GLY A 156      -9.163  11.699  -9.866  1.00 96.82           O  
ATOM   1254  N   TRP A 157      -7.160  10.936  -9.457  1.00 96.62           N  
ATOM   1255  CA  TRP A 157      -7.240   9.924 -10.505  1.00 96.62           C  
ATOM   1256  C   TRP A 157      -8.385   8.953 -10.237  1.00 96.62           C  
ATOM   1257  CB  TRP A 157      -5.919   9.158 -10.616  1.00 96.62           C  
ATOM   1258  O   TRP A 157      -8.885   8.304 -11.159  1.00 96.62           O  
ATOM   1259  CG  TRP A 157      -5.591   8.331  -9.409  1.00 96.62           C  
ATOM   1260  CD1 TRP A 157      -4.930   8.741  -8.285  1.00 96.62           C  
ATOM   1261  CD2 TRP A 157      -5.907   6.950  -9.209  1.00 96.62           C  
ATOM   1262  CE2 TRP A 157      -5.406   6.587  -7.939  1.00 96.62           C  
ATOM   1263  CE3 TRP A 157      -6.565   5.984  -9.980  1.00 96.62           C  
ATOM   1264  NE1 TRP A 157      -4.815   7.697  -7.396  1.00 96.62           N  
ATOM   1265  CH2 TRP A 157      -6.193   4.370  -8.198  1.00 96.62           C  
ATOM   1266  CZ2 TRP A 157      -5.544   5.296  -7.423  1.00 96.62           C  
ATOM   1267  CZ3 TRP A 157      -6.702   4.700  -9.465  1.00 96.62           C  
ATOM   1268  N   MET A 158      -8.798   8.891  -9.063  1.00 96.24           N  
ATOM   1269  CA  MET A 158      -9.883   7.986  -8.693  1.00 96.24           C  
ATOM   1270  C   MET A 158     -11.241   8.635  -8.938  1.00 96.24           C  
ATOM   1271  CB  MET A 158      -9.759   7.570  -7.226  1.00 96.24           C  
ATOM   1272  O   MET A 158     -12.279   7.988  -8.787  1.00 96.24           O  
ATOM   1273  CG  MET A 158      -8.565   6.673  -6.943  1.00 96.24           C  
ATOM   1274  SD  MET A 158      -8.469   6.165  -5.182  1.00 96.24           S  
ATOM   1275  CE  MET A 158      -7.913   7.720  -4.430  1.00 96.24           C  
ATOM   1276  N   MET A 159     -11.238   9.913  -9.321  1.00 96.95           N  
ATOM   1277  CA  MET A 159     -12.473  10.681  -9.451  1.00 96.95           C  
ATOM   1278  C   MET A 159     -12.724  11.066 -10.905  1.00 96.95           C  
ATOM   1279  CB  MET A 159     -12.421  11.937  -8.579  1.00 96.95           C  
ATOM   1280  O   MET A 159     -13.603  11.880 -11.194  1.00 96.95           O  
ATOM   1281  CG  MET A 159     -12.261  11.647  -7.096  1.00 96.95           C  
ATOM   1282  SD  MET A 159     -12.036  13.173  -6.102  1.00 96.95           S  
ATOM   1283  CE  MET A 159     -10.257  13.073  -5.761  1.00 96.95           C  
ATOM   1284  N   CYS A 160     -11.835  10.531 -11.735  1.00 94.73           N  
ATOM   1285  CA  CYS A 160     -11.992  10.809 -13.158  1.00 94.73           C  
ATOM   1286  C   CYS A 160     -11.827   9.539 -13.984  1.00 94.73           C  
ATOM   1287  CB  CYS A 160     -10.980  11.860 -13.614  1.00 94.73           C  
ATOM   1288  O   CYS A 160     -11.241   8.561 -13.516  1.00 94.73           O  
ATOM   1289  SG  CYS A 160     -10.919  13.321 -12.553  1.00 94.73           S  
ATOM   1290  N   ARG A 161     -12.362   9.618 -15.080  1.00 94.28           N  
ATOM   1291  CA  ARG A 161     -12.138   8.508 -16.001  1.00 94.28           C  
ATOM   1292  C   ARG A 161     -10.666   8.407 -16.388  1.00 94.28           C  
ATOM   1293  CB  ARG A 161     -13.000   8.668 -17.255  1.00 94.28           C  
ATOM   1294  O   ARG A 161      -9.973   9.421 -16.483  1.00 94.28           O  
ATOM   1295  CG  ARG A 161     -14.495   8.665 -16.980  1.00 94.28           C  
ATOM   1296  CD  ARG A 161     -15.010   7.266 -16.673  1.00 94.28           C  
ATOM   1297  NE  ARG A 161     -16.461   7.247 -16.520  1.00 94.28           N  
ATOM   1298  NH1 ARG A 161     -16.607   4.961 -16.217  1.00 94.28           N  
ATOM   1299  NH2 ARG A 161     -18.503   6.250 -16.181  1.00 94.28           N  
ATOM   1300  CZ  ARG A 161     -17.187   6.153 -16.306  1.00 94.28           C  
ATOM   1301  N   LYS A 162     -10.267   7.129 -16.571  1.00 93.34           N  
ATOM   1302  CA  LYS A 162      -8.860   6.880 -16.868  1.00 93.34           C  
ATOM   1303  C   LYS A 162      -8.474   7.461 -18.225  1.00 93.34           C  
ATOM   1304  CB  LYS A 162      -8.562   5.380 -16.837  1.00 93.34           C  
ATOM   1305  O   LYS A 162      -9.276   7.454 -19.161  1.00 93.34           O  
ATOM   1306  CG  LYS A 162      -8.691   4.752 -15.457  1.00 93.34           C  
ATOM   1307  CD  LYS A 162      -8.364   3.264 -15.487  1.00 93.34           C  
ATOM   1308  CE  LYS A 162      -8.489   2.635 -14.106  1.00 93.34           C  
ATOM   1309  NZ  LYS A 162      -8.304   1.154 -14.153  1.00 93.34           N  
ATOM   1310  N   HIS A 163      -7.318   7.918 -18.282  1.00 94.34           N  
ATOM   1311  CA  HIS A 163      -6.748   8.298 -19.570  1.00 94.34           C  
ATOM   1312  C   HIS A 163      -6.763   7.127 -20.546  1.00 94.34           C  
ATOM   1313  CB  HIS A 163      -5.319   8.814 -19.391  1.00 94.34           C  
ATOM   1314  O   HIS A 163      -6.494   5.987 -20.160  1.00 94.34           O  
ATOM   1315  CG  HIS A 163      -4.785   9.530 -20.591  1.00 94.34           C  
ATOM   1316  CD2 HIS A 163      -4.595  10.849 -20.827  1.00 94.34           C  
ATOM   1317  ND1 HIS A 163      -4.378   8.871 -21.730  1.00 94.34           N  
ATOM   1318  CE1 HIS A 163      -3.958   9.757 -22.618  1.00 94.34           C  
ATOM   1319  NE2 HIS A 163      -4.080  10.965 -22.095  1.00 94.34           N  
ATOM   1320  N   PRO A 164      -7.071   7.385 -21.831  1.00 94.33           N  
ATOM   1321  CA  PRO A 164      -7.110   6.295 -22.809  1.00 94.33           C  
ATOM   1322  C   PRO A 164      -5.806   5.501 -22.859  1.00 94.33           C  
ATOM   1323  CB  PRO A 164      -7.361   7.019 -24.134  1.00 94.33           C  
ATOM   1324  O   PRO A 164      -5.824   4.293 -23.106  1.00 94.33           O  
ATOM   1325  CG  PRO A 164      -8.095   8.264 -23.756  1.00 94.33           C  
ATOM   1326  CD  PRO A 164      -7.586   8.733 -22.424  1.00 94.33           C  
ATOM   1327  N   GLU A 165      -4.701   6.188 -22.589  1.00 95.84           N  
ATOM   1328  CA  GLU A 165      -3.417   5.495 -22.630  1.00 95.84           C  
ATOM   1329  C   GLU A 165      -3.293   4.493 -21.486  1.00 95.84           C  
ATOM   1330  CB  GLU A 165      -2.262   6.498 -22.578  1.00 95.84           C  
ATOM   1331  O   GLU A 165      -2.606   3.478 -21.614  1.00 95.84           O  
ATOM   1332  CG  GLU A 165      -2.058   7.269 -23.874  1.00 95.84           C  
ATOM   1333  CD  GLU A 165      -0.726   8.001 -23.934  1.00 95.84           C  
ATOM   1334  OE1 GLU A 165      -0.589   8.947 -24.742  1.00 95.84           O  
ATOM   1335  OE2 GLU A 165       0.187   7.624 -23.166  1.00 95.84           O  
ATOM   1336  N   VAL A 166      -3.919   4.787 -20.398  1.00 95.68           N  
ATOM   1337  CA  VAL A 166      -3.912   3.859 -19.272  1.00 95.68           C  
ATOM   1338  C   VAL A 166      -4.606   2.558 -19.670  1.00 95.68           C  
ATOM   1339  CB  VAL A 166      -4.596   4.469 -18.028  1.00 95.68           C  
ATOM   1340  O   VAL A 166      -4.097   1.468 -19.399  1.00 95.68           O  
ATOM   1341  CG1 VAL A 166      -4.755   3.420 -16.930  1.00 95.68           C  
ATOM   1342  CG2 VAL A 166      -3.799   5.668 -17.516  1.00 95.68           C  
ATOM   1343  N   LYS A 167      -5.715   2.701 -20.384  1.00 93.71           N  
ATOM   1344  CA  LYS A 167      -6.483   1.539 -20.822  1.00 93.71           C  
ATOM   1345  C   LYS A 167      -5.709   0.726 -21.857  1.00 93.71           C  
ATOM   1346  CB  LYS A 167      -7.832   1.973 -21.398  1.00 93.71           C  
ATOM   1347  O   LYS A 167      -5.635  -0.500 -21.761  1.00 93.71           O  
ATOM   1348  CG  LYS A 167      -8.799   2.524 -20.361  1.00 93.71           C  
ATOM   1349  CD  LYS A 167     -10.137   2.895 -20.987  1.00 93.71           C  
ATOM   1350  CE  LYS A 167     -11.075   3.529 -19.969  1.00 93.71           C  
ATOM   1351  NZ  LYS A 167     -12.371   3.939 -20.589  1.00 93.71           N  
ATOM   1352  N   GLU A 168      -5.122   1.407 -22.759  1.00 95.62           N  
ATOM   1353  CA  GLU A 168      -4.388   0.750 -23.836  1.00 95.62           C  
ATOM   1354  C   GLU A 168      -3.167   0.008 -23.301  1.00 95.62           C  
ATOM   1355  CB  GLU A 168      -3.961   1.770 -24.895  1.00 95.62           C  
ATOM   1356  O   GLU A 168      -2.939  -1.153 -23.647  1.00 95.62           O  
ATOM   1357  CG  GLU A 168      -3.292   1.149 -26.113  1.00 95.62           C  
ATOM   1358  CD  GLU A 168      -2.814   2.178 -27.125  1.00 95.62           C  
ATOM   1359  OE1 GLU A 168      -2.255   1.783 -28.174  1.00 95.62           O  
ATOM   1360  OE2 GLU A 168      -2.998   3.388 -26.867  1.00 95.62           O  
ATOM   1361  N   LYS A 169      -2.471   0.660 -22.440  1.00 95.05           N  
ATOM   1362  CA  LYS A 169      -1.253   0.067 -21.895  1.00 95.05           C  
ATOM   1363  C   LYS A 169      -1.579  -1.044 -20.902  1.00 95.05           C  
ATOM   1364  CB  LYS A 169      -0.390   1.136 -21.222  1.00 95.05           C  
ATOM   1365  O   LYS A 169      -0.803  -1.988 -20.741  1.00 95.05           O  
ATOM   1366  CG  LYS A 169       0.148   2.190 -22.178  1.00 95.05           C  
ATOM   1367  CD  LYS A 169       1.151   1.595 -23.158  1.00 95.05           C  
ATOM   1368  CE  LYS A 169       1.749   2.663 -24.065  1.00 95.05           C  
ATOM   1369  NZ  LYS A 169       2.633   2.070 -25.112  1.00 95.05           N  
ATOM   1370  N   GLY A 170      -2.638  -0.866 -20.278  1.00 94.99           N  
ATOM   1371  CA  GLY A 170      -3.077  -1.887 -19.340  1.00 94.99           C  
ATOM   1372  C   GLY A 170      -3.369  -3.220 -20.002  1.00 94.99           C  
ATOM   1373  O   GLY A 170      -3.203  -4.275 -19.385  1.00 94.99           O  
ATOM   1374  N   LYS A 171      -3.765  -3.229 -21.261  1.00 95.59           N  
ATOM   1375  CA  LYS A 171      -4.076  -4.446 -22.005  1.00 95.59           C  
ATOM   1376  C   LYS A 171      -2.814  -5.257 -22.286  1.00 95.59           C  
ATOM   1377  CB  LYS A 171      -4.784  -4.107 -23.318  1.00 95.59           C  
ATOM   1378  O   LYS A 171      -2.887  -6.462 -22.535  1.00 95.59           O  
ATOM   1379  CG  LYS A 171      -6.184  -3.539 -23.138  1.00 95.59           C  
ATOM   1380  CD  LYS A 171      -6.818  -3.180 -24.476  1.00 95.59           C  
ATOM   1381  CE  LYS A 171      -8.171  -2.506 -24.291  1.00 95.59           C  
ATOM   1382  NZ  LYS A 171      -8.775  -2.110 -25.599  1.00 95.59           N  
ATOM   1383  N   GLN A 172      -1.731  -4.640 -22.095  1.00 95.15           N  
ATOM   1384  CA  GLN A 172      -0.470  -5.271 -22.469  1.00 95.15           C  
ATOM   1385  C   GLN A 172       0.177  -5.959 -21.270  1.00 95.15           C  
ATOM   1386  CB  GLN A 172       0.491  -4.242 -23.065  1.00 95.15           C  
ATOM   1387  O   GLN A 172       1.206  -6.624 -21.410  1.00 95.15           O  
ATOM   1388  CG  GLN A 172      -0.039  -3.560 -24.320  1.00 95.15           C  
ATOM   1389  CD  GLN A 172       0.875  -2.457 -24.819  1.00 95.15           C  
ATOM   1390  NE2 GLN A 172       0.433  -1.740 -25.847  1.00 95.15           N  
ATOM   1391  OE1 GLN A 172       1.969  -2.249 -24.284  1.00 95.15           O  
ATOM   1392  N   ILE A 173      -0.423  -5.813 -20.121  1.00 96.29           N  
ATOM   1393  CA  ILE A 173       0.187  -6.351 -18.910  1.00 96.29           C  
ATOM   1394  C   ILE A 173      -0.120  -7.842 -18.796  1.00 96.29           C  
ATOM   1395  CB  ILE A 173      -0.307  -5.605 -17.649  1.00 96.29           C  
ATOM   1396  O   ILE A 173      -1.265  -8.263 -18.980  1.00 96.29           O  
ATOM   1397  CG1 ILE A 173       0.074  -4.122 -17.723  1.00 96.29           C  
ATOM   1398  CG2 ILE A 173       0.258  -6.253 -16.382  1.00 96.29           C  
ATOM   1399  CD1 ILE A 173       1.571  -3.872 -17.839  1.00 96.29           C  
ATOM   1400  N   ASP A 174       0.891  -8.664 -18.551  1.00 96.31           N  
ATOM   1401  CA  ASP A 174       0.716 -10.095 -18.326  1.00 96.31           C  
ATOM   1402  C   ASP A 174       0.151 -10.367 -16.934  1.00 96.31           C  
ATOM   1403  CB  ASP A 174       2.044 -10.833 -18.508  1.00 96.31           C  
ATOM   1404  O   ASP A 174       0.808 -10.094 -15.927  1.00 96.31           O  
ATOM   1405  CG  ASP A 174       1.925 -12.331 -18.286  1.00 96.31           C  
ATOM   1406  OD1 ASP A 174       0.791 -12.856 -18.266  1.00 96.31           O  
ATOM   1407  OD2 ASP A 174       2.975 -12.991 -18.127  1.00 96.31           O  
ATOM   1408  N   LEU A 175      -0.955 -11.078 -16.905  1.00 98.24           N  
ATOM   1409  CA  LEU A 175      -1.620 -11.327 -15.630  1.00 98.24           C  
ATOM   1410  C   LEU A 175      -1.819 -12.821 -15.403  1.00 98.24           C  
ATOM   1411  CB  LEU A 175      -2.971 -10.607 -15.582  1.00 98.24           C  
ATOM   1412  O   LEU A 175      -2.668 -13.225 -14.605  1.00 98.24           O  
ATOM   1413  CG  LEU A 175      -2.930  -9.081 -15.678  1.00 98.24           C  
ATOM   1414  CD1 LEU A 175      -4.344  -8.516 -15.752  1.00 98.24           C  
ATOM   1415  CD2 LEU A 175      -2.174  -8.490 -14.492  1.00 98.24           C  
ATOM   1416  N   SER A 176      -1.096 -13.572 -16.220  1.00 98.37           N  
ATOM   1417  CA  SER A 176      -1.316 -15.014 -16.208  1.00 98.37           C  
ATOM   1418  C   SER A 176      -1.053 -15.602 -14.826  1.00 98.37           C  
ATOM   1419  CB  SER A 176      -0.423 -15.702 -17.242  1.00 98.37           C  
ATOM   1420  O   SER A 176      -1.768 -16.503 -14.382  1.00 98.37           O  
ATOM   1421  OG  SER A 176       0.944 -15.430 -16.985  1.00 98.37           O  
ATOM   1422  N   ASP A 177      -0.117 -15.072 -14.161  1.00 98.30           N  
ATOM   1423  CA  ASP A 177       0.189 -15.576 -12.826  1.00 98.30           C  
ATOM   1424  C   ASP A 177      -0.957 -15.294 -11.857  1.00 98.30           C  
ATOM   1425  CB  ASP A 177       1.486 -14.955 -12.302  1.00 98.30           C  
ATOM   1426  O   ASP A 177      -1.308 -16.145 -11.038  1.00 98.30           O  
ATOM   1427  CG  ASP A 177       1.437 -13.439 -12.245  1.00 98.30           C  
ATOM   1428  OD1 ASP A 177       0.962 -12.806 -13.213  1.00 98.30           O  
ATOM   1429  OD2 ASP A 177       1.879 -12.870 -11.223  1.00 98.30           O  
ATOM   1430  N   LEU A 178      -1.537 -14.099 -11.919  1.00 98.60           N  
ATOM   1431  CA  LEU A 178      -2.650 -13.734 -11.049  1.00 98.60           C  
ATOM   1432  C   LEU A 178      -3.885 -14.571 -11.366  1.00 98.60           C  
ATOM   1433  CB  LEU A 178      -2.977 -12.245 -11.194  1.00 98.60           C  
ATOM   1434  O   LEU A 178      -4.589 -15.015 -10.456  1.00 98.60           O  
ATOM   1435  CG  LEU A 178      -1.842 -11.268 -10.881  1.00 98.60           C  
ATOM   1436  CD1 LEU A 178      -2.328  -9.830 -11.022  1.00 98.60           C  
ATOM   1437  CD2 LEU A 178      -1.292 -11.518  -9.482  1.00 98.60           C  
ATOM   1438  N   ASP A 179      -4.038 -14.842 -12.679  1.00 98.60           N  
ATOM   1439  CA  ASP A 179      -5.190 -15.615 -13.133  1.00 98.60           C  
ATOM   1440  C   ASP A 179      -5.088 -17.070 -12.681  1.00 98.60           C  
ATOM   1441  CB  ASP A 179      -5.316 -15.546 -14.657  1.00 98.60           C  
ATOM   1442  O   ASP A 179      -6.105 -17.747 -12.517  1.00 98.60           O  
ATOM   1443  CG  ASP A 179      -5.623 -14.147 -15.163  1.00 98.60           C  
ATOM   1444  OD1 ASP A 179      -6.316 -13.382 -14.459  1.00 98.60           O  
ATOM   1445  OD2 ASP A 179      -5.170 -13.809 -16.278  1.00 98.60           O  
ATOM   1446  N   ALA A 180      -3.898 -17.470 -12.501  1.00 98.58           N  
ATOM   1447  CA  ALA A 180      -3.657 -18.867 -12.153  1.00 98.58           C  
ATOM   1448  C   ALA A 180      -3.743 -19.080 -10.644  1.00 98.58           C  
ATOM   1449  CB  ALA A 180      -2.294 -19.317 -12.673  1.00 98.58           C  
ATOM   1450  O   ALA A 180      -3.739 -20.219 -10.170  1.00 98.58           O  
ATOM   1451  N   ASP A 181      -3.828 -18.034  -9.885  1.00 98.62           N  
ATOM   1452  CA  ASP A 181      -3.891 -18.120  -8.429  1.00 98.62           C  
ATOM   1453  C   ASP A 181      -5.336 -18.241  -7.948  1.00 98.62           C  
ATOM   1454  CB  ASP A 181      -3.225 -16.900  -7.790  1.00 98.62           C  
ATOM   1455  O   ASP A 181      -6.092 -17.268  -7.985  1.00 98.62           O  
ATOM   1456  CG  ASP A 181      -3.054 -17.037  -6.287  1.00 98.62           C  
ATOM   1457  OD1 ASP A 181      -3.885 -17.707  -5.637  1.00 98.62           O  
ATOM   1458  OD2 ASP A 181      -2.081 -16.467  -5.748  1.00 98.62           O  
ATOM   1459  N   PRO A 182      -5.738 -19.385  -7.394  1.00 98.69           N  
ATOM   1460  CA  PRO A 182      -7.136 -19.622  -7.026  1.00 98.69           C  
ATOM   1461  C   PRO A 182      -7.605 -18.726  -5.882  1.00 98.69           C  
ATOM   1462  CB  PRO A 182      -7.145 -21.094  -6.607  1.00 98.69           C  
ATOM   1463  O   PRO A 182      -8.794 -18.413  -5.785  1.00 98.69           O  
ATOM   1464  CG  PRO A 182      -5.715 -21.417  -6.314  1.00 98.69           C  
ATOM   1465  CD  PRO A 182      -4.845 -20.572  -7.199  1.00 98.69           C  
ATOM   1466  N   ILE A 183      -6.722 -18.343  -5.023  1.00 98.83           N  
ATOM   1467  CA  ILE A 183      -7.071 -17.468  -3.909  1.00 98.83           C  
ATOM   1468  C   ILE A 183      -7.478 -16.095  -4.439  1.00 98.83           C  
ATOM   1469  CB  ILE A 183      -5.900 -17.332  -2.910  1.00 98.83           C  
ATOM   1470  O   ILE A 183      -8.495 -15.538  -4.021  1.00 98.83           O  
ATOM   1471  CG1 ILE A 183      -5.670 -18.657  -2.174  1.00 98.83           C  
ATOM   1472  CG2 ILE A 183      -6.166 -16.194  -1.919  1.00 98.83           C  
ATOM   1473  CD1 ILE A 183      -4.427 -18.668  -1.294  1.00 98.83           C  
ATOM   1474  N   LEU A 184      -6.739 -15.631  -5.393  1.00 98.81           N  
ATOM   1475  CA  LEU A 184      -7.029 -14.309  -5.939  1.00 98.81           C  
ATOM   1476  C   LEU A 184      -8.310 -14.332  -6.767  1.00 98.81           C  
ATOM   1477  CB  LEU A 184      -5.862 -13.816  -6.798  1.00 98.81           C  
ATOM   1478  O   LEU A 184      -9.088 -13.376  -6.742  1.00 98.81           O  
ATOM   1479  CG  LEU A 184      -4.532 -13.599  -6.074  1.00 98.81           C  
ATOM   1480  CD1 LEU A 184      -3.523 -12.937  -7.006  1.00 98.81           C  
ATOM   1481  CD2 LEU A 184      -4.738 -12.759  -4.817  1.00 98.81           C  
ATOM   1482  N   MET A 185      -8.453 -15.431  -7.458  1.00 98.74           N  
ATOM   1483  CA  MET A 185      -9.651 -15.522  -8.287  1.00 98.74           C  
ATOM   1484  C   MET A 185     -10.901 -15.656  -7.423  1.00 98.74           C  
ATOM   1485  CB  MET A 185      -9.551 -16.707  -9.249  1.00 98.74           C  
ATOM   1486  O   MET A 185     -11.970 -15.166  -7.791  1.00 98.74           O  
ATOM   1487  CG  MET A 185      -8.433 -16.575 -10.270  1.00 98.74           C  
ATOM   1488  SD  MET A 185      -8.458 -14.956 -11.134  1.00 98.74           S  
ATOM   1489  CE  MET A 185     -10.052 -15.075 -11.991  1.00 98.74           C  
ATOM   1490  N   PHE A 186     -10.751 -16.279  -6.290  1.00 98.81           N  
ATOM   1491  CA  PHE A 186     -11.825 -16.319  -5.306  1.00 98.81           C  
ATOM   1492  C   PHE A 186     -12.141 -14.920  -4.792  1.00 98.81           C  
ATOM   1493  CB  PHE A 186     -11.451 -17.236  -4.136  1.00 98.81           C  
ATOM   1494  O   PHE A 186     -13.306 -14.517  -4.749  1.00 98.81           O  
ATOM   1495  CG  PHE A 186     -12.415 -17.173  -2.983  1.00 98.81           C  
ATOM   1496  CD1 PHE A 186     -12.135 -16.394  -1.867  1.00 98.81           C  
ATOM   1497  CD2 PHE A 186     -13.602 -17.893  -3.015  1.00 98.81           C  
ATOM   1498  CE1 PHE A 186     -13.026 -16.334  -0.797  1.00 98.81           C  
ATOM   1499  CE2 PHE A 186     -14.497 -17.838  -1.950  1.00 98.81           C  
ATOM   1500  CZ  PHE A 186     -14.207 -17.059  -0.842  1.00 98.81           C  
ATOM   1501  N   GLN A 187     -11.143 -14.251  -4.357  1.00 98.79           N  
ATOM   1502  CA  GLN A 187     -11.339 -12.888  -3.875  1.00 98.79           C  
ATOM   1503  C   GLN A 187     -12.004 -12.019  -4.938  1.00 98.79           C  
ATOM   1504  CB  GLN A 187     -10.005 -12.271  -3.452  1.00 98.79           C  
ATOM   1505  O   GLN A 187     -12.947 -11.281  -4.644  1.00 98.79           O  
ATOM   1506  CG  GLN A 187     -10.137 -10.891  -2.823  1.00 98.79           C  
ATOM   1507  CD  GLN A 187      -8.813 -10.156  -2.736  1.00 98.79           C  
ATOM   1508  NE2 GLN A 187      -8.567  -9.510  -1.601  1.00 98.79           N  
ATOM   1509  OE1 GLN A 187      -8.018 -10.168  -3.680  1.00 98.79           O  
ATOM   1510  N   LYS A 188     -11.473 -12.085  -6.092  1.00 98.71           N  
ATOM   1511  CA  LYS A 188     -11.996 -11.277  -7.189  1.00 98.71           C  
ATOM   1512  C   LYS A 188     -13.476 -11.566  -7.428  1.00 98.71           C  
ATOM   1513  CB  LYS A 188     -11.200 -11.530  -8.470  1.00 98.71           C  
ATOM   1514  O   LYS A 188     -14.273 -10.643  -7.607  1.00 98.71           O  
ATOM   1515  CG  LYS A 188     -11.630 -10.667  -9.647  1.00 98.71           C  
ATOM   1516  CD  LYS A 188     -10.742 -10.898 -10.863  1.00 98.71           C  
ATOM   1517  CE  LYS A 188     -11.193 -10.061 -12.053  1.00 98.71           C  
ATOM   1518  NZ  LYS A 188     -10.343 -10.306 -13.256  1.00 98.71           N  
ATOM   1519  N   LYS A 189     -13.869 -12.756  -7.459  1.00 98.69           N  
ATOM   1520  CA  LYS A 189     -15.238 -13.181  -7.734  1.00 98.69           C  
ATOM   1521  C   LYS A 189     -16.190 -12.712  -6.637  1.00 98.69           C  
ATOM   1522  CB  LYS A 189     -15.311 -14.702  -7.876  1.00 98.69           C  
ATOM   1523  O   LYS A 189     -17.307 -12.276  -6.921  1.00 98.69           O  
ATOM   1524  CG  LYS A 189     -16.711 -15.232  -8.149  1.00 98.69           C  
ATOM   1525  CD  LYS A 189     -16.698 -16.731  -8.420  1.00 98.69           C  
ATOM   1526  CE  LYS A 189     -18.099 -17.263  -8.690  1.00 98.69           C  
ATOM   1527  NZ  LYS A 189     -18.080 -18.710  -9.061  1.00 98.69           N  
ATOM   1528  N   TYR A 190     -15.716 -12.706  -5.389  1.00 98.74           N  
ATOM   1529  CA  TYR A 190     -16.603 -12.430  -4.265  1.00 98.74           C  
ATOM   1530  C   TYR A 190     -16.221 -11.126  -3.575  1.00 98.74           C  
ATOM   1531  CB  TYR A 190     -16.569 -13.583  -3.258  1.00 98.74           C  
ATOM   1532  O   TYR A 190     -16.630 -10.875  -2.439  1.00 98.74           O  
ATOM   1533  CG  TYR A 190     -17.148 -14.872  -3.790  1.00 98.74           C  
ATOM   1534  CD1 TYR A 190     -18.521 -15.019  -3.970  1.00 98.74           C  
ATOM   1535  CD2 TYR A 190     -16.323 -15.944  -4.113  1.00 98.74           C  
ATOM   1536  CE1 TYR A 190     -19.060 -16.205  -4.459  1.00 98.74           C  
ATOM   1537  CE2 TYR A 190     -16.850 -17.135  -4.602  1.00 98.74           C  
ATOM   1538  OH  TYR A 190     -18.745 -18.432  -5.256  1.00 98.74           O  
ATOM   1539  CZ  TYR A 190     -18.217 -17.256  -4.772  1.00 98.74           C  
ATOM   1540  N   TYR A 191     -15.481 -10.362  -4.217  1.00 98.62           N  
ATOM   1541  CA  TYR A 191     -14.920  -9.157  -3.616  1.00 98.62           C  
ATOM   1542  C   TYR A 191     -16.021  -8.259  -3.065  1.00 98.62           C  
ATOM   1543  CB  TYR A 191     -14.081  -8.386  -4.640  1.00 98.62           C  
ATOM   1544  O   TYR A 191     -15.904  -7.733  -1.956  1.00 98.62           O  
ATOM   1545  CG  TYR A 191     -13.418  -7.153  -4.076  1.00 98.62           C  
ATOM   1546  CD1 TYR A 191     -13.947  -5.885  -4.309  1.00 98.62           C  
ATOM   1547  CD2 TYR A 191     -12.262  -7.252  -3.309  1.00 98.62           C  
ATOM   1548  CE1 TYR A 191     -13.338  -4.746  -3.794  1.00 98.62           C  
ATOM   1549  CE2 TYR A 191     -11.645  -6.119  -2.789  1.00 98.62           C  
ATOM   1550  OH  TYR A 191     -11.584  -3.748  -2.522  1.00 98.62           O  
ATOM   1551  CZ  TYR A 191     -12.190  -4.873  -3.035  1.00 98.62           C  
ATOM   1552  N   LEU A 192     -17.113  -8.092  -3.792  1.00 97.86           N  
ATOM   1553  CA  LEU A 192     -18.155  -7.141  -3.421  1.00 97.86           C  
ATOM   1554  C   LEU A 192     -18.947  -7.643  -2.218  1.00 97.86           C  
ATOM   1555  CB  LEU A 192     -19.100  -6.895  -4.601  1.00 97.86           C  
ATOM   1556  O   LEU A 192     -19.689  -6.881  -1.596  1.00 97.86           O  
ATOM   1557  CG  LEU A 192     -18.506  -6.157  -5.802  1.00 97.86           C  
ATOM   1558  CD1 LEU A 192     -19.566  -5.961  -6.881  1.00 97.86           C  
ATOM   1559  CD2 LEU A 192     -17.921  -4.816  -5.370  1.00 97.86           C  
ATOM   1560  N   ILE A 193     -18.710  -8.869  -1.862  1.00 98.43           N  
ATOM   1561  CA  ILE A 193     -19.290  -9.429  -0.645  1.00 98.43           C  
ATOM   1562  C   ILE A 193     -18.260  -9.390   0.482  1.00 98.43           C  
ATOM   1563  CB  ILE A 193     -19.784 -10.876  -0.869  1.00 98.43           C  
ATOM   1564  O   ILE A 193     -18.560  -8.936   1.589  1.00 98.43           O  
ATOM   1565  CG1 ILE A 193     -20.901 -10.902  -1.919  1.00 98.43           C  
ATOM   1566  CG2 ILE A 193     -20.257 -11.495   0.449  1.00 98.43           C  
ATOM   1567  CD1 ILE A 193     -21.287 -12.301  -2.377  1.00 98.43           C  
ATOM   1568  N   LEU A 194     -17.062  -9.806   0.199  1.00 98.58           N  
ATOM   1569  CA  LEU A 194     -15.986  -9.910   1.179  1.00 98.58           C  
ATOM   1570  C   LEU A 194     -15.601  -8.534   1.711  1.00 98.58           C  
ATOM   1571  CB  LEU A 194     -14.763 -10.593   0.562  1.00 98.58           C  
ATOM   1572  O   LEU A 194     -15.437  -8.355   2.920  1.00 98.58           O  
ATOM   1573  CG  LEU A 194     -14.919 -12.072   0.205  1.00 98.58           C  
ATOM   1574  CD1 LEU A 194     -13.708 -12.558  -0.583  1.00 98.58           C  
ATOM   1575  CD2 LEU A 194     -15.115 -12.908   1.466  1.00 98.58           C  
ATOM   1576  N   MET A 195     -15.564  -7.595   0.798  1.00 98.28           N  
ATOM   1577  CA  MET A 195     -15.045  -6.280   1.162  1.00 98.28           C  
ATOM   1578  C   MET A 195     -15.947  -5.604   2.189  1.00 98.28           C  
ATOM   1579  CB  MET A 195     -14.907  -5.394  -0.077  1.00 98.28           C  
ATOM   1580  O   MET A 195     -15.480  -5.171   3.244  1.00 98.28           O  
ATOM   1581  CG  MET A 195     -14.404  -3.991   0.225  1.00 98.28           C  
ATOM   1582  SD  MET A 195     -15.736  -2.882   0.827  1.00 98.28           S  
ATOM   1583  CE  MET A 195     -16.695  -2.677  -0.700  1.00 98.28           C  
ATOM   1584  N   PRO A 196     -17.216  -5.361   1.882  1.00 98.25           N  
ATOM   1585  CA  PRO A 196     -18.009  -4.668   2.899  1.00 98.25           C  
ATOM   1586  C   PRO A 196     -18.042  -5.413   4.232  1.00 98.25           C  
ATOM   1587  CB  PRO A 196     -19.405  -4.605   2.275  1.00 98.25           C  
ATOM   1588  O   PRO A 196     -18.144  -4.788   5.290  1.00 98.25           O  
ATOM   1589  CG  PRO A 196     -19.392  -5.646   1.203  1.00 98.25           C  
ATOM   1590  CD  PRO A 196     -17.991  -5.772   0.678  1.00 98.25           C  
ATOM   1591  N   PHE A 197     -17.973  -6.724   4.159  1.00 98.66           N  
ATOM   1592  CA  PHE A 197     -17.974  -7.533   5.372  1.00 98.66           C  
ATOM   1593  C   PHE A 197     -16.686  -7.328   6.160  1.00 98.66           C  
ATOM   1594  CB  PHE A 197     -18.150  -9.016   5.031  1.00 98.66           C  
ATOM   1595  O   PHE A 197     -16.725  -7.040   7.359  1.00 98.66           O  
ATOM   1596  CG  PHE A 197     -18.172  -9.918   6.235  1.00 98.66           C  
ATOM   1597  CD1 PHE A 197     -17.075 -10.713   6.546  1.00 98.66           C  
ATOM   1598  CD2 PHE A 197     -19.289  -9.970   7.058  1.00 98.66           C  
ATOM   1599  CE1 PHE A 197     -17.092 -11.548   7.661  1.00 98.66           C  
ATOM   1600  CE2 PHE A 197     -19.314 -10.803   8.173  1.00 98.66           C  
ATOM   1601  CZ  PHE A 197     -18.215 -11.592   8.472  1.00 98.66           C  
ATOM   1602  N   MET A 198     -15.521  -7.404   5.530  1.00 98.62           N  
ATOM   1603  CA  MET A 198     -14.225  -7.390   6.204  1.00 98.62           C  
ATOM   1604  C   MET A 198     -13.799  -5.964   6.536  1.00 98.62           C  
ATOM   1605  CB  MET A 198     -13.161  -8.065   5.336  1.00 98.62           C  
ATOM   1606  O   MET A 198     -13.121  -5.732   7.538  1.00 98.62           O  
ATOM   1607  CG  MET A 198     -13.354  -9.565   5.186  1.00 98.62           C  
ATOM   1608  SD  MET A 198     -11.995 -10.358   4.240  1.00 98.62           S  
ATOM   1609  CE  MET A 198     -12.550 -12.085   4.270  1.00 98.62           C  
ATOM   1610  N   CYS A 199     -14.188  -5.001   5.739  1.00 98.59           N  
ATOM   1611  CA  CYS A 199     -13.710  -3.635   5.919  1.00 98.59           C  
ATOM   1612  C   CYS A 199     -14.677  -2.827   6.776  1.00 98.59           C  
ATOM   1613  CB  CYS A 199     -13.519  -2.950   4.566  1.00 98.59           C  
ATOM   1614  O   CYS A 199     -14.262  -1.925   7.506  1.00 98.59           O  
ATOM   1615  SG  CYS A 199     -12.857  -1.274   4.685  1.00 98.59           S  
ATOM   1616  N   PHE A 200     -16.000  -3.175   6.818  1.00 98.67           N  
ATOM   1617  CA  PHE A 200     -16.959  -2.302   7.485  1.00 98.67           C  
ATOM   1618  C   PHE A 200     -17.743  -3.068   8.543  1.00 98.67           C  
ATOM   1619  CB  PHE A 200     -17.920  -1.680   6.467  1.00 98.67           C  
ATOM   1620  O   PHE A 200     -17.740  -2.695   9.718  1.00 98.67           O  
ATOM   1621  CG  PHE A 200     -17.240  -0.808   5.445  1.00 98.67           C  
ATOM   1622  CD1 PHE A 200     -16.701   0.420   5.807  1.00 98.67           C  
ATOM   1623  CD2 PHE A 200     -17.141  -1.218   4.122  1.00 98.67           C  
ATOM   1624  CE1 PHE A 200     -16.072   1.229   4.863  1.00 98.67           C  
ATOM   1625  CE2 PHE A 200     -16.514  -0.415   3.173  1.00 98.67           C  
ATOM   1626  CZ  PHE A 200     -15.981   0.808   3.546  1.00 98.67           C  
ATOM   1627  N   PHE A 201     -18.333  -4.148   8.185  1.00 98.74           N  
ATOM   1628  CA  PHE A 201     -19.201  -4.844   9.127  1.00 98.74           C  
ATOM   1629  C   PHE A 201     -18.393  -5.420  10.284  1.00 98.74           C  
ATOM   1630  CB  PHE A 201     -19.977  -5.961   8.422  1.00 98.74           C  
ATOM   1631  O   PHE A 201     -18.686  -5.145  11.450  1.00 98.74           O  
ATOM   1632  CG  PHE A 201     -20.849  -6.770   9.344  1.00 98.74           C  
ATOM   1633  CD1 PHE A 201     -20.474  -8.050   9.734  1.00 98.74           C  
ATOM   1634  CD2 PHE A 201     -22.045  -6.250   9.821  1.00 98.74           C  
ATOM   1635  CE1 PHE A 201     -21.279  -8.801  10.587  1.00 98.74           C  
ATOM   1636  CE2 PHE A 201     -22.856  -6.994  10.674  1.00 98.74           C  
ATOM   1637  CZ  PHE A 201     -22.471  -8.270  11.055  1.00 98.74           C  
ATOM   1638  N   LEU A 202     -17.385  -6.282  10.001  1.00 98.58           N  
ATOM   1639  CA  LEU A 202     -16.614  -6.968  11.032  1.00 98.58           C  
ATOM   1640  C   LEU A 202     -15.916  -5.966  11.946  1.00 98.58           C  
ATOM   1641  CB  LEU A 202     -15.580  -7.901  10.395  1.00 98.58           C  
ATOM   1642  O   LEU A 202     -16.009  -6.068  13.171  1.00 98.58           O  
ATOM   1643  CG  LEU A 202     -14.919  -8.917  11.328  1.00 98.58           C  
ATOM   1644  CD1 LEU A 202     -15.961  -9.881  11.886  1.00 98.58           C  
ATOM   1645  CD2 LEU A 202     -13.818  -9.677  10.597  1.00 98.58           C  
ATOM   1646  N   PRO A 203     -15.234  -4.994  11.345  1.00 98.69           N  
ATOM   1647  CA  PRO A 203     -14.561  -4.011  12.197  1.00 98.69           C  
ATOM   1648  C   PRO A 203     -15.523  -3.287  13.135  1.00 98.69           C  
ATOM   1649  CB  PRO A 203     -13.941  -3.038  11.192  1.00 98.69           C  
ATOM   1650  O   PRO A 203     -15.132  -2.878  14.231  1.00 98.69           O  
ATOM   1651  CG  PRO A 203     -13.634  -3.873   9.991  1.00 98.69           C  
ATOM   1652  CD  PRO A 203     -14.750  -4.859   9.797  1.00 98.69           C  
ATOM   1653  N   THR A 204     -16.765  -3.100  12.762  1.00 98.87           N  
ATOM   1654  CA  THR A 204     -17.785  -2.434  13.564  1.00 98.87           C  
ATOM   1655  C   THR A 204     -18.366  -3.390  14.603  1.00 98.87           C  
ATOM   1656  CB  THR A 204     -18.918  -1.881  12.681  1.00 98.87           C  
ATOM   1657  O   THR A 204     -18.498  -3.035  15.776  1.00 98.87           O  
ATOM   1658  CG2 THR A 204     -19.989  -1.196  13.524  1.00 98.87           C  
ATOM   1659  OG1 THR A 204     -18.374  -0.931  11.756  1.00 98.87           O  
ATOM   1660  N   TRP A 205     -18.664  -4.557  14.248  1.00 98.84           N  
ATOM   1661  CA  TRP A 205     -19.333  -5.554  15.077  1.00 98.84           C  
ATOM   1662  C   TRP A 205     -18.444  -5.979  16.241  1.00 98.84           C  
ATOM   1663  CB  TRP A 205     -19.720  -6.778  14.242  1.00 98.84           C  
ATOM   1664  O   TRP A 205     -18.921  -6.143  17.367  1.00 98.84           O  
ATOM   1665  CG  TRP A 205     -20.365  -7.876  15.032  1.00 98.84           C  
ATOM   1666  CD1 TRP A 205     -21.647  -7.905  15.508  1.00 98.84           C  
ATOM   1667  CD2 TRP A 205     -19.756  -9.103  15.444  1.00 98.84           C  
ATOM   1668  CE2 TRP A 205     -20.728  -9.831  16.166  1.00 98.84           C  
ATOM   1669  CE3 TRP A 205     -18.481  -9.660  15.272  1.00 98.84           C  
ATOM   1670  NE1 TRP A 205     -21.871  -9.079  16.190  1.00 98.84           N  
ATOM   1671  CH2 TRP A 205     -19.209 -11.609  16.532  1.00 98.84           C  
ATOM   1672  CZ2 TRP A 205     -20.464 -11.088  16.716  1.00 98.84           C  
ATOM   1673  CZ3 TRP A 205     -18.221 -10.911  15.820  1.00 98.84           C  
ATOM   1674  N   ILE A 206     -17.221  -6.137  16.117  1.00 98.78           N  
ATOM   1675  CA  ILE A 206     -16.294  -6.709  17.087  1.00 98.78           C  
ATOM   1676  C   ILE A 206     -16.226  -5.817  18.324  1.00 98.78           C  
ATOM   1677  CB  ILE A 206     -14.884  -6.892  16.481  1.00 98.78           C  
ATOM   1678  O   ILE A 206     -16.415  -6.288  19.448  1.00 98.78           O  
ATOM   1679  CG1 ILE A 206     -14.876  -8.063  15.492  1.00 98.78           C  
ATOM   1680  CG2 ILE A 206     -13.844  -7.101  17.586  1.00 98.78           C  
ATOM   1681  CD1 ILE A 206     -13.552  -8.248  14.762  1.00 98.78           C  
ATOM   1682  N   PRO A 207     -15.990  -4.513  18.231  1.00 98.79           N  
ATOM   1683  CA  PRO A 207     -15.975  -3.677  19.434  1.00 98.79           C  
ATOM   1684  C   PRO A 207     -17.322  -3.653  20.153  1.00 98.79           C  
ATOM   1685  CB  PRO A 207     -15.618  -2.290  18.896  1.00 98.79           C  
ATOM   1686  O   PRO A 207     -17.368  -3.609  21.385  1.00 98.79           O  
ATOM   1687  CG  PRO A 207     -14.886  -2.552  17.619  1.00 98.79           C  
ATOM   1688  CD  PRO A 207     -15.470  -3.778  16.978  1.00 98.79           C  
ATOM   1689  N   VAL A 208     -18.368  -3.750  19.351  1.00 98.79           N  
ATOM   1690  CA  VAL A 208     -19.708  -3.739  19.929  1.00 98.79           C  
ATOM   1691  C   VAL A 208     -19.918  -4.996  20.770  1.00 98.79           C  
ATOM   1692  CB  VAL A 208     -20.796  -3.641  18.836  1.00 98.79           C  
ATOM   1693  O   VAL A 208     -20.388  -4.917  21.908  1.00 98.79           O  
ATOM   1694  CG1 VAL A 208     -22.186  -3.837  19.439  1.00 98.79           C  
ATOM   1695  CG2 VAL A 208     -20.707  -2.298  18.114  1.00 98.79           C  
ATOM   1696  N   TYR A 209     -19.491  -6.047  20.267  1.00 98.74           N  
ATOM   1697  CA  TYR A 209     -19.737  -7.344  20.888  1.00 98.74           C  
ATOM   1698  C   TYR A 209     -18.749  -7.604  22.018  1.00 98.74           C  
ATOM   1699  CB  TYR A 209     -19.647  -8.464  19.847  1.00 98.74           C  
ATOM   1700  O   TYR A 209     -19.131  -8.086  23.086  1.00 98.74           O  
ATOM   1701  CG  TYR A 209     -20.014  -9.825  20.387  1.00 98.74           C  
ATOM   1702  CD1 TYR A 209     -19.030 -10.756  20.711  1.00 98.74           C  
ATOM   1703  CD2 TYR A 209     -21.345 -10.183  20.573  1.00 98.74           C  
ATOM   1704  CE1 TYR A 209     -19.364 -12.012  21.207  1.00 98.74           C  
ATOM   1705  CE2 TYR A 209     -21.690 -11.436  21.068  1.00 98.74           C  
ATOM   1706  OH  TYR A 209     -21.030 -13.584  21.873  1.00 98.74           O  
ATOM   1707  CZ  TYR A 209     -20.694 -12.342  21.382  1.00 98.74           C  
ATOM   1708  N   PHE A 210     -17.521  -7.281  21.896  1.00 98.67           N  
ATOM   1709  CA  PHE A 210     -16.501  -7.770  22.816  1.00 98.67           C  
ATOM   1710  C   PHE A 210     -16.238  -6.754  23.921  1.00 98.67           C  
ATOM   1711  CB  PHE A 210     -15.201  -8.079  22.066  1.00 98.67           C  
ATOM   1712  O   PHE A 210     -15.913  -7.127  25.050  1.00 98.67           O  
ATOM   1713  CG  PHE A 210     -15.227  -9.385  21.320  1.00 98.67           C  
ATOM   1714  CD1 PHE A 210     -15.099 -10.591  21.997  1.00 98.67           C  
ATOM   1715  CD2 PHE A 210     -15.379  -9.407  19.940  1.00 98.67           C  
ATOM   1716  CE1 PHE A 210     -15.122 -11.802  21.309  1.00 98.67           C  
ATOM   1717  CE2 PHE A 210     -15.403 -10.613  19.245  1.00 98.67           C  
ATOM   1718  CZ  PHE A 210     -15.274 -11.809  19.931  1.00 98.67           C  
ATOM   1719  N   TRP A 211     -16.356  -5.484  23.597  1.00 98.54           N  
ATOM   1720  CA  TRP A 211     -16.073  -4.608  24.730  1.00 98.54           C  
ATOM   1721  C   TRP A 211     -17.161  -3.551  24.885  1.00 98.54           C  
ATOM   1722  CB  TRP A 211     -14.709  -3.934  24.561  1.00 98.54           C  
ATOM   1723  O   TRP A 211     -16.939  -2.510  25.509  1.00 98.54           O  
ATOM   1724  CG  TRP A 211     -14.545  -3.208  23.259  1.00 98.54           C  
ATOM   1725  CD1 TRP A 211     -14.886  -1.911  22.990  1.00 98.54           C  
ATOM   1726  CD2 TRP A 211     -14.004  -3.740  22.046  1.00 98.54           C  
ATOM   1727  CE2 TRP A 211     -14.046  -2.709  21.082  1.00 98.54           C  
ATOM   1728  CE3 TRP A 211     -13.485  -4.990  21.681  1.00 98.54           C  
ATOM   1729  NE1 TRP A 211     -14.588  -1.605  21.683  1.00 98.54           N  
ATOM   1730  CH2 TRP A 211     -13.087  -4.122  19.444  1.00 98.54           C  
ATOM   1731  CZ2 TRP A 211     -13.589  -2.890  19.774  1.00 98.54           C  
ATOM   1732  CZ3 TRP A 211     -13.031  -5.168  20.380  1.00 98.54           C  
ATOM   1733  N   GLY A 212     -18.362  -3.851  24.274  1.00 98.47           N  
ATOM   1734  CA  GLY A 212     -19.594  -3.113  24.506  1.00 98.47           C  
ATOM   1735  C   GLY A 212     -19.549  -1.693  23.973  1.00 98.47           C  
ATOM   1736  O   GLY A 212     -20.104  -0.778  24.584  1.00 98.47           O  
ATOM   1737  N   GLU A 213     -18.921  -1.416  22.897  1.00 98.73           N  
ATOM   1738  CA  GLU A 213     -18.934  -0.121  22.223  1.00 98.73           C  
ATOM   1739  C   GLU A 213     -20.281   0.138  21.553  1.00 98.73           C  
ATOM   1740  CB  GLU A 213     -17.808  -0.041  21.189  1.00 98.73           C  
ATOM   1741  O   GLU A 213     -20.996  -0.802  21.201  1.00 98.73           O  
ATOM   1742  CG  GLU A 213     -17.650   1.335  20.557  1.00 98.73           C  
ATOM   1743  CD  GLU A 213     -17.382   2.434  21.572  1.00 98.73           C  
ATOM   1744  OE1 GLU A 213     -18.352   2.997  22.128  1.00 98.73           O  
ATOM   1745  OE2 GLU A 213     -16.192   2.735  21.814  1.00 98.73           O  
ATOM   1746  N   THR A 214     -20.638   1.416  21.417  1.00 98.75           N  
ATOM   1747  CA  THR A 214     -21.846   1.710  20.655  1.00 98.75           C  
ATOM   1748  C   THR A 214     -21.622   1.453  19.167  1.00 98.75           C  
ATOM   1749  CB  THR A 214     -22.299   3.166  20.865  1.00 98.75           C  
ATOM   1750  O   THR A 214     -20.502   1.588  18.670  1.00 98.75           O  
ATOM   1751  CG2 THR A 214     -22.480   3.477  22.347  1.00 98.75           C  
ATOM   1752  OG1 THR A 214     -21.312   4.051  20.320  1.00 98.75           O  
ATOM   1753  N   TRP A 215     -22.742   1.146  18.466  1.00 98.75           N  
ATOM   1754  CA  TRP A 215     -22.662   0.944  17.023  1.00 98.75           C  
ATOM   1755  C   TRP A 215     -22.147   2.198  16.325  1.00 98.75           C  
ATOM   1756  CB  TRP A 215     -24.030   0.555  16.458  1.00 98.75           C  
ATOM   1757  O   TRP A 215     -21.331   2.113  15.405  1.00 98.75           O  
ATOM   1758  CG  TRP A 215     -24.443  -0.851  16.776  1.00 98.75           C  
ATOM   1759  CD1 TRP A 215     -25.277  -1.258  17.781  1.00 98.75           C  
ATOM   1760  CD2 TRP A 215     -24.037  -2.037  16.087  1.00 98.75           C  
ATOM   1761  CE2 TRP A 215     -24.664  -3.129  16.728  1.00 98.75           C  
ATOM   1762  CE3 TRP A 215     -23.204  -2.284  14.987  1.00 98.75           C  
ATOM   1763  NE1 TRP A 215     -25.413  -2.626  17.757  1.00 98.75           N  
ATOM   1764  CH2 TRP A 215     -23.662  -4.661  15.228  1.00 98.75           C  
ATOM   1765  CZ2 TRP A 215     -24.482  -4.448  16.305  1.00 98.75           C  
ATOM   1766  CZ3 TRP A 215     -23.025  -3.597  14.568  1.00 98.75           C  
ATOM   1767  N   HIS A 216     -22.512   3.242  16.812  1.00 98.67           N  
ATOM   1768  CA  HIS A 216     -22.177   4.534  16.225  1.00 98.67           C  
ATOM   1769  C   HIS A 216     -20.680   4.809  16.315  1.00 98.67           C  
ATOM   1770  CB  HIS A 216     -22.959   5.654  16.915  1.00 98.67           C  
ATOM   1771  O   HIS A 216     -20.037   5.105  15.305  1.00 98.67           O  
ATOM   1772  CG  HIS A 216     -22.825   6.983  16.241  1.00 98.67           C  
ATOM   1773  CD2 HIS A 216     -22.164   8.105  16.612  1.00 98.67           C  
ATOM   1774  ND1 HIS A 216     -23.420   7.267  15.032  1.00 98.67           N  
ATOM   1775  CE1 HIS A 216     -23.130   8.510  14.687  1.00 98.67           C  
ATOM   1776  NE2 HIS A 216     -22.369   9.041  15.629  1.00 98.67           N  
ATOM   1777  N   ASN A 217     -20.031   4.739  17.492  1.00 98.80           N  
ATOM   1778  CA  ASN A 217     -18.599   4.949  17.675  1.00 98.80           C  
ATOM   1779  C   ASN A 217     -17.779   3.898  16.932  1.00 98.80           C  
ATOM   1780  CB  ASN A 217     -18.242   4.947  19.163  1.00 98.80           C  
ATOM   1781  O   ASN A 217     -16.791   4.228  16.274  1.00 98.80           O  
ATOM   1782  CG  ASN A 217     -18.609   6.245  19.854  1.00 98.80           C  
ATOM   1783  ND2 ASN A 217     -18.433   6.287  21.170  1.00 98.80           N  
ATOM   1784  OD1 ASN A 217     -19.048   7.202  19.211  1.00 98.80           O  
ATOM   1785  N   ALA A 218     -18.257   2.689  17.011  1.00 98.77           N  
ATOM   1786  CA  ALA A 218     -17.526   1.595  16.377  1.00 98.77           C  
ATOM   1787  C   ALA A 218     -17.483   1.770  14.862  1.00 98.77           C  
ATOM   1788  CB  ALA A 218     -18.158   0.253  16.737  1.00 98.77           C  
ATOM   1789  O   ALA A 218     -16.430   1.605  14.241  1.00 98.77           O  
ATOM   1790  N   TYR A 219     -18.548   2.119  14.281  1.00 98.85           N  
ATOM   1791  CA  TYR A 219     -18.636   2.250  12.831  1.00 98.85           C  
ATOM   1792  C   TYR A 219     -17.784   3.413  12.335  1.00 98.85           C  
ATOM   1793  CB  TYR A 219     -20.091   2.447  12.396  1.00 98.85           C  
ATOM   1794  O   TYR A 219     -16.978   3.252  11.416  1.00 98.85           O  
ATOM   1795  CG  TYR A 219     -20.254   2.696  10.916  1.00 98.85           C  
ATOM   1796  CD1 TYR A 219     -20.616   3.953  10.437  1.00 98.85           C  
ATOM   1797  CD2 TYR A 219     -20.048   1.675   9.995  1.00 98.85           C  
ATOM   1798  CE1 TYR A 219     -20.770   4.186   9.075  1.00 98.85           C  
ATOM   1799  CE2 TYR A 219     -20.198   1.897   8.630  1.00 98.85           C  
ATOM   1800  OH  TYR A 219     -20.709   3.380   6.830  1.00 98.85           O  
ATOM   1801  CZ  TYR A 219     -20.559   3.154   8.180  1.00 98.85           C  
ATOM   1802  N   PHE A 220     -17.912   4.603  12.883  1.00 98.87           N  
ATOM   1803  CA  PHE A 220     -17.232   5.788  12.373  1.00 98.87           C  
ATOM   1804  C   PHE A 220     -15.746   5.747  12.709  1.00 98.87           C  
ATOM   1805  CB  PHE A 220     -17.865   7.060  12.944  1.00 98.87           C  
ATOM   1806  O   PHE A 220     -14.923   6.298  11.976  1.00 98.87           O  
ATOM   1807  CG  PHE A 220     -19.063   7.542  12.172  1.00 98.87           C  
ATOM   1808  CD1 PHE A 220     -18.906   8.229  10.975  1.00 98.87           C  
ATOM   1809  CD2 PHE A 220     -20.348   7.307  12.644  1.00 98.87           C  
ATOM   1810  CE1 PHE A 220     -20.013   8.676  10.258  1.00 98.87           C  
ATOM   1811  CE2 PHE A 220     -21.460   7.751  11.933  1.00 98.87           C  
ATOM   1812  CZ  PHE A 220     -21.290   8.436  10.741  1.00 98.87           C  
ATOM   1813  N   VAL A 221     -15.370   5.038  13.831  1.00 98.89           N  
ATOM   1814  CA  VAL A 221     -13.965   5.016  14.224  1.00 98.89           C  
ATOM   1815  C   VAL A 221     -13.265   3.823  13.578  1.00 98.89           C  
ATOM   1816  CB  VAL A 221     -13.806   4.959  15.760  1.00 98.89           C  
ATOM   1817  O   VAL A 221     -12.309   3.993  12.817  1.00 98.89           O  
ATOM   1818  CG1 VAL A 221     -12.337   4.792  16.145  1.00 98.89           C  
ATOM   1819  CG2 VAL A 221     -14.391   6.215  16.404  1.00 98.89           C  
ATOM   1820  N   ALA A 222     -13.729   2.638  13.794  1.00 98.70           N  
ATOM   1821  CA  ALA A 222     -13.026   1.420  13.400  1.00 98.70           C  
ATOM   1822  C   ALA A 222     -13.243   1.116  11.920  1.00 98.70           C  
ATOM   1823  CB  ALA A 222     -13.484   0.241  14.255  1.00 98.70           C  
ATOM   1824  O   ALA A 222     -12.482   0.355  11.318  1.00 98.70           O  
ATOM   1825  N   ALA A 223     -14.257   1.706  11.303  1.00 98.68           N  
ATOM   1826  CA  ALA A 223     -14.539   1.415   9.900  1.00 98.68           C  
ATOM   1827  C   ALA A 223     -14.237   2.622   9.017  1.00 98.68           C  
ATOM   1828  CB  ALA A 223     -15.994   0.985   9.728  1.00 98.68           C  
ATOM   1829  O   ALA A 223     -13.306   2.591   8.209  1.00 98.68           O  
ATOM   1830  N   ILE A 224     -14.880   3.762   9.208  1.00 98.84           N  
ATOM   1831  CA  ILE A 224     -14.806   4.881   8.276  1.00 98.84           C  
ATOM   1832  C   ILE A 224     -13.475   5.610   8.449  1.00 98.84           C  
ATOM   1833  CB  ILE A 224     -15.983   5.861   8.474  1.00 98.84           C  
ATOM   1834  O   ILE A 224     -12.730   5.793   7.484  1.00 98.84           O  
ATOM   1835  CG1 ILE A 224     -17.318   5.150   8.222  1.00 98.84           C  
ATOM   1836  CG2 ILE A 224     -15.831   7.081   7.561  1.00 98.84           C  
ATOM   1837  CD1 ILE A 224     -17.459   4.579   6.818  1.00 98.84           C  
ATOM   1838  N   PHE A 225     -13.195   6.084   9.691  1.00 98.89           N  
ATOM   1839  CA  PHE A 225     -11.953   6.812   9.926  1.00 98.89           C  
ATOM   1840  C   PHE A 225     -10.746   5.954   9.565  1.00 98.89           C  
ATOM   1841  CB  PHE A 225     -11.860   7.261  11.388  1.00 98.89           C  
ATOM   1842  O   PHE A 225      -9.858   6.399   8.835  1.00 98.89           O  
ATOM   1843  CG  PHE A 225     -10.521   7.836  11.762  1.00 98.89           C  
ATOM   1844  CD1 PHE A 225      -9.692   7.176  12.661  1.00 98.89           C  
ATOM   1845  CD2 PHE A 225     -10.090   9.037  11.214  1.00 98.89           C  
ATOM   1846  CE1 PHE A 225      -8.452   7.705  13.009  1.00 98.89           C  
ATOM   1847  CE2 PHE A 225      -8.852   9.573  11.557  1.00 98.89           C  
ATOM   1848  CZ  PHE A 225      -8.035   8.906  12.455  1.00 98.89           C  
ATOM   1849  N   ARG A 226     -10.768   4.724  10.056  1.00 98.78           N  
ATOM   1850  CA  ARG A 226      -9.647   3.824   9.806  1.00 98.78           C  
ATOM   1851  C   ARG A 226      -9.429   3.624   8.310  1.00 98.78           C  
ATOM   1852  CB  ARG A 226      -9.878   2.474  10.487  1.00 98.78           C  
ATOM   1853  O   ARG A 226      -8.294   3.665   7.831  1.00 98.78           O  
ATOM   1854  CG  ARG A 226      -8.762   1.468  10.256  1.00 98.78           C  
ATOM   1855  CD  ARG A 226      -9.015   0.620   9.017  1.00 98.78           C  
ATOM   1856  NE  ARG A 226     -10.318  -0.038   9.070  1.00 98.78           N  
ATOM   1857  NH1 ARG A 226      -9.555  -2.070   8.281  1.00 98.78           N  
ATOM   1858  NH2 ARG A 226     -11.769  -1.798   8.808  1.00 98.78           N  
ATOM   1859  CZ  ARG A 226     -10.544  -1.301   8.720  1.00 98.78           C  
ATOM   1860  N   HIS A 227     -10.457   3.404   7.583  1.00 98.74           N  
ATOM   1861  CA  HIS A 227     -10.357   3.176   6.145  1.00 98.74           C  
ATOM   1862  C   HIS A 227      -9.777   4.394   5.434  1.00 98.74           C  
ATOM   1863  CB  HIS A 227     -11.729   2.831   5.561  1.00 98.74           C  
ATOM   1864  O   HIS A 227      -8.828   4.269   4.656  1.00 98.74           O  
ATOM   1865  CG  HIS A 227     -11.769   2.861   4.066  1.00 98.74           C  
ATOM   1866  CD2 HIS A 227     -12.454   3.656   3.211  1.00 98.74           C  
ATOM   1867  ND1 HIS A 227     -11.040   1.991   3.285  1.00 98.74           N  
ATOM   1868  CE1 HIS A 227     -11.276   2.251   2.010  1.00 98.74           C  
ATOM   1869  NE2 HIS A 227     -12.130   3.257   1.938  1.00 98.74           N  
ATOM   1870  N   VAL A 228     -10.361   5.529   5.688  1.00 98.84           N  
ATOM   1871  CA  VAL A 228      -9.956   6.752   5.002  1.00 98.84           C  
ATOM   1872  C   VAL A 228      -8.507   7.085   5.353  1.00 98.84           C  
ATOM   1873  CB  VAL A 228     -10.878   7.937   5.364  1.00 98.84           C  
ATOM   1874  O   VAL A 228      -7.730   7.492   4.486  1.00 98.84           O  
ATOM   1875  CG1 VAL A 228     -10.311   9.248   4.820  1.00 98.84           C  
ATOM   1876  CG2 VAL A 228     -12.288   7.698   4.828  1.00 98.84           C  
ATOM   1877  N   PHE A 229      -8.225   6.877   6.624  1.00 98.76           N  
ATOM   1878  CA  PHE A 229      -6.847   7.123   7.034  1.00 98.76           C  
ATOM   1879  C   PHE A 229      -5.889   6.191   6.302  1.00 98.76           C  
ATOM   1880  CB  PHE A 229      -6.697   6.946   8.549  1.00 98.76           C  
ATOM   1881  O   PHE A 229      -4.854   6.629   5.797  1.00 98.76           O  
ATOM   1882  CG  PHE A 229      -5.367   7.404   9.084  1.00 98.76           C  
ATOM   1883  CD1 PHE A 229      -4.346   6.492   9.320  1.00 98.76           C  
ATOM   1884  CD2 PHE A 229      -5.139   8.747   9.352  1.00 98.76           C  
ATOM   1885  CE1 PHE A 229      -3.114   6.913   9.815  1.00 98.76           C  
ATOM   1886  CE2 PHE A 229      -3.911   9.176   9.848  1.00 98.76           C  
ATOM   1887  CZ  PHE A 229      -2.900   8.257  10.079  1.00 98.76           C  
ATOM   1888  N   THR A 230      -6.167   4.891   6.296  1.00 98.65           N  
ATOM   1889  CA  THR A 230      -5.373   3.909   5.567  1.00 98.65           C  
ATOM   1890  C   THR A 230      -5.225   4.312   4.103  1.00 98.65           C  
ATOM   1891  CB  THR A 230      -6.001   2.506   5.655  1.00 98.65           C  
ATOM   1892  O   THR A 230      -4.125   4.269   3.549  1.00 98.65           O  
ATOM   1893  CG2 THR A 230      -5.176   1.484   4.880  1.00 98.65           C  
ATOM   1894  OG1 THR A 230      -6.070   2.105   7.029  1.00 98.65           O  
ATOM   1895  N   LEU A 231      -6.327   4.737   3.480  1.00 98.50           N  
ATOM   1896  CA  LEU A 231      -6.344   5.139   2.078  1.00 98.50           C  
ATOM   1897  C   LEU A 231      -5.401   6.314   1.838  1.00 98.50           C  
ATOM   1898  CB  LEU A 231      -7.764   5.513   1.644  1.00 98.50           C  
ATOM   1899  O   LEU A 231      -4.602   6.292   0.898  1.00 98.50           O  
ATOM   1900  CG  LEU A 231      -7.936   5.949   0.188  1.00 98.50           C  
ATOM   1901  CD1 LEU A 231      -7.525   4.822  -0.754  1.00 98.50           C  
ATOM   1902  CD2 LEU A 231      -9.375   6.376  -0.076  1.00 98.50           C  
ATOM   1903  N   ASN A 232      -5.396   7.291   2.672  1.00 98.62           N  
ATOM   1904  CA  ASN A 232      -4.572   8.480   2.486  1.00 98.62           C  
ATOM   1905  C   ASN A 232      -3.088   8.166   2.652  1.00 98.62           C  
ATOM   1906  CB  ASN A 232      -4.993   9.583   3.460  1.00 98.62           C  
ATOM   1907  O   ASN A 232      -2.246   8.734   1.953  1.00 98.62           O  
ATOM   1908  CG  ASN A 232      -6.119  10.441   2.919  1.00 98.62           C  
ATOM   1909  ND2 ASN A 232      -7.342  10.154   3.349  1.00 98.62           N  
ATOM   1910  OD1 ASN A 232      -5.892  11.354   2.120  1.00 98.62           O  
ATOM   1911  N   MET A 233      -2.822   7.261   3.574  1.00 98.09           N  
ATOM   1912  CA  MET A 233      -1.424   6.875   3.747  1.00 98.09           C  
ATOM   1913  C   MET A 233      -0.895   6.174   2.500  1.00 98.09           C  
ATOM   1914  CB  MET A 233      -1.264   5.965   4.966  1.00 98.09           C  
ATOM   1915  O   MET A 233       0.224   6.441   2.060  1.00 98.09           O  
ATOM   1916  CG  MET A 233      -1.662   6.621   6.278  1.00 98.09           C  
ATOM   1917  SD  MET A 233      -0.752   8.184   6.586  1.00 98.09           S  
ATOM   1918  CE  MET A 233      -2.083   9.388   6.320  1.00 98.09           C  
ATOM   1919  N   THR A 234      -1.670   5.333   1.888  1.00 97.86           N  
ATOM   1920  CA  THR A 234      -1.286   4.648   0.659  1.00 97.86           C  
ATOM   1921  C   THR A 234      -1.163   5.637  -0.496  1.00 97.86           C  
ATOM   1922  CB  THR A 234      -2.302   3.550   0.291  1.00 97.86           C  
ATOM   1923  O   THR A 234      -0.223   5.558  -1.290  1.00 97.86           O  
ATOM   1924  CG2 THR A 234      -1.850   2.773  -0.941  1.00 97.86           C  
ATOM   1925  OG1 THR A 234      -2.435   2.642   1.392  1.00 97.86           O  
ATOM   1926  N   LEU A 235      -2.069   6.597  -0.525  1.00 97.84           N  
ATOM   1927  CA  LEU A 235      -2.095   7.565  -1.616  1.00 97.84           C  
ATOM   1928  C   LEU A 235      -0.889   8.494  -1.547  1.00 97.84           C  
ATOM   1929  CB  LEU A 235      -3.388   8.384  -1.574  1.00 97.84           C  
ATOM   1930  O   LEU A 235      -0.440   9.013  -2.572  1.00 97.84           O  
ATOM   1931  CG  LEU A 235      -4.679   7.630  -1.900  1.00 97.84           C  
ATOM   1932  CD1 LEU A 235      -5.883   8.556  -1.759  1.00 97.84           C  
ATOM   1933  CD2 LEU A 235      -4.613   7.040  -3.305  1.00 97.84           C  
ATOM   1934  N   MET A 236      -0.368   8.681  -0.427  1.00 96.80           N  
ATOM   1935  CA  MET A 236       0.810   9.530  -0.268  1.00 96.80           C  
ATOM   1936  C   MET A 236       2.002   8.952  -1.022  1.00 96.80           C  
ATOM   1937  CB  MET A 236       1.157   9.696   1.212  1.00 96.80           C  
ATOM   1938  O   MET A 236       2.871   9.695  -1.482  1.00 96.80           O  
ATOM   1939  CG  MET A 236       0.217  10.626   1.962  1.00 96.80           C  
ATOM   1940  SD  MET A 236       0.609  10.729   3.751  1.00 96.80           S  
ATOM   1941  CE  MET A 236       2.130  11.717   3.690  1.00 96.80           C  
ATOM   1942  N   VAL A 237       2.017   7.636  -1.123  1.00 96.86           N  
ATOM   1943  CA  VAL A 237       3.123   7.017  -1.845  1.00 96.86           C  
ATOM   1944  C   VAL A 237       3.112   7.477  -3.301  1.00 96.86           C  
ATOM   1945  CB  VAL A 237       3.057   5.475  -1.772  1.00 96.86           C  
ATOM   1946  O   VAL A 237       4.165   7.756  -3.879  1.00 96.86           O  
ATOM   1947  CG1 VAL A 237       4.153   4.846  -2.630  1.00 96.86           C  
ATOM   1948  CG2 VAL A 237       3.171   5.005  -0.324  1.00 96.86           C  
ATOM   1949  N   ASN A 238       1.917   7.577  -3.774  1.00 95.81           N  
ATOM   1950  CA  ASN A 238       1.769   8.024  -5.155  1.00 95.81           C  
ATOM   1951  C   ASN A 238       2.087   9.510  -5.300  1.00 95.81           C  
ATOM   1952  CB  ASN A 238       0.357   7.732  -5.666  1.00 95.81           C  
ATOM   1953  O   ASN A 238       2.773   9.913  -6.241  1.00 95.81           O  
ATOM   1954  CG  ASN A 238       0.031   6.251  -5.667  1.00 95.81           C  
ATOM   1955  ND2 ASN A 238      -1.256   5.927  -5.695  1.00 95.81           N  
ATOM   1956  OD1 ASN A 238       0.930   5.405  -5.643  1.00 95.81           O  
ATOM   1957  N   SER A 239       1.672  10.222  -4.414  1.00 95.72           N  
ATOM   1958  CA  SER A 239       1.743  11.675  -4.520  1.00 95.72           C  
ATOM   1959  C   SER A 239       3.051  12.209  -3.947  1.00 95.72           C  
ATOM   1960  CB  SER A 239       0.559  12.324  -3.801  1.00 95.72           C  
ATOM   1961  O   SER A 239       3.894  12.724  -4.684  1.00 95.72           O  
ATOM   1962  OG  SER A 239       0.480  11.877  -2.459  1.00 95.72           O  
ATOM   1963  N   ILE A 240       3.393  11.920  -2.766  1.00 95.65           N  
ATOM   1964  CA  ILE A 240       4.518  12.525  -2.063  1.00 95.65           C  
ATOM   1965  C   ILE A 240       5.825  11.892  -2.537  1.00 95.65           C  
ATOM   1966  CB  ILE A 240       4.375  12.375  -0.532  1.00 95.65           C  
ATOM   1967  O   ILE A 240       6.811  12.593  -2.775  1.00 95.65           O  
ATOM   1968  CG1 ILE A 240       3.150  13.149  -0.031  1.00 95.65           C  
ATOM   1969  CG2 ILE A 240       5.648  12.845   0.179  1.00 95.65           C  
ATOM   1970  CD1 ILE A 240       3.181  14.635  -0.358  1.00 95.65           C  
ATOM   1971  N   THR A 241       5.880  10.535  -2.770  1.00 95.20           N  
ATOM   1972  CA  THR A 241       7.120   9.850  -3.116  1.00 95.20           C  
ATOM   1973  C   THR A 241       7.398   9.958  -4.613  1.00 95.20           C  
ATOM   1974  CB  THR A 241       7.072   8.366  -2.707  1.00 95.20           C  
ATOM   1975  O   THR A 241       8.516   9.696  -5.063  1.00 95.20           O  
ATOM   1976  CG2 THR A 241       6.908   8.218  -1.198  1.00 95.20           C  
ATOM   1977  OG1 THR A 241       5.967   7.732  -3.361  1.00 95.20           O  
ATOM   1978  N   HIS A 242       6.506  10.350  -5.423  1.00 95.53           N  
ATOM   1979  CA  HIS A 242       6.720  10.544  -6.853  1.00 95.53           C  
ATOM   1980  C   HIS A 242       6.886  12.022  -7.190  1.00 95.53           C  
ATOM   1981  CB  HIS A 242       5.560   9.951  -7.654  1.00 95.53           C  
ATOM   1982  O   HIS A 242       7.198  12.372  -8.330  1.00 95.53           O  
ATOM   1983  CG  HIS A 242       5.657   8.471  -7.845  1.00 95.53           C  
ATOM   1984  CD2 HIS A 242       5.276   7.444  -7.049  1.00 95.53           C  
ATOM   1985  ND1 HIS A 242       6.209   7.901  -8.972  1.00 95.53           N  
ATOM   1986  CE1 HIS A 242       6.161   6.584  -8.861  1.00 95.53           C  
ATOM   1987  NE2 HIS A 242       5.600   6.281  -7.703  1.00 95.53           N  
ATOM   1988  N   ASN A 243       6.688  12.826  -6.187  1.00 84.36           N  
ATOM   1989  CA  ASN A 243       6.842  14.253  -6.449  1.00 84.36           C  
ATOM   1990  C   ASN A 243       8.308  14.673  -6.422  1.00 84.36           C  
ATOM   1991  CB  ASN A 243       6.036  15.073  -5.440  1.00 84.36           C  
ATOM   1992  O   ASN A 243       9.190  13.850  -6.172  1.00 84.36           O  
ATOM   1993  CG  ASN A 243       5.604  16.417  -5.992  1.00 84.36           C  
ATOM   1994  ND2 ASN A 243       4.640  17.048  -5.331  1.00 84.36           N  
ATOM   1995  OD1 ASN A 243       6.131  16.884  -7.005  1.00 84.36           O  
ATOM   1996  N   THR A 244       8.707  15.929  -6.833  1.00 72.57           N  
ATOM   1997  CA  THR A 244      10.096  16.368  -6.910  1.00 72.57           C  
ATOM   1998  C   THR A 244      10.667  16.604  -5.515  1.00 72.57           C  
ATOM   1999  CB  THR A 244      10.230  17.654  -7.747  1.00 72.57           C  
ATOM   2000  O   THR A 244      11.862  16.866  -5.364  1.00 72.57           O  
ATOM   2001  CG2 THR A 244       9.893  17.395  -9.211  1.00 72.57           C  
ATOM   2002  OG1 THR A 244       9.336  18.648  -7.231  1.00 72.57           O  
ATOM   2003  N   TRP A 245       9.855  16.416  -4.490  1.00 80.82           N  
ATOM   2004  CA  TRP A 245      10.304  16.729  -3.137  1.00 80.82           C  
ATOM   2005  C   TRP A 245      11.009  15.532  -2.508  1.00 80.82           C  
ATOM   2006  CB  TRP A 245       9.123  17.159  -2.263  1.00 80.82           C  
ATOM   2007  O   TRP A 245      10.400  14.478  -2.311  1.00 80.82           O  
ATOM   2008  CG  TRP A 245       8.295  18.259  -2.857  1.00 80.82           C  
ATOM   2009  CD1 TRP A 245       8.749  19.368  -3.515  1.00 80.82           C  
ATOM   2010  CD2 TRP A 245       6.868  18.359  -2.840  1.00 80.82           C  
ATOM   2011  CE2 TRP A 245       6.525  19.555  -3.508  1.00 80.82           C  
ATOM   2012  CE3 TRP A 245       5.845  17.551  -2.325  1.00 80.82           C  
ATOM   2013  NE1 TRP A 245       7.689  20.151  -3.910  1.00 80.82           N  
ATOM   2014  CH2 TRP A 245       4.218  19.154  -3.162  1.00 80.82           C  
ATOM   2015  CZ2 TRP A 245       5.199  19.962  -3.675  1.00 80.82           C  
ATOM   2016  CZ3 TRP A 245       4.527  17.959  -2.492  1.00 80.82           C  
ATOM   2017  N   GLY A 246      12.345  15.336  -2.554  1.00 84.60           N  
ATOM   2018  CA  GLY A 246      13.094  14.252  -1.940  1.00 84.60           C  
ATOM   2019  C   GLY A 246      14.384  13.930  -2.670  1.00 84.60           C  
ATOM   2020  O   GLY A 246      14.672  14.511  -3.719  1.00 84.60           O  
ATOM   2021  N   ASN A 247      15.145  13.057  -2.052  1.00 90.49           N  
ATOM   2022  CA  ASN A 247      16.428  12.629  -2.599  1.00 90.49           C  
ATOM   2023  C   ASN A 247      16.266  11.444  -3.547  1.00 90.49           C  
ATOM   2024  CB  ASN A 247      17.402  12.278  -1.472  1.00 90.49           C  
ATOM   2025  O   ASN A 247      15.360  10.626  -3.376  1.00 90.49           O  
ATOM   2026  CG  ASN A 247      17.737  13.470  -0.597  1.00 90.49           C  
ATOM   2027  ND2 ASN A 247      17.840  13.238   0.706  1.00 90.49           N  
ATOM   2028  OD1 ASN A 247      17.902  14.589  -1.089  1.00 90.49           O  
ATOM   2029  N   ARG A 248      17.128  11.395  -4.537  1.00 93.67           N  
ATOM   2030  CA  ARG A 248      17.162  10.310  -5.513  1.00 93.67           C  
ATOM   2031  C   ARG A 248      18.556   9.699  -5.603  1.00 93.67           C  
ATOM   2032  CB  ARG A 248      16.719  10.811  -6.889  1.00 93.67           C  
ATOM   2033  O   ARG A 248      19.260   9.890  -6.597  1.00 93.67           O  
ATOM   2034  CG  ARG A 248      15.280  11.298  -6.934  1.00 93.67           C  
ATOM   2035  CD  ARG A 248      14.939  11.931  -8.276  1.00 93.67           C  
ATOM   2036  NE  ARG A 248      13.557  12.398  -8.316  1.00 93.67           N  
ATOM   2037  NH1 ARG A 248      13.940  14.286  -7.041  1.00 93.67           N  
ATOM   2038  NH2 ARG A 248      11.835  13.838  -7.829  1.00 93.67           N  
ATOM   2039  CZ  ARG A 248      13.114  13.506  -7.729  1.00 93.67           C  
ATOM   2040  N   PRO A 249      18.885   9.016  -4.676  1.00 92.55           N  
ATOM   2041  CA  PRO A 249      20.262   8.532  -4.557  1.00 92.55           C  
ATOM   2042  C   PRO A 249      20.601   7.457  -5.587  1.00 92.55           C  
ATOM   2043  CB  PRO A 249      20.315   7.963  -3.136  1.00 92.55           C  
ATOM   2044  O   PRO A 249      21.777   7.206  -5.859  1.00 92.55           O  
ATOM   2045  CG  PRO A 249      18.895   7.636  -2.803  1.00 92.55           C  
ATOM   2046  CD  PRO A 249      18.003   8.633  -3.486  1.00 92.55           C  
ATOM   2047  N   TYR A 250      19.587   6.834  -6.229  1.00 94.72           N  
ATOM   2048  CA  TYR A 250      19.854   5.686  -7.089  1.00 94.72           C  
ATOM   2049  C   TYR A 250      19.664   6.049  -8.557  1.00 94.72           C  
ATOM   2050  CB  TYR A 250      18.941   4.513  -6.718  1.00 94.72           C  
ATOM   2051  O   TYR A 250      20.399   5.567  -9.422  1.00 94.72           O  
ATOM   2052  CG  TYR A 250      19.078   4.067  -5.283  1.00 94.72           C  
ATOM   2053  CD1 TYR A 250      20.041   3.132  -4.912  1.00 94.72           C  
ATOM   2054  CD2 TYR A 250      18.244   4.580  -4.295  1.00 94.72           C  
ATOM   2055  CE1 TYR A 250      20.170   2.716  -3.591  1.00 94.72           C  
ATOM   2056  CE2 TYR A 250      18.363   4.171  -2.970  1.00 94.72           C  
ATOM   2057  OH  TYR A 250      19.451   2.834  -1.319  1.00 94.72           O  
ATOM   2058  CZ  TYR A 250      19.328   3.241  -2.629  1.00 94.72           C  
ATOM   2059  N   ASP A 251      18.637   6.877  -8.852  1.00 95.93           N  
ATOM   2060  CA  ASP A 251      18.436   7.343 -10.220  1.00 95.93           C  
ATOM   2061  C   ASP A 251      17.794   8.728 -10.239  1.00 95.93           C  
ATOM   2062  CB  ASP A 251      17.572   6.352 -11.003  1.00 95.93           C  
ATOM   2063  O   ASP A 251      16.598   8.868  -9.972  1.00 95.93           O  
ATOM   2064  CG  ASP A 251      17.552   6.634 -12.495  1.00 95.93           C  
ATOM   2065  OD1 ASP A 251      17.919   7.754 -12.910  1.00 95.93           O  
ATOM   2066  OD2 ASP A 251      17.162   5.728 -13.264  1.00 95.93           O  
ATOM   2067  N   LYS A 252      18.486   9.742 -10.654  1.00 95.19           N  
ATOM   2068  CA  LYS A 252      18.057  11.137 -10.635  1.00 95.19           C  
ATOM   2069  C   LYS A 252      17.147  11.449 -11.819  1.00 95.19           C  
ATOM   2070  CB  LYS A 252      19.268  12.072 -10.644  1.00 95.19           C  
ATOM   2071  O   LYS A 252      16.488  12.491 -11.845  1.00 95.19           O  
ATOM   2072  CG  LYS A 252      20.133  11.952 -11.890  1.00 95.19           C  
ATOM   2073  CD  LYS A 252      21.340  12.878 -11.824  1.00 95.19           C  
ATOM   2074  CE  LYS A 252      22.245  12.706 -13.037  1.00 95.19           C  
ATOM   2075  NZ  LYS A 252      23.481  13.537 -12.928  1.00 95.19           N  
ATOM   2076  N   ASN A 253      17.063  10.504 -12.753  1.00 95.37           N  
ATOM   2077  CA  ASN A 253      16.344  10.772 -13.994  1.00 95.37           C  
ATOM   2078  C   ASN A 253      14.893  10.307 -13.913  1.00 95.37           C  
ATOM   2079  CB  ASN A 253      17.049  10.107 -15.178  1.00 95.37           C  
ATOM   2080  O   ASN A 253      14.141  10.432 -14.881  1.00 95.37           O  
ATOM   2081  CG  ASN A 253      18.445  10.652 -15.407  1.00 95.37           C  
ATOM   2082  ND2 ASN A 253      19.409   9.757 -15.586  1.00 95.37           N  
ATOM   2083  OD1 ASN A 253      18.655  11.868 -15.423  1.00 95.37           O  
ATOM   2084  N   ILE A 254      14.427   9.790 -12.785  1.00 95.17           N  
ATOM   2085  CA  ILE A 254      13.035   9.398 -12.591  1.00 95.17           C  
ATOM   2086  C   ILE A 254      12.421  10.216 -11.457  1.00 95.17           C  
ATOM   2087  CB  ILE A 254      12.909   7.888 -12.291  1.00 95.17           C  
ATOM   2088  O   ILE A 254      13.141  10.810 -10.651  1.00 95.17           O  
ATOM   2089  CG1 ILE A 254      13.703   7.526 -11.031  1.00 95.17           C  
ATOM   2090  CG2 ILE A 254      13.379   7.058 -13.490  1.00 95.17           C  
ATOM   2091  CD1 ILE A 254      13.576   6.066 -10.617  1.00 95.17           C  
ATOM   2092  N   ASN A 255      11.050  10.180 -11.349  1.00 95.10           N  
ATOM   2093  CA  ASN A 255      10.368  11.044 -10.392  1.00 95.10           C  
ATOM   2094  C   ASN A 255      10.402  10.457  -8.984  1.00 95.10           C  
ATOM   2095  CB  ASN A 255       8.922  11.293 -10.828  1.00 95.10           C  
ATOM   2096  O   ASN A 255      10.543  11.191  -8.004  1.00 95.10           O  
ATOM   2097  CG  ASN A 255       8.817  12.309 -11.948  1.00 95.10           C  
ATOM   2098  ND2 ASN A 255       7.645  12.392 -12.566  1.00 95.10           N  
ATOM   2099  OD1 ASN A 255       9.782  13.014 -12.256  1.00 95.10           O  
ATOM   2100  N   PRO A 256      10.272   9.139  -8.805  1.00 96.10           N  
ATOM   2101  CA  PRO A 256      10.230   8.567  -7.457  1.00 96.10           C  
ATOM   2102  C   PRO A 256      11.380   9.047  -6.575  1.00 96.10           C  
ATOM   2103  CB  PRO A 256      10.328   7.060  -7.710  1.00 96.10           C  
ATOM   2104  O   PRO A 256      12.527   9.103  -7.026  1.00 96.10           O  
ATOM   2105  CG  PRO A 256       9.790   6.869  -9.091  1.00 96.10           C  
ATOM   2106  CD  PRO A 256      10.210   8.040  -9.933  1.00 96.10           C  
ATOM   2107  N   ALA A 257      11.029   9.375  -5.341  1.00 94.95           N  
ATOM   2108  CA  ALA A 257      12.004   9.915  -4.397  1.00 94.95           C  
ATOM   2109  C   ALA A 257      11.844   9.278  -3.020  1.00 94.95           C  
ATOM   2110  CB  ALA A 257      11.865  11.432  -4.298  1.00 94.95           C  
ATOM   2111  O   ALA A 257      10.771   8.772  -2.683  1.00 94.95           O  
ATOM   2112  N   GLU A 258      12.982   9.345  -2.206  1.00 93.20           N  
ATOM   2113  CA  GLU A 258      12.930   8.821  -0.845  1.00 93.20           C  
ATOM   2114  C   GLU A 258      12.216   9.791   0.093  1.00 93.20           C  
ATOM   2115  CB  GLU A 258      14.341   8.531  -0.326  1.00 93.20           C  
ATOM   2116  O   GLU A 258      12.369  11.008  -0.031  1.00 93.20           O  
ATOM   2117  CG  GLU A 258      15.160   7.633  -1.242  1.00 93.20           C  
ATOM   2118  CD  GLU A 258      14.603   6.222  -1.355  1.00 93.20           C  
ATOM   2119  OE1 GLU A 258      14.948   5.509  -2.323  1.00 93.20           O  
ATOM   2120  OE2 GLU A 258      13.813   5.829  -0.467  1.00 93.20           O  
ATOM   2121  N   ASN A 259      11.413   9.231   1.023  1.00 92.36           N  
ATOM   2122  CA  ASN A 259      10.699  10.009   2.031  1.00 92.36           C  
ATOM   2123  C   ASN A 259      10.481   9.204   3.309  1.00 92.36           C  
ATOM   2124  CB  ASN A 259       9.360  10.502   1.479  1.00 92.36           C  
ATOM   2125  O   ASN A 259       9.695   8.256   3.324  1.00 92.36           O  
ATOM   2126  CG  ASN A 259       8.690  11.513   2.389  1.00 92.36           C  
ATOM   2127  ND2 ASN A 259       8.562  12.746   1.912  1.00 92.36           N  
ATOM   2128  OD1 ASN A 259       8.293  11.189   3.511  1.00 92.36           O  
ATOM   2129  N   ALA A 260      11.104   9.588   4.386  1.00 90.73           N  
ATOM   2130  CA  ALA A 260      11.129   8.833   5.636  1.00 90.73           C  
ATOM   2131  C   ALA A 260       9.762   8.848   6.314  1.00 90.73           C  
ATOM   2132  CB  ALA A 260      12.192   9.396   6.577  1.00 90.73           C  
ATOM   2133  O   ALA A 260       9.354   7.857   6.925  1.00 90.73           O  
ATOM   2134  N   ILE A 261       9.055   9.957   6.227  1.00 92.12           N  
ATOM   2135  CA  ILE A 261       7.742  10.064   6.853  1.00 92.12           C  
ATOM   2136  C   ILE A 261       6.776   9.079   6.198  1.00 92.12           C  
ATOM   2137  CB  ILE A 261       7.185  11.503   6.758  1.00 92.12           C  
ATOM   2138  O   ILE A 261       6.037   8.373   6.888  1.00 92.12           O  
ATOM   2139  CG1 ILE A 261       8.034  12.460   7.602  1.00 92.12           C  
ATOM   2140  CG2 ILE A 261       5.717  11.544   7.192  1.00 92.12           C  
ATOM   2141  CD1 ILE A 261       7.693  13.930   7.401  1.00 92.12           C  
ATOM   2142  N   VAL A 262       6.843   9.053   4.881  1.00 94.07           N  
ATOM   2143  CA  VAL A 262       5.990   8.105   4.172  1.00 94.07           C  
ATOM   2144  C   VAL A 262       6.367   6.677   4.561  1.00 94.07           C  
ATOM   2145  CB  VAL A 262       6.093   8.285   2.640  1.00 94.07           C  
ATOM   2146  O   VAL A 262       5.494   5.827   4.749  1.00 94.07           O  
ATOM   2147  CG1 VAL A 262       5.371   7.152   1.914  1.00 94.07           C  
ATOM   2148  CG2 VAL A 262       5.524   9.640   2.223  1.00 94.07           C  
ATOM   2149  N   SER A 263       7.647   6.416   4.670  1.00 93.40           N  
ATOM   2150  CA  SER A 263       8.092   5.090   5.084  1.00 93.40           C  
ATOM   2151  C   SER A 263       7.520   4.715   6.447  1.00 93.40           C  
ATOM   2152  CB  SER A 263       9.620   5.026   5.128  1.00 93.40           C  
ATOM   2153  O   SER A 263       7.037   3.597   6.637  1.00 93.40           O  
ATOM   2154  OG  SER A 263      10.059   3.723   5.473  1.00 93.40           O  
ATOM   2155  N   LEU A 264       7.490   5.635   7.384  1.00 93.26           N  
ATOM   2156  CA  LEU A 264       6.973   5.414   8.730  1.00 93.26           C  
ATOM   2157  C   LEU A 264       5.476   5.124   8.697  1.00 93.26           C  
ATOM   2158  CB  LEU A 264       7.249   6.632   9.617  1.00 93.26           C  
ATOM   2159  O   LEU A 264       5.004   4.197   9.359  1.00 93.26           O  
ATOM   2160  CG  LEU A 264       6.688   6.576  11.038  1.00 93.26           C  
ATOM   2161  CD1 LEU A 264       7.365   5.463  11.832  1.00 93.26           C  
ATOM   2162  CD2 LEU A 264       6.864   7.920  11.736  1.00 93.26           C  
ATOM   2163  N   MET A 265       4.735   5.778   7.856  1.00 95.66           N  
ATOM   2164  CA  MET A 265       3.276   5.718   7.840  1.00 95.66           C  
ATOM   2165  C   MET A 265       2.790   4.515   7.038  1.00 95.66           C  
ATOM   2166  CB  MET A 265       2.691   7.006   7.257  1.00 95.66           C  
ATOM   2167  O   MET A 265       1.644   4.086   7.188  1.00 95.66           O  
ATOM   2168  CG  MET A 265       2.996   8.246   8.081  1.00 95.66           C  
ATOM   2169  SD  MET A 265       2.242   8.183   9.753  1.00 95.66           S  
ATOM   2170  CE  MET A 265       0.495   8.421   9.324  1.00 95.66           C  
ATOM   2171  N   THR A 266       3.746   3.876   6.224  1.00 96.13           N  
ATOM   2172  CA  THR A 266       3.307   2.813   5.326  1.00 96.13           C  
ATOM   2173  C   THR A 266       4.127   1.546   5.547  1.00 96.13           C  
ATOM   2174  CB  THR A 266       3.414   3.247   3.852  1.00 96.13           C  
ATOM   2175  O   THR A 266       4.324   0.758   4.619  1.00 96.13           O  
ATOM   2176  CG2 THR A 266       2.451   4.389   3.543  1.00 96.13           C  
ATOM   2177  OG1 THR A 266       4.754   3.681   3.584  1.00 96.13           O  
ATOM   2178  N   LEU A 267       4.757   1.481   6.651  1.00 95.43           N  
ATOM   2179  CA  LEU A 267       5.511   0.321   7.115  1.00 95.43           C  
ATOM   2180  C   LEU A 267       6.692   0.036   6.193  1.00 95.43           C  
ATOM   2181  CB  LEU A 267       4.605  -0.909   7.200  1.00 95.43           C  
ATOM   2182  O   LEU A 267       7.000  -1.125   5.914  1.00 95.43           O  
ATOM   2183  CG  LEU A 267       3.436  -0.824   8.182  1.00 95.43           C  
ATOM   2184  CD1 LEU A 267       2.656  -2.135   8.193  1.00 95.43           C  
ATOM   2185  CD2 LEU A 267       3.937  -0.483   9.581  1.00 95.43           C  
ATOM   2186  N   GLY A 268       7.235   1.119   5.445  1.00 93.76           N  
ATOM   2187  CA  GLY A 268       8.497   0.903   4.755  1.00 93.76           C  
ATOM   2188  C   GLY A 268       8.425   1.210   3.271  1.00 93.76           C  
ATOM   2189  O   GLY A 268       9.331   0.856   2.514  1.00 93.76           O  
ATOM   2190  N   GLU A 269       7.371   1.956   2.802  1.00 94.74           N  
ATOM   2191  CA  GLU A 269       7.172   2.166   1.371  1.00 94.74           C  
ATOM   2192  C   GLU A 269       7.746   3.508   0.925  1.00 94.74           C  
ATOM   2193  CB  GLU A 269       5.685   2.086   1.017  1.00 94.74           C  
ATOM   2194  O   GLU A 269       7.513   3.944  -0.205  1.00 94.74           O  
ATOM   2195  CG  GLU A 269       5.115   0.676   1.070  1.00 94.74           C  
ATOM   2196  CD  GLU A 269       5.718  -0.255   0.031  1.00 94.74           C  
ATOM   2197  OE1 GLU A 269       6.251  -1.323   0.410  1.00 94.74           O  
ATOM   2198  OE2 GLU A 269       5.658   0.087  -1.171  1.00 94.74           O  
ATOM   2199  N   GLY A 270       8.525   4.191   1.782  1.00 92.91           N  
ATOM   2200  CA  GLY A 270       8.996   5.537   1.495  1.00 92.91           C  
ATOM   2201  C   GLY A 270      10.346   5.561   0.803  1.00 92.91           C  
ATOM   2202  O   GLY A 270      10.805   6.617   0.362  1.00 92.91           O  
ATOM   2203  N   TRP A 271      10.982   4.414   0.681  1.00 93.84           N  
ATOM   2204  CA  TRP A 271      12.233   4.323  -0.065  1.00 93.84           C  
ATOM   2205  C   TRP A 271      11.969   4.028  -1.537  1.00 93.84           C  
ATOM   2206  CB  TRP A 271      13.138   3.241   0.531  1.00 93.84           C  
ATOM   2207  O   TRP A 271      12.310   2.952  -2.032  1.00 93.84           O  
ATOM   2208  CG  TRP A 271      13.282   3.320   2.021  1.00 93.84           C  
ATOM   2209  CD1 TRP A 271      12.906   2.377   2.937  1.00 93.84           C  
ATOM   2210  CD2 TRP A 271      13.840   4.406   2.768  1.00 93.84           C  
ATOM   2211  CE2 TRP A 271      13.770   4.052   4.134  1.00 93.84           C  
ATOM   2212  CE3 TRP A 271      14.393   5.644   2.415  1.00 93.84           C  
ATOM   2213  NE1 TRP A 271      13.197   2.812   4.210  1.00 93.84           N  
ATOM   2214  CH2 TRP A 271      14.770   6.099   4.775  1.00 93.84           C  
ATOM   2215  CZ2 TRP A 271      14.234   4.894   5.148  1.00 93.84           C  
ATOM   2216  CZ3 TRP A 271      14.854   6.480   3.425  1.00 93.84           C  
ATOM   2217  N   HIS A 272      11.374   4.971  -2.167  1.00 95.54           N  
ATOM   2218  CA  HIS A 272      10.634   4.789  -3.411  1.00 95.54           C  
ATOM   2219  C   HIS A 272      11.550   4.929  -4.622  1.00 95.54           C  
ATOM   2220  CB  HIS A 272       9.484   5.793  -3.503  1.00 95.54           C  
ATOM   2221  O   HIS A 272      11.338   4.273  -5.645  1.00 95.54           O  
ATOM   2222  CG  HIS A 272       8.380   5.360  -4.413  1.00 95.54           C  
ATOM   2223  CD2 HIS A 272       7.878   5.928  -5.535  1.00 95.54           C  
ATOM   2224  ND1 HIS A 272       7.653   4.208  -4.205  1.00 95.54           N  
ATOM   2225  CE1 HIS A 272       6.750   4.085  -5.164  1.00 95.54           C  
ATOM   2226  NE2 HIS A 272       6.865   5.116  -5.983  1.00 95.54           N  
ATOM   2227  N   ASN A 273      12.660   5.834  -4.585  1.00 96.52           N  
ATOM   2228  CA  ASN A 273      13.658   5.864  -5.649  1.00 96.52           C  
ATOM   2229  C   ASN A 273      14.327   4.504  -5.828  1.00 96.52           C  
ATOM   2230  CB  ASN A 273      14.709   6.940  -5.370  1.00 96.52           C  
ATOM   2231  O   ASN A 273      14.429   4.000  -6.948  1.00 96.52           O  
ATOM   2232  CG  ASN A 273      15.691   7.107  -6.513  1.00 96.52           C  
ATOM   2233  ND2 ASN A 273      15.192   7.542  -7.665  1.00 96.52           N  
ATOM   2234  OD1 ASN A 273      16.888   6.847  -6.363  1.00 96.52           O  
ATOM   2235  N   TYR A 274      14.687   3.887  -4.669  1.00 95.74           N  
ATOM   2236  CA  TYR A 274      15.248   2.541  -4.695  1.00 95.74           C  
ATOM   2237  C   TYR A 274      14.249   1.545  -5.272  1.00 95.74           C  
ATOM   2238  CB  TYR A 274      15.666   2.105  -3.287  1.00 95.74           C  
ATOM   2239  O   TYR A 274      14.583   0.772  -6.173  1.00 95.74           O  
ATOM   2240  CG  TYR A 274      16.287   0.730  -3.237  1.00 95.74           C  
ATOM   2241  CD1 TYR A 274      15.492  -0.411  -3.156  1.00 95.74           C  
ATOM   2242  CD2 TYR A 274      17.668   0.569  -3.270  1.00 95.74           C  
ATOM   2243  CE1 TYR A 274      16.059  -1.681  -3.107  1.00 95.74           C  
ATOM   2244  CE2 TYR A 274      18.246  -0.695  -3.222  1.00 95.74           C  
ATOM   2245  OH  TYR A 274      18.001  -3.066  -3.093  1.00 95.74           O  
ATOM   2246  CZ  TYR A 274      17.434  -1.812  -3.141  1.00 95.74           C  
ATOM   2247  N   HIS A 275      13.067   1.633  -4.842  1.00 97.29           N  
ATOM   2248  CA  HIS A 275      12.048   0.662  -5.224  1.00 97.29           C  
ATOM   2249  C   HIS A 275      11.782   0.703  -6.725  1.00 97.29           C  
ATOM   2250  CB  HIS A 275      10.750   0.916  -4.454  1.00 97.29           C  
ATOM   2251  O   HIS A 275      11.628  -0.342  -7.362  1.00 97.29           O  
ATOM   2252  CG  HIS A 275       9.597   0.092  -4.933  1.00 97.29           C  
ATOM   2253  CD2 HIS A 275       8.405   0.454  -5.462  1.00 97.29           C  
ATOM   2254  ND1 HIS A 275       9.599  -1.285  -4.890  1.00 97.29           N  
ATOM   2255  CE1 HIS A 275       8.454  -1.736  -5.374  1.00 97.29           C  
ATOM   2256  NE2 HIS A 275       7.712  -0.701  -5.728  1.00 97.29           N  
ATOM   2257  N   HIS A 276      11.754   1.831  -7.304  1.00 97.49           N  
ATOM   2258  CA  HIS A 276      11.503   1.933  -8.737  1.00 97.49           C  
ATOM   2259  C   HIS A 276      12.722   1.495  -9.543  1.00 97.49           C  
ATOM   2260  CB  HIS A 276      11.112   3.363  -9.112  1.00 97.49           C  
ATOM   2261  O   HIS A 276      12.587   1.028 -10.676  1.00 97.49           O  
ATOM   2262  CG  HIS A 276       9.648   3.640  -8.976  1.00 97.49           C  
ATOM   2263  CD2 HIS A 276       8.893   3.917  -7.887  1.00 97.49           C  
ATOM   2264  ND1 HIS A 276       8.789   3.647 -10.054  1.00 97.49           N  
ATOM   2265  CE1 HIS A 276       7.566   3.918  -9.632  1.00 97.49           C  
ATOM   2266  NE2 HIS A 276       7.601   4.086  -8.321  1.00 97.49           N  
ATOM   2267  N   VAL A 277      13.875   1.622  -8.953  1.00 97.64           N  
ATOM   2268  CA  VAL A 277      15.090   1.172  -9.625  1.00 97.64           C  
ATOM   2269  C   VAL A 277      15.196  -0.348  -9.538  1.00 97.64           C  
ATOM   2270  CB  VAL A 277      16.350   1.830  -9.019  1.00 97.64           C  
ATOM   2271  O   VAL A 277      15.533  -1.010 -10.523  1.00 97.64           O  
ATOM   2272  CG1 VAL A 277      17.617   1.210  -9.605  1.00 97.64           C  
ATOM   2273  CG2 VAL A 277      16.330   3.339  -9.256  1.00 97.64           C  
ATOM   2274  N   PHE A 278      14.834  -0.913  -8.420  1.00 97.66           N  
ATOM   2275  CA  PHE A 278      14.904  -2.354  -8.203  1.00 97.66           C  
ATOM   2276  C   PHE A 278      13.569  -2.890  -7.699  1.00 97.66           C  
ATOM   2277  CB  PHE A 278      16.017  -2.696  -7.208  1.00 97.66           C  
ATOM   2278  O   PHE A 278      13.463  -3.325  -6.550  1.00 97.66           O  
ATOM   2279  CG  PHE A 278      17.343  -2.069  -7.541  1.00 97.66           C  
ATOM   2280  CD1 PHE A 278      18.078  -2.504  -8.637  1.00 97.66           C  
ATOM   2281  CD2 PHE A 278      17.856  -1.043  -6.758  1.00 97.66           C  
ATOM   2282  CE1 PHE A 278      19.306  -1.925  -8.948  1.00 97.66           C  
ATOM   2283  CE2 PHE A 278      19.083  -0.460  -7.062  1.00 97.66           C  
ATOM   2284  CZ  PHE A 278      19.806  -0.903  -8.157  1.00 97.66           C  
ATOM   2285  N   PRO A 279      12.546  -2.910  -8.551  1.00 97.29           N  
ATOM   2286  CA  PRO A 279      11.200  -3.256  -8.088  1.00 97.29           C  
ATOM   2287  C   PRO A 279      11.100  -4.697  -7.592  1.00 97.29           C  
ATOM   2288  CB  PRO A 279      10.334  -3.046  -9.333  1.00 97.29           C  
ATOM   2289  O   PRO A 279      10.221  -5.016  -6.787  1.00 97.29           O  
ATOM   2290  CG  PRO A 279      11.295  -3.086 -10.478  1.00 97.29           C  
ATOM   2291  CD  PRO A 279      12.616  -2.545 -10.011  1.00 97.29           C  
ATOM   2292  N   TRP A 280      12.028  -5.556  -8.036  1.00 96.09           N  
ATOM   2293  CA  TRP A 280      11.922  -6.976  -7.719  1.00 96.09           C  
ATOM   2294  C   TRP A 280      12.600  -7.289  -6.389  1.00 96.09           C  
ATOM   2295  CB  TRP A 280      12.542  -7.823  -8.834  1.00 96.09           C  
ATOM   2296  O   TRP A 280      12.586  -8.435  -5.933  1.00 96.09           O  
ATOM   2297  CG  TRP A 280      13.901  -7.360  -9.267  1.00 96.09           C  
ATOM   2298  CD1 TRP A 280      14.195  -6.548 -10.327  1.00 96.09           C  
ATOM   2299  CD2 TRP A 280      15.151  -7.687  -8.652  1.00 96.09           C  
ATOM   2300  CE2 TRP A 280      16.163  -7.037  -9.392  1.00 96.09           C  
ATOM   2301  CE3 TRP A 280      15.513  -8.467  -7.546  1.00 96.09           C  
ATOM   2302  NE1 TRP A 280      15.554  -6.350 -10.407  1.00 96.09           N  
ATOM   2303  CH2 TRP A 280      17.843  -7.913  -7.974  1.00 96.09           C  
ATOM   2304  CZ2 TRP A 280      17.516  -7.144  -9.060  1.00 96.09           C  
ATOM   2305  CZ3 TRP A 280      16.860  -8.572  -7.217  1.00 96.09           C  
ATOM   2306  N   ASP A 281      13.216  -6.390  -5.745  1.00 97.09           N  
ATOM   2307  CA  ASP A 281      13.787  -6.571  -4.414  1.00 97.09           C  
ATOM   2308  C   ASP A 281      12.694  -6.609  -3.348  1.00 97.09           C  
ATOM   2309  CB  ASP A 281      14.786  -5.455  -4.103  1.00 97.09           C  
ATOM   2310  O   ASP A 281      11.950  -5.640  -3.180  1.00 97.09           O  
ATOM   2311  CG  ASP A 281      15.610  -5.727  -2.857  1.00 97.09           C  
ATOM   2312  OD1 ASP A 281      15.061  -6.256  -1.866  1.00 97.09           O  
ATOM   2313  OD2 ASP A 281      16.818  -5.408  -2.864  1.00 97.09           O  
ATOM   2314  N   TYR A 282      12.656  -7.636  -2.581  1.00 97.13           N  
ATOM   2315  CA  TYR A 282      11.543  -7.835  -1.658  1.00 97.13           C  
ATOM   2316  C   TYR A 282      11.582  -6.812  -0.529  1.00 97.13           C  
ATOM   2317  CB  TYR A 282      11.571  -9.253  -1.079  1.00 97.13           C  
ATOM   2318  O   TYR A 282      10.564  -6.553   0.118  1.00 97.13           O  
ATOM   2319  CG  TYR A 282      12.550  -9.425   0.057  1.00 97.13           C  
ATOM   2320  CD1 TYR A 282      13.901  -9.655  -0.191  1.00 97.13           C  
ATOM   2321  CD2 TYR A 282      12.126  -9.360   1.379  1.00 97.13           C  
ATOM   2322  CE1 TYR A 282      14.807  -9.817   0.853  1.00 97.13           C  
ATOM   2323  CE2 TYR A 282      13.022  -9.521   2.431  1.00 97.13           C  
ATOM   2324  OH  TYR A 282      15.250  -9.907   3.195  1.00 97.13           O  
ATOM   2325  CZ  TYR A 282      14.358  -9.748   2.158  1.00 97.13           C  
ATOM   2326  N   LYS A 283      12.693  -6.163  -0.283  1.00 94.52           N  
ATOM   2327  CA  LYS A 283      12.849  -5.216   0.817  1.00 94.52           C  
ATOM   2328  C   LYS A 283      12.305  -3.841   0.441  1.00 94.52           C  
ATOM   2329  CB  LYS A 283      14.319  -5.104   1.225  1.00 94.52           C  
ATOM   2330  O   LYS A 283      11.935  -3.053   1.314  1.00 94.52           O  
ATOM   2331  CG  LYS A 283      14.904  -6.391   1.789  1.00 94.52           C  
ATOM   2332  CD  LYS A 283      16.360  -6.210   2.200  1.00 94.52           C  
ATOM   2333  CE  LYS A 283      17.270  -6.064   0.988  1.00 94.52           C  
ATOM   2334  NZ  LYS A 283      18.635  -6.609   1.251  1.00 94.52           N  
ATOM   2335  N   THR A 284      12.360  -3.531  -0.883  1.00 93.58           N  
ATOM   2336  CA  THR A 284      11.970  -2.232  -1.421  1.00 93.58           C  
ATOM   2337  C   THR A 284      12.879  -1.130  -0.885  1.00 93.58           C  
ATOM   2338  CB  THR A 284      10.505  -1.904  -1.082  1.00 93.58           C  
ATOM   2339  O   THR A 284      12.549   0.054  -0.979  1.00 93.58           O  
ATOM   2340  CG2 THR A 284       9.558  -2.946  -1.667  1.00 93.58           C  
ATOM   2341  OG1 THR A 284      10.345  -1.875   0.342  1.00 93.58           O  
ATOM   2342  N   ALA A 285      13.886  -1.490  -0.153  1.00 90.50           N  
ATOM   2343  CA  ALA A 285      14.909  -0.597   0.387  1.00 90.50           C  
ATOM   2344  C   ALA A 285      16.254  -1.308   0.501  1.00 90.50           C  
ATOM   2345  CB  ALA A 285      14.478  -0.056   1.748  1.00 90.50           C  
ATOM   2346  O   ALA A 285      16.315  -2.540   0.480  1.00 90.50           O  
ATOM   2347  N   GLU A 286      17.315  -0.554   0.651  1.00 81.45           N  
ATOM   2348  CA  GLU A 286      18.672  -1.091   0.707  1.00 81.45           C  
ATOM   2349  C   GLU A 286      18.947  -1.756   2.052  1.00 81.45           C  
ATOM   2350  CB  GLU A 286      19.699   0.015   0.447  1.00 81.45           C  
ATOM   2351  O   GLU A 286      19.541  -2.835   2.107  1.00 81.45           O  
ATOM   2352  CG  GLU A 286      21.132  -0.487   0.354  1.00 81.45           C  
ATOM   2353  CD  GLU A 286      22.139   0.620   0.084  1.00 81.45           C  
ATOM   2354  OE1 GLU A 286      23.361   0.345   0.096  1.00 81.45           O  
ATOM   2355  OE2 GLU A 286      21.703   1.770  -0.142  1.00 81.45           O  
ATOM   2356  N   LEU A 287      18.620  -1.092   3.185  1.00 71.51           N  
ATOM   2357  CA  LEU A 287      19.155  -1.531   4.469  1.00 71.51           C  
ATOM   2358  C   LEU A 287      18.065  -2.170   5.322  1.00 71.51           C  
ATOM   2359  CB  LEU A 287      19.782  -0.353   5.220  1.00 71.51           C  
ATOM   2360  O   LEU A 287      18.299  -2.508   6.485  1.00 71.51           O  
ATOM   2361  CG  LEU A 287      20.972   0.328   4.541  1.00 71.51           C  
ATOM   2362  CD1 LEU A 287      21.432   1.529   5.359  1.00 71.51           C  
ATOM   2363  CD2 LEU A 287      22.115  -0.662   4.346  1.00 71.51           C  
ATOM   2364  N   GLY A 288      16.898  -2.469   4.776  1.00 66.39           N  
ATOM   2365  CA  GLY A 288      15.806  -3.174   5.428  1.00 66.39           C  
ATOM   2366  C   GLY A 288      15.282  -2.456   6.657  1.00 66.39           C  
ATOM   2367  O   GLY A 288      14.928  -1.276   6.590  1.00 66.39           O  
ATOM   2368  N   VAL A 289      15.113  -3.169   7.960  1.00 61.59           N  
ATOM   2369  CA  VAL A 289      14.404  -2.854   9.196  1.00 61.59           C  
ATOM   2370  C   VAL A 289      14.987  -1.588   9.819  1.00 61.59           C  
ATOM   2371  CB  VAL A 289      14.472  -4.024  10.203  1.00 61.59           C  
ATOM   2372  O   VAL A 289      14.270  -0.817  10.460  1.00 61.59           O  
ATOM   2373  CG1 VAL A 289      13.791  -3.646  11.517  1.00 61.59           C  
ATOM   2374  CG2 VAL A 289      13.833  -5.278   9.608  1.00 61.59           C  
ATOM   2375  N   LEU A 290      16.266  -1.332   9.599  1.00 63.21           N  
ATOM   2376  CA  LEU A 290      16.945  -0.215  10.247  1.00 63.21           C  
ATOM   2377  C   LEU A 290      16.424   1.118   9.720  1.00 63.21           C  
ATOM   2378  CB  LEU A 290      18.457  -0.307  10.029  1.00 63.21           C  
ATOM   2379  O   LEU A 290      16.497   2.135  10.413  1.00 63.21           O  
ATOM   2380  CG  LEU A 290      19.179  -1.446  10.752  1.00 63.21           C  
ATOM   2381  CD1 LEU A 290      20.641  -1.505  10.321  1.00 63.21           C  
ATOM   2382  CD2 LEU A 290      19.069  -1.274  12.263  1.00 63.21           C  
ATOM   2383  N   ARG A 291      15.584   1.082   8.721  1.00 72.63           N  
ATOM   2384  CA  ARG A 291      15.056   2.332   8.185  1.00 72.63           C  
ATOM   2385  C   ARG A 291      13.537   2.384   8.313  1.00 72.63           C  
ATOM   2386  CB  ARG A 291      15.465   2.506   6.721  1.00 72.63           C  
ATOM   2387  O   ARG A 291      12.860   2.998   7.485  1.00 72.63           O  
ATOM   2388  CG  ARG A 291      16.940   2.822   6.527  1.00 72.63           C  
ATOM   2389  CD  ARG A 291      17.150   3.917   5.490  1.00 72.63           C  
ATOM   2390  NE  ARG A 291      18.566   4.232   5.319  1.00 72.63           N  
ATOM   2391  NH1 ARG A 291      18.209   6.003   3.879  1.00 72.63           N  
ATOM   2392  NH2 ARG A 291      20.343   5.415   4.473  1.00 72.63           N  
ATOM   2393  CZ  ARG A 291      19.036   5.216   4.557  1.00 72.63           C  
ATOM   2394  N   ILE A 292      12.992   1.637   9.354  1.00 80.13           N  
ATOM   2395  CA  ILE A 292      11.553   1.710   9.580  1.00 80.13           C  
ATOM   2396  C   ILE A 292      10.819   0.931   8.491  1.00 80.13           C  
ATOM   2397  CB  ILE A 292      11.060   3.174   9.617  1.00 80.13           C  
ATOM   2398  O   ILE A 292       9.825   1.409   7.939  1.00 80.13           O  
ATOM   2399  CG1 ILE A 292      11.866   3.983  10.639  1.00 80.13           C  
ATOM   2400  CG2 ILE A 292       9.562   3.232   9.930  1.00 80.13           C  
ATOM   2401  CD1 ILE A 292      11.568   5.476  10.621  1.00 80.13           C  
ATOM   2402  N   ASN A 293      11.449  -0.077   8.044  1.00 90.01           N  
ATOM   2403  CA  ASN A 293      10.819  -0.976   7.083  1.00 90.01           C  
ATOM   2404  C   ASN A 293      10.230  -2.206   7.768  1.00 90.01           C  
ATOM   2405  CB  ASN A 293      11.821  -1.397   6.005  1.00 90.01           C  
ATOM   2406  O   ASN A 293      10.815  -3.290   7.718  1.00 90.01           O  
ATOM   2407  CG  ASN A 293      11.151  -2.029   4.801  1.00 90.01           C  
ATOM   2408  ND2 ASN A 293      11.856  -2.054   3.676  1.00 90.01           N  
ATOM   2409  OD1 ASN A 293      10.009  -2.489   4.880  1.00 90.01           O  
ATOM   2410  N   MET A 294       9.102  -2.126   8.351  1.00 93.94           N  
ATOM   2411  CA  MET A 294       8.445  -3.143   9.167  1.00 93.94           C  
ATOM   2412  C   MET A 294       7.906  -4.274   8.297  1.00 93.94           C  
ATOM   2413  CB  MET A 294       7.310  -2.527   9.986  1.00 93.94           C  
ATOM   2414  O   MET A 294       7.786  -5.412   8.754  1.00 93.94           O  
ATOM   2415  CG  MET A 294       7.783  -1.559  11.058  1.00 93.94           C  
ATOM   2416  SD  MET A 294       8.930  -2.343  12.256  1.00 93.94           S  
ATOM   2417  CE  MET A 294       9.346  -0.909  13.287  1.00 93.94           C  
ATOM   2418  N   THR A 295       7.604  -3.917   7.043  1.00 96.67           N  
ATOM   2419  CA  THR A 295       7.128  -4.951   6.131  1.00 96.67           C  
ATOM   2420  C   THR A 295       8.225  -5.977   5.858  1.00 96.67           C  
ATOM   2421  CB  THR A 295       6.646  -4.344   4.801  1.00 96.67           C  
ATOM   2422  O   THR A 295       7.964  -7.182   5.840  1.00 96.67           O  
ATOM   2423  CG2 THR A 295       6.194  -5.432   3.832  1.00 96.67           C  
ATOM   2424  OG1 THR A 295       5.547  -3.460   5.056  1.00 96.67           O  
ATOM   2425  N   THR A 296       9.404  -5.513   5.661  1.00 96.14           N  
ATOM   2426  CA  THR A 296      10.530  -6.420   5.467  1.00 96.14           C  
ATOM   2427  C   THR A 296      10.714  -7.322   6.684  1.00 96.14           C  
ATOM   2428  CB  THR A 296      11.833  -5.644   5.198  1.00 96.14           C  
ATOM   2429  O   THR A 296      10.968  -8.520   6.543  1.00 96.14           O  
ATOM   2430  CG2 THR A 296      13.014  -6.594   5.030  1.00 96.14           C  
ATOM   2431  OG1 THR A 296      11.683  -4.869   4.002  1.00 96.14           O  
ATOM   2432  N   LEU A 297      10.648  -6.714   7.851  1.00 95.55           N  
ATOM   2433  CA  LEU A 297      10.753  -7.510   9.068  1.00 95.55           C  
ATOM   2434  C   LEU A 297       9.707  -8.621   9.083  1.00 95.55           C  
ATOM   2435  CB  LEU A 297      10.590  -6.623  10.305  1.00 95.55           C  
ATOM   2436  O   LEU A 297      10.025  -9.775   9.379  1.00 95.55           O  
ATOM   2437  CG  LEU A 297      10.564  -7.341  11.656  1.00 95.55           C  
ATOM   2438  CD1 LEU A 297      11.860  -8.116  11.868  1.00 95.55           C  
ATOM   2439  CD2 LEU A 297      10.340  -6.344  12.788  1.00 95.55           C  
ATOM   2440  N   PHE A 298       8.494  -8.290   8.794  1.00 97.40           N  
ATOM   2441  CA  PHE A 298       7.405  -9.258   8.748  1.00 97.40           C  
ATOM   2442  C   PHE A 298       7.728 -10.390   7.780  1.00 97.40           C  
ATOM   2443  CB  PHE A 298       6.095  -8.577   8.340  1.00 97.40           C  
ATOM   2444  O   PHE A 298       7.606 -11.566   8.129  1.00 97.40           O  
ATOM   2445  CG  PHE A 298       4.966  -9.537   8.080  1.00 97.40           C  
ATOM   2446  CD1 PHE A 298       4.645  -9.920   6.784  1.00 97.40           C  
ATOM   2447  CD2 PHE A 298       4.225 -10.058   9.134  1.00 97.40           C  
ATOM   2448  CE1 PHE A 298       3.600 -10.809   6.540  1.00 97.40           C  
ATOM   2449  CE2 PHE A 298       3.180 -10.947   8.898  1.00 97.40           C  
ATOM   2450  CZ  PHE A 298       2.869 -11.320   7.601  1.00 97.40           C  
ATOM   2451  N   ILE A 299       8.176 -10.062   6.637  1.00 98.27           N  
ATOM   2452  CA  ILE A 299       8.479 -11.057   5.615  1.00 98.27           C  
ATOM   2453  C   ILE A 299       9.648 -11.927   6.072  1.00 98.27           C  
ATOM   2454  CB  ILE A 299       8.803 -10.393   4.258  1.00 98.27           C  
ATOM   2455  O   ILE A 299       9.624 -13.149   5.902  1.00 98.27           O  
ATOM   2456  CG1 ILE A 299       7.559  -9.699   3.692  1.00 98.27           C  
ATOM   2457  CG2 ILE A 299       9.351 -11.426   3.269  1.00 98.27           C  
ATOM   2458  CD1 ILE A 299       7.842  -8.801   2.496  1.00 98.27           C  
ATOM   2459  N   ASP A 300      10.648 -11.317   6.668  1.00 96.48           N  
ATOM   2460  CA  ASP A 300      11.794 -12.056   7.189  1.00 96.48           C  
ATOM   2461  C   ASP A 300      11.356 -13.096   8.217  1.00 96.48           C  
ATOM   2462  CB  ASP A 300      12.812 -11.098   7.810  1.00 96.48           C  
ATOM   2463  O   ASP A 300      11.836 -14.232   8.202  1.00 96.48           O  
ATOM   2464  CG  ASP A 300      13.619 -10.336   6.774  1.00 96.48           C  
ATOM   2465  OD1 ASP A 300      13.653 -10.757   5.598  1.00 96.48           O  
ATOM   2466  OD2 ASP A 300      14.228  -9.307   7.138  1.00 96.48           O  
ATOM   2467  N   LEU A 301      10.475 -12.679   9.094  1.00 97.25           N  
ATOM   2468  CA  LEU A 301       9.984 -13.590  10.123  1.00 97.25           C  
ATOM   2469  C   LEU A 301       9.207 -14.745   9.500  1.00 97.25           C  
ATOM   2470  CB  LEU A 301       9.097 -12.841  11.121  1.00 97.25           C  
ATOM   2471  O   LEU A 301       9.349 -15.894   9.923  1.00 97.25           O  
ATOM   2472  CG  LEU A 301       9.801 -11.835  12.033  1.00 97.25           C  
ATOM   2473  CD1 LEU A 301       8.777 -11.044  12.840  1.00 97.25           C  
ATOM   2474  CD2 LEU A 301      10.784 -12.547  12.957  1.00 97.25           C  
ATOM   2475  N   CYS A 302       8.463 -14.482   8.524  1.00 98.36           N  
ATOM   2476  CA  CYS A 302       7.707 -15.516   7.825  1.00 98.36           C  
ATOM   2477  C   CYS A 302       8.639 -16.463   7.079  1.00 98.36           C  
ATOM   2478  CB  CYS A 302       6.716 -14.886   6.847  1.00 98.36           C  
ATOM   2479  O   CYS A 302       8.353 -17.655   6.959  1.00 98.36           O  
ATOM   2480  SG  CYS A 302       5.340 -14.036   7.652  1.00 98.36           S  
ATOM   2481  N   ALA A 303       9.673 -15.938   6.553  1.00 98.09           N  
ATOM   2482  CA  ALA A 303      10.668 -16.771   5.882  1.00 98.09           C  
ATOM   2483  C   ALA A 303      11.326 -17.737   6.863  1.00 98.09           C  
ATOM   2484  CB  ALA A 303      11.725 -15.899   5.209  1.00 98.09           C  
ATOM   2485  O   ALA A 303      11.598 -18.890   6.520  1.00 98.09           O  
ATOM   2486  N   LYS A 304      11.510 -17.275   8.052  1.00 97.78           N  
ATOM   2487  CA  LYS A 304      12.157 -18.094   9.073  1.00 97.78           C  
ATOM   2488  C   LYS A 304      11.320 -19.327   9.402  1.00 97.78           C  
ATOM   2489  CB  LYS A 304      12.404 -17.275  10.341  1.00 97.78           C  
ATOM   2490  O   LYS A 304      11.863 -20.378   9.749  1.00 97.78           O  
ATOM   2491  CG  LYS A 304      13.561 -16.293  10.228  1.00 97.78           C  
ATOM   2492  CD  LYS A 304      13.823 -15.583  11.550  1.00 97.78           C  
ATOM   2493  CE  LYS A 304      15.004 -14.627  11.449  1.00 97.78           C  
ATOM   2494  NZ  LYS A 304      15.240 -13.900  12.732  1.00 97.78           N  
ATOM   2495  N   ILE A 305      10.025 -19.137   9.231  1.00 97.78           N  
ATOM   2496  CA  ILE A 305       9.169 -20.268   9.573  1.00 97.78           C  
ATOM   2497  C   ILE A 305       8.725 -20.984   8.300  1.00 97.78           C  
ATOM   2498  CB  ILE A 305       7.938 -19.816  10.391  1.00 97.78           C  
ATOM   2499  O   ILE A 305       7.888 -21.888   8.348  1.00 97.78           O  
ATOM   2500  CG1 ILE A 305       7.104 -18.810   9.590  1.00 97.78           C  
ATOM   2501  CG2 ILE A 305       8.371 -19.223  11.735  1.00 97.78           C  
ATOM   2502  CD1 ILE A 305       5.764 -18.470  10.228  1.00 97.78           C  
ATOM   2503  N   GLY A 306       9.180 -20.524   7.155  1.00 97.75           N  
ATOM   2504  CA  GLY A 306       8.983 -21.226   5.897  1.00 97.75           C  
ATOM   2505  C   GLY A 306       7.733 -20.788   5.158  1.00 97.75           C  
ATOM   2506  O   GLY A 306       7.319 -21.432   4.192  1.00 97.75           O  
ATOM   2507  N   TRP A 307       7.098 -19.698   5.602  1.00 98.54           N  
ATOM   2508  CA  TRP A 307       5.876 -19.239   4.950  1.00 98.54           C  
ATOM   2509  C   TRP A 307       6.197 -18.369   3.740  1.00 98.54           C  
ATOM   2510  CB  TRP A 307       5.001 -18.459   5.937  1.00 98.54           C  
ATOM   2511  O   TRP A 307       5.418 -18.308   2.786  1.00 98.54           O  
ATOM   2512  CG  TRP A 307       4.155 -19.328   6.818  1.00 98.54           C  
ATOM   2513  CD1 TRP A 307       4.303 -20.668   7.041  1.00 98.54           C  
ATOM   2514  CD2 TRP A 307       3.024 -18.915   7.592  1.00 98.54           C  
ATOM   2515  CE2 TRP A 307       2.535 -20.059   8.261  1.00 98.54           C  
ATOM   2516  CE3 TRP A 307       2.376 -17.687   7.785  1.00 98.54           C  
ATOM   2517  NE1 TRP A 307       3.333 -21.114   7.908  1.00 98.54           N  
ATOM   2518  CH2 TRP A 307       0.812 -18.797   9.281  1.00 98.54           C  
ATOM   2519  CZ2 TRP A 307       1.427 -20.011   9.110  1.00 98.54           C  
ATOM   2520  CZ3 TRP A 307       1.274 -17.642   8.630  1.00 98.54           C  
ATOM   2521  N   ALA A 308       7.306 -17.672   3.873  1.00 98.75           N  
ATOM   2522  CA  ALA A 308       7.866 -16.952   2.732  1.00 98.75           C  
ATOM   2523  C   ALA A 308       9.139 -17.627   2.228  1.00 98.75           C  
ATOM   2524  CB  ALA A 308       8.151 -15.500   3.108  1.00 98.75           C  
ATOM   2525  O   ALA A 308       9.970 -18.070   3.024  1.00 98.75           O  
ATOM   2526  N   TYR A 309       9.268 -17.694   0.916  1.00 98.56           N  
ATOM   2527  CA  TYR A 309      10.436 -18.348   0.336  1.00 98.56           C  
ATOM   2528  C   TYR A 309      10.763 -17.766  -1.034  1.00 98.56           C  
ATOM   2529  CB  TYR A 309      10.204 -19.858   0.219  1.00 98.56           C  
ATOM   2530  O   TYR A 309      10.007 -16.949  -1.565  1.00 98.56           O  
ATOM   2531  CG  TYR A 309       8.971 -20.224  -0.571  1.00 98.56           C  
ATOM   2532  CD1 TYR A 309       7.718 -20.262   0.035  1.00 98.56           C  
ATOM   2533  CD2 TYR A 309       9.058 -20.532  -1.925  1.00 98.56           C  
ATOM   2534  CE1 TYR A 309       6.579 -20.601  -0.689  1.00 98.56           C  
ATOM   2535  CE2 TYR A 309       7.926 -20.872  -2.658  1.00 98.56           C  
ATOM   2536  OH  TYR A 309       5.569 -21.238  -2.755  1.00 98.56           O  
ATOM   2537  CZ  TYR A 309       6.693 -20.903  -2.033  1.00 98.56           C  
ATOM   2538  N   ASP A 310      12.036 -17.987  -1.516  1.00 98.17           N  
ATOM   2539  CA  ASP A 310      12.564 -17.499  -2.787  1.00 98.17           C  
ATOM   2540  C   ASP A 310      12.575 -15.973  -2.828  1.00 98.17           C  
ATOM   2541  CB  ASP A 310      11.744 -18.050  -3.956  1.00 98.17           C  
ATOM   2542  O   ASP A 310      12.186 -15.370  -3.831  1.00 98.17           O  
ATOM   2543  CG  ASP A 310      12.027 -19.515  -4.239  1.00 98.17           C  
ATOM   2544  OD1 ASP A 310      12.895 -20.111  -3.565  1.00 98.17           O  
ATOM   2545  OD2 ASP A 310      11.377 -20.079  -5.146  1.00 98.17           O  
ATOM   2546  N   LEU A 311      12.940 -15.358  -1.666  1.00 98.35           N  
ATOM   2547  CA  LEU A 311      13.049 -13.905  -1.593  1.00 98.35           C  
ATOM   2548  C   LEU A 311      14.161 -13.397  -2.504  1.00 98.35           C  
ATOM   2549  CB  LEU A 311      13.309 -13.458  -0.153  1.00 98.35           C  
ATOM   2550  O   LEU A 311      15.264 -13.949  -2.511  1.00 98.35           O  
ATOM   2551  CG  LEU A 311      12.136 -13.590   0.821  1.00 98.35           C  
ATOM   2552  CD1 LEU A 311      11.852 -15.060   1.112  1.00 98.35           C  
ATOM   2553  CD2 LEU A 311      12.423 -12.830   2.111  1.00 98.35           C  
ATOM   2554  N   LYS A 312      13.823 -12.423  -3.323  1.00 97.26           N  
ATOM   2555  CA  LYS A 312      14.804 -11.810  -4.214  1.00 97.26           C  
ATOM   2556  C   LYS A 312      15.348 -10.513  -3.623  1.00 97.26           C  
ATOM   2557  CB  LYS A 312      14.188 -11.542  -5.588  1.00 97.26           C  
ATOM   2558  O   LYS A 312      14.583  -9.675  -3.141  1.00 97.26           O  
ATOM   2559  CG  LYS A 312      13.663 -12.789  -6.284  1.00 97.26           C  
ATOM   2560  CD  LYS A 312      12.888 -12.439  -7.548  1.00 97.26           C  
ATOM   2561  CE  LYS A 312      12.166 -13.652  -8.117  1.00 97.26           C  
ATOM   2562  NZ  LYS A 312      10.787 -13.310  -8.579  1.00 97.26           N  
ATOM   2563  N   THR A 313      16.706 -10.391  -3.720  1.00 95.45           N  
ATOM   2564  CA  THR A 313      17.321  -9.164  -3.227  1.00 95.45           C  
ATOM   2565  C   THR A 313      18.462  -8.726  -4.140  1.00 95.45           C  
ATOM   2566  CB  THR A 313      17.847  -9.341  -1.791  1.00 95.45           C  
ATOM   2567  O   THR A 313      19.093  -9.557  -4.797  1.00 95.45           O  
ATOM   2568  CG2 THR A 313      19.053 -10.275  -1.758  1.00 95.45           C  
ATOM   2569  OG1 THR A 313      18.232  -8.063  -1.268  1.00 95.45           O  
ATOM   2570  N   VAL A 314      18.686  -7.405  -4.185  1.00 92.38           N  
ATOM   2571  CA  VAL A 314      19.703  -6.832  -5.060  1.00 92.38           C  
ATOM   2572  C   VAL A 314      21.072  -6.920  -4.389  1.00 92.38           C  
ATOM   2573  CB  VAL A 314      19.380  -5.365  -5.421  1.00 92.38           C  
ATOM   2574  O   VAL A 314      21.232  -6.514  -3.235  1.00 92.38           O  
ATOM   2575  CG1 VAL A 314      20.414  -4.809  -6.398  1.00 92.38           C  
ATOM   2576  CG2 VAL A 314      17.974  -5.258  -6.008  1.00 92.38           C  
ATOM   2577  N   PRO A 315      22.083  -7.483  -5.134  1.00 89.93           N  
ATOM   2578  CA  PRO A 315      23.438  -7.467  -4.576  1.00 89.93           C  
ATOM   2579  C   PRO A 315      23.981  -6.052  -4.387  1.00 89.93           C  
ATOM   2580  CB  PRO A 315      24.257  -8.232  -5.618  1.00 89.93           C  
ATOM   2581  O   PRO A 315      23.728  -5.174  -5.215  1.00 89.93           O  
ATOM   2582  CG  PRO A 315      23.248  -9.000  -6.408  1.00 89.93           C  
ATOM   2583  CD  PRO A 315      21.952  -8.243  -6.391  1.00 89.93           C  
ATOM   2584  N   MET A 316      24.774  -5.841  -3.384  1.00 86.72           N  
ATOM   2585  CA  MET A 316      25.244  -4.516  -2.991  1.00 86.72           C  
ATOM   2586  C   MET A 316      26.141  -3.915  -4.067  1.00 86.72           C  
ATOM   2587  CB  MET A 316      25.996  -4.584  -1.661  1.00 86.72           C  
ATOM   2588  O   MET A 316      26.161  -2.697  -4.257  1.00 86.72           O  
ATOM   2589  CG  MET A 316      25.090  -4.747  -0.451  1.00 86.72           C  
ATOM   2590  SD  MET A 316      23.844  -3.407  -0.321  1.00 86.72           S  
ATOM   2591  CE  MET A 316      22.435  -4.198  -1.146  1.00 86.72           C  
ATOM   2592  N   ASP A 317      26.894  -4.699  -4.711  1.00 86.56           N  
ATOM   2593  CA  ASP A 317      27.758  -4.204  -5.779  1.00 86.56           C  
ATOM   2594  C   ASP A 317      26.936  -3.587  -6.909  1.00 86.56           C  
ATOM   2595  CB  ASP A 317      28.637  -5.332  -6.324  1.00 86.56           C  
ATOM   2596  O   ASP A 317      27.347  -2.592  -7.510  1.00 86.56           O  
ATOM   2597  CG  ASP A 317      27.834  -6.478  -6.913  1.00 86.56           C  
ATOM   2598  OD1 ASP A 317      26.914  -6.989  -6.238  1.00 86.56           O  
ATOM   2599  OD2 ASP A 317      28.125  -6.876  -8.062  1.00 86.56           O  
ATOM   2600  N   MET A 318      25.803  -4.224  -7.224  1.00 88.81           N  
ATOM   2601  CA  MET A 318      24.897  -3.684  -8.234  1.00 88.81           C  
ATOM   2602  C   MET A 318      24.337  -2.335  -7.797  1.00 88.81           C  
ATOM   2603  CB  MET A 318      23.752  -4.661  -8.508  1.00 88.81           C  
ATOM   2604  O   MET A 318      24.234  -1.410  -8.605  1.00 88.81           O  
ATOM   2605  CG  MET A 318      22.776  -4.180  -9.568  1.00 88.81           C  
ATOM   2606  SD  MET A 318      21.371  -5.337  -9.807  1.00 88.81           S  
ATOM   2607  CE  MET A 318      22.243  -6.752 -10.535  1.00 88.81           C  
ATOM   2608  N   VAL A 319      23.943  -2.217  -6.560  1.00 89.87           N  
ATOM   2609  CA  VAL A 319      23.423  -0.965  -6.020  1.00 89.87           C  
ATOM   2610  C   VAL A 319      24.483   0.128  -6.134  1.00 89.87           C  
ATOM   2611  CB  VAL A 319      22.977  -1.123  -4.549  1.00 89.87           C  
ATOM   2612  O   VAL A 319      24.192   1.240  -6.581  1.00 89.87           O  
ATOM   2613  CG1 VAL A 319      22.575   0.227  -3.959  1.00 89.87           C  
ATOM   2614  CG2 VAL A 319      21.824  -2.120  -4.445  1.00 89.87           C  
ATOM   2615  N   LYS A 320      25.690  -0.235  -5.803  1.00 87.25           N  
ATOM   2616  CA  LYS A 320      26.798   0.715  -5.860  1.00 87.25           C  
ATOM   2617  C   LYS A 320      27.009   1.229  -7.281  1.00 87.25           C  
ATOM   2618  CB  LYS A 320      28.084   0.071  -5.339  1.00 87.25           C  
ATOM   2619  O   LYS A 320      27.143   2.435  -7.497  1.00 87.25           O  
ATOM   2620  CG  LYS A 320      29.274   1.019  -5.288  1.00 87.25           C  
ATOM   2621  CD  LYS A 320      30.519   0.324  -4.751  1.00 87.25           C  
ATOM   2622  CE  LYS A 320      31.729   1.248  -4.776  1.00 87.25           C  
ATOM   2623  NZ  LYS A 320      32.965   0.554  -4.302  1.00 87.25           N  
ATOM   2624  N   ARG A 321      27.072   0.342  -8.209  1.00 88.95           N  
ATOM   2625  CA  ARG A 321      27.285   0.710  -9.605  1.00 88.95           C  
ATOM   2626  C   ARG A 321      26.166   1.614 -10.110  1.00 88.95           C  
ATOM   2627  CB  ARG A 321      27.385  -0.540 -10.481  1.00 88.95           C  
ATOM   2628  O   ARG A 321      26.420   2.579 -10.835  1.00 88.95           O  
ATOM   2629  CG  ARG A 321      28.678  -1.319 -10.300  1.00 88.95           C  
ATOM   2630  CD  ARG A 321      28.764  -2.501 -11.255  1.00 88.95           C  
ATOM   2631  NE  ARG A 321      29.904  -3.360 -10.948  1.00 88.95           N  
ATOM   2632  NH1 ARG A 321      30.084  -4.233 -13.080  1.00 88.95           N  
ATOM   2633  NH2 ARG A 321      31.534  -4.903 -11.435  1.00 88.95           N  
ATOM   2634  CZ  ARG A 321      30.504  -4.164 -11.822  1.00 88.95           C  
ATOM   2635  N   ARG A 322      24.964   1.228  -9.675  1.00 91.63           N  
ATOM   2636  CA  ARG A 322      23.823   2.040 -10.085  1.00 91.63           C  
ATOM   2637  C   ARG A 322      23.904   3.440  -9.485  1.00 91.63           C  
ATOM   2638  CB  ARG A 322      22.510   1.369  -9.676  1.00 91.63           C  
ATOM   2639  O   ARG A 322      23.665   4.432 -10.177  1.00 91.63           O  
ATOM   2640  CG  ARG A 322      21.270   2.169 -10.041  1.00 91.63           C  
ATOM   2641  CD  ARG A 322      21.105   2.297 -11.549  1.00 91.63           C  
ATOM   2642  NE  ARG A 322      19.847   2.949 -11.901  1.00 91.63           N  
ATOM   2643  NH1 ARG A 322      19.857   2.244 -14.101  1.00 91.63           N  
ATOM   2644  NH2 ARG A 322      18.136   3.539 -13.315  1.00 91.63           N  
ATOM   2645  CZ  ARG A 322      19.283   2.910 -13.105  1.00 91.63           C  
ATOM   2646  N   VAL A 323      24.203   3.616  -8.272  1.00 90.71           N  
ATOM   2647  CA  VAL A 323      24.328   4.900  -7.590  1.00 90.71           C  
ATOM   2648  C   VAL A 323      25.406   5.742  -8.268  1.00 90.71           C  
ATOM   2649  CB  VAL A 323      24.658   4.717  -6.092  1.00 90.71           C  
ATOM   2650  O   VAL A 323      25.207   6.935  -8.514  1.00 90.71           O  
ATOM   2651  CG1 VAL A 323      25.072   6.047  -5.464  1.00 90.71           C  
ATOM   2652  CG2 VAL A 323      23.461   4.123  -5.351  1.00 90.71           C  
ATOM   2653  N   GLU A 324      26.580   5.126  -8.607  1.00 90.44           N  
ATOM   2654  CA  GLU A 324      27.678   5.838  -9.253  1.00 90.44           C  
ATOM   2655  C   GLU A 324      27.282   6.317 -10.647  1.00 90.44           C  
ATOM   2656  CB  GLU A 324      28.921   4.949  -9.336  1.00 90.44           C  
ATOM   2657  O   GLU A 324      27.679   7.404 -11.072  1.00 90.44           O  
ATOM   2658  CG  GLU A 324      29.592   4.702  -7.992  1.00 90.44           C  
ATOM   2659  CD  GLU A 324      30.738   3.707  -8.068  1.00 90.44           C  
ATOM   2660  OE1 GLU A 324      31.490   3.569  -7.076  1.00 90.44           O  
ATOM   2661  OE2 GLU A 324      30.888   3.059  -9.129  1.00 90.44           O  
ATOM   2662  N   ARG A 325      26.451   5.533 -11.261  1.00 93.67           N  
ATOM   2663  CA  ARG A 325      26.096   5.822 -12.647  1.00 93.67           C  
ATOM   2664  C   ARG A 325      24.998   6.877 -12.722  1.00 93.67           C  
ATOM   2665  CB  ARG A 325      25.647   4.547 -13.364  1.00 93.67           C  
ATOM   2666  O   ARG A 325      25.090   7.821 -13.510  1.00 93.67           O  
ATOM   2667  CG  ARG A 325      25.322   4.750 -14.836  1.00 93.67           C  
ATOM   2668  CD  ARG A 325      24.988   3.435 -15.526  1.00 93.67           C  
ATOM   2669  NE  ARG A 325      23.806   2.805 -14.943  1.00 93.67           N  
ATOM   2670  NH1 ARG A 325      23.646   1.146 -16.543  1.00 93.67           N  
ATOM   2671  NH2 ARG A 325      22.128   1.242 -14.828  1.00 93.67           N  
ATOM   2672  CZ  ARG A 325      23.196   1.733 -15.439  1.00 93.67           C  
ATOM   2673  N   THR A 326      23.995   6.779 -11.850  1.00 96.46           N  
ATOM   2674  CA  THR A 326      22.818   7.596 -12.122  1.00 96.46           C  
ATOM   2675  C   THR A 326      22.336   8.291 -10.852  1.00 96.46           C  
ATOM   2676  CB  THR A 326      21.675   6.750 -12.712  1.00 96.46           C  
ATOM   2677  O   THR A 326      21.329   9.001 -10.870  1.00 96.46           O  
ATOM   2678  CG2 THR A 326      22.053   6.193 -14.081  1.00 96.46           C  
ATOM   2679  OG1 THR A 326      21.389   5.659 -11.827  1.00 96.46           O  
ATOM   2680  N   GLY A 327      23.014   8.052  -9.734  1.00 93.34           N  
ATOM   2681  CA  GLY A 327      22.572   8.659  -8.489  1.00 93.34           C  
ATOM   2682  C   GLY A 327      22.739  10.167  -8.467  1.00 93.34           C  
ATOM   2683  O   GLY A 327      23.512  10.722  -9.250  1.00 93.34           O  
ATOM   2684  N   ASP A 328      22.053  10.865  -7.595  1.00 91.24           N  
ATOM   2685  CA  ASP A 328      22.087  12.324  -7.536  1.00 91.24           C  
ATOM   2686  C   ASP A 328      23.123  12.809  -6.525  1.00 91.24           C  
ATOM   2687  CB  ASP A 328      20.706  12.879  -7.182  1.00 91.24           C  
ATOM   2688  O   ASP A 328      23.155  13.992  -6.180  1.00 91.24           O  
ATOM   2689  CG  ASP A 328      20.244  12.478  -5.793  1.00 91.24           C  
ATOM   2690  OD1 ASP A 328      20.958  11.712  -5.110  1.00 91.24           O  
ATOM   2691  OD2 ASP A 328      19.154  12.929  -5.378  1.00 91.24           O  
ATOM   2692  N   GLY A 329      23.883  11.807  -5.911  1.00 87.18           N  
ATOM   2693  CA  GLY A 329      24.953  12.157  -4.990  1.00 87.18           C  
ATOM   2694  C   GLY A 329      24.505  12.197  -3.542  1.00 87.18           C  
ATOM   2695  O   GLY A 329      25.282  12.559  -2.656  1.00 87.18           O  
ATOM   2696  N   THR A 330      23.245  11.929  -3.261  1.00 88.38           N  
ATOM   2697  CA  THR A 330      22.713  12.017  -1.906  1.00 88.38           C  
ATOM   2698  C   THR A 330      22.801  10.666  -1.201  1.00 88.38           C  
ATOM   2699  CB  THR A 330      21.251  12.502  -1.911  1.00 88.38           C  
ATOM   2700  O   THR A 330      22.373  10.530  -0.054  1.00 88.38           O  
ATOM   2701  CG2 THR A 330      21.142  13.914  -2.477  1.00 88.38           C  
ATOM   2702  OG1 THR A 330      20.462  11.615  -2.713  1.00 88.38           O  
ATOM   2703  N   HIS A 331      23.222   9.573  -1.921  1.00 85.92           N  
ATOM   2704  CA  HIS A 331      23.354   8.276  -1.266  1.00 85.92           C  
ATOM   2705  C   HIS A 331      24.364   8.335  -0.125  1.00 85.92           C  
ATOM   2706  CB  HIS A 331      23.766   7.204  -2.277  1.00 85.92           C  
ATOM   2707  O   HIS A 331      25.404   8.988  -0.244  1.00 85.92           O  
ATOM   2708  CG  HIS A 331      23.609   5.807  -1.767  1.00 85.92           C  
ATOM   2709  CD2 HIS A 331      22.578   4.936  -1.864  1.00 85.92           C  
ATOM   2710  ND1 HIS A 331      24.597   5.159  -1.056  1.00 85.92           N  
ATOM   2711  CE1 HIS A 331      24.177   3.946  -0.738  1.00 85.92           C  
ATOM   2712  NE2 HIS A 331      22.956   3.785  -1.217  1.00 85.92           N  
ATOM   2713  N   GLU A 332      23.989   7.888   1.195  1.00 69.03           N  
ATOM   2714  CA  GLU A 332      24.865   7.855   2.362  1.00 69.03           C  
ATOM   2715  C   GLU A 332      26.200   7.193   2.030  1.00 69.03           C  
ATOM   2716  CB  GLU A 332      24.188   7.121   3.522  1.00 69.03           C  
ATOM   2717  O   GLU A 332      26.241   6.193   1.311  1.00 69.03           O  
ATOM   2718  CG  GLU A 332      22.882   7.758   3.975  1.00 69.03           C  
ATOM   2719  CD  GLU A 332      22.239   7.039   5.149  1.00 69.03           C  
ATOM   2720  OE1 GLU A 332      21.179   7.496   5.634  1.00 69.03           O  
ATOM   2721  OE2 GLU A 332      22.799   6.009   5.588  1.00 69.03           O  
ATOM   2722  N   ILE A 333      27.267   7.990   1.735  1.00 53.59           N  
ATOM   2723  CA  ILE A 333      28.694   7.821   1.488  1.00 53.59           C  
ATOM   2724  C   ILE A 333      29.219   6.630   2.287  1.00 53.59           C  
ATOM   2725  CB  ILE A 333      29.486   9.098   1.848  1.00 53.59           C  
ATOM   2726  O   ILE A 333      28.830   6.429   3.440  1.00 53.59           O  
ATOM   2727  CG1 ILE A 333      28.662  10.348   1.517  1.00 53.59           C  
ATOM   2728  CG2 ILE A 333      30.833   9.122   1.121  1.00 53.59           C  
ATOM   2729  CD1 ILE A 333      29.296  11.650   1.986  1.00 53.59           C  
ATOM   2730  N   TRP A 334      29.671   5.553   1.659  1.00 58.25           N  
ATOM   2731  CA  TRP A 334      30.438   4.365   2.020  1.00 58.25           C  
ATOM   2732  C   TRP A 334      31.699   4.744   2.788  1.00 58.25           C  
ATOM   2733  CB  TRP A 334      30.808   3.563   0.769  1.00 58.25           C  
ATOM   2734  O   TRP A 334      32.387   5.702   2.430  1.00 58.25           O  
ATOM   2735  CG  TRP A 334      29.640   3.234  -0.112  1.00 58.25           C  
ATOM   2736  CD1 TRP A 334      29.311   3.826  -1.299  1.00 58.25           C  
ATOM   2737  CD2 TRP A 334      28.644   2.236   0.130  1.00 58.25           C  
ATOM   2738  CE2 TRP A 334      27.740   2.278  -0.955  1.00 58.25           C  
ATOM   2739  CE3 TRP A 334      28.427   1.310   1.158  1.00 58.25           C  
ATOM   2740  NE1 TRP A 334      28.169   3.255  -1.812  1.00 58.25           N  
ATOM   2741  CH2 TRP A 334      26.447   0.530  -0.020  1.00 58.25           C  
ATOM   2742  CZ2 TRP A 334      26.635   1.427  -1.039  1.00 58.25           C  
ATOM   2743  CZ3 TRP A 334      27.327   0.464   1.072  1.00 58.25           C  
ATOM   2744  N   GLY A 335      31.627   5.198   4.086  1.00 53.57           N  
ATOM   2745  CA  GLY A 335      32.496   5.054   5.243  1.00 53.57           C  
ATOM   2746  C   GLY A 335      33.957   5.317   4.927  1.00 53.57           C  
ATOM   2747  O   GLY A 335      34.300   5.665   3.796  1.00 53.57           O  
ATOM   2748  N   TRP A 336      34.877   5.588   5.988  1.00 68.78           N  
ATOM   2749  CA  TRP A 336      36.317   5.803   6.075  1.00 68.78           C  
ATOM   2750  C   TRP A 336      37.056   4.973   5.031  1.00 68.78           C  
ATOM   2751  CB  TRP A 336      36.829   5.457   7.476  1.00 68.78           C  
ATOM   2752  O   TRP A 336      36.899   3.751   4.976  1.00 68.78           O  
ATOM   2753  CG  TRP A 336      38.278   5.777   7.691  1.00 68.78           C  
ATOM   2754  CD1 TRP A 336      39.324   4.896   7.700  1.00 68.78           C  
ATOM   2755  CD2 TRP A 336      38.841   7.070   7.934  1.00 68.78           C  
ATOM   2756  CE2 TRP A 336      40.235   6.899   8.079  1.00 68.78           C  
ATOM   2757  CE3 TRP A 336      38.300   8.359   8.041  1.00 68.78           C  
ATOM   2758  NE1 TRP A 336      40.504   5.565   7.932  1.00 68.78           N  
ATOM   2759  CH2 TRP A 336      40.543   9.219   8.428  1.00 68.78           C  
ATOM   2760  CZ2 TRP A 336      41.097   7.970   8.327  1.00 68.78           C  
ATOM   2761  CZ3 TRP A 336      39.160   9.423   8.288  1.00 68.78           C  
ATOM   2762  N   GLY A 337      37.703   5.726   3.888  1.00 62.80           N  
ATOM   2763  CA  GLY A 337      38.491   5.056   2.866  1.00 62.80           C  
ATOM   2764  C   GLY A 337      37.830   5.068   1.500  1.00 62.80           C  
ATOM   2765  O   GLY A 337      38.283   4.383   0.580  1.00 62.80           O  
ATOM   2766  N   ASP A 338      36.821   5.775   1.286  1.00 65.48           N  
ATOM   2767  CA  ASP A 338      36.103   5.867   0.019  1.00 65.48           C  
ATOM   2768  C   ASP A 338      36.877   6.709  -0.992  1.00 65.48           C  
ATOM   2769  CB  ASP A 338      34.707   6.455   0.234  1.00 65.48           C  
ATOM   2770  O   ASP A 338      37.650   7.591  -0.610  1.00 65.48           O  
ATOM   2771  CG  ASP A 338      33.714   5.443   0.779  1.00 65.48           C  
ATOM   2772  OD1 ASP A 338      34.036   4.236   0.825  1.00 65.48           O  
ATOM   2773  OD2 ASP A 338      32.598   5.856   1.163  1.00 65.48           O  
ATOM   2774  N   LYS A 339      36.682   6.322  -2.372  1.00 59.77           N  
ATOM   2775  CA  LYS A 339      37.432   6.969  -3.445  1.00 59.77           C  
ATOM   2776  C   LYS A 339      37.147   8.468  -3.489  1.00 59.77           C  
ATOM   2777  CB  LYS A 339      37.095   6.333  -4.794  1.00 59.77           C  
ATOM   2778  O   LYS A 339      37.996   9.254  -3.916  1.00 59.77           O  
ATOM   2779  CG  LYS A 339      37.573   4.895  -4.937  1.00 59.77           C  
ATOM   2780  CD  LYS A 339      37.340   4.366  -6.346  1.00 59.77           C  
ATOM   2781  CE  LYS A 339      37.750   2.904  -6.470  1.00 59.77           C  
ATOM   2782  NZ  LYS A 339      37.520   2.380  -7.850  1.00 59.77           N  
ATOM   2783  N   ASP A 340      36.050   8.898  -2.985  1.00 64.59           N  
ATOM   2784  CA  ASP A 340      35.768  10.330  -3.015  1.00 64.59           C  
ATOM   2785  C   ASP A 340      36.128  10.989  -1.686  1.00 64.59           C  
ATOM   2786  CB  ASP A 340      34.295  10.580  -3.344  1.00 64.59           C  
ATOM   2787  O   ASP A 340      35.793  12.152  -1.453  1.00 64.59           O  
ATOM   2788  CG  ASP A 340      33.347   9.806  -2.445  1.00 64.59           C  
ATOM   2789  OD1 ASP A 340      33.772   8.804  -1.830  1.00 64.59           O  
ATOM   2790  OD2 ASP A 340      32.164  10.198  -2.354  1.00 64.59           O  
ATOM   2791  N   MET A 341      36.461  10.235  -0.701  1.00 72.33           N  
ATOM   2792  CA  MET A 341      36.939  10.842   0.538  1.00 72.33           C  
ATOM   2793  C   MET A 341      38.128  11.759   0.272  1.00 72.33           C  
ATOM   2794  CB  MET A 341      37.326   9.763   1.551  1.00 72.33           C  
ATOM   2795  O   MET A 341      39.139  11.325  -0.284  1.00 72.33           O  
ATOM   2796  CG  MET A 341      37.636  10.306   2.937  1.00 72.33           C  
ATOM   2797  SD  MET A 341      37.748   8.982   4.202  1.00 72.33           S  
ATOM   2798  CE  MET A 341      39.285   8.170   3.681  1.00 72.33           C  
ATOM   2799  N   THR A 342      37.890  13.088   0.480  1.00 73.33           N  
ATOM   2800  CA  THR A 342      38.968  14.049   0.275  1.00 73.33           C  
ATOM   2801  C   THR A 342      40.030  13.911   1.362  1.00 73.33           C  
ATOM   2802  CB  THR A 342      38.433  15.493   0.256  1.00 73.33           C  
ATOM   2803  O   THR A 342      39.758  13.375   2.438  1.00 73.33           O  
ATOM   2804  CG2 THR A 342      37.372  15.672  -0.824  1.00 73.33           C  
ATOM   2805  OG1 THR A 342      37.858  15.799   1.532  1.00 73.33           O  
ATOM   2806  N   GLU A 343      41.224  14.131   1.006  1.00 78.81           N  
ATOM   2807  CA  GLU A 343      42.342  14.106   1.945  1.00 78.81           C  
ATOM   2808  C   GLU A 343      42.058  14.980   3.164  1.00 78.81           C  
ATOM   2809  CB  GLU A 343      43.631  14.564   1.258  1.00 78.81           C  
ATOM   2810  O   GLU A 343      42.448  14.640   4.282  1.00 78.81           O  
ATOM   2811  CG  GLU A 343      44.713  13.495   1.208  1.00 78.81           C  
ATOM   2812  CD  GLU A 343      45.920  13.902   0.377  1.00 78.81           C  
ATOM   2813  OE1 GLU A 343      46.874  13.100   0.259  1.00 78.81           O  
ATOM   2814  OE2 GLU A 343      45.911  15.033  -0.160  1.00 78.81           O  
ATOM   2815  N   LYS A 344      41.325  16.081   3.030  1.00 77.05           N  
ATOM   2816  CA  LYS A 344      40.993  17.000   4.115  1.00 77.05           C  
ATOM   2817  C   LYS A 344      40.099  16.325   5.152  1.00 77.05           C  
ATOM   2818  CB  LYS A 344      40.307  18.252   3.568  1.00 77.05           C  
ATOM   2819  O   LYS A 344      40.293  16.503   6.356  1.00 77.05           O  
ATOM   2820  CG  LYS A 344      40.530  19.499   4.411  1.00 77.05           C  
ATOM   2821  CD  LYS A 344      39.904  20.729   3.767  1.00 77.05           C  
ATOM   2822  CE  LYS A 344      40.092  21.970   4.630  1.00 77.05           C  
ATOM   2823  NZ  LYS A 344      39.498  23.183   3.993  1.00 77.05           N  
ATOM   2824  N   GLU A 345      39.181  15.560   4.636  1.00 76.96           N  
ATOM   2825  CA  GLU A 345      38.247  14.813   5.473  1.00 76.96           C  
ATOM   2826  C   GLU A 345      38.973  13.767   6.313  1.00 76.96           C  
ATOM   2827  CB  GLU A 345      37.171  14.145   4.613  1.00 76.96           C  
ATOM   2828  O   GLU A 345      38.655  13.578   7.489  1.00 76.96           O  
ATOM   2829  CG  GLU A 345      36.106  15.105   4.104  1.00 76.96           C  
ATOM   2830  CD  GLU A 345      35.078  14.438   3.203  1.00 76.96           C  
ATOM   2831  OE1 GLU A 345      33.974  14.999   3.023  1.00 76.96           O  
ATOM   2832  OE2 GLU A 345      35.380  13.345   2.674  1.00 76.96           O  
ATOM   2833  N   ARG A 346      40.021  13.118   5.657  1.00 81.96           N  
ATOM   2834  CA  ARG A 346      40.840  12.120   6.338  1.00 81.96           C  
ATOM   2835  C   ARG A 346      41.671  12.758   7.446  1.00 81.96           C  
ATOM   2836  CB  ARG A 346      41.756  11.406   5.342  1.00 81.96           C  
ATOM   2837  O   ARG A 346      41.830  12.178   8.522  1.00 81.96           O  
ATOM   2838  CG  ARG A 346      41.051  10.352   4.504  1.00 81.96           C  
ATOM   2839  CD  ARG A 346      42.018   9.626   3.579  1.00 81.96           C  
ATOM   2840  NE  ARG A 346      41.317   8.742   2.652  1.00 81.96           N  
ATOM   2841  NH1 ARG A 346      43.227   7.690   1.887  1.00 81.96           N  
ATOM   2842  NH2 ARG A 346      41.174   7.091   1.062  1.00 81.96           N  
ATOM   2843  CZ  ARG A 346      41.908   7.843   1.869  1.00 81.96           C  
ATOM   2844  N   GLU A 347      42.015  13.953   7.198  1.00 83.01           N  
ATOM   2845  CA  GLU A 347      42.968  14.615   8.083  1.00 83.01           C  
ATOM   2846  C   GLU A 347      42.281  15.135   9.343  1.00 83.01           C  
ATOM   2847  CB  GLU A 347      43.671  15.763   7.355  1.00 83.01           C  
ATOM   2848  O   GLU A 347      42.890  15.182  10.414  1.00 83.01           O  
ATOM   2849  CG  GLU A 347      44.697  15.305   6.329  1.00 83.01           C  
ATOM   2850  CD  GLU A 347      45.346  16.454   5.575  1.00 83.01           C  
ATOM   2851  OE1 GLU A 347      46.247  16.202   4.742  1.00 83.01           O  
ATOM   2852  OE2 GLU A 347      44.953  17.616   5.820  1.00 83.01           O  
ATOM   2853  N   ILE A 348      41.043  15.510   9.300  1.00 83.28           N  
ATOM   2854  CA  ILE A 348      40.403  16.078  10.481  1.00 83.28           C  
ATOM   2855  C   ILE A 348      39.799  14.960  11.328  1.00 83.28           C  
ATOM   2856  CB  ILE A 348      39.316  17.106  10.097  1.00 83.28           C  
ATOM   2857  O   ILE A 348      39.283  15.209  12.420  1.00 83.28           O  
ATOM   2858  CG1 ILE A 348      38.268  16.460   9.183  1.00 83.28           C  
ATOM   2859  CG2 ILE A 348      39.945  18.332   9.427  1.00 83.28           C  
ATOM   2860  CD1 ILE A 348      37.024  17.311   8.969  1.00 83.28           C  
ATOM   2861  N   ALA A 349      39.794  13.826  10.756  1.00 82.56           N  
ATOM   2862  CA  ALA A 349      39.238  12.701  11.504  1.00 82.56           C  
ATOM   2863  C   ALA A 349      40.120  12.346  12.698  1.00 82.56           C  
ATOM   2864  CB  ALA A 349      39.068  11.488  10.593  1.00 82.56           C  
ATOM   2865  O   ALA A 349      41.347  12.297  12.578  1.00 82.56           O  
ATOM   2866  N   GLN A 350      39.504  12.445  13.856  1.00 80.23           N  
ATOM   2867  CA  GLN A 350      40.149  11.983  15.081  1.00 80.23           C  
ATOM   2868  C   GLN A 350      40.095  10.462  15.190  1.00 80.23           C  
ATOM   2869  CB  GLN A 350      39.493  12.621  16.307  1.00 80.23           C  
ATOM   2870  O   GLN A 350      39.013   9.872  15.195  1.00 80.23           O  
ATOM   2871  CG  GLN A 350      40.040  14.000  16.649  1.00 80.23           C  
ATOM   2872  CD  GLN A 350      39.395  14.597  17.885  1.00 80.23           C  
ATOM   2873  NE2 GLN A 350      40.040  15.604  18.464  1.00 80.23           N  
ATOM   2874  OE1 GLN A 350      38.324  14.158  18.317  1.00 80.23           O  
ATOM   2875  N   ILE A 351      41.268   9.826  15.181  1.00 83.45           N  
ATOM   2876  CA  ILE A 351      41.399   8.382  15.345  1.00 83.45           C  
ATOM   2877  C   ILE A 351      41.709   8.055  16.804  1.00 83.45           C  
ATOM   2878  CB  ILE A 351      42.496   7.806  14.422  1.00 83.45           C  
ATOM   2879  O   ILE A 351      42.737   8.479  17.337  1.00 83.45           O  
ATOM   2880  CG1 ILE A 351      42.230   8.202  12.965  1.00 83.45           C  
ATOM   2881  CG2 ILE A 351      42.580   6.284  14.569  1.00 83.45           C  
ATOM   2882  CD1 ILE A 351      43.086   7.452  11.953  1.00 83.45           C  
ATOM   2883  N   ILE A 352      40.662   7.446  17.529  1.00 82.44           N  
ATOM   2884  CA  ILE A 352      40.774   7.036  18.925  1.00 82.44           C  
ATOM   2885  C   ILE A 352      41.270   5.594  19.001  1.00 82.44           C  
ATOM   2886  CB  ILE A 352      39.425   7.178  19.666  1.00 82.44           C  
ATOM   2887  O   ILE A 352      40.843   4.742  18.219  1.00 82.44           O  
ATOM   2888  CG1 ILE A 352      38.860   8.591  19.480  1.00 82.44           C  
ATOM   2889  CG2 ILE A 352      39.587   6.844  21.152  1.00 82.44           C  
ATOM   2890  CD1 ILE A 352      37.451   8.771  20.029  1.00 82.44           C  
ATOM   2891  N   ASN A 353      42.339   5.296  19.831  1.00 78.74           N  
ATOM   2892  CA  ASN A 353      42.954   3.999  20.094  1.00 78.74           C  
ATOM   2893  C   ASN A 353      43.723   3.487  18.880  1.00 78.74           C  
ATOM   2894  CB  ASN A 353      41.896   2.980  20.521  1.00 78.74           C  
ATOM   2895  O   ASN A 353      43.524   2.351  18.447  1.00 78.74           O  
ATOM   2896  CG  ASN A 353      41.289   3.299  21.873  1.00 78.74           C  
ATOM   2897  ND2 ASN A 353      40.029   2.924  22.061  1.00 78.74           N  
ATOM   2898  OD1 ASN A 353      41.947   3.880  22.741  1.00 78.74           O  
ATOM   2899  N   LYS A 354      44.451   4.361  18.212  1.00 76.30           N  
ATOM   2900  CA  LYS A 354      45.194   3.944  17.027  1.00 76.30           C  
ATOM   2901  C   LYS A 354      46.228   2.877  17.373  1.00 76.30           C  
ATOM   2902  CB  LYS A 354      45.879   5.145  16.372  1.00 76.30           C  
ATOM   2903  O   LYS A 354      46.948   3.001  18.367  1.00 76.30           O  
ATOM   2904  CG  LYS A 354      46.369   4.882  14.956  1.00 76.30           C  
ATOM   2905  CD  LYS A 354      46.880   6.156  14.296  1.00 76.30           C  
ATOM   2906  CE  LYS A 354      47.375   5.894  12.880  1.00 76.30           C  
ATOM   2907  NZ  LYS A 354      47.851   7.145  12.218  1.00 76.30           N  
ATOM   2908  N   LYS A 355      46.038   1.643  16.847  1.00 65.87           N  
ATOM   2909  CA  LYS A 355      46.985   0.557  17.085  1.00 65.87           C  
ATOM   2910  C   LYS A 355      48.338   0.859  16.445  1.00 65.87           C  
ATOM   2911  CB  LYS A 355      46.434  -0.764  16.547  1.00 65.87           C  
ATOM   2912  O   LYS A 355      48.404   1.267  15.284  1.00 65.87           O  
ATOM   2913  CG  LYS A 355      47.102  -1.998  17.134  1.00 65.87           C  
ATOM   2914  CD  LYS A 355      46.477  -3.280  16.600  1.00 65.87           C  
ATOM   2915  CE  LYS A 355      47.195  -4.515  17.126  1.00 65.87           C  
ATOM   2916  NZ  LYS A 355      46.567  -5.776  16.628  1.00 65.87           N  
ATOM   2917  N   ASP A 356      49.387   1.219  17.168  1.00 67.30           N  
ATOM   2918  CA  ASP A 356      50.749   1.435  16.689  1.00 67.30           C  
ATOM   2919  C   ASP A 356      51.164   0.345  15.704  1.00 67.30           C  
ATOM   2920  CB  ASP A 356      51.729   1.485  17.863  1.00 67.30           C  
ATOM   2921  O   ASP A 356      50.760  -0.812  15.843  1.00 67.30           O  
ATOM   2922  CG  ASP A 356      51.471   2.650  18.802  1.00 67.30           C  
ATOM   2923  OD1 ASP A 356      50.906   3.674  18.362  1.00 67.30           O  
ATOM   2924  OD2 ASP A 356      51.838   2.543  19.992  1.00 67.30           O  
TER    2925      ASP A 356                                                      
ENDMDL                                                                          
END                                                                             
