# Supplementary material for: Evolution of Linoleic Acid Biosynthesis Paved the Way for Ecological Success of Termites
Source: Mol Biol Evol. 2023 Apr 12;40(4):msad087. doi: 10.1093/molbev/msad087 (PMC10139705; doi:10.1093/molbev/msad087)
Supplement: msad087_Supplementary_Data [file msad087_supplementary_data.zip › SUPPLEMENTARY ARCHIVE/Prorhinotermes/PsimFAD-A1a_rank1_model2.pdb]

MODEL     1                                                                     
ATOM      1  N   MET A   1       6.882  -7.585 -16.040  1.00 54.15           N  
ATOM      2  CA  MET A   1       5.878  -6.560 -16.312  1.00 54.15           C  
ATOM      3  C   MET A   1       6.538  -5.227 -16.647  1.00 54.15           C  
ATOM      4  CB  MET A   1       4.940  -6.394 -15.115  1.00 54.15           C  
ATOM      5  O   MET A   1       6.734  -4.388 -15.766  1.00 54.15           O  
ATOM      6  CG  MET A   1       4.057  -7.603 -14.855  1.00 54.15           C  
ATOM      7  SD  MET A   1       2.840  -7.310 -13.513  1.00 54.15           S  
ATOM      8  CE  MET A   1       3.912  -7.502 -12.062  1.00 54.15           C  
ATOM      9  N   ALA A   2       7.340  -5.149 -17.744  1.00 42.76           N  
ATOM     10  CA  ALA A   2       8.002  -3.908 -18.136  1.00 42.76           C  
ATOM     11  C   ALA A   2       6.982  -2.810 -18.423  1.00 42.76           C  
ATOM     12  CB  ALA A   2       8.888  -4.140 -19.357  1.00 42.76           C  
ATOM     13  O   ALA A   2       5.905  -3.079 -18.959  1.00 42.76           O  
ATOM     14  N   PRO A   3       7.183  -1.535 -17.810  1.00 52.85           N  
ATOM     15  CA  PRO A   3       6.209  -0.454 -17.976  1.00 52.85           C  
ATOM     16  C   PRO A   3       6.049  -0.023 -19.432  1.00 52.85           C  
ATOM     17  CB  PRO A   3       6.794   0.680 -17.132  1.00 52.85           C  
ATOM     18  O   PRO A   3       6.926  -0.288 -20.259  1.00 52.85           O  
ATOM     19  CG  PRO A   3       8.246   0.351 -17.003  1.00 52.85           C  
ATOM     20  CD  PRO A   3       8.425  -1.121 -17.246  1.00 52.85           C  
ATOM     21  N   ASN A   4       4.809   0.459 -19.786  1.00 53.89           N  
ATOM     22  CA  ASN A   4       4.494   1.097 -21.060  1.00 53.89           C  
ATOM     23  C   ASN A   4       5.214   2.434 -21.210  1.00 53.89           C  
ATOM     24  CB  ASN A   4       2.983   1.289 -21.205  1.00 53.89           C  
ATOM     25  O   ASN A   4       5.277   3.220 -20.263  1.00 53.89           O  
ATOM     26  CG  ASN A   4       2.489   0.997 -22.609  1.00 53.89           C  
ATOM     27  ND2 ASN A   4       1.175   1.037 -22.795  1.00 53.89           N  
ATOM     28  OD1 ASN A   4       3.282   0.738 -23.517  1.00 53.89           O  
ATOM     29  N   ILE A   5       6.036   2.625 -22.250  1.00 58.22           N  
ATOM     30  CA  ILE A   5       6.818   3.824 -22.532  1.00 58.22           C  
ATOM     31  C   ILE A   5       5.909   4.912 -23.098  1.00 58.22           C  
ATOM     32  CB  ILE A   5       7.974   3.527 -23.513  1.00 58.22           C  
ATOM     33  O   ILE A   5       5.141   4.664 -24.031  1.00 58.22           O  
ATOM     34  CG1 ILE A   5       8.892   2.439 -22.943  1.00 58.22           C  
ATOM     35  CG2 ILE A   5       8.763   4.803 -23.820  1.00 58.22           C  
ATOM     36  CD1 ILE A   5       9.972   1.971 -23.910  1.00 58.22           C  
ATOM     37  N   THR A   6       5.689   6.037 -22.388  1.00 50.32           N  
ATOM     38  CA  THR A   6       4.733   7.112 -22.633  1.00 50.32           C  
ATOM     39  C   THR A   6       5.272   8.088 -23.675  1.00 50.32           C  
ATOM     40  CB  THR A   6       4.403   7.872 -21.335  1.00 50.32           C  
ATOM     41  O   THR A   6       4.503   8.804 -24.318  1.00 50.32           O  
ATOM     42  CG2 THR A   6       3.654   6.981 -20.350  1.00 50.32           C  
ATOM     43  OG1 THR A   6       5.621   8.319 -20.727  1.00 50.32           O  
ATOM     44  N   SER A   7       6.668   7.947 -24.103  1.00 47.61           N  
ATOM     45  CA  SER A   7       7.259   8.783 -25.143  1.00 47.61           C  
ATOM     46  C   SER A   7       8.363   8.041 -25.888  1.00 47.61           C  
ATOM     47  CB  SER A   7       7.817  10.073 -24.541  1.00 47.61           C  
ATOM     48  O   SER A   7       9.079   7.228 -25.299  1.00 47.61           O  
ATOM     49  OG  SER A   7       8.860   9.791 -23.625  1.00 47.61           O  
ATOM     50  N   SER A   8       8.081   7.587 -27.232  1.00 38.18           N  
ATOM     51  CA  SER A   8       8.969   6.836 -28.114  1.00 38.18           C  
ATOM     52  C   SER A   8      10.339   7.499 -28.215  1.00 38.18           C  
ATOM     53  CB  SER A   8       8.354   6.703 -29.508  1.00 38.18           C  
ATOM     54  O   SER A   8      10.438   8.727 -28.254  1.00 38.18           O  
ATOM     55  OG  SER A   8       7.197   5.885 -29.471  1.00 38.18           O  
ATOM     56  N   PRO A   9      11.510   6.777 -27.965  1.00 39.77           N  
ATOM     57  CA  PRO A   9      12.821   7.263 -28.400  1.00 39.77           C  
ATOM     58  C   PRO A   9      12.934   7.375 -29.919  1.00 39.77           C  
ATOM     59  CB  PRO A   9      13.787   6.207 -27.857  1.00 39.77           C  
ATOM     60  O   PRO A   9      12.300   6.607 -30.647  1.00 39.77           O  
ATOM     61  CG  PRO A   9      12.908   5.103 -27.365  1.00 39.77           C  
ATOM     62  CD  PRO A   9      11.481   5.457 -27.669  1.00 39.77           C  
ATOM     63  N   THR A  10      12.631   8.499 -30.605  1.00 42.58           N  
ATOM     64  CA  THR A  10      13.125   8.595 -31.975  1.00 42.58           C  
ATOM     65  C   THR A  10      14.402   7.778 -32.148  1.00 42.58           C  
ATOM     66  CB  THR A  10      13.390  10.059 -32.371  1.00 42.58           C  
ATOM     67  O   THR A  10      15.345   7.919 -31.367  1.00 42.58           O  
ATOM     68  CG2 THR A  10      12.101  10.758 -32.790  1.00 42.58           C  
ATOM     69  OG1 THR A  10      13.957  10.755 -31.255  1.00 42.58           O  
ATOM     70  N   GLY A  11      14.217   6.310 -32.224  1.00 46.58           N  
ATOM     71  CA  GLY A  11      15.221   5.516 -32.913  1.00 46.58           C  
ATOM     72  C   GLY A  11      16.012   4.616 -31.982  1.00 46.58           C  
ATOM     73  O   GLY A  11      17.146   4.934 -31.617  1.00 46.58           O  
ATOM     74  N   VAL A  12      15.572   3.533 -31.369  1.00 37.41           N  
ATOM     75  CA  VAL A  12      16.563   2.597 -30.850  1.00 37.41           C  
ATOM     76  C   VAL A  12      16.030   1.169 -30.955  1.00 37.41           C  
ATOM     77  CB  VAL A  12      16.937   2.919 -29.386  1.00 37.41           C  
ATOM     78  O   VAL A  12      14.911   0.884 -30.522  1.00 37.41           O  
ATOM     79  CG1 VAL A  12      18.091   2.036 -28.916  1.00 37.41           C  
ATOM     80  CG2 VAL A  12      17.297   4.397 -29.241  1.00 37.41           C  
ATOM     81  N   LEU A  13      16.363   0.434 -32.025  1.00 39.94           N  
ATOM     82  CA  LEU A  13      16.465  -0.981 -32.366  1.00 39.94           C  
ATOM     83  C   LEU A  13      17.158  -1.760 -31.253  1.00 39.94           C  
ATOM     84  CB  LEU A  13      17.226  -1.161 -33.682  1.00 39.94           C  
ATOM     85  O   LEU A  13      18.148  -1.292 -30.687  1.00 39.94           O  
ATOM     86  CG  LEU A  13      16.488  -0.745 -34.955  1.00 39.94           C  
ATOM     87  CD1 LEU A  13      17.472  -0.581 -36.109  1.00 39.94           C  
ATOM     88  CD2 LEU A  13      15.409  -1.763 -35.306  1.00 39.94           C  
ATOM     89  N   PHE A  14      16.500  -2.640 -30.445  1.00 48.93           N  
ATOM     90  CA  PHE A  14      16.881  -3.702 -29.521  1.00 48.93           C  
ATOM     91  C   PHE A  14      17.912  -4.627 -30.156  1.00 48.93           C  
ATOM     92  CB  PHE A  14      15.651  -4.505 -29.087  1.00 48.93           C  
ATOM     93  O   PHE A  14      17.950  -4.777 -31.379  1.00 48.93           O  
ATOM     94  CG  PHE A  14      14.673  -3.718 -28.257  1.00 48.93           C  
ATOM     95  CD1 PHE A  14      14.912  -3.490 -26.908  1.00 48.93           C  
ATOM     96  CD2 PHE A  14      13.515  -3.206 -28.828  1.00 48.93           C  
ATOM     97  CE1 PHE A  14      14.009  -2.761 -26.137  1.00 48.93           C  
ATOM     98  CE2 PHE A  14      12.608  -2.477 -28.064  1.00 48.93           C  
ATOM     99  CZ  PHE A  14      12.856  -2.257 -26.719  1.00 48.93           C  
ATOM    100  N   GLU A  15      19.065  -4.919 -29.585  1.00 42.04           N  
ATOM    101  CA  GLU A  15      20.236  -5.787 -29.667  1.00 42.04           C  
ATOM    102  C   GLU A  15      19.835  -7.224 -29.989  1.00 42.04           C  
ATOM    103  CB  GLU A  15      21.031  -5.743 -28.360  1.00 42.04           C  
ATOM    104  O   GLU A  15      20.628  -7.985 -30.548  1.00 42.04           O  
ATOM    105  CG  GLU A  15      22.453  -5.226 -28.523  1.00 42.04           C  
ATOM    106  CD  GLU A  15      23.146  -4.947 -27.198  1.00 42.04           C  
ATOM    107  OE1 GLU A  15      24.296  -4.453 -27.207  1.00 42.04           O  
ATOM    108  OE2 GLU A  15      22.533  -5.226 -26.144  1.00 42.04           O  
ATOM    109  N   ASP A  16      18.436  -7.493 -30.389  1.00 38.61           N  
ATOM    110  CA  ASP A  16      18.150  -8.788 -31.000  1.00 38.61           C  
ATOM    111  C   ASP A  16      17.556  -8.616 -32.397  1.00 38.61           C  
ATOM    112  CB  ASP A  16      17.197  -9.598 -30.119  1.00 38.61           C  
ATOM    113  O   ASP A  16      17.088  -9.584 -33.001  1.00 38.61           O  
ATOM    114  CG  ASP A  16      17.876 -10.181 -28.892  1.00 38.61           C  
ATOM    115  OD1 ASP A  16      19.105 -10.402 -28.922  1.00 38.61           O  
ATOM    116  OD2 ASP A  16      17.173 -10.423 -27.886  1.00 38.61           O  
ATOM    117  N   ASP A  17      17.800  -7.532 -33.066  1.00 37.46           N  
ATOM    118  CA  ASP A  17      17.240  -7.401 -34.408  1.00 37.46           C  
ATOM    119  C   ASP A  17      18.283  -7.734 -35.472  1.00 37.46           C  
ATOM    120  CB  ASP A  17      16.697  -5.988 -34.627  1.00 37.46           C  
ATOM    121  O   ASP A  17      19.307  -7.055 -35.579  1.00 37.46           O  
ATOM    122  CG  ASP A  17      15.322  -5.780 -34.017  1.00 37.46           C  
ATOM    123  OD1 ASP A  17      14.651  -6.776 -33.670  1.00 37.46           O  
ATOM    124  OD2 ASP A  17      14.904  -4.610 -33.884  1.00 37.46           O  
ATOM    125  N   ILE A  18      18.816  -8.939 -35.567  1.00 34.12           N  
ATOM    126  CA  ILE A  18      19.515  -9.423 -36.753  1.00 34.12           C  
ATOM    127  C   ILE A  18      18.653  -9.187 -37.992  1.00 34.12           C  
ATOM    128  CB  ILE A  18      19.874 -10.920 -36.627  1.00 34.12           C  
ATOM    129  O   ILE A  18      17.471  -9.541 -38.010  1.00 34.12           O  
ATOM    130  CG1 ILE A  18      20.537 -11.198 -35.273  1.00 34.12           C  
ATOM    131  CG2 ILE A  18      20.780 -11.358 -37.782  1.00 34.12           C  
ATOM    132  CD1 ILE A  18      20.784 -12.675 -34.996  1.00 34.12           C  
ATOM    133  N   VAL A  19      18.776  -8.104 -38.713  1.00 36.84           N  
ATOM    134  CA  VAL A  19      18.352  -7.755 -40.065  1.00 36.84           C  
ATOM    135  C   VAL A  19      18.743  -8.869 -41.033  1.00 36.84           C  
ATOM    136  CB  VAL A  19      18.965  -6.412 -40.523  1.00 36.84           C  
ATOM    137  O   VAL A  19      19.928  -9.168 -41.201  1.00 36.84           O  
ATOM    138  CG1 VAL A  19      18.401  -5.997 -41.881  1.00 36.84           C  
ATOM    139  CG2 VAL A  19      18.708  -5.326 -39.480  1.00 36.84           C  
ATOM    140  N   GLU A  20      18.018 -10.007 -41.065  1.00 29.92           N  
ATOM    141  CA  GLU A  20      18.039 -10.806 -42.286  1.00 29.92           C  
ATOM    142  C   GLU A  20      16.965 -10.344 -43.267  1.00 29.92           C  
ATOM    143  CB  GLU A  20      17.850 -12.290 -41.961  1.00 29.92           C  
ATOM    144  O   GLU A  20      15.806 -10.163 -42.887  1.00 29.92           O  
ATOM    145  CG  GLU A  20      19.153 -13.073 -41.880  1.00 29.92           C  
ATOM    146  CD  GLU A  20      18.947 -14.553 -41.601  1.00 29.92           C  
ATOM    147  OE1 GLU A  20      19.949 -15.297 -41.501  1.00 29.92           O  
ATOM    148  OE2 GLU A  20      17.774 -14.973 -41.482  1.00 29.92           O  
ATOM    149  N   THR A  21      17.282  -9.453 -44.187  1.00 33.54           N  
ATOM    150  CA  THR A  21      16.674  -9.039 -45.447  1.00 33.54           C  
ATOM    151  C   THR A  21      15.990 -10.219 -46.131  1.00 33.54           C  
ATOM    152  CB  THR A  21      17.719  -8.427 -46.398  1.00 33.54           C  
ATOM    153  O   THR A  21      16.653 -11.172 -46.546  1.00 33.54           O  
ATOM    154  CG2 THR A  21      17.820  -6.917 -46.205  1.00 33.54           C  
ATOM    155  OG1 THR A  21      18.998  -9.017 -46.136  1.00 33.54           O  
ATOM    156  N   VAL A  22      14.770 -10.633 -45.692  1.00 30.41           N  
ATOM    157  CA  VAL A  22      13.899 -11.476 -46.505  1.00 30.41           C  
ATOM    158  C   VAL A  22      12.813 -10.622 -47.156  1.00 30.41           C  
ATOM    159  CB  VAL A  22      13.258 -12.605 -45.667  1.00 30.41           C  
ATOM    160  O   VAL A  22      12.198  -9.780 -46.497  1.00 30.41           O  
ATOM    161  CG1 VAL A  22      12.496 -13.577 -46.565  1.00 30.41           C  
ATOM    162  CG2 VAL A  22      14.326 -13.342 -44.861  1.00 30.41           C  
ATOM    163  N   ALA A  23      12.958 -10.170 -48.417  1.00 31.24           N  
ATOM    164  CA  ALA A  23      12.125  -9.886 -49.583  1.00 31.24           C  
ATOM    165  C   ALA A  23      10.653 -10.153 -49.284  1.00 31.24           C  
ATOM    166  CB  ALA A  23      12.582 -10.717 -50.779  1.00 31.24           C  
ATOM    167  O   ALA A  23      10.297 -11.231 -48.802  1.00 31.24           O  
ATOM    168  N   VAL A  24       9.855  -9.174 -48.850  1.00 30.88           N  
ATOM    169  CA  VAL A  24       8.437  -8.885 -48.657  1.00 30.88           C  
ATOM    170  C   VAL A  24       7.670  -9.177 -49.944  1.00 30.88           C  
ATOM    171  CB  VAL A  24       8.212  -7.419 -48.223  1.00 30.88           C  
ATOM    172  O   VAL A  24       8.001  -8.644 -51.006  1.00 30.88           O  
ATOM    173  CG1 VAL A  24       6.740  -7.175 -47.893  1.00 30.88           C  
ATOM    174  CG2 VAL A  24       9.095  -7.076 -47.025  1.00 30.88           C  
ATOM    175  N   SER A  25       7.154 -10.426 -50.172  1.00 30.48           N  
ATOM    176  CA  SER A  25       5.977 -10.766 -50.964  1.00 30.48           C  
ATOM    177  C   SER A  25       4.694 -10.333 -50.263  1.00 30.48           C  
ATOM    178  CB  SER A  25       5.934 -12.270 -51.242  1.00 30.48           C  
ATOM    179  O   SER A  25       4.556 -10.505 -49.050  1.00 30.48           O  
ATOM    180  OG  SER A  25       4.602 -12.752 -51.191  1.00 30.48           O  
ATOM    181  N   SER A  26       4.071  -9.189 -50.670  1.00 32.79           N  
ATOM    182  CA  SER A  26       2.762  -8.544 -50.641  1.00 32.79           C  
ATOM    183  C   SER A  26       1.655  -9.552 -50.349  1.00 32.79           C  
ATOM    184  CB  SER A  26       2.482  -7.838 -51.968  1.00 32.79           C  
ATOM    185  O   SER A  26       1.360 -10.415 -51.179  1.00 32.79           O  
ATOM    186  OG  SER A  26       2.673  -8.722 -53.058  1.00 32.79           O  
ATOM    187  N   VAL A  27       1.454  -9.898 -49.068  1.00 34.49           N  
ATOM    188  CA  VAL A  27       0.222 -10.529 -48.605  1.00 34.49           C  
ATOM    189  C   VAL A  27      -0.734  -9.465 -48.070  1.00 34.49           C  
ATOM    190  CB  VAL A  27       0.503 -11.588 -47.516  1.00 34.49           C  
ATOM    191  O   VAL A  27      -0.333  -8.595 -47.293  1.00 34.49           O  
ATOM    192  CG1 VAL A  27      -0.796 -12.250 -47.059  1.00 34.49           C  
ATOM    193  CG2 VAL A  27       1.487 -12.636 -48.033  1.00 34.49           C  
ATOM    194  N   GLU A  28      -1.666  -8.989 -48.805  1.00 31.72           N  
ATOM    195  CA  GLU A  28      -2.949  -8.327 -48.588  1.00 31.72           C  
ATOM    196  C   GLU A  28      -3.446  -8.540 -47.161  1.00 31.72           C  
ATOM    197  CB  GLU A  28      -3.990  -8.831 -49.590  1.00 31.72           C  
ATOM    198  O   GLU A  28      -3.465  -9.669 -46.667  1.00 31.72           O  
ATOM    199  CG  GLU A  28      -4.164  -7.930 -50.804  1.00 31.72           C  
ATOM    200  CD  GLU A  28      -5.180  -8.459 -51.803  1.00 31.72           C  
ATOM    201  OE1 GLU A  28      -5.391  -7.811 -52.854  1.00 31.72           O  
ATOM    202  OE2 GLU A  28      -5.770  -9.528 -51.533  1.00 31.72           O  
ATOM    203  N   PRO A  29      -3.743  -7.473 -46.346  1.00 35.71           N  
ATOM    204  CA  PRO A  29      -4.224  -7.560 -44.966  1.00 35.71           C  
ATOM    205  C   PRO A  29      -5.682  -8.006 -44.876  1.00 35.71           C  
ATOM    206  CB  PRO A  29      -4.056  -6.132 -44.443  1.00 35.71           C  
ATOM    207  O   PRO A  29      -6.488  -7.673 -45.749  1.00 35.71           O  
ATOM    208  CG  PRO A  29      -3.976  -5.282 -45.670  1.00 35.71           C  
ATOM    209  CD  PRO A  29      -4.021  -6.179 -46.874  1.00 35.71           C  
ATOM    210  N   LYS A  30      -5.964  -9.249 -44.442  1.00 35.19           N  
ATOM    211  CA  LYS A  30      -7.180  -9.771 -43.825  1.00 35.19           C  
ATOM    212  C   LYS A  30      -7.686  -8.835 -42.731  1.00 35.19           C  
ATOM    213  CB  LYS A  30      -6.932 -11.166 -43.248  1.00 35.19           C  
ATOM    214  O   LYS A  30      -6.911  -8.381 -41.887  1.00 35.19           O  
ATOM    215  CG  LYS A  30      -7.017 -12.284 -44.276  1.00 35.19           C  
ATOM    216  CD  LYS A  30      -6.952 -13.656 -43.617  1.00 35.19           C  
ATOM    217  CE  LYS A  30      -6.985 -14.776 -44.648  1.00 35.19           C  
ATOM    218  NZ  LYS A  30      -6.930 -16.123 -44.006  1.00 35.19           N  
ATOM    219  N   ASN A  31      -8.567  -7.874 -43.005  1.00 36.37           N  
ATOM    220  CA  ASN A  31      -9.655  -7.115 -42.397  1.00 36.37           C  
ATOM    221  C   ASN A  31     -10.059  -7.699 -41.046  1.00 36.37           C  
ATOM    222  CB  ASN A  31     -10.863  -7.063 -43.335  1.00 36.37           C  
ATOM    223  O   ASN A  31     -10.645  -8.780 -40.982  1.00 36.37           O  
ATOM    224  CG  ASN A  31     -11.023  -5.713 -44.007  1.00 36.37           C  
ATOM    225  ND2 ASN A  31     -11.961  -5.623 -44.941  1.00 36.37           N  
ATOM    226  OD1 ASN A  31     -10.308  -4.759 -43.689  1.00 36.37           O  
ATOM    227  N   HIS A  32      -9.263  -7.517 -39.989  1.00 42.08           N  
ATOM    228  CA  HIS A  32      -9.693  -7.626 -38.600  1.00 42.08           C  
ATOM    229  C   HIS A  32     -10.742  -6.572 -38.262  1.00 42.08           C  
ATOM    230  CB  HIS A  32      -8.496  -7.497 -37.657  1.00 42.08           C  
ATOM    231  O   HIS A  32     -10.583  -5.399 -38.609  1.00 42.08           O  
ATOM    232  CG  HIS A  32      -7.831  -8.800 -37.348  1.00 42.08           C  
ATOM    233  CD2 HIS A  32      -6.591  -9.257 -37.641  1.00 42.08           C  
ATOM    234  ND1 HIS A  32      -8.462  -9.812 -36.656  1.00 42.08           N  
ATOM    235  CE1 HIS A  32      -7.635 -10.837 -36.536  1.00 42.08           C  
ATOM    236  NE2 HIS A  32      -6.493 -10.526 -37.125  1.00 42.08           N  
ATOM    237  N   ASP A  33     -12.003  -6.765 -38.542  1.00 40.44           N  
ATOM    238  CA  ASP A  33     -13.213  -6.224 -37.930  1.00 40.44           C  
ATOM    239  C   ASP A  33     -12.878  -5.396 -36.691  1.00 40.44           C  
ATOM    240  CB  ASP A  33     -14.179  -7.353 -37.563  1.00 40.44           C  
ATOM    241  O   ASP A  33     -12.519  -5.947 -35.648  1.00 40.44           O  
ATOM    242  CG  ASP A  33     -15.085  -7.754 -38.713  1.00 40.44           C  
ATOM    243  OD1 ASP A  33     -15.270  -6.952 -39.653  1.00 40.44           O  
ATOM    244  OD2 ASP A  33     -15.622  -8.883 -38.678  1.00 40.44           O  
ATOM    245  N   SER A  34     -12.162  -4.242 -36.729  1.00 44.33           N  
ATOM    246  CA  SER A  34     -11.965  -3.229 -35.697  1.00 44.33           C  
ATOM    247  C   SER A  34     -13.289  -2.592 -35.289  1.00 44.33           C  
ATOM    248  CB  SER A  34     -10.998  -2.149 -36.184  1.00 44.33           C  
ATOM    249  O   SER A  34     -14.094  -2.219 -36.144  1.00 44.33           O  
ATOM    250  OG  SER A  34     -11.491  -1.523 -37.356  1.00 44.33           O  
ATOM    251  N   LYS A  35     -14.042  -3.217 -34.366  1.00 44.30           N  
ATOM    252  CA  LYS A  35     -15.132  -2.603 -33.614  1.00 44.30           C  
ATOM    253  C   LYS A  35     -14.903  -1.104 -33.439  1.00 44.30           C  
ATOM    254  CB  LYS A  35     -15.285  -3.272 -32.247  1.00 44.30           C  
ATOM    255  O   LYS A  35     -13.773  -0.666 -33.210  1.00 44.30           O  
ATOM    256  CG  LYS A  35     -16.003  -4.613 -32.292  1.00 44.30           C  
ATOM    257  CD  LYS A  35     -16.215  -5.181 -30.895  1.00 44.30           C  
ATOM    258  CE  LYS A  35     -16.847  -6.565 -30.943  1.00 44.30           C  
ATOM    259  NZ  LYS A  35     -17.048  -7.130 -29.575  1.00 44.30           N  
ATOM    260  N   PRO A  36     -15.753  -0.203 -33.913  1.00 42.49           N  
ATOM    261  CA  PRO A  36     -15.656   1.240 -33.682  1.00 42.49           C  
ATOM    262  C   PRO A  36     -15.411   1.587 -32.215  1.00 42.49           C  
ATOM    263  CB  PRO A  36     -17.016   1.764 -34.148  1.00 42.49           C  
ATOM    264  O   PRO A  36     -15.727   0.791 -31.327  1.00 42.49           O  
ATOM    265  CG  PRO A  36     -17.878   0.548 -34.257  1.00 42.49           C  
ATOM    266  CD  PRO A  36     -17.000  -0.668 -34.167  1.00 42.49           C  
ATOM    267  N   PRO A  37     -14.437   2.594 -31.884  1.00 52.81           N  
ATOM    268  CA  PRO A  37     -14.195   3.019 -30.503  1.00 52.81           C  
ATOM    269  C   PRO A  37     -15.486   3.314 -29.742  1.00 52.81           C  
ATOM    270  CB  PRO A  37     -13.356   4.289 -30.667  1.00 52.81           C  
ATOM    271  O   PRO A  37     -16.393   3.952 -30.282  1.00 52.81           O  
ATOM    272  CG  PRO A  37     -13.461   4.632 -32.118  1.00 52.81           C  
ATOM    273  CD  PRO A  37     -14.142   3.497 -32.828  1.00 52.81           C  
ATOM    274  N   GLN A  38     -16.051   2.359 -29.070  1.00 56.68           N  
ATOM    275  CA  GLN A  38     -17.148   2.556 -28.129  1.00 56.68           C  
ATOM    276  C   GLN A  38     -16.951   3.829 -27.311  1.00 56.68           C  
ATOM    277  CB  GLN A  38     -17.281   1.349 -27.199  1.00 56.68           C  
ATOM    278  O   GLN A  38     -15.859   4.080 -26.798  1.00 56.68           O  
ATOM    279  CG  GLN A  38     -18.690   0.776 -27.131  1.00 56.68           C  
ATOM    280  CD  GLN A  38     -18.781  -0.455 -26.249  1.00 56.68           C  
ATOM    281  NE2 GLN A  38     -19.962  -1.063 -26.200  1.00 56.68           N  
ATOM    282  OE1 GLN A  38     -17.799  -0.857 -25.618  1.00 56.68           O  
ATOM    283  N   LYS A  39     -17.604   4.938 -27.556  1.00 60.16           N  
ATOM    284  CA  LYS A  39     -17.689   6.145 -26.740  1.00 60.16           C  
ATOM    285  C   LYS A  39     -17.897   5.801 -25.268  1.00 60.16           C  
ATOM    286  CB  LYS A  39     -18.821   7.048 -27.233  1.00 60.16           C  
ATOM    287  O   LYS A  39     -18.862   5.119 -24.915  1.00 60.16           O  
ATOM    288  CG  LYS A  39     -18.670   8.507 -26.830  1.00 60.16           C  
ATOM    289  CD  LYS A  39     -19.740   9.379 -27.473  1.00 60.16           C  
ATOM    290  CE  LYS A  39     -19.629  10.828 -27.020  1.00 60.16           C  
ATOM    291  NZ  LYS A  39     -20.663  11.692 -27.666  1.00 60.16           N  
ATOM    292  N   TYR A  40     -16.844   5.515 -24.527  1.00 77.26           N  
ATOM    293  CA  TYR A  40     -16.907   5.260 -23.092  1.00 77.26           C  
ATOM    294  C   TYR A  40     -17.337   6.510 -22.333  1.00 77.26           C  
ATOM    295  CB  TYR A  40     -15.550   4.775 -22.572  1.00 77.26           C  
ATOM    296  O   TYR A  40     -16.771   7.588 -22.528  1.00 77.26           O  
ATOM    297  CG  TYR A  40     -15.489   4.638 -21.070  1.00 77.26           C  
ATOM    298  CD1 TYR A  40     -14.809   5.572 -20.293  1.00 77.26           C  
ATOM    299  CD2 TYR A  40     -16.110   3.573 -20.426  1.00 77.26           C  
ATOM    300  CE1 TYR A  40     -14.748   5.448 -18.908  1.00 77.26           C  
ATOM    301  CE2 TYR A  40     -16.056   3.439 -19.043  1.00 77.26           C  
ATOM    302  OH  TYR A  40     -15.318   4.253 -16.924  1.00 77.26           O  
ATOM    303  CZ  TYR A  40     -15.374   4.380 -18.294  1.00 77.26           C  
ATOM    304  N   SER A  41     -18.515   6.404 -21.690  1.00 83.75           N  
ATOM    305  CA  SER A  41     -18.962   7.449 -20.774  1.00 83.75           C  
ATOM    306  C   SER A  41     -18.805   7.014 -19.320  1.00 83.75           C  
ATOM    307  CB  SER A  41     -20.421   7.816 -21.049  1.00 83.75           C  
ATOM    308  O   SER A  41     -19.190   5.901 -18.955  1.00 83.75           O  
ATOM    309  OG  SER A  41     -20.901   8.732 -20.080  1.00 83.75           O  
ATOM    310  N   ARG A  42     -18.188   7.829 -18.568  1.00 89.90           N  
ATOM    311  CA  ARG A  42     -17.953   7.558 -17.154  1.00 89.90           C  
ATOM    312  C   ARG A  42     -19.268   7.447 -16.391  1.00 89.90           C  
ATOM    313  CB  ARG A  42     -17.078   8.651 -16.535  1.00 89.90           C  
ATOM    314  O   ARG A  42     -20.133   8.319 -16.504  1.00 89.90           O  
ATOM    315  CG  ARG A  42     -15.631   8.619 -17.000  1.00 89.90           C  
ATOM    316  CD  ARG A  42     -14.815   9.745 -16.381  1.00 89.90           C  
ATOM    317  NE  ARG A  42     -13.504   9.870 -17.011  1.00 89.90           N  
ATOM    318  NH1 ARG A  42     -12.981  11.881 -16.002  1.00 89.90           N  
ATOM    319  NH2 ARG A  42     -11.495  10.896 -17.442  1.00 89.90           N  
ATOM    320  CZ  ARG A  42     -12.663  10.882 -16.817  1.00 89.90           C  
ATOM    321  N   GLN A  43     -19.358   6.322 -15.698  1.00 95.17           N  
ATOM    322  CA  GLN A  43     -20.540   6.092 -14.875  1.00 95.17           C  
ATOM    323  C   GLN A  43     -20.201   6.179 -13.390  1.00 95.17           C  
ATOM    324  CB  GLN A  43     -21.160   4.730 -15.194  1.00 95.17           C  
ATOM    325  O   GLN A  43     -19.435   5.362 -12.873  1.00 95.17           O  
ATOM    326  CG  GLN A  43     -21.624   4.588 -16.637  1.00 95.17           C  
ATOM    327  CD  GLN A  43     -22.238   3.231 -16.925  1.00 95.17           C  
ATOM    328  NE2 GLN A  43     -22.681   3.031 -18.162  1.00 95.17           N  
ATOM    329  OE1 GLN A  43     -22.311   2.368 -16.044  1.00 95.17           O  
ATOM    330  N   ILE A  44     -20.887   7.120 -12.759  1.00 97.53           N  
ATOM    331  CA  ILE A  44     -20.609   7.347 -11.345  1.00 97.53           C  
ATOM    332  C   ILE A  44     -21.313   6.285 -10.504  1.00 97.53           C  
ATOM    333  CB  ILE A  44     -21.049   8.761 -10.902  1.00 97.53           C  
ATOM    334  O   ILE A  44     -22.474   5.953 -10.756  1.00 97.53           O  
ATOM    335  CG1 ILE A  44     -20.274   9.830 -11.682  1.00 97.53           C  
ATOM    336  CG2 ILE A  44     -20.859   8.938  -9.393  1.00 97.53           C  
ATOM    337  CD1 ILE A  44     -20.768  11.250 -11.442  1.00 97.53           C  
ATOM    338  N   VAL A  45     -20.595   5.790  -9.558  1.00 97.95           N  
ATOM    339  CA  VAL A  45     -21.150   4.877  -8.564  1.00 97.95           C  
ATOM    340  C   VAL A  45     -21.455   5.639  -7.277  1.00 97.95           C  
ATOM    341  CB  VAL A  45     -20.189   3.703  -8.274  1.00 97.95           C  
ATOM    342  O   VAL A  45     -20.569   5.843  -6.443  1.00 97.95           O  
ATOM    343  CG1 VAL A  45     -20.840   2.693  -7.330  1.00 97.95           C  
ATOM    344  CG2 VAL A  45     -19.765   3.026  -9.576  1.00 97.95           C  
ATOM    345  N   TRP A  46     -22.693   6.082  -7.043  1.00 97.91           N  
ATOM    346  CA  TRP A  46     -23.080   7.039  -6.012  1.00 97.91           C  
ATOM    347  C   TRP A  46     -22.966   6.419  -4.623  1.00 97.91           C  
ATOM    348  CB  TRP A  46     -24.510   7.534  -6.247  1.00 97.91           C  
ATOM    349  O   TRP A  46     -22.684   7.117  -3.646  1.00 97.91           O  
ATOM    350  CG  TRP A  46     -24.632   8.539  -7.353  1.00 97.91           C  
ATOM    351  CD1 TRP A  46     -25.163   8.335  -8.596  1.00 97.91           C  
ATOM    352  CD2 TRP A  46     -24.208   9.905  -7.317  1.00 97.91           C  
ATOM    353  CE2 TRP A  46     -24.514  10.471  -8.574  1.00 97.91           C  
ATOM    354  CE3 TRP A  46     -23.599  10.706  -6.342  1.00 97.91           C  
ATOM    355  NE1 TRP A  46     -25.096   9.494  -9.335  1.00 97.91           N  
ATOM    356  CH2 TRP A  46     -23.635  12.566  -7.909  1.00 97.91           C  
ATOM    357  CZ2 TRP A  46     -24.231  11.805  -8.881  1.00 97.91           C  
ATOM    358  CZ3 TRP A  46     -23.318  12.033  -6.649  1.00 97.91           C  
ATOM    359  N   ARG A  47     -23.129   5.157  -4.605  1.00 97.85           N  
ATOM    360  CA  ARG A  47     -22.914   4.482  -3.329  1.00 97.85           C  
ATOM    361  C   ARG A  47     -21.506   4.739  -2.804  1.00 97.85           C  
ATOM    362  CB  ARG A  47     -23.154   2.977  -3.470  1.00 97.85           C  
ATOM    363  O   ARG A  47     -21.327   5.089  -1.635  1.00 97.85           O  
ATOM    364  CG  ARG A  47     -22.907   2.192  -2.192  1.00 97.85           C  
ATOM    365  CD  ARG A  47     -23.078   0.695  -2.407  1.00 97.85           C  
ATOM    366  NE  ARG A  47     -22.634  -0.071  -1.246  1.00 97.85           N  
ATOM    367  NH1 ARG A  47     -22.924  -2.137  -2.239  1.00 97.85           N  
ATOM    368  NH2 ARG A  47     -22.152  -1.993  -0.086  1.00 97.85           N  
ATOM    369  CZ  ARG A  47     -22.571  -1.399  -1.193  1.00 97.85           C  
ATOM    370  N   ASN A  48     -20.490   4.602  -3.630  1.00 97.45           N  
ATOM    371  CA  ASN A  48     -19.100   4.839  -3.259  1.00 97.45           C  
ATOM    372  C   ASN A  48     -18.861   6.298  -2.883  1.00 97.45           C  
ATOM    373  CB  ASN A  48     -18.162   4.422  -4.395  1.00 97.45           C  
ATOM    374  O   ASN A  48     -18.149   6.587  -1.920  1.00 97.45           O  
ATOM    375  CG  ASN A  48     -18.132   2.922  -4.607  1.00 97.45           C  
ATOM    376  ND2 ASN A  48     -17.291   2.470  -5.529  1.00 97.45           N  
ATOM    377  OD1 ASN A  48     -18.860   2.175  -3.948  1.00 97.45           O  
ATOM    378  N   VAL A  49     -19.523   7.157  -3.616  1.00 98.24           N  
ATOM    379  CA  VAL A  49     -19.357   8.582  -3.354  1.00 98.24           C  
ATOM    380  C   VAL A  49     -19.817   8.903  -1.933  1.00 98.24           C  
ATOM    381  CB  VAL A  49     -20.138   9.442  -4.373  1.00 98.24           C  
ATOM    382  O   VAL A  49     -19.087   9.535  -1.166  1.00 98.24           O  
ATOM    383  CG1 VAL A  49     -20.080  10.919  -3.990  1.00 98.24           C  
ATOM    384  CG2 VAL A  49     -19.586   9.230  -5.782  1.00 98.24           C  
ATOM    385  N   ILE A  50     -20.955   8.446  -1.615  1.00 98.34           N  
ATOM    386  CA  ILE A  50     -21.560   8.722  -0.317  1.00 98.34           C  
ATOM    387  C   ILE A  50     -20.700   8.119   0.792  1.00 98.34           C  
ATOM    388  CB  ILE A  50     -23.002   8.170  -0.236  1.00 98.34           C  
ATOM    389  O   ILE A  50     -20.410   8.782   1.791  1.00 98.34           O  
ATOM    390  CG1 ILE A  50     -23.925   8.949  -1.180  1.00 98.34           C  
ATOM    391  CG2 ILE A  50     -23.520   8.222   1.204  1.00 98.34           C  
ATOM    392  CD1 ILE A  50     -25.274   8.283  -1.415  1.00 98.34           C  
ATOM    393  N   LEU A  51     -20.225   6.931   0.618  1.00 97.86           N  
ATOM    394  CA  LEU A  51     -19.423   6.249   1.628  1.00 97.86           C  
ATOM    395  C   LEU A  51     -18.095   6.966   1.843  1.00 97.86           C  
ATOM    396  CB  LEU A  51     -19.172   4.795   1.222  1.00 97.86           C  
ATOM    397  O   LEU A  51     -17.658   7.146   2.982  1.00 97.86           O  
ATOM    398  CG  LEU A  51     -20.379   3.857   1.276  1.00 97.86           C  
ATOM    399  CD1 LEU A  51     -19.997   2.472   0.766  1.00 97.86           C  
ATOM    400  CD2 LEU A  51     -20.931   3.778   2.695  1.00 97.86           C  
ATOM    401  N   PHE A  52     -17.474   7.429   0.786  1.00 98.23           N  
ATOM    402  CA  PHE A  52     -16.181   8.091   0.912  1.00 98.23           C  
ATOM    403  C   PHE A  52     -16.342   9.486   1.503  1.00 98.23           C  
ATOM    404  CB  PHE A  52     -15.483   8.174  -0.449  1.00 98.23           C  
ATOM    405  O   PHE A  52     -15.463   9.968   2.221  1.00 98.23           O  
ATOM    406  CG  PHE A  52     -14.719   6.931  -0.817  1.00 98.23           C  
ATOM    407  CD1 PHE A  52     -13.686   6.469  -0.010  1.00 98.23           C  
ATOM    408  CD2 PHE A  52     -15.033   6.225  -1.970  1.00 98.23           C  
ATOM    409  CE1 PHE A  52     -12.977   5.319  -0.348  1.00 98.23           C  
ATOM    410  CE2 PHE A  52     -14.329   5.074  -2.314  1.00 98.23           C  
ATOM    411  CZ  PHE A  52     -13.300   4.624  -1.502  1.00 98.23           C  
ATOM    412  N   VAL A  53     -17.476  10.138   1.168  1.00 98.52           N  
ATOM    413  CA  VAL A  53     -17.746  11.422   1.806  1.00 98.52           C  
ATOM    414  C   VAL A  53     -17.887  11.229   3.314  1.00 98.52           C  
ATOM    415  CB  VAL A  53     -19.018  12.085   1.232  1.00 98.52           C  
ATOM    416  O   VAL A  53     -17.274  11.957   4.099  1.00 98.52           O  
ATOM    417  CG1 VAL A  53     -19.465  13.249   2.114  1.00 98.52           C  
ATOM    418  CG2 VAL A  53     -18.773  12.558  -0.199  1.00 98.52           C  
ATOM    419  N   TYR A  54     -18.619  10.276   3.683  1.00 98.00           N  
ATOM    420  CA  TYR A  54     -18.772   9.981   5.104  1.00 98.00           C  
ATOM    421  C   TYR A  54     -17.430   9.635   5.736  1.00 98.00           C  
ATOM    422  CB  TYR A  54     -19.759   8.828   5.310  1.00 98.00           C  
ATOM    423  O   TYR A  54     -17.081  10.161   6.796  1.00 98.00           O  
ATOM    424  CG  TYR A  54     -19.739   8.255   6.707  1.00 98.00           C  
ATOM    425  CD1 TYR A  54     -19.088   7.055   6.979  1.00 98.00           C  
ATOM    426  CD2 TYR A  54     -20.373   8.912   7.756  1.00 98.00           C  
ATOM    427  CE1 TYR A  54     -19.068   6.522   8.263  1.00 98.00           C  
ATOM    428  CE2 TYR A  54     -20.360   8.389   9.045  1.00 98.00           C  
ATOM    429  OH  TYR A  54     -19.690   6.672  10.562  1.00 98.00           O  
ATOM    430  CZ  TYR A  54     -19.706   7.195   9.288  1.00 98.00           C  
ATOM    431  N   LEU A  55     -16.766   8.750   5.097  1.00 98.40           N  
ATOM    432  CA  LEU A  55     -15.484   8.292   5.622  1.00 98.40           C  
ATOM    433  C   LEU A  55     -14.559   9.472   5.900  1.00 98.40           C  
ATOM    434  CB  LEU A  55     -14.817   7.326   4.639  1.00 98.40           C  
ATOM    435  O   LEU A  55     -13.972   9.565   6.981  1.00 98.40           O  
ATOM    436  CG  LEU A  55     -13.449   6.779   5.049  1.00 98.40           C  
ATOM    437  CD1 LEU A  55     -13.573   5.939   6.316  1.00 98.40           C  
ATOM    438  CD2 LEU A  55     -12.839   5.960   3.917  1.00 98.40           C  
ATOM    439  N   HIS A  56     -14.474  10.423   5.033  1.00 98.73           N  
ATOM    440  CA  HIS A  56     -13.539  11.536   5.157  1.00 98.73           C  
ATOM    441  C   HIS A  56     -14.023  12.549   6.189  1.00 98.73           C  
ATOM    442  CB  HIS A  56     -13.339  12.220   3.803  1.00 98.73           C  
ATOM    443  O   HIS A  56     -13.219  13.110   6.938  1.00 98.73           O  
ATOM    444  CG  HIS A  56     -12.488  11.437   2.855  1.00 98.73           C  
ATOM    445  CD2 HIS A  56     -11.198  11.597   2.478  1.00 98.73           C  
ATOM    446  ND1 HIS A  56     -12.958  10.339   2.168  1.00 98.73           N  
ATOM    447  CE1 HIS A  56     -11.990   9.855   1.408  1.00 98.73           C  
ATOM    448  NE2 HIS A  56     -10.911  10.600   1.578  1.00 98.73           N  
ATOM    449  N   LEU A  57     -15.330  12.780   6.264  1.00 98.72           N  
ATOM    450  CA  LEU A  57     -15.867  13.643   7.311  1.00 98.72           C  
ATOM    451  C   LEU A  57     -15.615  13.045   8.691  1.00 98.72           C  
ATOM    452  CB  LEU A  57     -17.368  13.865   7.104  1.00 98.72           C  
ATOM    453  O   LEU A  57     -15.220  13.756   9.617  1.00 98.72           O  
ATOM    454  CG  LEU A  57     -17.768  14.696   5.884  1.00 98.72           C  
ATOM    455  CD1 LEU A  57     -19.287  14.739   5.747  1.00 98.72           C  
ATOM    456  CD2 LEU A  57     -17.196  16.106   5.985  1.00 98.72           C  
ATOM    457  N   ALA A  58     -15.812  11.743   8.792  1.00 98.64           N  
ATOM    458  CA  ALA A  58     -15.552  11.041  10.046  1.00 98.64           C  
ATOM    459  C   ALA A  58     -14.077  11.130  10.427  1.00 98.64           C  
ATOM    460  CB  ALA A  58     -15.983   9.580   9.938  1.00 98.64           C  
ATOM    461  O   ALA A  58     -13.742  11.288  11.604  1.00 98.64           O  
ATOM    462  N   ALA A  59     -13.231  11.033   9.471  1.00 98.69           N  
ATOM    463  CA  ALA A  59     -11.793  11.110   9.713  1.00 98.69           C  
ATOM    464  C   ALA A  59     -11.396  12.491  10.228  1.00 98.69           C  
ATOM    465  CB  ALA A  59     -11.021  10.779   8.438  1.00 98.69           C  
ATOM    466  O   ALA A  59     -10.589  12.607  11.153  1.00 98.69           O  
ATOM    467  N   VAL A  60     -11.995  13.522   9.605  1.00 98.73           N  
ATOM    468  CA  VAL A  60     -11.707  14.881  10.051  1.00 98.73           C  
ATOM    469  C   VAL A  60     -12.129  15.047  11.509  1.00 98.73           C  
ATOM    470  CB  VAL A  60     -12.418  15.931   9.168  1.00 98.73           C  
ATOM    471  O   VAL A  60     -11.382  15.601  12.319  1.00 98.73           O  
ATOM    472  CG1 VAL A  60     -12.327  17.319   9.799  1.00 98.73           C  
ATOM    473  CG2 VAL A  60     -11.819  15.940   7.763  1.00 98.73           C  
ATOM    474  N   TYR A  61     -13.244  14.539  11.823  1.00 98.75           N  
ATOM    475  CA  TYR A  61     -13.699  14.551  13.209  1.00 98.75           C  
ATOM    476  C   TYR A  61     -12.759  13.745  14.098  1.00 98.75           C  
ATOM    477  CB  TYR A  61     -15.122  13.993  13.313  1.00 98.75           C  
ATOM    478  O   TYR A  61     -12.431  14.167  15.209  1.00 98.75           O  
ATOM    479  CG  TYR A  61     -15.694  14.046  14.709  1.00 98.75           C  
ATOM    480  CD1 TYR A  61     -16.131  12.888  15.348  1.00 98.75           C  
ATOM    481  CD2 TYR A  61     -15.798  15.253  15.391  1.00 98.75           C  
ATOM    482  CE1 TYR A  61     -16.661  12.932  16.633  1.00 98.75           C  
ATOM    483  CE2 TYR A  61     -16.326  15.309  16.677  1.00 98.75           C  
ATOM    484  OH  TYR A  61     -17.277  14.194  18.561  1.00 98.75           O  
ATOM    485  CZ  TYR A  61     -16.754  14.145  17.289  1.00 98.75           C  
ATOM    486  N   GLY A  62     -12.389  12.586  13.625  1.00 98.72           N  
ATOM    487  CA  GLY A  62     -11.419  11.785  14.354  1.00 98.72           C  
ATOM    488  C   GLY A  62     -10.121  12.521  14.626  1.00 98.72           C  
ATOM    489  O   GLY A  62      -9.571  12.434  15.726  1.00 98.72           O  
ATOM    490  N   ALA A  63      -9.612  13.242  13.654  1.00 98.40           N  
ATOM    491  CA  ALA A  63      -8.402  14.040  13.835  1.00 98.40           C  
ATOM    492  C   ALA A  63      -8.591  15.080  14.936  1.00 98.40           C  
ATOM    493  CB  ALA A  63      -8.014  14.721  12.525  1.00 98.40           C  
ATOM    494  O   ALA A  63      -7.701  15.283  15.765  1.00 98.40           O  
ATOM    495  N   TYR A  64      -9.735  15.722  14.888  1.00 98.60           N  
ATOM    496  CA  TYR A  64     -10.077  16.683  15.930  1.00 98.60           C  
ATOM    497  C   TYR A  64     -10.061  16.025  17.305  1.00 98.60           C  
ATOM    498  CB  TYR A  64     -11.454  17.299  15.663  1.00 98.60           C  
ATOM    499  O   TYR A  64      -9.454  16.548  18.243  1.00 98.60           O  
ATOM    500  CG  TYR A  64     -12.021  18.052  16.842  1.00 98.60           C  
ATOM    501  CD1 TYR A  64     -13.050  17.510  17.609  1.00 98.60           C  
ATOM    502  CD2 TYR A  64     -11.531  19.305  17.190  1.00 98.60           C  
ATOM    503  CE1 TYR A  64     -13.578  18.201  18.695  1.00 98.60           C  
ATOM    504  CE2 TYR A  64     -12.050  20.005  18.274  1.00 98.60           C  
ATOM    505  OH  TYR A  64     -13.590  20.134  20.094  1.00 98.60           O  
ATOM    506  CZ  TYR A  64     -13.072  19.446  19.020  1.00 98.60           C  
ATOM    507  N   LEU A  65     -10.593  14.821  17.477  1.00 98.56           N  
ATOM    508  CA  LEU A  65     -10.664  14.110  18.749  1.00 98.56           C  
ATOM    509  C   LEU A  65      -9.276  13.670  19.205  1.00 98.56           C  
ATOM    510  CB  LEU A  65     -11.585  12.894  18.633  1.00 98.56           C  
ATOM    511  O   LEU A  65      -8.987  13.657  20.403  1.00 98.56           O  
ATOM    512  CG  LEU A  65     -13.072  13.186  18.421  1.00 98.56           C  
ATOM    513  CD1 LEU A  65     -13.855  11.884  18.291  1.00 98.56           C  
ATOM    514  CD2 LEU A  65     -13.619  14.034  19.565  1.00 98.56           C  
ATOM    515  N   MET A  66      -8.475  13.323  18.239  1.00 97.43           N  
ATOM    516  CA  MET A  66      -7.100  12.939  18.547  1.00 97.43           C  
ATOM    517  C   MET A  66      -6.376  14.058  19.288  1.00 97.43           C  
ATOM    518  CB  MET A  66      -6.341  12.581  17.268  1.00 97.43           C  
ATOM    519  O   MET A  66      -5.615  13.800  20.222  1.00 97.43           O  
ATOM    520  CG  MET A  66      -6.670  11.199  16.727  1.00 97.43           C  
ATOM    521  SD  MET A  66      -5.768  10.820  15.175  1.00 97.43           S  
ATOM    522  CE  MET A  66      -4.056  10.977  15.753  1.00 97.43           C  
ATOM    523  N   LEU A  67      -6.754  15.299  18.996  1.00 96.84           N  
ATOM    524  CA  LEU A  67      -6.047  16.455  19.536  1.00 96.84           C  
ATOM    525  C   LEU A  67      -6.746  16.985  20.783  1.00 96.84           C  
ATOM    526  CB  LEU A  67      -5.946  17.562  18.484  1.00 96.84           C  
ATOM    527  O   LEU A  67      -6.116  17.624  21.629  1.00 96.84           O  
ATOM    528  CG  LEU A  67      -5.173  17.217  17.209  1.00 96.84           C  
ATOM    529  CD1 LEU A  67      -5.291  18.350  16.195  1.00 96.84           C  
ATOM    530  CD2 LEU A  67      -3.710  16.931  17.532  1.00 96.84           C  
ATOM    531  N   THR A  68      -7.952  16.668  21.020  1.00 97.77           N  
ATOM    532  CA  THR A  68      -8.707  17.363  22.057  1.00 97.77           C  
ATOM    533  C   THR A  68      -9.102  16.401  23.174  1.00 97.77           C  
ATOM    534  CB  THR A  68      -9.969  18.028  21.478  1.00 97.77           C  
ATOM    535  O   THR A  68      -9.144  16.785  24.345  1.00 97.77           O  
ATOM    536  CG2 THR A  68      -9.606  19.126  20.485  1.00 97.77           C  
ATOM    537  OG1 THR A  68     -10.761  17.037  20.810  1.00 97.77           O  
ATOM    538  N   SER A  69      -9.427  15.085  22.767  1.00 97.95           N  
ATOM    539  CA  SER A  69     -10.088  14.282  23.790  1.00 97.95           C  
ATOM    540  C   SER A  69      -9.461  12.896  23.895  1.00 97.95           C  
ATOM    541  CB  SER A  69     -11.582  14.154  23.490  1.00 97.95           C  
ATOM    542  O   SER A  69      -9.382  12.325  24.985  1.00 97.95           O  
ATOM    543  OG  SER A  69     -12.048  12.853  23.803  1.00 97.95           O  
ATOM    544  N   ALA A  70      -8.935  12.323  22.799  1.00 98.18           N  
ATOM    545  CA  ALA A  70      -8.461  10.942  22.790  1.00 98.18           C  
ATOM    546  C   ALA A  70      -7.258  10.768  23.713  1.00 98.18           C  
ATOM    547  CB  ALA A  70      -8.104  10.511  21.369  1.00 98.18           C  
ATOM    548  O   ALA A  70      -6.417  11.663  23.821  1.00 98.18           O  
ATOM    549  N   LYS A  71      -7.249   9.647  24.423  1.00 98.46           N  
ATOM    550  CA  LYS A  71      -6.064   9.305  25.204  1.00 98.46           C  
ATOM    551  C   LYS A  71      -4.842   9.141  24.306  1.00 98.46           C  
ATOM    552  CB  LYS A  71      -6.301   8.024  26.006  1.00 98.46           C  
ATOM    553  O   LYS A  71      -4.967   8.745  23.145  1.00 98.46           O  
ATOM    554  CG  LYS A  71      -7.416   8.136  27.036  1.00 98.46           C  
ATOM    555  CD  LYS A  71      -7.624   6.823  27.779  1.00 98.46           C  
ATOM    556  CE  LYS A  71      -8.810   6.900  28.730  1.00 98.46           C  
ATOM    557  NZ  LYS A  71      -8.430   7.503  30.043  1.00 98.46           N  
ATOM    558  N   ILE A  72      -3.689   9.421  24.789  1.00 98.17           N  
ATOM    559  CA  ILE A  72      -2.456   9.343  24.012  1.00 98.17           C  
ATOM    560  C   ILE A  72      -2.219   7.903  23.563  1.00 98.17           C  
ATOM    561  CB  ILE A  72      -1.245   9.860  24.820  1.00 98.17           C  
ATOM    562  O   ILE A  72      -1.830   7.659  22.419  1.00 98.17           O  
ATOM    563  CG1 ILE A  72      -1.354  11.373  25.037  1.00 98.17           C  
ATOM    564  CG2 ILE A  72       0.067   9.501  24.115  1.00 98.17           C  
ATOM    565  CD1 ILE A  72      -0.301  11.941  25.978  1.00 98.17           C  
ATOM    566  N   ILE A  73      -2.503   6.968  24.416  1.00 98.46           N  
ATOM    567  CA  ILE A  73      -2.280   5.559  24.111  1.00 98.46           C  
ATOM    568  C   ILE A  73      -3.199   5.127  22.970  1.00 98.46           C  
ATOM    569  CB  ILE A  73      -2.512   4.669  25.352  1.00 98.46           C  
ATOM    570  O   ILE A  73      -2.843   4.252  22.176  1.00 98.46           O  
ATOM    571  CG1 ILE A  73      -2.023   3.241  25.084  1.00 98.46           C  
ATOM    572  CG2 ILE A  73      -3.990   4.675  25.753  1.00 98.46           C  
ATOM    573  CD1 ILE A  73      -1.898   2.384  26.336  1.00 98.46           C  
ATOM    574  N   THR A  74      -4.381   5.697  22.796  1.00 98.61           N  
ATOM    575  CA  THR A  74      -5.302   5.413  21.701  1.00 98.61           C  
ATOM    576  C   THR A  74      -4.721   5.882  20.370  1.00 98.61           C  
ATOM    577  CB  THR A  74      -6.668   6.085  21.933  1.00 98.61           C  
ATOM    578  O   THR A  74      -4.790   5.164  19.370  1.00 98.61           O  
ATOM    579  CG2 THR A  74      -7.628   5.790  20.785  1.00 98.61           C  
ATOM    580  OG1 THR A  74      -7.235   5.593  23.153  1.00 98.61           O  
ATOM    581  N   THR A  75      -4.127   7.012  20.431  1.00 97.98           N  
ATOM    582  CA  THR A  75      -3.495   7.552  19.233  1.00 97.98           C  
ATOM    583  C   THR A  75      -2.294   6.702  18.826  1.00 97.98           C  
ATOM    584  CB  THR A  75      -3.046   9.009  19.446  1.00 97.98           C  
ATOM    585  O   THR A  75      -2.110   6.404  17.644  1.00 97.98           O  
ATOM    586  CG2 THR A  75      -2.403   9.577  18.185  1.00 97.98           C  
ATOM    587  OG1 THR A  75      -4.186   9.808  19.789  1.00 97.98           O  
ATOM    588  N   VAL A  76      -1.478   6.339  19.773  1.00 98.44           N  
ATOM    589  CA  VAL A  76      -0.324   5.489  19.498  1.00 98.44           C  
ATOM    590  C   VAL A  76      -0.790   4.160  18.907  1.00 98.44           C  
ATOM    591  CB  VAL A  76       0.514   5.241  20.772  1.00 98.44           C  
ATOM    592  O   VAL A  76      -0.206   3.665  17.941  1.00 98.44           O  
ATOM    593  CG1 VAL A  76       1.553   4.148  20.530  1.00 98.44           C  
ATOM    594  CG2 VAL A  76       1.191   6.534  21.225  1.00 98.44           C  
ATOM    595  N   PHE A  77      -1.848   3.636  19.500  1.00 98.75           N  
ATOM    596  CA  PHE A  77      -2.429   2.395  19.003  1.00 98.75           C  
ATOM    597  C   PHE A  77      -2.871   2.547  17.553  1.00 98.75           C  
ATOM    598  CB  PHE A  77      -3.616   1.968  19.872  1.00 98.75           C  
ATOM    599  O   PHE A  77      -2.621   1.667  16.726  1.00 98.75           O  
ATOM    600  CG  PHE A  77      -4.228   0.656  19.462  1.00 98.75           C  
ATOM    601  CD1 PHE A  77      -5.564   0.585  19.084  1.00 98.75           C  
ATOM    602  CD2 PHE A  77      -3.468  -0.506  19.455  1.00 98.75           C  
ATOM    603  CE1 PHE A  77      -6.133  -0.629  18.704  1.00 98.75           C  
ATOM    604  CE2 PHE A  77      -4.030  -1.722  19.076  1.00 98.75           C  
ATOM    605  CZ  PHE A  77      -5.363  -1.781  18.702  1.00 98.75           C  
ATOM    606  N   ALA A  78      -3.543   3.641  17.179  1.00 98.65           N  
ATOM    607  CA  ALA A  78      -3.957   3.917  15.806  1.00 98.65           C  
ATOM    608  C   ALA A  78      -2.754   3.950  14.867  1.00 98.65           C  
ATOM    609  CB  ALA A  78      -4.720   5.237  15.735  1.00 98.65           C  
ATOM    610  O   ALA A  78      -2.800   3.391  13.768  1.00 98.65           O  
ATOM    611  N   VAL A  79      -1.677   4.568  15.296  1.00 98.48           N  
ATOM    612  CA  VAL A  79      -0.465   4.677  14.491  1.00 98.48           C  
ATOM    613  C   VAL A  79       0.124   3.289  14.253  1.00 98.48           C  
ATOM    614  CB  VAL A  79       0.582   5.594  15.162  1.00 98.48           C  
ATOM    615  O   VAL A  79       0.550   2.970  13.141  1.00 98.48           O  
ATOM    616  CG1 VAL A  79       1.931   5.481  14.454  1.00 98.48           C  
ATOM    617  CG2 VAL A  79       0.097   7.042  15.167  1.00 98.48           C  
ATOM    618  N   LEU A  80       0.117   2.439  15.272  1.00 98.64           N  
ATOM    619  CA  LEU A  80       0.636   1.082  15.137  1.00 98.64           C  
ATOM    620  C   LEU A  80      -0.188   0.282  14.133  1.00 98.64           C  
ATOM    621  CB  LEU A  80       0.639   0.371  16.493  1.00 98.64           C  
ATOM    622  O   LEU A  80       0.368  -0.437  13.300  1.00 98.64           O  
ATOM    623  CG  LEU A  80       1.650   0.879  17.522  1.00 98.64           C  
ATOM    624  CD1 LEU A  80       1.465   0.152  18.850  1.00 98.64           C  
ATOM    625  CD2 LEU A  80       3.074   0.704  17.004  1.00 98.64           C  
ATOM    626  N   LEU A  81      -1.473   0.454  14.219  1.00 98.81           N  
ATOM    627  CA  LEU A  81      -2.344  -0.249  13.284  1.00 98.81           C  
ATOM    628  C   LEU A  81      -2.153   0.274  11.865  1.00 98.81           C  
ATOM    629  CB  LEU A  81      -3.810  -0.100  13.702  1.00 98.81           C  
ATOM    630  O   LEU A  81      -2.245  -0.489  10.900  1.00 98.81           O  
ATOM    631  CG  LEU A  81      -4.240  -0.869  14.952  1.00 98.81           C  
ATOM    632  CD1 LEU A  81      -5.725  -0.652  15.223  1.00 98.81           C  
ATOM    633  CD2 LEU A  81      -3.931  -2.355  14.799  1.00 98.81           C  
ATOM    634  N   TYR A  82      -1.981   1.594  11.757  1.00 98.78           N  
ATOM    635  CA  TYR A  82      -1.640   2.201  10.475  1.00 98.78           C  
ATOM    636  C   TYR A  82      -0.408   1.539   9.869  1.00 98.78           C  
ATOM    637  CB  TYR A  82      -1.398   3.704  10.638  1.00 98.78           C  
ATOM    638  O   TYR A  82      -0.415   1.154   8.697  1.00 98.78           O  
ATOM    639  CG  TYR A  82      -0.562   4.308   9.536  1.00 98.78           C  
ATOM    640  CD1 TYR A  82       0.730   4.763   9.785  1.00 98.78           C  
ATOM    641  CD2 TYR A  82      -1.064   4.426   8.244  1.00 98.78           C  
ATOM    642  CE1 TYR A  82       1.504   5.322   8.773  1.00 98.78           C  
ATOM    643  CE2 TYR A  82      -0.300   4.983   7.224  1.00 98.78           C  
ATOM    644  OH  TYR A  82       1.742   5.980   6.491  1.00 98.78           O  
ATOM    645  CZ  TYR A  82       0.981   5.427   7.497  1.00 98.78           C  
ATOM    646  N   GLN A  83       0.619   1.378  10.637  1.00 98.59           N  
ATOM    647  CA  GLN A  83       1.853   0.762  10.161  1.00 98.59           C  
ATOM    648  C   GLN A  83       1.633  -0.704   9.801  1.00 98.59           C  
ATOM    649  CB  GLN A  83       2.956   0.885  11.213  1.00 98.59           C  
ATOM    650  O   GLN A  83       2.093  -1.168   8.756  1.00 98.59           O  
ATOM    651  CG  GLN A  83       3.420   2.315  11.454  1.00 98.59           C  
ATOM    652  CD  GLN A  83       4.564   2.402  12.446  1.00 98.59           C  
ATOM    653  NE2 GLN A  83       4.376   3.188  13.501  1.00 98.59           N  
ATOM    654  OE1 GLN A  83       5.608   1.767  12.267  1.00 98.59           O  
ATOM    655  N   ALA A  84       0.879  -1.380  10.663  1.00 98.79           N  
ATOM    656  CA  ALA A  84       0.587  -2.787  10.402  1.00 98.79           C  
ATOM    657  C   ALA A  84      -0.191  -2.952   9.099  1.00 98.79           C  
ATOM    658  CB  ALA A  84      -0.194  -3.393  11.565  1.00 98.79           C  
ATOM    659  O   ALA A  84       0.166  -3.778   8.256  1.00 98.79           O  
ATOM    660  N   GLY A  85      -1.273  -2.153   8.963  1.00 98.79           N  
ATOM    661  CA  GLY A  85      -2.025  -2.194   7.719  1.00 98.79           C  
ATOM    662  C   GLY A  85      -1.199  -1.802   6.509  1.00 98.79           C  
ATOM    663  O   GLY A  85      -1.283  -2.443   5.459  1.00 98.79           O  
ATOM    664  N   GLY A  86      -0.392  -0.699   6.672  1.00 98.69           N  
ATOM    665  CA  GLY A  86       0.519  -0.296   5.612  1.00 98.69           C  
ATOM    666  C   GLY A  86       1.454  -1.407   5.174  1.00 98.69           C  
ATOM    667  O   GLY A  86       1.662  -1.615   3.977  1.00 98.69           O  
ATOM    668  N   LEU A  87       2.037  -2.186   6.123  1.00 98.86           N  
ATOM    669  CA  LEU A  87       2.934  -3.296   5.821  1.00 98.86           C  
ATOM    670  C   LEU A  87       2.184  -4.426   5.123  1.00 98.86           C  
ATOM    671  CB  LEU A  87       3.592  -3.818   7.101  1.00 98.86           C  
ATOM    672  O   LEU A  87       2.757  -5.141   4.299  1.00 98.86           O  
ATOM    673  CG  LEU A  87       4.669  -2.927   7.721  1.00 98.86           C  
ATOM    674  CD1 LEU A  87       5.009  -3.408   9.128  1.00 98.86           C  
ATOM    675  CD2 LEU A  87       5.916  -2.905   6.843  1.00 98.86           C  
ATOM    676  N   GLY A  88       0.854  -4.614   5.497  1.00 98.84           N  
ATOM    677  CA  GLY A  88       0.044  -5.582   4.775  1.00 98.84           C  
ATOM    678  C   GLY A  88      -0.060  -5.284   3.291  1.00 98.84           C  
ATOM    679  O   GLY A  88      -0.100  -6.202   2.469  1.00 98.84           O  
ATOM    680  N   ILE A  89      -0.038  -3.976   2.988  1.00 98.88           N  
ATOM    681  CA  ILE A  89      -0.126  -3.555   1.594  1.00 98.88           C  
ATOM    682  C   ILE A  89       1.258  -3.607   0.951  1.00 98.88           C  
ATOM    683  CB  ILE A  89      -0.721  -2.134   1.470  1.00 98.88           C  
ATOM    684  O   ILE A  89       1.448  -4.264  -0.075  1.00 98.88           O  
ATOM    685  CG1 ILE A  89      -2.151  -2.104   2.020  1.00 98.88           C  
ATOM    686  CG2 ILE A  89      -0.683  -1.658   0.015  1.00 98.88           C  
ATOM    687  CD1 ILE A  89      -3.127  -2.988   1.255  1.00 98.88           C  
ATOM    688  N   THR A  90       2.197  -3.001   1.563  1.00 98.76           N  
ATOM    689  CA  THR A  90       3.508  -2.816   0.949  1.00 98.76           C  
ATOM    690  C   THR A  90       4.292  -4.125   0.943  1.00 98.76           C  
ATOM    691  CB  THR A  90       4.320  -1.732   1.682  1.00 98.76           C  
ATOM    692  O   THR A  90       4.664  -4.627  -0.119  1.00 98.76           O  
ATOM    693  CG2 THR A  90       3.635  -0.372   1.585  1.00 98.76           C  
ATOM    694  OG1 THR A  90       4.449  -2.091   3.063  1.00 98.76           O  
ATOM    695  N   ALA A  91       4.523  -4.768   2.089  1.00 98.80           N  
ATOM    696  CA  ALA A  91       5.327  -5.983   2.192  1.00 98.80           C  
ATOM    697  C   ALA A  91       4.551  -7.198   1.693  1.00 98.80           C  
ATOM    698  CB  ALA A  91       5.780  -6.200   3.634  1.00 98.80           C  
ATOM    699  O   ALA A  91       5.146  -8.207   1.307  1.00 98.80           O  
ATOM    700  N   GLY A  92       3.196  -7.147   1.773  1.00 98.82           N  
ATOM    701  CA  GLY A  92       2.356  -8.265   1.374  1.00 98.82           C  
ATOM    702  C   GLY A  92       1.825  -8.137  -0.042  1.00 98.82           C  
ATOM    703  O   GLY A  92       2.522  -8.469  -1.004  1.00 98.82           O  
ATOM    704  N   ALA A  93       0.691  -7.429  -0.151  1.00 98.86           N  
ATOM    705  CA  ALA A  93      -0.037  -7.337  -1.414  1.00 98.86           C  
ATOM    706  C   ALA A  93       0.876  -6.861  -2.540  1.00 98.86           C  
ATOM    707  CB  ALA A  93      -1.234  -6.399  -1.271  1.00 98.86           C  
ATOM    708  O   ALA A  93       0.837  -7.401  -3.648  1.00 98.86           O  
ATOM    709  N   HIS A  94       1.769  -5.943  -2.296  1.00 98.86           N  
ATOM    710  CA  HIS A  94       2.573  -5.289  -3.321  1.00 98.86           C  
ATOM    711  C   HIS A  94       3.819  -6.105  -3.648  1.00 98.86           C  
ATOM    712  CB  HIS A  94       2.971  -3.881  -2.873  1.00 98.86           C  
ATOM    713  O   HIS A  94       3.922  -6.680  -4.734  1.00 98.86           O  
ATOM    714  CG  HIS A  94       3.778  -3.134  -3.887  1.00 98.86           C  
ATOM    715  CD2 HIS A  94       3.786  -3.199  -5.240  1.00 98.86           C  
ATOM    716  ND1 HIS A  94       4.716  -2.187  -3.540  1.00 98.86           N  
ATOM    717  CE1 HIS A  94       5.268  -1.700  -4.639  1.00 98.86           C  
ATOM    718  NE2 HIS A  94       4.721  -2.297  -5.684  1.00 98.86           N  
ATOM    719  N   ARG A  95       4.777  -6.240  -2.767  1.00 98.68           N  
ATOM    720  CA  ARG A  95       6.116  -6.759  -3.028  1.00 98.68           C  
ATOM    721  C   ARG A  95       6.118  -8.284  -3.040  1.00 98.68           C  
ATOM    722  CB  ARG A  95       7.107  -6.242  -1.982  1.00 98.68           C  
ATOM    723  O   ARG A  95       6.782  -8.902  -3.875  1.00 98.68           O  
ATOM    724  CG  ARG A  95       7.219  -4.727  -1.937  1.00 98.68           C  
ATOM    725  CD  ARG A  95       8.368  -4.273  -1.047  1.00 98.68           C  
ATOM    726  NE  ARG A  95       8.258  -2.858  -0.703  1.00 98.68           N  
ATOM    727  NH1 ARG A  95      10.363  -2.709   0.236  1.00 98.68           N  
ATOM    728  NH2 ARG A  95       9.001  -0.867   0.165  1.00 98.68           N  
ATOM    729  CZ  ARG A  95       9.207  -2.148  -0.102  1.00 98.68           C  
ATOM    730  N   LEU A  96       5.239  -8.911  -2.184  1.00 98.74           N  
ATOM    731  CA  LEU A  96       5.219 -10.364  -2.065  1.00 98.74           C  
ATOM    732  C   LEU A  96       4.320 -10.985  -3.130  1.00 98.74           C  
ATOM    733  CB  LEU A  96       4.741 -10.781  -0.672  1.00 98.74           C  
ATOM    734  O   LEU A  96       4.780 -11.787  -3.945  1.00 98.74           O  
ATOM    735  CG  LEU A  96       4.560 -12.282  -0.438  1.00 98.74           C  
ATOM    736  CD1 LEU A  96       5.881 -13.015  -0.646  1.00 98.74           C  
ATOM    737  CD2 LEU A  96       4.012 -12.543   0.961  1.00 98.74           C  
ATOM    738  N   TRP A  97       3.087 -10.541  -3.214  1.00 98.69           N  
ATOM    739  CA  TRP A  97       2.106 -11.268  -4.014  1.00 98.69           C  
ATOM    740  C   TRP A  97       1.993 -10.669  -5.412  1.00 98.69           C  
ATOM    741  CB  TRP A  97       0.738 -11.256  -3.327  1.00 98.69           C  
ATOM    742  O   TRP A  97       1.922 -11.400  -6.403  1.00 98.69           O  
ATOM    743  CG  TRP A  97       0.656 -12.136  -2.116  1.00 98.69           C  
ATOM    744  CD1 TRP A  97       0.821 -13.492  -2.071  1.00 98.69           C  
ATOM    745  CD2 TRP A  97       0.384 -11.719  -0.775  1.00 98.69           C  
ATOM    746  CE2 TRP A  97       0.400 -12.878   0.034  1.00 98.69           C  
ATOM    747  CE3 TRP A  97       0.129 -10.478  -0.177  1.00 98.69           C  
ATOM    748  NE1 TRP A  97       0.669 -13.945  -0.780  1.00 98.69           N  
ATOM    749  CH2 TRP A  97      -0.077 -11.603   1.970  1.00 98.69           C  
ATOM    750  CZ2 TRP A  97       0.170 -12.830   1.411  1.00 98.69           C  
ATOM    751  CZ3 TRP A  97      -0.100 -10.433   1.193  1.00 98.69           C  
ATOM    752  N   ALA A  98       2.105  -9.331  -5.550  1.00 98.43           N  
ATOM    753  CA  ALA A  98       1.948  -8.716  -6.865  1.00 98.43           C  
ATOM    754  C   ALA A  98       3.225  -8.852  -7.689  1.00 98.43           C  
ATOM    755  CB  ALA A  98       1.564  -7.246  -6.723  1.00 98.43           C  
ATOM    756  O   ALA A  98       3.172  -9.161  -8.882  1.00 98.43           O  
ATOM    757  N   HIS A  99       4.390  -8.771  -6.986  1.00 98.23           N  
ATOM    758  CA  HIS A  99       5.632  -8.685  -7.746  1.00 98.23           C  
ATOM    759  C   HIS A  99       6.517  -9.901  -7.495  1.00 98.23           C  
ATOM    760  CB  HIS A  99       6.388  -7.403  -7.394  1.00 98.23           C  
ATOM    761  O   HIS A  99       7.539 -10.079  -8.162  1.00 98.23           O  
ATOM    762  CG  HIS A  99       5.755  -6.164  -7.941  1.00 98.23           C  
ATOM    763  CD2 HIS A  99       5.169  -5.115  -7.316  1.00 98.23           C  
ATOM    764  ND1 HIS A  99       5.674  -5.902  -9.291  1.00 98.23           N  
ATOM    765  CE1 HIS A  99       5.065  -4.742  -9.473  1.00 98.23           C  
ATOM    766  NE2 HIS A  99       4.748  -4.245  -8.290  1.00 98.23           N  
ATOM    767  N   ARG A 100       6.170 -10.587  -6.567  1.00 97.84           N  
ATOM    768  CA  ARG A 100       6.934 -11.785  -6.234  1.00 97.84           C  
ATOM    769  C   ARG A 100       8.417 -11.463  -6.078  1.00 97.84           C  
ATOM    770  CB  ARG A 100       6.741 -12.861  -7.304  1.00 97.84           C  
ATOM    771  O   ARG A 100       9.271 -12.172  -6.615  1.00 97.84           O  
ATOM    772  CG  ARG A 100       5.298 -13.309  -7.474  1.00 97.84           C  
ATOM    773  CD  ARG A 100       5.156 -14.346  -8.579  1.00 97.84           C  
ATOM    774  NE  ARG A 100       5.750 -15.625  -8.198  1.00 97.84           N  
ATOM    775  NH1 ARG A 100       5.398 -16.634 -10.246  1.00 97.84           N  
ATOM    776  NH2 ARG A 100       6.409 -17.796  -8.549  1.00 97.84           N  
ATOM    777  CZ  ARG A 100       5.851 -16.682  -8.999  1.00 97.84           C  
ATOM    778  N   SER A 101       8.670 -10.480  -5.371  1.00 97.84           N  
ATOM    779  CA  SER A 101      10.034  -9.974  -5.253  1.00 97.84           C  
ATOM    780  C   SER A 101      10.796 -10.693  -4.145  1.00 97.84           C  
ATOM    781  CB  SER A 101      10.027  -8.469  -4.985  1.00 97.84           C  
ATOM    782  O   SER A 101      12.018 -10.566  -4.041  1.00 97.84           O  
ATOM    783  OG  SER A 101       9.391  -8.181  -3.751  1.00 97.84           O  
ATOM    784  N   TYR A 102      10.063 -11.466  -3.325  1.00 98.62           N  
ATOM    785  CA  TYR A 102      10.623 -12.377  -2.333  1.00 98.62           C  
ATOM    786  C   TYR A 102       9.636 -13.487  -1.993  1.00 98.62           C  
ATOM    787  CB  TYR A 102      11.011 -11.616  -1.061  1.00 98.62           C  
ATOM    788  O   TYR A 102       8.491 -13.471  -2.452  1.00 98.62           O  
ATOM    789  CG  TYR A 102       9.828 -11.168  -0.238  1.00 98.62           C  
ATOM    790  CD1 TYR A 102       9.077 -10.055  -0.610  1.00 98.62           C  
ATOM    791  CD2 TYR A 102       9.460 -11.854   0.914  1.00 98.62           C  
ATOM    792  CE1 TYR A 102       7.988  -9.636   0.146  1.00 98.62           C  
ATOM    793  CE2 TYR A 102       8.372 -11.445   1.678  1.00 98.62           C  
ATOM    794  OH  TYR A 102       6.565  -9.927   2.039  1.00 98.62           O  
ATOM    795  CZ  TYR A 102       7.643 -10.337   1.287  1.00 98.62           C  
ATOM    796  N   LYS A 103      10.150 -14.485  -1.266  1.00 98.65           N  
ATOM    797  CA  LYS A 103       9.306 -15.576  -0.789  1.00 98.65           C  
ATOM    798  C   LYS A 103       9.165 -15.539   0.730  1.00 98.65           C  
ATOM    799  CB  LYS A 103       9.873 -16.927  -1.229  1.00 98.65           C  
ATOM    800  O   LYS A 103      10.019 -14.983   1.424  1.00 98.65           O  
ATOM    801  CG  LYS A 103       9.935 -17.110  -2.738  1.00 98.65           C  
ATOM    802  CD  LYS A 103      10.407 -18.509  -3.113  1.00 98.65           C  
ATOM    803  CE  LYS A 103      10.466 -18.694  -4.623  1.00 98.65           C  
ATOM    804  NZ  LYS A 103      10.937 -20.062  -4.995  1.00 98.65           N  
ATOM    805  N   ALA A 104       7.948 -16.010   1.185  1.00 98.47           N  
ATOM    806  CA  ALA A 104       7.695 -15.980   2.623  1.00 98.47           C  
ATOM    807  C   ALA A 104       7.179 -17.329   3.118  1.00 98.47           C  
ATOM    808  CB  ALA A 104       6.699 -14.875   2.966  1.00 98.47           C  
ATOM    809  O   ALA A 104       6.427 -18.008   2.415  1.00 98.47           O  
ATOM    810  N   LYS A 105       7.612 -17.753   4.233  1.00 98.49           N  
ATOM    811  CA  LYS A 105       7.079 -18.947   4.883  1.00 98.49           C  
ATOM    812  C   LYS A 105       5.692 -18.684   5.463  1.00 98.49           C  
ATOM    813  CB  LYS A 105       8.025 -19.427   5.984  1.00 98.49           C  
ATOM    814  O   LYS A 105       5.252 -17.535   5.538  1.00 98.49           O  
ATOM    815  CG  LYS A 105       9.378 -19.902   5.475  1.00 98.49           C  
ATOM    816  CD  LYS A 105      10.190 -20.565   6.579  1.00 98.49           C  
ATOM    817  CE  LYS A 105      11.501 -21.129   6.049  1.00 98.49           C  
ATOM    818  NZ  LYS A 105      12.326 -21.733   7.138  1.00 98.49           N  
ATOM    819  N   TRP A 106       5.030 -19.687   5.831  1.00 98.04           N  
ATOM    820  CA  TRP A 106       3.596 -19.591   6.087  1.00 98.04           C  
ATOM    821  C   TRP A 106       3.310 -18.626   7.232  1.00 98.04           C  
ATOM    822  CB  TRP A 106       3.014 -20.970   6.408  1.00 98.04           C  
ATOM    823  O   TRP A 106       2.326 -17.884   7.197  1.00 98.04           O  
ATOM    824  CG  TRP A 106       3.454 -21.525   7.729  1.00 98.04           C  
ATOM    825  CD1 TRP A 106       4.484 -22.394   7.956  1.00 98.04           C  
ATOM    826  CD2 TRP A 106       2.872 -21.250   9.007  1.00 98.04           C  
ATOM    827  CE2 TRP A 106       3.601 -21.988   9.966  1.00 98.04           C  
ATOM    828  CE3 TRP A 106       1.804 -20.450   9.435  1.00 98.04           C  
ATOM    829  NE1 TRP A 106       4.578 -22.676   9.299  1.00 98.04           N  
ATOM    830  CH2 TRP A 106       2.246 -21.158  11.721  1.00 98.04           C  
ATOM    831  CZ2 TRP A 106       3.296 -21.948  11.329  1.00 98.04           C  
ATOM    832  CZ3 TRP A 106       1.501 -20.413  10.792  1.00 98.04           C  
ATOM    833  N   PRO A 107       4.209 -18.542   8.316  1.00 98.44           N  
ATOM    834  CA  PRO A 107       3.877 -17.580   9.370  1.00 98.44           C  
ATOM    835  C   PRO A 107       3.837 -16.140   8.863  1.00 98.44           C  
ATOM    836  CB  PRO A 107       5.004 -17.769  10.388  1.00 98.44           C  
ATOM    837  O   PRO A 107       2.936 -15.380   9.225  1.00 98.44           O  
ATOM    838  CG  PRO A 107       5.477 -19.172  10.179  1.00 98.44           C  
ATOM    839  CD  PRO A 107       5.352 -19.504   8.720  1.00 98.44           C  
ATOM    840  N   LEU A 108       4.789 -15.793   8.108  1.00 98.71           N  
ATOM    841  CA  LEU A 108       4.825 -14.435   7.576  1.00 98.71           C  
ATOM    842  C   LEU A 108       3.669 -14.199   6.610  1.00 98.71           C  
ATOM    843  CB  LEU A 108       6.157 -14.170   6.871  1.00 98.71           C  
ATOM    844  O   LEU A 108       3.052 -13.131   6.623  1.00 98.71           O  
ATOM    845  CG  LEU A 108       6.330 -12.785   6.246  1.00 98.71           C  
ATOM    846  CD1 LEU A 108       6.050 -11.699   7.279  1.00 98.71           C  
ATOM    847  CD2 LEU A 108       7.732 -12.630   5.667  1.00 98.71           C  
ATOM    848  N   ARG A 109       3.359 -15.162   5.823  1.00 98.66           N  
ATOM    849  CA  ARG A 109       2.229 -15.042   4.908  1.00 98.66           C  
ATOM    850  C   ARG A 109       0.926 -14.827   5.671  1.00 98.66           C  
ATOM    851  CB  ARG A 109       2.119 -16.285   4.023  1.00 98.66           C  
ATOM    852  O   ARG A 109       0.120 -13.970   5.304  1.00 98.66           O  
ATOM    853  CG  ARG A 109       3.271 -16.449   3.044  1.00 98.66           C  
ATOM    854  CD  ARG A 109       3.202 -17.780   2.309  1.00 98.66           C  
ATOM    855  NE  ARG A 109       2.013 -17.869   1.465  1.00 98.66           N  
ATOM    856  NH1 ARG A 109       2.272 -20.112   0.980  1.00 98.66           N  
ATOM    857  NH2 ARG A 109       0.503 -18.943   0.109  1.00 98.66           N  
ATOM    858  CZ  ARG A 109       1.599 -18.975   0.853  1.00 98.66           C  
ATOM    859  N   LEU A 110       0.695 -15.563   6.670  1.00 98.62           N  
ATOM    860  CA  LEU A 110      -0.503 -15.416   7.490  1.00 98.62           C  
ATOM    861  C   LEU A 110      -0.554 -14.035   8.135  1.00 98.62           C  
ATOM    862  CB  LEU A 110      -0.549 -16.499   8.571  1.00 98.62           C  
ATOM    863  O   LEU A 110      -1.591 -13.368   8.103  1.00 98.62           O  
ATOM    864  CG  LEU A 110      -1.730 -16.437   9.542  1.00 98.62           C  
ATOM    865  CD1 LEU A 110      -3.046 -16.581   8.786  1.00 98.62           C  
ATOM    866  CD2 LEU A 110      -1.600 -17.517  10.611  1.00 98.62           C  
ATOM    867  N   LEU A 111       0.537 -13.630   8.663  1.00 98.76           N  
ATOM    868  CA  LEU A 111       0.635 -12.318   9.292  1.00 98.76           C  
ATOM    869  C   LEU A 111       0.292 -11.212   8.299  1.00 98.76           C  
ATOM    870  CB  LEU A 111       2.042 -12.097   9.854  1.00 98.76           C  
ATOM    871  O   LEU A 111      -0.506 -10.323   8.605  1.00 98.76           O  
ATOM    872  CG  LEU A 111       2.296 -10.751  10.534  1.00 98.76           C  
ATOM    873  CD1 LEU A 111       1.425 -10.612  11.778  1.00 98.76           C  
ATOM    874  CD2 LEU A 111       3.772 -10.601  10.890  1.00 98.76           C  
ATOM    875  N   LEU A 112       0.820 -11.271   7.139  1.00 98.86           N  
ATOM    876  CA  LEU A 112       0.638 -10.233   6.131  1.00 98.86           C  
ATOM    877  C   LEU A 112      -0.791 -10.237   5.598  1.00 98.86           C  
ATOM    878  CB  LEU A 112       1.625 -10.427   4.977  1.00 98.86           C  
ATOM    879  O   LEU A 112      -1.327  -9.187   5.236  1.00 98.86           O  
ATOM    880  CG  LEU A 112       3.092 -10.116   5.280  1.00 98.86           C  
ATOM    881  CD1 LEU A 112       3.966 -10.462   4.079  1.00 98.86           C  
ATOM    882  CD2 LEU A 112       3.260  -8.650   5.666  1.00 98.86           C  
ATOM    883  N   VAL A 113      -1.447 -11.412   5.544  1.00 98.77           N  
ATOM    884  CA  VAL A 113      -2.850 -11.473   5.145  1.00 98.77           C  
ATOM    885  C   VAL A 113      -3.715 -10.774   6.191  1.00 98.77           C  
ATOM    886  CB  VAL A 113      -3.322 -12.931   4.951  1.00 98.77           C  
ATOM    887  O   VAL A 113      -4.643 -10.037   5.847  1.00 98.77           O  
ATOM    888  CG1 VAL A 113      -4.847 -13.003   4.901  1.00 98.77           C  
ATOM    889  CG2 VAL A 113      -2.714 -13.524   3.681  1.00 98.77           C  
ATOM    890  N   ILE A 114      -3.383 -10.942   7.465  1.00 98.79           N  
ATOM    891  CA  ILE A 114      -4.116 -10.289   8.544  1.00 98.79           C  
ATOM    892  C   ILE A 114      -3.929  -8.777   8.453  1.00 98.79           C  
ATOM    893  CB  ILE A 114      -3.659 -10.803   9.928  1.00 98.79           C  
ATOM    894  O   ILE A 114      -4.902  -8.020   8.513  1.00 98.79           O  
ATOM    895  CG1 ILE A 114      -4.093 -12.260  10.126  1.00 98.79           C  
ATOM    896  CG2 ILE A 114      -4.211  -9.911  11.044  1.00 98.79           C  
ATOM    897  CD1 ILE A 114      -3.461 -12.935  11.336  1.00 98.79           C  
ATOM    898  N   PHE A 115      -2.622  -8.409   8.278  1.00 98.87           N  
ATOM    899  CA  PHE A 115      -2.327  -6.987   8.149  1.00 98.87           C  
ATOM    900  C   PHE A 115      -3.049  -6.391   6.946  1.00 98.87           C  
ATOM    901  CB  PHE A 115      -0.817  -6.759   8.021  1.00 98.87           C  
ATOM    902  O   PHE A 115      -3.582  -5.282   7.023  1.00 98.87           O  
ATOM    903  CG  PHE A 115      -0.075  -6.864   9.325  1.00 98.87           C  
ATOM    904  CD1 PHE A 115      -0.747  -7.174  10.501  1.00 98.87           C  
ATOM    905  CD2 PHE A 115       1.297  -6.653   9.376  1.00 98.87           C  
ATOM    906  CE1 PHE A 115      -0.062  -7.273  11.710  1.00 98.87           C  
ATOM    907  CE2 PHE A 115       1.988  -6.750  10.580  1.00 98.87           C  
ATOM    908  CZ  PHE A 115       1.307  -7.059  11.746  1.00 98.87           C  
ATOM    909  N   ASN A 116      -3.035  -7.130   5.816  1.00 98.87           N  
ATOM    910  CA  ASN A 116      -3.711  -6.655   4.614  1.00 98.87           C  
ATOM    911  C   ASN A 116      -5.213  -6.503   4.838  1.00 98.87           C  
ATOM    912  CB  ASN A 116      -3.443  -7.598   3.439  1.00 98.87           C  
ATOM    913  O   ASN A 116      -5.816  -5.526   4.392  1.00 98.87           O  
ATOM    914  CG  ASN A 116      -4.122  -7.147   2.161  1.00 98.87           C  
ATOM    915  ND2 ASN A 116      -3.447  -6.294   1.400  1.00 98.87           N  
ATOM    916  OD1 ASN A 116      -5.245  -7.562   1.860  1.00 98.87           O  
ATOM    917  N   THR A 117      -5.820  -7.442   5.513  1.00 98.81           N  
ATOM    918  CA  THR A 117      -7.248  -7.386   5.804  1.00 98.81           C  
ATOM    919  C   THR A 117      -7.576  -6.175   6.673  1.00 98.81           C  
ATOM    920  CB  THR A 117      -7.726  -8.670   6.506  1.00 98.81           C  
ATOM    921  O   THR A 117      -8.606  -5.527   6.481  1.00 98.81           O  
ATOM    922  CG2 THR A 117      -9.243  -8.678   6.663  1.00 98.81           C  
ATOM    923  OG1 THR A 117      -7.331  -9.808   5.729  1.00 98.81           O  
ATOM    924  N   LEU A 118      -6.649  -5.805   7.577  1.00 98.79           N  
ATOM    925  CA  LEU A 118      -6.749  -4.611   8.410  1.00 98.79           C  
ATOM    926  C   LEU A 118      -6.776  -3.351   7.551  1.00 98.79           C  
ATOM    927  CB  LEU A 118      -5.579  -4.546   9.395  1.00 98.79           C  
ATOM    928  O   LEU A 118      -7.499  -2.400   7.860  1.00 98.79           O  
ATOM    929  CG  LEU A 118      -5.453  -3.260  10.214  1.00 98.79           C  
ATOM    930  CD1 LEU A 118      -6.645  -3.111  11.154  1.00 98.79           C  
ATOM    931  CD2 LEU A 118      -4.144  -3.250  10.996  1.00 98.79           C  
ATOM    932  N   ALA A 119      -6.131  -3.391   6.406  1.00 98.71           N  
ATOM    933  CA  ALA A 119      -5.937  -2.221   5.553  1.00 98.71           C  
ATOM    934  C   ALA A 119      -7.183  -1.940   4.717  1.00 98.71           C  
ATOM    935  CB  ALA A 119      -4.725  -2.418   4.646  1.00 98.71           C  
ATOM    936  O   ALA A 119      -7.379  -0.819   4.242  1.00 98.71           O  
ATOM    937  N   PHE A 120      -7.961  -2.901   4.468  1.00 98.56           N  
ATOM    938  CA  PHE A 120      -9.225  -2.846   3.743  1.00 98.56           C  
ATOM    939  C   PHE A 120      -9.048  -2.146   2.400  1.00 98.56           C  
ATOM    940  CB  PHE A 120     -10.292  -2.126   4.573  1.00 98.56           C  
ATOM    941  O   PHE A 120      -9.762  -1.189   2.095  1.00 98.56           O  
ATOM    942  CG  PHE A 120     -11.653  -2.111   3.931  1.00 98.56           C  
ATOM    943  CD1 PHE A 120     -12.659  -1.287   4.421  1.00 98.56           C  
ATOM    944  CD2 PHE A 120     -11.926  -2.921   2.837  1.00 98.56           C  
ATOM    945  CE1 PHE A 120     -13.920  -1.271   3.829  1.00 98.56           C  
ATOM    946  CE2 PHE A 120     -13.184  -2.910   2.239  1.00 98.56           C  
ATOM    947  CZ  PHE A 120     -14.179  -2.086   2.737  1.00 98.56           C  
ATOM    948  N   GLN A 121      -8.167  -2.631   1.552  1.00 98.44           N  
ATOM    949  CA  GLN A 121      -7.981  -2.142   0.190  1.00 98.44           C  
ATOM    950  C   GLN A 121      -8.241  -3.246  -0.831  1.00 98.44           C  
ATOM    951  CB  GLN A 121      -6.571  -1.580   0.008  1.00 98.44           C  
ATOM    952  O   GLN A 121      -7.507  -3.375  -1.814  1.00 98.44           O  
ATOM    953  CG  GLN A 121      -6.261  -0.393   0.910  1.00 98.44           C  
ATOM    954  CD  GLN A 121      -4.935   0.266   0.579  1.00 98.44           C  
ATOM    955  NE2 GLN A 121      -4.333   0.918   1.568  1.00 98.44           N  
ATOM    956  OE1 GLN A 121      -4.456   0.190  -0.557  1.00 98.44           O  
ATOM    957  N   ASN A 122      -9.293  -4.011  -0.567  1.00 98.15           N  
ATOM    958  CA  ASN A 122      -9.750  -5.208  -1.265  1.00 98.15           C  
ATOM    959  C   ASN A 122      -8.891  -6.421  -0.921  1.00 98.15           C  
ATOM    960  CB  ASN A 122      -9.760  -4.975  -2.778  1.00 98.15           C  
ATOM    961  O   ASN A 122      -7.820  -6.280  -0.329  1.00 98.15           O  
ATOM    962  CG  ASN A 122     -10.779  -3.937  -3.203  1.00 98.15           C  
ATOM    963  ND2 ASN A 122     -10.432  -3.142  -4.209  1.00 98.15           N  
ATOM    964  OD1 ASN A 122     -11.868  -3.848  -2.631  1.00 98.15           O  
ATOM    965  N   ASP A 123      -9.481  -7.622  -1.238  1.00 98.49           N  
ATOM    966  CA  ASP A 123      -8.677  -8.811  -0.973  1.00 98.49           C  
ATOM    967  C   ASP A 123      -7.424  -8.833  -1.846  1.00 98.49           C  
ATOM    968  CB  ASP A 123      -9.501 -10.079  -1.204  1.00 98.49           C  
ATOM    969  O   ASP A 123      -7.370  -8.164  -2.880  1.00 98.49           O  
ATOM    970  CG  ASP A 123      -9.902 -10.269  -2.657  1.00 98.49           C  
ATOM    971  OD1 ASP A 123      -9.208 -11.006  -3.390  1.00 98.49           O  
ATOM    972  OD2 ASP A 123     -10.919  -9.673  -3.073  1.00 98.49           O  
ATOM    973  N   VAL A 124      -6.416  -9.555  -1.438  1.00 98.69           N  
ATOM    974  CA  VAL A 124      -5.079  -9.542  -2.023  1.00 98.69           C  
ATOM    975  C   VAL A 124      -5.156  -9.929  -3.498  1.00 98.69           C  
ATOM    976  CB  VAL A 124      -4.121 -10.494  -1.272  1.00 98.69           C  
ATOM    977  O   VAL A 124      -4.455  -9.355  -4.334  1.00 98.69           O  
ATOM    978  CG1 VAL A 124      -2.798 -10.631  -2.022  1.00 98.69           C  
ATOM    979  CG2 VAL A 124      -3.883  -9.996   0.152  1.00 98.69           C  
ATOM    980  N   CYS A 125      -6.017 -10.845  -3.844  1.00 98.39           N  
ATOM    981  CA  CYS A 125      -6.112 -11.301  -5.226  1.00 98.39           C  
ATOM    982  C   CYS A 125      -6.586 -10.177  -6.140  1.00 98.39           C  
ATOM    983  CB  CYS A 125      -7.063 -12.493  -5.333  1.00 98.39           C  
ATOM    984  O   CYS A 125      -5.990  -9.932  -7.190  1.00 98.39           O  
ATOM    985  SG  CYS A 125      -6.424 -14.005  -4.580  1.00 98.39           S  
ATOM    986  N   GLU A 126      -7.633  -9.520  -5.705  1.00 98.01           N  
ATOM    987  CA  GLU A 126      -8.142  -8.398  -6.489  1.00 98.01           C  
ATOM    988  C   GLU A 126      -7.120  -7.267  -6.560  1.00 98.01           C  
ATOM    989  CB  GLU A 126      -9.457  -7.882  -5.898  1.00 98.01           C  
ATOM    990  O   GLU A 126      -6.897  -6.692  -7.628  1.00 98.01           O  
ATOM    991  CG  GLU A 126     -10.101  -6.769  -6.711  1.00 98.01           C  
ATOM    992  CD  GLU A 126     -11.473  -6.366  -6.195  1.00 98.01           C  
ATOM    993  OE1 GLU A 126     -12.002  -5.318  -6.631  1.00 98.01           O  
ATOM    994  OE2 GLU A 126     -12.024  -7.104  -5.348  1.00 98.01           O  
ATOM    995  N   TRP A 127      -6.522  -6.958  -5.458  1.00 98.61           N  
ATOM    996  CA  TRP A 127      -5.511  -5.908  -5.394  1.00 98.61           C  
ATOM    997  C   TRP A 127      -4.351  -6.212  -6.336  1.00 98.61           C  
ATOM    998  CB  TRP A 127      -4.993  -5.747  -3.962  1.00 98.61           C  
ATOM    999  O   TRP A 127      -3.939  -5.354  -7.120  1.00 98.61           O  
ATOM   1000  CG  TRP A 127      -4.225  -4.480  -3.731  1.00 98.61           C  
ATOM   1001  CD1 TRP A 127      -4.697  -3.316  -3.193  1.00 98.61           C  
ATOM   1002  CD2 TRP A 127      -2.846  -4.250  -4.038  1.00 98.61           C  
ATOM   1003  CE2 TRP A 127      -2.549  -2.923  -3.658  1.00 98.61           C  
ATOM   1004  CE3 TRP A 127      -1.831  -5.039  -4.597  1.00 98.61           C  
ATOM   1005  NE1 TRP A 127      -3.695  -2.375  -3.146  1.00 98.61           N  
ATOM   1006  CH2 TRP A 127      -0.304  -3.159  -4.368  1.00 98.61           C  
ATOM   1007  CZ2 TRP A 127      -1.278  -2.366  -3.819  1.00 98.61           C  
ATOM   1008  CZ3 TRP A 127      -0.567  -4.483  -4.757  1.00 98.61           C  
ATOM   1009  N   ALA A 128      -3.819  -7.401  -6.240  1.00 98.56           N  
ATOM   1010  CA  ALA A 128      -2.664  -7.799  -7.040  1.00 98.56           C  
ATOM   1011  C   ALA A 128      -2.999  -7.791  -8.529  1.00 98.56           C  
ATOM   1012  CB  ALA A 128      -2.174  -9.182  -6.616  1.00 98.56           C  
ATOM   1013  O   ALA A 128      -2.181  -7.374  -9.353  1.00 98.56           O  
ATOM   1014  N   ARG A 129      -4.187  -8.271  -8.859  1.00 98.25           N  
ATOM   1015  CA  ARG A 129      -4.607  -8.253 -10.257  1.00 98.25           C  
ATOM   1016  C   ARG A 129      -4.573  -6.836 -10.821  1.00 98.25           C  
ATOM   1017  CB  ARG A 129      -6.011  -8.842 -10.405  1.00 98.25           C  
ATOM   1018  O   ARG A 129      -3.987  -6.597 -11.879  1.00 98.25           O  
ATOM   1019  CG  ARG A 129      -6.508  -8.897 -11.841  1.00 98.25           C  
ATOM   1020  CD  ARG A 129      -8.012  -9.120 -11.909  1.00 98.25           C  
ATOM   1021  NE  ARG A 129      -8.750  -7.994 -11.341  1.00 98.25           N  
ATOM   1022  NH1 ARG A 129     -10.787  -9.083 -11.299  1.00 98.25           N  
ATOM   1023  NH2 ARG A 129     -10.620  -6.923 -10.549  1.00 98.25           N  
ATOM   1024  CZ  ARG A 129     -10.051  -8.003 -11.064  1.00 98.25           C  
ATOM   1025  N   ASP A 130      -5.227  -5.931 -10.121  1.00 97.73           N  
ATOM   1026  CA  ASP A 130      -5.272  -4.546 -10.579  1.00 97.73           C  
ATOM   1027  C   ASP A 130      -3.871  -3.942 -10.641  1.00 97.73           C  
ATOM   1028  CB  ASP A 130      -6.168  -3.707  -9.665  1.00 97.73           C  
ATOM   1029  O   ASP A 130      -3.556  -3.186 -11.562  1.00 97.73           O  
ATOM   1030  CG  ASP A 130      -7.648  -3.966  -9.885  1.00 97.73           C  
ATOM   1031  OD1 ASP A 130      -8.006  -4.689 -10.839  1.00 97.73           O  
ATOM   1032  OD2 ASP A 130      -8.464  -3.439  -9.098  1.00 97.73           O  
ATOM   1033  N   HIS A 131      -3.118  -4.290  -9.721  1.00 98.42           N  
ATOM   1034  CA  HIS A 131      -1.773  -3.730  -9.672  1.00 98.42           C  
ATOM   1035  C   HIS A 131      -0.919  -4.244 -10.826  1.00 98.42           C  
ATOM   1036  CB  HIS A 131      -1.103  -4.060  -8.337  1.00 98.42           C  
ATOM   1037  O   HIS A 131      -0.168  -3.480 -11.437  1.00 98.42           O  
ATOM   1038  CG  HIS A 131       0.216  -3.382  -8.144  1.00 98.42           C  
ATOM   1039  CD2 HIS A 131       1.471  -3.886  -8.065  1.00 98.42           C  
ATOM   1040  ND1 HIS A 131       0.338  -2.017  -8.003  1.00 98.42           N  
ATOM   1041  CE1 HIS A 131       1.615  -1.709  -7.847  1.00 98.42           C  
ATOM   1042  NE2 HIS A 131       2.323  -2.825  -7.880  1.00 98.42           N  
ATOM   1043  N   ARG A 132      -0.990  -5.547 -11.112  1.00 98.23           N  
ATOM   1044  CA  ARG A 132      -0.253  -6.098 -12.246  1.00 98.23           C  
ATOM   1045  C   ARG A 132      -0.682  -5.435 -13.551  1.00 98.23           C  
ATOM   1046  CB  ARG A 132      -0.457  -7.612 -12.335  1.00 98.23           C  
ATOM   1047  O   ARG A 132       0.155  -5.137 -14.405  1.00 98.23           O  
ATOM   1048  CG  ARG A 132       0.206  -8.390 -11.210  1.00 98.23           C  
ATOM   1049  CD  ARG A 132      -0.011  -9.890 -11.357  1.00 98.23           C  
ATOM   1050  NE  ARG A 132       0.536 -10.628 -10.223  1.00 98.23           N  
ATOM   1051  NH1 ARG A 132      -0.072 -12.710 -11.018  1.00 98.23           N  
ATOM   1052  NH2 ARG A 132       1.023 -12.519  -9.014  1.00 98.23           N  
ATOM   1053  CZ  ARG A 132       0.494 -11.950 -10.088  1.00 98.23           C  
ATOM   1054  N   VAL A 133      -1.974  -5.186 -13.657  1.00 97.15           N  
ATOM   1055  CA  VAL A 133      -2.492  -4.476 -14.822  1.00 97.15           C  
ATOM   1056  C   VAL A 133      -1.921  -3.061 -14.861  1.00 97.15           C  
ATOM   1057  CB  VAL A 133      -4.036  -4.428 -14.817  1.00 97.15           C  
ATOM   1058  O   VAL A 133      -1.518  -2.576 -15.921  1.00 97.15           O  
ATOM   1059  CG1 VAL A 133      -4.551  -3.490 -15.907  1.00 97.15           C  
ATOM   1060  CG2 VAL A 133      -4.614  -5.831 -14.998  1.00 97.15           C  
ATOM   1061  N   HIS A 134      -1.853  -2.507 -13.746  1.00 97.65           N  
ATOM   1062  CA  HIS A 134      -1.318  -1.155 -13.631  1.00 97.65           C  
ATOM   1063  C   HIS A 134       0.119  -1.086 -14.136  1.00 97.65           C  
ATOM   1064  CB  HIS A 134      -1.389  -0.673 -12.181  1.00 97.65           C  
ATOM   1065  O   HIS A 134       0.476  -0.172 -14.883  1.00 97.65           O  
ATOM   1066  CG  HIS A 134      -0.575   0.554 -11.916  1.00 97.65           C  
ATOM   1067  CD2 HIS A 134       0.571   0.726 -11.217  1.00 97.65           C  
ATOM   1068  ND1 HIS A 134      -0.925   1.797 -12.397  1.00 97.65           N  
ATOM   1069  CE1 HIS A 134      -0.025   2.683 -12.005  1.00 97.65           C  
ATOM   1070  NE2 HIS A 134       0.893   2.059 -11.287  1.00 97.65           N  
ATOM   1071  N   HIS A 135       0.898  -1.999 -13.791  1.00 96.43           N  
ATOM   1072  CA  HIS A 135       2.296  -1.992 -14.206  1.00 96.43           C  
ATOM   1073  C   HIS A 135       2.429  -2.275 -15.699  1.00 96.43           C  
ATOM   1074  CB  HIS A 135       3.099  -3.017 -13.404  1.00 96.43           C  
ATOM   1075  O   HIS A 135       3.201  -1.612 -16.395  1.00 96.43           O  
ATOM   1076  CG  HIS A 135       3.668  -2.471 -12.133  1.00 96.43           C  
ATOM   1077  CD2 HIS A 135       3.173  -2.452 -10.873  1.00 96.43           C  
ATOM   1078  ND1 HIS A 135       4.897  -1.850 -12.074  1.00 96.43           N  
ATOM   1079  CE1 HIS A 135       5.134  -1.472 -10.829  1.00 96.43           C  
ATOM   1080  NE2 HIS A 135       4.103  -1.826 -10.080  1.00 96.43           N  
ATOM   1081  N   LYS A 136       1.623  -3.217 -16.183  1.00 94.88           N  
ATOM   1082  CA  LYS A 136       1.745  -3.667 -17.567  1.00 94.88           C  
ATOM   1083  C   LYS A 136       1.200  -2.622 -18.535  1.00 94.88           C  
ATOM   1084  CB  LYS A 136       1.015  -4.996 -17.765  1.00 94.88           C  
ATOM   1085  O   LYS A 136       1.761  -2.414 -19.613  1.00 94.88           O  
ATOM   1086  CG  LYS A 136       1.308  -5.671 -19.097  1.00 94.88           C  
ATOM   1087  CD  LYS A 136       0.827  -7.116 -19.110  1.00 94.88           C  
ATOM   1088  CE  LYS A 136       1.197  -7.818 -20.409  1.00 94.88           C  
ATOM   1089  NZ  LYS A 136       0.761  -9.246 -20.411  1.00 94.88           N  
ATOM   1090  N   PHE A 137       0.157  -1.923 -18.088  1.00 95.88           N  
ATOM   1091  CA  PHE A 137      -0.519  -1.019 -19.011  1.00 95.88           C  
ATOM   1092  C   PHE A 137      -0.590   0.390 -18.435  1.00 95.88           C  
ATOM   1093  CB  PHE A 137      -1.928  -1.528 -19.330  1.00 95.88           C  
ATOM   1094  O   PHE A 137      -1.581   1.097 -18.631  1.00 95.88           O  
ATOM   1095  CG  PHE A 137      -1.957  -2.927 -19.884  1.00 95.88           C  
ATOM   1096  CD1 PHE A 137      -1.537  -3.184 -21.183  1.00 95.88           C  
ATOM   1097  CD2 PHE A 137      -2.404  -3.986 -19.105  1.00 95.88           C  
ATOM   1098  CE1 PHE A 137      -1.563  -4.477 -21.699  1.00 95.88           C  
ATOM   1099  CE2 PHE A 137      -2.433  -5.282 -19.613  1.00 95.88           C  
ATOM   1100  CZ  PHE A 137      -2.013  -5.525 -20.911  1.00 95.88           C  
ATOM   1101  N   SER A 138       0.442   0.768 -17.791  1.00 93.68           N  
ATOM   1102  CA  SER A 138       0.503   2.056 -17.108  1.00 93.68           C  
ATOM   1103  C   SER A 138       0.203   3.205 -18.065  1.00 93.68           C  
ATOM   1104  CB  SER A 138       1.878   2.260 -16.470  1.00 93.68           C  
ATOM   1105  O   SER A 138       0.664   3.204 -19.208  1.00 93.68           O  
ATOM   1106  OG  SER A 138       1.893   3.428 -15.668  1.00 93.68           O  
ATOM   1107  N   GLU A 139      -0.552   4.104 -17.624  1.00 94.19           N  
ATOM   1108  CA  GLU A 139      -0.933   5.354 -18.275  1.00 94.19           C  
ATOM   1109  C   GLU A 139      -1.741   5.092 -19.543  1.00 94.19           C  
ATOM   1110  CB  GLU A 139       0.307   6.188 -18.604  1.00 94.19           C  
ATOM   1111  O   GLU A 139      -1.613   5.821 -20.528  1.00 94.19           O  
ATOM   1112  CG  GLU A 139       0.890   6.923 -17.405  1.00 94.19           C  
ATOM   1113  CD  GLU A 139       1.557   5.997 -16.400  1.00 94.19           C  
ATOM   1114  OE1 GLU A 139       1.511   6.288 -15.184  1.00 94.19           O  
ATOM   1115  OE2 GLU A 139       2.130   4.972 -16.833  1.00 94.19           O  
ATOM   1116  N   THR A 140      -2.483   4.017 -19.642  1.00 95.75           N  
ATOM   1117  CA  THR A 140      -3.456   3.720 -20.687  1.00 95.75           C  
ATOM   1118  C   THR A 140      -4.848   3.527 -20.091  1.00 95.75           C  
ATOM   1119  CB  THR A 140      -3.056   2.464 -21.482  1.00 95.75           C  
ATOM   1120  O   THR A 140      -5.018   3.573 -18.871  1.00 95.75           O  
ATOM   1121  CG2 THR A 140      -1.584   2.509 -21.879  1.00 95.75           C  
ATOM   1122  OG1 THR A 140      -3.287   1.302 -20.676  1.00 95.75           O  
ATOM   1123  N   ASP A 141      -5.832   3.300 -20.971  1.00 96.00           N  
ATOM   1124  CA  ASP A 141      -7.200   3.073 -20.514  1.00 96.00           C  
ATOM   1125  C   ASP A 141      -7.311   1.760 -19.743  1.00 96.00           C  
ATOM   1126  CB  ASP A 141      -8.168   3.071 -21.699  1.00 96.00           C  
ATOM   1127  O   ASP A 141      -8.260   1.560 -18.982  1.00 96.00           O  
ATOM   1128  CG  ASP A 141      -8.458   4.463 -22.231  1.00 96.00           C  
ATOM   1129  OD1 ASP A 141      -8.246   5.453 -21.497  1.00 96.00           O  
ATOM   1130  OD2 ASP A 141      -8.905   4.572 -23.393  1.00 96.00           O  
ATOM   1131  N   ALA A 142      -6.321   0.915 -19.872  1.00 95.86           N  
ATOM   1132  CA  ALA A 142      -6.317  -0.367 -19.173  1.00 95.86           C  
ATOM   1133  C   ALA A 142      -5.741  -0.223 -17.767  1.00 95.86           C  
ATOM   1134  CB  ALA A 142      -5.523  -1.403 -19.966  1.00 95.86           C  
ATOM   1135  O   ALA A 142      -5.828  -1.148 -16.956  1.00 95.86           O  
ATOM   1136  N   ASP A 143      -5.150   0.924 -17.506  1.00 97.17           N  
ATOM   1137  CA  ASP A 143      -4.657   1.240 -16.169  1.00 97.17           C  
ATOM   1138  C   ASP A 143      -5.799   1.661 -15.247  1.00 97.17           C  
ATOM   1139  CB  ASP A 143      -3.599   2.344 -16.233  1.00 97.17           C  
ATOM   1140  O   ASP A 143      -6.455   2.677 -15.487  1.00 97.17           O  
ATOM   1141  CG  ASP A 143      -3.010   2.681 -14.875  1.00 97.17           C  
ATOM   1142  OD1 ASP A 143      -3.433   2.084 -13.861  1.00 97.17           O  
ATOM   1143  OD2 ASP A 143      -2.118   3.554 -14.817  1.00 97.17           O  
ATOM   1144  N   PRO A 144      -6.063   0.897 -14.098  1.00 96.22           N  
ATOM   1145  CA  PRO A 144      -7.205   1.187 -13.227  1.00 96.22           C  
ATOM   1146  C   PRO A 144      -7.155   2.595 -12.639  1.00 96.22           C  
ATOM   1147  CB  PRO A 144      -7.087   0.131 -12.126  1.00 96.22           C  
ATOM   1148  O   PRO A 144      -8.200   3.197 -12.379  1.00 96.22           O  
ATOM   1149  CG  PRO A 144      -6.330  -0.994 -12.755  1.00 96.22           C  
ATOM   1150  CD  PRO A 144      -5.336  -0.418 -13.722  1.00 96.22           C  
ATOM   1151  N   HIS A 145      -5.982   3.063 -12.405  1.00 96.47           N  
ATOM   1152  CA  HIS A 145      -5.844   4.409 -11.859  1.00 96.47           C  
ATOM   1153  C   HIS A 145      -4.965   5.278 -12.751  1.00 96.47           C  
ATOM   1154  CB  HIS A 145      -5.265   4.356 -10.443  1.00 96.47           C  
ATOM   1155  O   HIS A 145      -4.043   5.938 -12.268  1.00 96.47           O  
ATOM   1156  CG  HIS A 145      -4.193   3.327 -10.272  1.00 96.47           C  
ATOM   1157  CD2 HIS A 145      -2.849   3.414 -10.399  1.00 96.47           C  
ATOM   1158  ND1 HIS A 145      -4.465   2.020  -9.928  1.00 96.47           N  
ATOM   1159  CE1 HIS A 145      -3.329   1.347  -9.851  1.00 96.47           C  
ATOM   1160  NE2 HIS A 145      -2.333   2.170 -10.133  1.00 96.47           N  
ATOM   1161  N   ASN A 146      -5.310   5.371 -13.960  1.00 97.03           N  
ATOM   1162  CA  ASN A 146      -4.643   6.079 -15.048  1.00 97.03           C  
ATOM   1163  C   ASN A 146      -4.383   7.539 -14.690  1.00 97.03           C  
ATOM   1164  CB  ASN A 146      -5.467   5.985 -16.334  1.00 97.03           C  
ATOM   1165  O   ASN A 146      -5.310   8.351 -14.666  1.00 97.03           O  
ATOM   1166  CG  ASN A 146      -4.790   6.659 -17.511  1.00 97.03           C  
ATOM   1167  ND2 ASN A 146      -5.477   6.700 -18.647  1.00 97.03           N  
ATOM   1168  OD1 ASN A 146      -3.658   7.139 -17.401  1.00 97.03           O  
ATOM   1169  N   ALA A 147      -3.094   7.795 -14.489  1.00 95.92           N  
ATOM   1170  CA  ALA A 147      -2.687   9.113 -14.007  1.00 95.92           C  
ATOM   1171  C   ALA A 147      -2.897  10.178 -15.079  1.00 95.92           C  
ATOM   1172  CB  ALA A 147      -1.227   9.089 -13.563  1.00 95.92           C  
ATOM   1173  O   ALA A 147      -2.983  11.369 -14.772  1.00 95.92           O  
ATOM   1174  N   THR A 148      -3.068   9.810 -16.392  1.00 96.04           N  
ATOM   1175  CA  THR A 148      -3.269  10.777 -17.465  1.00 96.04           C  
ATOM   1176  C   THR A 148      -4.671  11.375 -17.398  1.00 96.04           C  
ATOM   1177  CB  THR A 148      -3.049  10.132 -18.846  1.00 96.04           C  
ATOM   1178  O   THR A 148      -4.960  12.370 -18.066  1.00 96.04           O  
ATOM   1179  CG2 THR A 148      -1.670   9.487 -18.938  1.00 96.04           C  
ATOM   1180  OG1 THR A 148      -4.049   9.129 -19.064  1.00 96.04           O  
ATOM   1181  N   ARG A 149      -5.510  10.824 -16.534  1.00 95.68           N  
ATOM   1182  CA  ARG A 149      -6.863  11.335 -16.347  1.00 95.68           C  
ATOM   1183  C   ARG A 149      -6.908  12.371 -15.228  1.00 95.68           C  
ATOM   1184  CB  ARG A 149      -7.833  10.192 -16.041  1.00 95.68           C  
ATOM   1185  O   ARG A 149      -7.981  12.863 -14.873  1.00 95.68           O  
ATOM   1186  CG  ARG A 149      -8.062   9.249 -17.212  1.00 95.68           C  
ATOM   1187  CD  ARG A 149      -9.120   8.201 -16.894  1.00 95.68           C  
ATOM   1188  NE  ARG A 149      -9.236   7.211 -17.960  1.00 95.68           N  
ATOM   1189  NH1 ARG A 149     -11.381   6.558 -17.404  1.00 95.68           N  
ATOM   1190  NH2 ARG A 149     -10.305   5.583 -19.178  1.00 95.68           N  
ATOM   1191  CZ  ARG A 149     -10.307   6.453 -18.178  1.00 95.68           C  
ATOM   1192  N   GLY A 150      -5.743  12.618 -14.679  1.00 97.01           N  
ATOM   1193  CA  GLY A 150      -5.632  13.698 -13.712  1.00 97.01           C  
ATOM   1194  C   GLY A 150      -5.406  13.208 -12.294  1.00 97.01           C  
ATOM   1195  O   GLY A 150      -5.546  12.016 -12.014  1.00 97.01           O  
ATOM   1196  N   PHE A 151      -5.058  14.130 -11.441  1.00 98.09           N  
ATOM   1197  CA  PHE A 151      -4.707  13.851 -10.053  1.00 98.09           C  
ATOM   1198  C   PHE A 151      -5.894  13.258  -9.303  1.00 98.09           C  
ATOM   1199  CB  PHE A 151      -4.226  15.125  -9.352  1.00 98.09           C  
ATOM   1200  O   PHE A 151      -5.761  12.233  -8.632  1.00 98.09           O  
ATOM   1201  CG  PHE A 151      -3.797  14.909  -7.926  1.00 98.09           C  
ATOM   1202  CD1 PHE A 151      -4.718  14.985  -6.889  1.00 98.09           C  
ATOM   1203  CD2 PHE A 151      -2.471  14.628  -7.623  1.00 98.09           C  
ATOM   1204  CE1 PHE A 151      -4.323  14.785  -5.568  1.00 98.09           C  
ATOM   1205  CE2 PHE A 151      -2.069  14.427  -6.306  1.00 98.09           C  
ATOM   1206  CZ  PHE A 151      -2.996  14.507  -5.280  1.00 98.09           C  
ATOM   1207  N   PHE A 152      -7.039  13.873  -9.444  1.00 98.33           N  
ATOM   1208  CA  PHE A 152      -8.215  13.434  -8.702  1.00 98.33           C  
ATOM   1209  C   PHE A 152      -8.595  12.009  -9.084  1.00 98.33           C  
ATOM   1210  CB  PHE A 152      -9.395  14.378  -8.955  1.00 98.33           C  
ATOM   1211  O   PHE A 152      -8.851  11.175  -8.213  1.00 98.33           O  
ATOM   1212  CG  PHE A 152     -10.650  13.990  -8.222  1.00 98.33           C  
ATOM   1213  CD1 PHE A 152     -11.706  13.386  -8.895  1.00 98.33           C  
ATOM   1214  CD2 PHE A 152     -10.776  14.230  -6.860  1.00 98.33           C  
ATOM   1215  CE1 PHE A 152     -12.869  13.026  -8.219  1.00 98.33           C  
ATOM   1216  CE2 PHE A 152     -11.935  13.873  -6.178  1.00 98.33           C  
ATOM   1217  CZ  PHE A 152     -12.981  13.272  -6.859  1.00 98.33           C  
ATOM   1218  N   PHE A 153      -8.597  11.762 -10.357  1.00 97.95           N  
ATOM   1219  CA  PHE A 153      -8.967  10.425 -10.806  1.00 97.95           C  
ATOM   1220  C   PHE A 153      -8.003   9.382 -10.253  1.00 97.95           C  
ATOM   1221  CB  PHE A 153      -8.992  10.359 -12.336  1.00 97.95           C  
ATOM   1222  O   PHE A 153      -8.430   8.362  -9.709  1.00 97.95           O  
ATOM   1223  CG  PHE A 153      -9.402   9.016 -12.879  1.00 97.95           C  
ATOM   1224  CD1 PHE A 153      -8.445   8.069 -13.224  1.00 97.95           C  
ATOM   1225  CD2 PHE A 153     -10.744   8.701 -13.043  1.00 97.95           C  
ATOM   1226  CE1 PHE A 153      -8.822   6.826 -13.727  1.00 97.95           C  
ATOM   1227  CE2 PHE A 153     -11.128   7.461 -13.545  1.00 97.95           C  
ATOM   1228  CZ  PHE A 153     -10.165   6.525 -13.887  1.00 97.95           C  
ATOM   1229  N   SER A 154      -6.704   9.590 -10.326  1.00 97.80           N  
ATOM   1230  CA  SER A 154      -5.707   8.609  -9.908  1.00 97.80           C  
ATOM   1231  C   SER A 154      -5.609   8.534  -8.388  1.00 97.80           C  
ATOM   1232  CB  SER A 154      -4.338   8.951 -10.499  1.00 97.80           C  
ATOM   1233  O   SER A 154      -5.085   7.561  -7.842  1.00 97.80           O  
ATOM   1234  OG  SER A 154      -3.919  10.240 -10.084  1.00 97.80           O  
ATOM   1235  N   HIS A 155      -6.132   9.504  -7.677  1.00 98.67           N  
ATOM   1236  CA  HIS A 155      -6.118   9.505  -6.219  1.00 98.67           C  
ATOM   1237  C   HIS A 155      -7.339   8.785  -5.656  1.00 98.67           C  
ATOM   1238  CB  HIS A 155      -6.061  10.937  -5.684  1.00 98.67           C  
ATOM   1239  O   HIS A 155      -7.203   7.843  -4.873  1.00 98.67           O  
ATOM   1240  CG  HIS A 155      -5.758  11.020  -4.222  1.00 98.67           C  
ATOM   1241  CD2 HIS A 155      -6.566  11.239  -3.158  1.00 98.67           C  
ATOM   1242  ND1 HIS A 155      -4.485  10.872  -3.716  1.00 98.67           N  
ATOM   1243  CE1 HIS A 155      -4.523  10.996  -2.400  1.00 98.67           C  
ATOM   1244  NE2 HIS A 155      -5.774  11.219  -2.036  1.00 98.67           N  
ATOM   1245  N   VAL A 156      -8.554   9.141  -6.000  1.00 98.59           N  
ATOM   1246  CA  VAL A 156      -9.738   8.506  -5.430  1.00 98.59           C  
ATOM   1247  C   VAL A 156     -10.829   8.399  -6.493  1.00 98.59           C  
ATOM   1248  CB  VAL A 156     -10.264   9.284  -4.203  1.00 98.59           C  
ATOM   1249  O   VAL A 156     -11.774   7.619  -6.345  1.00 98.59           O  
ATOM   1250  CG1 VAL A 156     -10.758  10.670  -4.614  1.00 98.59           C  
ATOM   1251  CG2 VAL A 156     -11.377   8.500  -3.511  1.00 98.59           C  
ATOM   1252  N   GLY A 157     -10.738   9.147  -7.530  1.00 98.12           N  
ATOM   1253  CA  GLY A 157     -11.756   9.226  -8.566  1.00 98.12           C  
ATOM   1254  C   GLY A 157     -12.067   7.884  -9.201  1.00 98.12           C  
ATOM   1255  O   GLY A 157     -13.231   7.562  -9.447  1.00 98.12           O  
ATOM   1256  N   TRP A 158     -11.081   7.074  -9.396  1.00 97.92           N  
ATOM   1257  CA  TRP A 158     -11.250   5.783 -10.055  1.00 97.92           C  
ATOM   1258  C   TRP A 158     -12.122   4.854  -9.216  1.00 97.92           C  
ATOM   1259  CB  TRP A 158      -9.890   5.129 -10.316  1.00 97.92           C  
ATOM   1260  O   TRP A 158     -12.722   3.913  -9.741  1.00 97.92           O  
ATOM   1261  CG  TRP A 158      -9.188   4.667  -9.075  1.00 97.92           C  
ATOM   1262  CD1 TRP A 158      -8.457   5.431  -8.208  1.00 97.92           C  
ATOM   1263  CD2 TRP A 158      -9.147   3.330  -8.564  1.00 97.92           C  
ATOM   1264  CE2 TRP A 158      -8.373   3.358  -7.383  1.00 97.92           C  
ATOM   1265  CE3 TRP A 158      -9.692   2.112  -8.991  1.00 97.92           C  
ATOM   1266  NE1 TRP A 158      -7.965   4.649  -7.188  1.00 97.92           N  
ATOM   1267  CH2 TRP A 158      -8.674   1.032  -7.063  1.00 97.92           C  
ATOM   1268  CZ2 TRP A 158      -8.130   2.211  -6.623  1.00 97.92           C  
ATOM   1269  CZ3 TRP A 158      -9.448   0.972  -8.234  1.00 97.92           C  
ATOM   1270  N   LEU A 159     -12.226   5.151  -8.004  1.00 97.29           N  
ATOM   1271  CA  LEU A 159     -13.028   4.335  -7.099  1.00 97.29           C  
ATOM   1272  C   LEU A 159     -14.486   4.783  -7.112  1.00 97.29           C  
ATOM   1273  CB  LEU A 159     -12.472   4.409  -5.675  1.00 97.29           C  
ATOM   1274  O   LEU A 159     -15.350   4.117  -6.537  1.00 97.29           O  
ATOM   1275  CG  LEU A 159     -11.110   3.751  -5.444  1.00 97.29           C  
ATOM   1276  CD1 LEU A 159     -10.564   4.130  -4.072  1.00 97.29           C  
ATOM   1277  CD2 LEU A 159     -11.217   2.236  -5.583  1.00 97.29           C  
ATOM   1278  N   LEU A 160     -14.741   5.920  -7.733  1.00 98.19           N  
ATOM   1279  CA  LEU A 160     -16.066   6.529  -7.691  1.00 98.19           C  
ATOM   1280  C   LEU A 160     -16.820   6.281  -8.993  1.00 98.19           C  
ATOM   1281  CB  LEU A 160     -15.957   8.033  -7.429  1.00 98.19           C  
ATOM   1282  O   LEU A 160     -17.991   6.650  -9.117  1.00 98.19           O  
ATOM   1283  CG  LEU A 160     -15.105   8.453  -6.230  1.00 98.19           C  
ATOM   1284  CD1 LEU A 160     -15.099   9.971  -6.090  1.00 98.19           C  
ATOM   1285  CD2 LEU A 160     -15.618   7.795  -4.953  1.00 98.19           C  
ATOM   1286  N   VAL A 161     -16.152   5.631  -9.878  1.00 97.23           N  
ATOM   1287  CA  VAL A 161     -16.775   5.379 -11.174  1.00 97.23           C  
ATOM   1288  C   VAL A 161     -16.544   3.926 -11.584  1.00 97.23           C  
ATOM   1289  CB  VAL A 161     -16.230   6.333 -12.261  1.00 97.23           C  
ATOM   1290  O   VAL A 161     -15.707   3.235 -10.999  1.00 97.23           O  
ATOM   1291  CG1 VAL A 161     -16.504   7.789 -11.888  1.00 97.23           C  
ATOM   1292  CG2 VAL A 161     -14.734   6.104 -12.470  1.00 97.23           C  
ATOM   1293  N   ARG A 162     -17.312   3.485 -12.513  1.00 95.94           N  
ATOM   1294  CA  ARG A 162     -17.073   2.155 -13.063  1.00 95.94           C  
ATOM   1295  C   ARG A 162     -15.778   2.120 -13.867  1.00 95.94           C  
ATOM   1296  CB  ARG A 162     -18.247   1.716 -13.940  1.00 95.94           C  
ATOM   1297  O   ARG A 162     -15.401   3.114 -14.491  1.00 95.94           O  
ATOM   1298  CG  ARG A 162     -19.565   1.598 -13.192  1.00 95.94           C  
ATOM   1299  CD  ARG A 162     -19.569   0.409 -12.241  1.00 95.94           C  
ATOM   1300  NE  ARG A 162     -20.873   0.226 -11.611  1.00 95.94           N  
ATOM   1301  NH1 ARG A 162     -20.219  -1.555 -10.293  1.00 95.94           N  
ATOM   1302  NH2 ARG A 162     -22.374  -0.780 -10.193  1.00 95.94           N  
ATOM   1303  CZ  ARG A 162     -21.152  -0.702 -10.701  1.00 95.94           C  
ATOM   1304  N   LYS A 163     -15.105   0.960 -13.761  1.00 94.15           N  
ATOM   1305  CA  LYS A 163     -13.831   0.814 -14.460  1.00 94.15           C  
ATOM   1306  C   LYS A 163     -14.022   0.884 -15.972  1.00 94.15           C  
ATOM   1307  CB  LYS A 163     -13.157  -0.505 -14.077  1.00 94.15           C  
ATOM   1308  O   LYS A 163     -15.050   0.448 -16.494  1.00 94.15           O  
ATOM   1309  CG  LYS A 163     -12.696  -0.567 -12.628  1.00 94.15           C  
ATOM   1310  CD  LYS A 163     -12.037  -1.902 -12.308  1.00 94.15           C  
ATOM   1311  CE  LYS A 163     -11.578  -1.966 -10.857  1.00 94.15           C  
ATOM   1312  NZ  LYS A 163     -10.988  -3.297 -10.522  1.00 94.15           N  
ATOM   1313  N   HIS A 164     -13.029   1.411 -16.638  1.00 95.78           N  
ATOM   1314  CA  HIS A 164     -12.991   1.345 -18.095  1.00 95.78           C  
ATOM   1315  C   HIS A 164     -13.000  -0.100 -18.581  1.00 95.78           C  
ATOM   1316  CB  HIS A 164     -11.757   2.073 -18.633  1.00 95.78           C  
ATOM   1317  O   HIS A 164     -12.378  -0.970 -17.966  1.00 95.78           O  
ATOM   1318  CG  HIS A 164     -11.814   2.343 -20.102  1.00 95.78           C  
ATOM   1319  CD2 HIS A 164     -12.056   3.485 -20.787  1.00 95.78           C  
ATOM   1320  ND1 HIS A 164     -11.607   1.362 -21.048  1.00 95.78           N  
ATOM   1321  CE1 HIS A 164     -11.720   1.892 -22.255  1.00 95.78           C  
ATOM   1322  NE2 HIS A 164     -11.992   3.179 -22.124  1.00 95.78           N  
ATOM   1323  N   PRO A 165     -13.719  -0.435 -19.680  1.00 95.38           N  
ATOM   1324  CA  PRO A 165     -13.802  -1.811 -20.173  1.00 95.38           C  
ATOM   1325  C   PRO A 165     -12.431  -2.421 -20.456  1.00 95.38           C  
ATOM   1326  CB  PRO A 165     -14.616  -1.675 -21.462  1.00 95.38           C  
ATOM   1327  O   PRO A 165     -12.251  -3.634 -20.322  1.00 95.38           O  
ATOM   1328  CG  PRO A 165     -15.451  -0.452 -21.260  1.00 95.38           C  
ATOM   1329  CD  PRO A 165     -14.667   0.529 -20.436  1.00 95.38           C  
ATOM   1330  N   ASP A 166     -11.457  -1.556 -20.774  1.00 95.79           N  
ATOM   1331  CA  ASP A 166     -10.125  -2.069 -21.077  1.00 95.79           C  
ATOM   1332  C   ASP A 166      -9.472  -2.670 -19.835  1.00 95.79           C  
ATOM   1333  CB  ASP A 166      -9.241  -0.959 -21.651  1.00 95.79           C  
ATOM   1334  O   ASP A 166      -8.642  -3.576 -19.940  1.00 95.79           O  
ATOM   1335  CG  ASP A 166      -9.582  -0.613 -23.089  1.00 95.79           C  
ATOM   1336  OD1 ASP A 166     -10.448  -1.286 -23.690  1.00 95.79           O  
ATOM   1337  OD2 ASP A 166      -8.978   0.339 -23.629  1.00 95.79           O  
ATOM   1338  N   VAL A 167      -9.854  -2.163 -18.681  1.00 95.00           N  
ATOM   1339  CA  VAL A 167      -9.291  -2.693 -17.444  1.00 95.00           C  
ATOM   1340  C   VAL A 167      -9.695  -4.157 -17.278  1.00 95.00           C  
ATOM   1341  CB  VAL A 167      -9.745  -1.873 -16.216  1.00 95.00           C  
ATOM   1342  O   VAL A 167      -8.854  -5.009 -16.983  1.00 95.00           O  
ATOM   1343  CG1 VAL A 167      -9.260  -2.524 -14.922  1.00 95.00           C  
ATOM   1344  CG2 VAL A 167      -9.237  -0.436 -16.318  1.00 95.00           C  
ATOM   1345  N   LYS A 168     -10.965  -4.407 -17.573  1.00 94.29           N  
ATOM   1346  CA  LYS A 168     -11.490  -5.763 -17.446  1.00 94.29           C  
ATOM   1347  C   LYS A 168     -10.914  -6.679 -18.522  1.00 94.29           C  
ATOM   1348  CB  LYS A 168     -13.017  -5.758 -17.524  1.00 94.29           C  
ATOM   1349  O   LYS A 168     -10.481  -7.795 -18.229  1.00 94.29           O  
ATOM   1350  CG  LYS A 168     -13.658  -7.101 -17.208  1.00 94.29           C  
ATOM   1351  CD  LYS A 168     -15.179  -7.013 -17.227  1.00 94.29           C  
ATOM   1352  CE  LYS A 168     -15.821  -8.370 -16.975  1.00 94.29           C  
ATOM   1353  NZ  LYS A 168     -17.312  -8.295 -17.023  1.00 94.29           N  
ATOM   1354  N   GLU A 169     -10.831  -6.188 -19.702  1.00 95.96           N  
ATOM   1355  CA  GLU A 169     -10.355  -6.984 -20.830  1.00 95.96           C  
ATOM   1356  C   GLU A 169      -8.886  -7.360 -20.659  1.00 95.96           C  
ATOM   1357  CB  GLU A 169     -10.554  -6.226 -22.145  1.00 95.96           C  
ATOM   1358  O   GLU A 169      -8.515  -8.525 -20.820  1.00 95.96           O  
ATOM   1359  CG  GLU A 169     -10.226  -7.047 -23.384  1.00 95.96           C  
ATOM   1360  CD  GLU A 169     -10.316  -6.248 -24.674  1.00 95.96           C  
ATOM   1361  OE1 GLU A 169      -9.929  -6.775 -25.742  1.00 95.96           O  
ATOM   1362  OE2 GLU A 169     -10.776  -5.086 -24.617  1.00 95.96           O  
ATOM   1363  N   LYS A 170      -8.102  -6.388 -20.254  1.00 95.09           N  
ATOM   1364  CA  LYS A 170      -6.675  -6.653 -20.102  1.00 95.09           C  
ATOM   1365  C   LYS A 170      -6.389  -7.389 -18.796  1.00 95.09           C  
ATOM   1366  CB  LYS A 170      -5.878  -5.349 -20.154  1.00 95.09           C  
ATOM   1367  O   LYS A 170      -5.403  -8.122 -18.693  1.00 95.09           O  
ATOM   1368  CG  LYS A 170      -5.940  -4.639 -21.498  1.00 95.09           C  
ATOM   1369  CD  LYS A 170      -5.314  -5.480 -22.603  1.00 95.09           C  
ATOM   1370  CE  LYS A 170      -5.341  -4.755 -23.942  1.00 95.09           C  
ATOM   1371  NZ  LYS A 170      -4.817  -5.613 -25.047  1.00 95.09           N  
ATOM   1372  N   GLY A 171      -7.236  -7.200 -17.862  1.00 94.46           N  
ATOM   1373  CA  GLY A 171      -7.116  -7.921 -16.605  1.00 94.46           C  
ATOM   1374  C   GLY A 171      -7.235  -9.424 -16.765  1.00 94.46           C  
ATOM   1375  O   GLY A 171      -6.593 -10.184 -16.038  1.00 94.46           O  
ATOM   1376  N   LYS A 172      -7.998  -9.889 -17.726  1.00 95.14           N  
ATOM   1377  CA  LYS A 172      -8.194 -11.313 -17.980  1.00 95.14           C  
ATOM   1378  C   LYS A 172      -6.911 -11.962 -18.491  1.00 95.14           C  
ATOM   1379  CB  LYS A 172      -9.326 -11.529 -18.985  1.00 95.14           C  
ATOM   1380  O   LYS A 172      -6.743 -13.180 -18.394  1.00 95.14           O  
ATOM   1381  CG  LYS A 172     -10.704 -11.165 -18.452  1.00 95.14           C  
ATOM   1382  CD  LYS A 172     -11.783 -11.363 -19.509  1.00 95.14           C  
ATOM   1383  CE  LYS A 172     -13.149 -10.916 -19.006  1.00 95.14           C  
ATOM   1384  NZ  LYS A 172     -14.191 -11.017 -20.071  1.00 95.14           N  
ATOM   1385  N   THR A 173      -6.062 -11.094 -18.944  1.00 94.98           N  
ATOM   1386  CA  THR A 173      -4.834 -11.614 -19.535  1.00 94.98           C  
ATOM   1387  C   THR A 173      -3.749 -11.774 -18.474  1.00 94.98           C  
ATOM   1388  CB  THR A 173      -4.324 -10.695 -20.661  1.00 94.98           C  
ATOM   1389  O   THR A 173      -2.669 -12.296 -18.757  1.00 94.98           O  
ATOM   1390  CG2 THR A 173      -5.423 -10.411 -21.679  1.00 94.98           C  
ATOM   1391  OG1 THR A 173      -3.880  -9.456 -20.094  1.00 94.98           O  
ATOM   1392  N   ILE A 174      -4.045 -11.324 -17.274  1.00 95.37           N  
ATOM   1393  CA  ILE A 174      -3.072 -11.393 -16.190  1.00 95.37           C  
ATOM   1394  C   ILE A 174      -3.114 -12.777 -15.546  1.00 95.37           C  
ATOM   1395  CB  ILE A 174      -3.328 -10.300 -15.129  1.00 95.37           C  
ATOM   1396  O   ILE A 174      -4.187 -13.267 -15.183  1.00 95.37           O  
ATOM   1397  CG1 ILE A 174      -3.267  -8.909 -15.770  1.00 95.37           C  
ATOM   1398  CG2 ILE A 174      -2.323 -10.417 -13.979  1.00 95.37           C  
ATOM   1399  CD1 ILE A 174      -1.936  -8.593 -16.438  1.00 95.37           C  
ATOM   1400  N   ASP A 175      -1.977 -13.405 -15.456  1.00 95.92           N  
ATOM   1401  CA  ASP A 175      -1.879 -14.707 -14.804  1.00 95.92           C  
ATOM   1402  C   ASP A 175      -2.014 -14.574 -13.289  1.00 95.92           C  
ATOM   1403  CB  ASP A 175      -0.553 -15.385 -15.156  1.00 95.92           C  
ATOM   1404  O   ASP A 175      -1.179 -13.942 -12.639  1.00 95.92           O  
ATOM   1405  CG  ASP A 175      -0.417 -16.772 -14.551  1.00 95.92           C  
ATOM   1406  OD1 ASP A 175      -1.426 -17.326 -14.063  1.00 95.92           O  
ATOM   1407  OD2 ASP A 175       0.709 -17.314 -14.560  1.00 95.92           O  
ATOM   1408  N   MET A 176      -3.010 -15.307 -12.694  1.00 97.64           N  
ATOM   1409  CA  MET A 176      -3.277 -15.198 -11.263  1.00 97.64           C  
ATOM   1410  C   MET A 176      -3.135 -16.553 -10.578  1.00 97.64           C  
ATOM   1411  CB  MET A 176      -4.676 -14.632 -11.018  1.00 97.64           C  
ATOM   1412  O   MET A 176      -3.550 -16.720  -9.430  1.00 97.64           O  
ATOM   1413  CG  MET A 176      -4.860 -13.211 -11.526  1.00 97.64           C  
ATOM   1414  SD  MET A 176      -3.662 -12.037 -10.782  1.00 97.64           S  
ATOM   1415  CE  MET A 176      -4.246 -12.029  -9.064  1.00 97.64           C  
ATOM   1416  N   SER A 177      -2.626 -17.551 -11.354  1.00 97.61           N  
ATOM   1417  CA  SER A 177      -2.579 -18.927 -10.870  1.00 97.61           C  
ATOM   1418  C   SER A 177      -1.758 -19.035  -9.589  1.00 97.61           C  
ATOM   1419  CB  SER A 177      -1.995 -19.852 -11.939  1.00 97.61           C  
ATOM   1420  O   SER A 177      -2.104 -19.799  -8.686  1.00 97.61           O  
ATOM   1421  OG  SER A 177      -0.698 -19.426 -12.318  1.00 97.61           O  
ATOM   1422  N   ASP A 178      -0.769 -18.236  -9.483  1.00 96.37           N  
ATOM   1423  CA  ASP A 178       0.083 -18.291  -8.299  1.00 96.37           C  
ATOM   1424  C   ASP A 178      -0.684 -17.861  -7.050  1.00 96.37           C  
ATOM   1425  CB  ASP A 178       1.320 -17.409  -8.486  1.00 96.37           C  
ATOM   1426  O   ASP A 178      -0.552 -18.479  -5.991  1.00 96.37           O  
ATOM   1427  CG  ASP A 178       0.976 -15.972  -8.837  1.00 96.37           C  
ATOM   1428  OD1 ASP A 178       0.113 -15.748  -9.712  1.00 96.37           O  
ATOM   1429  OD2 ASP A 178       1.577 -15.056  -8.235  1.00 96.37           O  
ATOM   1430  N   LEU A 179      -1.487 -16.800  -7.138  1.00 97.56           N  
ATOM   1431  CA  LEU A 179      -2.265 -16.286  -6.016  1.00 97.56           C  
ATOM   1432  C   LEU A 179      -3.398 -17.242  -5.658  1.00 97.56           C  
ATOM   1433  CB  LEU A 179      -2.832 -14.903  -6.346  1.00 97.56           C  
ATOM   1434  O   LEU A 179      -3.687 -17.454  -4.478  1.00 97.56           O  
ATOM   1435  CG  LEU A 179      -1.811 -13.811  -6.670  1.00 97.56           C  
ATOM   1436  CD1 LEU A 179      -2.520 -12.490  -6.951  1.00 97.56           C  
ATOM   1437  CD2 LEU A 179      -0.814 -13.656  -5.527  1.00 97.56           C  
ATOM   1438  N   GLU A 180      -3.956 -17.880  -6.658  1.00 96.23           N  
ATOM   1439  CA  GLU A 180      -5.076 -18.796  -6.460  1.00 96.23           C  
ATOM   1440  C   GLU A 180      -4.623 -20.082  -5.775  1.00 96.23           C  
ATOM   1441  CB  GLU A 180      -5.747 -19.120  -7.797  1.00 96.23           C  
ATOM   1442  O   GLU A 180      -5.418 -20.752  -5.113  1.00 96.23           O  
ATOM   1443  CG  GLU A 180      -6.490 -17.944  -8.414  1.00 96.23           C  
ATOM   1444  CD  GLU A 180      -7.017 -18.233  -9.811  1.00 96.23           C  
ATOM   1445  OE1 GLU A 180      -7.682 -17.353 -10.402  1.00 96.23           O  
ATOM   1446  OE2 GLU A 180      -6.762 -19.348 -10.317  1.00 96.23           O  
ATOM   1447  N   ALA A 181      -3.367 -20.334  -5.936  1.00 97.08           N  
ATOM   1448  CA  ALA A 181      -2.818 -21.557  -5.357  1.00 97.08           C  
ATOM   1449  C   ALA A 181      -2.491 -21.366  -3.879  1.00 97.08           C  
ATOM   1450  CB  ALA A 181      -1.572 -21.995  -6.122  1.00 97.08           C  
ATOM   1451  O   ALA A 181      -2.288 -22.340  -3.150  1.00 97.08           O  
ATOM   1452  N   ASP A 182      -2.451 -20.157  -3.402  1.00 97.70           N  
ATOM   1453  CA  ASP A 182      -2.123 -19.847  -2.014  1.00 97.70           C  
ATOM   1454  C   ASP A 182      -3.349 -19.991  -1.114  1.00 97.70           C  
ATOM   1455  CB  ASP A 182      -1.551 -18.432  -1.901  1.00 97.70           C  
ATOM   1456  O   ASP A 182      -4.326 -19.254  -1.265  1.00 97.70           O  
ATOM   1457  CG  ASP A 182      -0.993 -18.126  -0.523  1.00 97.70           C  
ATOM   1458  OD1 ASP A 182      -1.594 -18.552   0.487  1.00 97.70           O  
ATOM   1459  OD2 ASP A 182       0.057 -17.451  -0.445  1.00 97.70           O  
ATOM   1460  N   PRO A 183      -3.323 -20.909  -0.129  1.00 97.64           N  
ATOM   1461  CA  PRO A 183      -4.504 -21.206   0.685  1.00 97.64           C  
ATOM   1462  C   PRO A 183      -4.932 -20.028   1.557  1.00 97.64           C  
ATOM   1463  CB  PRO A 183      -4.049 -22.387   1.547  1.00 97.64           C  
ATOM   1464  O   PRO A 183      -6.124 -19.851   1.821  1.00 97.64           O  
ATOM   1465  CG  PRO A 183      -2.556 -22.332   1.513  1.00 97.64           C  
ATOM   1466  CD  PRO A 183      -2.129 -21.771   0.187  1.00 97.64           C  
ATOM   1467  N   PHE A 184      -3.988 -19.241   2.015  1.00 98.18           N  
ATOM   1468  CA  PHE A 184      -4.329 -18.084   2.834  1.00 98.18           C  
ATOM   1469  C   PHE A 184      -5.110 -17.058   2.021  1.00 98.18           C  
ATOM   1470  CB  PHE A 184      -3.065 -17.442   3.414  1.00 98.18           C  
ATOM   1471  O   PHE A 184      -6.078 -16.474   2.514  1.00 98.18           O  
ATOM   1472  CG  PHE A 184      -2.366 -18.296   4.437  1.00 98.18           C  
ATOM   1473  CD1 PHE A 184      -2.970 -18.581   5.655  1.00 98.18           C  
ATOM   1474  CD2 PHE A 184      -1.103 -18.815   4.179  1.00 98.18           C  
ATOM   1475  CE1 PHE A 184      -2.324 -19.371   6.604  1.00 98.18           C  
ATOM   1476  CE2 PHE A 184      -0.452 -19.605   5.122  1.00 98.18           C  
ATOM   1477  CZ  PHE A 184      -1.064 -19.881   6.334  1.00 98.18           C  
ATOM   1478  N   LEU A 185      -4.736 -16.877   0.786  1.00 98.52           N  
ATOM   1479  CA  LEU A 185      -5.412 -15.907  -0.069  1.00 98.52           C  
ATOM   1480  C   LEU A 185      -6.797 -16.405  -0.467  1.00 98.52           C  
ATOM   1481  CB  LEU A 185      -4.579 -15.624  -1.322  1.00 98.52           C  
ATOM   1482  O   LEU A 185      -7.742 -15.619  -0.557  1.00 98.52           O  
ATOM   1483  CG  LEU A 185      -3.188 -15.030  -1.091  1.00 98.52           C  
ATOM   1484  CD1 LEU A 185      -2.556 -14.630  -2.420  1.00 98.52           C  
ATOM   1485  CD2 LEU A 185      -3.267 -13.833  -0.150  1.00 98.52           C  
ATOM   1486  N   ARG A 186      -6.870 -17.690  -0.678  1.00 97.86           N  
ATOM   1487  CA  ARG A 186      -8.177 -18.259  -0.989  1.00 97.86           C  
ATOM   1488  C   ARG A 186      -9.150 -18.062   0.168  1.00 97.86           C  
ATOM   1489  CB  ARG A 186      -8.051 -19.748  -1.320  1.00 97.86           C  
ATOM   1490  O   ARG A 186     -10.312 -17.710  -0.044  1.00 97.86           O  
ATOM   1491  CG  ARG A 186      -7.432 -20.026  -2.680  1.00 97.86           C  
ATOM   1492  CD  ARG A 186      -7.533 -21.498  -3.055  1.00 97.86           C  
ATOM   1493  NE  ARG A 186      -6.763 -22.340  -2.143  1.00 97.86           N  
ATOM   1494  NH1 ARG A 186      -7.217 -24.315  -3.253  1.00 97.86           N  
ATOM   1495  NH2 ARG A 186      -5.907 -24.327  -1.371  1.00 97.86           N  
ATOM   1496  CZ  ARG A 186      -6.631 -23.658  -2.258  1.00 97.86           C  
ATOM   1497  N   PHE A 187      -8.571 -18.330   1.320  1.00 98.30           N  
ATOM   1498  CA  PHE A 187      -9.380 -18.120   2.514  1.00 98.30           C  
ATOM   1499  C   PHE A 187      -9.801 -16.660   2.633  1.00 98.30           C  
ATOM   1500  CB  PHE A 187      -8.611 -18.548   3.768  1.00 98.30           C  
ATOM   1501  O   PHE A 187     -10.977 -16.364   2.858  1.00 98.30           O  
ATOM   1502  CG  PHE A 187      -9.351 -18.287   5.053  1.00 98.30           C  
ATOM   1503  CD1 PHE A 187      -9.174 -17.094   5.743  1.00 98.30           C  
ATOM   1504  CD2 PHE A 187     -10.224 -19.235   5.570  1.00 98.30           C  
ATOM   1505  CE1 PHE A 187      -9.857 -16.849   6.932  1.00 98.30           C  
ATOM   1506  CE2 PHE A 187     -10.910 -18.997   6.758  1.00 98.30           C  
ATOM   1507  CZ  PHE A 187     -10.724 -17.804   7.437  1.00 98.30           C  
ATOM   1508  N   GLN A 188      -8.844 -15.800   2.563  1.00 98.48           N  
ATOM   1509  CA  GLN A 188      -9.131 -14.375   2.687  1.00 98.48           C  
ATOM   1510  C   GLN A 188     -10.191 -13.938   1.680  1.00 98.48           C  
ATOM   1511  CB  GLN A 188      -7.856 -13.552   2.498  1.00 98.48           C  
ATOM   1512  O   GLN A 188     -11.133 -13.224   2.033  1.00 98.48           O  
ATOM   1513  CG  GLN A 188      -8.050 -12.058   2.717  1.00 98.48           C  
ATOM   1514  CD  GLN A 188      -6.865 -11.236   2.245  1.00 98.48           C  
ATOM   1515  NE2 GLN A 188      -6.624 -10.109   2.906  1.00 98.48           N  
ATOM   1516  OE1 GLN A 188      -6.172 -11.612   1.294  1.00 98.48           O  
ATOM   1517  N   LYS A 189     -10.027 -14.325   0.456  1.00 98.17           N  
ATOM   1518  CA  LYS A 189     -10.961 -13.947  -0.601  1.00 98.17           C  
ATOM   1519  C   LYS A 189     -12.366 -14.462  -0.303  1.00 98.17           C  
ATOM   1520  CB  LYS A 189     -10.484 -14.477  -1.954  1.00 98.17           C  
ATOM   1521  O   LYS A 189     -13.347 -13.733  -0.463  1.00 98.17           O  
ATOM   1522  CG  LYS A 189     -11.328 -14.016  -3.132  1.00 98.17           C  
ATOM   1523  CD  LYS A 189     -10.725 -14.457  -4.459  1.00 98.17           C  
ATOM   1524  CE  LYS A 189     -11.569 -13.996  -5.640  1.00 98.17           C  
ATOM   1525  NZ  LYS A 189     -10.960 -14.392  -6.945  1.00 98.17           N  
ATOM   1526  N   LYS A 190     -12.502 -15.668   0.127  1.00 98.27           N  
ATOM   1527  CA  LYS A 190     -13.791 -16.306   0.376  1.00 98.27           C  
ATOM   1528  C   LYS A 190     -14.517 -15.642   1.543  1.00 98.27           C  
ATOM   1529  CB  LYS A 190     -13.607 -17.798   0.654  1.00 98.27           C  
ATOM   1530  O   LYS A 190     -15.727 -15.416   1.481  1.00 98.27           O  
ATOM   1531  CG  LYS A 190     -14.909 -18.549   0.894  1.00 98.27           C  
ATOM   1532  CD  LYS A 190     -14.676 -20.050   1.005  1.00 98.27           C  
ATOM   1533  CE  LYS A 190     -15.980 -20.803   1.232  1.00 98.27           C  
ATOM   1534  NZ  LYS A 190     -15.767 -22.281   1.267  1.00 98.27           N  
ATOM   1535  N   TYR A 191     -13.766 -15.222   2.559  1.00 98.36           N  
ATOM   1536  CA  TYR A 191     -14.397 -14.748   3.786  1.00 98.36           C  
ATOM   1537  C   TYR A 191     -14.119 -13.266   4.005  1.00 98.36           C  
ATOM   1538  CB  TYR A 191     -13.905 -15.556   4.990  1.00 98.36           C  
ATOM   1539  O   TYR A 191     -14.278 -12.756   5.116  1.00 98.36           O  
ATOM   1540  CG  TYR A 191     -14.294 -17.013   4.944  1.00 98.36           C  
ATOM   1541  CD1 TYR A 191     -15.605 -17.413   5.191  1.00 98.36           C  
ATOM   1542  CD2 TYR A 191     -13.351 -17.994   4.653  1.00 98.36           C  
ATOM   1543  CE1 TYR A 191     -15.968 -18.755   5.151  1.00 98.36           C  
ATOM   1544  CE2 TYR A 191     -13.702 -19.339   4.611  1.00 98.36           C  
ATOM   1545  OH  TYR A 191     -15.364 -21.040   4.820  1.00 98.36           O  
ATOM   1546  CZ  TYR A 191     -15.011 -19.709   4.860  1.00 98.36           C  
ATOM   1547  N   TYR A 192     -13.679 -12.611   3.018  1.00 98.30           N  
ATOM   1548  CA  TYR A 192     -13.200 -11.237   3.120  1.00 98.30           C  
ATOM   1549  C   TYR A 192     -14.264 -10.332   3.730  1.00 98.30           C  
ATOM   1550  CB  TYR A 192     -12.790 -10.706   1.743  1.00 98.30           C  
ATOM   1551  O   TYR A 192     -13.980  -9.562   4.651  1.00 98.30           O  
ATOM   1552  CG  TYR A 192     -12.129  -9.350   1.786  1.00 98.30           C  
ATOM   1553  CD1 TYR A 192     -12.802  -8.211   1.348  1.00 98.30           C  
ATOM   1554  CD2 TYR A 192     -10.831  -9.205   2.264  1.00 98.30           C  
ATOM   1555  CE1 TYR A 192     -12.196  -6.960   1.385  1.00 98.30           C  
ATOM   1556  CE2 TYR A 192     -10.216  -7.958   2.305  1.00 98.30           C  
ATOM   1557  OH  TYR A 192     -10.300  -5.607   1.903  1.00 98.30           O  
ATOM   1558  CZ  TYR A 192     -10.905  -6.843   1.865  1.00 98.30           C  
ATOM   1559  N   LEU A 193     -15.498 -10.454   3.257  1.00 96.92           N  
ATOM   1560  CA  LEU A 193     -16.544  -9.526   3.674  1.00 96.92           C  
ATOM   1561  C   LEU A 193     -16.987  -9.814   5.104  1.00 96.92           C  
ATOM   1562  CB  LEU A 193     -17.745  -9.611   2.728  1.00 96.92           C  
ATOM   1563  O   LEU A 193     -17.610  -8.967   5.748  1.00 96.92           O  
ATOM   1564  CG  LEU A 193     -17.525  -9.094   1.306  1.00 96.92           C  
ATOM   1565  CD1 LEU A 193     -18.808  -9.225   0.491  1.00 96.92           C  
ATOM   1566  CD2 LEU A 193     -17.047  -7.647   1.330  1.00 96.92           C  
ATOM   1567  N   LEU A 194     -16.571 -10.971   5.611  1.00 97.44           N  
ATOM   1568  CA  LEU A 194     -16.866 -11.309   7.000  1.00 97.44           C  
ATOM   1569  C   LEU A 194     -15.727 -10.880   7.918  1.00 97.44           C  
ATOM   1570  CB  LEU A 194     -17.115 -12.812   7.144  1.00 97.44           C  
ATOM   1571  O   LEU A 194     -15.954 -10.200   8.921  1.00 97.44           O  
ATOM   1572  CG  LEU A 194     -17.455 -13.311   8.549  1.00 97.44           C  
ATOM   1573  CD1 LEU A 194     -18.839 -13.952   8.564  1.00 97.44           C  
ATOM   1574  CD2 LEU A 194     -16.398 -14.297   9.037  1.00 97.44           C  
ATOM   1575  N   VAL A 195     -14.518 -11.123   7.547  1.00 97.83           N  
ATOM   1576  CA  VAL A 195     -13.356 -10.948   8.411  1.00 97.83           C  
ATOM   1577  C   VAL A 195     -12.903  -9.490   8.380  1.00 97.83           C  
ATOM   1578  CB  VAL A 195     -12.193 -11.876   7.993  1.00 97.83           C  
ATOM   1579  O   VAL A 195     -12.493  -8.939   9.404  1.00 97.83           O  
ATOM   1580  CG1 VAL A 195     -10.956 -11.610   8.849  1.00 97.83           C  
ATOM   1581  CG2 VAL A 195     -12.615 -13.340   8.100  1.00 97.83           C  
ATOM   1582  N   MET A 196     -13.085  -8.857   7.312  1.00 98.18           N  
ATOM   1583  CA  MET A 196     -12.593  -7.494   7.133  1.00 98.18           C  
ATOM   1584  C   MET A 196     -13.246  -6.544   8.131  1.00 98.18           C  
ATOM   1585  CB  MET A 196     -12.852  -7.011   5.705  1.00 98.18           C  
ATOM   1586  O   MET A 196     -12.554  -5.844   8.873  1.00 98.18           O  
ATOM   1587  CG  MET A 196     -12.442  -5.568   5.462  1.00 98.18           C  
ATOM   1588  SD  MET A 196     -13.713  -4.371   6.029  1.00 98.18           S  
ATOM   1589  CE  MET A 196     -15.081  -4.807   4.920  1.00 98.18           C  
ATOM   1590  N   PRO A 197     -14.605  -6.470   8.212  1.00 98.29           N  
ATOM   1591  CA  PRO A 197     -15.167  -5.501   9.155  1.00 98.29           C  
ATOM   1592  C   PRO A 197     -14.711  -5.743  10.592  1.00 98.29           C  
ATOM   1593  CB  PRO A 197     -16.677  -5.711   9.019  1.00 98.29           C  
ATOM   1594  O   PRO A 197     -14.571  -4.794  11.368  1.00 98.29           O  
ATOM   1595  CG  PRO A 197     -16.856  -6.336   7.674  1.00 98.29           C  
ATOM   1596  CD  PRO A 197     -15.632  -7.147   7.358  1.00 98.29           C  
ATOM   1597  N   LEU A 198     -14.394  -7.030  10.887  1.00 98.44           N  
ATOM   1598  CA  LEU A 198     -13.953  -7.376  12.234  1.00 98.44           C  
ATOM   1599  C   LEU A 198     -12.551  -6.839  12.502  1.00 98.44           C  
ATOM   1600  CB  LEU A 198     -13.978  -8.893  12.434  1.00 98.44           C  
ATOM   1601  O   LEU A 198     -12.307  -6.217  13.538  1.00 98.44           O  
ATOM   1602  CG  LEU A 198     -15.349  -9.566  12.346  1.00 98.44           C  
ATOM   1603  CD1 LEU A 198     -15.209 -11.076  12.506  1.00 98.44           C  
ATOM   1604  CD2 LEU A 198     -16.294  -8.997  13.399  1.00 98.44           C  
ATOM   1605  N   LEU A 199     -11.676  -6.984  11.558  1.00 98.47           N  
ATOM   1606  CA  LEU A 199     -10.272  -6.642  11.759  1.00 98.47           C  
ATOM   1607  C   LEU A 199     -10.036  -5.153  11.526  1.00 98.47           C  
ATOM   1608  CB  LEU A 199      -9.381  -7.465  10.825  1.00 98.47           C  
ATOM   1609  O   LEU A 199      -9.200  -4.541  12.194  1.00 98.47           O  
ATOM   1610  CG  LEU A 199      -9.240  -8.951  11.158  1.00 98.47           C  
ATOM   1611  CD1 LEU A 199      -8.273  -9.622  10.187  1.00 98.47           C  
ATOM   1612  CD2 LEU A 199      -8.773  -9.135  12.598  1.00 98.47           C  
ATOM   1613  N   CYS A 200     -10.778  -4.585  10.605  1.00 98.58           N  
ATOM   1614  CA  CYS A 200     -10.504  -3.201  10.234  1.00 98.58           C  
ATOM   1615  C   CYS A 200     -11.271  -2.235  11.129  1.00 98.58           C  
ATOM   1616  CB  CYS A 200     -10.869  -2.955   8.771  1.00 98.58           C  
ATOM   1617  O   CYS A 200     -10.778  -1.151  11.446  1.00 98.58           O  
ATOM   1618  SG  CYS A 200     -10.448  -1.300   8.184  1.00 98.58           S  
ATOM   1619  N   PHE A 201     -12.454  -2.687  11.683  1.00 98.59           N  
ATOM   1620  CA  PHE A 201     -13.295  -1.701  12.351  1.00 98.59           C  
ATOM   1621  C   PHE A 201     -13.669  -2.168  13.753  1.00 98.59           C  
ATOM   1622  CB  PHE A 201     -14.561  -1.430  11.533  1.00 98.59           C  
ATOM   1623  O   PHE A 201     -13.417  -1.467  14.734  1.00 98.59           O  
ATOM   1624  CG  PHE A 201     -14.292  -0.842  10.174  1.00 98.59           C  
ATOM   1625  CD1 PHE A 201     -13.829   0.461  10.044  1.00 98.59           C  
ATOM   1626  CD2 PHE A 201     -14.501  -1.595   9.025  1.00 98.59           C  
ATOM   1627  CE1 PHE A 201     -13.579   1.008   8.788  1.00 98.59           C  
ATOM   1628  CE2 PHE A 201     -14.253  -1.055   7.766  1.00 98.59           C  
ATOM   1629  CZ  PHE A 201     -13.793   0.246   7.649  1.00 98.59           C  
ATOM   1630  N   VAL A 202     -14.168  -3.336  13.918  1.00 98.63           N  
ATOM   1631  CA  VAL A 202     -14.758  -3.791  15.173  1.00 98.63           C  
ATOM   1632  C   VAL A 202     -13.662  -3.995  16.216  1.00 98.63           C  
ATOM   1633  CB  VAL A 202     -15.561  -5.097  14.981  1.00 98.63           C  
ATOM   1634  O   VAL A 202     -13.718  -3.419  17.305  1.00 98.63           O  
ATOM   1635  CG1 VAL A 202     -16.006  -5.660  16.330  1.00 98.63           C  
ATOM   1636  CG2 VAL A 202     -16.768  -4.854  14.076  1.00 98.63           C  
ATOM   1637  N   LEU A 203     -12.648  -4.777  15.905  1.00 98.50           N  
ATOM   1638  CA  LEU A 203     -11.610  -5.091  16.880  1.00 98.50           C  
ATOM   1639  C   LEU A 203     -10.803  -3.847  17.236  1.00 98.50           C  
ATOM   1640  CB  LEU A 203     -10.679  -6.180  16.341  1.00 98.50           C  
ATOM   1641  O   LEU A 203     -10.564  -3.573  18.415  1.00 98.50           O  
ATOM   1642  CG  LEU A 203     -11.213  -7.613  16.388  1.00 98.50           C  
ATOM   1643  CD1 LEU A 203     -10.206  -8.574  15.765  1.00 98.50           C  
ATOM   1644  CD2 LEU A 203     -11.530  -8.019  17.823  1.00 98.50           C  
ATOM   1645  N   PRO A 204     -10.416  -3.103  16.256  1.00 98.53           N  
ATOM   1646  CA  PRO A 204      -9.653  -1.897  16.584  1.00 98.53           C  
ATOM   1647  C   PRO A 204     -10.425  -0.939  17.489  1.00 98.53           C  
ATOM   1648  CB  PRO A 204      -9.390  -1.263  15.216  1.00 98.53           C  
ATOM   1649  O   PRO A 204      -9.820  -0.204  18.275  1.00 98.53           O  
ATOM   1650  CG  PRO A 204      -9.309  -2.417  14.269  1.00 98.53           C  
ATOM   1651  CD  PRO A 204     -10.346  -3.430  14.663  1.00 98.53           C  
ATOM   1652  N   THR A 205     -11.745  -0.928  17.408  1.00 98.76           N  
ATOM   1653  CA  THR A 205     -12.577  -0.075  18.249  1.00 98.76           C  
ATOM   1654  C   THR A 205     -12.709  -0.661  19.651  1.00 98.76           C  
ATOM   1655  CB  THR A 205     -13.977   0.118  17.637  1.00 98.76           C  
ATOM   1656  O   THR A 205     -12.588   0.059  20.645  1.00 98.76           O  
ATOM   1657  CG2 THR A 205     -14.849   0.998  18.526  1.00 98.76           C  
ATOM   1658  OG1 THR A 205     -13.849   0.737  16.351  1.00 98.76           O  
ATOM   1659  N   LEU A 206     -12.847  -1.938  19.769  1.00 98.77           N  
ATOM   1660  CA  LEU A 206     -13.097  -2.619  21.035  1.00 98.77           C  
ATOM   1661  C   LEU A 206     -11.853  -2.600  21.917  1.00 98.77           C  
ATOM   1662  CB  LEU A 206     -13.539  -4.064  20.787  1.00 98.77           C  
ATOM   1663  O   LEU A 206     -11.954  -2.437  23.135  1.00 98.77           O  
ATOM   1664  CG  LEU A 206     -14.918  -4.251  20.152  1.00 98.77           C  
ATOM   1665  CD1 LEU A 206     -15.230  -5.736  19.991  1.00 98.77           C  
ATOM   1666  CD2 LEU A 206     -15.990  -3.562  20.989  1.00 98.77           C  
ATOM   1667  N   VAL A 207     -10.719  -2.700  21.369  1.00 98.68           N  
ATOM   1668  CA  VAL A 207      -9.472  -2.868  22.108  1.00 98.68           C  
ATOM   1669  C   VAL A 207      -9.245  -1.663  23.018  1.00 98.68           C  
ATOM   1670  CB  VAL A 207      -8.268  -3.052  21.157  1.00 98.68           C  
ATOM   1671  O   VAL A 207      -9.058  -1.817  24.228  1.00 98.68           O  
ATOM   1672  CG1 VAL A 207      -6.952  -2.894  21.916  1.00 98.68           C  
ATOM   1673  CG2 VAL A 207      -8.334  -4.416  20.473  1.00 98.68           C  
ATOM   1674  N   PRO A 208      -9.273  -0.452  22.530  1.00 98.61           N  
ATOM   1675  CA  PRO A 208      -9.030   0.667  23.443  1.00 98.61           C  
ATOM   1676  C   PRO A 208     -10.151   0.850  24.463  1.00 98.61           C  
ATOM   1677  CB  PRO A 208      -8.942   1.874  22.506  1.00 98.61           C  
ATOM   1678  O   PRO A 208      -9.893   1.234  25.607  1.00 98.61           O  
ATOM   1679  CG  PRO A 208      -9.591   1.422  21.238  1.00 98.61           C  
ATOM   1680  CD  PRO A 208      -9.400  -0.062  21.107  1.00 98.61           C  
ATOM   1681  N   VAL A 209     -11.368   0.475  24.113  1.00 98.74           N  
ATOM   1682  CA  VAL A 209     -12.509   0.630  25.010  1.00 98.74           C  
ATOM   1683  C   VAL A 209     -12.367  -0.320  26.197  1.00 98.74           C  
ATOM   1684  CB  VAL A 209     -13.845   0.372  24.278  1.00 98.74           C  
ATOM   1685  O   VAL A 209     -12.524   0.089  27.350  1.00 98.74           O  
ATOM   1686  CG1 VAL A 209     -15.000   0.292  25.274  1.00 98.74           C  
ATOM   1687  CG2 VAL A 209     -14.104   1.464  23.241  1.00 98.74           C  
ATOM   1688  N   TYR A 210     -11.916  -1.441  25.900  1.00 98.66           N  
ATOM   1689  CA  TYR A 210     -11.935  -2.459  26.944  1.00 98.66           C  
ATOM   1690  C   TYR A 210     -10.578  -2.563  27.630  1.00 98.66           C  
ATOM   1691  CB  TYR A 210     -12.331  -3.819  26.362  1.00 98.66           C  
ATOM   1692  O   TYR A 210     -10.495  -2.934  28.803  1.00 98.66           O  
ATOM   1693  CG  TYR A 210     -13.802  -3.938  26.044  1.00 98.66           C  
ATOM   1694  CD1 TYR A 210     -14.741  -4.119  27.057  1.00 98.66           C  
ATOM   1695  CD2 TYR A 210     -14.255  -3.871  24.731  1.00 98.66           C  
ATOM   1696  CE1 TYR A 210     -16.097  -4.232  26.768  1.00 98.66           C  
ATOM   1697  CE2 TYR A 210     -15.609  -3.982  24.431  1.00 98.66           C  
ATOM   1698  OH  TYR A 210     -17.862  -4.271  25.163  1.00 98.66           O  
ATOM   1699  CZ  TYR A 210     -16.521  -4.161  25.455  1.00 98.66           C  
ATOM   1700  N   LEU A 211      -9.524  -2.262  27.015  1.00 98.54           N  
ATOM   1701  CA  LEU A 211      -8.207  -2.486  27.600  1.00 98.54           C  
ATOM   1702  C   LEU A 211      -7.756  -1.273  28.406  1.00 98.54           C  
ATOM   1703  CB  LEU A 211      -7.181  -2.798  26.507  1.00 98.54           C  
ATOM   1704  O   LEU A 211      -7.089  -1.418  29.434  1.00 98.54           O  
ATOM   1705  CG  LEU A 211      -7.347  -4.134  25.782  1.00 98.54           C  
ATOM   1706  CD1 LEU A 211      -6.101  -4.450  24.961  1.00 98.54           C  
ATOM   1707  CD2 LEU A 211      -7.634  -5.251  26.779  1.00 98.54           C  
ATOM   1708  N   TRP A 212      -8.102  -0.057  27.913  1.00 98.54           N  
ATOM   1709  CA  TRP A 212      -7.609   1.041  28.738  1.00 98.54           C  
ATOM   1710  C   TRP A 212      -8.695   2.089  28.955  1.00 98.54           C  
ATOM   1711  CB  TRP A 212      -6.379   1.688  28.095  1.00 98.54           C  
ATOM   1712  O   TRP A 212      -8.404   3.225  29.338  1.00 98.54           O  
ATOM   1713  CG  TRP A 212      -6.568   2.054  26.653  1.00 98.54           C  
ATOM   1714  CD1 TRP A 212      -7.091   3.217  26.160  1.00 98.54           C  
ATOM   1715  CD2 TRP A 212      -6.239   1.248  25.517  1.00 98.54           C  
ATOM   1716  CE2 TRP A 212      -6.589   1.987  24.365  1.00 98.54           C  
ATOM   1717  CE3 TRP A 212      -5.681  -0.028  25.362  1.00 98.54           C  
ATOM   1718  NE1 TRP A 212      -7.106   3.183  24.784  1.00 98.54           N  
ATOM   1719  CH2 TRP A 212      -5.851   0.240  22.950  1.00 98.54           C  
ATOM   1720  CZ2 TRP A 212      -6.398   1.490  23.073  1.00 98.54           C  
ATOM   1721  CZ3 TRP A 212      -5.492  -0.520  24.075  1.00 98.54           C  
ATOM   1722  N   GLY A 213      -9.968   1.680  28.714  1.00 98.39           N  
ATOM   1723  CA  GLY A 213     -11.147   2.435  29.107  1.00 98.39           C  
ATOM   1724  C   GLY A 213     -11.363   3.681  28.269  1.00 98.39           C  
ATOM   1725  O   GLY A 213     -11.778   4.720  28.788  1.00 98.39           O  
ATOM   1726  N   GLU A 214     -11.035   3.706  26.953  1.00 98.71           N  
ATOM   1727  CA  GLU A 214     -11.311   4.804  26.031  1.00 98.71           C  
ATOM   1728  C   GLU A 214     -12.808   4.937  25.764  1.00 98.71           C  
ATOM   1729  CB  GLU A 214     -10.558   4.601  24.713  1.00 98.71           C  
ATOM   1730  O   GLU A 214     -13.559   3.971  25.916  1.00 98.71           O  
ATOM   1731  CG  GLU A 214     -10.612   5.804  23.783  1.00 98.71           C  
ATOM   1732  CD  GLU A 214      -9.976   7.051  24.377  1.00 98.71           C  
ATOM   1733  OE1 GLU A 214     -10.647   7.759  25.162  1.00 98.71           O  
ATOM   1734  OE2 GLU A 214      -8.798   7.323  24.054  1.00 98.71           O  
ATOM   1735  N   THR A 215     -13.289   6.109  25.405  1.00 98.65           N  
ATOM   1736  CA  THR A 215     -14.698   6.246  25.057  1.00 98.65           C  
ATOM   1737  C   THR A 215     -14.986   5.604  23.703  1.00 98.65           C  
ATOM   1738  CB  THR A 215     -15.125   7.726  25.027  1.00 98.65           C  
ATOM   1739  O   THR A 215     -14.101   5.523  22.848  1.00 98.65           O  
ATOM   1740  CG2 THR A 215     -14.773   8.426  26.336  1.00 98.65           C  
ATOM   1741  OG1 THR A 215     -14.454   8.389  23.949  1.00 98.65           O  
ATOM   1742  N   TRP A 216     -16.205   5.203  23.494  1.00 98.62           N  
ATOM   1743  CA  TRP A 216     -16.608   4.576  22.239  1.00 98.62           C  
ATOM   1744  C   TRP A 216     -16.394   5.524  21.064  1.00 98.62           C  
ATOM   1745  CB  TRP A 216     -18.076   4.144  22.301  1.00 98.62           C  
ATOM   1746  O   TRP A 216     -15.903   5.114  20.009  1.00 98.62           O  
ATOM   1747  CG  TRP A 216     -18.324   2.955  23.180  1.00 98.62           C  
ATOM   1748  CD1 TRP A 216     -18.763   2.965  24.475  1.00 98.62           C  
ATOM   1749  CD2 TRP A 216     -18.141   1.580  22.828  1.00 98.62           C  
ATOM   1750  CE2 TRP A 216     -18.490   0.810  23.960  1.00 98.62           C  
ATOM   1751  CE3 TRP A 216     -17.717   0.924  21.665  1.00 98.62           C  
ATOM   1752  NE1 TRP A 216     -18.865   1.678  24.949  1.00 98.62           N  
ATOM   1753  CH2 TRP A 216     -18.009  -1.203  22.810  1.00 98.62           C  
ATOM   1754  CZ2 TRP A 216     -18.428  -0.586  23.961  1.00 98.62           C  
ATOM   1755  CZ3 TRP A 216     -17.656  -0.465  21.668  1.00 98.62           C  
ATOM   1756  N   SER A 217     -16.716   6.747  21.259  1.00 98.51           N  
ATOM   1757  CA  SER A 217     -16.603   7.749  20.204  1.00 98.51           C  
ATOM   1758  C   SER A 217     -15.150   7.953  19.789  1.00 98.51           C  
ATOM   1759  CB  SER A 217     -17.203   9.079  20.662  1.00 98.51           C  
ATOM   1760  O   SER A 217     -14.827   7.910  18.600  1.00 98.51           O  
ATOM   1761  OG  SER A 217     -17.115  10.050  19.633  1.00 98.51           O  
ATOM   1762  N   ASN A 218     -14.204   8.133  20.725  1.00 98.68           N  
ATOM   1763  CA  ASN A 218     -12.791   8.319  20.412  1.00 98.68           C  
ATOM   1764  C   ASN A 218     -12.202   7.087  19.730  1.00 98.68           C  
ATOM   1765  CB  ASN A 218     -12.001   8.653  21.679  1.00 98.68           C  
ATOM   1766  O   ASN A 218     -11.468   7.208  18.748  1.00 98.68           O  
ATOM   1767  CG  ASN A 218     -12.248  10.068  22.164  1.00 98.68           C  
ATOM   1768  ND2 ASN A 218     -11.674  10.410  23.312  1.00 98.68           N  
ATOM   1769  OD1 ASN A 218     -12.949  10.847  21.514  1.00 98.68           O  
ATOM   1770  N   ALA A 219     -12.588   5.903  20.249  1.00 98.68           N  
ATOM   1771  CA  ALA A 219     -12.070   4.657  19.690  1.00 98.68           C  
ATOM   1772  C   ALA A 219     -12.542   4.464  18.251  1.00 98.68           C  
ATOM   1773  CB  ALA A 219     -12.495   3.470  20.550  1.00 98.68           C  
ATOM   1774  O   ALA A 219     -11.748   4.118  17.372  1.00 98.68           O  
ATOM   1775  N   TRP A 220     -13.780   4.747  17.983  1.00 98.66           N  
ATOM   1776  CA  TRP A 220     -14.349   4.536  16.656  1.00 98.66           C  
ATOM   1777  C   TRP A 220     -13.794   5.546  15.658  1.00 98.66           C  
ATOM   1778  CB  TRP A 220     -15.876   4.633  16.704  1.00 98.66           C  
ATOM   1779  O   TRP A 220     -13.329   5.171  14.579  1.00 98.66           O  
ATOM   1780  CG  TRP A 220     -16.531   4.608  15.356  1.00 98.66           C  
ATOM   1781  CD1 TRP A 220     -17.132   5.654  14.713  1.00 98.66           C  
ATOM   1782  CD2 TRP A 220     -16.654   3.478  14.487  1.00 98.66           C  
ATOM   1783  CE2 TRP A 220     -17.342   3.913  13.332  1.00 98.66           C  
ATOM   1784  CE3 TRP A 220     -16.249   2.140  14.572  1.00 98.66           C  
ATOM   1785  NE1 TRP A 220     -17.621   5.243  13.495  1.00 98.66           N  
ATOM   1786  CH2 TRP A 220     -17.225   1.749  12.378  1.00 98.66           C  
ATOM   1787  CZ2 TRP A 220     -17.633   3.054  12.269  1.00 98.66           C  
ATOM   1788  CZ3 TRP A 220     -16.540   1.287  13.514  1.00 98.66           C  
ATOM   1789  N   PHE A 221     -13.796   6.812  15.960  1.00 98.81           N  
ATOM   1790  CA  PHE A 221     -13.472   7.840  14.979  1.00 98.81           C  
ATOM   1791  C   PHE A 221     -11.962   7.988  14.829  1.00 98.81           C  
ATOM   1792  CB  PHE A 221     -14.094   9.182  15.378  1.00 98.81           C  
ATOM   1793  O   PHE A 221     -11.468   8.284  13.739  1.00 98.81           O  
ATOM   1794  CG  PHE A 221     -15.565   9.281  15.080  1.00 98.81           C  
ATOM   1795  CD1 PHE A 221     -16.014   9.475  13.779  1.00 98.81           C  
ATOM   1796  CD2 PHE A 221     -16.501   9.180  16.101  1.00 98.81           C  
ATOM   1797  CE1 PHE A 221     -17.375   9.568  13.500  1.00 98.81           C  
ATOM   1798  CE2 PHE A 221     -17.864   9.272  15.830  1.00 98.81           C  
ATOM   1799  CZ  PHE A 221     -18.298   9.466  14.529  1.00 98.81           C  
ATOM   1800  N   VAL A 222     -11.173   7.729  15.938  1.00 98.78           N  
ATOM   1801  CA  VAL A 222      -9.726   7.893  15.849  1.00 98.78           C  
ATOM   1802  C   VAL A 222      -9.091   6.607  15.327  1.00 98.78           C  
ATOM   1803  CB  VAL A 222      -9.113   8.275  17.215  1.00 98.78           C  
ATOM   1804  O   VAL A 222      -8.424   6.612  14.290  1.00 98.78           O  
ATOM   1805  CG1 VAL A 222      -7.589   8.324  17.128  1.00 98.78           C  
ATOM   1806  CG2 VAL A 222      -9.668   9.616  17.692  1.00 98.78           C  
ATOM   1807  N   VAL A 223      -9.327   5.479  15.941  1.00 98.61           N  
ATOM   1808  CA  VAL A 223      -8.615   4.242  15.636  1.00 98.61           C  
ATOM   1809  C   VAL A 223      -9.203   3.603  14.380  1.00 98.61           C  
ATOM   1810  CB  VAL A 223      -8.674   3.247  16.818  1.00 98.61           C  
ATOM   1811  O   VAL A 223      -8.466   3.102  13.528  1.00 98.61           O  
ATOM   1812  CG1 VAL A 223      -7.903   1.971  16.488  1.00 98.61           C  
ATOM   1813  CG2 VAL A 223      -8.125   3.894  18.087  1.00 98.61           C  
ATOM   1814  N   ALA A 224     -10.514   3.691  14.160  1.00 98.21           N  
ATOM   1815  CA  ALA A 224     -11.133   3.022  13.019  1.00 98.21           C  
ATOM   1816  C   ALA A 224     -11.240   3.964  11.823  1.00 98.21           C  
ATOM   1817  CB  ALA A 224     -12.512   2.489  13.398  1.00 98.21           C  
ATOM   1818  O   ALA A 224     -10.642   3.715  10.774  1.00 98.21           O  
ATOM   1819  N   MET A 225     -11.821   5.129  11.944  1.00 98.64           N  
ATOM   1820  CA  MET A 225     -12.169   5.980  10.809  1.00 98.64           C  
ATOM   1821  C   MET A 225     -10.965   6.795  10.351  1.00 98.64           C  
ATOM   1822  CB  MET A 225     -13.326   6.913  11.171  1.00 98.64           C  
ATOM   1823  O   MET A 225     -10.610   6.776   9.171  1.00 98.64           O  
ATOM   1824  CG  MET A 225     -14.636   6.191  11.439  1.00 98.64           C  
ATOM   1825  SD  MET A 225     -15.207   5.213   9.995  1.00 98.64           S  
ATOM   1826  CE  MET A 225     -15.159   3.542  10.700  1.00 98.64           C  
ATOM   1827  N   PHE A 226     -10.343   7.545  11.330  1.00 98.82           N  
ATOM   1828  CA  PHE A 226      -9.203   8.365  10.937  1.00 98.82           C  
ATOM   1829  C   PHE A 226      -8.057   7.494  10.436  1.00 98.82           C  
ATOM   1830  CB  PHE A 226      -8.731   9.230  12.111  1.00 98.82           C  
ATOM   1831  O   PHE A 226      -7.497   7.750   9.368  1.00 98.82           O  
ATOM   1832  CG  PHE A 226      -7.499  10.040  11.811  1.00 98.82           C  
ATOM   1833  CD1 PHE A 226      -6.244   9.596  12.207  1.00 98.82           C  
ATOM   1834  CD2 PHE A 226      -7.597  11.248  11.132  1.00 98.82           C  
ATOM   1835  CE1 PHE A 226      -5.102  10.344  11.931  1.00 98.82           C  
ATOM   1836  CE2 PHE A 226      -6.460  12.001  10.852  1.00 98.82           C  
ATOM   1837  CZ  PHE A 226      -5.214  11.548  11.254  1.00 98.82           C  
ATOM   1838  N   ARG A 227      -7.697   6.430  11.235  1.00 98.70           N  
ATOM   1839  CA  ARG A 227      -6.604   5.538  10.862  1.00 98.70           C  
ATOM   1840  C   ARG A 227      -6.826   4.951   9.472  1.00 98.70           C  
ATOM   1841  CB  ARG A 227      -6.454   4.413  11.888  1.00 98.70           C  
ATOM   1842  O   ARG A 227      -5.921   4.963   8.635  1.00 98.70           O  
ATOM   1843  CG  ARG A 227      -5.365   3.408  11.545  1.00 98.70           C  
ATOM   1844  CD  ARG A 227      -5.947   2.062  11.139  1.00 98.70           C  
ATOM   1845  NE  ARG A 227      -7.380   1.990  11.410  1.00 98.70           N  
ATOM   1846  NH1 ARG A 227      -7.864   0.635   9.602  1.00 98.70           N  
ATOM   1847  NH2 ARG A 227      -9.540   1.317  11.011  1.00 98.70           N  
ATOM   1848  CZ  ARG A 227      -8.258   1.314  10.674  1.00 98.70           C  
ATOM   1849  N   TYR A 228      -8.023   4.436   9.194  1.00 98.80           N  
ATOM   1850  CA  TYR A 228      -8.357   3.818   7.916  1.00 98.80           C  
ATOM   1851  C   TYR A 228      -8.261   4.829   6.780  1.00 98.80           C  
ATOM   1852  CB  TYR A 228      -9.764   3.216   7.961  1.00 98.80           C  
ATOM   1853  O   TYR A 228      -7.634   4.560   5.752  1.00 98.80           O  
ATOM   1854  CG  TYR A 228     -10.237   2.677   6.633  1.00 98.80           C  
ATOM   1855  CD1 TYR A 228     -11.501   2.994   6.140  1.00 98.80           C  
ATOM   1856  CD2 TYR A 228      -9.422   1.849   5.868  1.00 98.80           C  
ATOM   1857  CE1 TYR A 228     -11.942   2.498   4.918  1.00 98.80           C  
ATOM   1858  CE2 TYR A 228      -9.852   1.348   4.644  1.00 98.80           C  
ATOM   1859  OH  TYR A 228     -11.542   1.184   2.967  1.00 98.80           O  
ATOM   1860  CZ  TYR A 228     -11.111   1.677   4.178  1.00 98.80           C  
ATOM   1861  N   THR A 229      -8.859   5.961   6.975  1.00 98.85           N  
ATOM   1862  CA  THR A 229      -8.862   6.997   5.948  1.00 98.85           C  
ATOM   1863  C   THR A 229      -7.442   7.475   5.659  1.00 98.85           C  
ATOM   1864  CB  THR A 229      -9.735   8.195   6.366  1.00 98.85           C  
ATOM   1865  O   THR A 229      -7.068   7.662   4.499  1.00 98.85           O  
ATOM   1866  CG2 THR A 229      -9.741   9.273   5.287  1.00 98.85           C  
ATOM   1867  OG1 THR A 229     -11.078   7.746   6.585  1.00 98.85           O  
ATOM   1868  N   PHE A 230      -6.716   7.660   6.695  1.00 98.71           N  
ATOM   1869  CA  PHE A 230      -5.332   8.089   6.533  1.00 98.71           C  
ATOM   1870  C   PHE A 230      -4.532   7.051   5.754  1.00 98.71           C  
ATOM   1871  CB  PHE A 230      -4.681   8.339   7.897  1.00 98.71           C  
ATOM   1872  O   PHE A 230      -3.779   7.398   4.842  1.00 98.71           O  
ATOM   1873  CG  PHE A 230      -3.311   8.955   7.812  1.00 98.71           C  
ATOM   1874  CD1 PHE A 230      -2.171   8.169   7.930  1.00 98.71           C  
ATOM   1875  CD2 PHE A 230      -3.163  10.322   7.613  1.00 98.71           C  
ATOM   1876  CE1 PHE A 230      -0.902   8.738   7.852  1.00 98.71           C  
ATOM   1877  CE2 PHE A 230      -1.898  10.897   7.534  1.00 98.71           C  
ATOM   1878  CZ  PHE A 230      -0.769  10.103   7.655  1.00 98.71           C  
ATOM   1879  N   THR A 231      -4.684   5.774   6.094  1.00 98.68           N  
ATOM   1880  CA  THR A 231      -4.019   4.685   5.386  1.00 98.68           C  
ATOM   1881  C   THR A 231      -4.378   4.706   3.903  1.00 98.68           C  
ATOM   1882  CB  THR A 231      -4.391   3.318   5.988  1.00 98.68           C  
ATOM   1883  O   THR A 231      -3.501   4.581   3.045  1.00 98.68           O  
ATOM   1884  CG2 THR A 231      -3.732   2.179   5.216  1.00 98.68           C  
ATOM   1885  OG1 THR A 231      -3.957   3.269   7.353  1.00 98.68           O  
ATOM   1886  N   LEU A 232      -5.614   4.942   3.530  1.00 98.76           N  
ATOM   1887  CA  LEU A 232      -6.064   4.989   2.143  1.00 98.76           C  
ATOM   1888  C   LEU A 232      -5.374   6.119   1.386  1.00 98.76           C  
ATOM   1889  CB  LEU A 232      -7.583   5.168   2.077  1.00 98.76           C  
ATOM   1890  O   LEU A 232      -4.845   5.906   0.292  1.00 98.76           O  
ATOM   1891  CG  LEU A 232      -8.426   3.961   2.491  1.00 98.76           C  
ATOM   1892  CD1 LEU A 232      -9.909   4.317   2.465  1.00 98.76           C  
ATOM   1893  CD2 LEU A 232      -8.140   2.771   1.581  1.00 98.76           C  
ATOM   1894  N   ASN A 233      -5.329   7.239   2.013  1.00 98.83           N  
ATOM   1895  CA  ASN A 233      -4.793   8.398   1.307  1.00 98.83           C  
ATOM   1896  C   ASN A 233      -3.289   8.272   1.084  1.00 98.83           C  
ATOM   1897  CB  ASN A 233      -5.111   9.685   2.071  1.00 98.83           C  
ATOM   1898  O   ASN A 233      -2.771   8.710   0.055  1.00 98.83           O  
ATOM   1899  CG  ASN A 233      -6.487  10.232   1.748  1.00 98.83           C  
ATOM   1900  ND2 ASN A 233      -7.459   9.934   2.602  1.00 98.83           N  
ATOM   1901  OD1 ASN A 233      -6.676  10.915   0.738  1.00 98.83           O  
ATOM   1902  N   MET A 234      -2.653   7.687   2.090  1.00 98.56           N  
ATOM   1903  CA  MET A 234      -1.221   7.477   1.894  1.00 98.56           C  
ATOM   1904  C   MET A 234      -0.967   6.499   0.752  1.00 98.56           C  
ATOM   1905  CB  MET A 234      -0.571   6.962   3.179  1.00 98.56           C  
ATOM   1906  O   MET A 234      -0.043   6.690  -0.041  1.00 98.56           O  
ATOM   1907  CG  MET A 234      -0.622   7.952   4.331  1.00 98.56           C  
ATOM   1908  SD  MET A 234       0.148   9.563   3.908  1.00 98.56           S  
ATOM   1909  CE  MET A 234      -1.329  10.515   3.457  1.00 98.56           C  
ATOM   1910  N   THR A 235      -1.773   5.488   0.608  1.00 98.50           N  
ATOM   1911  CA  THR A 235      -1.696   4.548  -0.505  1.00 98.50           C  
ATOM   1912  C   THR A 235      -2.044   5.239  -1.820  1.00 98.50           C  
ATOM   1913  CB  THR A 235      -2.635   3.347  -0.289  1.00 98.50           C  
ATOM   1914  O   THR A 235      -1.332   5.086  -2.815  1.00 98.50           O  
ATOM   1915  CG2 THR A 235      -2.555   2.370  -1.457  1.00 98.50           C  
ATOM   1916  OG1 THR A 235      -2.261   2.667   0.916  1.00 98.50           O  
ATOM   1917  N   TRP A 236      -3.041   6.069  -1.793  1.00 98.73           N  
ATOM   1918  CA  TRP A 236      -3.523   6.712  -3.011  1.00 98.73           C  
ATOM   1919  C   TRP A 236      -2.523   7.749  -3.512  1.00 98.73           C  
ATOM   1920  CB  TRP A 236      -4.884   7.371  -2.770  1.00 98.73           C  
ATOM   1921  O   TRP A 236      -2.453   8.025  -4.712  1.00 98.73           O  
ATOM   1922  CG  TRP A 236      -5.977   6.403  -2.427  1.00 98.73           C  
ATOM   1923  CD1 TRP A 236      -5.974   5.052  -2.632  1.00 98.73           C  
ATOM   1924  CD2 TRP A 236      -7.236   6.716  -1.824  1.00 98.73           C  
ATOM   1925  CE2 TRP A 236      -7.948   5.503  -1.691  1.00 98.73           C  
ATOM   1926  CE3 TRP A 236      -7.831   7.905  -1.382  1.00 98.73           C  
ATOM   1927  NE1 TRP A 236      -7.157   4.504  -2.191  1.00 98.73           N  
ATOM   1928  CH2 TRP A 236      -9.787   6.624  -0.708  1.00 98.73           C  
ATOM   1929  CZ2 TRP A 236      -9.227   5.446  -1.133  1.00 98.73           C  
ATOM   1930  CZ3 TRP A 236      -9.105   7.846  -0.827  1.00 98.73           C  
ATOM   1931  N   LEU A 237      -1.784   8.312  -2.629  1.00 98.75           N  
ATOM   1932  CA  LEU A 237      -0.745   9.252  -3.036  1.00 98.75           C  
ATOM   1933  C   LEU A 237       0.279   8.574  -3.939  1.00 98.75           C  
ATOM   1934  CB  LEU A 237      -0.047   9.844  -1.808  1.00 98.75           C  
ATOM   1935  O   LEU A 237       0.873   9.220  -4.805  1.00 98.75           O  
ATOM   1936  CG  LEU A 237      -0.783  10.976  -1.090  1.00 98.75           C  
ATOM   1937  CD1 LEU A 237      -0.085  11.314   0.223  1.00 98.75           C  
ATOM   1938  CD2 LEU A 237      -0.874  12.207  -1.985  1.00 98.75           C  
ATOM   1939  N   VAL A 238       0.486   7.267  -3.768  1.00 98.37           N  
ATOM   1940  CA  VAL A 238       1.417   6.524  -4.612  1.00 98.37           C  
ATOM   1941  C   VAL A 238       0.903   6.499  -6.050  1.00 98.37           C  
ATOM   1942  CB  VAL A 238       1.626   5.084  -4.095  1.00 98.37           C  
ATOM   1943  O   VAL A 238       1.689   6.555  -6.998  1.00 98.37           O  
ATOM   1944  CG1 VAL A 238       2.605   4.326  -4.991  1.00 98.37           C  
ATOM   1945  CG2 VAL A 238       2.123   5.102  -2.651  1.00 98.37           C  
ATOM   1946  N   ASN A 239      -0.389   6.442  -6.232  1.00 97.82           N  
ATOM   1947  CA  ASN A 239      -1.007   6.433  -7.553  1.00 97.82           C  
ATOM   1948  C   ASN A 239      -1.097   7.839  -8.140  1.00 97.82           C  
ATOM   1949  CB  ASN A 239      -2.396   5.794  -7.492  1.00 97.82           C  
ATOM   1950  O   ASN A 239      -1.086   8.009  -9.360  1.00 97.82           O  
ATOM   1951  CG  ASN A 239      -2.355   4.353  -7.022  1.00 97.82           C  
ATOM   1952  ND2 ASN A 239      -3.428   3.909  -6.377  1.00 97.82           N  
ATOM   1953  OD1 ASN A 239      -1.368   3.645  -7.236  1.00 97.82           O  
ATOM   1954  N   SER A 240      -1.130   8.781  -7.288  1.00 98.01           N  
ATOM   1955  CA  SER A 240      -1.332  10.160  -7.721  1.00 98.01           C  
ATOM   1956  C   SER A 240      -0.049  10.974  -7.593  1.00 98.01           C  
ATOM   1957  CB  SER A 240      -2.448  10.819  -6.909  1.00 98.01           C  
ATOM   1958  O   SER A 240       0.748  11.039  -8.531  1.00 98.01           O  
ATOM   1959  OG  SER A 240      -2.205  10.683  -5.519  1.00 98.01           O  
ATOM   1960  N   ALA A 241       0.301  11.417  -6.493  1.00 98.05           N  
ATOM   1961  CA  ALA A 241       1.466  12.277  -6.301  1.00 98.05           C  
ATOM   1962  C   ALA A 241       2.720  11.641  -6.894  1.00 98.05           C  
ATOM   1963  CB  ALA A 241       1.672  12.570  -4.817  1.00 98.05           C  
ATOM   1964  O   ALA A 241       3.498  12.309  -7.579  1.00 98.05           O  
ATOM   1965  N   ALA A 242       2.938  10.311  -6.793  1.00 97.13           N  
ATOM   1966  CA  ALA A 242       4.143   9.618  -7.243  1.00 97.13           C  
ATOM   1967  C   ALA A 242       4.143   9.445  -8.759  1.00 97.13           C  
ATOM   1968  CB  ALA A 242       4.265   8.260  -6.556  1.00 97.13           C  
ATOM   1969  O   ALA A 242       5.147   9.032  -9.343  1.00 97.13           O  
ATOM   1970  N   HIS A 243       3.107   9.855  -9.383  1.00 97.14           N  
ATOM   1971  CA  HIS A 243       3.038   9.824 -10.840  1.00 97.14           C  
ATOM   1972  C   HIS A 243       3.104  11.230 -11.425  1.00 97.14           C  
ATOM   1973  CB  HIS A 243       1.758   9.123 -11.300  1.00 97.14           C  
ATOM   1974  O   HIS A 243       3.222  11.396 -12.641  1.00 97.14           O  
ATOM   1975  CG  HIS A 243       1.851   7.631 -11.282  1.00 97.14           C  
ATOM   1976  CD2 HIS A 243       1.778   6.748 -10.259  1.00 97.14           C  
ATOM   1977  ND1 HIS A 243       2.046   6.884 -12.424  1.00 97.14           N  
ATOM   1978  CE1 HIS A 243       2.088   5.602 -12.102  1.00 97.14           C  
ATOM   1979  NE2 HIS A 243       1.928   5.492 -10.794  1.00 97.14           N  
ATOM   1980  N   PHE A 244       3.078  12.275 -10.555  1.00 93.86           N  
ATOM   1981  CA  PHE A 244       3.036  13.648 -11.044  1.00 93.86           C  
ATOM   1982  C   PHE A 244       4.277  14.416 -10.606  1.00 93.86           C  
ATOM   1983  CB  PHE A 244       1.775  14.360 -10.544  1.00 93.86           C  
ATOM   1984  O   PHE A 244       4.889  15.127 -11.407  1.00 93.86           O  
ATOM   1985  CG  PHE A 244       0.531  14.002 -11.312  1.00 93.86           C  
ATOM   1986  CD1 PHE A 244       0.048  14.839 -12.310  1.00 93.86           C  
ATOM   1987  CD2 PHE A 244      -0.155  12.826 -11.036  1.00 93.86           C  
ATOM   1988  CE1 PHE A 244      -1.102  14.510 -13.023  1.00 93.86           C  
ATOM   1989  CE2 PHE A 244      -1.306  12.491 -11.744  1.00 93.86           C  
ATOM   1990  CZ  PHE A 244      -1.778  13.334 -12.736  1.00 93.86           C  
ATOM   1991  N   TRP A 245       4.550  14.228  -9.340  1.00 96.91           N  
ATOM   1992  CA  TRP A 245       5.533  15.133  -8.754  1.00 96.91           C  
ATOM   1993  C   TRP A 245       6.772  14.371  -8.297  1.00 96.91           C  
ATOM   1994  CB  TRP A 245       4.924  15.898  -7.575  1.00 96.91           C  
ATOM   1995  O   TRP A 245       6.667  13.388  -7.559  1.00 96.91           O  
ATOM   1996  CG  TRP A 245       3.787  16.798  -7.954  1.00 96.91           C  
ATOM   1997  CD1 TRP A 245       3.850  17.921  -8.731  1.00 96.91           C  
ATOM   1998  CD2 TRP A 245       2.417  16.652  -7.568  1.00 96.91           C  
ATOM   1999  CE2 TRP A 245       1.703  17.724  -8.149  1.00 96.91           C  
ATOM   2000  CE3 TRP A 245       1.723  15.718  -6.788  1.00 96.91           C  
ATOM   2001  NE1 TRP A 245       2.599  18.483  -8.852  1.00 96.91           N  
ATOM   2002  CH2 TRP A 245      -0.328  16.958  -7.205  1.00 96.91           C  
ATOM   2003  CZ2 TRP A 245       0.327  17.887  -7.973  1.00 96.91           C  
ATOM   2004  CZ3 TRP A 245       0.353  15.881  -6.615  1.00 96.91           C  
ATOM   2005  N   GLY A 246       8.022  14.897  -8.672  1.00 94.98           N  
ATOM   2006  CA  GLY A 246       9.310  14.332  -8.303  1.00 94.98           C  
ATOM   2007  C   GLY A 246      10.238  14.137  -9.488  1.00 94.98           C  
ATOM   2008  O   GLY A 246       9.900  14.507 -10.614  1.00 94.98           O  
ATOM   2009  N   ASN A 247      11.426  13.643  -9.127  1.00 93.88           N  
ATOM   2010  CA  ASN A 247      12.436  13.388 -10.148  1.00 93.88           C  
ATOM   2011  C   ASN A 247      12.278  11.999 -10.759  1.00 93.88           C  
ATOM   2012  CB  ASN A 247      13.841  13.556  -9.567  1.00 93.88           C  
ATOM   2013  O   ASN A 247      11.609  11.137 -10.187  1.00 93.88           O  
ATOM   2014  CG  ASN A 247      14.103  14.964  -9.069  1.00 93.88           C  
ATOM   2015  ND2 ASN A 247      14.706  15.073  -7.891  1.00 93.88           N  
ATOM   2016  OD1 ASN A 247      13.765  15.945  -9.736  1.00 93.88           O  
ATOM   2017  N   ARG A 248      12.878  11.814 -11.944  1.00 96.05           N  
ATOM   2018  CA  ARG A 248      12.890  10.537 -12.650  1.00 96.05           C  
ATOM   2019  C   ARG A 248      14.311  10.136 -13.032  1.00 96.05           C  
ATOM   2020  CB  ARG A 248      12.011  10.606 -13.901  1.00 96.05           C  
ATOM   2021  O   ARG A 248      14.663  10.125 -14.213  1.00 96.05           O  
ATOM   2022  CG  ARG A 248      10.555  10.933 -13.613  1.00 96.05           C  
ATOM   2023  CD  ARG A 248       9.762  11.153 -14.894  1.00 96.05           C  
ATOM   2024  NE  ARG A 248       8.373  11.504 -14.615  1.00 96.05           N  
ATOM   2025  NH1 ARG A 248       8.826  13.695 -14.036  1.00 96.05           N  
ATOM   2026  NH2 ARG A 248       6.672  12.914 -13.988  1.00 96.05           N  
ATOM   2027  CZ  ARG A 248       7.960  12.704 -14.213  1.00 96.05           C  
ATOM   2028  N   PRO A 249      15.031   9.804 -12.074  1.00 94.63           N  
ATOM   2029  CA  PRO A 249      16.466   9.585 -12.265  1.00 94.63           C  
ATOM   2030  C   PRO A 249      16.769   8.319 -13.064  1.00 94.63           C  
ATOM   2031  CB  PRO A 249      16.999   9.467 -10.834  1.00 94.63           C  
ATOM   2032  O   PRO A 249      17.857   8.187 -13.629  1.00 94.63           O  
ATOM   2033  CG  PRO A 249      15.818   9.043 -10.021  1.00 94.63           C  
ATOM   2034  CD  PRO A 249      14.582   9.643 -10.626  1.00 94.63           C  
ATOM   2035  N   TYR A 250      15.760   7.430 -13.196  1.00 95.48           N  
ATOM   2036  CA  TYR A 250      16.032   6.137 -13.813  1.00 95.48           C  
ATOM   2037  C   TYR A 250      15.410   6.053 -15.201  1.00 95.48           C  
ATOM   2038  CB  TYR A 250      15.503   5.000 -12.934  1.00 95.48           C  
ATOM   2039  O   TYR A 250      16.008   5.493 -16.123  1.00 95.48           O  
ATOM   2040  CG  TYR A 250      16.000   5.051 -11.510  1.00 95.48           C  
ATOM   2041  CD1 TYR A 250      17.253   4.545 -11.170  1.00 95.48           C  
ATOM   2042  CD2 TYR A 250      15.219   5.604 -10.501  1.00 95.48           C  
ATOM   2043  CE1 TYR A 250      17.715   4.588  -9.859  1.00 95.48           C  
ATOM   2044  CE2 TYR A 250      15.670   5.652  -9.186  1.00 95.48           C  
ATOM   2045  OH  TYR A 250      17.370   5.188  -7.576  1.00 95.48           O  
ATOM   2046  CZ  TYR A 250      16.918   5.143  -8.876  1.00 95.48           C  
ATOM   2047  N   ASP A 251      14.251   6.572 -15.362  1.00 96.81           N  
ATOM   2048  CA  ASP A 251      13.616   6.595 -16.676  1.00 96.81           C  
ATOM   2049  C   ASP A 251      12.716   7.819 -16.830  1.00 96.81           C  
ATOM   2050  CB  ASP A 251      12.808   5.316 -16.904  1.00 96.81           C  
ATOM   2051  O   ASP A 251      11.626   7.870 -16.256  1.00 96.81           O  
ATOM   2052  CG  ASP A 251      12.432   5.104 -18.360  1.00 96.81           C  
ATOM   2053  OD1 ASP A 251      12.324   6.096 -19.113  1.00 96.81           O  
ATOM   2054  OD2 ASP A 251      12.239   3.934 -18.758  1.00 96.81           O  
ATOM   2055  N   LYS A 252      13.085   8.756 -17.659  1.00 96.52           N  
ATOM   2056  CA  LYS A 252      12.376  10.021 -17.826  1.00 96.52           C  
ATOM   2057  C   LYS A 252      11.197   9.869 -18.783  1.00 96.52           C  
ATOM   2058  CB  LYS A 252      13.327  11.106 -18.334  1.00 96.52           C  
ATOM   2059  O   LYS A 252      10.358  10.766 -18.890  1.00 96.52           O  
ATOM   2060  CG  LYS A 252      13.916  10.819 -19.707  1.00 96.52           C  
ATOM   2061  CD  LYS A 252      14.857  11.930 -20.155  1.00 96.52           C  
ATOM   2062  CE  LYS A 252      15.465  11.633 -21.519  1.00 96.52           C  
ATOM   2063  NZ  LYS A 252      16.422  12.699 -21.943  1.00 96.52           N  
ATOM   2064  N   TYR A 253      11.036   8.708 -19.388  1.00 96.05           N  
ATOM   2065  CA  TYR A 253      10.008   8.500 -20.401  1.00 96.05           C  
ATOM   2066  C   TYR A 253       8.757   7.881 -19.790  1.00 96.05           C  
ATOM   2067  CB  TYR A 253      10.535   7.607 -21.528  1.00 96.05           C  
ATOM   2068  O   TYR A 253       7.768   7.647 -20.488  1.00 96.05           O  
ATOM   2069  CG  TYR A 253      11.725   8.186 -22.255  1.00 96.05           C  
ATOM   2070  CD1 TYR A 253      11.589   9.308 -23.070  1.00 96.05           C  
ATOM   2071  CD2 TYR A 253      12.985   7.612 -22.131  1.00 96.05           C  
ATOM   2072  CE1 TYR A 253      12.682   9.844 -23.743  1.00 96.05           C  
ATOM   2073  CE2 TYR A 253      14.085   8.139 -22.800  1.00 96.05           C  
ATOM   2074  OH  TYR A 253      15.009   9.780 -24.267  1.00 96.05           O  
ATOM   2075  CZ  TYR A 253      13.924   9.254 -23.602  1.00 96.05           C  
ATOM   2076  N   ILE A 254       8.792   7.552 -18.511  1.00 95.44           N  
ATOM   2077  CA  ILE A 254       7.594   7.089 -17.820  1.00 95.44           C  
ATOM   2078  C   ILE A 254       7.132   8.147 -16.821  1.00 95.44           C  
ATOM   2079  CB  ILE A 254       7.841   5.744 -17.100  1.00 95.44           C  
ATOM   2080  O   ILE A 254       7.909   9.023 -16.432  1.00 95.44           O  
ATOM   2081  CG1 ILE A 254       8.927   5.902 -16.030  1.00 95.44           C  
ATOM   2082  CG2 ILE A 254       8.218   4.654 -18.107  1.00 95.44           C  
ATOM   2083  CD1 ILE A 254       9.162   4.651 -15.196  1.00 95.44           C  
ATOM   2084  N   ASN A 255       5.804   8.011 -16.357  1.00 95.18           N  
ATOM   2085  CA  ASN A 255       5.213   9.043 -15.512  1.00 95.18           C  
ATOM   2086  C   ASN A 255       5.641   8.889 -14.055  1.00 95.18           C  
ATOM   2087  CB  ASN A 255       3.687   9.018 -15.622  1.00 95.18           C  
ATOM   2088  O   ASN A 255       5.842   9.882 -13.355  1.00 95.18           O  
ATOM   2089  CG  ASN A 255       3.178   9.736 -16.857  1.00 95.18           C  
ATOM   2090  ND2 ASN A 255       1.864   9.898 -16.950  1.00 95.18           N  
ATOM   2091  OD1 ASN A 255       3.961  10.140 -17.721  1.00 95.18           O  
ATOM   2092  N   PRO A 256       5.804   7.651 -13.480  1.00 96.75           N  
ATOM   2093  CA  PRO A 256       6.191   7.483 -12.078  1.00 96.75           C  
ATOM   2094  C   PRO A 256       7.413   8.316 -11.699  1.00 96.75           C  
ATOM   2095  CB  PRO A 256       6.498   5.987 -11.974  1.00 96.75           C  
ATOM   2096  O   PRO A 256       8.382   8.381 -12.461  1.00 96.75           O  
ATOM   2097  CG  PRO A 256       5.770   5.367 -13.123  1.00 96.75           C  
ATOM   2098  CD  PRO A 256       5.740   6.353 -14.256  1.00 96.75           C  
ATOM   2099  N   ALA A 257       7.309   8.915 -10.534  1.00 96.61           N  
ATOM   2100  CA  ALA A 257       8.364   9.807 -10.061  1.00 96.61           C  
ATOM   2101  C   ALA A 257       8.807   9.433  -8.650  1.00 96.61           C  
ATOM   2102  CB  ALA A 257       7.892  11.258 -10.101  1.00 96.61           C  
ATOM   2103  O   ALA A 257       8.067   8.776  -7.914  1.00 96.61           O  
ATOM   2104  N   GLU A 258      10.145   9.825  -8.338  1.00 95.75           N  
ATOM   2105  CA  GLU A 258      10.586   9.707  -6.951  1.00 95.75           C  
ATOM   2106  C   GLU A 258      10.007  10.826  -6.091  1.00 95.75           C  
ATOM   2107  CB  GLU A 258      12.114   9.718  -6.870  1.00 95.75           C  
ATOM   2108  O   GLU A 258      10.147  12.006  -6.421  1.00 95.75           O  
ATOM   2109  CG  GLU A 258      12.781   8.609  -7.672  1.00 95.75           C  
ATOM   2110  CD  GLU A 258      12.535   7.223  -7.098  1.00 95.75           C  
ATOM   2111  OE1 GLU A 258      12.255   6.284  -7.877  1.00 95.75           O  
ATOM   2112  OE2 GLU A 258      12.623   7.075  -5.858  1.00 95.75           O  
ATOM   2113  N   ASN A 259       9.352  10.430  -4.991  1.00 95.93           N  
ATOM   2114  CA  ASN A 259       8.698  11.373  -4.089  1.00 95.93           C  
ATOM   2115  C   ASN A 259       8.975  11.034  -2.628  1.00 95.93           C  
ATOM   2116  CB  ASN A 259       7.191  11.409  -4.350  1.00 95.93           C  
ATOM   2117  O   ASN A 259       8.450  10.049  -2.104  1.00 95.93           O  
ATOM   2118  CG  ASN A 259       6.510  12.586  -3.680  1.00 95.93           C  
ATOM   2119  ND2 ASN A 259       5.799  13.386  -4.466  1.00 95.93           N  
ATOM   2120  OD1 ASN A 259       6.624  12.776  -2.466  1.00 95.93           O  
ATOM   2121  N   LEU A 260       9.772  11.920  -1.940  1.00 93.60           N  
ATOM   2122  CA  LEU A 260      10.237  11.661  -0.581  1.00 93.60           C  
ATOM   2123  C   LEU A 260       9.069  11.640   0.398  1.00 93.60           C  
ATOM   2124  CB  LEU A 260      11.259  12.717  -0.154  1.00 93.60           C  
ATOM   2125  O   LEU A 260       9.001  10.772   1.271  1.00 93.60           O  
ATOM   2126  CG  LEU A 260      11.831  12.575   1.258  1.00 93.60           C  
ATOM   2127  CD1 LEU A 260      12.514  11.222   1.419  1.00 93.60           C  
ATOM   2128  CD2 LEU A 260      12.804  13.711   1.558  1.00 93.60           C  
ATOM   2129  N   GLY A 261       8.155  12.596   0.277  1.00 94.88           N  
ATOM   2130  CA  GLY A 261       6.992  12.620   1.149  1.00 94.88           C  
ATOM   2131  C   GLY A 261       6.181  11.339   1.097  1.00 94.88           C  
ATOM   2132  O   GLY A 261       5.821  10.784   2.137  1.00 94.88           O  
ATOM   2133  N   VAL A 262       5.986  10.868  -0.134  1.00 96.68           N  
ATOM   2134  CA  VAL A 262       5.242   9.627  -0.319  1.00 96.68           C  
ATOM   2135  C   VAL A 262       6.036   8.456   0.256  1.00 96.68           C  
ATOM   2136  CB  VAL A 262       4.923   9.373  -1.810  1.00 96.68           C  
ATOM   2137  O   VAL A 262       5.468   7.568   0.897  1.00 96.68           O  
ATOM   2138  CG1 VAL A 262       4.258   8.010  -1.996  1.00 96.68           C  
ATOM   2139  CG2 VAL A 262       4.034  10.485  -2.362  1.00 96.68           C  
ATOM   2140  N   ALA A 263       7.303   8.465   0.104  1.00 94.52           N  
ATOM   2141  CA  ALA A 263       8.159   7.406   0.631  1.00 94.52           C  
ATOM   2142  C   ALA A 263       8.041   7.311   2.150  1.00 94.52           C  
ATOM   2143  CB  ALA A 263       9.612   7.645   0.227  1.00 94.52           C  
ATOM   2144  O   ALA A 263       7.981   6.212   2.706  1.00 94.52           O  
ATOM   2145  N   VAL A 264       7.892   8.409   2.810  1.00 94.84           N  
ATOM   2146  CA  VAL A 264       7.838   8.457   4.267  1.00 94.84           C  
ATOM   2147  C   VAL A 264       6.483   7.947   4.752  1.00 94.84           C  
ATOM   2148  CB  VAL A 264       8.090   9.887   4.798  1.00 94.84           C  
ATOM   2149  O   VAL A 264       6.416   7.061   5.607  1.00 94.84           O  
ATOM   2150  CG1 VAL A 264       7.758   9.977   6.286  1.00 94.84           C  
ATOM   2151  CG2 VAL A 264       9.538  10.302   4.544  1.00 94.84           C  
ATOM   2152  N   PHE A 265       5.456   8.363   4.123  1.00 96.13           N  
ATOM   2153  CA  PHE A 265       4.128   8.101   4.666  1.00 96.13           C  
ATOM   2154  C   PHE A 265       3.562   6.801   4.107  1.00 96.13           C  
ATOM   2155  CB  PHE A 265       3.180   9.263   4.355  1.00 96.13           C  
ATOM   2156  O   PHE A 265       2.670   6.198   4.707  1.00 96.13           O  
ATOM   2157  CG  PHE A 265       3.412  10.481   5.208  1.00 96.13           C  
ATOM   2158  CD1 PHE A 265       3.092  10.471   6.560  1.00 96.13           C  
ATOM   2159  CD2 PHE A 265       3.950  11.637   4.657  1.00 96.13           C  
ATOM   2160  CE1 PHE A 265       3.305  11.596   7.352  1.00 96.13           C  
ATOM   2161  CE2 PHE A 265       4.166  12.766   5.443  1.00 96.13           C  
ATOM   2162  CZ  PHE A 265       3.842  12.744   6.790  1.00 96.13           C  
ATOM   2163  N   ALA A 266       4.150   6.358   2.986  1.00 97.09           N  
ATOM   2164  CA  ALA A 266       3.706   5.088   2.418  1.00 97.09           C  
ATOM   2165  C   ALA A 266       4.735   3.988   2.665  1.00 97.09           C  
ATOM   2166  CB  ALA A 266       3.441   5.237   0.922  1.00 97.09           C  
ATOM   2167  O   ALA A 266       4.863   3.058   1.866  1.00 97.09           O  
ATOM   2168  N   LEU A 267       5.485   4.218   3.607  1.00 96.88           N  
ATOM   2169  CA  LEU A 267       6.399   3.251   4.205  1.00 96.88           C  
ATOM   2170  C   LEU A 267       7.398   2.737   3.174  1.00 96.88           C  
ATOM   2171  CB  LEU A 267       5.620   2.078   4.806  1.00 96.88           C  
ATOM   2172  O   LEU A 267       7.650   1.533   3.093  1.00 96.88           O  
ATOM   2173  CG  LEU A 267       4.502   2.437   5.785  1.00 96.88           C  
ATOM   2174  CD1 LEU A 267       3.866   1.172   6.351  1.00 96.88           C  
ATOM   2175  CD2 LEU A 267       5.036   3.321   6.907  1.00 96.88           C  
ATOM   2176  N   GLY A 268       7.831   3.609   2.233  1.00 95.49           N  
ATOM   2177  CA  GLY A 268       8.911   3.253   1.327  1.00 95.49           C  
ATOM   2178  C   GLY A 268       8.466   3.142  -0.119  1.00 95.49           C  
ATOM   2179  O   GLY A 268       9.279   2.872  -1.005  1.00 95.49           O  
ATOM   2180  N   GLU A 269       7.181   3.409  -0.355  1.00 97.26           N  
ATOM   2181  CA  GLU A 269       6.606   3.136  -1.669  1.00 97.26           C  
ATOM   2182  C   GLU A 269       6.617   4.385  -2.546  1.00 97.26           C  
ATOM   2183  CB  GLU A 269       5.177   2.604  -1.531  1.00 97.26           C  
ATOM   2184  O   GLU A 269       5.970   4.420  -3.594  1.00 97.26           O  
ATOM   2185  CG  GLU A 269       5.085   1.276  -0.793  1.00 97.26           C  
ATOM   2186  CD  GLU A 269       5.825   0.148  -1.494  1.00 97.26           C  
ATOM   2187  OE1 GLU A 269       6.555  -0.612  -0.817  1.00 97.26           O  
ATOM   2188  OE2 GLU A 269       5.675   0.023  -2.730  1.00 97.26           O  
ATOM   2189  N   GLY A 270       7.362   5.402  -2.117  1.00 95.85           N  
ATOM   2190  CA  GLY A 270       7.410   6.676  -2.816  1.00 95.85           C  
ATOM   2191  C   GLY A 270       8.506   6.742  -3.862  1.00 95.85           C  
ATOM   2192  O   GLY A 270       8.527   7.655  -4.690  1.00 95.85           O  
ATOM   2193  N   TRP A 271       9.418   5.771  -3.878  1.00 95.72           N  
ATOM   2194  CA  TRP A 271      10.439   5.670  -4.915  1.00 95.72           C  
ATOM   2195  C   TRP A 271       9.894   4.959  -6.149  1.00 95.72           C  
ATOM   2196  CB  TRP A 271      11.671   4.930  -4.387  1.00 95.72           C  
ATOM   2197  O   TRP A 271      10.322   3.849  -6.473  1.00 95.72           O  
ATOM   2198  CG  TRP A 271      12.160   5.431  -3.061  1.00 95.72           C  
ATOM   2199  CD1 TRP A 271      12.182   4.745  -1.879  1.00 95.72           C  
ATOM   2200  CD2 TRP A 271      12.693   6.729  -2.782  1.00 95.72           C  
ATOM   2201  CE2 TRP A 271      13.019   6.761  -1.408  1.00 95.72           C  
ATOM   2202  CE3 TRP A 271      12.927   7.870  -3.562  1.00 95.72           C  
ATOM   2203  NE1 TRP A 271      12.698   5.539  -0.881  1.00 95.72           N  
ATOM   2204  CH2 TRP A 271      13.788   8.992  -1.582  1.00 95.72           C  
ATOM   2205  CZ2 TRP A 271      13.569   7.890  -0.797  1.00 95.72           C  
ATOM   2206  CZ3 TRP A 271      13.474   8.993  -2.951  1.00 95.72           C  
ATOM   2207  N   HIS A 272       8.986   5.593  -6.818  1.00 97.07           N  
ATOM   2208  CA  HIS A 272       8.051   4.985  -7.758  1.00 97.07           C  
ATOM   2209  C   HIS A 272       8.645   4.918  -9.161  1.00 97.07           C  
ATOM   2210  CB  HIS A 272       6.734   5.763  -7.782  1.00 97.07           C  
ATOM   2211  O   HIS A 272       8.331   4.007  -9.930  1.00 97.07           O  
ATOM   2212  CG  HIS A 272       5.546   4.922  -8.128  1.00 97.07           C  
ATOM   2213  CD2 HIS A 272       4.616   5.054  -9.102  1.00 97.07           C  
ATOM   2214  ND1 HIS A 272       5.209   3.786  -7.423  1.00 97.07           N  
ATOM   2215  CE1 HIS A 272       4.119   3.255  -7.952  1.00 97.07           C  
ATOM   2216  NE2 HIS A 272       3.739   4.005  -8.972  1.00 97.07           N  
ATOM   2217  N   ASN A 273       9.545   5.957  -9.537  1.00 97.35           N  
ATOM   2218  CA  ASN A 273      10.274   5.846 -10.795  1.00 97.35           C  
ATOM   2219  C   ASN A 273      11.151   4.598 -10.827  1.00 97.35           C  
ATOM   2220  CB  ASN A 273      11.122   7.097 -11.037  1.00 97.35           C  
ATOM   2221  O   ASN A 273      11.106   3.826 -11.788  1.00 97.35           O  
ATOM   2222  CG  ASN A 273      11.840   7.067 -12.371  1.00 97.35           C  
ATOM   2223  ND2 ASN A 273      11.074   7.034 -13.456  1.00 97.35           N  
ATOM   2224  OD1 ASN A 273      13.072   7.074 -12.428  1.00 97.35           O  
ATOM   2225  N   TYR A 274      11.887   4.351  -9.727  1.00 96.50           N  
ATOM   2226  CA  TYR A 274      12.698   3.147  -9.593  1.00 96.50           C  
ATOM   2227  C   TYR A 274      11.830   1.895  -9.650  1.00 96.50           C  
ATOM   2228  CB  TYR A 274      13.490   3.174  -8.283  1.00 96.50           C  
ATOM   2229  O   TYR A 274      12.117   0.967 -10.409  1.00 96.50           O  
ATOM   2230  CG  TYR A 274      14.435   2.008  -8.120  1.00 96.50           C  
ATOM   2231  CD1 TYR A 274      13.981   0.779  -7.646  1.00 96.50           C  
ATOM   2232  CD2 TYR A 274      15.783   2.132  -8.439  1.00 96.50           C  
ATOM   2233  CE1 TYR A 274      14.848  -0.298  -7.493  1.00 96.50           C  
ATOM   2234  CE2 TYR A 274      16.659   1.063  -8.290  1.00 96.50           C  
ATOM   2235  OH  TYR A 274      17.046  -1.209  -7.667  1.00 96.50           O  
ATOM   2236  CZ  TYR A 274      16.183  -0.147  -7.817  1.00 96.50           C  
ATOM   2237  N   HIS A 275      10.809   1.887  -8.960  1.00 97.63           N  
ATOM   2238  CA  HIS A 275       9.937   0.724  -8.840  1.00 97.63           C  
ATOM   2239  C   HIS A 275       9.369   0.319 -10.196  1.00 97.63           C  
ATOM   2240  CB  HIS A 275       8.800   1.006  -7.857  1.00 97.63           C  
ATOM   2241  O   HIS A 275       9.332  -0.867 -10.530  1.00 97.63           O  
ATOM   2242  CG  HIS A 275       7.718  -0.027  -7.879  1.00 97.63           C  
ATOM   2243  CD2 HIS A 275       6.404   0.068  -8.192  1.00 97.63           C  
ATOM   2244  ND1 HIS A 275       7.942  -1.345  -7.545  1.00 97.63           N  
ATOM   2245  CE1 HIS A 275       6.808  -2.018  -7.654  1.00 97.63           C  
ATOM   2246  NE2 HIS A 275       5.860  -1.184  -8.044  1.00 97.63           N  
ATOM   2247  N   HIS A 276       8.940   1.295 -10.958  1.00 97.54           N  
ATOM   2248  CA  HIS A 276       8.348   0.988 -12.255  1.00 97.54           C  
ATOM   2249  C   HIS A 276       9.412   0.553 -13.257  1.00 97.54           C  
ATOM   2250  CB  HIS A 276       7.582   2.197 -12.795  1.00 97.54           C  
ATOM   2251  O   HIS A 276       9.112  -0.160 -14.218  1.00 97.54           O  
ATOM   2252  CG  HIS A 276       6.163   2.267 -12.325  1.00 97.54           C  
ATOM   2253  CD2 HIS A 276       5.641   2.587 -11.118  1.00 97.54           C  
ATOM   2254  ND1 HIS A 276       5.093   1.981 -13.145  1.00 97.54           N  
ATOM   2255  CE1 HIS A 276       3.971   2.125 -12.461  1.00 97.54           C  
ATOM   2256  NE2 HIS A 276       4.276   2.491 -11.228  1.00 97.54           N  
ATOM   2257  N   VAL A 277      10.662   0.910 -12.989  1.00 96.84           N  
ATOM   2258  CA  VAL A 277      11.774   0.486 -13.833  1.00 96.84           C  
ATOM   2259  C   VAL A 277      12.205  -0.927 -13.447  1.00 96.84           C  
ATOM   2260  CB  VAL A 277      12.971   1.457 -13.725  1.00 96.84           C  
ATOM   2261  O   VAL A 277      12.427  -1.774 -14.315  1.00 96.84           O  
ATOM   2262  CG1 VAL A 277      14.184   0.902 -14.470  1.00 96.84           C  
ATOM   2263  CG2 VAL A 277      12.591   2.833 -14.267  1.00 96.84           C  
ATOM   2264  N   PHE A 278      12.239  -1.224 -12.190  1.00 97.09           N  
ATOM   2265  CA  PHE A 278      12.652  -2.521 -11.668  1.00 97.09           C  
ATOM   2266  C   PHE A 278      11.592  -3.091 -10.734  1.00 97.09           C  
ATOM   2267  CB  PHE A 278      13.992  -2.405 -10.934  1.00 97.09           C  
ATOM   2268  O   PHE A 278      11.794  -3.149  -9.519  1.00 97.09           O  
ATOM   2269  CG  PHE A 278      15.059  -1.700 -11.726  1.00 97.09           C  
ATOM   2270  CD1 PHE A 278      15.634  -2.305 -12.838  1.00 97.09           C  
ATOM   2271  CD2 PHE A 278      15.489  -0.431 -11.360  1.00 97.09           C  
ATOM   2272  CE1 PHE A 278      16.622  -1.655 -13.573  1.00 97.09           C  
ATOM   2273  CE2 PHE A 278      16.476   0.225 -12.090  1.00 97.09           C  
ATOM   2274  CZ  PHE A 278      17.042  -0.389 -13.195  1.00 97.09           C  
ATOM   2275  N   PRO A 279      10.472  -3.546 -11.222  1.00 96.30           N  
ATOM   2276  CA  PRO A 279       9.332  -3.945 -10.393  1.00 96.30           C  
ATOM   2277  C   PRO A 279       9.612  -5.198  -9.567  1.00 96.30           C  
ATOM   2278  CB  PRO A 279       8.224  -4.202 -11.418  1.00 96.30           C  
ATOM   2279  O   PRO A 279       8.920  -5.459  -8.580  1.00 96.30           O  
ATOM   2280  CG  PRO A 279       8.946  -4.508 -12.691  1.00 96.30           C  
ATOM   2281  CD  PRO A 279      10.191  -3.670 -12.747  1.00 96.30           C  
ATOM   2282  N   TRP A 280      10.712  -5.876  -9.903  1.00 95.13           N  
ATOM   2283  CA  TRP A 280      10.991  -7.142  -9.232  1.00 95.13           C  
ATOM   2284  C   TRP A 280      11.943  -6.937  -8.058  1.00 95.13           C  
ATOM   2285  CB  TRP A 280      11.585  -8.153 -10.217  1.00 95.13           C  
ATOM   2286  O   TRP A 280      12.277  -7.889  -7.349  1.00 95.13           O  
ATOM   2287  CG  TRP A 280      12.646  -7.583 -11.109  1.00 95.13           C  
ATOM   2288  CD1 TRP A 280      12.479  -7.072 -12.366  1.00 95.13           C  
ATOM   2289  CD2 TRP A 280      14.042  -7.471 -10.813  1.00 95.13           C  
ATOM   2290  CE2 TRP A 280      14.661  -6.882 -11.937  1.00 95.13           C  
ATOM   2291  CE3 TRP A 280      14.829  -7.812  -9.705  1.00 95.13           C  
ATOM   2292  NE1 TRP A 280      13.687  -6.649 -12.870  1.00 95.13           N  
ATOM   2293  CH2 TRP A 280      16.781  -6.968 -10.887  1.00 95.13           C  
ATOM   2294  CZ2 TRP A 280      16.034  -6.625 -11.984  1.00 95.13           C  
ATOM   2295  CZ3 TRP A 280      16.194  -7.556  -9.754  1.00 95.13           C  
ATOM   2296  N   ASP A 281      12.426  -5.805  -7.859  1.00 96.72           N  
ATOM   2297  CA  ASP A 281      13.299  -5.497  -6.731  1.00 96.72           C  
ATOM   2298  C   ASP A 281      12.506  -5.416  -5.429  1.00 96.72           C  
ATOM   2299  CB  ASP A 281      14.047  -4.185  -6.973  1.00 96.72           C  
ATOM   2300  O   ASP A 281      11.563  -4.630  -5.317  1.00 96.72           O  
ATOM   2301  CG  ASP A 281      15.200  -3.972  -6.008  1.00 96.72           C  
ATOM   2302  OD1 ASP A 281      14.984  -4.028  -4.778  1.00 96.72           O  
ATOM   2303  OD2 ASP A 281      16.334  -3.743  -6.482  1.00 96.72           O  
ATOM   2304  N   TYR A 282      12.915  -6.166  -4.398  1.00 97.54           N  
ATOM   2305  CA  TYR A 282      12.125  -6.281  -3.178  1.00 97.54           C  
ATOM   2306  C   TYR A 282      12.207  -5.002  -2.352  1.00 97.54           C  
ATOM   2307  CB  TYR A 282      12.597  -7.474  -2.342  1.00 97.54           C  
ATOM   2308  O   TYR A 282      11.331  -4.731  -1.528  1.00 97.54           O  
ATOM   2309  CG  TYR A 282      13.770  -7.159  -1.444  1.00 97.54           C  
ATOM   2310  CD1 TYR A 282      15.069  -7.139  -1.944  1.00 97.54           C  
ATOM   2311  CD2 TYR A 282      13.580  -6.883  -0.094  1.00 97.54           C  
ATOM   2312  CE1 TYR A 282      16.153  -6.852  -1.121  1.00 97.54           C  
ATOM   2313  CE2 TYR A 282      14.656  -6.594   0.739  1.00 97.54           C  
ATOM   2314  OH  TYR A 282      17.005  -6.296   1.037  1.00 97.54           O  
ATOM   2315  CZ  TYR A 282      15.936  -6.581   0.217  1.00 97.54           C  
ATOM   2316  N   LYS A 283      13.158  -4.142  -2.634  1.00 95.16           N  
ATOM   2317  CA  LYS A 283      13.360  -2.925  -1.853  1.00 95.16           C  
ATOM   2318  C   LYS A 283      12.482  -1.789  -2.369  1.00 95.16           C  
ATOM   2319  CB  LYS A 283      14.831  -2.505  -1.884  1.00 95.16           C  
ATOM   2320  O   LYS A 283      12.163  -0.857  -1.627  1.00 95.16           O  
ATOM   2321  CG  LYS A 283      15.769  -3.487  -1.198  1.00 95.16           C  
ATOM   2322  CD  LYS A 283      17.210  -2.992  -1.220  1.00 95.16           C  
ATOM   2323  CE  LYS A 283      17.843  -3.171  -2.593  1.00 95.16           C  
ATOM   2324  NZ  LYS A 283      19.262  -2.708  -2.614  1.00 95.16           N  
ATOM   2325  N   THR A 284      12.131  -1.870  -3.635  1.00 94.59           N  
ATOM   2326  CA  THR A 284      11.373  -0.842  -4.340  1.00 94.59           C  
ATOM   2327  C   THR A 284      12.121   0.489  -4.322  1.00 94.59           C  
ATOM   2328  CB  THR A 284       9.975  -0.656  -3.723  1.00 94.59           C  
ATOM   2329  O   THR A 284      11.510   1.552  -4.449  1.00 94.59           O  
ATOM   2330  CG2 THR A 284       9.188  -1.962  -3.741  1.00 94.59           C  
ATOM   2331  OG1 THR A 284      10.112  -0.212  -2.368  1.00 94.59           O  
ATOM   2332  N   ALA A 285      13.308   0.472  -4.013  1.00 92.13           N  
ATOM   2333  CA  ALA A 285      14.193   1.634  -3.972  1.00 92.13           C  
ATOM   2334  C   ALA A 285      15.649   1.221  -4.163  1.00 92.13           C  
ATOM   2335  CB  ALA A 285      14.025   2.384  -2.653  1.00 92.13           C  
ATOM   2336  O   ALA A 285      16.013   0.069  -3.912  1.00 92.13           O  
ATOM   2337  N   GLU A 286      16.415   2.178  -4.784  1.00 84.42           N  
ATOM   2338  CA  GLU A 286      17.848   1.975  -4.974  1.00 84.42           C  
ATOM   2339  C   GLU A 286      18.591   2.010  -3.642  1.00 84.42           C  
ATOM   2340  CB  GLU A 286      18.419   3.032  -5.922  1.00 84.42           C  
ATOM   2341  O   GLU A 286      19.489   1.198  -3.404  1.00 84.42           O  
ATOM   2342  CG  GLU A 286      19.907   2.872  -6.197  1.00 84.42           C  
ATOM   2343  CD  GLU A 286      20.491   4.008  -7.022  1.00 84.42           C  
ATOM   2344  OE1 GLU A 286      21.721   4.019  -7.254  1.00 84.42           O  
ATOM   2345  OE2 GLU A 286      19.712   4.894  -7.438  1.00 84.42           O  
ATOM   2346  N   LEU A 287      18.065   3.026  -2.680  1.00 65.85           N  
ATOM   2347  CA  LEU A 287      18.844   3.357  -1.492  1.00 65.85           C  
ATOM   2348  C   LEU A 287      18.495   2.425  -0.336  1.00 65.85           C  
ATOM   2349  CB  LEU A 287      18.603   4.812  -1.081  1.00 65.85           C  
ATOM   2350  O   LEU A 287      17.348   1.992  -0.208  1.00 65.85           O  
ATOM   2351  CG  LEU A 287      18.974   5.878  -2.113  1.00 65.85           C  
ATOM   2352  CD1 LEU A 287      18.481   7.249  -1.659  1.00 65.85           C  
ATOM   2353  CD2 LEU A 287      20.480   5.896  -2.346  1.00 65.85           C  
ATOM   2354  N   GLY A 288      19.452   1.635   0.176  1.00 59.04           N  
ATOM   2355  CA  GLY A 288      19.499   0.616   1.212  1.00 59.04           C  
ATOM   2356  C   GLY A 288      19.333   1.179   2.611  1.00 59.04           C  
ATOM   2357  O   GLY A 288      19.515   0.465   3.599  1.00 59.04           O  
ATOM   2358  N   ASN A 289      19.003   2.629   2.772  1.00 70.67           N  
ATOM   2359  CA  ASN A 289      18.895   2.951   4.190  1.00 70.67           C  
ATOM   2360  C   ASN A 289      17.439   3.006   4.644  1.00 70.67           C  
ATOM   2361  CB  ASN A 289      19.595   4.277   4.494  1.00 70.67           C  
ATOM   2362  O   ASN A 289      16.526   2.987   3.817  1.00 70.67           O  
ATOM   2363  CG  ASN A 289      18.963   5.451   3.773  1.00 70.67           C  
ATOM   2364  ND2 ASN A 289      19.772   6.450   3.441  1.00 70.67           N  
ATOM   2365  OD1 ASN A 289      17.756   5.461   3.518  1.00 70.67           O  
ATOM   2366  N   TYR A 290      17.092   2.440   5.816  1.00 84.56           N  
ATOM   2367  CA  TYR A 290      15.781   2.197   6.406  1.00 84.56           C  
ATOM   2368  C   TYR A 290      15.075   3.509   6.727  1.00 84.56           C  
ATOM   2369  CB  TYR A 290      15.911   1.351   7.676  1.00 84.56           C  
ATOM   2370  O   TYR A 290      13.926   3.510   7.174  1.00 84.56           O  
ATOM   2371  CG  TYR A 290      16.439  -0.042   7.427  1.00 84.56           C  
ATOM   2372  CD1 TYR A 290      16.253  -0.667   6.196  1.00 84.56           C  
ATOM   2373  CD2 TYR A 290      17.122  -0.734   8.420  1.00 84.56           C  
ATOM   2374  CE1 TYR A 290      16.736  -1.951   5.962  1.00 84.56           C  
ATOM   2375  CE2 TYR A 290      17.609  -2.018   8.198  1.00 84.56           C  
ATOM   2376  OH  TYR A 290      17.892  -3.887   6.741  1.00 84.56           O  
ATOM   2377  CZ  TYR A 290      17.412  -2.617   6.967  1.00 84.56           C  
ATOM   2378  N   ARG A 291      15.636   4.673   6.410  1.00 83.92           N  
ATOM   2379  CA  ARG A 291      15.099   5.950   6.867  1.00 83.92           C  
ATOM   2380  C   ARG A 291      13.743   6.234   6.229  1.00 83.92           C  
ATOM   2381  CB  ARG A 291      16.074   7.087   6.554  1.00 83.92           C  
ATOM   2382  O   ARG A 291      12.827   6.721   6.895  1.00 83.92           O  
ATOM   2383  CG  ARG A 291      17.296   7.118   7.458  1.00 83.92           C  
ATOM   2384  CD  ARG A 291      18.164   8.340   7.192  1.00 83.92           C  
ATOM   2385  NE  ARG A 291      19.309   8.395   8.096  1.00 83.92           N  
ATOM   2386  NH1 ARG A 291      20.236  10.283   7.140  1.00 83.92           N  
ATOM   2387  NH2 ARG A 291      21.265   9.271   8.921  1.00 83.92           N  
ATOM   2388  CZ  ARG A 291      20.267   9.316   8.050  1.00 83.92           C  
ATOM   2389  N   THR A 292      13.605   5.862   4.998  1.00 90.69           N  
ATOM   2390  CA  THR A 292      12.357   6.189   4.319  1.00 90.69           C  
ATOM   2391  C   THR A 292      11.757   4.949   3.662  1.00 90.69           C  
ATOM   2392  CB  THR A 292      12.569   7.284   3.257  1.00 90.69           C  
ATOM   2393  O   THR A 292      10.947   5.059   2.739  1.00 90.69           O  
ATOM   2394  CG2 THR A 292      13.022   8.592   3.898  1.00 90.69           C  
ATOM   2395  OG1 THR A 292      13.568   6.851   2.325  1.00 90.69           O  
ATOM   2396  N   ASN A 293      12.244   3.804   4.168  1.00 95.16           N  
ATOM   2397  CA  ASN A 293      11.734   2.532   3.667  1.00 95.16           C  
ATOM   2398  C   ASN A 293      11.578   1.510   4.789  1.00 95.16           C  
ATOM   2399  CB  ASN A 293      12.648   1.981   2.571  1.00 95.16           C  
ATOM   2400  O   ASN A 293      12.373   0.575   4.899  1.00 95.16           O  
ATOM   2401  CG  ASN A 293      11.955   0.958   1.692  1.00 95.16           C  
ATOM   2402  ND2 ASN A 293      12.433   0.812   0.462  1.00 95.16           N  
ATOM   2403  OD1 ASN A 293      10.998   0.305   2.115  1.00 95.16           O  
ATOM   2404  N   LEU A 294      10.585   1.692   5.552  1.00 95.96           N  
ATOM   2405  CA  LEU A 294      10.279   0.842   6.698  1.00 95.96           C  
ATOM   2406  C   LEU A 294       9.930  -0.573   6.247  1.00 95.96           C  
ATOM   2407  CB  LEU A 294       9.123   1.431   7.510  1.00 95.96           C  
ATOM   2408  O   LEU A 294      10.245  -1.544   6.939  1.00 95.96           O  
ATOM   2409  CG  LEU A 294       8.681   0.634   8.738  1.00 95.96           C  
ATOM   2410  CD1 LEU A 294       9.829   0.518   9.735  1.00 95.96           C  
ATOM   2411  CD2 LEU A 294       7.465   1.284   9.388  1.00 95.96           C  
ATOM   2412  N   THR A 295       9.338  -0.678   5.068  1.00 97.81           N  
ATOM   2413  CA  THR A 295       8.929  -1.975   4.540  1.00 97.81           C  
ATOM   2414  C   THR A 295      10.144  -2.863   4.287  1.00 97.81           C  
ATOM   2415  CB  THR A 295       8.123  -1.820   3.238  1.00 97.81           C  
ATOM   2416  O   THR A 295      10.141  -4.044   4.643  1.00 97.81           O  
ATOM   2417  CG2 THR A 295       7.717  -3.178   2.677  1.00 97.81           C  
ATOM   2418  OG1 THR A 295       6.942  -1.052   3.502  1.00 97.81           O  
ATOM   2419  N   THR A 296      11.154  -2.287   3.733  1.00 97.10           N  
ATOM   2420  CA  THR A 296      12.378  -3.047   3.507  1.00 97.10           C  
ATOM   2421  C   THR A 296      12.980  -3.510   4.831  1.00 97.10           C  
ATOM   2422  CB  THR A 296      13.417  -2.215   2.732  1.00 97.10           C  
ATOM   2423  O   THR A 296      13.426  -4.653   4.950  1.00 97.10           O  
ATOM   2424  CG2 THR A 296      14.708  -3.000   2.526  1.00 97.10           C  
ATOM   2425  OG1 THR A 296      12.877  -1.860   1.452  1.00 97.10           O  
ATOM   2426  N   ALA A 297      13.008  -2.599   5.798  1.00 96.67           N  
ATOM   2427  CA  ALA A 297      13.497  -2.986   7.119  1.00 96.67           C  
ATOM   2428  C   ALA A 297      12.704  -4.166   7.673  1.00 96.67           C  
ATOM   2429  CB  ALA A 297      13.426  -1.802   8.080  1.00 96.67           C  
ATOM   2430  O   ALA A 297      13.282  -5.107   8.223  1.00 96.67           O  
ATOM   2431  N   PHE A 298      11.434  -4.122   7.529  1.00 97.98           N  
ATOM   2432  CA  PHE A 298      10.526  -5.168   7.984  1.00 97.98           C  
ATOM   2433  C   PHE A 298      10.844  -6.495   7.304  1.00 97.98           C  
ATOM   2434  CB  PHE A 298       9.071  -4.775   7.711  1.00 97.98           C  
ATOM   2435  O   PHE A 298      10.991  -7.521   7.971  1.00 97.98           O  
ATOM   2436  CG  PHE A 298       8.073  -5.832   8.099  1.00 97.98           C  
ATOM   2437  CD1 PHE A 298       7.594  -6.734   7.156  1.00 97.98           C  
ATOM   2438  CD2 PHE A 298       7.615  -5.925   9.406  1.00 97.98           C  
ATOM   2439  CE1 PHE A 298       6.670  -7.714   7.512  1.00 97.98           C  
ATOM   2440  CE2 PHE A 298       6.692  -6.902   9.769  1.00 97.98           C  
ATOM   2441  CZ  PHE A 298       6.220  -7.795   8.821  1.00 97.98           C  
ATOM   2442  N   ILE A 299      11.020  -6.487   6.050  1.00 98.41           N  
ATOM   2443  CA  ILE A 299      11.300  -7.695   5.283  1.00 98.41           C  
ATOM   2444  C   ILE A 299      12.673  -8.242   5.665  1.00 98.41           C  
ATOM   2445  CB  ILE A 299      11.234  -7.427   3.762  1.00 98.41           C  
ATOM   2446  O   ILE A 299      12.834  -9.449   5.865  1.00 98.41           O  
ATOM   2447  CG1 ILE A 299       9.806  -7.054   3.347  1.00 98.41           C  
ATOM   2448  CG2 ILE A 299      11.732  -8.644   2.977  1.00 98.41           C  
ATOM   2449  CD1 ILE A 299       9.694  -6.521   1.926  1.00 98.41           C  
ATOM   2450  N   ASP A 300      13.686  -7.345   5.798  1.00 97.13           N  
ATOM   2451  CA  ASP A 300      15.030  -7.765   6.186  1.00 97.13           C  
ATOM   2452  C   ASP A 300      15.022  -8.430   7.560  1.00 97.13           C  
ATOM   2453  CB  ASP A 300      15.986  -6.571   6.184  1.00 97.13           C  
ATOM   2454  O   ASP A 300      15.736  -9.409   7.786  1.00 97.13           O  
ATOM   2455  CG  ASP A 300      16.437  -6.173   4.790  1.00 97.13           C  
ATOM   2456  OD1 ASP A 300      16.114  -6.889   3.817  1.00 97.13           O  
ATOM   2457  OD2 ASP A 300      17.123  -5.136   4.662  1.00 97.13           O  
ATOM   2458  N   PHE A 301      14.229  -7.879   8.487  1.00 97.71           N  
ATOM   2459  CA  PHE A 301      14.087  -8.488   9.804  1.00 97.71           C  
ATOM   2460  C   PHE A 301      13.584  -9.922   9.686  1.00 97.71           C  
ATOM   2461  CB  PHE A 301      13.132  -7.668  10.677  1.00 97.71           C  
ATOM   2462  O   PHE A 301      14.170 -10.840  10.263  1.00 97.71           O  
ATOM   2463  CG  PHE A 301      12.700  -8.373  11.934  1.00 97.71           C  
ATOM   2464  CD1 PHE A 301      11.440  -8.950  12.026  1.00 97.71           C  
ATOM   2465  CD2 PHE A 301      13.556  -8.459  13.024  1.00 97.71           C  
ATOM   2466  CE1 PHE A 301      11.037  -9.604  13.188  1.00 97.71           C  
ATOM   2467  CE2 PHE A 301      13.161  -9.111  14.189  1.00 97.71           C  
ATOM   2468  CZ  PHE A 301      11.901  -9.682  14.269  1.00 97.71           C  
ATOM   2469  N   PHE A 302      12.577 -10.169   8.871  1.00 98.60           N  
ATOM   2470  CA  PHE A 302      11.980 -11.494   8.757  1.00 98.60           C  
ATOM   2471  C   PHE A 302      12.865 -12.418   7.930  1.00 98.60           C  
ATOM   2472  CB  PHE A 302      10.585 -11.404   8.130  1.00 98.60           C  
ATOM   2473  O   PHE A 302      12.793 -13.641   8.066  1.00 98.60           O  
ATOM   2474  CG  PHE A 302       9.494 -11.089   9.118  1.00 98.60           C  
ATOM   2475  CD1 PHE A 302       8.976 -12.081   9.941  1.00 98.60           C  
ATOM   2476  CD2 PHE A 302       8.988  -9.800   9.223  1.00 98.60           C  
ATOM   2477  CE1 PHE A 302       7.966 -11.792  10.857  1.00 98.60           C  
ATOM   2478  CE2 PHE A 302       7.979  -9.504  10.136  1.00 98.60           C  
ATOM   2479  CZ  PHE A 302       7.469 -10.502  10.951  1.00 98.60           C  
ATOM   2480  N   SER A 303      13.662 -11.818   7.114  1.00 98.17           N  
ATOM   2481  CA  SER A 303      14.675 -12.616   6.431  1.00 98.17           C  
ATOM   2482  C   SER A 303      15.714 -13.148   7.413  1.00 98.17           C  
ATOM   2483  CB  SER A 303      15.364 -11.791   5.343  1.00 98.17           C  
ATOM   2484  O   SER A 303      16.139 -14.300   7.311  1.00 98.17           O  
ATOM   2485  OG  SER A 303      16.428 -12.521   4.756  1.00 98.17           O  
ATOM   2486  N   ARG A 304      16.087 -12.360   8.359  1.00 97.98           N  
ATOM   2487  CA  ARG A 304      17.096 -12.726   9.348  1.00 97.98           C  
ATOM   2488  C   ARG A 304      16.597 -13.851  10.249  1.00 97.98           C  
ATOM   2489  CB  ARG A 304      17.486 -11.512  10.193  1.00 97.98           C  
ATOM   2490  O   ARG A 304      17.384 -14.681  10.708  1.00 97.98           O  
ATOM   2491  CG  ARG A 304      18.307 -10.476   9.441  1.00 97.98           C  
ATOM   2492  CD  ARG A 304      18.675  -9.295  10.329  1.00 97.98           C  
ATOM   2493  NE  ARG A 304      19.312  -8.226   9.566  1.00 97.98           N  
ATOM   2494  NH1 ARG A 304      19.715  -6.878  11.399  1.00 97.98           N  
ATOM   2495  NH2 ARG A 304      20.352  -6.194   9.305  1.00 97.98           N  
ATOM   2496  CZ  ARG A 304      19.792  -7.102  10.092  1.00 97.98           C  
ATOM   2497  N   ILE A 305      15.340 -13.856  10.456  1.00 97.93           N  
ATOM   2498  CA  ILE A 305      14.830 -14.906  11.331  1.00 97.93           C  
ATOM   2499  C   ILE A 305      14.360 -16.092  10.493  1.00 97.93           C  
ATOM   2500  CB  ILE A 305      13.679 -14.389  12.222  1.00 97.93           C  
ATOM   2501  O   ILE A 305      13.888 -17.095  11.035  1.00 97.93           O  
ATOM   2502  CG1 ILE A 305      12.498 -13.934  11.358  1.00 97.93           C  
ATOM   2503  CG2 ILE A 305      14.165 -13.253  13.127  1.00 97.93           C  
ATOM   2504  CD1 ILE A 305      11.236 -13.619  12.150  1.00 97.93           C  
ATOM   2505  N   GLY A 306      14.444 -15.970   9.209  1.00 97.91           N  
ATOM   2506  CA  GLY A 306      14.259 -17.112   8.329  1.00 97.91           C  
ATOM   2507  C   GLY A 306      12.849 -17.219   7.779  1.00 97.91           C  
ATOM   2508  O   GLY A 306      12.490 -18.229   7.168  1.00 97.91           O  
ATOM   2509  N   TRP A 307      11.980 -16.200   7.954  1.00 98.57           N  
ATOM   2510  CA  TRP A 307      10.595 -16.266   7.501  1.00 98.57           C  
ATOM   2511  C   TRP A 307      10.460 -15.730   6.080  1.00 98.57           C  
ATOM   2512  CB  TRP A 307       9.681 -15.479   8.445  1.00 98.57           C  
ATOM   2513  O   TRP A 307       9.534 -16.100   5.354  1.00 98.57           O  
ATOM   2514  CG  TRP A 307       9.407 -16.173   9.746  1.00 98.57           C  
ATOM   2515  CD1 TRP A 307      10.074 -17.249  10.262  1.00 98.57           C  
ATOM   2516  CD2 TRP A 307       8.389 -15.839  10.694  1.00 98.57           C  
ATOM   2517  CE2 TRP A 307       8.496 -16.756  11.763  1.00 98.57           C  
ATOM   2518  CE3 TRP A 307       7.395 -14.852  10.743  1.00 98.57           C  
ATOM   2519  NE1 TRP A 307       9.531 -17.605  11.475  1.00 98.57           N  
ATOM   2520  CH2 TRP A 307       6.682 -15.739  12.893  1.00 98.57           C  
ATOM   2521  CZ2 TRP A 307       7.646 -16.715  12.870  1.00 98.57           C  
ATOM   2522  CZ3 TRP A 307       6.550 -14.813  11.846  1.00 98.57           C  
ATOM   2523  N   ALA A 308      11.412 -14.864   5.683  1.00 98.70           N  
ATOM   2524  CA  ALA A 308      11.497 -14.360   4.314  1.00 98.70           C  
ATOM   2525  C   ALA A 308      12.791 -14.811   3.644  1.00 98.70           C  
ATOM   2526  CB  ALA A 308      11.397 -12.837   4.300  1.00 98.70           C  
ATOM   2527  O   ALA A 308      13.847 -14.851   4.281  1.00 98.70           O  
ATOM   2528  N   TYR A 309      12.707 -15.170   2.348  1.00 98.63           N  
ATOM   2529  CA  TYR A 309      13.877 -15.662   1.628  1.00 98.63           C  
ATOM   2530  C   TYR A 309      13.752 -15.387   0.134  1.00 98.63           C  
ATOM   2531  CB  TYR A 309      14.064 -17.163   1.869  1.00 98.63           C  
ATOM   2532  O   TYR A 309      12.759 -14.811  -0.317  1.00 98.63           O  
ATOM   2533  CG  TYR A 309      12.910 -18.005   1.380  1.00 98.63           C  
ATOM   2534  CD1 TYR A 309      11.749 -18.136   2.138  1.00 98.63           C  
ATOM   2535  CD2 TYR A 309      12.980 -18.671   0.162  1.00 98.63           C  
ATOM   2536  CE1 TYR A 309      10.684 -18.912   1.693  1.00 98.63           C  
ATOM   2537  CE2 TYR A 309      11.921 -19.450  -0.293  1.00 98.63           C  
ATOM   2538  OH  TYR A 309       9.727 -20.334   0.033  1.00 98.63           O  
ATOM   2539  CZ  TYR A 309      10.779 -19.564   0.478  1.00 98.63           C  
ATOM   2540  N   ASP A 310      14.840 -15.555  -0.596  1.00 98.27           N  
ATOM   2541  CA  ASP A 310      14.920 -15.316  -2.033  1.00 98.27           C  
ATOM   2542  C   ASP A 310      14.585 -13.865  -2.368  1.00 98.27           C  
ATOM   2543  CB  ASP A 310      13.982 -16.260  -2.788  1.00 98.27           C  
ATOM   2544  O   ASP A 310      13.824 -13.597  -3.301  1.00 98.27           O  
ATOM   2545  CG  ASP A 310      14.348 -16.415  -4.253  1.00 98.27           C  
ATOM   2546  OD1 ASP A 310      15.492 -16.087  -4.634  1.00 98.27           O  
ATOM   2547  OD2 ASP A 310      13.483 -16.866  -5.035  1.00 98.27           O  
ATOM   2548  N   LEU A 311      15.121 -12.967  -1.581  1.00 97.91           N  
ATOM   2549  CA  LEU A 311      14.917 -11.543  -1.821  1.00 97.91           C  
ATOM   2550  C   LEU A 311      15.687 -11.084  -3.054  1.00 97.91           C  
ATOM   2551  CB  LEU A 311      15.351 -10.726  -0.601  1.00 97.91           C  
ATOM   2552  O   LEU A 311      16.909 -11.237  -3.122  1.00 97.91           O  
ATOM   2553  CG  LEU A 311      14.447 -10.814   0.630  1.00 97.91           C  
ATOM   2554  CD1 LEU A 311      14.489 -12.221   1.218  1.00 97.91           C  
ATOM   2555  CD2 LEU A 311      14.861  -9.781   1.673  1.00 97.91           C  
ATOM   2556  N   LYS A 312      14.951 -10.566  -4.050  1.00 96.86           N  
ATOM   2557  CA  LYS A 312      15.553 -10.119  -5.303  1.00 96.86           C  
ATOM   2558  C   LYS A 312      15.909  -8.637  -5.244  1.00 96.86           C  
ATOM   2559  CB  LYS A 312      14.609 -10.385  -6.477  1.00 96.86           C  
ATOM   2560  O   LYS A 312      15.084  -7.810  -4.851  1.00 96.86           O  
ATOM   2561  CG  LYS A 312      14.228 -11.849  -6.645  1.00 96.86           C  
ATOM   2562  CD  LYS A 312      13.170 -12.030  -7.726  1.00 96.86           C  
ATOM   2563  CE  LYS A 312      12.794 -13.495  -7.901  1.00 96.86           C  
ATOM   2564  NZ  LYS A 312      12.065 -14.026  -6.711  1.00 96.86           N  
ATOM   2565  N   THR A 313      17.245  -8.334  -5.697  1.00 95.28           N  
ATOM   2566  CA  THR A 313      17.662  -6.937  -5.746  1.00 95.28           C  
ATOM   2567  C   THR A 313      18.456  -6.653  -7.017  1.00 95.28           C  
ATOM   2568  CB  THR A 313      18.508  -6.563  -4.515  1.00 95.28           C  
ATOM   2569  O   THR A 313      19.091  -7.553  -7.572  1.00 95.28           O  
ATOM   2570  CG2 THR A 313      19.884  -7.218  -4.573  1.00 95.28           C  
ATOM   2571  OG1 THR A 313      18.670  -5.140  -4.468  1.00 95.28           O  
ATOM   2572  N   VAL A 314      18.343  -5.378  -7.442  1.00 92.38           N  
ATOM   2573  CA  VAL A 314      18.971  -4.959  -8.690  1.00 92.38           C  
ATOM   2574  C   VAL A 314      20.445  -4.646  -8.448  1.00 92.38           C  
ATOM   2575  CB  VAL A 314      18.259  -3.730  -9.300  1.00 92.38           C  
ATOM   2576  O   VAL A 314      20.785  -3.896  -7.529  1.00 92.38           O  
ATOM   2577  CG1 VAL A 314      18.868  -3.369 -10.653  1.00 92.38           C  
ATOM   2578  CG2 VAL A 314      16.761  -3.997  -9.439  1.00 92.38           C  
ATOM   2579  N   PRO A 315      21.372  -5.279  -9.307  1.00 90.35           N  
ATOM   2580  CA  PRO A 315      22.788  -4.925  -9.175  1.00 90.35           C  
ATOM   2581  C   PRO A 315      23.068  -3.468  -9.539  1.00 90.35           C  
ATOM   2582  CB  PRO A 315      23.482  -5.875 -10.153  1.00 90.35           C  
ATOM   2583  O   PRO A 315      22.405  -2.909 -10.416  1.00 90.35           O  
ATOM   2584  CG  PRO A 315      22.480  -6.954 -10.413  1.00 90.35           C  
ATOM   2585  CD  PRO A 315      21.105  -6.391 -10.194  1.00 90.35           C  
ATOM   2586  N   LEU A 316      24.043  -2.882  -8.910  1.00 88.20           N  
ATOM   2587  CA  LEU A 316      24.375  -1.475  -9.110  1.00 88.20           C  
ATOM   2588  C   LEU A 316      24.784  -1.213 -10.555  1.00 88.20           C  
ATOM   2589  CB  LEU A 316      25.500  -1.049  -8.163  1.00 88.20           C  
ATOM   2590  O   LEU A 316      24.488  -0.150 -11.106  1.00 88.20           O  
ATOM   2591  CG  LEU A 316      25.135  -0.940  -6.682  1.00 88.20           C  
ATOM   2592  CD1 LEU A 316      26.359  -0.546  -5.862  1.00 88.20           C  
ATOM   2593  CD2 LEU A 316      24.005   0.064  -6.482  1.00 88.20           C  
ATOM   2594  N   SER A 317      25.417  -2.142 -11.108  1.00 85.98           N  
ATOM   2595  CA  SER A 317      25.850  -1.982 -12.492  1.00 85.98           C  
ATOM   2596  C   SER A 317      24.658  -1.823 -13.429  1.00 85.98           C  
ATOM   2597  CB  SER A 317      26.698  -3.177 -12.930  1.00 85.98           C  
ATOM   2598  O   SER A 317      24.704  -1.031 -14.372  1.00 85.98           O  
ATOM   2599  OG  SER A 317      25.971  -4.386 -12.795  1.00 85.98           O  
ATOM   2600  N   MET A 318      23.634  -2.599 -13.180  1.00 90.15           N  
ATOM   2601  CA  MET A 318      22.413  -2.496 -13.973  1.00 90.15           C  
ATOM   2602  C   MET A 318      21.739  -1.144 -13.763  1.00 90.15           C  
ATOM   2603  CB  MET A 318      21.443  -3.624 -13.616  1.00 90.15           C  
ATOM   2604  O   MET A 318      21.242  -0.539 -14.715  1.00 90.15           O  
ATOM   2605  CG  MET A 318      20.193  -3.655 -14.480  1.00 90.15           C  
ATOM   2606  SD  MET A 318      19.088  -5.061 -14.069  1.00 90.15           S  
ATOM   2607  CE  MET A 318      20.103  -6.447 -14.656  1.00 90.15           C  
ATOM   2608  N   VAL A 319      21.687  -0.690 -12.544  1.00 90.63           N  
ATOM   2609  CA  VAL A 319      21.121   0.616 -12.225  1.00 90.63           C  
ATOM   2610  C   VAL A 319      21.877   1.706 -12.982  1.00 90.63           C  
ATOM   2611  CB  VAL A 319      21.162   0.896 -10.706  1.00 90.63           C  
ATOM   2612  O   VAL A 319      21.264   2.576 -13.605  1.00 90.63           O  
ATOM   2613  CG1 VAL A 319      20.756   2.339 -10.412  1.00 90.63           C  
ATOM   2614  CG2 VAL A 319      20.254  -0.080  -9.960  1.00 90.63           C  
ATOM   2615  N   LYS A 320      23.193   1.610 -12.968  1.00 88.48           N  
ATOM   2616  CA  LYS A 320      24.040   2.593 -13.637  1.00 88.48           C  
ATOM   2617  C   LYS A 320      23.748   2.642 -15.134  1.00 88.48           C  
ATOM   2618  CB  LYS A 320      25.517   2.278 -13.401  1.00 88.48           C  
ATOM   2619  O   LYS A 320      23.589   3.723 -15.706  1.00 88.48           O  
ATOM   2620  CG  LYS A 320      26.471   3.322 -13.964  1.00 88.48           C  
ATOM   2621  CD  LYS A 320      27.921   2.983 -13.648  1.00 88.48           C  
ATOM   2622  CE  LYS A 320      28.879   4.000 -14.254  1.00 88.48           C  
ATOM   2623  NZ  LYS A 320      30.305   3.646 -13.985  1.00 88.48           N  
ATOM   2624  N   ARG A 321      23.685   1.467 -15.751  1.00 89.93           N  
ATOM   2625  CA  ARG A 321      23.418   1.399 -17.184  1.00 89.93           C  
ATOM   2626  C   ARG A 321      22.067   2.023 -17.519  1.00 89.93           C  
ATOM   2627  CB  ARG A 321      23.460  -0.051 -17.671  1.00 89.93           C  
ATOM   2628  O   ARG A 321      21.940   2.748 -18.508  1.00 89.93           O  
ATOM   2629  CG  ARG A 321      24.862  -0.636 -17.743  1.00 89.93           C  
ATOM   2630  CD  ARG A 321      24.892  -1.931 -18.542  1.00 89.93           C  
ATOM   2631  NE  ARG A 321      24.058  -2.962 -17.931  1.00 89.93           N  
ATOM   2632  NH1 ARG A 321      25.707  -3.749 -16.518  1.00 89.93           N  
ATOM   2633  NH2 ARG A 321      23.622  -4.701 -16.496  1.00 89.93           N  
ATOM   2634  CZ  ARG A 321      24.464  -3.802 -16.983  1.00 89.93           C  
ATOM   2635  N   ARG A 322      21.080   1.719 -16.634  1.00 92.13           N  
ATOM   2636  CA  ARG A 322      19.744   2.258 -16.868  1.00 92.13           C  
ATOM   2637  C   ARG A 322      19.732   3.775 -16.718  1.00 92.13           C  
ATOM   2638  CB  ARG A 322      18.734   1.628 -15.906  1.00 92.13           C  
ATOM   2639  O   ARG A 322      19.150   4.482 -17.544  1.00 92.13           O  
ATOM   2640  CG  ARG A 322      17.297   2.057 -16.155  1.00 92.13           C  
ATOM   2641  CD  ARG A 322      16.785   1.562 -17.501  1.00 92.13           C  
ATOM   2642  NE  ARG A 322      15.366   1.855 -17.679  1.00 92.13           N  
ATOM   2643  NH1 ARG A 322      15.001   0.173 -19.221  1.00 92.13           N  
ATOM   2644  NH2 ARG A 322      13.276   1.538 -18.577  1.00 92.13           N  
ATOM   2645  CZ  ARG A 322      14.551   1.188 -18.492  1.00 92.13           C  
ATOM   2646  N   VAL A 323      20.322   4.313 -15.729  1.00 92.77           N  
ATOM   2647  CA  VAL A 323      20.396   5.747 -15.465  1.00 92.77           C  
ATOM   2648  C   VAL A 323      21.060   6.455 -16.643  1.00 92.77           C  
ATOM   2649  CB  VAL A 323      21.168   6.044 -14.160  1.00 92.77           C  
ATOM   2650  O   VAL A 323      20.584   7.499 -17.096  1.00 92.77           O  
ATOM   2651  CG1 VAL A 323      21.480   7.535 -14.045  1.00 92.77           C  
ATOM   2652  CG2 VAL A 323      20.371   5.567 -12.948  1.00 92.77           C  
ATOM   2653  N   GLU A 324      22.195   5.883 -17.172  1.00 90.25           N  
ATOM   2654  CA  GLU A 324      22.931   6.480 -18.281  1.00 90.25           C  
ATOM   2655  C   GLU A 324      22.099   6.480 -19.560  1.00 90.25           C  
ATOM   2656  CB  GLU A 324      24.251   5.739 -18.512  1.00 90.25           C  
ATOM   2657  O   GLU A 324      22.179   7.415 -20.360  1.00 90.25           O  
ATOM   2658  CG  GLU A 324      25.289   5.979 -17.426  1.00 90.25           C  
ATOM   2659  CD  GLU A 324      26.534   5.120 -17.586  1.00 90.25           C  
ATOM   2660  OE1 GLU A 324      27.526   5.348 -16.857  1.00 90.25           O  
ATOM   2661  OE2 GLU A 324      26.517   4.213 -18.448  1.00 90.25           O  
ATOM   2662  N   ARG A 325      21.269   5.461 -19.642  1.00 92.43           N  
ATOM   2663  CA  ARG A 325      20.512   5.279 -20.877  1.00 92.43           C  
ATOM   2664  C   ARG A 325      19.264   6.155 -20.887  1.00 92.43           C  
ATOM   2665  CB  ARG A 325      20.123   3.810 -21.058  1.00 92.43           C  
ATOM   2666  O   ARG A 325      18.983   6.833 -21.878  1.00 92.43           O  
ATOM   2667  CG  ARG A 325      19.436   3.514 -22.381  1.00 92.43           C  
ATOM   2668  CD  ARG A 325      19.130   2.031 -22.538  1.00 92.43           C  
ATOM   2669  NE  ARG A 325      18.148   1.576 -21.559  1.00 92.43           N  
ATOM   2670  NH1 ARG A 325      18.152  -0.623 -22.267  1.00 92.43           N  
ATOM   2671  NH2 ARG A 325      16.810   0.022 -20.524  1.00 92.43           N  
ATOM   2672  CZ  ARG A 325      17.705   0.326 -21.452  1.00 92.43           C  
ATOM   2673  N   THR A 326      18.517   6.222 -19.743  1.00 95.48           N  
ATOM   2674  CA  THR A 326      17.194   6.829 -19.832  1.00 95.48           C  
ATOM   2675  C   THR A 326      16.965   7.800 -18.677  1.00 95.48           C  
ATOM   2676  CB  THR A 326      16.086   5.759 -19.834  1.00 95.48           C  
ATOM   2677  O   THR A 326      15.860   8.318 -18.503  1.00 95.48           O  
ATOM   2678  CG2 THR A 326      16.164   4.889 -21.084  1.00 95.48           C  
ATOM   2679  OG1 THR A 326      16.233   4.927 -18.676  1.00 95.48           O  
ATOM   2680  N   GLY A 327      17.960   8.030 -17.826  1.00 93.94           N  
ATOM   2681  CA  GLY A 327      17.796   8.894 -16.668  1.00 93.94           C  
ATOM   2682  C   GLY A 327      17.598  10.353 -17.036  1.00 93.94           C  
ATOM   2683  O   GLY A 327      17.938  10.770 -18.145  1.00 93.94           O  
ATOM   2684  N   ASP A 328      17.032  11.139 -16.187  1.00 93.25           N  
ATOM   2685  CA  ASP A 328      16.725  12.538 -16.467  1.00 93.25           C  
ATOM   2686  C   ASP A 328      17.840  13.455 -15.967  1.00 93.25           C  
ATOM   2687  CB  ASP A 328      15.392  12.934 -15.829  1.00 93.25           C  
ATOM   2688  O   ASP A 328      17.682  14.677 -15.944  1.00 93.25           O  
ATOM   2689  CG  ASP A 328      15.448  12.967 -14.312  1.00 93.25           C  
ATOM   2690  OD1 ASP A 328      16.454  12.508 -13.728  1.00 93.25           O  
ATOM   2691  OD2 ASP A 328      14.476  13.453 -13.694  1.00 93.25           O  
ATOM   2692  N   GLY A 329      18.977  12.794 -15.458  1.00 89.44           N  
ATOM   2693  CA  GLY A 329      20.137  13.557 -15.025  1.00 89.44           C  
ATOM   2694  C   GLY A 329      20.108  13.900 -13.548  1.00 89.44           C  
ATOM   2695  O   GLY A 329      21.010  14.573 -13.044  1.00 89.44           O  
ATOM   2696  N   SER A 330      19.075  13.556 -12.855  1.00 89.65           N  
ATOM   2697  CA  SER A 330      18.906  13.911 -11.450  1.00 89.65           C  
ATOM   2698  C   SER A 330      19.455  12.821 -10.535  1.00 89.65           C  
ATOM   2699  CB  SER A 330      17.431  14.159 -11.133  1.00 89.65           C  
ATOM   2700  O   SER A 330      19.437  12.964  -9.311  1.00 89.65           O  
ATOM   2701  OG  SER A 330      16.669  12.980 -11.331  1.00 89.65           O  
ATOM   2702  N   HIS A 331      19.872  11.617 -11.128  1.00 87.81           N  
ATOM   2703  CA  HIS A 331      20.431  10.543 -10.315  1.00 87.81           C  
ATOM   2704  C   HIS A 331      21.741  10.972  -9.662  1.00 87.81           C  
ATOM   2705  CB  HIS A 331      20.653   9.289 -11.162  1.00 87.81           C  
ATOM   2706  O   HIS A 331      22.607  11.554 -10.320  1.00 87.81           O  
ATOM   2707  CG  HIS A 331      20.911   8.057 -10.354  1.00 87.81           C  
ATOM   2708  CD2 HIS A 331      20.067   7.109  -9.883  1.00 87.81           C  
ATOM   2709  ND1 HIS A 331      22.173   7.691  -9.938  1.00 87.81           N  
ATOM   2710  CE1 HIS A 331      22.093   6.567  -9.245  1.00 87.81           C  
ATOM   2711  NE2 HIS A 331      20.826   6.193  -9.197  1.00 87.81           N  
ATOM   2712  N   GLU A 332      21.890  10.938  -8.292  1.00 69.55           N  
ATOM   2713  CA  GLU A 332      23.089  11.330  -7.557  1.00 69.55           C  
ATOM   2714  C   GLU A 332      24.302  10.521  -8.008  1.00 69.55           C  
ATOM   2715  CB  GLU A 332      22.876  11.164  -6.051  1.00 69.55           C  
ATOM   2716  O   GLU A 332      24.226   9.297  -8.134  1.00 69.55           O  
ATOM   2717  CG  GLU A 332      21.850  12.123  -5.465  1.00 69.55           C  
ATOM   2718  CD  GLU A 332      21.812  12.107  -3.945  1.00 69.55           C  
ATOM   2719  OE1 GLU A 332      21.099  12.944  -3.347  1.00 69.55           O  
ATOM   2720  OE2 GLU A 332      22.503  11.251  -3.348  1.00 69.55           O  
ATOM   2721  N   VAL A 333      25.068  10.891  -9.042  1.00 54.26           N  
ATOM   2722  CA  VAL A 333      26.327  10.257  -9.419  1.00 54.26           C  
ATOM   2723  C   VAL A 333      27.274  10.234  -8.221  1.00 54.26           C  
ATOM   2724  CB  VAL A 333      26.993  10.981 -10.611  1.00 54.26           C  
ATOM   2725  O   VAL A 333      27.383  11.220  -7.489  1.00 54.26           O  
ATOM   2726  CG1 VAL A 333      27.873  10.018 -11.405  1.00 54.26           C  
ATOM   2727  CG2 VAL A 333      25.932  11.608 -11.513  1.00 54.26           C  
ATOM   2728  N   TRP A 334      27.345   9.229  -7.422  1.00 53.12           N  
ATOM   2729  CA  TRP A 334      28.139   9.027  -6.214  1.00 53.12           C  
ATOM   2730  C   TRP A 334      29.593   9.423  -6.447  1.00 53.12           C  
ATOM   2731  CB  TRP A 334      28.061   7.568  -5.757  1.00 53.12           C  
ATOM   2732  O   TRP A 334      30.229   8.949  -7.392  1.00 53.12           O  
ATOM   2733  CG  TRP A 334      26.693   7.140  -5.317  1.00 53.12           C  
ATOM   2734  CD1 TRP A 334      25.664   6.723  -6.116  1.00 53.12           C  
ATOM   2735  CD2 TRP A 334      26.203   7.092  -3.974  1.00 53.12           C  
ATOM   2736  CE2 TRP A 334      24.868   6.635  -4.032  1.00 53.12           C  
ATOM   2737  CE3 TRP A 334      26.765   7.390  -2.725  1.00 53.12           C  
ATOM   2738  NE1 TRP A 334      24.563   6.418  -5.348  1.00 53.12           N  
ATOM   2739  CH2 TRP A 334      24.659   6.769  -1.678  1.00 53.12           C  
ATOM   2740  CZ2 TRP A 334      24.085   6.470  -2.886  1.00 53.12           C  
ATOM   2741  CZ3 TRP A 334      25.984   7.225  -1.587  1.00 53.12           C  
ATOM   2742  N   GLY A 335      30.095  10.787  -5.930  1.00 61.43           N  
ATOM   2743  CA  GLY A 335      31.463  10.917  -5.453  1.00 61.43           C  
ATOM   2744  C   GLY A 335      32.406  11.490  -6.494  1.00 61.43           C  
ATOM   2745  O   GLY A 335      32.012  12.341  -7.295  1.00 61.43           O  
ATOM   2746  N   TRP A 336      33.815  11.458  -6.356  1.00 62.14           N  
ATOM   2747  CA  TRP A 336      34.920  12.022  -7.123  1.00 62.14           C  
ATOM   2748  C   TRP A 336      34.671  11.883  -8.621  1.00 62.14           C  
ATOM   2749  CB  TRP A 336      36.239  11.341  -6.747  1.00 62.14           C  
ATOM   2750  O   TRP A 336      34.439  10.778  -9.118  1.00 62.14           O  
ATOM   2751  CG  TRP A 336      37.451  11.984  -7.352  1.00 62.14           C  
ATOM   2752  CD1 TRP A 336      38.120  11.588  -8.476  1.00 62.14           C  
ATOM   2753  CD2 TRP A 336      38.141  13.137  -6.859  1.00 62.14           C  
ATOM   2754  CE2 TRP A 336      39.220  13.384  -7.736  1.00 62.14           C  
ATOM   2755  CE3 TRP A 336      37.951  13.986  -5.761  1.00 62.14           C  
ATOM   2756  NE1 TRP A 336      39.185  12.426  -8.713  1.00 62.14           N  
ATOM   2757  CH2 TRP A 336      39.899  15.262  -6.466  1.00 62.14           C  
ATOM   2758  CZ2 TRP A 336      40.107  14.447  -7.548  1.00 62.14           C  
ATOM   2759  CZ3 TRP A 336      38.835  15.043  -5.575  1.00 62.14           C  
ATOM   2760  N   GLY A 337      34.301  13.031  -9.400  1.00 60.02           N  
ATOM   2761  CA  GLY A 337      34.116  12.994 -10.842  1.00 60.02           C  
ATOM   2762  C   GLY A 337      32.672  13.193 -11.264  1.00 60.02           C  
ATOM   2763  O   GLY A 337      32.323  12.974 -12.425  1.00 60.02           O  
ATOM   2764  N   ASP A 338      31.816  13.596 -10.314  1.00 65.52           N  
ATOM   2765  CA  ASP A 338      30.425  13.971 -10.548  1.00 65.52           C  
ATOM   2766  C   ASP A 338      30.332  15.234 -11.402  1.00 65.52           C  
ATOM   2767  CB  ASP A 338      29.694  14.179  -9.220  1.00 65.52           C  
ATOM   2768  O   ASP A 338      31.224  16.084 -11.359  1.00 65.52           O  
ATOM   2769  CG  ASP A 338      28.205  14.423  -9.395  1.00 65.52           C  
ATOM   2770  OD1 ASP A 338      27.820  15.276 -10.224  1.00 65.52           O  
ATOM   2771  OD2 ASP A 338      27.410  13.759  -8.695  1.00 65.52           O  
ATOM   2772  N   LYS A 339      29.251  15.249 -12.335  1.00 59.49           N  
ATOM   2773  CA  LYS A 339      29.070  16.395 -13.222  1.00 59.49           C  
ATOM   2774  C   LYS A 339      28.904  17.686 -12.426  1.00 59.49           C  
ATOM   2775  CB  LYS A 339      27.861  16.182 -14.134  1.00 59.49           C  
ATOM   2776  O   LYS A 339      29.208  18.772 -12.923  1.00 59.49           O  
ATOM   2777  CG  LYS A 339      26.538  16.064 -13.391  1.00 59.49           C  
ATOM   2778  CD  LYS A 339      25.372  15.872 -14.352  1.00 59.49           C  
ATOM   2779  CE  LYS A 339      24.050  15.736 -13.609  1.00 59.49           C  
ATOM   2780  NZ  LYS A 339      22.909  15.510 -14.545  1.00 59.49           N  
ATOM   2781  N   ASP A 340      28.498  17.610 -11.171  1.00 62.29           N  
ATOM   2782  CA  ASP A 340      28.280  18.738 -10.270  1.00 62.29           C  
ATOM   2783  C   ASP A 340      29.531  19.033  -9.446  1.00 62.29           C  
ATOM   2784  CB  ASP A 340      27.093  18.464  -9.345  1.00 62.29           C  
ATOM   2785  O   ASP A 340      29.559  19.990  -8.670  1.00 62.29           O  
ATOM   2786  CG  ASP A 340      25.777  18.330 -10.091  1.00 62.29           C  
ATOM   2787  OD1 ASP A 340      25.607  18.976 -11.148  1.00 62.29           O  
ATOM   2788  OD2 ASP A 340      24.902  17.574  -9.617  1.00 62.29           O  
ATOM   2789  N   MET A 341      30.541  18.151  -9.480  1.00 71.54           N  
ATOM   2790  CA  MET A 341      31.819  18.417  -8.826  1.00 71.54           C  
ATOM   2791  C   MET A 341      32.662  19.384  -9.652  1.00 71.54           C  
ATOM   2792  CB  MET A 341      32.589  17.115  -8.598  1.00 71.54           C  
ATOM   2793  O   MET A 341      32.909  19.143 -10.835  1.00 71.54           O  
ATOM   2794  CG  MET A 341      33.628  17.203  -7.492  1.00 71.54           C  
ATOM   2795  SD  MET A 341      34.401  15.580  -7.123  1.00 71.54           S  
ATOM   2796  CE  MET A 341      34.803  15.808  -5.369  1.00 71.54           C  
ATOM   2797  N   SER A 342      32.823  20.577  -9.056  1.00 79.14           N  
ATOM   2798  CA  SER A 342      33.593  21.597  -9.760  1.00 79.14           C  
ATOM   2799  C   SER A 342      35.042  21.162  -9.951  1.00 79.14           C  
ATOM   2800  CB  SER A 342      33.546  22.924  -9.001  1.00 79.14           C  
ATOM   2801  O   SER A 342      35.571  20.382  -9.157  1.00 79.14           O  
ATOM   2802  OG  SER A 342      34.316  22.852  -7.813  1.00 79.14           O  
ATOM   2803  N   GLN A 343      35.522  21.421 -11.119  1.00 79.55           N  
ATOM   2804  CA  GLN A 343      36.940  21.193 -11.373  1.00 79.55           C  
ATOM   2805  C   GLN A 343      37.798  21.734 -10.233  1.00 79.55           C  
ATOM   2806  CB  GLN A 343      37.359  21.837 -12.696  1.00 79.55           C  
ATOM   2807  O   GLN A 343      38.799  21.121  -9.857  1.00 79.55           O  
ATOM   2808  CG  GLN A 343      38.716  21.370 -13.205  1.00 79.55           C  
ATOM   2809  CD  GLN A 343      38.774  19.870 -13.429  1.00 79.55           C  
ATOM   2810  NE2 GLN A 343      39.839  19.239 -12.945  1.00 79.55           N  
ATOM   2811  OE1 GLN A 343      37.870  19.283 -14.031  1.00 79.55           O  
ATOM   2812  N   GLU A 344      37.399  22.753  -9.592  1.00 86.40           N  
ATOM   2813  CA  GLU A 344      38.098  23.373  -8.470  1.00 86.40           C  
ATOM   2814  C   GLU A 344      38.155  22.434  -7.268  1.00 86.40           C  
ATOM   2815  CB  GLU A 344      37.424  24.690  -8.077  1.00 86.40           C  
ATOM   2816  O   GLU A 344      39.204  22.288  -6.638  1.00 86.40           O  
ATOM   2817  CG  GLU A 344      38.287  25.585  -7.200  1.00 86.40           C  
ATOM   2818  CD  GLU A 344      37.636  26.921  -6.882  1.00 86.40           C  
ATOM   2819  OE1 GLU A 344      38.259  27.748  -6.179  1.00 86.40           O  
ATOM   2820  OE2 GLU A 344      36.492  27.143  -7.340  1.00 86.40           O  
ATOM   2821  N   ASP A 345      37.126  21.889  -6.911  1.00 82.53           N  
ATOM   2822  CA  ASP A 345      37.030  20.943  -5.804  1.00 82.53           C  
ATOM   2823  C   ASP A 345      37.877  19.700  -6.068  1.00 82.53           C  
ATOM   2824  CB  ASP A 345      35.572  20.544  -5.562  1.00 82.53           C  
ATOM   2825  O   ASP A 345      38.552  19.199  -5.167  1.00 82.53           O  
ATOM   2826  CG  ASP A 345      34.766  21.632  -4.875  1.00 82.53           C  
ATOM   2827  OD1 ASP A 345      35.367  22.575  -4.315  1.00 82.53           O  
ATOM   2828  OD2 ASP A 345      33.519  21.544  -4.890  1.00 82.53           O  
ATOM   2829  N   MET A 346      37.899  19.226  -7.341  1.00 81.60           N  
ATOM   2830  CA  MET A 346      38.704  18.081  -7.757  1.00 81.60           C  
ATOM   2831  C   MET A 346      40.192  18.397  -7.655  1.00 81.60           C  
ATOM   2832  CB  MET A 346      38.353  17.667  -9.187  1.00 81.60           C  
ATOM   2833  O   MET A 346      40.979  17.563  -7.202  1.00 81.60           O  
ATOM   2834  CG  MET A 346      36.967  17.058  -9.327  1.00 81.60           C  
ATOM   2835  SD  MET A 346      36.562  16.623 -11.063  1.00 81.60           S  
ATOM   2836  CE  MET A 346      38.120  15.842 -11.568  1.00 81.60           C  
ATOM   2837  N   ASP A 347      40.479  19.661  -8.012  1.00 84.74           N  
ATOM   2838  CA  ASP A 347      41.866  20.117  -8.002  1.00 84.74           C  
ATOM   2839  C   ASP A 347      42.372  20.302  -6.573  1.00 84.74           C  
ATOM   2840  CB  ASP A 347      42.006  21.425  -8.783  1.00 84.74           C  
ATOM   2841  O   ASP A 347      43.563  20.132  -6.304  1.00 84.74           O  
ATOM   2842  CG  ASP A 347      41.804  21.248 -10.277  1.00 84.74           C  
ATOM   2843  OD1 ASP A 347      41.860  20.100 -10.769  1.00 84.74           O  
ATOM   2844  OD2 ASP A 347      41.588  22.266 -10.971  1.00 84.74           O  
ATOM   2845  N   GLU A 348      41.552  20.568  -5.628  1.00 86.88           N  
ATOM   2846  CA  GLU A 348      41.903  20.859  -4.242  1.00 86.88           C  
ATOM   2847  C   GLU A 348      41.935  19.586  -3.401  1.00 86.88           C  
ATOM   2848  CB  GLU A 348      40.918  21.864  -3.638  1.00 86.88           C  
ATOM   2849  O   GLU A 348      42.400  19.602  -2.260  1.00 86.88           O  
ATOM   2850  CG  GLU A 348      41.111  23.289  -4.134  1.00 86.88           C  
ATOM   2851  CD  GLU A 348      40.150  24.281  -3.499  1.00 86.88           C  
ATOM   2852  OE1 GLU A 348      40.061  25.434  -3.981  1.00 86.88           O  
ATOM   2853  OE2 GLU A 348      39.482  23.904  -2.511  1.00 86.88           O  
ATOM   2854  N   ALA A 349      41.463  18.547  -3.979  1.00 85.04           N  
ATOM   2855  CA  ALA A 349      41.393  17.304  -3.215  1.00 85.04           C  
ATOM   2856  C   ALA A 349      42.786  16.728  -2.976  1.00 85.04           C  
ATOM   2857  CB  ALA A 349      40.517  16.284  -3.938  1.00 85.04           C  
ATOM   2858  O   ALA A 349      43.647  16.781  -3.858  1.00 85.04           O  
ATOM   2859  N   GLN A 350      43.181  16.578  -1.746  1.00 87.18           N  
ATOM   2860  CA  GLN A 350      44.427  15.913  -1.382  1.00 87.18           C  
ATOM   2861  C   GLN A 350      44.354  14.415  -1.664  1.00 87.18           C  
ATOM   2862  CB  GLN A 350      44.753  16.154   0.093  1.00 87.18           C  
ATOM   2863  O   GLN A 350      43.445  13.732  -1.186  1.00 87.18           O  
ATOM   2864  CG  GLN A 350      46.205  15.872   0.456  1.00 87.18           C  
ATOM   2865  CD  GLN A 350      46.537  16.251   1.887  1.00 87.18           C  
ATOM   2866  NE2 GLN A 350      47.826  16.368   2.185  1.00 87.18           N  
ATOM   2867  OE1 GLN A 350      45.642  16.438   2.717  1.00 87.18           O  
ATOM   2868  N   VAL A 351      45.172  13.973  -2.666  1.00 80.38           N  
ATOM   2869  CA  VAL A 351      45.183  12.566  -3.052  1.00 80.38           C  
ATOM   2870  C   VAL A 351      46.414  11.878  -2.466  1.00 80.38           C  
ATOM   2871  CB  VAL A 351      45.159  12.398  -4.588  1.00 80.38           C  
ATOM   2872  O   VAL A 351      47.543  12.328  -2.677  1.00 80.38           O  
ATOM   2873  CG1 VAL A 351      45.111  10.919  -4.969  1.00 80.38           C  
ATOM   2874  CG2 VAL A 351      43.970  13.146  -5.187  1.00 80.38           C  
ATOM   2875  N   ILE A 352      46.285  11.014  -1.488  1.00 84.01           N  
ATOM   2876  CA  ILE A 352      47.374  10.292  -0.840  1.00 84.01           C  
ATOM   2877  C   ILE A 352      47.661   8.999  -1.600  1.00 84.01           C  
ATOM   2878  CB  ILE A 352      47.046   9.982   0.638  1.00 84.01           C  
ATOM   2879  O   ILE A 352      46.736   8.318  -2.051  1.00 84.01           O  
ATOM   2880  CG1 ILE A 352      46.720  11.275   1.395  1.00 84.01           C  
ATOM   2881  CG2 ILE A 352      48.207   9.236   1.304  1.00 84.01           C  
ATOM   2882  CD1 ILE A 352      46.192  11.051   2.805  1.00 84.01           C  
ATOM   2883  N   ASN A 353      48.920   8.652  -2.137  1.00 72.87           N  
ATOM   2884  CA  ASN A 353      49.441   7.484  -2.838  1.00 72.87           C  
ATOM   2885  C   ASN A 353      49.148   7.551  -4.334  1.00 72.87           C  
ATOM   2886  CB  ASN A 353      48.863   6.198  -2.242  1.00 72.87           C  
ATOM   2887  O   ASN A 353      48.609   6.604  -4.909  1.00 72.87           O  
ATOM   2888  CG  ASN A 353      49.300   5.973  -0.808  1.00 72.87           C  
ATOM   2889  ND2 ASN A 353      48.404   5.427   0.006  1.00 72.87           N  
ATOM   2890  OD1 ASN A 353      50.433   6.287  -0.434  1.00 72.87           O  
ATOM   2891  N   LYS A 354      49.345   8.660  -4.991  1.00 78.08           N  
ATOM   2892  CA  LYS A 354      49.118   8.875  -6.417  1.00 78.08           C  
ATOM   2893  C   LYS A 354      50.043   8.001  -7.259  1.00 78.08           C  
ATOM   2894  CB  LYS A 354      49.317  10.348  -6.777  1.00 78.08           C  
ATOM   2895  O   LYS A 354      51.197   7.774  -6.890  1.00 78.08           O  
ATOM   2896  CG  LYS A 354      48.339  10.868  -7.820  1.00 78.08           C  
ATOM   2897  CD  LYS A 354      48.531  12.358  -8.072  1.00 78.08           C  
ATOM   2898  CE  LYS A 354      47.574  12.874  -9.138  1.00 78.08           C  
ATOM   2899  NZ  LYS A 354      47.731  14.342  -9.360  1.00 78.08           N  
ATOM   2900  N   LYS A 355      49.503   7.096  -8.171  1.00 65.63           N  
ATOM   2901  CA  LYS A 355      50.279   6.258  -9.080  1.00 65.63           C  
ATOM   2902  C   LYS A 355      51.342   7.074  -9.809  1.00 65.63           C  
ATOM   2903  CB  LYS A 355      49.361   5.571 -10.092  1.00 65.63           C  
ATOM   2904  O   LYS A 355      51.050   8.143 -10.349  1.00 65.63           O  
ATOM   2905  CG  LYS A 355      49.926   4.278 -10.662  1.00 65.63           C  
ATOM   2906  CD  LYS A 355      48.959   3.631 -11.646  1.00 65.63           C  
ATOM   2907  CE  LYS A 355      49.537   2.354 -12.241  1.00 65.63           C  
ATOM   2908  NZ  LYS A 355      48.582   1.703 -13.187  1.00 65.63           N  
ATOM   2909  N   VAL A 356      52.639   6.943  -9.448  1.00 66.12           N  
ATOM   2910  CA  VAL A 356      53.755   7.655 -10.063  1.00 66.12           C  
ATOM   2911  C   VAL A 356      54.007   7.108 -11.466  1.00 66.12           C  
ATOM   2912  CB  VAL A 356      55.038   7.545  -9.210  1.00 66.12           C  
ATOM   2913  O   VAL A 356      54.120   5.894 -11.655  1.00 66.12           O  
ATOM   2914  CG1 VAL A 356      56.162   8.384  -9.814  1.00 66.12           C  
ATOM   2915  CG2 VAL A 356      54.760   7.976  -7.771  1.00 66.12           C  
ATOM   2916  N   THR A 357      53.472   7.537 -12.507  1.00 60.70           N  
ATOM   2917  CA  THR A 357      53.843   7.143 -13.862  1.00 60.70           C  
ATOM   2918  C   THR A 357      55.301   7.492 -14.146  1.00 60.70           C  
ATOM   2919  CB  THR A 357      52.938   7.819 -14.908  1.00 60.70           C  
ATOM   2920  O   THR A 357      55.800   8.522 -13.688  1.00 60.70           O  
ATOM   2921  CG2 THR A 357      51.718   6.957 -15.219  1.00 60.70           C  
ATOM   2922  OG1 THR A 357      52.498   9.086 -14.403  1.00 60.70           O  
TER    2923      THR A 357                                                      
ENDMDL                                                                          
END                                                                             
