# Supplementary material for: Evolution of Linoleic Acid Biosynthesis Paved the Way for Ecological Success of Termites
Source: Mol Biol Evol. 2023 Apr 12;40(4):msad087. doi: 10.1093/molbev/msad087 (PMC10139705; doi:10.1093/molbev/msad087)
Supplement: msad087_Supplementary_Data [file msad087_supplementary_data.zip › SUPPLEMENTARY ARCHIVE/Prorhinotermes/PsimFAD-A1b_da97a.a3m]

#357	1
>101
MAPNVTSSPTEVLCTPETTLHSSNEIKDGIEKPALKYRREIVWPNVVMHIYLNLAALYGAYMMLTSAKLLTGLWAFILYEGGILGITAGAHRLWSHRAYRATWQLRLILMLLQTLAFQMSVHEWVRNHRVHHKNSDTDADPHNVRRGFFFTHYGWMLVRKHPAVKEKGKKIDWSDLDADALLVFQKRYYIILMPVLCFLIPSAVPVYLWGETWTNAYHIAAVLRQVVTLHMTLITNSITHWPDTWRKRPYDKNIFPSENFMVSLLTLGEGWHNFHHVFPWDYKTAEIGGNRINPTTRFIDFCARIGWAYDLKTVPMSVVKRRIERTGDGTHEIWGWGDKDMSTRDKSLVEVVNQEAK
>A0A067QT59	479	0.651	4.410E-148	0	356	357	15	370	371
MAPNITSSPTGVLFEDdiVETVAVPSIESKNDAKPPEKYRRQIVWRNVILFAYLHLAAVYGAYLMLTSAKIITSIWAILLYQAGGLGITAGAHRLWAHRAYKAKWPLRLILMLFNTLAFQNHVHEWARDHRVHHKFSETDADPHDARRGFFFSHVGWLLVRKHPDVKEKGKGIDMSDLDTDPLLMFQKKYYLIMMPILCFLIPTMVPVYLWGESWTNAWFVVAMFRYTFTLNMTWLVNSAAH---MWGSQPYDKYINPAENLSVAVLALGEGWHNYHHVFPWDYKTAELGNYRANLTTAFIDFFSRIGWAYDLKTVPMSMVKRRVERTGDGSHEVWGWGDKDMSQDDMDQAQVINNKSK
>A0A2J7Q458	478	0.610	1.133E-147	0	356	357	0	355	356
MAPNITTSPTGVLFENdiETVVAPSVEKKNDNAKPREKYRRKLVWRNIILFVYLHLAAVYGAYLMLASAKILTAVFATLLYIAGGFGVTAGAHRLWAHRAYKAKWPLRVILMIFNTLAFQNHIYEWARDHRVHHKYSETDADPHNATRGFFFSHVGWLLVRKHPDVKEKGKTLDMSDLDADPVVMFQKKYYLIIMPILCFILPTVIPVYLWGETWKNAWFVVAMFRYTFTLNITWLVNSAAH---MWGNHPYDRFINPAENVSVAVFALGEGWHNYHHVFPWDYKTAELGNYHTNMTTALIDFFSRIGWAYDLKTVPMSMVKRRVERTGDGSHEIWGWGDKDMSREDMDEAQVINKKSK
>A0A482E8C3	476	0.577	3.990E-147	0	354	357	0	356	359
MAPSTASTPTGVLFEddPVEQLEArlhNDHEQISPPKPAKEYRRRLVWRNIILFVYLHLAALYGAYLALTSAKLLTDIWAFLLYQATGLGITAGAHRLWAHRSYKAKWPLRVILVIFNTIAFQNHVYEWARDHRVHHKYTETNADPHNAKRGFFFSHIGWLLCRKHPDVIEKGKGIDMSDLEQDPIVVFQRKYYLILMPLFCFIIPTVVPVYCWGETWINAWFIAAMFRYTFTLNMTWLVNSAAH---MWGDRPYDKYINPSENKGVSMMALGEGWHNYHHVFPWDYKTSELGDYSANTTTAFIDFFSKLGWAYDLKTVSPEMIKKRAERTGDGSHPVWGWGDKDIPSEDIQEAVVINKK--
>A0A6L2PHY9	476	0.639	5.466E-147	0	354	357	0	354	926
MAPNLTSSPTGVLFEDdivETVAVPSVEPKNHDSKPPQKYRRQIVWRNVMLFVYLHVAAVYGAYLMLTSAKIITTVWAILLYQAGGLGITAGAHRLWAHRAYKAKWPLRLILVIFNTLAFQNHVCEWARDHRVHHKFSETDADPHNATRGFFFSHMGWLLVRKHPDVKVKGKAIDMSDLEADPLLKFQKKYYLILMPILCFVIPTFVPVYLWSETWSNAWFVVAMFRYAFTLNMTWLVNSAAH---IWGTRPYDKYINPAENLGVAVFALGEGWHNYHHVFPWDYKTAELGNYRANLTTAFIDFFSRIGWAYDLKTVPLSMVQRRVERTGDGSHEVWGWGDKDMSQEDMDEAQVINKK--
>Q9BH41	474	0.592	1.924E-146	0	350	357	0	352	359
MAPNITSAPTGVLFEGDTIGpaakDQQAEVNaPEAKKPREPYRRQIVWRNVILFIYLHLAALYGAYLAFTSAKIATTIFAIILYQVSGVGITGGAHRLWAHRSYKAKWPLRVILMLCNTLAFQNHIYEWARDHRVHHKFSETDADPHNATRGFFFSHVGWLLVRKHPDVKEKGKGIDMHDLEQDKIVMFQKKYYLILMPIVCFLIPTTIPVYMWNETWSNAWFVATLFRYTFTLNMTWLVNSAAH---MWGSQPYDKYINPAENLGVALGAMGEGWHNYHHVFPWDYKAAELGNYRANFTTAFIDFFARIGWAYDLKTVPVSMIQRRVERTGDGSHEVWGWGDKDMPQEDIDGAVI------
>A0A2J7RI79	473	0.842	6.774E-146	0	354	357	0	354	357
MAPNVTTSPTEVSCTSDTTLLSSNELKSDATKPCLKYRREIVWPNVVMHAYLNLAALYGAYLMLTSAKILTGIWAFILYEGGILGITAGAHRLWSHRAYKAKWPMRLVLMLLHTLAFQTSVHEWVRNHRVHHKNSDTDADPHNVHRGFFFTHYGWMLLRKHPAVKEKGKQIDTSDLDTDPFLIFQKRYYIIIMPLLCFLIPSAVPVYFWGDTWTNAYHIAAVLRQVITLHMTLITNSVTHWPGTWKKRPYDKNICPSENFLVSLLTLGEGWHNFHHVFPWDYKTSEIGNNRINPTTHFIDFCARIGWAYELKTVPMSMVRKRIERTGDGTHEIWGWGDTDMTIKDRNLAEVINKE--
>UPI00063EF2D8	467	0.580	5.544E-144	0	352	357	0	345	351
MAPNVTSAPTGVLFEGE-TLDPQ-IIEESKEKP--KYVRRIVWRNVLAFSYLHLAALYGVYLLFTSAKLATTMFAILLYQLSGLGITAGAHRLWAHRSYKAKWPLQLLLVILNTIAFQDAAIDWSRDHRVHHKFSETNADPHNAKRGFFFSHMGWLLCRKHPEVKEKGKNIDLSDLESDPILAFQKKYYIILMPLLCFILPTIIPVMCWDETWTNAYFIPTILRYAFTLNMTWLVNSAAH---MFGNKPYDRYINPSENKGVAIFAFGEGWHNYHHVFPWDYKTSEFGHYSTNFTTAFIDFFAKIGWAYDLKTVSEEMIRKRVERTGDGSHELWGWGDKDQTQEERDAAIVTH----
>UPI0010FB29A7	466	0.572	1.951E-143	0	352	357	0	346	353
MAPNIISTPTGVLFEDE-TL-TEPQVKEEVTEKS-KYIRRIVWRNVGVFSYLHLGALYGLYLCFTSAKLATIVFAIVLYQVTGIGITAGAHRLWAHRSYKAKWPLQLLLMIFNTIAFQDAAIDWARDHRVHHKFSETDADPHNAKRGFFFAHVGWLLCRKHPEVKEKGKGIDLSDLESDPILAFQKKYYTVLMPLMCFILPTIIPVVCWNETWMNAYFIPTVLRYVFTLNMTWLVNSAAH---LFGNKPYDKYINPSENKSVALLALGEGWHNYHHVFPWDYKTAEFGNYRFNFTTAFIDFFAKIGWAYDLKSVSEDMVKKRVKRTGDGSHELWGWGDKDQTQEERDDATITH----
>UPI000DBEED8D	465	0.557	3.661E-143	0	356	357	0	347	350
MAPNITRAPTEVFFE-EET---VAELQPIEKKP--KYVSRIVWRNVVIFSYLHIASLYGIYLAFTSAKWATVIFAFFLYQMTGLGITAGAHRLWAHRSYKAKWPLRLLLVILNTIAFQDAAIDWARDHRVHHKFSETDADPHNSNRGFFFAHVGWLLLRKHPDVKEKGKVIDISDLKSDPILMFQKKYYALLMPLMCFILPTVIPVVCWNETWTNAYFIPTILRYIFTLNVTWLVNSAAHF---FGNKPYDKYINPSQNKSVAIMALGEGWHNYHHVFPWDYKTSEYGNYTFNITTAFIDFFAKIGWAYDLKSTSEDMVKKRVERTGDGSHDLWGWGDKDQTQEERDQVMMTYSSAK
>A0A4S2KYN6	464	0.571	6.869E-143	0	356	357	0	350	353
MAPNITSTPTGVLFEGE-TLPEPQLIEESKEKP--KYVRSIVWRNVVIFSFLHLGALYGAYLTFTSAKWATVFFAILLYQLTGFGITAGAHRLWAHRSYKAKWPLQVLLVILNTIAFQDAAIDWARDHRVHHKYSETDADPHNATRGFFFSHVGWLLCRKHPEVKEKGKGIDLSDLESDPILAFQKKYYFILMPFLCFVLPTVIPVLCWNETWTNAYFIPTVFRYIFTLNMTWLVNSAAH---LFGNKPYDRFINPSENKGVAMFALGEGWHNYHHVFPWDYKTAELGNYKLNFTTAFIDFFAKIGWAYDLKSVSEDMVRKRVERTGDGSHELWGWGDKDQTQEERDEAIVTHHHTK
>A0A6I9W9Z2	464	0.575	6.869E-143	0	350	357	0	345	354
MAPNIISSPTGILYEGETLADSQLIAEETKEKP--KYVRRIVWRNVAIFSFLHLGSLYGIYLSFTSAKLMTVIFAFLLYQLSGLGITAGAHRLWAHRSYKAKWPLQLLLVIMNTIAFQDAAIDWARDHRVHHKYSETDADPHNATRGFFFSHIGWLLCRKHPEVREKGKRIDLSDLESDPILAFQKKYYVILMPLLCFILPTVIPVVCWNETWTNAYFIPTVLRYIFTLNMTWLVNSAAH---LFGNKPYDKYINPSENKGVAIFALGEGWHNYHHVFPWDYKTAELGNYRFNFTTAFIEFFAKIGWAYDLKSVSEEIVRKRVERTGDGSHELWGWGDKDQTQEERDEAIV------
>A0A8D8W6T7	464	0.547	6.869E-143	0	352	357	0	363	368
MAPNTTSAPTGVLFEddspdslsPSVTRTDTIEKQKAAAAPTKEYKLQLVWRNVILFVYLHLAALYGAYLLVTSAKWPTVIWATLLYQASGLGITAGAHRLWAHRSYKAKWPLRVILVIFNTIAFENHVYEWARDHRVHHKYSETNADPHNAKRGFFFSHMGWLMCKKHPDVIEKGQGIDLTDLKQDKLLMFQKKYYMILMPIFCFLIPTLVPALVWGETWKNSWFVATMFRYTFTLNMTWLVNSAAH---MWGQRPYDKYINPSENLGVAVFALGEGWHNYHHVFPWDYKTAELGNYRANLTTGFIDFFAKLGWAYDLKTVSHQMISTRVKRTGDGTHEhsheggVWGWGDKDMSQEDKDVAITTH----
>UPI0009953342	463	0.576	1.289E-142	0	353	357	2	348	353
MAPNVTSTPTGVLFEGETV--AEPLIEESKEKP--KYVRSIVWRNVLIFAYLHLGALYGVYLAITSAKLATVIFAYFLYQFSGFGITAGAHRLWAHRSYKAKWPLQLLLVIMNTVAFQDAAIDWARDHRVHHKYSETNADPHNARRGFFFSHVGWLLCKKHPEVKEKGKGIDLSDLESDPILAFQKKYYIVLMPLLCFILPTVIPVVCWNETWMNAYFIPTVLRYIFTLNMTWLVNSAAH---LFGNKPYDRYINPSENTGVAIFALGEGWHNYHHVFPWDYKTAELGNYRLNFTTAFIDFFARIGWAYDLKSVSEDMVRKRVERTGDGSHELWGWGDKDQTQEERDDAIVTHR---
>UPI001143C8CD	463	0.577	1.765E-142	0	352	357	0	345	352
MAPNITSTPTGVLFEGETV--AEPQLEEPKETP--KYVRRIVWRNVAIFAFLHLGALYGVYLSFTSAKLATVIFAIFLYQCSGFGITAGAHRLWAHRSYKAKWPLQLLLMILNTIAFQDAAIDWARDHRVHHKYSETDADPHNAKRGFFFSHVGWLLCKKHPEVKEKGKGIDLSDLESDPILAFQKRYYIMLMPLLCFILPTIIPVVCWNETWTNAYFIPTVFRYIFTLNMTWLVNSAAH---LFGNKPYDKFINPSENKSVAFFALGEGWHNYHHVFPWDYKTAEFGKYSLNFTTAFIDFFAKIGWAYDLKSVSEDMVKKRVERTGDGSHELWGWGDKDQTQEEKDEAIVTH----
>UPI001ED87BA7	463	0.587	1.765E-142	0	354	357	0	353	355
MAPNVT-SPTGVLFE-EdmaETPTTETKEEAKEIRPiNFEFKAKIVWRNVILFAYLHLAALYGCYLMFTSAKLLTVIWAFLLFQGGGLGITAGAHRLWSHRSYKAKWPLRLILIVLNTLAFQNSAYEWSRDHRVHHKYSETDADPHNAKRGFFFSHVGWLLCRKHPSVKEKGKGIDLSDLEEDSLLMFQKKYYIPLMIVACFLVPTLVPIYLWNESFTCSWFVATLFRYAFTLNATWLVNSAAHF---WGNKPYDKSINPAQNPGVAMVALGEGWHNYHHVFPWDYKTAELGNYRTNITTAFIDFFAWLGWAYDLKTVPSSLIERRVKRTGDGSHEIWGWNDKDLPEEDKREAEILAKK--
>UPI000D624AC3	463	0.595	1.765E-142	0	352	357	6	356	362
MAPNITSAPTGVLFEDETldeNATRQTAEQISKEKP--KYVRRIVWRNVIIFAYLHLASLYGIYLAITSAKLMTLIFAFALYQCSGLGITAGAHRLWAHRSYKAKWQLRLILTVFNTLAFQDSAIDWARDHRVHHKYSETDADPHNAKRGFFFAHVGWLLCRKHPDVKEKGEGIDMSDLESDPILAFQRKYYIYLMPVICFMLPTVIPVYLWNETWTNAYFIPAILRYTFTLNMTWLVNSAAH---LFGGKPYDKFINPAENKSVAIVALGEGWHNYHHVFPWDYKTAELGNYRYNLTTAFIDFFARIGWAYDLKSVSSDMVRRRVERTGDGSHEVWGWGDKDQPQEEKDGAIITH----
>E9IYP9	462	0.565	2.418E-142	0	356	357	0	350	353
MAPNITSTPTGVLFEDETLAesQVVEEL-----KSKTKYVRRIVWRNVIIFSFLHLGALFGVYLLFTSAKFATILFAIFLYQISGLGITAGAHRLWAHRSYKAKWPLQLLLVIMNTVAFQDAAVDWARDHRVHHKYTETDADPHNAKRGFFFAHMGWLLCRKHPDVKEKGKGIDLSDLESDPILAFQKKYYIILMPLFCFILPTVIPVMFWGETWTNAYFIPTVLRYVFTLNMTWLVNSAAH---LFGNKPYDRHINPAENKGVAMFALGEGWHNYHHVFPWDYKTAELGNYRLNFTTAFIDFFAKIGWAYDLKTVSEETIKKRVERTGDGSHELWGWGDKDQTQEERDAAIVTHHHTK
>UPI0006C9B921	462	0.559	3.312E-142	0	354	357	0	353	356
MAPNITSAPTGVLFEGEnPDETQRPELVNGKiinEKK--EYKLQLVWRNIILFAVLHTGALYGVYLAFTSAKIATTIFAFLLYQISGFGITAGAHRLWAHRSYKATWQLRLLLVIFNTLAFQDSAIDWARDHRMHHKYSETDADPHNATRGFFFSHVGWLLCRKHPQVREKGKGLDMSDLYSDPILHFQKKYYIYLMPIVCFVIPMLIPVYLWNETWTNAYFIPTILRYTFTLNMTWLVNSAAH---LFGNKPYDKFINPAQNRGVAIFALGEGWHNYHHVFPWDYKTSELGTYGFNFTTAFIDFFSRIGWAYDLKTVSMDMVKKRVERTGDGSHELWGWGDKDQTQEDRESAVIINHK--
>UPI00130403C4	462	0.555	3.312E-142	0	352	357	24	368	375
MAPNITSTPTGVIYEGE----KVDE-SSQIEQPKKKFVRQIVWRNVVIFVYLHLAAIYGLYLALTSAKILTSLFALLLYMGSGLGITAGAHRLWSHKSYKAKMPLEFFLMLMNTIAFQNSAIEWARDHRLHHKYSETDADPHNAKRGFFFAHVGWLLCKKHPDISEKGRGIDISDLMNNRILSFQKKYYMILMPIMCFVLPTVIPALCWNESWSNAYFISGVLRYIFTLNCTWLVNSAAH---LFGNKPYDRYINPAENKGVALTAFGEGWHNYHHVFPWDYKTAELGNYRFNITTAFIDLCAKLGLAYDLKVIPVDMVKKRVERTGDGSHELWGWGDKDQTQEDRNQTMVIH----
>A0A154PEW1	462	0.572	4.536E-142	0	352	357	0	344	351
MAPNITNTPTGVLYEDDTI-----EGPALINSPKTKYERRIVWRNVIFFTYLHLGAVYGLYLIFTSAKLLTTMFAFLLYLGSGIGITAGAHRLWAHRSYKAKWPLQLFLTILNTIAFQDAAIDWARDHRLHHKYSETDADPHNAKRGFFFSHVGWLLCRKHPDIREKGKGLDISDLTSNPILAFQKKYYKILMPIMCFAMPTVVPVVCWGETWTNAYFIPAVLRYVFTLNVTWLVNSAAH---LFGNKPYDRFINPSENKGVALTAFGEGWHNYHHVFPWDYKTSELGGYRFNITTAFIDFWAKLGLAYDLKVVPINVVEKRVERTGDGSHELWGWGDKDQTKEDREQTLVMH----
>A0A232EJP1	461	0.559	6.213E-142	0	356	357	391	746	748
MAPNITSVPTGVLFEDEmvENLHTSQHPSKEQQKNDKVYKLQIVWRNVIIFVFLHIGALYGVYLAITSAKIVTTLFAFLLYQLSGFGITAGAHRLWAHRSYKATWQLRLLLCIFNTLAFQDSAIDWARDHRMHHKYSETDADPHNATRGFFFAHVGWLLCRKHPEIKRKGPTLDLSDLKSDPILAFQKKYYLYLMPLVCFVIPTVIPVYFWNETWTNAYFIPTILRYAFTLNMTWLVNSAAH---MFGTKPYDKSINPVQNKGVAIMALGEGWHNYHHVFPWDYKTAELGNYTYNFTTAFIDFFSRIGWAYDLKTVSMDVVQKRVQRTGDGTHELWGWGDKDQTQEERDQAIILNHAKK
>B8ZX60	461	0.558	8.510E-142	0	352	357	0	345	351
MAPNITSSPTGVLFEGE-TLDESSRVIDA---PKTKYKRQIVWRNVIIFAYLHIGAVYGLYLALTSAKWATLLFALCLHLFSALGITAGAHRLWAHRSYKAKWPLQLFLMIGNTIAFQDAAIDWARDHRLHHKYSETNADPHNAKRGFFFAHVGWLLCRKHPDIRAKGKGIDLSDLKNNPILSFQKKYYAILMPLLCFIVPTLIPVYCWDESWGNAYFVPTVLRYVYTLNMTWLVNSAAH---MFGNKPYDKYINPVENKMVAITALGEGWHNYHHVFPWDYKTAELGNYKVNITTLFIDACSKLGLAYDMKIVPQDLVRKRVERTGDGSHNVWGWGDKDQTQQDRDVTMVVN----
>B7VF76	461	0.549	8.510E-142	0	352	357	0	345	351
MAPNITSSPTGVLFEGET----LEETSRVIDAPKTKFKTQIVWRNVIIFTYLHISAVYGLYLAFTSAKWATLLFAFFLHVYSALGITAGAHRLWAHRSYKAKWPMQLILIIGNTIAFQDSAIDWARDHRLHHKYSETNADPHNAKRGFFFAHIGWLLCKKHPDIRAKGKGIDMSDLKNNPILTFQKKYYTILMPLLCFIVPTMIPVYCWNETWGNGYFIPAILRYVYTLNMTWLVNSAAH---MFGNKPYDKYINPVENKMVAITALGEGWHNYHHVFPWDYKTAELGNYKVNVTTLFIDVCSKLGLAYDMKIVPQDLVQKRVERTGDGSHNVWGWGDKDQTQQDRDVTMVVN----
>A0A026W4N9	460	0.574	1.166E-141	0	356	357	0	348	351
MAPNITSTPTGVLFEGESLSEPTEELK---EEP--KYVRSIVWKNVVIFSYLHLGAIYGIYLAFTSAKLATTIFAIFLYQFSGFGITAGAHRLWAHRSYKAKWPLQILLMIMNTIAFQDAAIDWARDHRVHHKYSETDADPHNATRGFFFSHIGWLLCRKHPQVREKGKRIDLSDLESDPILAFQKKYYIILMPLLCFILPTIIPVVCWNETWTNAYFIPTVLRYIFTLNMTWLVNSAAH---LFGNKPYDKYINPSENKGVALFALGEGWHNYHHVFPWDYKSSEFGNYRLNMTTAFIDFFARIGWAYDLKSVSEDIVMKRVERTGDGSHEVWGWGDKDQTQEERNQAIVTHHHTK
>UPI001C9AAEC9	460	0.557	2.187E-141	0	356	357	7	355	358
MAPNVTSAPTGVLFEGE-SLDQTTTTEPSKEK----YQRHIVWRNVLVFGYLHLAAVYGLFLVFTSAKLLTSLFAFALYLCGGLGITAGAHRLWSHKSYKAKWPLQVLLIIFNTIAFQDAALDWARDHRLHHKYSETNADPHNAKRGFFFAHVGWLLCKKHPDIKEKGKGIDLSDLKSNPVLRFQKRYYKILMPLMCFVMPTIVPVYCWNETWSNAYFVSTIMRYVFTLNVTWLVNSAAH---LFGNKPYDRFINPSENKGVAFTAFGEGWHNYHHVFPWDYKTSELGGYKYNITTAFIDFAAKLGLAYDLKMIPKDMVQKRVERTGDGTHELWGWGDKDQSQEDRDQTLVINSQKK
>A0A833W4C9	459	0.536	2.995E-141	0	354	357	0	349	350
MAPNITNSPTGVLFEGET----LEEI-PGLSEPKKKIKKQIVWQNVIIFLYLHLGAVYGLYLVLTSAKIVTTLFALFLYLVSGLGVTAGAHRLWSHRSYKAKWPLQVLLTIFNTIAFQDAAIDWARDHRLHHKYSETDADPHNAKNGFFFAHVGWLLCRKHPDIAKKGKGLDLSDLRNNPILMFQKKYYMYLMPLFCFILPTVIPVYYWNETWVNAYFVPTILRYVFTLNMTWLVNSAAH---LFGNKPYDRYINPAENKMVALTAFGEGWHNYHHVFPWDYKTAELGNYRFNITTAFIDLCAKLGLAYDLKIVPKDVVHKRVQRTGDGSHNsvnLWGWGDKDQTKQDLDVTMVLKKE--
>A0A6L2Q648	458	0.853	1.054E-140	0	355	357	0	334	336
MAPNVTSSPTEVLCTAESTLPASNEVRSEEEKPTLKYRREIVWPNVVMHIYLNSAALYGG---------------------GILGITAGVHRLWSHRAYRATWQLRLILMLLHTLAFQTSAHEWVRNHRVHHKHSDTDADPHNVRRGFFFTHYGWMLVRKHPAVKEKGKQIDCSDIDADPFLVFQKRYYIILMPILCFLIPTAVPVYLWGETWTNAYHIAAVLRQVVTLHMTLITNSITHWPDTWRKRPYDKNIYPSENFMVSLLTLGEGWHNFHHVFPWDYKTAEIGGNRINPTTRFIDWCARIGWAYDLKTVPMSVVKRRIERTGDGTHEIWGWGDKDMTMRDKDLVEVINKEA-
>A0A7R9NY35	458	0.589	1.054E-140	0	355	357	70	427	429
MAPNVTSTPANVLFnegkeVPVvehlPTLKTRSEEVKVVA----PYRREIVWRNVTLFVILHLSALYGLYLALTSAKILTSLFAYLLYLCSGLGITAGAHRLWSHRAYKAKWPLKVMLMIFNTLAFQNHVIEWARDHRVHHKFSETDADPHNATRGFFFSHVGWLLVRKHPDVKEKGKGVDVSDLESDPVLAFQKRYYLLLMVIVCFLVPTALPVYLWGESWYNAWYVAALFRYTFTLNMTWLVNSAAH---MWGSQPYDKNINPAENLCVAIGAIGEGWHNYHHVFPWDYKAAELGNYRANFTTAFIDFFSRVGWAYDLKTVPMSMVRTRVERTGDGSHEVWGWGDKDLTQEDRDLALIVNRKS-
>A0A499UF07	457	0.601	1.978E-140	0	353	357	0	352	355
MAINVNSSPTGVLFEEDLVDVKNGGVKqtKKVESNPPKYKREIVWRNVILFGYLHIAAVYGFYLMLTSAKVLTIVWAVLLYQAGGLGITAGAHRLWSHRAYKAKWPLRLILVIFNTLAFQNHVHEWARDHRVHHKYSETNADPHNATRGFFFSHIGWLLCRKHPSVKEKGKGIDISDLDADPILAFQKKYYMILMPLACFVIPTLIPMYLWNESFTCSWFVATLFRYTFTLNMTWLVNSAAH---IWGSKPYDKTINPSENLPVAVLALGEGWHNYHHVFPWDYKTAELGNYRTNFTTAFIDFFAWLGWAYDLKTVPLSMVESRVKRTGDGSHEVWGWNDKDLSEEEKSQAEIISK---
>UPI0005F493C3	457	0.560	1.978E-140	0	356	357	6	353	356
MAPNI---PTGVLFEDDASTEPQSI---DEPKEKVKYVRRIVWKNVMTFSLLHLGALYGIYLLFTSAKLATIVFTFLLYQLTGLGITAGAHRLWSHRSYKAKWPLQLLLMIMNTIAFQDAAIDWARDHRVHHKYSETDADPHNAKRGLFFSHMGWLLCRKHPEVKEKGKGIDLSDLESDPILAFQKKYYTILMPLLCFILPTVIPVVYWNETWTNAYFIPGVLRYVFTLNMTWLVNSAAHF---FGNRPYDKYINPAQNKGVAILALGEGWHNYHHVFPWDYKTSELGNYTFNFTTAFIDFFAKIGWAYDLKSVSEDTIKKRVERTGDGSHELWGWGDKDQSQEERNEAVVTHRHTK
>A0A6P3X1B1	456	0.559	3.710E-140	0	350	357	0	343	352
MAPNTSLTPTGVLFEGE-TL-AEPQLIDvSKEKP--KYVRRIVWRNVLAFSYLHIASLYGLYLAFTSAKWATVFFAILLYQSTALGITAGAHRLWAHRSYKAKWPLQLFLMIMNTIAFQDAAIDWARDHRVHHKFSETDADPHNAKRGFFFSHVGWLLCRKHPDVKEKGKGIDLSDLESDPILAFQKKYYTFLMPLLCFIMPTVIPVFFWDETWSNAYFVPTILRYTFTLNMTWLVNSAAH---MFGNKPYDKYINPSENKGVALMTFGEGWHNYHHVFPWDYRASEFG-YRLNFTTMFIDFCAKIGWVYDMKSVSEDMVMKRVERTGDGSHELWGWGDKDQTQEERDEAVV------
>UPI001ED959DA	456	0.573	5.082E-140	0	355	357	15	366	368
MSPNITSAPTGVLFEGETvedTTIVAPEIQK--EKP--QYVRQIVWRNVIIFVYLHLTALHGFYRIFTSAKLTTTIFAFFLYQLSGLGITAGAHRLWAHKSYKAKWQLRLLLTTFNTLAFQDAVLDWARDHRVHHKYSETDADPHNAKRGFFFAHVGWLLCRKHPDVKQKGKGIDLSDLESDPILAFQRKYYMFIMPLICFILPTVIPVFCWDETWSNAYLIPAVLRYVVTLNATWLVNSAAH---LFGSKPYDKFINPSENGGVAFVALGEGWHNYHHVFPWDYKTAELGNYRCNLTTAFIDFFAKIGWAYDLKSVSTDMVRKRVERTGDGSHEVWGWGDKDQPQEEREGAIITHQKA-
>UPI000614B540	456	0.560	5.082E-140	0	353	357	0	346	369
MAPNITSSPTGVLFEGE-TLEDTPVV----AEPvKQKYVRRIVWRNVIIFSYLHLAAVYGLYLVFTSAKFATTLFALVLYFVCGFGITAGAHRLWAHKSYKAKWPLQLFLMICNTMAFQDAAIDWARDHRLHHKYSETNADPHNAKRGFFFAHVGWLLCRKHPDISEKGKGIDLSDLRNNRILAFQKKYYKYLMPLLCFIVPTIVPVVGWSETWPNAYFVAAILRYVLGLNMAWFVNSAAH---LYGFKPYDKFINPVENRGVAIVTFGEGWHNYHHVFPWDYKTAELGNYRYSPTTAFIDLCAKLGLAYDLKTVPDDVVRKRVERTGDGSHEVWGWGDKDQSQDDKDQTVIIHE---
>UPI0006C95362	455	0.570	9.533E-140	0	352	357	0	353	359
MAPNVTNAPTGVLFENETV----EEIKKCMlikeeekEKPAPKqYKLDIVWRNVILFLFLHTGALYGLYLAFTSAKLLTSIFAYFLYVLSGLGITAGVHRLWAHRSYKATWQLRLLLTIFNTLAFQDSVIDWARDHRVHHKYSETDADPHNATRGFFFAHVGWLLVRKHPQLKEKGKGIDLSDLYSDPILAFQKKYYLLVMPLVCFLIPTVIPMYFWGETFGNAFFVPTILRYTFTLNMTWLVNSAAHF---FGNKPYDKSINPAQNIGVAIFALGEGWHNYHHVFPWDYKTSELGNYSFNFTTAFIDFFSRVGWAYDLKTVSEDVIKKRVQRTGDGTHEIWGWGDKDQPEDEKQSAIIIN----
>UPI0008F9A0B3	455	0.555	9.533E-140	0	354	357	0	365	368
MAPNITSAPTGVLFENDPDLGDdssfQPEqvkTQTSSSSKEDTYRLRIVWRNVILFVYLHMAALYGAWLMLTSAKIQTSIWAYLLYQASGLGITAGAHRLWAHRSYKAKWPLRVLLVIFNTIAFENHVYEWARDHRVHHKYSETNADPHNAKRGFFFSHVGWLLCRKHPDVIEKGKGIDLKDLEEDKLLMFQKKYYMLLMPFFCFVFPTVIPVYCWGETWTNSWFVATMFRYTFTLNMTWLVNSAAH---MWGQRPYDKFINPSENLGVAVMALGEGWHNYHHVFPWDYKTAELGNYRANLTTGFIDFFSKIGWAYDLKTVPLSMVKKRAARTGDGtyenhSHEgeVWGWGDKDMSQEDREQATVIGRK--
>UPI001443440F	454	0.546	1.306E-139	0	352	357	0	341	348
MAPNITNGPTGVLFEGE-----QNEVGD---QSKTKYKRQIVWRNVIIFSFLHLGALYGVYLSLTAAKWMTLFFAFSLYLGSGLGITAGAHRLWAHRAYKAKWPMELFLVIMNTIAFQDAAVDWARDHRLHHKYSETNADPHNATRGFFFAHVGWLLVRKHPDIKTKGKGIDMDDLRNNPILAFQKKYYVYLMPLMCFVVPTVIPVVLWEETWMNAYFIPTILRYVFTLNATWLVNSAAH---LIGNKPYDRFINPSENKAVALTAFGEGWHNYHHVFPWDYKTAELGDYKFNLTTAFIDLCAKLGLAYDLKLVPRDMVQKRVERTGDGSHELWGWGDKDQTQADRDQTIVTH----
>A0A6J2XHC2	454	0.556	1.788E-139	0	355	357	0	349	351
MAPNVVSMATGVLHENDDEI-SASIIPPEVSKPQPR-KIELVWRNIIIFIFLHAVALYGVYYMFTSAKLATTIYAIILYQMGGFGVTAGAHRLWSHRSYKAKWPLRVILTFCNTLAFENSVIEWSRDHRVHHKYSETDADPHNAKRGFFFSHMGWLLCKKHPEVKSKGKQLDMSDLYADPIIRFQHKYYMILMPLICFILPVPIPMFLWGETFVNAYSL-NILRYVFTLHATWLVNSAAH---MWGDRPYDKYINPSENKMVSVLALGEGWHNYHHTFPWDYKTAELGQYSTNFSTALIDMFAKIGWAYDLKTVSTDMIKKRVERTGDGSHNLWGWGDKDQPKEDYEDATILNKKS-
>UPI0005CF49F5	454	0.569	1.788E-139	0	352	357	0	350	356
MAPNITSAPTGVLFE-EETLENLPrhQLVNEETKEKIEYKLQIVWKNVFIFLFLHIGALYGIYLIFTSAKIATTIFAFLLYQASGIGITAGAHRLWSHRSYKATWQLRLLLIILNTLAFQDAAVDWARDHRMHHKYSETDADPHNATRGFFFSHVGWLLCRKHPQIKEKGKGIDLSDLKSDPILKFQKRYYIYLMPLVCFFIPMVIPVYFWSETWANAYFIPTILRYTFTLNMTWLVNSAAH---LFGRKPYDQYINPSENKGVAIMALGEGWHNYHHVFPWDYKTSELGNYAFNFTTAFIDFFSRIGWAYDLKTASIDMVKKRVERTGDGTHEVWGWGDKDQTQEEREAAIIIN----
>UPI001C9BF9C5	454	0.571	1.788E-139	0	356	357	62	416	419
MAPNVTSVPTGVLYE-NETLEGPESLQsSESTKTKTEYRRRLVWVNIVIFTFLHIAAVYGAYLTFTSAKLYTTLLAFVLYQCTGLGITAGAHRLWAHRAYKATWQLRLILMLFNTMAFQNSVIEWARDHRVHHKYSETDADPHNAKRGFFFAHVGWLLCKKHPDVSSKGKGIDLSDLEQDPILRFQETHYAYFMPFMCFILPTVIPVYMWNESWSNAFFVSTVFRYVFTLNMTWLVNSAAH---LFGNKPYDRFINPAQNKMVSMMALGEGWHNYHHVFPWDYKTAELGNYRFNITTAFIDFFAKIGWAYDLKRVSTDIIKKRVERTGDGTHELWGWGDKDQSPEERNgAILIYPKEEK
>UPI0010F721AF	454	0.566	2.450E-139	0	352	357	5	350	357
MAPNITSTPTGVLFEGE-TLEDAPE---AVEPPKEKYVRRIVWRNVIIFSYLHLGAVYGLYLMLTSAKLKTNLFAITLHILSALGITAGAHRLWAHKSYKAKWPLQLLLMIFNTIAFQDAAIDWARDHRLHHKYSETNADPHNAKRGFFFAHVGWLLCRKHPDISEKGKGIDLSDLRNNRILAFQKKYYKVLMPMCCFILPTVIPVVAWNETWLNAYFVPTVLRYVFSLNMTWLVNSAAH---LYGNKPYDKYINPVENMGVAIGALGEGWHNYHHVFPWDYKTAELGNYRYNVTTGFIDLCAKLGLAYDLKIVPHDVVKKRVERTGDGSHEVWGWGDKDQLQEDKEQTMVTH----
>Q5XXT0	454	0.551	2.450E-139	0	355	357	0	365	367
MPPNVTSAPNGIQYEDE-TMDPLiPSIEkyDGYPKqlPGKEYKRELVWRNIILFAYLHAAALYGAYLMLTAASWPTVIWAILLYHFSGWGITAGAHRLWAHRSYKANVPLRIILVLFNTLAFENHVIEWARDHRVHHKFSETNADPHNANRGFFFSHVGWLLCRKHPDVISKGKGIDMSDLENDPLLKFQRKYYLILMPIVCFVLPTIIPVYLWDETWTNSWFVATLFRYTFTLNMTWLVNSAAH---MWGQRPYDKYINPSENLSVAVGALGEGWHNYHHTFPWDYKTAELGNYRANFTTAFIDFFAKIGWAYELKTVSEDMIRRRVLRTGDGTHEkhshshkgdVWGWGDKDMLQQDKDEALVINSKS-
>UPI001CF73C0E	453	0.554	3.355E-139	0	354	357	0	347	350
MAPNVS-FPTGVLHENDEEISSAT-IPSEVNKPEDR-KLQLVWRNIILFAYLHLAALYGIWIMFTSAKIATSIFAILLYQLGGFGITAGAHRLWAHRSYKAKWPLRLILTFCNTLAFEDSVIDWARDHRVHHKFSETDADPHNAKRGFFFSHVGWLLCRKHPQVKEKGKQIDLSDLYADPILRFQKKYYNIVMPLVSFVMPTLVPMYLWGETFRNAFLV-NLFRYCLTLNATWLVNSAAH---MWGDKPYDKFINPAENFVVAVLALGEGWHNYHHTFPWDYKTAELGKYSVNFSTAFIDFFAKIGWAYDLKTVSAEMIKKRVLRTGDGTHEIWGWGDKDQPQEDYQDAIIMHRK--
>A0A1B6DXZ2	453	0.554	3.355E-139	0	354	357	0	364	367
MAPNITSTPTGVLFEDDSIdqgGIPAVETFEGhqpKELPGKEYKLQIVWRNVILFVYLHAAALYGAYLMVTAASWPTVFWAILLYHFSGLGITAGAHRLWAHRSYKAKLPLRIILVVFNTLAFENHVIEWARDHRVHHKFSETNADPHNAKRGFFFSHVGWLLCRKHPDVLQKGKGIDISDLTSDKLLQFQRKYYLLLMPIICFIIPTFIPVYLWGETWTNSWFVATLFRYTFTLNMTWLVNSAAH---MWGQRPYDQYINPSENLSVAIGALGEGWHNYHHVFPWDYKTAELGNYRANFTTAFIDFFAKIGWAYDLKTVSMAMIKKRVERTGDGSHPdhshegdVWGWGDKDLSQEDKEDALVMHRK--
>UPI000252BA78	452	0.536	1.181E-138	0	353	357	0	344	347
MAPNVTSTPSG-IFDGD-----NRSDQAIIETPKKKYKKHIIWRNVIIFSYLHLAAVYGLYLVFTSAQFKTTLFALFLYICTGLGITAGAHRLWAHKSYKAKWPLELVLVIWNTMAFQDAAIHWARDHRVHHKYSETDADPHNATRGFFFAHIGWLLCKKHPDIKEKGKRIDISDLEKNRILAFQRKYYLILMPLFCFVLPTIIPVYGWNETWSNSYFVATVLRYVFVLNMTWLVNSAAH---IFGNKPYDKFINPSENKAVAIGALGEGWHNYHHVFPWDYKTAELGNYRFNVTTAFIDMCAKLRLAYDLKSVPSDLVKKRVERTGDGSHNLWGWGDKDQTQKDREVTMVYHK---
>A0A6J1SRL6	452	0.544	1.181E-138	0	355	357	0	358	360
MAPNITNAPTGVLFEdddmPSTQGMKAGKAMDVHVPQAcdPNHKIRIVWRNVAIFVYMHLAAVYGGYLLLTSAMWPTIAFAIVMYWAGGLGITAGAHRLWAHKAYKANVPLRILLTIFNTIAFQNHVIEWSRDHRVHHKYTETDADPHNLNRGVFFAHMGWLLCRKHPDVINKGKGIDMSDLESDPILAFQKKYYLILMPVICFIIPTMIPMYFWNETFLNSWFVATMFRYVFTLNMTWLVNSAAH---KWGNRPYDESIAPSENLAVSIGAMGEGWHNYHHVFPWDYKAAELGNYKGNFTTAFIDFMARIGWAYDLKTVPAAMVKTRVERTGDGSHEVWGWGDKDMSKEDYNMATIINKKS-
>T1PCA2	451	0.523	1.617E-138	2	354	357	26	377	380
--PKVlHEATTGVLFEQDAETIDGGLVKDIERlKKAEKRKLKLVWRNIIAFGYLHLAALYGAYLMFTSAKWQTIVFAFALYVVSGLGITAGAHRLWAHRSYKAKWPLRLILMIFNTIAFQDAAYHWARDHRVHHKYSETDADPHNATRGFFFSHIGWLLCKKHPEVKAKGKGVDLSDLKADPIIMFQKKYYLILMPILCFILPTMIPMYGWNESFMNSWFVATMFRWCFILNITWLVNSAAH---KFGGKPYDKYINPAENKSVAILAFGEGWHNYHHVFPWDYKTAEFGNYSMNMTTGFIDFFAKIGWAYDLKTVSADIIKKRVKRTGDGSHATWGWGDKDQPKDEIDNAIIINKK--
>A0A6H5GLE6	451	0.542	2.215E-138	0	353	357	0	345	348
MAPNVTSSP--VTELPSENIQGPDSGKVGNQES---YKWDLVWRNVILFAYLHAAALFGLYLMCFSASWYTVAWAIFLYKCSALGITAGAHRLWSHKAYKARLPLKIFLAICNTISFQNHVYEWSRDHRVHHKYSETDADPHNATRGFFFSHVGWLLCRKHPLVKEKGKGIDMSDLEKDSVVMFQKKYYLILMPIGCFLMPTLVPMYFWGETFSNAWFVATLFRYTFTLNMTWLVNSAAH---MWGDKPYDGTINPAENLAVAIGAAGEGWHNYHHVFPWDYKAAELGNYRTNFTTMFIDAMAKIGLAYDLKTVPKEVVMKRCQRTGDGSHPVWGWGDKDISKEDVEDTTCINK---
>A0A0L7RGJ0	451	0.546	2.215E-138	0	352	357	0	344	351
MAPNITSTPTGGLYEEESVDQAT-----MFDPPKQQYQRHIVWRNVIIFSYLHLGAVYGLFLIFSSAKLLTTLFAFSLYVAGGLGITAGAHRLWAHKSYKAKWPLQLLLMIFNTIAFQDSAIDWARDHRLHHKYSETNADPHNAKRGFFFAHVGWLLCRKHPDIKEKGKGIDLGDLWSNPILAFQKRYYTYLMPVFCFVLPTVIPVYGWNESWKNAYFVSTVLRYVVTLNATWLVNSAAH---LFGNKPYDRFINPAENKGVAITAFGEGWHNYHHVFPWDYKTAELGNYSYNLTTAFIDFFAKLGLAYDLKIVPTDLVKKRVERTGDGSHELWGWGDKDQTQEDRDQTLVMH----
>UPI00158B2C1C	451	0.575	3.034E-138	0	352	357	0	340	346
MAPNVTTALTNVLCE-EELA------KNQIPKP--EFKRKIVWTNVVIFLGLHAGALYGVYLALTSAKILTLAYAYLLYLLSGFGITAGAHRLWSHRAYKAKLPLRIFLMLCNTLAFQNSIYEWSRDHRVHHKFSETDADPHNATRGFFFSHVGWLLCKKHPDVKQKGKGIDMSDLEADPVVAFQKKYYFILMPLLCFILPSIVPVYAWNESWLESYFVATLLRYVFTLNMTWLVNSAAHF---FGGKPYDKYMNPAENTLVAVGALGEGWHNYHHVFPWDYKAAELGNYKRNFTTAFIDFFARIGWAYDLKTVSNDMVKHRVLRTGDGTHPVWGWGDKDQTIEERESAVITN----
>A0A834MK58	450	0.556	4.155E-138	0	352	357	0	346	351
MAPNVVAMPTGVLHEnDEEICSSV--IPKEISKPEER-KLELVWRNIIIFVFLHLVALYAVVLIFTSAKLYTTIYAIILYQMGGFGITAGAHRLWSHRSYKAKWPLRLILTFCNTLAFENSVIEWSRDHRVHHKYSETDADPHNAKRGFFFSHMGWLLCKKHPEVKNKGKLLDMSDLYADPIIRFQHKYYMILMPLICFVLPIPLPMILWNETFMNSYCL-NVFRYIITLHATWLVNSAAH---MWGDRPYDKYINPSENKMVSIFALGEGWHNYHHTFPWDYKTAELGQYSTNFSTFVIDMFAKIGWAYDLKTVSMDMVKKRVQRTGDGTHSVWGWGDKDQPKEDYEDATIIN----
>UPI0018C3BD2A	450	0.509	4.155E-138	3	354	357	28	377	380
---RLHEATTGVLFEYDAETIDGGLVKDIERlKKAEKRKLKLVWRNIIAFGYLHVAALYGAYLMFTSAKWQTMVFAFAMYVVSGLGITAGAHRLWAHRSYKAKWPLRVLLVIFNTVAFQDAAYHWARDHRVHHKYSETDADPHNATRGFFFSHIGWLLCKKHPEVKAKGKGVDLSDLRADPVVMFQKKYYMILMPLLCFVLPTLVPMYYWNESFMNSWFVATMFRWCFILNVTWLVNSAAH---KFGGKPYDKNISPAENKSVAIFAFGEGWHNYHHVFPWDYKTAEFGKYSMNFTTAFIDFFAKIGWAYDLKTVSADIIKQRVKRTGDGSHHTWGWGDKDQPKEEIENAVRINKK--
>UPI0007383F0D	450	0.555	5.691E-138	0	350	357	0	342	357
MAPNVTSAPTGVLYQNE--ISESNSVAD---KPKAKYQRRIVWFNVTVFVALHIAALYGLYRVFTSAKLVTALFAYVLYVCSGLGITAGVHRLWSHRSYKANFPLRCILMVFNTIAFQNSIYEWSRDHRVHHKYSETDADPHNAARGFFFAHVGWLLCKKHPDVKDKGKGVDTSDLMKDPIVAFQRRYYLVLMPLMAFILPTVIPVYLWDETWANAFFVPTMLRYAFTLNMTWLVNSAAH---IFGGKPYDRFMNPAENVSVAVAALGEGWHNYHHVFPWDYKAAELGNYRLNFTTAFIDFFAKIGWAYDLKRVSSEIIKQRVKRTGDGSHEVWGWGDKDQPSEEREAAII------
>UPI0006C95DE6	450	0.542	5.691E-138	0	353	357	6	365	369
MAPNVTSSsPTGVLF--ENDSLAEEEAQNDKTEtivPAassaqteYKYKRQLVWRNIILFASLHIGALYGVWLIFTSAKISTTLFAIFLYEISALGITAGAHRLWSHRSYKAKWPLRLILVFFNTIAFQDAAIDWARDHRLHHKYSETDADPHNAKRGFFFCHIGWLLCRKHPAVKEKGKGIDLSDLYSDPILVFQKKYYLILMPIFCFVLPTVIPIYFWNETFVNALYIPTLLRYAFTLNITWLVNSVAH---LFGNKPYDRFMNPAQNLSVALLALGEGWHNYHHTFPWDYKTAELGDYWYNFTTMFIDFFAKIGWAYDLKTVSRDMVKKRVQRTGDGSHELWGWGDKDQLQDERDDVLVTHK---
>Q4PP77	449	0.545	7.794E-138	0	352	357	0	348	353
MGPNITSTPTGVLFENE--LEINPQTQLTSEtKNKEVFVRKIVWRNVAAFIILHLAALFGLYRVITSAKILTTLFAYVLYVCGGLGITAGAHRLWSHKSYKAKLPLRLILMVFNLLAFQNSIWEWSRDHRVHHKYSETDADPHNAKRGFFFSHVGWLMSKKHPDVKEKGRGLDMKDLEADPVVAFQKKYYFYLMPLVAFVLPTAIPMYFWNETYWNAMFVSTLLRYTITLNMTWLVNSAAHF---FGPRPYDKNINPSENIGVAIGAFGEGWHNYHHVFPWDYKAAELGDYGFNWTTGFIDFFAKIGWAYDLKVVEKGMIQNRVKRTGDGSHEVWGWGDKDQTVEDRNATIIHN----
>A0A834XP77	449	0.554	7.794E-138	0	352	357	0	348	353
MGPNITSAPTGVLFENElevnPQTQLTTEIKNKK-----IFIRKIVWRNVLAFVILHLAALYGLYRALTSAKLLTTLFAYCLYVCGGLGITAGAHRLWSHKSYKAKLPLRLILMVFNLLAFQNSIWEWSRDHRVHHKYSETDADPHNAKRGFFFSHVGWLMSRKHPDVIEKGKGLEMKDLEADPVVAFQKKYYFYLMPIVAFVIPTAVPMYFWNETYWNAMLVATLLRYAITLNMTWLVNSAAHF---FGPRPYDKNINPSENISVAIGAFGEGWHNYHHVFPWDYKAAELGSYGLNWTTGFIDFFAKIGWAYDLKVVEKGMIQNRVKRTGDGSHEVWGWGDKDQTVEDRNATIIHN----
>A0A067R1V5	449	0.764	7.794E-138	0	355	357	9	363	365
MAPN-SSSVTEDRGAGDTAHAPQNERRGAGAEPYPNYRTEVVWPNVVVHAYLNLAALYGAYLMFTSARLPTAIWAFILYEAGILGITAGAHRLWSHRAYKATWPLRVFLVLLQTLAFQTSAHEWVRNHRVHHKFSDTDADPHNVNRGFFFTHYGWMLTKKHPAVKENGKKVDSSDLDADPLLIFQKRYYMIIMPILCFVIPTAVPVFVWNETWSNAYHIAAVMRQVITLHMTLITNSVTHWPDTWRKRPYDKRICPSENFFVSLLTLGEGWHNFHHVFPWDYKTSEIGYNRINPTTHFIDFCARIGLAYDLKTVPTSMVKRRVQRTGDGTHELWGWGDADMSEAEKKMVQVVNEKA-
>UPI0007E5FFD8	449	0.527	1.068E-137	6	355	357	34	381	383
------QDSTGVLFECDVETTDGGLVKDIlPMKKADKRKMKLVWRNIIAFGYLHLAALYGAYLMITSAKWETIGLAYILYAVSGLGITAGAHRLWAHRSYKAKWPLRLILATFNTIAFQDAAYHWARDHRVHHKYSETDADPHNATRGFFFSHIGWLLCKKHPEVKAKGKGVDLSDLRKDSILMFQKKYYMILMPLLCFILPTMIPMYFWNETFVNAWFVATMFRWCFILNVTWLVNSAAH---KFGGRPYDKEISPSQNISVAVLAFGEGWHNYHHVFPWDYKTAEFGKYSLNFTTAFIDFFAKIGWAYDLKTVSPEIIKKRVKRTGDGTHATWGWGDTDQPKEEIDDALIIHKKS-
>UPI00096B087C	449	0.537	1.462E-137	0	354	357	0	348	351
MAPNVTSIPTGVLHEqdDEISMR---EIPPEVSKP-DNRKLELVWRNIILFAYFHLAALYGLYLVFVSAQWKTTVLALILYQCGGIGVTAGAHRLWAHRSYKAKWPLKLILTVFNTLAFENSVIEWSRDHRVHHKFSETDADPHNAKRGFFFSHIGWLLCRKHPQVKEKGKGLDMSDLYADPIIAFQDKYYLILMPLGCFILPTLAPMYLWNETFLNSFCL-NMLRYVITLNATWLVNSAAH---LFGSKPYDRFINPAENLFVSIFALGEGWHNYHHTFPWDYKTSELGKYSVNFSTAFIDFFALIGWAYDLKTVSIDMIKKRVERTGDGSHEIWGWGDKDQPKEDFKDATILYKK--
>UPI00083C6135	449	0.541	1.462E-137	0	352	357	7	351	358
MAPNITSTPSGILSEGD-----NLEENGMIDTPKKKYVRHIVWRNVIIFGYLHLGALFGLYLAFTSAKILTCLFAFILYVCSGIGITAGAHRLWAHRSYKAKWPMEFVLMIFNTIAFQDAAIDWARDHRLHHKYSETDADPHNAKRGFFFAHVGWLLCKKHPDIKEKGKGIDLNDLKKNPILAFQKKYYLILMPLLCFIVPTIIPVYFWNETWLNAYYIPTILRYVFTLNMTWLVNSAAH---LFGNKPYDRFINPAENKAVALTAFGEGWHNYHHVFPWDYKTAELGNYKFNFTTAFIDACAKLGLAYDLKIVPRDIVQKRVDRTGDGSHDVWGWGDKDQTQKDRDITMVTH----
>UPI00143D363C	449	0.563	1.462E-137	0	352	357	20	366	372
MPPDVTNAPTGVLFEGETV---DPTVVKDSPKKEVKYTRQLVWRNLIIFAYLHLGALYGLYLVFTSAKLATTLFAIFLYQCSGIGITAGAHRLWAHKSYKATWQLRVLLTILNTMAFQDAAIDWARDHRVHHKYSETDADPHNAKRGFFFAHVGWLLCRKHPDVRIKGKGIDMSDLQNDPILAFQKKYYFFLMPLLCFLLPTVIPVMGWNETWTNAYFIAAVLRYTFTLNMTWLVNSAAH---LFGNHPYDQFINPSENKSVAILALGEGWHNYHHVFPWDYKTAELGNYTFNFTTAFIDFFAKIGWAYDLKSVSTEMVQKRVERTGDGSHEVWGWGDKDQPPEEREEAIITH----
>UPI00148D33B0	449	0.508	1.462E-137	2	355	357	30	382	384
--PTKLQAdSTGVLFEQDAETIDGGLVKDIqSMKKADRRKLKLVWRNIILFGYLHLAALYGAWLIFTSAKWQTILLAFVLYVVSGLGITAGAHRLWAHRSYKAKWPLRVLLVIFNTVAFQDAAFHWARDHRVHHKYSETDADPHNATRGFFFSHIGWLLCKKHPEVKAKGKGVDLSDLRADPVLMFQKKHYMILMPLACFILPTLAPMYFWNETLMNAWFVATMFRWCFILNVTWLVNSAAH---KFGGRPYDKDISPSQNVSVAVLAFGEGWHNYHHVFPWDYKTAEFGKYSLNFTTAFIDFFAKIGLAYDLKTVSPDIIKKRVKRTGDGTHATWGWGDKDQPKEEIDDALITHKKS-
>J3JUK9	448	0.523	2.003E-137	0	354	357	0	348	351
MAPNIQSAPTGVLQEGDEEIISV--VKPSRDDKPTPRKIQLVWRNIIIFAYLHAIAVYGFYLMLTSARIYTSIYAIILYQMGGFGVTAGAHRLWSHRAYKAKWPFRLFLAFCNTLAFENSVIEWSRDHRVHHKFSETDADPHNAKRGFFFAHMGWLLVRKHPDVIEQGKKLEISDLYADPIIRFQHKYYMLLMPIICFVLPVPIPVLLWNETWLNSFCL-NIFRYVFTLHATWLVNSAAH---LWGHRPYDQFINPSENIAVSILALGEGWHNYHHTFPWDYKTSELGKYSVNFSTCLIDMMAKIGLAYDLKSVSEDMIKKRVLRTGDGTHEVWGWGDKDQPREDQKEAVITHRK--
>UPI000A1D25CB	448	0.522	2.003E-137	2	355	357	28	380	382
--PNKLQQdSTGVLFECDVETTDGGLEKDITTlKKAEKRRLKLVWRNIIAFGYLHLAALYGAYLMVASAKWQTIAFAYILYVMSGLGITAGAHRLWAHRSYKAKWPLRLLLVIFNTIAFQDAAYHWARDHRVHHKYSETDADPHNATRGFFFSHIGWLLCKKHPEVKAKGKGVDLSDLRADPILMFQKKYYMLLMPIACFIAPTIVPMYFWGESFVNAWFVATMFRWCFILNVTWLVNSAAH---KFGGRPYDKFINPSENISVAILAFGEGWHNYHHVFPWDYKTAELGQYSLNFTTAFIDFFAKIGWAYDLKTVSSDIIQKRVKRTGDGTHATWGWGDADQPKEEIEDALITHKKS-
>UPI0006269E40	448	0.563	2.743E-137	0	355	357	0	353	355
MTPNITSASTGVLFEdetvDETTISPPTEIIKE-EKP--KYVRQIVWRNVIIFAYLHIAAVYGFTLIFTSAKLATTIFAIFLYQLSGLGITAGAHRLWAHKSYKAKWQLRLLLTIFNTLAFQDAVLDWARDHRVHHKFSETDADPHNAKRGFFFAHVGWLLCKKHPDVKSKGKGIDLSDLENDPILAFQKKYYLYLMPVICFILPTVIPVVCWGETWTNSYFIPAVLRYIFTLNSTWLVNSAAH---LIGSKPYDKYINPSENGGVAFVALGEGWHNYHHVFPWDYKTAELGNYRCNTTTAFIDFFAKIGWAYDLKSVSTDMVRKRVERTGDGSHEVWGWGDKDQPQDERESAIITHKKS-
>UPI001D064B63	447	0.547	3.757E-137	0	353	357	25	377	382
MAPNITSAPTGVLhEEDEEIIdTIGNDSKKLSSQVPEKRELKLVWRNILLFVYLHAAAVWGMYLMLTSAKLATVAFAIILYQMGGLGITAGAHRLWAHRAYKANWALRVLLTIFNTIAFQNHVIEWARDHRVHHKYSETDADPHNATRGFFFAHVGWLLCRKHPEVKNKGKGIDVSDLEADPILRFQRKYYLILMPIFCFLLPTTIPVYCWGESWGNAWFVCALFRYAFTLNATWLVNSAAH---LWGNKPYDRFINPAENLGVAIAAMGEGWHNYHHTFPWDYKTAELGNYRANFTTAFIDFMSKIGWAYELKTVSHEMIQKRVERTGDGTHELWGWGDKDQSEQERNEATILRR---
>UPI001CA8A774	447	0.558	3.757E-137	0	353	357	27	377	382
MPPDVTSTPTEVLLEGET----LDDIRSSMVKDAfikqEKYKLKIVWRNVTIFFFLHLGALYGLYLCFTSAKLLTTIFAFVLYQLTGLGITAGAHRLWAHKSYKAKWQLSLLLTILNTMAFQDAAIDWARDHRVHHKYSETNADPHNATRGFFFAHVGWLLCRKHPDVRSKGKGIDMSDLYKDPILAFQKKYYTILMPLFCFVIPTLIPVFLWNETWINAYFIPTILRYVFTLNMTWLVNSAAH---LFGNKPYDRFINPSENKGVAIMALGEGWHNYHHVFPYDYKTAELGNYRFNFTTAFIDFFARIGWAYDLKTISTDMIQKRVDRTGDGSHDIWGWGDKDQLPEEREQTIITHQ---
>A0A6V7H8A4	447	0.513	7.047E-137	0	354	357	0	367	369
MAPNITNTPTGVLFE-EETL----EETSSLSEPKKKIKKQIVWRNVIIFTYLHLGAIYGLYLVFTSAKIVTTLFGeqmpgiisrrlsrfrlttISLYVCSGLGITAGAHRLWAHRSYKAKWPLQMLLMIFNTIAFQDAAIDWARDHRLHHKYSETDADPHNAKNGFFFAHVGWLLCRKHPDIARKGKGIDLSDLRNNSILMFQKKYYLYLMPLLCFILPTVIPVYCWNETWSNAYFVPAVLRYVFTLNMTWLVNSAAH---MFGNKPYDRYINPAENKMVALTAFGEGWHNYHHVFPWDYKTAELGNYRFNLTTAFIDFFAKLGLAYDLKIVPKDVVYKRVQRTGDGNHNtanLWGWGDKDQTKQDIDVTMVLKKE--
>UPI001F4F249A	447	0.560	7.047E-137	0	355	357	0	368	419
MAPNITSTPTGVPYGNSILESKQMDLNEGEEKkPAPEYKRQIVWRNVLLFAYLHFAALYGAYLMFSSAKILTSIFAILMYQVSGLGITAGAHRLWSHRSYQARWPLRVLLMVFNTLAFQNHIFEWARDHRVHHKFTDTNADPHNATRGFFFSHVGWLMVRKHPDVMLKGKQIDLSDLERDSVVQFQKKYYLILMPVLCFLIPTCIPVYCWGETWKNAWFVATMFRYTLTLNISWLVNSAAH---MWGNKPYDKFINPAENLSVAVLALGEGWHNYHHVFPWDYKTAELGTYSTNFTTAFIDFMARIGWAYDLKTVPLEMVKRRAQRTGDGTHSsaaeqnhghghsheggVWGWGDRDIPAEDTELITGV-QES-
>A0A336MXG6	446	0.512	9.652E-137	0	354	357	48	401	403
MPPNATNEVTGVLNEDDAETFDGGLSKDITPlKKAEKRKLKLVWRNILLFAYLHLAALYGAWLCLAEAKWPTVFFAFFLYVVSALGITAGAHRLWAHRSYKAKLPLRIILAVFNTIAFQDCAMHWARDHRVHHKYSETDADPHNATRGFFFSHVGWLLCRKHPDVIEKGKKLDISDLEADPVLHYQRKYYMILMPLACFILPTMIPMYVWGETLKNAWFICAMFRYTFVLNVTWLVNSAAH---KWGDKPYDKSINPAQNPSVAIFAFGEGWHNYHHVFPWDYKTAELGGYHFNFSTAFIDFFAKIGWAYDLKSVSEEIIEKRVRRTGDGSHNLWGWGDKDQDAgEIRDATITHHKE--
>A0A7J7BB76	446	0.546	1.322E-136	0	355	357	0	350	352
MAPNIS-APTGVLhETDEEITTTVQHISQETKKP-DEYKLRLVWRNIFLFAYLHALALYGFYLMFTSAKILTSLWGFVLYQLGGLGITAGAHRLWAHRSYKAKWPLRLLLTLFNTLAFQDAVVDWARDHRVHHKYSETNADPHNATRGFFFAHVGWLLCRKHPEVREKGKGIDLSDLYQDPILRYQKKFYLLVMPIVCFIIPTTVPMYLWNETFMNAFCI-NLFRYTFTLNATWLVNSAAH---IFGDKPYDRFINPSENISVAVLAMGEGWHNYHHTFPWDYKTSELGKYSTNFTTAFIDFMARIGWAYELKTVPQELIKKRVLRTGDGTHELWGWGDKDQSNEEQQDALITHKKA-
>A0A6P9AMN9	446	0.544	1.322E-136	0	355	357	0	356	358
MAPNITNAPTGVLFEDDD--KPIEGLKDRVVDTHVPqtcdpnHKIRIVWRNVAIFLYLHIAAIYGGYLLLTSAKLLTVAFAIVMYWAGGLGITAGAHRLWAHKAYKANLPLRIILTVFNTIAFQNHVIEWARDHRVHHKYTETDADPHNLNRGVFFAHVGWLLCRKHPDVISKGKGIDMSDLESDPVLAFQKKYYLILMPITCFIVPTMIPMYLWNETFTNSWFVATMFRYVFTLNMTWLVNSAAH---KWGNRPYDESIAPSENLGVSIGAMGEGWHNYHHVFPWDYKAAELGNYRGNFTTAFIDFFSRLGWAYDLKTVPSAMVKSRVERTGDGSHEVWGWGDKDMTPEDRQMANILNKKS-
>UPI000E6E508B	445	0.520	1.810E-136	0	354	357	0	359	361
MPPNSSEPivvglsrPTGVLNETDaelPDGGITADVQKL--KKADKLPRKLVWRNILAFAYLHVAALYGAWLMLTSAKWTTCAFALFLYTLSGLGITAGAHRLWAHRSYKAKLPLRILLVAMNTLAFQDCAMHWARDHRVHHKYSETDADPHNATRGFFFSHIGWLLCRKHPDVIEKGKKLDISDLKADPVLRFQKKYYMTLMPLTCFIIPTLIPVYWWGETWANAWFVSTLFRYTFILNVTWLVNSAAH---KWGDKPYDKEISPSENPSVAMFALGEGWHNYHHTFPWDYKTAELGNYRMNMTTAFIDFFAKIGWAYDLKTVSDEIIKKRVERTGDGSHNLWGWGDKEQPKEEIENAIRINKK--
>A0A1S3D6B4	445	0.535	2.480E-136	0	355	357	14	378	380
MAPNTSSAPTGVLFEGDSThtdtmgpIHQQaSEDLAEacaKETPEKEYRIVPVWRNIVLFAYLHLAALYGAYLIFTSAKLQTTIFAILMYQAGATGITAGAHRLWAHRAYKAKTPLKLILLLFNTLAFQNHVYEWARDHRVHHKYSETNADPHNAKRGFFFSHVGWLMCRKHPDVIAKGQGIDLSDLKADKLVMFQKKHYMKLMPVICFVLPTVIPMVAWSESFLNAWFVATMFRYTLTLNVTWLVNSAAH---MWGQRPYDKFISPAENLGVAIFAMGEGWHNYHHVFPWDYKTSELGTYGTNFTTAFIDFFARIGWAYDLKTVSSDMVRTRAQRTGDGSHGdVWGWGDKDMSAEDKQDATVVHPKS-
>UPI0006264C3D	445	0.564	2.480E-136	0	352	357	26	375	381
MAPNITSTPTGVLFEDETielerTGQETEILK---EKR--SYTRSIVWKNVLIFSYLHLGALYGLYLVFTSAKLATTFFAFLLYQCTGLGITAGAHRLWAHRSYKAKWQLRLILMIFNTIAFQDAAIDWARDHRVHHKYSETNADPHNAKRGFFFAHVGWLLCRKHPDVKEKGKGIDLSDLKSDPILMFQKKYYVLLMPLFCFILPTVIPVFCWNETWSNAYFVAAILRYVFTLNMTWLVNSAAH---LFGGKPYDRFINPAQNKGVAAMALGEGWHNYHHVFPWDYKTAELGNYKYNTTTAFIDFFAKIGWAYEMKSVNVDTIKRRVERTGDGTHELWGWGDKDQPSEEREKAVITH----
>A0A1Y1KQT2	443	0.522	1.195E-135	0	355	357	0	348	350
MAPNIS-APTGVLMETDEEVPMVPHIPE--VKKSQEHKLHLVWRNIILFAYLHIASVYGVYLMFTSARIYTSLWGFLLYQLGGLGITAGAHRLWAHRSYKAKWPLRLLLTFLNTLAFQDAVVDWARDHRVHHKYSETDADPHNATRGFFFAHIGWLLCRKHPDVRAKGKGIDLSDLYNDPILKYQKKLYLLLMPIICFIIPTAIPMYLWDETFTNSFCI-NLFRYTFTLNATWLVNSAAH---MFGHKPYDRYISPSENVSVAVLAMGEGWHNYHHTFPWDYKTSELGKYSTNFTTAFIDFMARIGWAYELKTVPEDLIKKRVLRTGDGTHELWGWGDSDQPKDEIDEALITHRKS-
>UPI001CA845E3	443	0.573	1.195E-135	0	345	357	0	340	357
MAPNITSNPTtGVLFEGE-KLDDQPVV--DLPKEKEKYRRRIVWRNVTIFAGLHIGALYGFYLIFTSAKLLTTLFAILLYICSGIGITAGAHRLWAHRSYKATWQLRLILMIFNTIAFQDAAIDWARDHRVHHKFSETDADPHNAKRGFFFSHIGWLLLRKHPDVKKKGQGIDLSDLKSDPIVAFQKKYYFVLMPTLCFVLPSLIPMYLWNESFLNSYFIPVVFRYVFTLNMTWLVNSAAH---LFGNKPYDKYINPSENKGVALMAMGEGWHNYHHVFPWDYKTSELGNYRLNLTTAFIDFFAKIGWAYDLKSVSQDMVKSRVLKSGDGTHDVWGWGDKDQTQEEK-----------
>A0A482XKD3	443	0.540	1.195E-135	0	354	357	0	363	370
MAPNITSAPTGVLFEndtleadipPVETF---NGVGKKPEQK--QYKVKLVWRNILLFVYLHAAALYGAYLMVTAARVYTGIFATILYMCAGFGITAGAHRLWAHRSYKATLPLRLILVVFNTLAFENHVIEWARDHRVHHKYSETNADPHNAKRGFFFSHIGWLCCKKHPDVMEKGKGIDMSDLASDKLLMFQKKYYLILMPLICFTIPTIIPVYCWGESWKNAWFVATMFRYTFTLNMTWLVNSAAH---LWGQRPYDQFINPSENLGVSVGALGEGWHNYHHTFPWDYKTAELGNYRTNFTTAFIDFFAKIGWAYDLKTVPMAMIAKRVKRTGDGSHPLhhshegdvWGWDDKDMKQEDKDDALVTHKK--
>UPI000DBED095	443	0.526	1.637E-135	0	356	357	0	350	352
MTSNIIRVPAEMLFE-EETVAEQQSIETMKEQP--KYVIHIIWRYVMLFLYLHIASLYGIYLAFTSAKLVTVIFAILLYQISCFGITAGAHRLWSHRSYKAKWPLRLLLVILNTTAFQNSVIDWAKDHRIHHKYSDTDADPHNSNRGFFFSHMGWLLCRKHPEVMKKGKAIDISDLKSDPMLVFQKKYYALLMPLMCFILPTVIPVVCWNETWTNAYFIPTILRYIFTLNVTWLVNSAAHF---FGNKPYDKYIKASQNKSVAIMISGEGWHNYHHVFPWDYKTAEYGNYSFNITTAFIDFFAKIGWAYDLKSTSEDMVRKRVEKTGDGSHDLWGWGDNDQTQEERNQMIVTYNSAK
>UPI00062303D8	443	0.537	1.637E-135	0	356	357	0	350	353
MAPNITSTPTGVLFEGD-TITETQLIKEPKEKS--KYVRRIIWKNVAIFSFLHLGALFGVYLSFTSVKLATVVFAILLYQCSGFGITAGAHRLWAHRSYKAKWPLQLLLMIFNSIAFQDAAIVWARDHRVHHKYSETDADPHNAXEGFFFSHVGWLLVKEHPEVTEKGKEIDLSDLESNPILAFQKKYYVVLAPFLCFVLPTVIPVVCWNETWLNAYFIPTVLRYIFTLNMTWLVNSAAH---MFGNKPYDKYIYPSENKGVTIFTLGEGWHNYHHVFPWDYKAAEFGNYSFNFTTAFIDFFARIGWAYDLKSVSEDMVKKRVERMGDGSYEVWGXGDKDQTQEERDQAVVTHNHTK
>UPI0018CE8CCC	443	0.501	1.637E-135	3	354	357	27	376	379
---NLHESSTGVLFEYDAETIDGGLVKDIEKlKKAEKRKLKLVWRNIIAFGYLHLAALYGAWLLITSAKWQTIGFAFFLYVVSGLGITAGAHRLWAHRSYKAKWPLRLMLMIFNTIAFQDAAYHWARDHRVHHKFSETDADPHNATRGFFFSHIGWLLCKKHPEVKAKGKGMDLSDLRADPILMFQKKYYMLIMPLACFIIPTTIPMYYWNESFLNSWFVATMFRWCFILNVTWLVNSAAH---KFGGKPYDRHINPAENRSVAAFAFGEGWHNYHHVFPWDYKTAEFGDYSLNLTTAFIDFFAKIGWAYDLKSVSPDIIEKRVRRTGDGSHATWGWGDQDQLKEEIDNALITHQK--
>UPI0004CD1F94	442	0.552	2.242E-135	0	352	357	0	339	345
MAPNVTAALTTL---CEEDLAKTTS-----SKP--VYKREIVWFNVAVFSLLHIGALYGAYLMFSSAKLLTTFYAFVLYMCSGIGITAGAHRLWSHRSYKAKLPLKIILMIFNTLAFQNSIYEWSRDHRVHHKYSETDADPHNATRGFFFSHVGWLLCKKHPDVKEKGKGIDMSDLEADPVVAFQKKHYKFLMPLICFILPAFAPVYFWGESWNNSYFVAVILRYVWTLHMTWLVNSAAHF---FGGKPYDKYMNPSENVMVAWGALGEGWHNYHHVFPWDYKAAELGKYWGNSTTAFIDFFASFGWAYDTKVVSTELIRQRVTRTGDGTHPLWGWGDKDQTPDERDAALITN----
>UPI000C1FE9E2	442	0.540	2.242E-135	0	354	357	0	345	347
MAPNLSSQ-TGILFEGEELI---SEFSGGNQKP-DNRKLKPVWRNIILMGYLHLAAIYGCYLAFTSAKLATTIFAFIMYQLSGLGITAGAHRLWAHKSYKAKWPLRLMLTIFNTIAFQDAVVDWARDHRVHHKFSETDADPHNAKRGFFFSHVGWLLCRKHPEVKQKGKGIDMSDLYADPILKFQKDYYLMVMPIFCFLIPTWVPMYFWGETFKNAFF-MNLLRYAWALNVTWLVNSAAH---MFGDKPYDKYINPAENLSVALLALGEGWHNYHHTFPWDYKTAELGKYSVNLTCLFIDLMAKIGWAYDLKTVSEDMVRKRVERTGDGSHELWGWGDKDQSEEERTGALILNKQ--
>UPI0018CC5D10	442	0.524	2.242E-135	0	354	357	0	358	361
MPPNATTAnqpPTEvtgVLNECDAETIDGGLVKDITQfKRAEKRKLKLVWRNIIAFAYLHVAAVYGLWLALTSAKWATVGFALLLYVMSGLGITAGAHRLWAHRSYKAKWPLRLILIIFNTIAFQDAAMHWARDHRVHHKYSETDADPHNATRGFFFSHIGWLLCKKHPDVKNKGKCLDTSDLEQDPILYYQKKYYMLVMPLLCFLIPTVVPVYYWGETWTNAWFVATMFRYTFILNVTWLVNSAAH---KWGGKPYDKNINPAENSSVAAFAFGEGWHNYHHVFPWDYKTAELGNYRLNLTTAFIDFFAKIGWAYDLKSVSPNIIEKRVKRTGDGTHPLWGWGDKDQDQHEIDNAVILHKK--
>A0A5E4R0N6	442	0.533	3.070E-135	0	352	357	0	347	352
MAPKSSDA-NGVLFEsDAATadmaLHTTPI------QKADNYPRRYVWRNIIAFTYLHIAALYGGYLFLFSAKWQTDVFAYVLYVMSGLGITAGAHRLWAHKSYKATWPLRLILVIFNTLAFQDSAIDWARDHRMHHKYSETDADPHNATRGFFFSHIGWLLVRKHPELKRKGKGLDLSDLYADPILRFQKKYYMLLMPLACFVVPTVVPVYCWGESWVNAYFVAAMFRYAFILNVTWLVNSAAH---KWGDKPYDKSIQPSENISVSIFALGEGFHNYHHTFPWDYKTAELGNNRLNFTTNFINFFAKIGWAYDLKTVSDEIIQSRVKRTGDGSHHLWGWGDKDHAKEEMNAAIIIN----
>A0A1B0CEY2	442	0.504	3.070E-135	0	354	357	0	355	358
MPPNATTTtttCTGVLNEnDAETVD--GGLLEDRThlKSAEKRRLKLVWRNIIAFGYLHLAALYGAYLLLTSARIYTILFAFVLYVVSGLGITAGAHRLWAHRSYKAKLPLRILLVIFNTIAFQDCAMHWARDHRVHHKFSETDADPHNATRGFFFSHIGWLLCRKHPDVIARGRQLDISDLQADPVLRFQRKYYMLLMPFMCFIIPTIIPVYVWGESWHNSWFVATMFRYTFVLNITWLVNSAAH---AWGSKPYDKHINPSENKSVAMFAFGEGWHNYHHVFPWDYKTAELGNYRLNTTTAFIDFFAKVGWAYNLKTVSSDIIEKRVKRTGDGSHNLWGWGDKDQDQEEIDGATIMHRK--
>A0A0C9RGK7	441	0.535	4.205E-135	0	350	357	0	342	354
MAPNITSAPTNVLY--QNGIDESSSVNK---EPQVKYQLRIVWFNVSAFIALHVGAMYGLYRVFTSAKLVTILFAYVLYVCSGLGITAGAHRLWSHRSWKANFPLRCILMIFNTIAFQNSIYEWSRDHRVHHKYSETNADPHNATRGFFFAHVGWLLCKKHPDVKNKGKGVDMSDLLRDPIVVFQRRHYLTLMPIIAFVVPTCIPVWFWGETWVNAFFIPTVLRYVFTLNMTWLVNSAAH---LFGGKPYDRFMNPAENLAVAVGALGEGWHNYHHVFPWDYKAAELGNYRFNFTTAFIDFFAKIGWAHDLKRVSPEIIEQRVKRTGDGTHEVWGWGDKDQPSEEREAAII------
>A0A8I6RWK6	441	0.544	5.759E-135	0	348	357	0	337	348
MAPNITSSP-EVTQCPV-------KPLELMPEKEEEYKLTIVWRNVILFAYLHLAAVYGLYSLVFEAQWKTVLFVFVLYQMSALGITAGAHRLWSHRAYKAKLPLRILLAFFNTLAFQNHVIEWARDHRVHHKYSETDADPHNATRGFFFAHVGWLLCRKHPELKRKGKQIDMSDLENDPVLAFQKKYYLTLMPVVCFILPAIVPMYFWGETFTCAWFTASMFRYTLTLNLTWLVNSAAH---MWGNKPYDATINPAENLGVALGAAGEGWHNYHHVFPWDYKAAELGNYRANTTTAFIDLMAKIGWAYDLKTVPHEIINKRCQRTGDGTRPLWGWGDKDMTQEDAEGT--------
>UPI00083C59AA	441	0.508	7.887E-135	0	354	357	0	348	351
MAPNISSVPTGVLhETDDEVLAT--HVPPQLHKPEER-KMQLVWRNIILFVYLHLGALYGIYLLFTGASIFTFFWAMFLYQCGGLGITAGAHRLWAHKSYKAKWPLRALLTFFNTLAFQDAVVDWARDHRMHHKYSETDADPHNAKRGFFFAHVGWLLCRKHPEVKQKGKNIDLSDLYDDPILRFQKKHYLILMPLVSFVMPTAVPMILWNETFLNAFMV-NLFRYTLTLNATWLVNSAAH---IFGDKPYDRFINPSENISVSILAMGEGWHNYHHTFPWDYKTSELGKYTTNFTAAFIDFMAKIGQAYDLKSVSTELIRKRVQRTGDGTHELWGWGDKDQDKEEVRDAIITHKK--
>Q75PL6	441	0.527	7.887E-135	0	352	357	0	347	352
MAPNVKDA-NGVLFEndadtPDLGLSSTP------VQQADNYPKKLVWRNIILFTYLHIAALYGGYLFLFHAKWQTDLFAYILYVMSGLGITAGAHRLWAHKSYKAKWPLRVILIIFNSLAFQDSALDWARDHRMHHKYSETDADPHNATRGFFFSHIGWLLVRKHPELKRKGKGLDLSDLYADPILRFQKKYYLILMPIACFILPTVIPVYFWNESWINAFFVATLFRYTFILNVTWLVNSAAH---KWGGKPYDKNIKPSENISVSVFALGEGFHNYHHTFPWDYKTAELGNNRLNFTTNFINFFAKIGWAYDLKTVSDEIIKNRVNRTGDGSHYLWGWGDKDLDKEEIKQAIRIN----
>A0A224XT02	440	0.541	1.080E-134	0	352	357	0	342	348
MAPNITTTPAANDC-PTNTPENLPI------QKVPEYKLQIVWRNVILFAYLHLAGLYGAYLMLFKAHWLTVGWAIILYYFSALGITAGAHRLWSHRAYKARLPLKIFLAFCNTISFQNDIFEWARDHRVHHKFSETDADPHDARRGFFFSHIGWLLCRKHPNVKEKGKVIDLSDLYADPVVMFQKKYYLLLMPLACFLMPTTIPMYYWNESFLNSWFVAAMFRYAFVLNMTWLVNSAAH---MWGNKPYDMTINPAENLGVALGAAGEGWHNYHHVFPWDYKAAELGNYKANFTTGFIDFMYRIGLAYDLKSVPQEVVKKRCTRTGDGTHQVWGWGDKDITTEELNDAVIVN----
>V5I9A7	440	0.536	1.080E-134	0	354	357	0	347	349
MAPNIS-MPTGVLHEhDEEVVAKV--IPPEVVKPSDR-KLKLVWRNIILFAYLHAVAVYGLYLMFTSAKIATSIYAIILYQLGGLGVTAGAHRLWAHRSYKANVPLRIILTVFNTMAFENSVIEWSRDHRVHHKFSETDADPHNAKRGFFFSHVGWLLCRKHPDVKNKGKGIDMSDLYEDPILAFQDRYYLILMPFACFILPTMVPMYLWNETFVNAFCI-NIFRYILTLNATWLVNSAAH---LYGHKPYDRYINPAENLTVSLLALGEGWHNYHHTFPWDYKTSELGKYSVNFSAAFIDFFAKIGWAYDLKTVSEDMVKKRVLRTGDGTHEIWGWGDKDQPKEDYNDALITHKK--
>A0A8J6L7V1	440	0.528	1.080E-134	0	355	357	0	348	351
MAPNIS-FPTGVLHETDDEISALN-TPAEVTTP-DDRKLKLVWRNIILFAYLHLAALYGLWLMFTSAKLATSAYAILLYQLGGIGITAGAHRLWAHRSYKAKWPLRLILTFCNTLAFEDSVIDWARDHRVHHKFSETDADPHNAKRGFFFSHVGWLLCRKHPQVKEKGKQIDLSDLWADPILRFQKKYYNILMPLISFVMPTVVPMYFWNETFGNAFCV-NLFRYALTLNATWLVNSAAH---MWGDKPYDRFINPAENLVVAVLALGEGWHNYHHTFPWDYKTSELGKYSVNFSAAFIDLFAKIGWAYELKTVSEEMIKKRVLRTGDGSHEIWGWGDKDQSSEDYQDAIITHRKS-
>A0A482VRP0	440	0.536	1.080E-134	0	354	357	0	347	351
MAPNIS-FPTGVLheNDDEVSpMGIPPEV----NKP-DDRKLQLVWRNIILFAYLHLTALYGVWLMFTSAKLATSVMAILLYQLGGLGITAGAHRLWAHRSYKAKWPLRLLLTFFNTLAFEDSVIDWARDHRVHHKFSETDADPHNAKRGFFFSHVGWLLCRKHPQVKEKGKQIDLSDLWADPILKYQKKYYNYLMPLVCFVMPTVIPMYFWGETFKNAFCV-NLFRYCLTLNATWLVNSAAHF---FGDKPYDKFINPAENFAVAVLALGEGWHNYHHTFPWDYKTAELGKYNVNFSCAFIDFFAKIGWAYDLKTVSEEMIKKRVLRTGDGSHEIWGWGDKDQSVEDYRDAIITHRK--
>A0A6I8T7Q6	440	0.528	1.080E-134	0	354	357	14	366	369
MAPNASVEVTGVLNENDADTVDGGLSKDIAPlKRAEKRKIKVVWRNVIAFGYLHLAAVYGLWLLLTSARLYTVGFAFLLYVVSGLGITAGAHRLWAHRSYKAKLPLRIILCVFNTIAFQDCALHWARDHRVHHKYSETDADPHNATRGFFFSHIGWLLCRKHPEVVAKGRQLDISDLMSDPVLRFQRKYYMILMPLLCFILPTMAPVYFWNETWTNAWFVATLFRWTFILNATWLVNSAAH---KWGHRPYDRTINPSENKTVATFAFGEGWHNYHHVFPWDYKTAELGNYRLNFTTAFIDFFAKIGWAYDLKTVSNEIIERRVKRTGDGSHATWGWGDKDQDKIEIEHANILNRK--
>I7B370	440	0.521	1.479E-134	0	352	357	0	348	353
MAPNISEDVNGVLFEsDAATPDlalARPPVQKADNKP-----KQLVWRNIILFAYLHLAALYGGYLFLFSAKWQTDIFAYILYVISGLGITAGAHRLWAHKSYKAKWPLKVILIIFNTVAFQDAAMDWARDHRMHHKYSETDADPHNATRGFFFSHIGWLLVRKHPDLKEKGKGLDMSDLLADPLLRFQKKYYLVLMPLACFVMPTMIPVYLWGETWTNAFFVAAMFRYAFILNVTWLVNSAAH---KWGDKPYDKSIKPSENMSVAMFALGEGFHNYHHTFPWDYKTAELGNNKLNFATAFINFFAKIGWAYDMKTVSDDIVKNRVKRTGDGSHHLWGWGDKNQPKEEIEAAIRIN----
>A0A182NRU1	440	0.542	1.479E-134	0	354	357	0	352	355
MAPNATVEATGVLNEVDAETIDGGLAKDVAPlKRAEKRKIKLVWRNVIAFGYLHLAAVYGAFLMLTSARLYTIAFAFILYVVSGLGITAGAHRLWAHRSYKAKLPLRIILALFNTIAFQDCALHWARDHRVHHKYSETDADPHNATRGFFFSHIGWLLCRKHPEVIAKGKQLDISDLESDPVLRFQRKHYMILMPLACFVLPTVAPVYFWNETWTNAWFVATLFRWTFILNVTWLVNSAAH---KWGDKPYDKTISPSENRTVASFAFGEGWHNYHHVFPWDYKTAELGNYRMNMTTAFIDFFAKIGWAYDLKTVSQEIVEKRVKRTGDGSHTTWGWGDKDQDQYEVKHATIINQK--
>A0A6P7GEV9	439	0.537	2.026E-134	0	354	357	5	352	355
MAPN-TSMPTGVLHEhdDEVQAKM---IPAEIVKPSER-KLELVWRNIILFAYLHMVALYGFYLMIAQAKVFTSILAVVLYICGGLGITAGAHRLWAHRSYQAKWPLKIILTIFNTLAFENSVIEWSRDHRVHHKFSETDADPHNAKRGFFFAHVGWLLCRKHPEVKSKGKGIDMSDLEQDPILAFQDRHYLMLMPITCFVIPTIIPMYFWNETFFNAFCV-NIFRYVFTLNATWLVNSAAH---MWGDKPYDKFINPSENVSVSVFALGEGWHNYHHTFPWDYKTSELGKYSTNFSSAFIDFFAKIGWAYDLRTVSIDMIKKRVQRTGDGTHEIWGWGDKDQRKEDYDDATVLYKK--
>A0A8I6S3N4	439	0.476	2.026E-134	0	354	357	32	393	396
MAPNLSGATTGLFLTEAEVISKTPTTTQEPTKP--QYEWKIVWRNVLAFAYLHIGAFYGLYLLFTQALAQTILFTVVLIYLGGMGVTAGSHRLWSHKSYKAKWPLRLMLAIFQTLAFQNHIYEWVRDHRVHHKFTDTDADPHNSKRGFFFSHMGWLVIKKHKDVMNKGKTVDMSDLEQDWVVMFQKKTYAVLLPLICFILPTFIPVYYWDEKPWTAWYVAAIARYTLSLHGTWLVNSAAH---MYGTRPYDRTISPRENLSVAILAFGEGWHNYHHAFPWDYKTSEFSGYSTNFTTAFIDFFSKIGWAYDLKTASIEMVKKRAARTGDGgyesakrsdhTHdgEVWGWDDKDMTQEEKNMVLITNQK--
>A0A0K8TSL7	439	0.533	2.775E-134	9	354	357	19	362	365
---------TGVLNECDAETIDGGLAKDItILKRAEKRRLHLVWRNIIAFGYLHAAALYGAYLLLTSAKWPTVGFAMLLYTVSGLGITAGAHRLWSHRSYKAKWPLRLILIIFNTIAFQDAAIHWARDHRVHHKYSETDADPHNATRGFFFSHIGWLLCRKHPDVKAKGQGIDISDLESDPILMFQKKYYMLVMPIACFILPTVIPVYCWNETWTNSWFVATMFRYTFILNVTWLVNSAAH---KWGGKPYDKHINPAENTSVAALAFGEGWHNYHHVFPWDYKTAELGNYRLNLTTAFIDFFAKVGWAYDLKSVSSEIIEKRVLRTGDGTHSLWGWGDKDQDLDERENALILHKK--
>UPI000C251D2F	438	0.523	5.205E-134	0	354	357	0	348	350
MAPNTSNIPTGVLHEhdDEV---SANFIPPEVVKPSER-KLILVWRNIILFAYLHAVAVYGLYLMFTSAKLVTSIYGIILYQLGGLGVTAGAHRLWAHRSYKAKWPLKVLLTAFNTLAFENSVIEWARDHRVHHKFSETDADPHNAKRGFFFSHVGWLLCRKHPEVKSKGKGIDMSDLEEDPILKFQDKHYMILMPLVAFVIPTLAPMYFWNETFVNSLCI-NIFRYVLTLNATWLVNSAAH---LYGHKPYDRYINPAENLSVSILALGEGWHNYHHTFPWDYKTSELGKYSVNFSAAFIDFFAKIGWAYDLKTVSEEMIKKRVLRTGDGSHEIWGWGDKDQLKEDYDDVVITHKK--
>U5EN19	438	0.530	5.205E-134	0	354	357	0	352	355
MAPNATSEVTGVLNENDAETIDGGLVKDItVHKKAEKRKLHIVWRNVIAFGYLHLAAVYGAWLLLTSARLYTVAFATFLYVISGLGITAGAHRLWAHRSYKAKLPLRIILAIFNTIAFQDCAMHWARDHRVHHKYSETDADPHNATRGFFFSHVGWLLCKKHPDVIAKGKQLDISDMLQDPVLAFQKKHYFILMPILCFILPTTIPVYCWGETWTNAWFVATLFRWTFILNVTWLVNSAAH---KWGDKPYDKSINPSENPSVAAFAFGEGWHNYHHVFPWDYKTAELGNYRLNMTTAFIDFFAKVGWAYDLKSVSNEIIKKRVVRTGDGTHHTWGWGDKDQDKIEIDHATITHRK--
>K7PCS3	438	0.518	7.129E-134	0	355	357	0	350	352
MAPNIS-APTGVLHEtdeevSVPQLQ-QREEKAATPKPPLK----IVWRNVIIFVYLHTVSLYGIYLIFSSAKIATTILAFFLYNLGGLGITAGAHRLWAHRSYKAKWPLRLLLTTFNTLAFQDAVVDWARDHRVHHKYSETDADPHNATRGFFFAHVGWLLCRKHPDVKAKGSGIDLSDLYSDPILRYQKKFYLLLMPLVCFVVPTSIPMYLWNETFMNAFCV-NLFRYTFTLNATWLVNSAAH---LFGDKPYDRFINPAENVSVAVLAMGEGWHNYHHTFPWDYKTSELGKYSTNVTTAFIDLMAKIGWAYELKTVPMEMIKKRVERTGDGTHELWGWGDKDQPIEERKDALITHVKS-
>A0A2S2Q438	438	0.534	7.129E-134	0	353	357	0	362	367
MAPNMTkRSvgSPSVLFnedgtEPSVVDEGNQIaegetIENSKYKP-YRYQRQIVWRNVALFAYLHIAALYGAYLMFASAKIATSIWAILLYQMSGLGITAGAHRLWAHRSYKAKLPLRIILMIFNTIAFENHIYEWARDHRMHHKYSETNADPHNAKRGFFFSHVGWLLCRKHPEIKEKGRGIDMSDLDRDPVVKFQTTYYLLLMPVLCFLIPTCVPVFLWGETWGNSWFVATMFRYTFTLNMTWLVNSAAH---MWGDKPYDKFINPAENIGVALGALGEGWHNYHHVFPWDYKAAELGNYRANLTTGFIDFFSKLGWAYDLKTVSMDMIRKRVDRTGDGSHGIWGWEDKELSPEDRQEAIIINR---
>UPI001C201B64	437	0.525	1.337E-133	0	352	357	0	347	352
MAPNTTDV-NGVLFEsdaatPDLALSRTP------VQQADSYPRKLVWRNIIAFTYLHIAGLYGGYLFLFSAKWQTAVFALILYIMSGLGITAGAHRLWAHKSYKAKWPLRLILVFFNTMAFQDSAIDWARDHRMHHKYSETDADPHNATRGFFFSHIGWLLVRKHPQIKEKGKGLDLSDLYADPILRFQKKYYLLLMPLVCFVLPTVVPVWAWGESWLNAYFVAAMFRYAVILNVTWLVNSAAH---KWGDKPYDRHIQPAENLSVALFALGEGFHNYHHTFPWDYKTAELGNTRINLTTAFINLFTKIGWAYDLKTVSDEIVRSRVQRTGDGSHALWGWGDEDIAKEDVTNAIRIN----
>A0A2R7W9M0	437	0.529	1.337E-133	0	354	357	9	348	389
MAPN---SNAGLMDYP---LSNENI-----NTVPNKFRVQIVWRNVMLFIYLHVAAVYGAYLMIFSAKWPTVLWAFFLYQFSALGITAGAHRLWSHKSYKAKLPLKIILAIFNTISFQNSIYEWSRDHRLHHKYSETDADPHNATRGFFFSHIGWLLCRKHPLVKEKGKGIDMSDLEQDGVVMFQRKHYLKLMPFACFLFPTFVPMYYWGETFWNAWFVATMFRYAWSLNMTWLVNSAAH---MWGNKPYDMHINPSENLFVALGSVGEGWHNYHHVFPWDYKAAELGNYKVNFTTAFIDFMAKIGWAYDCKTVPDKMVRTRAMRTGDGSHP-WGWGDKDITEEERKAAATLYQK--
>A0A8J5R5W9	437	0.545	1.831E-133	0	353	357	0	340	345
MAPNVT---TALTTLCEEDLAKSP-----PSKP--VYKRKIVWFNVYAFCVLHATAFYGIYLAFTSAKLITTFYAFILYQCGGIGVTAGAHRLWSHRAYKAKLPLKIILMIFNTLAFQNSIYEWARDHRVHHKYSETDADPHNANRGFFFAHVGWLLCKKHPDVKEKGKGIDMSDLEADPVVAFQHKYYLILMPLICFIVPGIVPVYFWGESWSNAYFVGVFLRYVWTLHMTWLVNSAAHF---FGHRPYDKYTNPSENLLVAFGALGEGFHDYHHVFPWDYKAAELGKYWGNTTTAFIDFFTLLGWAYDTKVVSQDIIKQRVLRTGDGSHPVWGWGDKDQTPDNRESAVTTNK---
>Q9NGQ7	437	0.532	1.831E-133	0	352	357	0	350	355
MAPNIKDGadLNGVLFEDDASTPDYA-LATAPVQKADNYPRKLVWRNIILFAYLHLAAVYGAYLFLFSAKWQTDIFAYILYVISGLGITAGAHRLWAHKSYKAKWPLRLILIIFNTVSFQDSALDWSRDHRMHHKYSETDADPHNATRGFFFSHIGWLLVRKHPELKRKGKGLDLSDLYADPILRFQKKYYLLLMPLGCFIMPTVVPVYFWGETWTNAFFVAALFRYTFILNVTWLVNSAAH---KWGHKPYDSSIKPSENLSVSLFALGEGFHNYHHTFPWDYKTAELGNNRLNFTTNFINFFAKIGWAYDLKTVSDEIIQNRVKRTGDGSHHLWGWGDKDQPKEEVNAAIRIN----
>A0A6B2ECE7	437	0.526	1.831E-133	0	354	357	0	355	358
MPPNATSTtttCTGVLNEnDAETVD--GGLLEDRThlKNAEKRRPKLVWRNIIAFGYLHLAALYGAYLLLTSAKLFTVAFAFTLYTVSGLGITAGAHRLWAHRSYKARLPLRILLGIFNTIAFQDCAMHWARDHRVHHKFSETDADPHNATRGFFFSHVGWLLCKKHPDVIAKGRQLDISDLKADPVLHFQKKYYMIAMPLLCFVIPTMIPVFLWGETWQNSWFVATMFRYTFTLNVTWLVNSAAH---AWGGKPYDKNINPSENSGVAAFAFGEGWHNYHHVFPWDYKTAELGNYRLNVTTGFIDLFAKIGWAYDLKTVSPDIIEKRVKRTGDGTHNLWGWGDEDQDQMEIDHATIIHKK--
>A0A1W4UAN6	436	0.522	3.435E-133	2	354	357	29	379	382
--PKLQQDSTGVLFECDVETTDGGLAKDITVlKKAERRRLKLVWRNIIAFGYLHLAALYGVYLMVTSAKWATIGFALFLYLVSGLGITAGAHRLWAHRSYKAKWPLRVILVIFNTIAFQDAAYHWARDHRVHHKYSETDADPHNATRGFFFSHVGWLLCKKHPDVKAKGKGVDLSDLRADKVLMFQKKYYMLLMPIACFIIPTLTPMYFWGESFMNAWFVATMFRWCFILNVTWLVNSAAH---KFGGRPYDKLINPSENRAVALLAFGEGWHNYHHVFPWDYKTAELGDYSLNYTTAFIDFFAKIGWAYDLKTVSSDIIKKRVKRTGDGTHATWGWGDVDQPKEEIEDALITYKK--
>UPI0006C95214	436	0.509	4.704E-133	0	353	357	0	368	371
MAPNLfGNSATLFLEasqQAASQGKSQNEPatsRASVEKPEQKYSWKIVWRNVFAFVYLHIGALYGMYLLYTGAKFLTFVWTILIAMASALGITAGAHRLWAHRSYKAKWPLRIILMIFQTIAFQNHLYEWVRDHRVHHKFTDTDADPHNAQRGFFFSHMGWLLIRKHPDVINKGAVVDMSDLDADPVVVWQRRLYIILMPLFCFLLPAWVPCYFWNENGMYSW-YATIFRYTLSLNLTWLVNSAAH---IWGNKPFDDTISATDNIRVAMGAFGEGWHNYHHVFPWDYKAAELGNYRANFTTAFIDFFARIGWAYDLKTVPTTMVEKRAARTGDGSriaqispnHHhenaIWGWGDRDMRQEDIDFAEVINK---
>E0VE42	436	0.505	4.704E-133	0	353	357	0	368	379
MAPNlVSVVPTGTIFENElPTGKKEK-VEEEIVNGKSSHKA-IVWRNAILFAYLHVAAVYGLYLAITSAKLYTNLWAYALYVSGGLGITAGAHRLWSHKSYKAKLPLKIFLTICNTIAFQNSIWEWARDHRVHHKFSETDADPHNAKNGFFFSHVGWLLVKKHPDVRRKGKVIDMSDLDQDPVVAFQKKYYLILMPIGCFLIPTFVPVYFWGETWSNAWFVATLFRYCFTLNATWLVNSAAHF---FGSKPYDKNMNPAENLMVAVGALGEGWHNYHHVFPWDYKAAELGNYGYNFTTCFIDIMAKLGQAYDLKTVSPHIVIARAKRTGDGSYVppenvkiikedghsidgdVWGWGDKDMKPEDIKAATIINE---
>UPI00178247BD	436	0.505	4.704E-133	9	355	357	36	380	382
---------TGVLFECDAdTADGALAIDVNLRKRAEKRKLKLVWRNIILFGYLHVAALYGAWLLFTSAKWPTVFFSIFLYSIGVLGITAGAHRLWAHRSYKAKWPLRLILIAFNTCAFQDAAYHWARDHRVHHKFSETDADPHNATRGFFFSHVGWLLCKKHPDVIAKGKSLDLTDLHADRILMFQLKHYMLLMPLACFILPTVIPMYFWDESFINSWFVATMFRWCVLLNVTWCVNSAAH---KFGGRPYDKSINPSENPGVALFAFGEGWHNYHHVFPWDYKTAEWGNYSMNLTTAFIDFFAKIGWAYDLKSVSSEIIEKRVARTGDGSHELWGYGDKDITKEDEQGIITINKKS-
>UPI000C206C9C	435	0.509	8.824E-133	0	354	357	0	347	350
MPPNALSE-TGVLFETENEIAVQ-ELPGNVQKP-DNRKLELVWRNIILMGYLHIAGVYGAYLMATSAMWKTVFFSIAMYQMGGLGITAGAHRLWAHKSYKAKWPLTLLLTIFNTIAFQDAVVDWARDHRVHHKYSETDADPHNAKRGFFFAHVGWLLCRKHPEVKAKGKGIDMSDLYADPILKFQKDYYLIVMPLICFVIPTIIPMYFWDETFQNAFFL-NLFRYVWTLNITWLVNSAAH---MFGDKPYDKYINPAENKTVAVLALGEGWHNYHHTFPWDYKTSELGKYSVNLSCLFIDFMAKLGLAYDMKTVSVDMIKKRVERTGDGTHELWGWGDKDQPAEERNEAIILNRK--
>A0A5Q0V425	435	0.522	8.824E-133	0	352	357	19	366	371
MAPNASDV-NGVLFEDDaATPDMA--LSNTPVQKADNYPKKLVWRNIIAFAYLHIAAVYGGYLFLFAAKWQTDIFAYILYVMSGLGITAGAHRLWAHKSYKAKWPLRLILVFFNTLAFQDSAIDWARDHRMHHKYSETDADPHNATRGFFFSHIGWLLVRKHPELKQKGKGLDLSDLYADPILRFQKKYYLILMPIACFILPTVIPLYYWGENWVTAFFVAALFRYAFILNVTWLVNSAAH---KWGDKPYDKNIKPSENISVSIFALGEGFHNYHHTFPWDYKTAELGNNRLNFTTNFINFFAKIGWAYDMKTVSDEIVQSRVKRTGDGSHHLWGWGDKDHCKEEVAAAIRIN----
>A0A8D8M913	435	0.541	8.824E-133	0	350	357	0	360	975
MAPNTSSAPTGVLFEGDSThTDTMSHIhqsasEDLaeacaKESPEKEYRIVPVWRNVILFAYLHLAAVYGAYLIFSSAKLPTTIFAILLYQAGATGITAGAHRLWAHRAYKAKAPLKLILLLFNTLAFQNHVYEWARDHRVHHKFSETNADPHNAKRGFFFSHMGWLMCRKHPDVIAKGRCIDLSDLKEDKLVMFQKRHYMKLMPVICFVLPTVVPMLCWGESFLNAWFVATMFRYTLTLNVTWLVNSAAH---MWGQRPYDKFINPSENLSVAILALGEGWHNYHHVFPWDYKTSELGTYSTNFTTAFIDFFARIGWAYDCKTVSPAMVATRAQRTGDGSHKdVWGWGDKEEKDfEEKSPTEV------
>UPI0007671D60	434	0.562	1.208E-132	0	350	357	0	342	351
MAPNVTSTQTGILYEDDMIENSIPI------QPsKTKYEIRIVWRNVIYFLLFHLGALYGLYLVFTSAKLLTTIFAYWLYRVGATGVTAGAHRLWTHRAYKAKWPLQLLLMVMDTIAFQDSVIHWARDHRVHHKYSETNADPHNAKRGFFFSHIGWLLCRKHPDLIEKGNGIDISDLKSNPILAFQKKYYIILMPLLCFVMPTVVPVVCWGETWTNAYFVSGILRFVFTLNVTWLVNSAAH---LYGNKPYDRSINPSENKIVSLLAVGEGWHNYHHVFPWDYKTSELGGYKLNTTTAFIDFWAKLGLAYDLKVVPKKVIQKRVENTGDGSHELWGWGDKDQTQEDKEQTVV------
>UPI0018CD9B70	434	0.498	1.208E-132	9	354	357	29	372	375
---------TGVLFECDADTTDGALATDIRQyKKAEKRKLKLVWRNIILFGYLHVAALYGGWLFFTSAKWATVFFSIFLYSIGVLGITAGAHRLWAHRSYKAKWPLRVILIIFNTVAFQDAAYHWARDHRVHHKFSETDADPHNATRGLFFSHVGWLLCKKHPDVKAKGRGLDLTDLRADPILMFQKKYYLTLMPLACFILPTIIPMVCWNESFINSWFVATMFRWCFLLNVTWCVNSVAH---KFGGRPYDKTINASENPGVAAFAFGEGWHNYHHVFPWDYKTAEWGNYTMNLTTAFIDFFAKIGWAYDLKSVAPETIEKRVKRTGDGSHELWGWGDKDLSPEDEKDVLIINKK--
>UPI0012D3DFB3	434	0.522	1.655E-132	0	354	357	0	354	356
MPPNATSvvECTGVLDECDAETVDGGLDKNIVElKHANPRKLKLVWRNIMIFGYVHLAAVYGAYLMLTSARVYTAVFALVLYLTSGLGITGGAHRLWAHRSYKAKLPLRILLTIFNTMAFQDCAIHWARDHRVHHKYSETDADPHNATRGFFFAHVGWLLCKKHPEVKAKGKGLDISDLEADPVLHFQKKYYLILMPIACFILPTLIPWYFWGETLKNAWFVAAMFRWTFVLNVTWLVNSAAH---IYGDHPYDKYINPTENKSVALFAFGEGWHNYHHVFPWDYKTAELGNYRSNFTTMFIDAMSKIGWAYDLKTVDPQTVKKRVERTGDGTHHTWGWGDKDQSPKEREEAVIINKK--
>UPI001F0293B0	434	0.550	1.655E-132	0	345	357	6	344	358
MAPNIISSPIGILFKGE-KIDDQPvEI----SKEKEIYKRNIIWRNVAIFSGLHIGAVYGAYLALTSAKLLTTLFSILLSMWSGIGITAGAHRLWAHRSYKAKWQLRLILIIFNTIAFQDAAIDWARDHRVHHKYSETDADPHNAKRGFFFSHVGWLLLRKHPDVKQKGKGIDMSDLKSDPIIAFQKKYYFILMPLMCFILPSLIPMYCWNETFLNSYFIPVVFRYVFTLNTTWLVNSAAH---LFGNKPYDKYINPSENKGVAMMSLGEGWHNYHHVFPWDYKTSELGNYRYNITTAFIDFFAKIGWAYDLKSVSKDTIKSRVLKSGDGTHDVWGWGDKDQTQEEK-----------
>A0A1A9WBD7	434	0.505	1.655E-132	2	354	357	19	368	371
--PEVSKQ-TGVLFEGDAdTADGALSVDVTQLKRAEKRKLKLVWRNIILFGYLHAAALYGGYLFLFQAKWATVFFSIFLYSIGVLGITAGAHRLWAHRSYKAKWPLRLLLIIFNTCAFQDAAFHWARDHRVHHKFSETDADPHNATRGFFFSHIGWLLCKKHPDVVAKGKSLDLSDLYADPIVMFQKKHYMKLMPLACFILPTIIPMYMWNESFINSWFVATLFRWCFLLNVTWCVNSAAH---KFGGRPYDKNINPSENIGVAAFAFGEGWHNYHHVFPWDYKTAEWGNYSLNLTTAFIDFFAKIGWAYDLKSVSKDIIEKRVKRTGDGTHATWGWGDKDLSTEDEETIIVLNKK--
>UPI00096B04DF	434	0.459	1.655E-132	0	353	357	0	371	376
MAPNllgnimlgNSADPVQIISKP------SPETRKPNQSTGPKYKWEIVWRNVIAFIYLHTFGLYGLYLLFNGCQLKTVYWVLAVIILSGQGITVGAHRLWAHRTYKAKLPLRIILAFLQTMAFQNHIYEWVRDHRVHHKFTDTDADPHNAKRGFFFSHMGWLMLKKHKDVFIKGKTVDLSDLEADPVVMFQKKFYLVLMPIVCFVFPAFIPWYYWGENWWYAWYTAVIFRYTLCLNGTWLVNSAAH---IWGTRPYDKSIKPTENRFVAFMAFGEGWHNYHHVFPWDYKAAELGNYRLNWSTSFIDLMSKIGWAYDLKTASLEIIQKRIKRTGDGTikakdvgdgmHHdhdhdhsdaIWGWGDKDMNEEEKQDIRIFNK---
>A0A6J2TTD4	434	0.505	2.267E-132	0	356	357	0	366	367
MPPNIVSTPrtvdelakeskqTGVLFECdadTPDGALAGNVRQF--QKAEKRKLKLVWRNIVLFAYLHLAALYGGYLFFFKAKWATVFFSILLYTCGVLGITAGAHRLWAHRSYKAKWPLRLILIVFNTIAFQDAAFHWARDHRVHHKFSETDADPHNATRGFFFSHIGWLLCRKHPDVVAKGKSLDLSDLRADPIVMFQRRHYMVLMPLACFILPTLLPIYLWDESFFNAWFVATMFRWCFLLNVTWCVNSAAH---KFGGRPYDKNINPSQCPAVSAFTFGEGWHNYHHVFPWDYKTSEWGKYSMNMTTAFIDFFAKIGWAYDLKSVAPGTIERRVRRTGDGTHELWGWGDKDFSAEDEKDVLFVKKEAK
>UPI0006B709CE	434	0.522	2.267E-132	1	355	357	23	375	377
-AKSLTDNSTGVLFEQDAETYDGGLVKDIEKlKKAEKRRIKLVWRNITAFVYVHLAAVYGLWLMLTSAKWQTITCAMLLYAISGLGITAGAHRLWAHRSYKAKWPLRVILMIFNTIAFQDAAYHWARDHRVHHKYSETDADPHNATRGFFFSHIGWLLCKKHPQVKAKGKGMDLSDLRADSVLMFQKKYYMILMPILCFLIPTLIPMYAWNEKFVNSWFVVAMFRWCFTLNVTWLVNSAAH---KFGGKPYDRFINPSENKSVALFAFGEGWHNYHHVFPWDYKTAELGDYSLNLTTAFIDFFAKIGWAYDLKQVSHDIIEKRVKRTGDGTHATWGWGDKDQSKEEMADALITHKKA-
>A0A8I6RYY7	433	0.519	4.251E-132	0	356	357	0	346	347
MAPNM--APTPDNSECTVQP------LDPLPEKKQEYKVNIVWRNVALFAYLHLAAVYGLYLMLFEAKWLTVFFALVLYKLSALGITAGAHRLWAHKSYKAKLPLKVFLVAINTLAFQNHVIEWARDHRVHHKFSETDADPHNATRGFFFSHIGWLLCRKHPELKEKGKLIDISDLENDPVLAFQKKYYLILMPLTCFLFPTLMPMYMWGESLKCSWFTATMFRYALTLNVTWLVNSAAH---MWGQKPYDASISPVENLAVSLGAAGEGWHNYHHVFPWDYKAAELGNYRANTTTALIDLMAKIGWAYDLKTVPPEIVEKRSQRTGDGTRPLWGWGDKDMTQEDAEGTVqLLNTKCK
>B7SB75	432	0.538	7.974E-132	0	352	357	0	347	352
MAPKEADV-NGVLFESDAT-TPDMALPTTPVQQADNYPKKLVWRNILLFAYLHLAALYGGYLFLFSAKWQTDIFAYILYIMSGLGITAGAHRLWAHKSYKAKWPLRLILVLFNTLAFQDSAIDWARDHRMHHKYSETDADPHNATRGFFFSHIGWLLVRKHPELKKKGKGLDISDLYADPILRFQKKYYLLLMPLGCFILPTVIPVYLWNETWSNAFLVAALFRYAVILNVTWLVNSAAH---KWGDKPYDKSIKPSENLSVALFALGEGFHNYHHTFPWDYKTAELGNNRLNFTTTFINFFAKIGWAYDMKTVSDEIIQNRVKRTGDGSHHLWGWGDKDHSKEEINAAIRIN----
>A0A084W6J7	432	0.505	7.974E-132	0	354	357	0	366	369
MAPNATVEATGVLNEvDAETID--GGLAKDVTplKRAEKRKIKLVWRNVLAFGYLHLAAVYGAWLMLTSARLYTiairVVFslnfpfsncvAFVLYVMSGLGITAGAHRLWAHRSYKAKLPLRIILAIFNTIAFQDCALHWARDHRVHHKYSETDADPHNATRGFFFSHIGWLLCRKHPEVIAKGKQLDITDLEADPVLRFQRKHYMLLMPLACFILPTITPVYFWNESWTNAWFVATLFRWTFILNVTWLVNSAAH---KWGDKPYDKSISPSENRTVASFAFGEGWHNYHHVFPWDYKTAELGNYRMNLTTAFIDFFAKIGWAYDLKTVSQEIVEKRVKRTGDGSHPTWGWGDKDQDQYEVQHATIINQK--
>A0A7J7B860	432	0.459	7.974E-132	0	353	357	0	383	388
MAPNLIGSSALFLAEATSTtdnvefnTKTTPHVQPPSVKSstsntRPQYKWDVVWRNVIAFLYLHTAGLYGLYLLLFVCSWKTSLWTYVYAFIAGQGITAGAHRLWAHRSYKAKLPLRIFLMLCQTAAFQNHIYEWVRDHRVHHKFTDTDADPHNASRGFFFSHMGWLLVRKHKDVMIKGKTVDMSDVEADPVVRFQKSVYIALVPLMCFVIPTFVPWYFWGENGWICWYTCGIFRYTISLNFTWLVNSAAH---IWGTKPYDKSIGPTENIHVALAAFGEGWHNYHHVFPWDYKAAELGNYKLNPTTMIIDFFSKIGWAYDLKTVSLDMIERRVKRTGDGTriadskhseakntddhdHHhnneIWGWGDKDMAKEDVEDVKIFNK---
>A0A7R9I938	432	0.466	7.974E-132	0	353	357	0	385	392
MAPNLTTAsalfltDTEgsVIY-PSapqslTSRKTQQHQSSQLELPssgaAPYYEWSIVWRNVLAFIYLHGGALYGLYLVFTTAHPATFPWAFLVAGLAALGVTAGAHRLWCHRAYKAKWPLRLILAILQTVAFQNHIYEWVRDHRVHHKFAETDADPHNSKRGFFFSHIGWLMVRKHPDVINKGRTVDMSDLLQDPIVVWQMRTYLVTLPLVCFVLPTWVPIYFWNEDPWTSWYVASILRYTLSLNLTWLVNSAAH---IWGTRPFDKNISATDNVPVAVMAFGEGWHNYHHAFPWDYKAGELGNYRTNFSTGFIDMFAKIGWAYDLKTVSPEMIKRRAKRSGDGTywgdlgvsgvpvgeghdHEgsIWGWGDKDMPEEDIKDVLITHK---
>A0A834ISA2	432	0.497	1.092E-131	0	354	357	0	348	351
MAPNAILMPTGVLNEnDDEVCSTVPSTQ---ENKSQQRKIEVVWTNVTIYIFLLLTALCGLVLTFTSARLYTTIYAVILYHLSCLGITAGAHRLWSHRSYKVKWPLKIILVICNTLAHENSIIVWARDHRVHHKYSDTDADPHNAKRGFFFSHVGWLLCKKHPEVKSKGKLLDISDLYTDPIVYFQHKYYMILMPLICFILPTYFPMVLWNETLRNSFCL-NILRYVCSLNAAWSINSLAH---MWGNKPYDKSIVPVENKIVSIIALGEGWHNYHHAFPWDYKTSELGKYSTNFSTLVIDGFAKIGWAYDLKTVSAEMVQKRVQRTGDGSHNIWGWGDKDQPKEDYEKVKIIHRK--
>D6X4Z9	432	0.518	1.092E-131	0	355	357	0	348	353
MPPYVSHV-TGVLDEnDEEV--STKNILPEVTKPENR-KLQLVWRNIILFAYLYLASFYGLYLMFTSAKLATSIFAYFLYQLGGFGITAGAHRLWAHRSFKAKWPLRLLLAFCNTLAFEDSVIDWSRDHRVHHKFSETDADPYNAKRGFFFSHIGWLLCRKHPQVKEKGKQIDLSDLYQDPILRYQKKYYLFVMPVICFVLPTAAPMYFWGESFKNAFFV-NLFRYCFTLNSTWLVNSAAH---LWGSKPYDKFINPAENFAVSVLALGEGWHNFHHTFPWDYKASELGKYSVNFSSAFIDFFAKIGWAYDLKTVSEDLVKKRVLRTGDGSHHVWGWGDMDQALEDYEGAIIKHRKS-
>B4NJM7	432	0.525	1.092E-131	9	355	357	28	372	374
---------TGVLFEadaDTVDGALATDIRPL--KKAEKRKLALVWRNIILFGYLHLAALYGGYLLLFQAKWTTIAFAFALYSMGMIGITGGAHRLWAHRSYKAKWPMRLILIIFNTIAFQDAAFHWARDHRVHHKYSETDADPHNATRGFFFSHVGWLLCKKHPDVVAKGKGLDLSDLRADPILMFQKRHYMILMPLACFILPTLIPVYYWDESLLNAWFVATMFRWCFQLNTTWLVNSAAH---KFGNRPYDKTINPSQTAMVAFFTFGEGWHNYHHVFPWDYKTSEWGNYSLNLTTAFIDLFAKIGWAYDLKTVAPDTIERRVRRLGDGTHEIWGWGDKDITTEDTQAVLLVNKMA-
>UPI0014794F74	432	0.497	1.092E-131	0	353	357	13	386	389
MAPNLfgtsatlyLEASQQDVHQDKSTTEKSNSQKVLLQKSstaKPKYKWNIVWRNVIAFIYLHIGALYGFYLFFNGTKFYTFLWTFAVACAAALGITAGAHRLWAHRTYKAKWPMRFVLMICQTIAFQNHIYEWVRDHRVHHKFTDTDADPHNAQRGFFFSHMGWLLVRKHPDVIKKGATIDMSDLEADPLVVWQRRLYLFLMPLCCFIIPMWVPCYFWGEKPFNSW-YSTVFRYTLSLNLTWLVNSAAH---IWGMKPYDKTIGPTENISVAICAFGEGWHNYHHVFPWDYKAAELGNYRTNFTTGFIDACSRIGWAYDMKTVPVEIVKKRAARTGDGtkydkteahhhSHEnmKWGWGDADMQPEEIQEVEIINK---
>B6CBS2	431	0.505	1.496E-131	0	354	357	0	349	352
MPPNVTEA-NGVLFEnDVQTPDMGLEV--APVQKADERKIQLVWRNIIAFACLHLAAVYGAYLFFTSAIWQTDIFAYILYVMSGLGITAGAHRLWAHKSYKAKWPLRLILVAFNTLAFQDSAIDWARDHRMHHKYSETDADPHNATRGFFFSHIGWLLCRKHPELKRKGQGLDLSDLYADPIIRFQKKYYLLLMPLACFVLPTIIPVYLWGESWKNAFFVAAMFRYTFILNVTWLVNSAAH---KWGGKPYDKNIQPAQNISVAIFALGEGFHNYHHTFPWDYKTAELGNNRLNFTTSFINFFASFGWAYDLKTVSDEIIQQRVKRTGDGSHHLRGWGDQDIPAEEAQAALRINRK--
>UPI000E6D6B81	431	0.519	1.496E-131	0	352	357	18	365	370
MAPNATEL-NGVLFEsdaatPDMALGTAPVMQADKE-P-----KKYVWRNIILFAYLHVAAVYGGYLFLFEAKWLTCIFAYLLYVVSGLGITAGAHRLWAHKSYKAKWPLRLILMIFNTIAFQDSAMDWSRDHRMHHKYSETDADPHNATRGFFFSHIGWLLVRKHPDLKKKGKGLDLSDLYEDQILQFQKKYYLILMPLGCFIMPTLVPIYFWGESLLNAFFVCALFRYAFILNVTWLVNSAAH---KWGDKPYDKNIKPSENMSVALFAFGEGFHNYHHTFPWDYKTAELGNNRLNFTTTFINFFAKIGWAYDLKTVSEDIVRSRVKRTGDGSHNLWGWGDKDHDKEEINAAIRIN----
>UPI0008404629	431	0.490	1.496E-131	0	353	357	0	367	370
MAPNLfgTSA-TLFLEasqQNVHQGKSTAEKesnqtssvqKSSSSKP--KYQWQIVWRNVFAFLYVHTAAVYGFYLLFNGTRFYTFAWSMAIMVISALGITAGAHRLWAHRAYKARWPLRFFLMICQTIAFQNHIYEWVRDHRVHHKFTDTDADPHNAKRGFFFSHMGWLLVRKHPDVMNKGKTVDMSDLENDPIVVWQKRLYLLLMPLCTFIIPMWVPCYFWNEKPLNSWYV-TMMRYAISLNFTWLVNSAAH---IWGMKPYDKSISPVENKWVAILTAGEGWHNYHHVFPWDYKAGELGFYKMNWTTLFLDTCARFGLAYDMKTVPTDVIKKRSGRTGDGTwdHHnieeaRWGWGDKDMKADEVNEVEIINK---
>A0A069DSW7	431	0.483	1.496E-131	0	354	357	1	371	374
MSPNLSGTATGlFLAETEVISSLKPqQLQASKKSQGPHYEWQIVWRNVLGFVYLHVGALYGLYLAFTVGKSYTTLWAIFYASLGAMGITAGAHRLWAHKSYKAKWQLRLLLTIFQTIAFQNHVFEWVRDHRVHHKFTDTDADPHNSKRGFFFSHIGWLMVKKHADVKAKGKAVDMGDMEKDWVVMFQKKYYMIVMPVFCFAIPTMVPIYLWNEAVWNAWYIAGVLRYTLSLNGTWLVNSAAH---IWGTKPYDKNISPSENLSVAIVAFGEGWHNYHHAFPWDYKTSEFSGYKFNFTTAFIDLFARIGWAYDLKTAPLDMIEKRANRCGDGsrkmlysnkkekhrhSHigEVWGWDDQDMTTEERQMAEIIHKK--
>R4G4I7	431	0.525	2.048E-131	0	351	357	0	341	348
MAPNITTSPAA--NDC---PAKNPEEEPI--QKVQEYKLQIVWRNVLLFAYLHLAAVYGAYLMIFEAKWFTVAWTILLYYTSALGITAGAHRLWSHRAYKARLPLKILLAFCNTISFQNHIFEWARDHRVHHKFSETDADPHDARRGFFFSHVGWLLCRKHPNVKEKGKVIDLSDLYADSVVMFQKRHYLILMPLACFIMPTMVPMYFWNETFLCSWFVATMFRYAFVLNMTWLVNSAAH---MWGNKPYDMTINPSENLGVALGAAGEGWHNYHHVFPWDYKAAELGNYRANFTTGFIDFMSRIGMAYDLKTVPKEVIDKRCARTGDGTRQLWGWGDKDLTKEEINDAVIV-----
>UPI00187D7B39	431	0.498	2.048E-131	0	353	357	0	352	358
MAPNATRSeCTGVLNE-----HDAETIDGGLAKdiaPLMGHKKQplkLVWRNIILFAYVHVAAVYGLWLLLTAAKFYTFFFSVVLYLSSGLGITAGAHRLWAHRSYKAKLPLRILLTAFNTMAFQDCAIHWARDHRVHHKYSETDADPHNATRGFFFSHIGWLLCKKHPDVIEKGKGLDISDLTTDPVLAFQRKHYLILMPLACFVFPVLVPMYLWNESFLNAFFVAAMFRWTFVLNATWLVNSAAH---KWGDRPYDVNINPSQNPSVALFAFGEGWHNYHHVFPWDYKTAELGNYELNFTTAFIDLMAKIGWAYDLKSVSKDIIKTRVERTGDGTHATWGWGDRDQDKIELKHATITHQ---
>A0A2P8ZGJ8	431	0.464	2.048E-131	0	353	357	0	379	382
MAPNLTtttalflaQADVykseAGTSSGVTQRQKQNQKKSDLNENEHqqaEYKWNIRWRNVFAFIYLHVFGVYGLYLAFTAAKWQTSVWAVYVASMAAMGVTAGAHRLWCHRAYKAKWPLRLILCILQTVAFQNHIYEWVRDHRVHHKFCDTDADPHNSKRGFFFSHIGWLMIRKHPDVKEKGKTVDMSDLESDPIVVWQRRTYLLVMPLLCFYVPAYVPCYFWNEDPWTSWYVASIMRYTLSLNITWLVNSAAH---MWGTKPFDKTISGVESLTVGILAHGEGWHNYHHVFPWDYKAAELGTYRANFTTGFIDLFSKIGWAYDLKTVSDEMIKKRIARTGDGSrqieeviellHEhdnsLWGWGDKDMPEEDIKDVKIYNK---
>UPI000C20E63F	430	0.501	2.805E-131	0	354	357	0	343	346
MPPNE----TGVLHETDIVDTQNVNINNHETKP-REYK--YVWRNIILYIYLHVVSFYGVYVLFTSAKFLTIILGFILLNMGNLGITCGAHRLWSHKSYKAKTPLKILLVIMQTLAFQNSAIEWARDHRVHHKFSETNADPHNATRGFFFSHVGWLLTRRHPDVKEKGKGVDISDLTSDPILRFQQKHYVPLMIFTSFVLPTVLPMYLWNEGFVNAWVL-NLLRYCLGLNITWLVNSVAH---MFGDKPYDKFINPGENFSVALLALGEGWHNYHHTFPWDYKTSELGKYSTNMSTLFIDFMAKIGWAYDLKTVSEDMIKKRVKRTGDGTHNLWGWTDKDMPKEDIQDAITLNKK--
>A0A1E1VYJ4	430	0.527	2.805E-131	0	352	357	0	347	352
MAPNATDV-NGVLFEsdavtPDMALPNTPVAQAD-NTP-----KQYVWRNIILFAYLHLAAVYGGYLFLFSAKWQTDLFAYILYVMSGLGITAGAHRLWAHKSYKAKWPLRLILVIFNTIAFQDSAIDWARDHRMHHKYSETDADPHNATRGFFFSHIGWLLVRKHPELKKKGQGLDLSDLYADPILRFQKKYYIYLMPLACFVMPTVVPVYLWGESWTNAFFVCALFRYAFILNVTWLVNSAAH---KWGDKPYDKSIKPAQNLSVSVFALGEGFHNYHHTFPWDYKTAELGNNSLNFTTNFINFFSKIGWAYDLKTVSDEIVKARVERTGDGSHHLWGWGDKDHDQKEINAAIRIN----
>G8FQ62	430	0.526	2.805E-131	0	352	357	0	347	352
MAPNVTEE-NGVLFESDAVTPDLAMARAPVQQADGTPRV-YVWRNIIAFAYLHIAADYGFYLFLVSAKWQTDIFAYLLYVASGLGITAGAHRLWAHKSYKAKWPLRVILTLFNTIAFQDSAIDWARDHRMHHKYSETDADPHNATRGFFFSHIGWLLVRKHPELKRKGKGLDLSDLYADPILRFQKKYYLILMPLACFVLPTVMPVYLWGETWTNAFFVAALFRYTFILNVTWLVNSAAH---KWGDKPYDKDIKPSENMSVSLFAFGEGFHNYHHTFPWDYKTAELGNHRLNFTTKFINFFAKLGWAYDMKTVSGTIVQQRVKRTGDGSHHLWGWGDKDHAQEEINAAIRIN----
>UPI0007E64900	430	0.504	2.805E-131	10	354	357	51	385	388
----------GVLFEGDEGNQSFQKCADGR-------KVKLVWRNILAFGYLHLAAIYGLYLLVTSAKWVTIGFAFVLYVCSGLGITAGAHRLWAHRSYKAKWQLRLLLVIFNTIAFQDAAYHWARDHRVHHKFSETDADPHNATRGFFFSHIGWLLCKKHPEVKAKGQGIDLSDLRADPILMFQKRYYLYLMPFACFVLPTMIPIYFWDESIMNAWFVATMFRWCFILNVTWLVNSAAH---KFGGRPYDQFISPTQNISVAVLAFGEGWHNYHHVFPWDYKTAELGFYSLNFTTFFIDCFSKIGWAYDLKTVSPAIIEKRVKRTGDGTHPTWGWGDKDQPKEEIEEALIMHRK--
>A0A1J1HM95	430	0.528	2.805E-131	10	354	357	397	742	745
----------GVLNE-----HDAETIDGGLAKRQEGYagRRKIrlVWRNILLFTYLHVAAVYGLWLMLVSAQWKTCIFAFFMYSISGLGITAGAHRLWAHRSYKARFSLRVMLMIFNTIAFQDAAMHWARDHRVHHKYSETDADPHNATRGFFFSHIGWLLCRKHPAVKEAGSKLDISDLKADPVLRFQQKYYLILMPILCFVIPTMIPIYCWGESFKNAFFVATMFRYTFILNVTWLVNSAAH---KWGDKPYDKEINPSQNPSVAILALGEGWHNYHHVFPWDYKTAELGNYRMNLTTAFIDFFAKVGWAYDLKTVSKDIIEKRVERTGDGTHEhsrknTWGWGDSDQSQDERELAKIINKK--
>Q6A4M6	430	0.508	3.841E-131	0	354	357	0	349	353
MPPQGQSPPSWVLEE----SDAATDDKDvAVPVPpsAEKRKLDIVWRNVILFLLLHTGAVYGGYLFFTKAMWATKFFAIFLYLCSGLGITAGAHRLWAHKSYKARLPLRILLTLFNTMAFQDSVLDWARDHRMHHKYSETDADPHNATRGFFFSHVGWLLVRKHPQIKAKGHTIDMSDLCSDPVLRFQKKYYLTLMPIFCFILPTYIPT-LWGESLWNAYFVAAIFRYCYVLNVTWLVNSAAH---KWGDRPYDKNINPVETKPVSLVVFGEGFHNYHHVFPWDYKTAELGGYSLNITKLFIDTMAKIGWAYDLKSVSPDIVEKRVKRTGDGSHEVWGWDDKDVPPEQKAAATIINPE--
>UPI00187D7FD8	430	0.498	3.841E-131	0	356	357	0	355	358
MAPNATnVECTGVLNEqDAETIDGglARDIAPLIKTQQRPYK--LVWRNIIAFTYVHIAAVYGLWLLLTAARFYTIIFALVLYTMSGLGITAGAHRLWAHRSYKAKLPLRILLAVFNTIAFQDCALHWARDHRVHHKYSETDADPHNATRGFFFSHIGWLLCKKHPEVLEKGKGLDISDLQADPVLVFQRKYYMILMPLACFVIPTMIPIYLWNETLVNSFFVATMFRWTFILNVTWLVNSAAH---KWGDKPYDVNINPSQNPSVAVFAFGEGWHNYHHVFPWDYKTAELGNYRLNLTTAFIDFFAKIGWAYDLKSVSEEIIKTRVNRTGDGSHPTWGWGDKDQDKIEVDNAKITHQAKK
>A0A1A9XNZ5	430	0.507	3.841E-131	9	354	357	25	368	371
---------TGVLFEGDADTEDCALSVDVTQlKKAENRKLELVWRNIILFSYVHVAALYGAYLFLFQAKWATVFFSIFLYSIGVLGVTAGAHRLWAHRSYKAKWPLRLLLIIFNTCAFQDAAFHWVRDHRVHHKFSETDADPHNATRGFFFSHVGWLLCKKHPDVVAKGKSLDLSDLYADPIIMFQRKHYYVLMPLACFILPTVIPMYMWNESFINSWLVPTLFRWCFLLNATWCVNSAAH---KFGGRPYDKNINPSENVGVTVFTFGEGWHNYHHVFPWDYKTGEWGNYSLNLTTAFIDFFAKIGLAYDLKSVTPNIIEKRVKRTGDGTHATWGWGDKDLSTEDKENVIVSNKK--
>A0A0A1X726	430	0.504	5.261E-131	9	354	357	51	394	397
---------TGVLFEYDAdTADGALNIDVLQRKRAEKRKLKLVWRNIIIFGYLHLAALYGAWLFFTSAKWPTVFFSIYLYSIGVLGITAGAHRLWAHRSYKAKWPLRALLIAFNTCAFQDAAFHWARDHRVHHKFSETDADPHNATRGFFFSHIGWLLCKKHPDVIAKGKSLDLTDLHADRILMWQLKHYNILMPLACFILPTVIPMYFWNETLINSWFVAAMFRWCFLLNVTWCVNSAAH---KFGGRPYDKNINPSQCPSVSAFAFGEGWHNYHHVFPWDYKTAEWGNYSLNLTTAFIDFFAKIGWAYDLKTVSADIIEKRVKRTGDGSHELWGYGDNDITKEDQEGIITINKK--
>A0A6P3X2G5	429	0.494	7.205E-131	0	353	357	0	375	378
MAPNLfgTSA-TLFL---EATQQDVSQNKPSSEKsaaqklPSLqktqsvkpKYQWKIVWRNVIAFVYLHLGALYGLYLLITVAKWSTTIWTVSIGALAAIGVTGGAHRLWAHRSYKAKWPLRVILMILQTTAFQNHIYEWVRDHRVHHKFTDTDADPHNAQRGFFFSHMGWLLVRKHPDVIRKGATIDMSDLEKDPVVVWQRRLYIVLMPLCCFLIPTWVPCYFWNEKPMYAW-YASLMRYTLSLNLTWLVNSAAH---IYGMKPYDNTISPTDSYSVGITAFGEGWHNYHHVFPWDYKAAELGNYRTNFTTAFIDMFAKIGWAYDLKTVATNIVKKRAARTGDGtkyertadahhhSHEnaIWGWGDTDMPAEDIQKVEIFNK---
>A0A8J6H7L2	429	0.480	7.205E-131	0	354	357	323	703	1458
MAPNqlgnslflsetNSADPVQIISKPGVQ-QELPQIKPHVRTTKPQYRLQIVWRNVLIFSYLHIAGIYGIYYMFTLMQWRTLLWAYLLNNVGGLGITAGAHRLWAHRTYKAKLPLRILLAFGQTLALQNDIYEWVRDHRVHHKFTDTDADPHNSTRGFFFSHMGWLLVKKHKDVFTKGKTVDMSDVASDPVVRFQRKYYIILTPLLTFAFPAIVPWYFWNEYPSVCWYTVAVLRYLLTLHGTWLVNSAAH---IWGVKPYDKNIKAAENKSVAMITFGEGWHNYHHVFPWDYKAAELGNYRMNTTTAFLDLMAKIGWAYDLKTVSVEMINKRVKRTGDGSrlvdapaegddsgHHhhhensIWGWGDKDMKTDDMELVEIHHQK--
>UPI0006D4F5A6	429	0.498	9.867E-131	0	348	357	0	356	367
MSPNLTGSATGlFLAEAEvttaqltTTATANPTSRPKTEKE-DPYAWKIVWRNVLAFVYLHVGALYGLYLAFTVASGYTVLWSVFIAWLGGMGVTAGAHRLWSHRSYKAKWPLRVLLALLQCMAFQNHLYEWVRDHRVHHKFTDTDADPHNAKRGFFFSHIGWLMVRKHPDVAGKGKVVDMSDLERDWVIRWQRTLYPVLMPLLCFVFPTWVPVKVWGEAPWASWYVAGILRYTLSLNGTWLVNSAAH---IWGMKPYDKTISASENLTVACIAFGEGWHNYHHAFPWDYKTSEFHGYRTNVSKAFIDFFAKIGWAYNLKTVPQDLIKKRVARTGDITaHHesdIWGWGDKDIDKDEKKMV--------
>UPI001F4F351F	429	0.474	9.867E-131	0	353	357	0	382	385
MAPNVTtltllgmsetdsrpglpalekRSPPE--PEPEKLPPPEPEPEELELDLAPNYEWRIVWRNVIAFVYLHTASLYGLYLAITTAKLLTVFWVYFLGGLGGMGVTAGAHRLWAHRSYKAKWPLRLLLVICNTIAFQNHIYEWVRDHRVHHKFTDTDADPHNSSRGFFFSHIGWLMVRKHPDVSEKGKKVDMSDLERDPLVMWQKRWYLFIMPLFCFVLPAWIPVRVWGEDPWVSWHVAAIFRYTLSLNCTWLVNSAAH---IWGVKPYDRNMSPVESVPVAVAAFGEGWHNYHHVFPWDYKAAELGNYRLNFTTAFIDFFAWLGWAYDLKTVPERMALSRAARCGDGSHPrlqrrkshgaqpaIWGWGDPDMPADEVRDANVARQ---
>UPI000E6D7824	428	0.532	1.351E-130	11	352	357	9	344	350
-----------VLY--ETDAAAEDKTPTIVAPSAQKRELQIVWRNVAIFAYLHTAAVYGAYLFLTQAKWATCAFAFVLYLCTGLGITAGAHRLWAHKSYKARWPLRVLLTIFNTIAFQDSVIDWARDHRMHHKYSETDADPHNATRGFFFSHVGWLLVRKHPQIKAKGHTIDMSDLWADPILRFQKQNYTILMPLACFIMPSVIPM-LWGESLWNGYFVCAIFRYVYVLNVTWLINSVAH---MFGNKPYDKNINPVENISVALTALGEGFHNYHHTFPWDYKTAELGHYTFNFSKLFIDTMAKLGLAYDLKTVSRDVIEKRVKRTGDGSHEVWGWGDKDIHPEDKEATTVVN----
>A0A6L2PMU7	428	0.476	1.351E-130	0	353	357	0	380	383
MAPNLTTASALFLTEAEgsvvyqsksqkPTsvarSRSAPHKEhDEAEQPTKQYKWDIRWRNVIAFLYLHIFTLYGIYLTFTAAKYQTVIWAYAVLSAAAVGVTAGAHRLWCHRSYKAKWPLRLLLCIFQTAAFQNHIYEWVRDHRAHHKFTDTDADPHNSTRGFFFCHIGWLMVRKHPDVKIRGKSIDMSDLDADPIVVWQRRTYLITMPLLCFVLPAWVPVHFWNEDPWVSWYVAAIMRYTLLLNGTWLVNSAAH---MWGNKPFDTSISAVENFSVAAIGYGEGWHNYHHVFPWDYKAAELGTYRANLTTGFIDFFSRIGWAYDLKTVSLEMIRRRAARTGDGSrhgdapveelHEtdngIWGWGDRDMPEEDIKEVRIYNK---
>A0A310SQM5	428	0.486	1.851E-130	0	354	357	0	375	380
MAPNLfGNSATVYLEasqqnvhkEKSTTeSENNQKLLDQqSSSPEMKYEWQIVWRNVIAFLYLHIGSLYAIYLIFNGTKLYTTLWGAFLAAAAALGITAGAHRLWAHRTYKAKWPMRLLLMILQTVAFQNHIYEWVRDHRVHHKYTDTDADPHNAKRGFFFSHVGWLLVRKHPEVIKKGSAIDMSDLERDPIVYWQKKLYILLIPLLCFILPVWVPCYFWNETLLNSW-YSSLLRYTASLNVTWLVNSAAH---MWGMKPYDKAIGPTENKTVAVLAFGEGWHNYHHVFPWDYKAAEFGNYGMNFTTAFIDFCTWIGLAYDLKSVPADAIQRRATRTGDGSryhnekdtheHPVedmkWGWGDKDMKPEEIKEVNVINKK--
>A0A023F676	428	0.529	2.534E-130	36	354	357	10	342	345
------------------------------------YEWQIVWRNVLGFIYLHVGALYGLYLVLTVAKWYTFAWATFYTSLGAMGITAGAHRLWAHKSYKAKWQLRLLLAAFQSIAFQNHIFEWVRDHRVHHKFTDTDADPHNSKRGFFFSHIGWLMVKKHKDVKVKGKAVDMSDIAKDWVVMFQKKYYLIVMPLFCFVIPTMVPIYLWNEGAWNAWYIAGVLRYTLSLNGTWLVNSAAH---IWGTKPYDKNISPSENLSVAIVAFGEGWHNYHHAFPWDYKTSEFSGYKFNLTTAFIDFFARIGWAYDLKTAPLDMVEKRANRCGDGsrkmlSHskkekhrhshigEVWGWDDQDMTVEEKQMVEITHKK--
>A0A7D5UMH7	428	0.505	2.534E-130	11	354	357	11	349	353
-----------VLYE----TDAATEDK-AVSTPvppsAEKRKWHIVWRNVILFIFLHLGGLYGSYLFLAKAKWATSIFAVALYIASGLGITAGAHRLFAHKSYKARLPLRVLLTIFNTIAFQDSVIDWARDHRMHHKYSETDADPHNATRGFFFSHIGWLLVRKHPEIKAKGHTIDMSDLKADPVLRFQKKYYLLLMPLACFVLPTYIPT-LWGESLWNAFFVCALFRYTYVLNVTWLVNSAAH---LWGEKPYDKNINPVETRPVSLVVLGEGFHNYHHTFPWDYKTAELGNYSLNLSKLFIDIMAKIGWAYDLKTVSRDVIEKRVKRTGDGSHPVWGWDDKDVPIEEKNEAKVINPE--
>A0A6V7GXL3	427	0.485	3.471E-130	0	353	357	9	383	386
MAPNMfGSSATLYLEtsqqDKSTTEKASNQTlqpqKSSAVQP--KYKWNIVWRNVIAFIYLHIGAMYGLYLSFTSIKLQTTLWALFLTIFGGMGITAGAHRLWAHRTYKAKWPMRFVLMIMQTVAFQNHIYEWVRDHRVHHKFTDSDADPHNAKRGFFFSHIGWLLLRKHPDVMKKGATVDMTDLERDPIVLWQKRLYILLVPLICFILPVLIPCYFWNETLFNSW-YSTLLRYTLSLNGTWLVNSAAH---IWGYKPYDKNIGPTENTSVAIIAFGEGWHNYHHVFPWDYKAAEFGDYNMNFTTALIDFCSRLGLAYDMKTVPVDVIKKRANRTGDGtrygknedsqSHEdyhshedmKWGWGDVDMKPEEIQEVDIINK---
>A0A6J0BKQ8	426	0.501	6.510E-130	0	353	357	0	375	378
MAPNLLGStATLFLEatqqdirqskTPESVPSTSKSTaQTAQTRDEPKYKWRIVWRNVIAFLYLHIGALYGFYLFFAGAKFLTLIWTLVVAALGAVGVTAGAHRLWAHRAYKAKWPMRLILMIFQTLAFQNHLSEWVRDHRVHHKFTDTDADPHNAKRGFFFSHMGWLLVRKHRDVIEKGATVDVSDLESDPIVVWQRRLYVILMPVFCFLIPTWVPCHFWGETGMNSWYCATVFRYTLSLNLTWLVNSAAH---IWGTKPYDDSISPTDNVRIALGAFGEGWHNYHHVFPWDYKAAELGNYRANFTTAFIDFFAWLGQAYDLKTVPLNMIKKRAARTGDGtridrdehyghSHEgaIWGWGDIDMHTEDILDAQITNK---
>A0A6L5CEM4	426	0.490	1.221E-129	0	346	357	0	368	378
MAPNIPSAtTTEFVEakeAPRVNLvHTDEHAKEvlKLDEP---YRMSLVWRNILIFIYLHLGALYGVYLVIFHAKFYTFLWAALVASMGAVGITAGAHRLWSHRAYKAKLPLRLILAAFQTMAFQNSIYEWCRDHRVHHKFSETDADPHNANRGFFFSHIGWLMCRKHPDVIRKGAGVDMSDLEQDPIVIWQKRTYLLVTPLLCFALPVWVPVHFWGEAGWTSWYIAGIMRYVISLNFTWLVNSAAH---IWGAKPYDKSISPVENVSVAILAFGEGWHNYHHVFPWDYKAAELGNYKMNFTTGFIDFFAWLGWAYDLKSVPVELIQRRAARTGDGSyqrqenkskpqsnpHHLlegetaiWGWGDKDMLIEDTK----------
>UPI0008F9DDB1	426	0.461	1.221E-129	0	353	357	0	383	388
MAPNITSTPTP-LFLAEAELisplryqKTKPQIStPSYTKPPqkksssqNQYPWQIVWRNVIAFVYLHTAALYGLYLFIFVAHRYTVIWGFLLGSVGAIGITAGAHRLWAHKAYKAKWPMRVFLAMCQTLAFQNHIYEWVRDHRVHHKFTDTDADPHNSKRGFFFSHIGWLMLKKHKDVKEKGKTVDMSDLEQDWVVMFQKRYYMLLLPLLCFVIPVWIPIHFWKEDFSTSWYCAGILRYTLSLNFTWFVNSVAH---IWGMKPYDRFISAVDNKIVAALAFGEGWHNYHHAFPWDYKAAELGNYRLNMSTALIDFCAKLGLAYDLKVASPELVKRRALRTGDGTHPgsaekqeeedghhhshenaVWGWDDENMSPDELKLVNILNR---
>UPI000C75B608	425	0.504	1.672E-129	0	354	357	0	347	349
MAPNIS-TPTGVLHEYDEEVDT----KDIPPEvvETSDRKLELVWKNVIIFTCFHIVAVYGLYLMFTSAKIATSIFAVIMYQLGGLGITAGVHRLWSHRAYKANVPLRIILTIFNSIVYENSIIEWARDHRVHHKFSETDADPHNAKRGFFFAHVGWLLCRKHPEIKNKGKDIDISDLYEDSIIVFQDRYYMIVMPLACFIIPTLAPMYFWNETFVNAFCV-NIFRYVFTLNATWLVNSAAH---LYGQKPYDKYIYPSEHATVSFFALGEGWHNFHHTFPWDYKSSELGKYNANFSTAFINFFAKIGWATDLKTVSDDMVKKRVLRTGDGSHGIWGWGDKDQPKEDYNDALITHKE--
>A0A6P8JZI5	425	0.497	1.672E-129	0	353	357	0	358	361
MAPysriyhqDESSKETGVLFEDDAQTVDGDLTTDRFQlKRAEKRRLPLVWRNIILFALVHLAALYGLHSIFTRAKLATTLFAAVLYIIGMLGVTAGAHRLWAHRTYKAKWPLRLLLVIFNTIAFQDAVYHWARDHRVHHKFSETDADPHNATRGFFFSHVGWLLCKKHPDIKEKGRGLDLSDLRADPIMMFQRKHYYILMPLACFVLPTVIPMVYWNETLASSWFVATMFRWCFQLNMTWLVNSAAH---KFGNRPYDKSMNPTQNAYVSAFTFGEGWHNYHHAFPWDYKTAEWGRYSLNITTAFIDLFAKIGWAYDLKTVAPDVIQRRVLRTGDGSHELWGWGDKDLTAEDARNVLLVDK---
>A0A1I8P247	425	0.495	1.672E-129	9	356	357	23	368	369
---------TGVLSEQEAETIDGGLAKDIAPlKKASERKLELVWQNIIGFIYLYCATFYGFYLMATSAKWQTNICGLLLTYLTGFGITAAAHRLWAHKAYKANLPMRIMLIIFNTIAFQNSVYVWARDHRVHHKFSETDADPHNATRGMFFSHIGWLMCKKHPEVKEKGKTIDMSDLEADPIVMFQHKYYYLLMPIACFVFPAWLPMYFWNETFSNAWHICVLARWCFLLNSAWLINSAGH---KYGSKPYDKNYNPAENAFIAILTLGEGWHNYHHVFPWDYKTSELGNYSMNYSTAFIDFFAKLGWAYDLKTVSEDIIRKRCQRTGDGTHPIWGWGDKDQDKEEMRDAVIINKKKK
>UPI00187DAD36	425	0.501	1.672E-129	0	354	357	11	365	372
MAPNAstTADCTGVLN--EH----DAETNDGglLKKvaPvVRNDKRQvaLVWRNIIAFTYVHIAALYGAWLMLTAAKFYTVLFAVLLYVISGLGITAGAHRLWAHRSYKAKLPLRIILIVFNTIAFQDCALHWARDHRVHHKFSETDADPHNATRGFFFSHIGWLLCKKHPDVIEKGKGLDISDLLSDPVLMVQRKYYMLLMPLACFVLPTIVPIYYWNESFVNSFFVATMFRWTFILNATWLVNSAAH---KWGDRPYDININPSQNPAVAAFAFGEGWHNYHHVFPWDYKTAELGNYNANMTTAFIDLFAKIGWAYDLKSVSEEIIKRRVERTGDGTHPTWGWGDSDQDQIEIDHAMITHQQ--
>UPI000258E8B5	425	0.474	1.672E-129	0	353	357	0	374	377
MAPNLFGtSSTLYLEasqqgvhqdksTTEKTSSQSVQVQKTPEKVQQKYKWKIVWRNVIAFIYLHIGSLYGMYLFFNGTRFYTLIWHVFVTLLAGMGITAGAHRLWAHRSYKAKWPMRVFLMICQSIAFQNHIYEWVRDHRVHHKFTDTDADPHNAQRGFFFSHMGWLLVRKHPDVFRKGATVDMSDVINDPVVLWQKRLYIILMPIFCFVLPTWIPCYFWDEKPLNAW-YSTVWRYTLNLHFTWLVNSAAH---IWGMKPYDKNIGPTENIGVAICAVGEGWHNYHHVFPWDYKAAELGNYKLNLTTAFIDFCARLGLAYDMKAVPADIVKKRANRTGDGSRYdqtgtsdhshvdmKWGWGDVDMKPEEIQEVEIINK---
>UPI000623891F	425	0.488	2.290E-129	0	353	357	0	373	376
MAPNLfGNSATLFLEasqdisqkksaaE-KAVTQKLPLQKAQNSKP--KYQWKIVWRNVIAFVYLHLGSLYGLYLCFTAAKLYTTLWLLLYGVVAGVGVTGGAHRLWAHRAYKAKWPLRVFLMILQTAAFQNHIYEWVRDHRVHHKFTDTDADPHNAQRGFFFSHMGWLLVRKHPDVINKGATIDMSDLEKDPVIIWQRRLYIILMPVFCFLLPSWVPCYFWNEKPMYSW-YCTLFRYTLSLHLTWLVNSAAH---MYGMRPYDNTISPTDSLSVGIVAFGEGWHNYHHVFPWDYKAGELGNYRTNVTTAFIDFFARIGWAYDLKTVAVGMIKKRAARTGDGtryertadhhdhTHEgaVWGWDDADMAPEDMQNVEIINK---
>UPI0006C9C55C	425	0.480	2.290E-129	0	354	357	0	368	377
MSPNLFGTTAAVISEASQTpdlkvksnGSSTSYLNNKENNKKYPWK--IVWRNVIAFLYLHFGALYGLYLFFDGAKFLTVLWTILVACSAAVGITAGAHRLWCHRAYKAKWPLRVILMIFQTTAFQNHLYEWVRDHRVHHKFTDTDADPHNAKRGFFFSHMGWLLLRKHPDVISKGASVDMSDLDSDPVVVWQRRLYIILMPLFCFVIPAWIPCYFWNENPMNSW-YATIFRYTLSLNITWLVNSAAH---IWGTRPYDESISATDNVRVALGAFGEGWHNYHHVFPWDYKAAELGDYSVNFSTAFIDFFAKIGWAYDLKTVPLEMIEKRAKRTGDGTriehddsenHHegaIWGWGDKDMHQEDIEMVHIINSQ--
>A0A2J7PNJ8	425	0.469	2.290E-129	0	353	357	0	381	384
MAPNLTTASALFLETtqdsvvyqsksqksasaarPRSGLQKvQAEHKD---EPGKQYNLKIRWRNVIAFLYLHVFTLYGIYLAFTAAKYQTNIWTTAVLIFASIGVTAGAHRLWCHRSYKAKLPLRILLCIMQTIAFQNHIYEWVRDHRVHHKFTDTDADPHNSKRGFFFCHIGWLMVRKHPDVKIKGKTVDMSDLESDPVVVWQRRTYLVTMPLLCFVLPALVPVYFWNEDPWVSWYVASVMRYTLQLNGTWLVNSAAH---MWGYKPFDKDISAVENLTVASLGFGEGWHNYHHVFPWDYKAAELGPYRTNWTTGFIDFFSRIGWAYDLKTVSTEMIRRRAARTGDGSrhsdapledlHEtdnsIWGWGDKDMPEEDIKEVRIYNK---
>UPI0006D5057D	425	0.501	2.290E-129	0	354	357	35	385	387
MAPNVVTS----TLTCETTIPNPP-----VKKP---YKRSIVWRNVLLFIYLHIAALYGLYLMFFSAKLATVAFAILAYQVAALGITAGAHRLWSHRSYKAKYPLQILLAFFNTVSFQNSIYEWARDHRLHHKYSETNADPHNATRGFFFSHIGWLLCRKHPDVMEKGKGIDMSDLKENPVVMFQHRHYLKLMPLCCFIIPTMIPMYFWGESFVNSWFVATMFRYCFSLNMTWLVNSAAH---MWGNRPYDKNINPAENFVVAIGASGEGWHNYHHVFPWDYKAAELGDYKMNFTTAFIDFMARIGQAYDCKIVPDSVVRSRMQRTGMMSaapvkknpeeevHP-WGWGDETIPEEDTKIAETMYKK--
>A0A8J5AKJ4	424	0.510	3.136E-129	0	352	357	0	351	352
MAPKAtTSECTGVLNE-----QDAETIDGGLTKditPltlAKPRKYEWVWRNIAAFSFLHLSAIYGIYLLFTSAKLYTIIFAVVVYFISILGITAGCHRLWAHRSYKAKLPLRILLVAFNTIAFQDCALHWARDHRVHHKFSETDADPHNAKRGFFFSHVGWLLCKKHPDVIEKGKSLDISDLLADPVLIFQRKYYMILMPLACFILPTIVPMYFWNETFLNSFFVSTMFRWTFVLNFTWLVNSAAH---KWGHRPYDVNINPAQNPIVSILVLGEGWHNYHHVFPWDYKTAELGNYRANYTAAFIDFFAKIGWAYELKSVSHEIVKTRVERTGDGSHAIWGWGDKDQDEKDVEFATITH----
>T1RLC5	424	0.485	3.136E-129	0	353	357	0	374	377
MAPNLfgtsatlyLEASQQNIHQKKSTAEKTNNQELLVEKSsntESSYEWKIVWRNVIAFIYLHIGAIYGVYLAFTSTKFQTNIWLPSLILFGGVGVTAGAHRLWAHRTYKAKWPMRLLLMILQTIAFQNHIYEWVRDHRVHHKFTDTNADPHNAKRGFFFSHIGWLLVRKHPDVLKKGATIDMSDLENDPIVVWQRRLYLLLVPTICFLFPVWVPCYFWEETLFNSW-YSTLTRYALTLNGTWLVNSAAH---IWGVKPYDKNIGPTENKSVAILAFGEGWHNYHHVFPWDYKAAELGNYKFNFTTAFIDFCAWLGLAYDLKTVPVEAIKRRAIRTGDGTkyskhddshHHIhvdmkWGWGDVDMKPEEIQEVDIINK---
>UPI0013040B7D	424	0.484	3.136E-129	0	353	357	6	379	382
MAPNLfgTSA-TLYLEasqQDVHQDKSATEktnaqkliVQKSPASPS-KYKWNIVWRNVIAFLYLHIGAIYGLYLFFNSTMFYTFLWSIFIGLSSAVGITAGAHRLWAHRAYKAKWPLRFFLMLCQTTAFQNHIYEWVRDHRVHHKFTDTDADPHNAQRGFFFSHMGWLLVRKHPEVIRKGATVDMSDLERDPIVVWQRRLYIILMPLCSFILPMWIPIHYWGEKPLNAW-YSTVFRYTLSLNLTWLVNSAAH---IWGMKPYDSTIGPTENLSVAICAIGEGWHNYHHVFPWDYKAAELGNYKTNITTAFIDFCGRIGWAYDMKTVPTEVVKKRAARTGDGSkyqkgnghthnHEgaKWGWGDADMEPEEIKEVEILHK---
>A0A6B2E899	424	0.489	3.136E-129	1	354	357	25	395	397
-ATDESQIKTQTIKTNEEAGPSSKVVK---EEP---FKVQFVWRNIMIFLYLHLAALYGVYLQVTSAKLITFVFALFLGFCGGMGITAGAHRLWAHKSYKAKLPLRVLLMCFQSLAFQNHVFEWVRDHRVHHKFTDTNADPHNSRRGFFFSHMGWLMTKKHPDVKLKGVLVDMSDLEADPVVMFQKKYYGILMPIFCFIIPALIPYYLLGETFSNSWYIASVMRYVLSLHGTWLVNSAAH---LWGMKPYDKNISPSNNIFVAIYAYGEGWHNYHHVFPWDYKTSEFGTYSTNVTTAFIDFFSKLGLAYDLKTVSEDMIQKRILRTGDGSHEysrnkreevlrqmlmsdhdhyhdqnmVWGWDDNDMHEEDKKFAKIYNKE--
>A0A154PDD1	424	0.486	4.294E-129	0	353	357	0	374	377
MAPNLfgTSA-TLYLEasqQDVHQEKTATEkastqkliVQKSSSSPQSRYEWNIVWRNVIAFLYLHIGALYGLYLFFVDTKLNTLLWMLFVGISSAVGITAGAHRLWAHRAYKAKWPLRLVLMLCQTVAFQNHIYEWVRDHRVHHKFTDTDADPHNAQRGFFFSHMGWLLLRKHPDVIKKGATVDMSDLEQDPIVVWQRRLYIILMPICSFVLPMWVPCYFWDEKPLNSW-YSTMFRYTLSLNLTWLVNSAAH---IWGMKPYDSTIGPTENISVAICAIGEGWHNYHHVFPWDYKAAELGNYRTNITTAFIDLCARIGWAYDMKTVPVEVVKKRAARTGDGskyqqgtghahSHEgaKWGWGDTDMEPEEIKEVEIINK---
>A0A4D6CBE4	424	0.492	4.294E-129	0	353	357	0	382	386
MAPNVSGSPSplfgvtplagaEVI--PSKTeqqqhiqltkLKQQQQQQQQQQQQRPKYQLQIVWRNVAAFLFLHIGCLYGLYLLFTTAKLSTVLWTLLISSAGATGITAGAHRLWAHKAYRARWPLRLLLAVFQTLAFQNHIYEWVRDHRVHHKFTDTDADPHNSRRGFFFSHIGWLMVRKHSDVITKGRQVDMSDLERDWVVMLQKRYYLIAVPFFCFFIPTWVPVHFWGEKAWVAWYVAGICRYTLSLNFTWLVNSAAH---IWGTKPYDKNITPTENVTVAMLAFGEGWHNYHHAFPYDYKAAELGNYRANLTTAFIDMFARIGWAYDLKMATPAMVQRRILRTGDGSHdsvaahdhhhhqdEVWGWDDKDMTTEDKKLIEIINR---
>D7EJN2	424	0.463	4.294E-129	0	352	357	0	381	389
MAPNllgnstlflaetNSAEPIQIISKPGLQ-DVLPQVKPQISSRSsvSQYRWQIVWRNVLIFIYLHIAGIYGLYYAIAQAQWKTLLWGYLVILASGIGVTAGAHRLWAHRTYKAKLPLRIYLAFCQTVALQNDIYEWVRDHRVHHKFTDTDADPHNSNRGFFFSHMGWLLVKKHKDVFVKGKTVDMSDVEADPVVRFQRKYYIILTPILTFVFPAIVPWYFWNETPTVCFYSVAIFRYILTLHGTWLVNSAAH---IWGYRPYDKNINATENKSVSILAFGEGWHNYHHVFPWDYKAAELGNYRMNFTTAFLDLMSKIGQAYDLKTVSVDMINKRRKRTGDGTglvdeellenedkHHhhhddsIWGWGDKDMKQDDMDMVQVHN----
>A0A1W4X6D0	424	0.457	4.294E-129	0	353	357	20	403	409
MAPNVLGSTALFLteatttsEEPVVLSRTSTKVQPPSAQASSRssqklssqqphYKWDIVWRNVLAFIYLHVGAVYGLYLFIFKCYWSTFIWTYFVAYFASQGITAGAHRLWAHRSYKAKLPLRIILMIAQTVALQNHLYEWVRDHRVHHKFTDTDADPHNARRGFFFSHMGWLMVRKHKDVMIKGKTVDMSDMEEDPVVRFQRRYYLILTPIFCFLIPSLVPWYFFGEDWWTAWYVSAIFRYTVSLNCTWLVNSAAH---IWGTKPYDKTISPTENVHVAFWAFGEGWHNYHHVFPWDYKAAELGNYALNFSTMTVDFFAKIGWAYDLKTASVEMVRKRAKRTGDGTrdsneeiqddnphmHGgVWGWGDKDMKPEDIEDVRIYNR---
>UPI00099565B1	424	0.519	4.294E-129	26	353	357	183	517	520
--------------------------KAQSSKP--NYRWNIVWRNVIAFVYLHLGALYGLYLLIVAAKGYTFIWVFTVGSFGAVGVTGGAHRLWAHRSYKAKWPMRIILMLFQTMAFQNHIYEWVRDHRAHHKFTDTDADPHNVQRGFFFSHMGWLLVRKHPDVIKKGAAIDMSDIEKDFVVVWQRRLYIVLMPVICFLLPTWIPCHFWDEKPMYAW-YATLFRYTLSLHLTWLVNSAAH---MWGMKPYDNTISPTDSYTVGIGAFGEGWHNYHHVFPWDYKAAELGNYRTNLTTAFIDFFAKIGWAYDLKTVAPNMIKKRAERTGDGSkyervsddHHthegaIWGWGDADMTTEDIKKVNIINK---
>A0A1D2MTL3	423	0.497	8.054E-129	15	353	357	2	343	348
---------------PAPTSARRTGEQQEVNMDGDA-RVDIVWRNVALFTYLHLAAFYGGYLLITgQVMWQTFLWGVILHTMSGFGITAGAHRYWAHKSYKAVTPLRLLLAYMQTLAFQNHIYEWCRDHRVHHKFAETHADPHNAKRGFFFSHMGWLLCKKHEAVKVKGKSVDMSDLEQDPIVMFQKKYYLPLVLTISFVIPTIVPSYFWGETASTAFLFAAMFRYCVTLHCTWLVNSAAH---RWGPRPYDKSISPAENKSVAWWAFGEGWHNYHHVFPWDYKTSEVGIYRYNFSAAFIDYMAKVGWAYDLKTVPEKLVKQRVARTGDGSHPdhihagPWGWGDKDIPEDDEKVTEILHK---
>A0A6P4GCL4	423	0.501	8.054E-129	0	344	357	0	349	360
MAPNpkmhtnfESSEQTGVLFeEDVETVDGDLNTDRFQHKRAEDRKLAWVWRNITLFAFVHLAALYGIYLIITKAKLATTLFAAFLYIIGMLGVTAGAHRLWAHRTYKAKWPMRLILIIFNTIAFQDAAYHWARDHRVHHKFSETDADPHNATRGFFFSHVGWLLCKKHPDVKEKGKSLDLSDLRADPILMFQRKHYFMLMPLACFVMPTVIPMVCWEESLACSWFVATMFRWCFQLNMTWLVNSAAH---KFGGRPYDKSMNPVQNAYVSAFTFGEGWHNYHHAFPWDYKTSEWGHYSLNVTTAFIDMFAKIGWAYDLKSVSPETIKRRVLRTGDGSHELWGWGDKDLKTED------------
>A0A6P8N5W2	423	0.485	8.054E-129	0	353	357	25	399	402
MAPNLfgTSA-TLYLEasqqnihqEKSTTEKTNNQEL-LVEKSsntESSYEWKIVWRNVIAFTYLHIGAIYGLYLAFTSAKYQTTIWLLSLIALGGMGVTAGAHRLWAHRTYKAKWPMRFLLMILQTIAFQNHIYEWVRDHRVHHKFTDTNADPHNAKRGFFFSHVGWLLVRKHPDVLKKGATVDMSDLENDPIVVWQRRLYLLLVPTLCFVLPVWVPCYLWKETLFNSW-YSTLTRYTLSLNGTWLVNSAAH---IWGAKPYDKNIGPTENKSVAIVAFGEGWHNYHHVFPWDYKAAELGDYKVNITTAFIDFCARLGLAYDMKTVPVEAIKRRAIRTGDGtkynehddSHHhmhvdmKWGWGDADMKPEEIQEVEIINK---
>T1HR83	423	0.490	1.103E-128	0	354	357	0	363	366
MSPNLSGTATGlFLAEAEVisTPKSQP-LQASKKLLGAQYEWHIVWRNVLGFIYLHVGALYGLYLAFIVGKVHTFLW-------GAMGITAGAHRLWAHKSYKAKWQLRLLLAAFQSIAFQNHIYEWVRDHRVHHKFTDTDADPHNSKRGFFFSHMGWLMVKKHADVKAKGKVVDMSDIDKDWVVSFQRKYYTIIMPILCFLIPTVVPVYLWNESWSSSWYIAGVLRYTLSLNGTWLVNSAAH---IWGTKPYDKNISPTENLSVAIVAFGEGWHNYHHAFPWDYKTSEFSGYKFNYTTAFIDFFARIGWAYDLKTVPLHMVEKRANRSGDGSHHsagnkkkekpphshegeLWGWDDQDMTTEEKQMAEITHKK--
>A0A1I8N1F5	423	0.504	1.103E-128	9	355	357	23	367	369
---------TGVLSEQEAE-TIDGGLAKNIEKckKAEERKLEIVWINVIGFVYVYGASFYGIYLMCTSAKWQTNIMGTLLTYITGFGITAAAHRLWAHRAYKANLPMRIMLIIFNTIAFQNSVYVWARDHRVHHKFSETDADPHNATRGMFFSHIGWLMCKKHPEVKAKGKTIDMSDLEADPIVMFQHKYYYFLMPIACFILPAIAPMYLFNETLSNSWHICVMLRWCFLLNSAWLINSAGH---KYGSRPYDKSYNPAENSFIAFLTLGEGWHNYHHVFPWDYKTSELGDYAFNYTTAFLDFFAKIGWAYDLKTVSDEIIKKRVQRTGDGSHPIWGWGDKDQSKDEIDAAIIVNKKA-
>UPI000625BB91	423	0.492	1.103E-128	0	350	357	0	372	378
MAPNLLGStATLFLEatqEDvrqskkstEPTPSTPKTVAKKSESNETTYEWKIVWHNVIAFLYLHLGALYGIYLFFVSAKLITFVWTMTVASTGAVGITAGAHRLWAHRAYKAKWPLRVLLMICQTMAFQNHLSEWVRDHRVHHKFTDTNADPHNAKRGFFFSHIGWLLVRKHPDVITKGATVDVSDLEKDPVVVWQRRLYVILMPVFCFLIPTWVPCYFWGETAMNSWYCAAVFRYTLSLNLTWLVNSAAH---IWGMKPYDDSISPTDDFLIAVGAFGEGWHNYHHVFPWDYKAAELGNYRANFSTALIDFFAWVGWAYDLKSVPIEMVNKRAARTGDGsrtrqnehyghSHEgaIWGWGDADMHSEDIADAHI------
>UPI0013F1AD35	423	0.489	1.103E-128	0	353	357	19	398	401
MAPNLfgTSA-TLFL---EATQQDVSQKKPSSEKSAtqklsslqkaqsakPKYEWKIVWRNVIAFVYLHLGALYGLYLLIVAARLYTFLWSLSIGMLAAIGVTGGTHRLWAHRSYKAKWPLRVILMLLQTTAFQNHIYEWVRDHRVHHKFTDTDADPHNAQRGFFFSHMGWLLVRKHPDVISKGATIDMSDLERDPVVVWQRRLYIILMPLMCFLIPTWVPCYFWNEKPMYAW-YASLIRYTLSLNLTWLVNSAAH---MYGMKPYDNTISPTDSLSVGIGAFGEGWHNYHHVFPWDYKAAELGNYRANFTTAFIDMFAKIGWAYDLKTVASDIVKKRASRTGDGtryertaadhhdahqhSHEnaIWGWGDADMPVEDIRKVEIFNK---
>B3M2T6	422	0.446	1.510E-128	0	352	357	0	351	352
MPPN-SSATTGVLYEPETKLleDSPAMDKDiGLQNTSKDYELKWVWRNIILFAVLHISAVYGVWLFFTEASWRTHLFFLVTQAIGIFGISGGAHRLWSHRAFKANLPLQLILLFCNTFAFQDSVYVWVRDHRVHHKYTETDADPYNAKRGWFFAHIGWLCCKKHPDVVAKGKEIDLSDLKRDPLIMFQHKYYLYLMPIISFVLPTAIPMYFWGESLNCSWHVMSMFRWCLTMNIIWMVNSSAH---KFGMKPYDKNIGPTNENVLIWMRLGEGYHNYHHTFPWDYKASELGPYSWELITWLIDCFAKLGWAYDLKSASEDLIRQRVQRTGDGSHPLWGWGDKDQLMEDIVGTTISN----
>UPI00187D82F7	422	0.498	1.510E-128	0	354	357	0	353	356
MAPNAtTSECTGVLNEYDAETIDGGLVKDNTPLTRSNPRQyQLVWRNIAAFSFLHLSAIYGSYLLFTSARVYTIVFAMVLYCISVLGITAGAHRLWAHRSYKAKLPLRVLLTVFNTIAFQDCAIHWARDHRVHHKFSETDADPHNAKRGFFFSHVGWLLCKKHPDVIEKGKSLDISDLLADPVLVFQRKHYMILMPLACFILPTLAPIYIWNETFLNAFFVATMFRWTIILNVTWLVNSAAH---KWGDKPYDVSINPVETATVALFAFGEGWHNYHHVFPWDYKTAELGNYRANYTTAFIDFFAKIGWAYELKTVSDAIIKRRVERTGDGSHATWGWGDKDQDRNEVKYATITHRK--
>UPI0007E2BF80	422	0.505	1.510E-128	0	354	357	0	363	365
MAPNLSTS----LYTkisqkNVHQEKKNNEKIDQNLSNSKKYEWKIVWKNVILFIYFHIGALYGFYLWCNGTKKYTILWFFIMTFASSMGITAGVHRLWSHRAYKAKWPLRFLLMLFQTLAYQNHIYEWVRDHRVHHKFTDTDADPHNARRGFFFSHIGWLLIRKHPDVIKKGATVDMSDLEKDPIVVFQRRLFYVLMPLLCFVIPVGVPCYFWNEQFINSW-YNNLARYVFCLNMTWLVNSAAH---MWGMRPYDVNIGPTENLIVSMLVCGEGWHNYHHVFPWDYKAAELGGYKTNLTTAFIDFCALLGQAYDLKTVPEKMIAKRIARTGSGSscnknkiiHHhedtRWGWGDKDMKPHEIEEIIIFNKK--
>UPI000771A44A	422	0.467	1.510E-128	0	353	357	0	373	376
MTPNLfGNSATLFLEasqqdvrqEKTSTGQKTGA-KSSDQTPktqKSKYEWNIVWRNVIAFVYLHVGALYGFYLFFAGAKFLTVLWTILIAATAAVGITAGAHRLWAHKSYKAKWPMRIILMVFQTIAFQNHIYEWVRDHRVHHKFTDTDADPHNAKRGFFFSHMGWLLIRKHPDVITKGATVDMSDLEKDPIVVWQRRLYIILMPLCCFLVPTWIPCYFWGETAMYSW-YATIFRYTASLNLTWLVNSAAH---IWGTKPYDNSISPTDNIRIAIGAFGEGWHNYHHVFPWDYKAAELGNYKGNFTTAFIDAFAWLGLAYDLKTVPVEMVQKRAARTGDGTriqqdeHHghtyedaIWGWGDVDMQEEDINEAQIINK---
>A0A6J2X6A7	422	0.534	2.068E-128	9	354	357	16	351	354
---------TGVLFE---SDDVSSEKFAQEEKvePRTY---EIVWFNVTLFVILHCVALYGVYLSFTSAKLATTIYAIILYQMGAFGITAGAHRLWSHKAYKAKWPLKLILVLCQTLAHQNSVIEWSRDHRVHHKYQETDADPHNAKRGFFFSHMGWLMCKKHDDVKDKGKGIDMSDLFAEPILRLQHKYFYYLMPIGCFLLPTLWPIVLWGETLGNAYCL-NITRYVITLHATWLVNSAAH---MWGSKPYDKYINPTENLFVSMFAIGEGWHNYHHTFPWDYKTAEYG--RLNWTMAVINLFSKIGWAYDLKTVSPEMIEKRVKRTGDGSHEIWGWGDKDQSPEDRRNAVIINKK--
>A0A0M4EH83	422	0.485	2.068E-128	0	354	357	0	369	372
MPPNAVSSPsvdqalsaeetreeskqTGVLFEADADTNDGALDVDVVQlKRAETRKLKWVWRNIILFAYVHLAALYGGFLLLTQAKWATVAFSAALYIMGMLGITAGAHRLWAHRSYKAKWPMRLILIVFNTIAFQDAAYHWARDHRVHHKFSETDADPHNATRGFFFSHVGWLLCKKHPDVVAKGKSLDLSDLRADPILMFQKRHYYTLMPLACFILPTVIPFYGWNESLLCSWFVSTMFRWCFQLNMTWLVNSAAH---KFGGRPYDKHINPSQSPYVSAVTFGEGWHNYHHVFPWDYKTAEWGRYSLNMSTAFIDMFAKIGWAYDLKSVAKETIERRVRRTGDGTHELWGWGDKDLTADDAKLVLLVGKK--
>A0A833RGP4	422	0.465	2.068E-128	0	353	357	0	373	376
MAPNMFGSSATLYLETSHQEKSATEkasnqtLQSQKSSTQSKYKWRIVWRNVIAFVYLHLAAVYGIYLSFTAIKLQTTMWAIFLAIFGGMGITAGAHRLWAHRTYKAKWPMRFMLMIMQTIAFQNHIYEWVRDHRVHHKFTDSDADPHNAKRGFFFSHIGWLLLRKHPDVLRKGATVDMTDLERDPIVLWQKKLYIILVPLFCFILPVWVPCYFWNETLYYSW-YSTLFRYAFSLNGTWLVNSAAH---IWGYKPYDKNIGPTENKSVAIIAFGEGWHNYHHVFPWDYKAAEFGDYNMNITTALIDFCGRLGLAYDMKTVPVDVIKRRAKRTGDGtryggnedsqSHGdhhnhedmKWGWGDVDMKPEEIQEVHIINK---
>Q95NQ5	422	0.515	2.833E-128	0	354	357	0	347	351
MPPQGAERDSFVLFE---SDAKDPDVITHMAPQAEKRQTQIVWRNVAIFTYLHLGFLYGAYLMLTTVMWKTRLFCLILYVCSGLGITAGAHRLWAHKSYKAKLPLRIILTLFNTLAFQDAVVDWARDHRMHHKYSETDADPHNATRGFFFSHVGWLLVRKHPQIKAKGHTIDMSDLRADPVLRFQKKYYMYLMPLICFIMPSVVPA-LWGETVWNGYFTCAVFRYVAVLNGTWLVNSWAH---LWGDKPYDRHINPVETKVVSVAAIGEGFHNYHHTFPWDYKAAELGNYTFNITKFFIDTMATIGWAYDLKTVSTDVIQKRITRTGDGSHPVWGWGDKNIPEEDKKVTTVINPE--
>G8FQ88	422	0.484	2.833E-128	8	352	357	7	347	353
--------PAAWVLEESDAVTDDKDVAALVPPSAEKRKLSIVWRNVILFVFLHIGAVYGGYLFFTRAMWATKFFALFLYLCSGLGITAGAHRLWAHKSYKAKLPLRILLAMFNTIAFQDSVLDWARDHRMHHKYSETDADPHNATRGFFFSHVGWLLVRKHPQIKAKGNTIDMSDLCSDPVLRFQKKYYLTLMPLFCFILPTYIPT-LWGESLWNAYFVAAIFRYCYVLNVTWLVNSAAH---KWGDRSYDKNISPVETKPVSLVVFGEGFHNYHHTFPWDYKTAELGGYSLNISKLFIDTMAKIGWAYDMKSVSPDIIEKRVKRTGDGSHEVWGWDDKDVPAEQKAAATIIN----
>UPI001182A185	422	0.491	2.833E-128	28	354	357	30	372	375
----------------------------GFQRKNRDYEWQVVWRNVFAFIYLHIAAFYGIFLMVTgKAKLWTALFGLLFALLSAMGVTAGAHRLWAHRAYKAKWPLRLFLAIMQTMAFQNHIYEWVRDHRVHHKFTETDADPHNAKRGFFFSHIGWLMVRKHKDVFEKGASVDMSDLEKDPIVMFQKKTYLVVMPLLCFVLPAYIPVYFWGESAWNSWYIASILRYTISLHFTWLVNSAAH---IWGNKPYDKNIGATDNKMVAIFAVGEGWHNYHHVFPWDYKAAELGNYSTNISTALIDFAAKYGLAYDLKTVSADMIRKRIARTGDGSHPwskqaletdedhhhpenpVWGWDDKDMTDDDKKFAQIVHQK--
>B4JRQ2	422	0.498	2.833E-128	9	355	357	35	380	382
---------TGVLFEADADTNDGGLTMDITQfKNAEKRKLKWVWRNIVLFAYVHVAALYGGYLLVTQAKWATIVFSMFLYSAGMIGITGGAHRLWAHRSYKAKWPLRVILVAFNSIAFQDAAYHWARDHRVHHKFSETDADPHNATRGFFFSHVGWLLCKKHPDVVAKGKSLDLSDLRADRVLMFQKKHYFVLMPLACFILPTCIPMLCWNESLLCSVLVPTIFRWCLQLNMTWLVNSAAH---KFGGRPYDKNINPSQSPYVSLFTLGEGWHNYHHVFPWDYKTAEWGNYSLNMTTAFIDLFAKIGWAYDLKSVVPETVERRVRRTGDGSHELWGWGDKDLTPEDgQSVLHVLDKKS-
>UPI001C9B3345	422	0.505	2.833E-128	6	353	357	43	391	394
------QSP-EKLKLQKHVVQPTSDV-----TPT--YKWNIVWRNVIAFIYLHFGALYGLYLMFNGTKLYTIVWSLFMGITAGLGITAGAHRLWAHRSYKAKWPLRFFLMILQTISFQNHLYEWVRDHRVHHKFTDTDADPHNAKRGFFFSHMGWLLVRKHPDVKKKGATIDMSDLERDPIVVWQKRLYIILMPLCCFIIPMWIPCHFWGEKPLNSW-YSALFRYTLSLNLTWLVNSAAH---IWGMKPYDSSIGPTENISVAICAFGEGWHNYHHVFPWDYKAAELGNYRTNMTTAFIDFWARLGQAYDMKTIPLNVVKKRAIRTGDGskyhndetpkhSHEgaKWGWGDVDMEPDEIQSVEVINK---
>UPI000E6E5331	421	0.510	3.879E-128	30	353	357	0	334	349
------------------------------QKP---KKHKLVWRNILAFIYLHIAALYGLYLVFTAAQLTTSLFTLVIGSFGAVGITAGAHRLWAHRAYKADWKLRTLLTICQTLAFQNHIYEWVRDHRVHHKFTDTDADPHNSQRGFFFSHIGWLMVKKHPDVKTKGSTVDMSDLERDPIVMFQKKYYLIMMPIFCFLLPTIIPYYLWNENLWVAYYVAAVLRYTLSLNMTWLVNSAAH---IWGTKPYDTRISPTENIYVGYLAYGEGWHNYHHVFPWDYKAAELGNYNGNFTTGFIDLFAKLGWAYDLKTVSADMIRKRVNRTGDGSHPqtektdshhhnhsheegVWGWDDRDLTEEDKRIAQIVHQ---
>I7AHL6	421	0.470	3.879E-128	19	354	357	19	368	371
-------------------LQDDDHRYAEPMKKNRDYEWQVVWRNVFAFVYLHAAALYGFYLMFTgKVRIWTILFGLLFAIMAGMGVTAGAHRLWAHRSYKARWPLRLFLALMQTMAFQNHIYEWVRDHRVHHKFTETDADPHNARRGFFFSHIGWLMVRKHKDVFEKGATVDMSDLEKDPIVMFQKKTYMVLMPLLCFVIPAWIPCYFWGENPWYSWYVASITRYTVALHFTWLVNSAAH---IWGNRPYDKNIGATDNKAVAICAFGEGWHNYHHVFPWDYKAAELGNYSTNLSTALIDFAAKHGLAYDLKTVSAEMIRQRVNRTGDGSHPwtkdsqeeehyhpenpVWGWEDTDMTEEEKQFAEIVHRK--
>UPI001E2791D3	421	0.526	3.879E-128	0	350	357	23	362	371
MAP--HMETTTVTEVLTETTTTEP-------KHPVQEKRtyELVWRNIIVFVFLHTVALVGVYLAFTSASIYTTILAFILYPAGGFGITAGAHRLWAHRAYKAKWPLRLLLTICNTLAFQDAVIDWARDHRVHHKYSETHADPHNAVNGFFFSHVGWLLCKKHPEVKKKGSKIDLSDLYADPILAFQKKYYMILMPLVSFILPTAAPMYFWGETFTNAYCL-NIMRYCITLNATWLVNSAAHMIG-W--RPYDKNISPSENKFVSLFALGEGFHNYHHTFPWDYKTAELGKYSLNFSTALIDLMAKIGWAYDLKTVSEDMIKKRVTRTGDGSHEVWGWGDKDQPKEDYNEAII------
>UPI001D066E47	421	0.545	5.312E-128	0	350	357	0	338	347
MAPHmETTVVTEVLTE-TKTEHKHP-VQ---EKRTY----ELVWRNIIIFSFLHTVALYGIYLAFTSARIYTTLLVFILYPAGGFGITAGAHRLWAHRAYKAKWPLRVILTICNTLAFQDAVIDWARDHRVHHKYSETHADPHNAVNGFFFSHVGWLLCKKHPEVKKKGSQIDMSDLYADPILRFQKKHYMILMPLISFILPTAAPMYFWGETFTNAYCL-NILRYCITLNATWLVNSAAHMIG-W--RPYDKNISPSENKFVSLFALGEGFHNYHHTFPWDYKTAELGKYSLNYSTALIDFFAKIGWAYDLKTVSDDMVKKRVLRTGDGSHEVWGWGDKDQPEEDYTEAVI------
>A0A6P4IT85	421	0.498	5.312E-128	9	354	357	16	359	362
---------TGVLFEaDAETMDGDLAIDTAQFKRAEDRKLPWVWRNIILFAYVHLAALYGLYLIFTQAKFATTLFSAVLYTCGMLGITGGAHRLWAHRSYKAKWPLRLILIVFNTVAFQDAAYHWARDHRVHHKFSETDADPHNATRGFFFSHVGWLLCKKHPDVKEKGKGLDLSDLRADRILMFQRKHYYVMMPLACFILPTVIPKMCWDESLMCSWFVATMFRWCFQLNMTWLVNSAAH---KYGGKPYDSSMNPVQNAGVAAMTFGEGWHNYHHVFPWDYKTAEWGNYSLNLTTAFIDLFAKIGWAYDLKSVSPDIIKRRVQRTGDGTHELWGWGDKDLTAEDAKNVLFVDKK--
>UPI00062543F5	421	0.492	5.312E-128	0	353	357	0	367	370
MAPN--------LFGNSATLFLEASQQDAIQKaPAvstkssssssqePKYKWNIVWRNVIAFVYLHLGALFGFYLFFTSAKFLTFLWSYILAIIAAMGVTAGAHRLWAHKSYKARWPLRVFLMILQTVAFQNHIYEWVRDHRVHHKFTDTDADPHNAQRGFFFSHMGWLLVRKHPDVIKKGATIDMSDMDQDPVVVWQRRLYIILMPLFCFLIPTWIPCYFWGETGLNSW-YANIFRYTLSLNLTWLVNSAAH---IWGTKPYDNSISPTDNLKIAIGAVGEGWHNYHHVFPWDYKAAELGDYKGNLTTLFIDICARCGLAYEMKTVPVEMVNKRSARTGDGTritreqvegHtyegAVWGWDDTDMTVEDIKDAQIVNK---
>A0A3B0JJJ7	421	0.508	5.312E-128	9	355	357	34	372	374
---------TGVLFEGDV------ETADTFQfKKAESRQLQWVWRNILLFAYVHFAALYGGYLMLTQAKAATVLFAAALYVCGMLGITGGAHRLWAHRSYKAKWPLRLILITFNTIAFQDAAYHWARDHRVHHKFSETDADPHNATRGFFFSHVGWLLCKKHPDVVAKGKGLDLSDLRADRILMFQRKHYYVLMPLACLILPTVIPFFFWNESLLCSWFVATMFRWCLQLNMTWLVNSAAH---KFGGRPYDKTINPSQNAAVSAVTFGEGWHNYHHVFPWDYKTAEWGNYNLNMTTAFIDMFAKIGWAYDLKSVAPDTVERRVKRTGDGTHELWGWGDKDLTAEDAKDVLFLDKKS-
>E2C1U4	421	0.479	5.312E-128	0	353	357	0	375	378
MAPNLfgTSA-TLFL---EATQQDVSQNKPSSEKSAaqklsplqkapsanPKYAWKIVWRNVIAFFYLHVGALYGLYLLITAAKSYTAVWGISIAVFAAIGVTGGAHRLWAHRSYKAKWPLRVILMIFQTMAFQNHIYEWVRDHRVHHKFTDTDADPHNAQRGFFFSHMGWLMVRKHPDVISKGATIDMSDLEKDPVVVWQRRLYIILMPTLCFLLPTWVPCYYWNEKPMYAWYV-CIMRYTLSLNITWLVNSAAH---MYGMKPYDNSISPTDSLSVGIGAFGEGWHNYHHVFPWDYKAAELGNYRTNFTTAFIDMFAKIGWAYDLKTVATNIVKKRAARTGDGtryeraaeahqhSHAnaIWGWGDADMPAEDIQKVQIFNK---
>UPI0010FAFC41	421	0.475	5.312E-128	0	353	357	0	377	380
MAPNLfGNSATLFL---EASQQDVSQKKTASEKtvtqklsvqktqnSMPKYQWKIVWRNVIAFLYLHLGALYGFYLVIVAAKAYTFLWVVAVASLAATGVTGGAHRLWAHRSYKAKWPMRVILMIFQTMAFQNHIYEWVRDHRVHHKFTDTDADPHNAQRGFFFSHMGWLLIRKHPDVISKGATIDMSDLEKDPVVVWQRRLYIVLMPVFCFLLPTWIPCYFWNEKPMFAW-YATIFRYTLSLNLTWLVNSAAH---IWGVKPYDNSISPTDSYSVGIGAFGEGWHNYHHVFPWDYKAAELGNYRTNFTTAFIDFFAWIGWAYDLKTVAHNMVKKRATRTGDGSkyertaddhnaHHhthdgaIWGWGDTDMKAEDMQKVEIINK---
>UPI00114310F9	421	0.480	5.312E-128	0	353	357	0	381	384
MAPNLfGSSATLFL---EASQQDVSQKKDATEKtmtqkvPlqktqnsKPKYQWKIVWRNVIAFLYLHLGALYGLYILTVAAKFYTFLWVIIVAGFAAVGVTGGAHRLWAHRSYKAKWPMRIILMIFQTMAFQNHIYEWVRDHRVHHKFTDTDADPHNAQRGFFFSHMGWLLIRKHPDVINKGATIDMSDLEKDPVVVWQRRLYIILMPLFCFLLPTWIPCHFWNEKPMYAW-YATVFRYTFSLNLTWLVNSAAH---IWGMKPYDNTISPTDSYSVAISAFGEGWHNYHHVFPWDYKAAELGNYRTNFTTAFIDFFAWIGWAYDLKTVAHTLVKKRAAKTGDGtrykrttdhhnTHHhthhhthdgaIWGWGDTDMAAEDMQKVEIINK---
>A0A834U7G2	421	0.539	7.275E-128	10	350	357	1	334	344
----------EVLYE-REKIDDHAI---ELSKEKEIYKRRIVWRNVMILSSLHIGAIYGIYLTLTSAKLLTTLFGILLGMCSGFGITAGAHRLWAHRSYKAKWQLRLILIIFNTIAFQDAAIDWARDHRVHHKYSETDADPHNAKRGFFFSHVGWLLLRKHPEVKQKGKGIDMSDLKSDPIIAFQKKYYFLLMPMMCFVLPSLIPMYFWNETFLNAYFVPVVFRYVYTLNTTWLVNSAAH---LFGNKPYDKYINPSENKGVAMMALGEGWHNYHHVFPWDYKTSELGNYRFNITTAFIDFFAKIGWAYDLKSVAKDMVKARVLKSGDGTHDVWGWGDKDQTQEEKQQAIV------
>B7SB91	421	0.497	7.275E-128	0	354	357	0	354	357
MDLNEESAPSGVLFEedvAEQEAKMANGGPKKGKKLEEPYRLEIVWFNVLWFVLLHAGALYGVYLIFASAKIYTTLYGFLLCELSLLSITAGVHRLWAHRAYKAKWPLRLTLMVLNLLAYQNSIYEWARDHRVHHKFSETNADPVNAKRGFFFSHVGWLLCRKHPEVRAKGGRIDLSDLERDPIVMFQKRHYYKLVPFVSFVIPTLIPMYFWGETLSNSWYVSTMFRYCLSLNLTWLVNSAAH---MWGNKPYDKNINPVENLAVAIGSLGEGWHNFHHVFPWDYKTSELGNYSLNFTNAFIDLAVLLGLAYDLKTVPVSMIKTRVGRTGDGSHDVWGWGDKDLPKELADQTMIENRK--
>A0A7M7H993	421	0.501	7.275E-128	0	353	357	0	369	372
MAPNLFGNSAALFLEaaqqgiPEekPVSNSKPTYLEAQKSDKSKYTWKIVWRNVIAFVYLHVGALYGFYLFFHGAKILTVLWTILIACSAALGITAGAHRLWCHRAYKAKWQLRLILMIFQTIAFQNHLYEWVRDHRVHHKFTDTDADPHNAKRGFFFSHMGWLLVRKHPDVIAKGASVDMSDLETDPIVVWQRRLYIILMPIFCFLLPAWIPCYFWGENGMYSW-YATIFRYTASLNLTWLVNSAAH---IWGTRPYDETISATDNIRVALGAFGEGWHNYHHVFPWDYKAAELGDYKANFTTAFIDFFARIGWAYDLKTVPVELVEKRAARTGDGnrikqsspehSHEdaIWGWGDKDMHQEDIEYATIINK---
>A0A0L7RGE5	421	0.477	7.275E-128	0	353	357	0	374	377
MAPNLfgtsaalyLEASQQDVHQEKSTTEKANGQKLLAQKsstPKSKYEWKIVWRNVIAFIYLHLGSLYGFYLLFNGTKFYTFLWSFMIASMAAVGITAGAHRLWAHRAYKAKWPMRFILMIFQTIAFQNHIYEWVRDHRVHHKFTDTDADPHNAQRGFFFSHMGWLMLRKHPEVVKKGGTVDLNDLEQDPIVVWQRRLYIVLMPLCCFIIPMWVPCYFWDEKPLNSWYT-TVLRYTFSLNMTWLVNSAAH---IWGMKPYDNTIGPTENKSVAILAFGEGWHNYHHVFPWDYKAAELGNYKMNATTAFIDFFAWLGLAYDMKTVPVEVVMKRAHRTGDGtrykkpevihhhSHEgsKWGWGDTDMQPEEIQDVQIINK---
>E2AX12	421	0.475	7.275E-128	0	353	357	0	378	381
MAPNLfGNSATLFLEasqqdvsqkknaTEKTTTQKLSLQKIQNSKP--KYQWKIVWRNVIAFLYLHIGALYGLYILIVAAKGYTFLWAIIVALLAAIGVTGGAHRLWAHRSYKAKWPMRVILMIFQTMAFQNHIYEWVRDHRVHHKFTDTDADPHNAQRGFFFSHMGWLMVRKHPDVINKGATVDMSDLEKDPVVVWQRRLYIVLMPLFCFLLPTWVPCHFWNEKPMYAW-YATLFRYTLSLNLTWLVNSAAH---IWGMKPYDNTISPTDSISVGISAMGEGWHNYHHVFPWDYKAAELGNYRTNFTTAIIDFFAWIGWAYDLKTVSYTMVKKRAARTGDGSryerttdHHnthhhtddgpaIWGWGDTDMAAEDIQKVEIINK---
>A0A3S3P0P5	420	0.532	9.963E-128	0	335	357	0	326	328
MAPNIPSQP---LSDDISSLKKQ---LKTNAKPDSGYQLKIVWRNVALFAYLHLAALYGLYLFFTSAKWKTDLFAILLYVMSGFGITAGAHRLWAHRSYKAKWPLRLLLCIFNCIAFQNDIYEWSRDHRVHHKYSETDADPHNATRGFFFSHMGWLLCKKHPEVKAKGKNVDCSDIWADPIVRFQRRYYIPLMVLFCFLIPTFIPHWLWGETKWNAFFVCAILRYCYTLHMTWLVNSAAH---MWGRRPYDKHINPSENIGVSFGAIGEGFHNYHHTFPWDYSTSELGW-KLNLTTMLIDGFAKIGWAYDLKTVSPEVIHQRKQRTGD-IHERgpYGY---------------------
>UPI001CAA3F8C	420	0.516	9.963E-128	35	353	357	9	337	339
-----------------------------------KYKWDIVWKNVIIFLYLHISSLYGIYLSFTALKLYTTIFAIISISITNLSITAGAHRLWAHKAYKAKWPMRVILMICQTMAFQNHIYEWVRDHRVHHKFTDTDADPHNSKRGFFFSHIGWLMVRKHPDVVKKGATIDMSDLEKDPVVVWQRRYYKILMPLMCFIIPTWIPVYFWGEGVMYAWH-ATVTRYILSVNITWLVNSAAH---MWGIKPYDSTITPTEIPAVSFLAFGEGWHNYHHVFPWDYKAAEFGNYKVNFTTAIIDSFAKIGWAYDLKTVSHEMIEKRACRTGDGTryqhledqHEtkynnsIWGWDDPDIIPEDIKDAKILNR---
>UPI00083BC57E	420	0.505	9.963E-128	0	353	357	0	346	350
MAPNSSMtAETGVLQ--ETDDQEVTIKHDCNAKlPPREYK--LVWRNIILYIYLHVSALYGLYAIFASANWRTALFGLALVNLGNLGITAGVHRLWAHRSYKAKFPLRAFLVFLQTLAFQGSVIEWARDHRVHHKYSETDADPHNAKRGLFYSHVGWLLTKKHPEVFAKGKGIDYSDLTEDSLLKFQHKHYVYLMVFTSFFLPTFLPCYLWGETFLNAFFI-NMLRYCCGLNITWLVNSAAHF---FGDKPYDRFINPVENKHVSFLALGEGWHNYHHTFPWDYKTSEYG-YRLNPTAIFINCMAYIGQAYDLKSVSTEMIKKRVKRTGDGTHELWGWGDKDQSSDEQTEAVISHK---
>A0A7G5SZK3	420	0.524	9.963E-128	32	352	357	29	346	352
--------------------------------PSAEKRvWKIVWRNVILFALLHIGGVYGAYLFLFKAMWTTDLFAVLLYLASGLGITAGAHRLWAHKSYKARLPLRILLTIFNTIAFQDSVIDWARDHRLHHKYSETDADPHNATRGFFFSHVGWLLVRKHPQIKEKGPTIDLSDLRNDPVLHFQKKHYLILMPLACFVLPTYIPT-LWGESLWNAYFVCAIFRYVYVLNVTWLVNSAAH---AWGSKPYDKHINPVETKPVSLVVLGEGFHNYHHTFPWDYKTAELGDYSLNLSKLFIDTMAKIGWAYDLKSVSPDVIEKRVKRTGDGSHHVWGWDDKDVPLEEKKEATIVN----
>UPI001ED8B066	420	0.490	9.963E-128	0	353	357	0	364	367
MAPNLT-SPAAYrPDEPSVLPSSVEGEKASAEtnsssSSIGSNRQvHIVWRNVLVFTYLHLGALYGIYLTFTAAKLYTFLWSLLITIASALGITAGAHRLWAHKAYKAKWQLRLILAVFQTIAFQNHIYEWVRDHRVHHKFSESDADPHNANRGFFFSHIGWLLCKKHPDVIRKGKTVDMSDLEEDFIVVWQRRTYLLVMPILCLILPTWIPCHFWGEDPWTSWYVCYVMRYTLSLNGTWLVNSAAH---IWGTKPFDKNISPTENIPVAIAAFGEGWHNYHHVFPWDYKAAELGNYRTNLTTAFIDFFAWVGWAYDLKKVPVEMVRKRAARTGDGSYQvmhdkdstLWGWGDKDMADDDVKDVEQFSK---
>B6CBS3	420	0.492	1.364E-127	9	354	357	7	347	351
---------TGVLF--ESDARTADMAIDAPAPPYAEKRPlKIVWRNTILFVFLHLAGLYGGYLFLTTAMWRTCLFAFVLYLCSGLGITAGAHRLWAHKSYKAKLPLRILLTIFNTIAFQDSVIDWARDHRMHHKYSETDADPHNATRGFFFSHMGWLMVKKHPEIKAKGHTIDHSDLWADPVLRFQKKHYLKLMPLACFILPTYIPT-LWGETMWTAFFVCAIFRYTYVLNVTWLVNSAAH---KWGDKPYDKNISPVETKPVSLVVLGEGFHNYHHTFPWDYKTAELGHYMFNFSKMFIDFNAMIGWAHDLKTVSRDIVEKRVKRTGDGSHAVWGWDDNNVPIEERNGAIIINPE--
>E9JBH1	420	0.518	1.364E-127	0	356	357	0	350	353
MASNIISKSTRVLFE-NDTLAKSQLIEDLKEKS--KYVRHIVWINVIILPLQHFGALYGLYLSFTSAKFVTTLFAILLYSFSVFGITAGAHRLWAHRSYKAKWPLQLLLMIMNTAAFQNAAIDWSREHRIHHKYSETDADPHNIKRGFFFAHMGWKLINQHPDVMKKSKSVDLSDLERNSILAFQKKYYVILRLLLCFVLPTVIPVVFWDETVTNAFFISTVLRYIVTLHVTGLVNSAAH---MFGNKPYDRYIGSVENTGIAIAAFGEGWHNYHHVFPWDYKTDELGNYRFNVTTAFIDFFAKIGWAYDLKTTSKEIVRKRVAKTGDGSHEIWGWGDKDQTQEERDAVIVTHHHTK
>A0A068FJD0	420	0.514	1.364E-127	11	354	357	11	350	354
-----------VLYE----TDAVNEDTDAPPvivPPSAEKRvWKIVWRNVILMGLLHIGGVYGAYLFLTKAMWTTCFFAVFLYICSGLGITAGAHRLWAHKSYKARMPLRLLLTLFNTLAFQDAVIDWARDHRMHHKYSETDADPHNATRGFFFAHVGWLLVRKHPQIKAKGHTIDLSDLKSDPILRFQKKHYLILMPLVCFVLPSYIPT-LWGESLWNAYFVCSIFRYVYVLNVTWLVNSAAH---LWGAKPYDKNINPVETKPVSLVVLGEGFHNYHHTFPWDYKTAELGDYSLNITKLFIDTMAAIGWAYDLKTVSTDVIQKRVKRTGDGSHAVWGWDDKEVHQEDKKLADIINPE--
>T1RTG7	420	0.470	1.364E-127	19	354	357	18	369	372
-------------------LQDHEDIRyAEPRKPNRDYEWQVVWRNVLAFVYLHVAAIYGLYLMFTfKVKFYTILFGALFAMMSGLGVTAGAHRLWAHRSYKARWPLRLFLALMQTMAFQNHIYEWVRDHRVHHKFTETDADPHNAKRGFFFSHIGWLMVRKHKDVFEKGATVDMSDLEQDPIVMFQKKTYLVVMPILCFVIPAWIPVHFWGENPWTSWYTAAITRYTIALHFTWLVNSAAH---IWGNRPYDKNIGATDNKMVAICAFGEGWHNYHHVFPWDYKAAELGDYSTNLSTALIDFAAKHGYAYDLKTVSAEMIRKRVNRTGDGSHrwtkakvdedghfhpenPVWGWEDTDMTEEEKQFAEIAHRK--
>B4M0C3	420	0.505	1.364E-127	9	355	357	35	379	381
---------TGVLFEGDAdTADCALDVDVKKLKKAEKRKLKLVWRNIMLFGYLHLAAVYGGYLMLTQAKWATVVFSFFLYTAGMIGITGGAHRLWAHRSYKAKWPLRVILVTFNTIAFQDAAFHWARDHRVHHKFSETDADPHNATRGFFFSHVGWLLCKKHPDVVAKGKSLDVTDLRADRILMFQLKHYFVLMPLACFILPTIIPMICWNESLLCSWFVATMFRWCFQLNMTWLVNSAAH---KFGGRPYDKNINPSQSPYVSAFTFGEGWHNYHHVFPWDYKTAEWGRYSLNMTTAFIDFFAKIGWAYELKSVAPETIERRVRRTGDGTHELWGWGDKDLTAEDAQHVLFVDKKA-
>UPI001D08B51F	419	0.548	1.868E-127	0	332	357	0	328	334
MAPNNSNCS-EVLNEDnlefEH----QNELKPELEIKSSKYKMRLVWRNIILFLTLHLASVYGIYLIFTSAKLITTIYAIFLYQAGAFGITAGAHRLWTHRAYKAKWPLKLLLIICDTLAFQDAVIDWARDHRMHHKFSETDADPHNAKRGFFFCHMGWLLCRKHPEVKEKGKSIDLSDLSADPFIRFQKRYYLILMPLVCFVLPTLIPWYFWNESLLNSWFVASLWRYTVTLHVTWLVNSVAH---LWGARPYDKTINPVENLFVSLFALGEGWHNYHHTFPWDYKAAEIGHWRINVTTHLINFFAKIGWAYDLKTVSDDMIQKRVLRTGDGTHPF------------------------
>A0A291P0I4	419	0.510	1.868E-127	11	354	357	11	349	353
-----------VLYE----TDAVNEDTDApviVPPSAEKREWKIVWRNVILMGMLHIGGVYGAYLFLTTAMWRTCIFAVVLYICSGLGITAGAHRLWAHKSYKARLPLRLMLTLFNTLAFQDAVIDWARDHRMHHKYSETDADPHNATRGFFFAHVGWLLVRKHPQIKAKGHTIDLSDLKSDPILRFQKKYYLFLMPLVCFILPCYIPT-LWGESLWNAYFVCSIFRYVYVLNVTWLVNSAAH---LWGAKPYDKNINPVETRPVSLVVLGEGFHNYHHTFPWDYKTAELGDYSLNLTKLFIDTMAAIGWAYDLKTVSTDVIQKRVKRTGDGSHPVWGWDDHEVHQEDKKLAAIINPE--
>UPI0005CDD325	419	0.501	1.868E-127	0	353	357	0	367	370
MTPNLF-GNTATLYL-EASQQGIPQEKsvnvsksyDSKNKLHSKYTWNIVWRNVIAFIYLHLGAVYGIYLFFTAAKLLTVLWSVLIAMVAALGITAGAHRLWAHRSYKAKWPMRLMLMIFQTIAFQNHLFEWVRDHRVHHKFTDTDADPHNAQRGFFFSHMGWLLVRKHPDVIEKGATVDMSDLEADPIVIWQRRLYIILMPIFCFLLPAWIPCYFWGENAMFSW-YATICRYTMSLNLTWLVNSAAH---IWGMRPYDKTFSATDNIRVAMGAFGEGWHNYHHVFPWDYKAAELGDYRANFTTAFIDLFARIGWAYDLKTVHVNLIEKRAARTGDGTrikpnseehyHEetIWGWGDKDMHQEDIDGAQIFNK---
>A0A8D8V0D8	419	0.501	1.868E-127	0	350	357	0	370	372
MAPSLSAhflSEAEVIYPPSHKSKpvTVPEyepVYSTSEKrtPsTNSYRWKIVWRNLIAFVYLHASALYGLYLILTfnQVQLSTVFTLLILGFISAEGVTAGAHRLWSHRTYSAKWPLRLLLMLAQTMAFQNHIYEWVRDHRVHHKFTDEDADPHNSRRGFFFSHMGWLLVRKHPDVKLRGRTVDMSDLDKDWVVMFQMKYYLILMPVCCFLIPALIPWYFFNETWSNSWYVSAMLRYTLSLHFTWLVNSAAH---IWGVKPYDKNISPTENPSVSVLTFGEGWHNYHHTFPWDYKAAELGNYSLNLTTGVIDMFARIGWAYDLKTTDPELIRKRSTRTGDGtrqeghghSHEnqLYGWNDKDMTIEDRMMPKI------
>A0A836G0A7	419	0.482	1.868E-127	0	353	357	0	373	376
MAPNLfGNSATLFLEasqqdvsqkkaaE-KAVTQKLSIQKAQNSKP--KYQWKIVWRNMIAFAYLHLGALYGLYILIAAAKFYTFLWAAVVATFAAIGVTGGAHRLWAHRAYKAKWPMRVILMLLQTMAFQNHIYEWVRDHRVHHKFTDTDADPHNAKRGFFFSHVGWLLVRKHPDVIKKGATIDMSDLEKDPVVVWQRRLYVILMPVFCFLLPTWVPCHFWNEKPMYAW-YCTLFRYTFSLNLTWLVNSAAH---IWGMKPYDNTISPTDSLSVGIGAFGEGWHNYHHVFPWDYKAAELGNYRTNFTTAFIDFFAWIGWAYDLKTVAHSIINKRAARTGDGsiyartddehhhSHEgaIWGWGDADMALEDMQEAEIINK---
>UPI001CB9E152	419	0.471	1.868E-127	30	353	357	41	373	376
------------------------------QKSEPKYKWKIVWRNVIIFLYFHISAMYGAYLFFTVVRWYTVIFCLFTLYTGLVGITAGAHRLWTHKSYKAKWPMRVILMICQTIAFQNHIYEWVRDHRVHHKYTDTDADPHNAKRGFFFSHIGWLMLKKHPDVIKKGATIDMSDLEKDPIVVWQRKLYIVLMPLLCFIIPTWIPSYFWGERPIYAWYL-TIFRYTTCLNITWLVNSVAH---IWGMKPYDRYISPTDSYSVGITAIGEGWHNYHHVFPWDYKTSELNNYGMNFTTAVIDGFAKLGWAYDLKTVSPEMIQRRAARTGDGTkyhlidHEyehasnnVWGWDDSDMIPEDIQDAKILNK---
>UPI001C9CD40C	419	0.510	1.868E-127	20	353	357	30	375	378
--------------------TKTSQAKTGKPKNTSKYEWQIVWRNVIAFVYLHVSSLYALYLAWYEMKLFTCLWTIGLALFAALGITAGAHRLWCHRSYKAKWPLRLILMILQTVAFQNHIYEWVRDHRVHHKFCDTDADPHNSKRGFFFSHMGWLMLRKHPDVLSKGKLVDMSDLEKDPIVVWQRRLYVVLMPIFCFLIPTWVPIYFWNETPMLAW-YATVFRYTVSLNLTWLVNSAAH---IYGMKPYDNSISPTDHFMVAVGAMGEGWHNYHHVFPWDYKAAELGNYRTNLSTAFIDFFSSIGWAYDLKTVPVEMIEKRAARTGDGtrvkkveghhhhehSHEgaIWGWGDSDMSIEDIKEAHIINK---
>B3M2R4	419	0.448	1.868E-127	0	356	357	0	368	384
MAPysRSIEAPdnwksddapseqTGVLFDCdVETIDGGRLIDTCNLKRADDRKLVWVWRNIILFAMVHLAALYGGYLIFAKAKFYTTIFAAVLYSCGMLGVTVGAHRLWSHRSYKAKWPMRLILTIFNTIAFQDSIYHWVRDHRMHHKYSETDADPHNTSRGFFYSHIGWLLCKKHPEVTLKGKGLNMSDLRKDPLVMFQHKHYYTLMPLSCFILPTVLPMLCWNESLECSLFVATLFRWCLQLNMTWLVNSAAH---KYGGRPYDTTMNPSQNAYVSVMTFGEGWHNFHHVFPWDYRTSELGNFTMGLGTIFIDFCGTLGWAYDRKSVTPDMIQKRSKRTGDGSHALWGWGDKDMTPEERKYVIVHKRRTK
>UPI001CB8EC6B	419	0.472	1.868E-127	0	353	357	25	399	402
MAPNLfgtsatlyLEASQQNIHQGKSTAEKTNNQELLVEKSsntESSYEWKIVWRNVIAFIYLHIAAIYGLYLSFTSVKFQTNLWFCSLGIFGGIGVTAGAHRLWAHRTYKAKWPMRFLLMILQTVAFQNHIYEWVRDHRVHHKFTDTNADPHNAKRGFFFSHVGWLLVRKHPDVLKKGATIDMSDLENDPIVVWQRRLYLLLVPLFCFLLPVWVPCYFWKETLFNSW-YSTLARYTLSLNATWLVNSAAH---IWGAKPYDKNIGPTENKSVAIMAFGEGWHNYHHVFPWDYKAAELGDYKANITTAFIDFFARLGLAYEMKTVPVEAIKRRAIRTGDGtkynkhddSHHhmhvdmKWGWGDADMKPEEIQEVDIINK---
>A0A6P9AEU0	419	0.476	1.868E-127	0	353	357	64	432	435
MSPTAT-APMS----PTATATPTAMLLRDRAKP-DPYAWKIVWRNVLAFVYLHYAAVRGVYLILTgQLHFYTYLWTVLLIGLSAEGITAGAHRLWAHRAYKAKWQLRTLLMLCQTLAFQNHIYEWVRDHRVHHKFTDTDADPHNASRGFFFSHMGWLMVRKHPDVRTKGAGVDLSDLERDPIVMFQKKFYLVLMPLIAFVMPAMVPAKLWGESGWTAWYACSMARYTLALHGTWLVNSAAH---IWGMRPVDKSISPTENVFVAHVAFGEGWHNYHHVFPWDYKAAELGNYKGNFTTAFIDFFARLGWAYDLKTVSKEMVEKRVRRTGDGSHPyaqqahrddghhhhhhhhdhgeeVWGWGDRDMSQDDILSATIINK---
>A0A6J1LP01	419	0.501	2.559E-127	9	351	357	29	369	375
---------TGVLFEDDADTNDGALDVNVVElKKAEKRKLKWVWRNIILFAYVHFAALYGGFLLLTQAKWPTVVFSIFLYVAGMLGITGGAHRLWAHRSYKAKWPLRLILITFNTIAFQDAAFHWARDHRVHHKFSETDADPHNATRGFFFSHVGWLLCKKHPDVVAKGKGLDLTDLRADRILMFQLKHYFVLMPLACFILPTVIPMVCWNESLLCSWFVSTMFRWCFQLNMTWLVNSAAH---KFGGRPYDKNINPSQSPYVSAFTFGEGWHNYHHVFPWDYKTAEWGNYSLNMTTAFIDLFAKIGWAYDLKSVAPDTVERRVRRTGDGTHELWGWGDKDMTAEDQQRVLFM-----
>UPI001F0306E6	419	0.452	2.559E-127	0	353	357	0	374	377
MAPNLfgTSASL-FLEASQQNLIQEKSTKEKTSTPKLEtqkslrskskYKWKIVWRNVIAFIYLHISALYGFYMCFTGAKLITIIYTFFTGFVAGFGVTAGAHRLWAHKSYKAKWPMRVILMICQTIAFQNHIYEWVRDHRVHHKFTDTDADPHNSQRGFFFSHIGWLMLKKHPDVIKKGATIDMSDIEKDPVVVWQRRLYIILMPLFCFIIPTWIPWHFWGEKLTYAWYL-TLFRYTLSLNLTWLVNSAAH---IWGMKPYDSSISPTDSYSVGIAAFGEGWHNYHHVFPWDYKAAELGNYKMNFTTAIIDGFAKLGWAYDLKTVPIEIIQKRAIRTGDGSkyeitegqHEhthsnnVWGWDDRDMISEDIQCARILQK---
>UPI001C8AC968	419	0.526	2.559E-127	9	354	357	34	376	379
---------TGVLFE------ADVETNDGalatctVEfKRAEKRKLELVWRNIILFGYVHLAALYGVYLMFTQAKLATTVFAAALYVCGMLGITGGAHRLWAHRSYKAKWPMRLILIVFNTIAFQDAAYHWARDHRVHHKFSETDADPHNATRGFFFSHVGWLLTKKHPDVKAKGKILDLSDLHADRILMFQKKHYYVLMPLGCFILPTLIPMVCWNESFTCAWLVAAMFRWCFQLNMTWLVNSAAH---KFGGRPYDKHMNPAENAYVATMTFGEGWHNYHHVFPWDYKTSEWGN-RLNMTARFIDLCAKIGWAYDLKSVAPDTVKRRVWRTGDGSHELWGWGDKDITPEDAKDVLFINKK--
>UPI00148C9E46	419	0.519	2.559E-127	2	353	357	27	377	380
--PNTSTSkQTGVLFEGDAETNDFALTDDITQfKKADKRNLKLVWRNIILFAYVHLAALYGGYLFLFQAKLATIAFSIILYTMGMIGITGGAHRLWAHRSYKAKWPLRLILIVFNTVAFQDAAYHWARDHRVHHKFSETDADPHNATRGFFFSHVGWLLCKKHPDVVAKGKGLDLSDLHADAILMFQLKHYFILMPLACFVLPTLIPYYVWNETLLNSFFVATMFRWCFQLNMTWLVNSAAHQ---FGGRPYDKHINPSQSPYVSAFTFGEGWHNYHHVFPWDYKTAEWGKYTLNMTTAFIDFFAKIGWAYDLKSVSSETIERRVRRTGDGTHELWGWGDKDLTEEDVQHVLFVDK---
>UPI0008F9D26F	419	0.536	2.559E-127	2	353	357	49	393	396
--PNL--EPTPVIEE-----QTANNPKPKKE-DADAYRVKIVWRNVMLFTYLHLGAIYGFYLIFTSAKIQTSIFGFLLYQASAIGITAGAHRLWSHRAYKAKWPLKLILIILNSLAFQNSVFEWARDHRVHHKYSETDADPHNAKRGFFFSHVGWLLCRKHPDVIQKGRCIDLKDLDDEPLVQFQKRHYLKMVLLFCFILPTVVPVYCWGETWGNAWYVATLWRYAFILNVTWLVNSAAH---LWGQRPYDKFINPAENISVAILALGEGWHNYHHVFPWDYKTAELGNYRANLTTAFIDFFAKIGWAYDLKTVPLSLVHKRANRTGtrKHSHEgeVWGWDDENMLKEDKDHAVIFQK---
>A0A1B0DIJ1	419	0.507	3.504E-127	36	354	357	13	354	356
------------------------------------YKTRYVWKNIIVFLYLHLAALYGIYLQLTVARYITFGVALMLGFCGGMGITAGAHRLWSHKSYKAKLPLRALLMIFQTLAFQNHIFEWVRDHRVHHKFTDTNADPHNSRRGFFFSHMGWLMTKKHPDVKEKGASVDMSDLEADPVVMFQKKYYGILMPVFCFIIPALIPYFFLGETFSNSWYITSMLRYVLSLHGTWLVNSAAH---LWGMKPYDKNISPANNIFVAIYAYGEGWHNYHHVFPWDYKTSEFGTYTTNVTTAFIDFFSKLGLAYDLKTVSEDMIRKRILRTGDGSHEysrnkreeelrqmlmsdhdhyhdqnmVWGWDDNDMDEEDKKFAKIYNKE--
>A0A8B8GWR2	419	0.497	3.504E-127	0	354	357	0	364	366
MAPNLSTS----LYTKKSQKNVHQE-KKNKEKisdqnlsNSKKYEWKIVWKNVILFIYFHIGALYGFYLWCNGTKKYTILWFFVMGFAGSMGVTAGAHRLWSHRAYKAKWPLRFLLMLLQTLSHQNHIYEWVRDHRVHHKFTDTDADPHNAHRGFFFSHIGWLLVRKHSDVIKKGATVDMSDLEKDPIVVFQRRLFYVLMPLLCFVIPVGVPCYFWNEQFINSW-YNNLARYVFCLNMTWLVNSAAH---MWGMRPYDVNIGPTENLIVSMLVCGEGWHNYHHVFPWDYKAAELGGYKTNLTTAFIDFCALLGQAYDLKTVSEEMIAKRIARTGSGSsynknkiiHHYedmkWGWGDEDMKPHEIEEIRIYNKK--
>UPI001C2065FD	419	0.488	3.504E-127	17	352	357	16	362	367
-----------------HTTEYTPETK------RRDYEWQIVWRNVLAFVYLHIAGVYGLYLAFTVAKAQTVIFTISFAILAGMGVTAGAHRLWAHRAYKAKWPLRVYLAIMQTMAFQNHIYEWVRDHRVHHKFSETDADPHNARRGFFFAHMGWLMVRKHKDVLEKGASIDMSDLEQDPIVMFQKKTYLVIMPLLSFILPAYAPVALWGEDPWTSWYVASIFRYTISLHCTWLVNSAAH---IWGNKPYDKNIGPTENKLVSILATGEGWHNYHHVFPWDYKAAELGNYRTNFSTAFIDVAAKYGLAYDLKTVSEEMIKRRVSRTGDGTHPslscskqiidedghchpenpVWGWGDEDMTEDDKKLAEVSH----
>UPI001EEB3505	419	0.577	3.504E-127	35	352	357	31	351	369
-----------------------------------KFKAEIVWKNVLYLSYFHIAGLYGFYLMLTSAKIATSLFAVFIFIASGLGVTCGAHRLWTHRAFKANLGLRIALMILNCMAFEDSVYEWARNHRVHHKYSETDADPHNSRRGFFFSHVGWLMVRKHPDVSEKGKTVDMSDLLQDPVLVFQRKYYKYLMPLLCFGFPTVVPVWLWSETWNNAYHVAAMFRYVYLLNCVWLVNSAAHF---YGPRPYDKNMEPRENVTVAVMTLGEGWHNYHHAFPWDYRSSELGYFRFNFTTRFIDFCARMGWAYDLKSAPLSMVQRRVKRTGDGTYKnpfpdsVWGWGDRDMTLEDKKEVVVLH----
>A0A0C9QWJ2	419	0.501	3.504E-127	0	353	357	0	371	374
MAPNLfGSSATLFLEasQSAEANKSTTELKtvsttplDKSTKQS-KYKWRIVWRNVIAFVYLHVAALYGSYLLFFKANILTFIFFFTVGTASAVGITGGAHRLWAHRSYKAKLPMRILLMVFQTLAFQNHIYEWVRDHRVHHKFTDTDADPHNAKRGFFFSHMGWLLVRKHPDVINKGKTVDMSDLDADPVVVWQRRLYLLLMPLICFLIPTWIPIHFWNERPMYAWYI-TVFRYTMSLNLTWLVNSAAH---IWGTKPYDKSISPTDNFKIALGAFGEGWHNYHHVFPWDYKAAELGDYRGNFTTGFIDFFASIGQAYDLKTVPISMIEKRAARTGDGtrvkqdndhehSHEgaIWGWGDADMSPEEIQDVEISNK---
>UPI000E33DD2A	419	0.486	3.504E-127	0	353	357	0	374	377
MAPNLfGSSATLFLEasqqdvsqkksaT-EKTVQKLPIQKAQSSNP--KYQWKIVWRNMIAFAYLHLGALYGLYILLTVAKLSTFIWCVLVAAFAAVGVTGGAHRLWAHRAYKAKWPMRVILMLLQTTAFQNHIYEWVRDHRVHHKFTDTDADPHNAKRGFFFSHMGWLLVRKHPDVINKGATVDMSDLEKDPVVVWQRRLYIVLMPVFCFLLPTWVPCHFWNEKPMYAW-YATLFRYTLSLNLTWLVNSAAH---VWGMKPYDRAISATDSYSVGIGAFGEGWHNYHHVFPWDYKAAELGNYRVNFTTAFIDFFAWIGWAYDLKTVEHSIIKKRAARTGDNskykriddhhddhSHEgaIWGWGDADMTPEDMQDAKIFNK---
>A0A4S2KU94	419	0.480	3.504E-127	0	353	357	0	376	379
MAPNLfGSSATLFLEasqqdvsqkksaADKTVTQKLAIQKAQSSKP--KYQWKIVWRNLIAFVYLHLGAVYGLYILLTAARFYTFLWNLVVVVFAAIGVTAGAHRLWAHRSYKAKWPMRVILMLLQTTAFQNHLYEWVRDHRVHHKFTDTDADPHNAKRGFFFSHIGWLMLRKHPDVINKGATIDMSDLEKDPVVVWQRRLYIVLMPVFCFLLPTWVPCYFWNEKLMYAW-YATLFRYTIQLNVTWLVNSAAH---IWGMKPYDNTISPTDSYSVGISAFGEGWHNYHHVFPWDYKAAELGNYRTNFTTAFIDFFAWIGWAYDLKTVALSMIKKRAARTGDGSkyerddHHdehdhthegaIWGWDDADMAPEDKKGAQIINK---
>A0A6A4K817	419	0.477	3.504E-127	0	356	357	0	379	382
MTPNLTGTGTGLLLaEAEVVTEQKPISRkpllqtKTPVKPtGPKYEWHIVWRNVLAFAYLHTGALYGMYLVFTQAKLATCFYVLFVSWYSGMGITAGAHRLWAHKCYKANAALRLLLAFCNSSAFQNHIYEWVRDHRVHHKFTDTDADPHNSNRGFFFSHMGWLLVRKHGDVRHKGKAIDMSDLEKDWVVMFQKNFYPILMPICTFVIPTMVPVYLWGEDGWTAWYVAAVMRYTLVLHGTWLVNSAAH---MWGTRPYDKFISPVENVYVGVLAFGEGWHNYHHAFPWDYKTSEFSGYSANATTAFIDFFAWLGWAYDLKTVKAEMIEKRAIRTGDGSHPadkqntnkdhrhgiegeIWGWDDKDLTDKDREMMSIINpKEEK
>UPI00073D524B	418	0.508	4.798E-127	35	353	357	9	338	341
-----------------------------------KYKWNIIWKNVIIFLYFHISSLYGIYLSLTALKLYTTIFIIISIQITSVSITAGAHRLWSHKSYKAKWPMRLILMICQTMAFQNSIYEWVRDHRVHHKFTDTDADPHNSRRGFFFSHIGWLMLKKHPDVKKKGATIDMSDLEKDPVVVWQHRHYRILMPLICFIIPTLIPVYFWGECLKNAW-YATITRYVLSLNITWLVNSAAH---IWGMKPYDSTISPTEIPAVSFLAVGEGWHNYHHVFPWDYKAAELGNYKLNLTTAIIDGFAKIGWAYDLKTVTREMIEKRACRTGDGTkyknvedHQLdynhnnaiWGWDDPDINTEDVQDARILNK---
>A0A7J6ZA14	418	0.523	4.798E-127	0	354	357	0	346	349
MPPNNVK-PTGVLFENDVDVPAEDEGPVKYKKTA---ETKLSWPMIIVYAYFHVVAVYGVYLIFASAKILTTISVVVLYELGILGITAGVHRLWSHRSYKAKWQLRLFLTILQTLSFQDPIIDWARDHRVHHKFNETDADPYNAKRGFFFSHIGWMFFHKHPEVKSKGKGIDFSDLYADPFLKFQKKYYFYIMPIMCFILPTFLPMYLWGETFYNSFTI-NILRYILTLNSTLAVNSVAH---RWGTKPYDKSLNPSENLTMSLLTLGEGWHNYHHAFPWDYKTAELGKYSTNLTTAFIDLMAKIGWAYDLKSASEEMIKRRVLRTGDGSHELWGWGDKDQPKEEKTEAIIEHRK--
>A0A834HYX8	418	0.566	4.798E-127	31	354	357	33	351	354
-------------------------------EAELEPRTyDIVWRNVIAFAILHLVALYGVYLAITSAKLLTTLYAIVLYQMGAFGITAGAHRLWSHKAYKAKWPLKLILVLCQTLAHQNSVIEWSRDHRVHHKYQETDADPHNAKRGFFFSHMGWLLCKKHDDVKLKGKGIDMSDLYAEPLLRLQHKYFGILMPIGCFVLPTIWPIIFWGETLGNAYCL-NIARYVLTLHATWLVNSAAH---MWGSKPYDKYINPTENLFVSLFAIGEGWHNYHHTFPWDYKTAEYG--RLNWTMVVINLFSRIGWAYDLKTVSKEMIEKRVKRTGDGSHEIWGWGDKDQSKEDYEEAIIINKK--
>UPI0018E57B3B	418	0.504	4.798E-127	36	353	357	28	363	366
------------------------------------YEWQIVWRNVLAFIYLHVATFYGLYLIFTgRAKLWTVLFATFFASTSAMGVTAGAHRLWAHRAYKARWPLRLILAVLQTMAFQNHIYEWVRDHRVHHKFTETDADPHNAKRGFFFSHIGWLMVRKHKDVFEKGASVDMSDLEKDPIVMFQKKTYLVLMPLLCFVLPSWMPVLLWNENPWSSWYVASILRYTFSLHFTWLVNSAAH---IWGNRPYDKNIGATDNKTVAILAFGEGWHNYHHVFPWDYKAAELGNYRTNMSTALIDFAAKYGLAYDLKTVSMEMIRKRVRRTGDGSHPLdkknelthdnddhqhpenpvWGWDDTDMPEEDRKLAEIAHK---
>UPI001CBA34AF	418	0.512	4.798E-127	9	356	357	23	366	369
---------TGVLFEYDAETVDGDLISDRFQlKRAENRRLDLVWRNIILFALEHLAALYGLYSIFTKAKLETTLFAAGLYIIGMLGVTAGAHRLWAHRTYKAKWPLRLILVIFNTVAFQDAAYHWARDHRVHHKYSDTDADPHNATRGFFFLHVGWLLCKKHPDIKEKGKGLDLSDLRADPILMFQRKHYYILMPLACFVLPTVIPMVYWNETLASSWFVASMFRWCFQLNMTWLVNSAAHQ---FGNRPYDKTMNPTQNAYVSAFTFGEGWHNYHHSFPWDYKTAE--WGXANITTAFIDMFATIGWAYDLKSVAPDMIKRRVLRTGDGSHELWGWGDKDMTAADARNVLFVDKRSR
>UPI0018D0EB69	418	0.458	4.798E-127	0	355	357	0	373	375
MAPNMSGStllladtmMTKTVEDDRPTLSSYS--NDTKRRD---YEWQIVWRNVFAFIYLHAGCLYGFYLIFTgNVRIWTPIFALVFTILSAMGVTAGAHRLWAHRAYKARWPLRLLLALAQTMAFQNHIYEWVRDHRVHHKFTETDADPHNAKRGFFFSHIGWLMVRKHKDVFEKGASIDMSDLEKDPIVMLQKKTYLVVMPVLCFIIPACLPVYLWGEDPWTSWYVASVWRYTLSLNFTWLVNSAAH---IYGNRPYDKYIGATDNKTVGILAMGEGWHNYHHVFPWDYKAAELGNYSTNLSTAVIDIAAKYGWAYDLKTVSEDMIRRRVNRTGDGSHPtsrqdppsdghhhpdnpIWGWDDQDMTVEDRQFVEISHKKS-
>UPI001D032D76	418	0.500	4.798E-127	15	353	357	34	381	384
---------------PVKVATKQPKASDKSSNSVNKdYKWKIVWRNVIAFVYLHVGALYGLYYLVTSAKLATFAWMLGLGFFAGVGITAGAHRLWAHKAYKAKWPMRVLLMILQTVAFQNHIYEWVRDHRVHHKFTDTDADPHNAKRGFFFSHMGWLLIRKHPDVINKGKTVDMTDLEQDFVVVWQRRLYLILMPIFCFLIPTWIPIYCWNEVPLYAW-YATIFRYTLSLNLTWLVNSAAH---IWGMKPYDSSISPTDNFKIALGTFGEAWHNYHHVFPWDYKAAELGDYSGNFTTAFIDFFAYIGQAYDLKTVPKEMIEKRAARTGDGsrvaqnhsehSHEgaIWGWGDADMSAEDMNLAQIIKK---
>A0A7J6Z7L5	418	0.454	4.798E-127	0	355	357	0	381	384
MASNLMG--TSALFLADATTDSDNvqldarithhpqiEPPKIITKdDRCQYKWDVVWRNVIAFLYLHIAGLYGFYLVCTVCSWKTFIWALLYAVLSGIGITAGAHRLWAHRSYKAKLPLRIILMLLQSSAFQNHIYEWVRDHRVHHKFTDTDADPHNAKRGFFFSHIGWLMVKKQKDVFNKGGTVDMSDVEADPVVRFQKLFYLVLVLIMCFAIPTIVPWYFWGEDGWVSWYSAAIFRYALTLNGTWLVNSAAH---IWGTRPYDTKISPTQNVHVAVIAFGEGWHNYHHIFPWDYKAAELGDYRFNLTTMVIDFFAKIGWAYDLKTASVDMVNKRIKRTGyrnaincnnnakastDVHHGevIWGWGDKDMRTEDINDVKYFNKIS-
>A0A1L8D6C5	418	0.500	6.571E-127	11	352	357	12	347	353
-----------VLYENDAT----SEDKSVTQVPpsAEDRKWIIVWRNVILMAVLHIGGLYGAYLFLTKAMWTTCFFAVFLYICSGLGITAGAHRLWAHKSYKARLPLRILLTLFNTIAFQDSVIDWARDHRMHHKYSETDADPHNATRGFFFSHVGWLLVRKHPEIKNKGHTIDMSDLWADPVLRFQKKNYLLLMPLCCFVLPTMIPT-LWGESLWNAYFVCALFRYTYVLNVTWLVNSAAH---KWGDKPYDKDINPVETRPVSLVVLGEGFHNYHHTFPWDYKTAELGHYSLNLSKLFIDTMSLLGMAYDLKTVSRDVIEKRVKRTGDGSHYLWGWDDKDVPAADKDGAVIIN----
>V9IBM6	418	0.488	6.571E-127	0	353	357	0	374	377
MAPNLFGSS-ATLYL-EASQQDVHQEKSTIEKennqkliqksssSKSKYKWKIVWRNVIAFIYFHFGGLYGFYLWGNgSTKAYTILWTILVTFCIAMGITAGAHRLWSHRAYKAKWPLRFVLMLLQTTAFQNHIYEWVRDHRVHHKFTDTDADPHNAQRGFFFSHMGWLLVRKHPDVFKKGATVDLSDLEKDPIVVWQRRLYIVLMPLLCFVVPVWIPYYFWNEKFINAW-YSNLARYAFSLNATWLVNSAAH---MWGMRPYDKNIGPTENLTVSILGCGEGWHNYHHVFPWDYKAGEFGNYNTNFSTAFIDLCARLGLAYDMKTVPVEVIKKRAARTGDGSrydkneaiyHHnhedmKWGWGDTDMKPEEIQEVDIYNK---
>UPI0008752E16	417	0.508	8.998E-127	0	355	357	0	344	345
MAPHTSI-PTE---HDEEMVAKV--IPPEGVKPSDR-KLELVWKNIIIFIYIHAVAVYGFYLLITSAKTATFIFDAIVAFCGTFGITAGVHRLWTHRSYTANVPLRIILTVFNTVAFQSSVIRWSRDHRVHHKFSDTDADPHNAKRGFFFSHVGWLLCRKHPDVKSKGKSVDMSDLYDDPILAFQDRYYMILVLFLFFIFPTLTPMYLWNETFINAFCV-NIFRYIFSLHATWLINSAAH---LYGHKPYDKYINPSQHLTVSLLTLGEGWHNYHHTFPWDYKTSELGKYSVNLSTAFIDFFAKIGWAYDLKTVSEDMIRKRVLRTGDGSHEIWGWGDKDQDKEDYNDVLITHKKS-
>A0A194PI06	417	0.525	8.998E-127	33	352	357	30	345	350
---------------------------------AEKRKWEIVWRNVILFALLHLTGLYGAYLFFFKAMWSTSLFAFILYICSGLGITAGAHRLWAHKSYKAKLPLRVMLTLFNTIAFQDSVLDWARDHRMHHKYSETDADPHNATRGFFFSHVGWLLVKKHPQIKAKGKTLEMNDLWADPVLRFQKKYYLLIMPLCCFILPTYIPT-LWGESLWNAFYVCAVFRYVYVLNVTWLVNSWAH---LWGSKPYDRHINPVETKPVSLVVLGEGFHNYHHTFPWDYKTAELGDYSLNFTKMFIDSMAKIGLAYDLKTVSTEIIEKRVKRTGDGSHSVWGWDDKDVNAEEKKVAQIIN----
>A0A7I0Z411	417	0.450	8.998E-127	10	353	357	4	364	367
----------AFLHDPMHQKNIGELSQLDPPRQRRDYEWQIVWRNVLAFVYLHMATLYGIYLILIgKTKILTLIFAVTISAMSAMGVTAGAHRLWAHRAYKARWPLRIFLAVMQTMAFQNHIYEWVRDHRVHHKFTETDADPHNAKRGFFFSHMGWLMVRKHKAVFEKGASVDMSDLEKDPIVMFQKKTYLVLMPLLCFVVPAWLPVVLWNENPWVSWYVASMLRYTISLHFTWLVNSAAH---IWGNRPYDQYIGATDNKAVAICAFGEGWHNYHHVFPWDYKAAELGNYSTNLSTALIDFAAKYGLAYDLKTVSIEMIRKRVSRTGDGSHPLsskkeslnqhdhhhpenpvWGWGDEDMTEEEKKLAEIAHK---
>UPI001CF757D3	417	0.457	8.998E-127	0	352	357	0	381	389
MAPNllgnsalflaetNSAEPVQIISKPglqDVLPPVKPQISSRLSVP--QYRWQIVWRNVFIFIYLHIAGIYGLYYAIAQAQWKTLLWGYFILLTSGIGVTAGAHRLWAHRTYKAKLPLRIYLAFCQTVALQNHIYEWVRDHRVHHKFTDTDADPHNSNRGFFFSHMGWLLVKKHKDVFVKGKTVDMSDVAADPVVRFQRKYYIILAPILTFVYPAIIPWYFWNETPTVCFYSVAIFRYILTLHGTWLVNSAAH---IWGYRPYDKNINATENKSVSIIAFGEGWHNYHHVFPWDYKAAELGNYRMNFTTAFLDLMSKIGQAYDLKTVSLDMVNKRKKRTGndtelvaeelveneekDHHHHddsIWGWGDKDMKQDDMDMVEVHN----
>UPI000C25383F	417	0.429	8.998E-127	0	353	357	32	418	423
MAPSLLSNSSLYLEsssaDPVQIISTKQDVQqsyQQYQKPvrrivkreGPHYKWDIVWKNVLIFILLHGFGIYGLYIMFVKAQWRTILFGYLYAATSAMGVTAGAHRLWAHRTYKAKLPLRIFLMICQSAALQNDLHEWVRDHRVHHKFTDTDADPHNSRRGFFFSHIGWLMVKKHKDVFSKGKTVDLSDIESDPVVMFQKRHYVLMVTFLCFMIPAHIPWYFWGEDWWVSWYV-TIARYTLSLHFTWLVNSAAH---IWGTKPYDKTINPVENKFVAWVAFGEGWHNYHHIFPWDYKAAELGDYRLNPSTAFLDLMAYFGLAYDLKTVSEDMVRKRVKRTGDGTwknkndnagasmgnesddHHhgegVWGWGDKDMEEEDIKDVRVFNE---
>A0A482WXZ8	417	0.490	1.232E-126	9	356	357	4	346	347
---------TGQLFEeddaPEPIVHKEPEIK---------HKVKIFWRNVFTLTYFHIASVYGVYLALTNTKWQTFAFVAFLYVITKIGITAGVHRLWTHRAYKANFPLRALLMFFFTLSFEGKVWVWARDHRVHHKYQETDADPYNAARGFWFAHMTWLLQNKHPEVIRKGKGIDISDLEADPLVMFQKKYYWPLVYVICLFMPTAVPWYFWGEDLITAWHVAVCLRYVISYHGTWLVNSVAH---MYGNRPYETAIFARENAPVSLITLGEGWHNYHHAFPWDYKASELGFYTFNMTTAFIDFFAKIGWAYDLKTVPHHVIKARALRAGDGTYkepEVWGWNDKDVNPEDRRNATVINAKTK
>A0A059TBF8	417	0.504	1.232E-126	15	354	357	7	345	349
---------------PAWVLdesDAATEGKDAPTPaPeAEKRKLQIVWRNVTLFVFLHIGALYGGYLFFTRAMWITKIFTVFLYICSGLGITAGAHRLWAHKSYKARLPLRILLTMFNTLAFQDSVLDWARDHRMHHKYSETDADPHNATRGFFFSHVGWLLVRKHPQIKAKGHTIDMSDLLADPVLRFQKKYYLTLMPLFCFILPSYIPT-LWGESLWNAYFVCAIFRYCYVLNVTWLVNSAAH---KWGDKPYDKNINPVETKPVSLVVFGEGFHNYHHTFPWDYKTAELGGYTLNLSKLFIDTMSKIGWAYDLKSVSPDIVEKRVKRTGDGSHHVWGWDDA--PAEQKVAATIVNPE--
>A0A1B6FR88	417	0.476	1.232E-126	5	354	357	4	350	353
-----TDQSTGQLFpeDPCPAPPPPPEKKVF--KP---HKPKIYWRNVFTLTYFHISSIFGVYLALTNTKWQTYIFVTLLYLATKIGITAGVHRLWTHKSYKANFPLRALLMLFFTMAFEGKVWVWARDHRVHHKYQETDADPYNAGRGLWFSHMGWLMQSKHPDVIEKGKGIDMSDLRADSLVMFQKKYYWPLVYLLCLILPTVIPVYFWGESWITAWHVAVCLRFVISYNATWLVNSVAH---KYGSQPYDVNFFARENKTVSVITLGEGWHNYHHTFPWDYKTSEMGTYGFNMTTGFIDFFAKIGWAYDLKTVSSEMVRKRALRTGDGSHkvkELWGWGDKDMPKEERLGATVINRK--
>A0A3Q0JL17	417	0.493	1.232E-126	0	349	357	0	370	371
MAPSLT---PHFLSEAEVIspsvypIKSKPSPSPGIEpnesySSRHPYRWSIVWRNVLAFAYLHLGASYAVYLMFFnQVQLKTILYMLFVGFISGEGVTAGAHRLWAHRTYSAKWPLRLILMLANSMAFQNHLYEWVRDHRVHHKFTDTDADPHNSRRGFFFSHMGWLMVRKHPDVKRRGATVDLSDLEKDWVVMFQKKYYLILMPICCFLIPPLIPWYFWSEKWTNAWYVfhknwetlCALLRYTVSLHGTWLVNSAAH---IWGMRPYDKHISSSENSSVAFLAFGEGWHNYHHTFPWDYKAAELGNYRLNLTTAIIDMFAWIGWAYDLKTASPEMVSRRVARTGDGtrhghSHEnqVWGWNDEDLTEEDRMLAE-------
>Q4PP96	417	0.501	1.232E-126	0	353	357	0	369	372
MAPNLyGNSATLFLEasQNVDQNNKSNELKdnknDDNQKNTRKYKWKIVWRNVVAFIYLHGGAVYGLYLMFTGAKLLSTIFHLLLSFMAGVGITAGAHRLWAHRAYKAKWPMRVILMIFQTVAFQNHIYEWVRDHRVHHKFTDTDADPHNATRGFFFSHIGWLLVRKHPDVIAKGKTVDMSDLDNDPVVVWQRRLYILLMPIFCFLLPTWIPIYFWNEKPMYAWYL-TIFRYTISLNLTWLVNSAAH---IWGTKPYDNSISPTDNLKIAIGAFGEGWHNYHHVFPWDYKAAELGNYRGNATTAFIDLFASMGQAYDLKTVPVSMVEKRAARTGDGtrtgkkhnhqhSHEgaIWGWGDQDMSVDDIKDAQIINK---
>A0A1B6F550	417	0.529	1.232E-126	14	351	357	40	372	373
--------------EYSSNNQSISNISDSKCKNLFQ-KYTIVWRNVTLFALLHLAALYGFYLIFTSAKLLTTLYAIFLYKCGGLGITAGAHRLWAHKSYKAKTPLKIILLIFNTLAFQDAVLIWARDHRVHHKYSETNADPHNAKNGFFFSHVGWLLCKKHEDVKTKGKNIDLSDLENDKLLTFQKKYYLILMPLICFILPTIVPYYYWNETFINSLFVATFLRYAFTLNITWLVNSAAH---IWGHKPYDKNINPVENISVAIFALGEGWHNYHHTFPWDYKTAELKYY-FNFTTVFINFFAKIGWAYDLKTVSKEMIEMRVKRTGDGSHPVWGWGDKDQPKDEISKATIL-----
>A0A7D5YXN8	417	0.501	1.232E-126	36	354	357	37	372	375
------------------------------------YEWQIVWRNVLAFVYLHIGALYGLYLMLTgNVKLWTPVFAVIFTILSAMGVTAGAHRLWAHRAYKARWPLRLVLATLQTMAFQNHIYEWVRDHRVHHKFTETDADPHNARRGFFFSHIGWLMVRKHKEVFEKGVSIDMSDLEKDPIVMLQKKTYLVVMPILCFVLPALLPVWLWGEDPWTSWYVASIWRYTVSLNFTWLVNSAAH---IWGNKPYDKSIGATDNVTVAICAVGEGWHNYHHVFPWDYKAAELGNYRTNLSTAVIDFAAKYGWAYDLKTVSAEMIRRRVLRTGDGSHPintkedfiddhdhhhsenpVWGWDDKDMPDEDRQLVEISHRK--
>A0A834JRF0	417	0.437	1.232E-126	0	353	357	50	424	427
MAPNLfgTSASL-FLEasqqnliqEKSTTeKTNTPKLdtqKSLRSKS--KYKWNIVWRNVIAFLYLHISAVYGLYLCFTGAKLCTVIYTFVIGFIAAFGVTAGAHRLWAHKSYKAKWPMRVILMICQTIAFQNHIYEWVRDHRVHHKFTDTDADPHNAQRGFFFSHIGWLMLKKHPDVIKKGAMIDMSDLEKDPVVVWQRRLYIVLMPLFCFIIPTWIPWHFWGERPMYAWYL-TLFRYTLSLNLTWLVNSAAH---IWGMKPFDSSISPTDSYSVGIAAIGEGWHNYHHVFPWDYKAAELGNYKVNFTTAIIDGFAKLGWAYDLKTASVEMIQKRAARTGDGSrykliedqHEhthndaVWGWDDSDMIPEDIQETRILNK---
>UPI00034F996B	417	0.501	1.687E-126	30	354	357	29	369	372
------------------------------ERKNRNYEWQIVWRNVFAFIYLHAATLYGIYLMFTgKVKLWTVLFAVSFTLLSAVGITVGAHRLWAHRAYKAKWPLRLFLALLQTMAFQNHIYEWVRDHRVHHKFTETDADPHNAKRGFFFSHMGWLMVRKHKDVFEKGAAVDMSDLEKDPIVMFQKKTYLFVMPILCFLLPLYIPVYFWNENPWSSWYVASMFRYTISLHFTWLVNSAAH---LWGNKPYDQYIGATDNKTVAICALGEGWHNYHHVFPWDYKAAELGDYSTNLSTALIDIAAKYGLAYDLKTVSEKMIRNRINRTGDGTHPwakqkaeleedhhhlenpIWGWGDKDMSDDDKKLAEIVHKK--
>J3JW14	416	0.488	2.311E-126	8	354	357	14	351	354
--------PTGPLNECDDI--VTDKIPQDTYEP--DDRPiDIVWRNVVVFVILHSVALYGLYLCFISAMWTTTIYGILLYQMSAFGITGGAHRLWAHRSYKAKWPLKVILLICQTLAHQNSVIEWSRDHRVHHKFQETDADPHNAKRGFFFSHMGWLLCKKHQEVKNKGKGVDMSDLYAEPLLRLQHKYFLVLMPIVCFVLPTIIPMLLWNETFMNAYCV-NILRYICALHATWLVNSAAH---MWGSKPYDKFINPVENRLVSFFAIGEGWHNYHHTFPWDYKAAEFG--RINLSLTIINLFAKIGWAYDLKTVSKEMIEKRVTRTGDGSHEIWGWGDKDQTKENYESAVIYNKK--
>A0A7E5VW35	416	0.512	2.311E-126	11	354	357	15	353	357
-----------VLYETDAVntdTDAPVIVPPSAEKR----EWKIVWRNVILMGMLHIGGVYGAYLFLTKAMWLTDLFAFFLYLCSGLGITAGAHRLWAHKSYKARLPLRLLLTLFNTLAFQDAVIDWARDHRMHHKYSETDADPHNATRGFFFSHVGWLLVRKHPQIKAKGHTIDLSDLKSDPILRFQKKYYLTLMPLICFILPSYIPT-LWGESAFNAFFVCSIFRYVYVLNVTWLVNSAAH---LWGSKPYDKNINPVETRPVSLVVLGEGFHNYHHTFPWDYKTAELGDYSLNFTKMFIDFMASIGWAYDLKTVSTDVIQKRVKRTGDGSHAVWGWDDHEVHQEDKKLAAIINPE--
>UPI001CA81853	416	0.467	2.311E-126	0	353	357	0	374	377
MAPNLfgTSAslfleasQTALINENSTTeKTSSPKLdKKKLLKSQPKYRWNIVWRNVIAFLYLHISFLYGLYLAFTAAKLYTTIFAITCGFLAGFGVTAGAHRLWAHKAYKAKWPMRVILMIFQTMAFQNHIYEWVRDHRVHHKFTDTDADPHNSQRGFFFSHIGWLMLKKHPDVIKKGATIDMSDLEKDAVVIWQRRLYIILMPLFCFIIPTWIPVHFWGERPMYAWYL-TIFRYTLSLNITWLVNSAAH---IWGTKPYDSSISPTDSYSVGIAAFGEGWHNYHHVFPWDYKAAELGNYNVNFTTAIIDGFAKIGWAYDLKTVSHEMIEKRASRTGDGTvykhaddqHEhnhtnsIWGWDDPDIKAEDILDARILNK---
>UPI00087493AC	416	0.453	2.311E-126	0	353	357	0	381	386
MAPNLignsallasTAEPVQIIS-PitYPTTYQRPVKRTVRASGqHQQYKLQIVWRNVMVFFFLHLGAIYGLWLAITQASWKTCLYTYIYAAFAGMGITAGAHRLWAHRTYVAKLPLRILLMIMQTTALQNHIYEWTRDHRVHHKFTETDADPHNAKRGFFFSHVGWLMVRKHKDVFIKGKTVDLSDLEADPVVMFQKKYYLILAPVFCFLIPSFFPYYYWGESWWNTFFVASIFRYTISLNFTWLVNSAAH---IFGTKPYDKNIKATENTFVAWAAFGEGWHNYHHVFPWDYKAAELGNYRLNFTTAFLDLMSKIGWAYDLKTVSPHMVKKRVERTGDGSwvehksrkvnhddpnHHdhgdmLWGWGDKDMNVEEVKHIKCYNK---
>A0A182FA66	416	0.490	2.311E-126	3	353	357	39	407	410
---NVATSKPARLDELKHndTTKKVQE-----SRPKRQYNNVYVWRNIIAFIYLHLGFLYGSYLLLTSAKWSTFLFALALGSCGALGITAGAHRLWSHKAYKAKWPLRLFLMLAQTLAFQNSVYEWVRDHRVHHKFTDTDADPHNATRGFFFSHIGWLMVKKHPDVKARGQAIDMSDLEQDGIVMFQKRYYALLMPIFCFVLPTFLSYYYLGETFSNSWYVVAIFRYVLSLNATWLVNSAAH---IWGTKPYDRNISPTNNTFVGIAAFGEGWHNYHHVFPWDYKTSELGTYSTNFTTAAIDFFARIGWAYDLKSVSDDMIKKRVLRTGDGSHtyseqeltakmvdyinnldheseqAVWGWDDRDMNELDRQDATVQNK---
>A0A2S2QBU8	416	0.560	3.164E-126	40	354	357	27	339	341
----------------------------------------IVWRNVILFAYLHLAALYGALLIFTSAKIATTIFAIFMYQVSLIGITAGAHRLWSHRSYKAKWPLRVILMICNTVAFQNHVFEWSRDHRLHHKYSETNADPHNANRGFFFSHIGWLLCRKHPDIMDKGRGIDVKDLLADPIVAFQKKYYKFLMPMLCFIIPTLIPVYCWGESWSNSWFVAAMFRYTFSLNITWLVNSAAH---MWGGRPYDRFINPAENITVALLALGEGWHNYHHVFPWDYKAAELGDYRLNITTAFIDFFAKIGWAYDLKTVSADTLRKRMERTGAEDKELpWGWDDKDLSLSDREAATIINKQ--
>A0A182K1K4	416	0.500	3.164E-126	7	353	357	48	413	416
-------APvTEDLK-PK-DATKQAMVQGG-TSTARRYHHVYVWRNIIAFIYLHLGFLYGSYLLVTSAKWSTFFFALALGSCGALGITAGAHRLWSHRAYKAKWPLRLFLMLAQTLAFQNSVYEWVRDHRVHHKFTDTDADPHNATRGFFFSHIGWLMVKKHPDVKARGRAVDMSDLEQDAIVMFQKRYYALLMPLFCFVLPTFLAYYYLDETFSNAWYVVAIFRYVLSLNATWLVNSAAH---IWGTKPYDRNISPTNNTFVAIAAYGEGWHNYHHVFPWDYKTSELGTYSTNFTTAAIDFFARIGWAYDLKSVSDELVRKRVLRTGDGTHQyseqelqarmvdyinqldheseqaVWGWDDKDMNEQDRQDATVRNK---
>D1MAD7	415	0.507	4.333E-126	0	343	357	0	338	346
MAPNNTVAS-GVLFE----NDAKTEDFGLDTTPvktASDRKMQIVWGSVLQFGLFHVAALYGAKLFFTSAKWQTDAFAFLLYIMSTLGITAGVHRLWTHRAYKAKWPLRLILIAFNTLAFQDPVMKWVRDHRLHHKYSDTDADPHNATRGFFFSHMGWLMVRKHPEVLRKGKDIDLSDLYADPIVTFQKKYYMILMPLTCFVMPTLIPAYYWNESYSTAFFVAGFFRYITLINTTFLVNSAAH---MWGNKPYDKYINPVQNISVSLLTLGEGYHNYHHAFPWDYRAAEFGFDYLNLSTHFINFFSKIGWAYDLKTIQDDIMRKRIIRTGDGSHELWGLNDKGQPKE-------------
>UPI001E27B553	415	0.497	4.333E-126	36	354	357	28	360	362
------------------------------------YEWQIVWRNVLAFIYLHAASLYGLYLIFTgKAKLMTFLFAVVFASVAAMGVTAGAHRLWAHRAYKARWPLRLFLAILQTIAFQNHIYEWVRDHRVHHKYTETDADPHNAKRGFFFSHIGWLMLRKHKDVLEKGALVDMSDIERDPIVMIQKKTYLVVMPLLCFIMPTWMPVALWNENAWASWYVATIFRYTISLHFTWLVNSAAH---IWGNRPYDKYIGATDNKVVAMLAFGEGWHNYHHVFPWDYKAAELGDYRTNLSTALIDLAAKWGLAYDLKTVSMEMIRKRVTRTGDGTHPigmkneeddhhhpdnpIWGWDDTDMPEEDRKLAEIANKE--
>UPI001C8997BD	415	0.439	5.934E-126	0	352	357	0	350	351
MPPNSNKAS-EVLYEPEPEIleDTPPKHLDLQLKTPKDYKLKWVWRNIILFVILHISAMYGVWLCFTEASWKTLFCFPVSIVIAIFGISGGAHRLWSHRAFKANLPLQLILLFCNTFAFQDSVYTWVRDHRVHHKFAETDADPYNAKRGWFFSHIGWLCCKKHPDVIAKGKEIDLSDLKRDSLIMFQHKYYLILMPLICFILPTLIPMYFWGESLNVSWHVMSIFRWCLSVNIVWLVNSSAH---KFGMRPYDKNIGPTNESILMWMRLGEGYHNYHHTFPWDYKASELGPYSREVITWMIDCFAKLGWAYDLKTVSDDLVRKRVQRTGDGSHPVWGWGDKDQKMDDIVGTKLTN----
>UPI00063F7A5E	415	0.493	5.934E-126	0	353	357	0	373	376
MAPNLfGSSATLFL---EASQQDVSQKKSAAEKAvtqqlsiqktqtlKPKYQWKIVWRNMIAFAYLHLGALYGLYILITVARFYTFLWSIFVASFAAVGVTAGAHRLWAHRAYKAKWPMRIILMLLQTTAFQNHIYEWVRDHRVHHKFTDTNADPHNAQRGFFFSHMGWLLLRKHPDVISKGATIDMSDLDKDFVVVWQRRLYIILMPVFCFLLPTWIPCHYWNEKPMYAW-YATLFRYTLSLNVTWLVNSAAH---IWGMKPYDNSISPTDSYSVGIGAFGEGWHNYHHVFPWDYKAAELGNYRTNFTTAFIDFFAWIGWAYDLKTVGHSMIKNRAARTGDGskyermndhdhTHEgaIWGWGDTDMAPEDIQEAEIINK---
>UPI0004CD6588	415	0.475	5.934E-126	3	355	357	18	382	384
---NVAQDnnkPNVDIKTnkPVNVTTEQSITNNTNTNNNKKYKWSIVWRNVIAFIYLHVGSVYGLYLLFTGAKLLTFMWIFVLGFLAGVGITAGAHRLWAHKSYKAKWPMRFLLMILQTVAFQNHIYEWVRDHRVHHKFTDTDADPHNAKRGFFFSHMGWLLIRKHPDVINKGKTVDMSDLEQDFVVVWQRRLYILLMPIFCFLIPTWIPIHFWDEKPLYAW-YATIFRYTLSLNLTWLVNSAAH---IWGMKPYDSSISPTDNLKIAMGAFGEGWHNYHHVFPWDYKAAELGNYSGNFTTAFIDFFAFIGQAYDLKTVPVAMIEKRAARTGDGsrvaknhdehSHEgaIWGWGDTDMSADEINLVQI-SKKS-
>A0A6J1WLP4	415	0.514	8.126E-126	11	352	357	10	343	349
-----------VLFENEV---NDNIIKELVPLSADKRKWDIVWRNVIIFLLLHTGAVYGAYLLCGQIKFSTVIFTAFMIVYSGLGITAGAHRLWAHKSYKARLPLRIILTIANTIAFQDSVLDWARDHRVHHKFSETDADPHNATRGFFFSHIGWLLVRKHPQIKEKGRIIEMDDLWRDPVLKFQKKYYKFLMPFACFILPTYIPT-LWGESVWNAFFVCAVFRYIYTLNVTWLVNSAAH---KWGSKPYDKNINPVETSPVSFLVLGEGYHNYHHTFPWDYKTGELGN-RLNFTKLFIDFMAKIGWAYDLKEIPLDVVQKRVLRTGDGSHAVWGWGDKELSCDDKKETLIIN----
>Q3HVI9	415	0.524	8.126E-126	8	354	357	14	351	354
--------PTGPLEECDDV--TTDKIPQTAYEP-DDRKVEIVWRNVVVMGILHLVALYGLYLVFTSAMLITTLYGVILYNLGGFGITGGAHRLWAHRAYKAKWPLKLLLVLCQTLAHQNSVIEWARDHRVHHKFQETDADPHNAKRGFFFAHMGWLLCKKHQEVKDKGKGVDMSDLYAEPLLRLQHKYFYVLMPIGCFVLPSIIPVVFWGETLMNAYCL-NILRYVSCLHGTWLVNSAAH---MWGSKPYDKYISSVENVFVSFFAVGEGWHNYHHTFPWDYKAAEFG--KVNWTLRIINLFAKIGWAYELKSVSKEMIKTRVHRTGDGSHEIWGWGDKDQSPEDYKLATIYNKK--
>A0A653BML8	415	0.461	8.126E-126	0	353	357	0	382	387
MAPNLSSlfladatsaEPVQIISPKSEVLSYQPAYQ-APKKPvtkskEPQYKWDIVWKNVLIFILLHTAAVYGLYLMFTRAMWQTNVFAILYAAFTAMGVTAGAHRLWAHRTYKAKTPLRIFLMILQSAALQNDIHEWVRDHRVHHKFTDTDADPHNSNRGFFFSHIGWLMVKKHPMVISKGKTVDMSDIEADPVVQFQKRHYILMVTLLTFMIPAHIPWYFWGENWWVTWYV-TIARYTLSLNFTWLVNSAAH---IWGTKPFDKNINPTENKFVAVAAFGEGWHNFHHVFPWDYKAAELGNYRMNFSTAFLDFMAYIGQAYDLKTVSEAMVKRRVKRTGDGTweekecsgkkeerghdHEygeyVWGWGDKDMKEDDVNDVMRYNQ---
>UPI001D08A36D	415	0.479	8.126E-126	32	352	357	57	395	401
--------------------------------PLPDYKWRIVWRNVIAFAYLHVFSIYGAYLALFKAHWLTFFWAFFVAVAAGQGITAGAHRLWAHRTYKAKLPLRIFLATMQTMAFQNHLYEWVRDHRVHHKFTDTDADPHNARRGFFFSHIGWLMIKKHRDVFVKGKQVDLSDLRADPVVMFQKKYYLLLMPLLCFVFPTFVPWYFWNENFWISWYVAGVLRYTLSLNITWLVNSAAH---IWGMKPYDRNIAPCENIFVAIAAQGEGWHNYHHVFPWDYKAAELGNYKLNISTAFLDFMHYIGQAYDLKTATKDMIDRRAKRTGDGSRHaptkekevyqgyhsylddgehLWGWGDRDMKDDEVDFVLKTN----
>A0A0T6BI66	414	0.509	1.113E-125	0	350	357	20	360	365
MSPNQI-TPTGVLmETDEEV--PVEQIKND-EEP----RKYIyVWRNIILYIYLHISSLYALYLLFSSAKLLTVVQAFFLLQIGNLGITCGAHRLWSHKSYKAKTPLKIILVFMETLAFQNSVIEWARDHRVHHKFSETNADPHNAKRGFFFAHVGWLLTRRHPDVKSKGKTVDISDLTNDPMLRFQHKHYLPLMIFTAFFLPTVIPMYFWGETFRNSWFL-NLLRYCLGLNITWLVNSAAH---MFGGKPYDRFINPAENLSVAALALGEGWHNYHHTFPWDYKTSELGKYSSNFSTAFIDFFARIGWAYDLKAVSKEVIKKRSLRTGDGTHNVWGWKDKDMCEEDIQDAII------
>UPI000252BA7C	414	0.482	1.113E-125	0	354	357	0	364	366
MSPNLSTS----LYTKIFQKnvyqeeKNNQEISDQKLSNSKKYEWKIVWRNVILFIYFHIGALYGFYLWGNGIKGYTILWFFIMGFISSMGITAGAHRLWCHRTYKAKWPLRFLLMLSQTISHQNHIYEWVRDHRVHHKFTDTDADPHNARRGFFFSHIGWLLVRKHPDVIKKGATVDMSDLEKDPIVVFQRRFFYVLMPLLCFVFPAWIPYYFWNEQFIYSW-YNNLARYVFCLNATWLVNSAAH---MWGMRPYDVNIVPTENLVVSMLVCGEGWHNYHHVFPWDYKAAELGGYKTNFTTAFIDLCALLGQAYDLKTVPDEMIAKRILRTGSGSscnknetiHHhedmKWGWGDKDMKPDEIEETRIFNKK--
>UPI001442F251	414	0.495	1.113E-125	26	353	357	38	374	377
--------------------------QNSSQQP--KYKWDIVWRNVIAFTYLHCGSLYAMYLLIFhEVSPYTFIWGLSLGMISAVGVTGGAHRLWAHRAYKAKWPLRVILMILQTIAFQNHIYEWARDHRVHHKFTDTDADPHNAQRGFFFSHIGWLMLRKHPDVIKKGATIDMSDLEQDPVVVWQRRLYIILMPLFSFIIPTWIPIYFWKEAPLTAW-YATVWRYTFTLNGTWLVNSAAH---IWGMKPYDKTIGPTENRAVALIAIGEGWHNYHHVFPWDYKASELGDYTLNATTAVIDLFSKIGWAYDMKTVPAEIVKKRAMRTGDGsiyengqlththSHEdaIWGWGDKDMEPDEIKTAEVYNK---
>A0A182LZE7	414	0.494	1.113E-125	15	353	357	43	407	410
---------------PKPTPVTEEIQPKDVAKvqgtsAGRQYHHVYVWRNIIAFIYLHLGFLYGCYLLVTSAKWSTFFLALTFGSGGALGITAGAHRLWSHRAYKAKWPLRLFLMLAQTLAFQNSVYEWVRDHRVHHKFTDTDADPHNATRGFFFSHIGWLMVKKHPDVKARGKAVDMSDLEQDAIVMFQKRYYAVLMPLFCFILPTFIAYYFLGETFSNSWYVVAIFRYVLSLNLTWLVNSAAH---IWGTKPYDRNISPTNNTFVGIAAYGEGWHNYHHVFPWDYKTSELGTYSTNFTTAAIDFFARIGWAYDLKSVSDDLIRKRVLRTGDGTHQyndqelqarmvdyinqldheseqaVWGWDDKDMNEQDRQEATVRNK---
>A0A834XTU0	414	0.495	1.524E-125	0	350	357	0	346	354
MATGITSTPAGVLFENELEINNTSMIKNQ-DKPKQNMRRAILWPHVIVFTALHVGAIYGFYLMLTSTKFITLIFTYVLYMCSGLGITAGAHRLWSHNAYKANFPLRVVLMIFHSMAYQYTIWRWAKNHRVHHKYCDTDADPHNAGRGFFYSHVGWMLCEEHPDFTGKLDAIEMKDIEADSIVQFQNKYCHIVMPLMAFVLPTLIPVYFWNESFCNAFFVPTILRYVIGLNMTFLINSAAH---IFGQRPYDKNIGPAENVVVAIGAWGEGWHNFHHVFPWDYKAAELGNYRLNAATAFIDFCAKMGWAYDLKSVSNEIVKQRCQRTGDGSHEIWGWGDKDQPAEERKAAII------
>B7SB79	414	0.487	1.524E-125	22	354	357	16	367	370
----------------------HDEDPRIVSAPQMKnrdYEWHIVWRNVLAFIYLHVAAAYGLYLMFTgKVNAFTILFAFSFAAMSAMGVTAGAHRLWAHRAYKARWPLRLYLALMQTMAFQNHIYEWVRDHRVHHKFTETDADPHNARRGFFFSHMGWLMVRKHKDVFEKGATVDMSDLEKDPIVMFQKKTYLVVMPLLCFLIPSYIPVWLWNEDPWSSWYVASITRYTLTLHFTWLVNSAAH---IWGTRPYDKNIGATDNVAVAIGAFGEGWHNYHHVFPWDYKAAELGNYRTNLSTALIDIAAKYGLAYDLKTVSKEMIEQRVSRTGDGSHPwaqqtedcsdehhhpenpVWGWDDTDMPEEDKQLAKIVHRK--
>A0A026W4L1	414	0.478	1.524E-125	0	353	357	0	381	384
MAPNLfGSSATLFL---EASQQDVSQKKSAAEKtavqklslqktqdSKPKYQWKIVWRNVIAFVYLHVGAIYGLYTALMFAKFYTLVWALSFSAFAAVGVTGGAHRLWAHRSYKAKWPLRIILMIFQTMAFQNHIYEWVRDHRVHHKFTDTDADPHNAQRGFFFSHMGWLLVRKHPDVIKKGATIDMSDLEKDFVVVWQRRLYIILMPLFCFLLPTWLPCYYWNEKPMYAW-YATVFRYTLSLNLTWLVNSAAH---IWGMKPYDNTISPTDSLSVGLSAFGEGWHNYHHVFPWDYKAAELGNYRTNFTTAFIDFFARIGWAYDLKTVAHDIVIKRASRTGDGSiyertnttttdHHdahqhthegaIWGWGDTDMAPEDMQKVTIINK---
>A0A482W8R9	414	0.522	1.524E-125	31	352	357	254	577	582
-------------------------------KPkSEPYKVQIVWRNILLFIYLHIAGLYGLYCFIFTAKWNTVLWTYLLALITTQGICAGAHRLWAHRAYKAKLPLRIILCIWQTHALQNHIYEWVRDHRVHHKFSETDADPHNSRRGFFFSHMGWLLCRKHSDVITKGKTVDLSDLEADAVVMFQKKYYLILAPLLAFIVPAWVPWYFWNEDGYISWYTASMFRYALTLHGTWLVNSAAH---MWGSKPYDENINAVENITVSYITNGEGFHNYHHVFPWDYKAAELWSYRGNWSTAFIDFMAKIGWAYDLKSVSAEMVERRVKKTGDGSRrdnlPLWGWGDEDMGKEDKKMAEIQH----
>UPI0007676577	413	0.510	2.087E-125	0	353	357	0	345	351
MAPNITSVPTGVLYEDDIV---DKSTSSASSKP--KYKMRIIWMNLMACCLLHSGAFYGLYLALTSAKLLTNIFAFWLHIVSAIGITGGAHRLWTHRGYKAKWPLQLLLMLMNTIAFQDAAINWAKVHRLHHKFSETDADPHNAKRGFFFSHAGWLLCRKHPDFVQRVQEIDMSDLKDNSILAFQRKYYRILMPLLCFVMPTAVPVLCWGETLTNAYFIAGILRYTFTMHVSGLVNSAAH---LYGNKPYDRFMNPAENILVIILALGEGWHNYHHVFPWDYRTSEFDGSILNVTAAFINFFAMFGLAYDLKVVPKDVIRKRVERTGDGSHELWGWGDKDQTQEDRDQTVVTHR---
>A0A6J1WM42	413	0.478	2.087E-125	23	355	357	25	374	376
-----------------------PKIFNVSEQKNRSHEWQIVWRNVLAFVYMHIAALYGLYLIFTgKARLWTYVFGIIFAIGSALGVTAGAHRLWAHRAYKARWPLRLFLAIMQTMAFQNHIYEWVRDHRVHHKFSETDADPHNARRGFFFSHMGWLMVRKHKDVLEKGALVDMSDLEKDPIVMFQKKTYLVGMPLLCFVIPAMIPVYWWGEDPWISWYVASITRYTVSLHFTWLVNSAAH---IWGNKPYDKNIGATDHKLVATLALGEAWHNYHHVFPWDYKAAELGNYSTNLSTGLIDLAAKWGLAYDLKTVSNEMIIKRASRTGDGTHPsskasntlnndhhyhpenpVWGWDDQDMSEEDRKLAEIAHRKS-
>B6CBS4	413	0.463	2.087E-125	0	354	357	0	377	379
MAPNILGSS---LFLADTTLgknvdddHSSNfSASDNYSGKRRDYEWQIVWRNVFGFIYLHTGMLYGFYLIFTgQVKFFTVLFAVLFAILSAMGVTAGAHRLWAHRAYKARWPLRLILAFLQTMAFQNHLYEWVRDHRVHHKFTETDADPHNAKRGFFFSHIGWLMIRKHKDVFEKGASIDMSDLEADPIVMFQKKTYLVVMPILCFVLPAYIPIVWWGEVPWTSWYVATILRFTVSLNFTWLVNSAAH---IWGNRPYDENIGATDNKTVAILAFGEGWHNYHHVFPWDYKAAELGNYSTNMSTAIIDYAAKHGWAYDLKTVSVDMIRKRVARTGDGTHPsnddtkkkleedhhhpdnpVWGWDDTDLKDEDRKFAEIaHPKE--
>A0A5E4MCR9	413	0.522	2.858E-125	26	354	357	10	339	341
--------------------------RKIFTKQNKNEHQAIVWRNVILFAYLHLAALYGVFLIFTSAKMHTTVFAIFMYQVSSIGITAGAHRLWSHRAYKAKWPLRVILIIFNTIAFQNHVYEWARDHRLHHKYSETNADPHNANRGFFFSHVGWLLCRKHPDIMEKGRGIDMSDLLADPIVAFQKKYYKFLMPLLCFILPTMLPVYCWSESWANSWFVATMFRYTFSLNVTWLVNSAAH---MWGGRPYDRFINPAENISVALLALGEGWHNYHHVFPWDYKAAELGDYKLNMTTAFIDFFAEIGWAYDLKTVSAATVRKRVERTGiddvDNKNLSWGWDDKDLPQSEREAATIINKQ--
>Q4PP95	413	0.488	2.858E-125	1	354	357	2	351	354
-ATDDKIAPTGVLFE-NETVDSEEAMKSEKKEENDKFVRQILWINVAHFTVLHIFAFYGLYLVFTSAKLATTFFAYILFVLGTFGISAGVHRLWSHKAYKAKFPLRVILMIFNSLAYQNSIWVWARDHRVHHKYSETDADPCNAKRGFFFSHVGWLMSKKHPDVTNIGKGVDLKDLEADPVVAFQKKYYFYLVALICIILPAVIPVMFWNESWTNAIFIPVFLRYTIGLNATWLVNSAAH---MYGGRPYDKFINPSENFAVIIGTLGEGWHNFHHTFPWDYKTSELPHYVFNWTTGFIHLFAKIGWAYDLKSVSEQVVKARCKRTGDGSHEVWGWGDKDQTAEEREAAIIEHAK--
>UPI00067BBA1C	413	0.476	2.858E-125	36	354	357	23	357	360
------------------------------------HEWQIVWRNVFAFVYLHVAATYGFYLMFTgRVRIWTILFAISFAVISAMGVTAGAHRLWAHRAYKAKWPLRLFLAILQTMAFQNHIYEWVRDHRVHHKFTETDADPHNAKRGFFFSHIGWLMVRKHKEVFEKGATVDMSDLEKDPIVMFQKKTYLFVMPIVCFVIPAWLPVYFWGEDPWTSWYAASIARYTLTLHFTWLVNSAAH---IWGNRPYDKYIGATDNKTVAICAFGEGWHNYHHVFPWDYKAAELGNYSTNMSTALIDIAAKYGLAYDLKTVSADMIRKRVARTGDGSHPsakevdsaredhhhpenpVWGWEDQDMTEEDRQLAEIAHRK--
>UPI0006763E5C	413	0.489	2.858E-125	36	353	357	27	360	364
------------------------------------YEWQIVWRNVLAFIYLHVASLYGIYLILTlKSKILTLLFALFFGVLSAMGVTAGAHRLWAHNAYKARWPLRLFLAVMQTMAFQNHIYEWVRDHRVHHKFTETDADPHNARRGFFFSHIGWLMVRKHKDVFEKGATVDMSDLEKDPIVMFQKKTYLVVMPLLCFILPAWVPVALWGENPWHSWYVASMFRYTLSLHFTWLVNSAAH---IWGNRPYDKYIGATDNKTVAICAFGEGWHNYHHVFPWDYKAAELGQYSTNFSTALIDWAAKYGLAYDLKTVSADMIRKRVTRTGDGSHPysketkkieddhhhpenpVWGWEDTDMPEEDRKLAEITNK---
>UPI000E6D6AA4	413	0.483	2.858E-125	36	355	357	35	370	372
------------------------------------YEWHIVWRNVLAFIYLHLSATYGFYLIFTgKVMLFTALFAILFSALSGMGVTAGAHRLWAHRAYKARWPLRVILALLQTMAFQNHIYEWVRDHRVHHKYTETDADPHNARRGFFFSHMGWLMVRKHKEVFEKGANVDMSDLEKDPIVMFQKKTYMAAVPLFCFILPAAVPIYAWGEDPWVSWYAAAITRYTITLHFTWLVNSAAH---VWGNKPYDKYIGATDNKAVAICAFGEGWHNYHHVFPWDYKAAELGDYSTNLSTGLIDLAAKLGLAYELKTVSVDMIKKRVTRTGDGSHPLdkkvehaeddhhhpenpvWGWDDKDLPDEERQLAEIVHSKS-
>A0A0M3LAH8	413	0.492	2.858E-125	36	355	357	40	377	379
------------------------------------YEWQIVWRNVMAFVYLHVGLIYGFYLILTgNVKLWTPIFAVLFTLLSAIGVTVGAHRLWAHRAYKARWPMRLLLALLQTMAFQNHIYEWVRDHRVHHKYTETDADPHNARRGFFFSHIGWLMVRKHKEVFEKGAQIDMSDLEKDPIVMFQKKTYLVVMPILCFLLPSWVPVYCWGEDPWTSWYVASIWRYTLSLNFTWLVNSAAH---IWGNKPFDKNIGATDNVTVAICAVGEGWHNYHHVFPWDYKAAELGNYRTNISTAVIDLAAKYGWAYDLKTVSVQMIKNRVARTGDGSHPsvqetkqvdddhdhahpenpVWGWDDKDMPEEDRLLVEISHQKS-
>UPI00073D9D42	413	0.483	3.913E-125	31	353	357	7	337	340
-------------------------------KP--KYKWNIVWRNVINFLYLHISSLYGLYLSLTALKFYTTIFMIITIPITTLGITAGAHRLWAHKSYKAKWPMRVILMICQTMAFQNHIYEWVRDHRVHHKFTDTDADPHNSQRGFFFSHIGWLMLKKHPDVIKKGATVDMSDLEKDPVVVWQRRLYIILMPLFCFIIPTWIPIYFWNERPMYSWYL-TIFRYTLSLNITWLVNSAAH---IWGTKPYDSTISPTDSYSVGIAAFGEGWHNYHHVFPWDYKAAELGNYKVNFTTAIIDGFAKIGWAYDLKTVSHEMIEKRACRTGDGTkyqnvkdqHEhnhnnsIWGWDDPDINTEDVQSARIINK---
>UPI0005F3EA32	413	0.501	3.913E-125	31	353	357	44	377	380
-------------------------------QP--KYKWKIVWRNVIVFAYLHLGAVYGLYILITAAKFYTILWSVIVVLLAGFGVTAGAHRLWAHRAYKAKWPMRVILMLLQTTAFQNHIYEWVRDHRVHHKYTDTDADPHNANRGFFFSHIGWLLLRKHPDVISKGAMIDMSDLERDPVVVWQRRLYILLVPIFCFVLPTYIPIHYWNEKPMYAW-YAAVFKYTLQLNITWLVNSAAH---IWGMKPYDNTISPTDSLTVGIPAFGEGWHNYHHVFPWDYKAAELGNYRTNLTCGFIDFFAWLGWAYDLRTVNHNLIKKRAARTGDGSlyertddrnseHHhtqdkiIWGWDDADMSLEDKQTAEILNK---
>UPI001E27043A	412	0.483	5.359E-125	36	353	357	30	363	366
------------------------------------YEWQIVWRNVLAFIYLHVATLYAFYLIFTgRAKGITVVFGMVIAIMGGMGVTAGAHRLWAHRAYKARWPLRLFLAIMQTMAFQNHIFEWVRDHRVHHKFTETDADPHNARRGFFFSHIGWLMVRKHKDVFEKGASVDMSDLEKDPIVMFQKKTYLVIMPLICFVIPTWIPVVLWNENPWSSWYVAAIFRYTVSLHFTWLVNSAAH---IWGNKPYDKYIGATDNKAVAICAFGEGWHNYHHVFPWDYKAAELGNYSTNMSTALIDFAARYGLAYDLKTVSQEMIRKRVTRTGDGSHPLdsetqksdedhnhpenpvWGWDDQDMTEEEKKLAEIAHK---
>A0A5N4AXC2	412	0.448	5.359E-125	14	353	357	14	363	368
--------------EGKPTPQY------GETVKASGKENKVVWRNVILFTLLHISGLYGLYLCFFLRSWYTFFWATIYLHVAGVGVTAGAHRLWAHRAYKAKLPMRIFLMICQTAAFQNHIYEWVRDHRVHHKFTDTDADPHNAKRGFFFSHIGWLMLKKHPDVKIKGRTVDMSDMEGDQVIQFQKKYYPVLVPLLAFILPAFVPWYFWGENGWVSWYTAGIFRYCFSLNSTWLVNSAAH---IWGTKPYDKTIGPTQNLGVALTALGEGWHNYHHVFPWDYKAAELGNYRMNFTTFVIDCFSKIGWAYDLKTASIEMIEKRAKRTGDGsrassngdgeitndhSHHhddtIWGWGDMDMKLEDVQHVKVYNR---
>UPI00083C52D8	412	0.434	5.359E-125	0	354	357	0	377	380
MAPNLIGASALFLDEatrsGEsPIKQQHQVVRPKRTPQGPQYSWNIVWRNVLGMLYMHIFSFYGLYLLFCVCKWKTFFWSLFLTIFGAQGVTAGAHRLWAHRCYKAKLPLRILLAFAQTIAFQNDLYEWVRDHRVHHKFTDTDADPHNAQRGFFFSHVGWLLVRKHKDIMTKGKTVDMSDMLADPVVRFQKKYYLLLTPICCLLVPMLVPCYYWNEKLYISWYVTTILRYTLSLNGTWLVNSAAH---IFGTKPYDKNIGPTENKFVAAIAFGEGWHNYHHIFPWDYKASELG-YKLNVTTSIIDFFAWMGWAYDLKTVSRDMIERRSKRTGDGTrsptqseelleddqrregHGiaggIWGWGDGDMTAEDLNAAEVHNRQ--
>UPI001CC53E47	412	0.504	5.359E-125	21	353	357	45	387	390
---------------------KQKELIQELSNSEPKYKWNIVWKNVIVFIYFHLGGIYGFYLWTNGIKTYTILWSIFVEFFAIMGITAGAHRLWSHRSYKAKWPLRLVLMLLQTTSYQNHIYEWVRDHRAHHKFTDTDADPHNSRRGFFFSHIGWLMVRKHPDIFKKGATIDLSDLEKDPIVVWQKRLYVVLMPLLCFVIPTWVPYYFWNEKFTYSW-YSNLARYVFSLNVTWMVNSAAH---IWGMKPYDMNICPVENKIVSIFAYGEGWHNYHHVFPWDYKTSEFGTYNTNFTTAFIDFCARLGLAYDLKTVPDEVIRKRAARTGDGSrydkkeavHYynLedmkWGWGDVDMKPEEIQEVSVYHK---
>A0A8J5DXX4	412	0.456	5.359E-125	0	353	357	0	390	393
MAPNIIGNSFilaETTIEPnnansVRILSAKNDTRlheihktNHSTKGLFSFnKSDIVWRNVIAFLYLHIAASYGVYLLASgRAQLLTFGIAYVYGALGGFGITAGAHRLWAHKAYKAKWQLRLILMIFNTISFQNSIFEWVRDHRVHHKFCDSDADPHNVQRGFFFSHMGWLLLKKHPDVKSKGASIDMSDLKQDEIVMFQRRHYLKIMPIFCFVIPTLIPMYVLNESLSGSFYVGAILRYVITLHSTWLVNSAAH---MWGMKPYDKNIRSANNIFVSLVSYGEGWHNYHHVFPWDYKTAELGDYRYNFSTAFIDFFAKIGWAYELKTVSDDMIRKRAARTGDGSnkysrcirngvvrkedleHHdddsmVWGWDDKDMNDEDKDDALIIKK---
>UPI00103F6EB9	412	0.479	7.338E-125	22	354	357	24	376	379
----------------------TAHIPQGKNRS---HEWQIVWRNVLGFVYLHTAAIYGLYLIFTgRAKMYTWLFGVLFAVVSAMGVTAGAHRLWAHQAYKARWPLRVILTVLQTMAFQNHIYEWVRDHRVHHKFTETDADPHNAKRGFFFSHIGWLMVRKHKQVFEKGATIDMSDLEQDPIVMFQKKTYLVLMPVLCFLIPAWIPIHFWGETPWSSWYVAAILRYTISLHFTWLVNSAAH---IWGNRPYDKNIGATDNVTVAICAFGEGWHNYHHVFPWDYKAAELGNYSTNMSTSLIDLAAKFGWAYDLKTVSVDMIKKRAARTGDGSHPscqeapkviddddhdhdhdhshdnaVWGWEDKDMPEEDKQLAEISHRK--
>A0A336MI11	412	0.458	7.338E-125	0	354	357	0	397	402
MAPNIlgntilvaTDAQIEpkssvIVRSSTTTKHDTlikNEInnnQKSKNNSSSEYHMQIVWLNVILFCYLHASGLYGLYLMFTKAKLATIVFTFFLMIFCGLGITAGAHRLWSHKAYKAKWPLRLLLMIAQTAAHQDAIYVWSRDHRVHHKFTDTDADPYNAKRGFFFSHIGWLMVKKHPAVIAKGKTIDMSDMEADPIVMFQKKFFIPLMIIFCFLLPTYIPVYFWNESVATAFYVATMFRYCAGLNGTWCVNSVAH---IWGMKPYEKTISPCNNFYVAAFGLGEGWHNYHHVFPWDYKTSELGKYSSNWTTGFIDFFAKIGWAYDLKTVSNEMIRKRVLRTGDGSHKyskevdlnknlhkfveefqfnkdeeksIWGWDDKDINLQDKSDAKIYNTE--
>A0A139WH27	412	0.516	7.338E-125	23	349	357	313	638	643
-----------------------SQIHKHRTKkmSTLETQVQIVWRNVILFIYLHVAAIYGLYFTFTAAKWPTILFTYFLTIISTQGTGAGVHRLWSHRSYKAKLPLRILLCIYQTHCLQNHIYEWVRDHRAHHKFSDTDADPHNSTRGFFFSHMGWLLVRKHPQVKIKGKLIDLSDLEEDQVVMFQKKYYLILAPFFAFLLPAWVPWYFWGEDLHGSWCVASMLRYALSLHGTWLVNSAAH---MWGTRPYDRNIKATETNVVSYITNGEGFHNYHHTFPWDYKAAELGSYWGNWSTAFIDFMTKIGWAYDLKIVPPELVEKRAKRTGDGTHKVWGWGDKDIDKEEIEIVE-------
>UPI000718EAF6	411	0.507	1.005E-124	35	353	357	9	337	340
-----------------------------------KYKWDIVWFNFIFFLYLHISCLYGIYLSFTAVKLYTTIFAIITIPITNLGITAGAHRLWSHKSYKAKWPMRVILMICQTMAFQNHIYEWVRDHRVHHKFTDTDADPHNSKRGFFFSHIGWLMVRKHPDVIKKGATIDMSDLEKDAVVVWQRRLYIILMPLFCFIIPTWIPVHFWGERPMYAWYL-TIFRYTLSLNITWLVNSAAH---IWGTKPYDSSISPTDSYSVGLAAFGEGWHNYHHVFPWDYKAAELGNYKANFTTAIIDGFAKIGWAYDLKTVSHEMIEKRASRTGDGTkythvddqHEhnhnnsIWGWDDPDINTEDILDARILNK---
>UPI00083BD571	411	0.508	1.005E-124	21	353	357	17	348	351
---------------------SQPETN---EDRKRKYEWDIVWRNIIAFIVLHVLSFHGVYVALRDWKIGILLFAYAYGLLVAQGITAGAHRLWSHRSYKAKLPLRILLLFFQTTAFQNSVFVWVRDHRMHHKFTDTDADPHNAKRGFFFSHMGWLFVKKQKEVKEKGKVIDMTDITNDPILMFQHRYYAPLMLICCFLIPTLIPVYLWHEDLYPSFAMAAAFRYIFSVHSTWLVNSAAH---IYGMKPYDRNIGPTENKLVSHLACGEGWHNYHHVFPWDYKTSELGNYRLNLTLAFIDLCAKFGWAYDLKTVPHEVVTRRALRTGDGSRkirikEIWGWGDEDMTIEDTEAALIINK---
>UPI001C207F0A	411	0.488	1.376E-124	23	351	357	16	358	360
-----------------------PLIKKSATKSKVNNETQIVWRNVIAFIYLHVAVAYAIYLAFTKAKVQTVIFSFILSNVSGLGITAGAHRLWAHKAYKARWPLRLFLACLQTIAFQNHIYEWVRDHRAHHKFSETDADPHNAKRGFFFSHIGWLMVRKHRDVIEKGASVDMSDLKKDPIVMFQKKYYFLIMPMISFVIPTLIPMALWNESLSVSWHIASILRYTYSLHCTWLVNSAAH---IFGNKPYDRHIGPTENKLVAILAVGEGWHNYHHVFPWDYKAAELGNYRTNISTALIDLAYKCGLAYDLKTVPSHLIEARVSRTGDGTHPsemkklehqedhhhlnpIWGWDDKDMTEEHKKLAKII-----
>A0A8B8HF69	411	0.483	1.376E-124	36	353	357	32	365	368
------------------------------------YEWQIVWRNVLAFIYLHVATFYAFYLIFTgRTKIFTISFAVLFAIMSAMGVTAGAHRLWAHRAYKARWPLRLFLALMQTMAFQNHIYEWVRDHRVHHKFTETDADPHNARRGFFFSHMGWLMVRKHKDVFEKGASVDMSDLEKDPIVMFQKKTYLVVMPLLCFLVPSWIPVVLWNESPWTSWYVASMLRYTISLHFTWLVNSAAH---IWGNRPYDKYIGATDNKAVAICAFGEGWHNYHHVFPWDYKAAELGNYSTNFSTALIDVAAKYGLAYDLKTVSLEMIRKRIARTGDGSHPsdkkvkdsdddhnhpenpVWGWDDKDMPEEERKLAEIAHK---
>A0A195BTK0	411	0.510	1.376E-124	31	353	357	43	375	378
-------------------------------KP--KYQWKIVWRNIIAFLYLHLGALYGLYILITAAKFYTTLWSIIIGSFAAIGVTAGAHRLWAHRAYKAKWPMRVILMLMQTTAFQNHIYEWVRDHRVHHKFTDTDADPHNAKRGFFFSHIGWLLVQKHPDVINKGATVDMSDLEKDAVVVWQRRFYIILLPIFCFLLPTWIPCHFWNEKPIYAW-YSTLFRYTLSLNLTWLVNSAAH---IWGMKPYDNSISPTDSLSVGIIACGEGWHNYHHIFPWDYKAAELGNYRANFTTAFIDFFAWIGWAYDLKSVEHSMIKKRAARTGDGsiyaqtddrdehhhSHEgaIWGWGDADMAFEDMQKVKIINK---
>A0A6I8TUK3	411	0.460	1.376E-124	14	354	357	40	414	416
--------------EPTTIVTAKARVQvDELQKtdssssssssstSSSYFQAALVWRNIIAFVYLHGGFLYGLYLAFTVAKGSTILLAFILGLFGAFGITAGAHRLWSHRSYKAKWPLRLILMISQTLAFQNSIYEWVRDHRVHHKFTDTDADPHNAKRGFFFSHIGWLMMKKHPDVRQKGKTVDMADLETDPIVMFQKKYYAVLMPLFCFVIPTYLAYYFLDETFSNSWYIVAIFRYVLSLNGTWLVNSAAH---IWGTKPYDRKISPTNNTFVAIAAVGEGWHNYHHVFPWDYKTSELGKYSTNFTTAVIDFFAKIGWAYDLKSVSDDMIKKRVLRTGDGTHtyseehlrekmvdyinnldhdnenVVWGWDDHDMAEDDRRDATVSNKK--
>UPI001E280401	411	0.510	1.884E-124	0	335	357	0	325	340
MPPHQQAASWA-LFESDATKDAT-IVPPSADKR----EWKIVWRNVILFAFLHAGGVYGAYLFFTKAMWATRLFAVFLYLCSGLGITAGAHRLWAHKSYKARLPLRILLTIFNTIAFQDSALDWARDHRMHHKYSETDADPHNATRGFFFSHIGWLLVRKHPEIKAKGPTIDMSDLKADPILRFQKRYYLILMPLACFILPSYIPT-LWGETMWNGYFVCAIFRYVYVLNVTWLVNSAAH---KWGSKPYDKNINPVETKPVSLVVLGEGFHNYHHVFPWDYKTAELGNYSLNLTKLFIDTMAKIGWAYDLKTVSPEVIEKRVKRTGDGSHEEWGY---------------------
>A0A8D8UZZ2	410	0.474	2.580E-124	0	352	357	0	344	350
MAPNSKSA---LLEEPkfdQPITAVYEE---KITKPKVE--QPIIWRNVIAISLFHLVALVTPFYCWSRCKYNTIFWGIMIGSLGGFGVTGGVHRLWAHRSYSAKWPLRLILLLCYSIAGQNSVLNWVRDHRVHHKFSETDADPHNSQRGFFFAHVGWLFLRKHPLVIEKGRTVDMSDVMADPLVMFHEKHFIWFKLIMCFIVPTLVPCYFWGEPFFISFLIMNFLRYILALNFTWAVNSAAH---IWGNKPFDGRIMPAENRVVSFLALGEGWHNYHHVFPWDYKTAELGHYSTNWTTLVIDWFAWMGWAYDLKTVSPAVVTARVKRTGDGTHDVWGWGDKDMSLEEKLEATVLN----
>A0A096XDC8	410	0.462	2.580E-124	0	356	357	0	371	374
MAPN-SLSKSEYLGEPVQIISKPNveysiETQNKYNLP--HNRWQIVWRNVLIFAYLHYAAFYGLYYMLTLAQWKSIIWGYAVILFASIGVTGGAHRLWAHRSYKAKLPLRIYLAFWQTVALQNHIYEWVRDHRVHHKFTDTDADPHNSNQGFFFSHMGWLMLKKHKDVFIKGKTIDLSDVAADPVVQFQKKYYLILAPILTFVFPAIVPWYFWNENPIVCYYSLAILRYILNLHGAWLVNSAAH---IWGYKPFDKNINATDNISVAIIAFGEGWHNYHHVFPWDYKAAELGNYRMNFTTAFLDLMARIGQAYDLKTVSVEMINKRRKRTGDGTgvvdplvenkedhrHEdtVWGWGDKDMNQDEMNLVEIYNPSSK
>A0A7M7LKM3	410	0.532	3.533E-124	0	333	357	0	332	346
MTPNI-DKPTGVLFE-SDTLedQVETSINNIKEqiKTDYNYKVEIVWRNVVLFALLHISALYGLYLCFTSAKLATVLFTAFLYQTSVLGITAGVHRLWAHRSYKATWPLRLLLVMMNTIAFQNSVIDWARDHRMHHKYSETNADPHNAKRGFFFAHMGWLLCRKHPQLKEKGKDIDLSDLYSDPIVRFQKNYYHILMPLMCFVLPTIIPVYLWNETWSNAIYVPTLFRYAFVLNITWLVNSAAH---LYGDKPYDRFINPVENVSVATLALGEGWHNYHHTFPWDYKTAELGDYWQNFTTGFIDFFAMIGWAYDLKTVSLDMIEKRVNRTGDPTHDRY-----------------------
>A0A6P8ZT19	410	0.493	3.533E-124	0	350	357	0	355	357
MAPNVADVTNyrsGVLFETEDTPDYVQVIEKSektrtVKKEKLSEAQPIYWSNVYWFTVMHVMALYGLTLVFSSAKLLTTAWAVLLYVVGTLGVSAGVHRLWSHKAYKARLPLRMLLTFFNTIAFQNSIWEWTRDHRVHHKFTETDADPVNAARGFFFAHVGWLLCKKHPDVTRIGKTVDLSDIEADPCVAFQKKYYGPLVLTLCFAMPTIVPAVAWGESYWNAFFVAAMLRYTLSLHGTWLVNSLAHWAG--G-RPYDGSIAARENVLVSIGALGEGYHNYHHVFPWDYKTAELGKYSTNFTTAFIDFMAKIGQAYDLKSVNEDMVKTRTLRTGDGTHPVWGWDDKEMLQEDRELAKI------
>A0A6P4KT92	410	0.442	3.533E-124	0	353	357	0	350	360
MPPN-SGETTGVLYESDAETQDGGLEKDLAQlKTTDGRKLQLVWRNIILFIILHVSSLYGVWLLFTEAKWATVVAFPMGLALTTFGISGGAHRLWSHRTFKANLPLKLFYLVTNTFAFQDAVYIWARDHRMHHKYMDTDADPYNSRRGWFFSHIGWLCCKKHPEVTAKGKQIDLSDLERDPLVMFQKKYYMILMPLIAFILPTVLPMYLWGESLNCSWHILALLRWCTSLNLIWLVNSSAH---VFGMRPYDKSISPTNEKILIWIRFGEGYHNYHHVFPWDYKCSELGPYSRDVNTWFINCCARIGWAYDLKSVSPELVKKRVTRTGDGSHPVWGWGDKDQPSEDIQETTITHK---
>A0A6J1RYN5	410	0.505	3.533E-124	0	347	357	0	356	361
MAPNVDVSnyRTGVLFdtedtpDYVEVITKEKQIKQAKQAKADKKKGErelqpIYWSNVYWFVVMHVMALYGLKLVFTDAKLLTTAWAVFLYVIGTLGVSAGVHRLWSHKAYKARLPLRMLLTFFNTIAFQNSIWEWTRDHRVHHKFTETDADPVNADRGFFFAHVGWLLCKKHPDVTRIGKTVDLSDIEADPCVAFQKKYYGPLVFTFCFLMPTVVPT-LWGESLWNAYFVAAMLRYTLSLHGTWLVNSLAHY---VGDRPYDKSIAARENLIVSLGALGEGYHNYHHVFPWDYKTAELGVYSTNLTTAFIDFMARIGQAYDLKYVNQDMIKTRTLRTGDGTHPVWGWDDKDLTQEDKEL---------
>A0A8J2K6C7	410	0.485	3.533E-124	16	351	357	59	407	414
----------------EKTGSKTDNSKSKRIEDEEPLK--LVWRNVFLFIYLHTAAFYGAYLWLSgQVMWQTFLWGFLFYCMSGFGITGGAHRYWAHRAFKANTPLRLILAFMQTVAFQNSIHEWCRDHRVHHKFTESNADPHDARRGFIFAHIGWLMCRKHKDVKEKGKCIDMSDLEADPIVMFQKNYYVPLVLTISFFIPTLVPWLFWGENFITAWFFAAQFRYCITLHMTWLVNSAAH---MWGLRPYDKTINPAENKSVAFWAFGEGWHNYHHVFPWDYKTAEVGQYRYNFTAAFIDFFAWLGWAYDLKSVPKNIVLQRVCRTGDGSHAnhvhtesekefehpeagPWGWGDADIPPEDIAVTEIL-----
>A0A2P8XTS3	409	0.634	4.838E-124	74	355	357	33	311	313
--------------------------------------------------------------------------ATLLYQAGGLGITAGAHRLWAHRAYKAKWPLRLILIVFNTLAFQNHVYEWARDHRVHHKFSETDADPHNATRGFFFSHVGWLLVRKHPDVIEKGRGIDMSDLEADPIVRFQKKYYLWIMPITCFVLPTAIPVYFWGESWGNAFFVVAMFRYTFTLNMTWLVNSAAH---MWGSKPYDQYINPSENLGVAVFALGEGWHNYHHVFPWDYKTAELGNYRANFTTAFIDFFSRIGWAYDLKTVPMSMVQRRVERTGDGSHEIWGWGDKDMSKEDYDEAQVINKKS-
>A0A8J2R539	409	0.510	4.838E-124	0	334	357	0	327	338
MPPQGQQSESWVLN--ETDLNKdadTPIVPPSAEKR----KLQIVWRNVILFALLHIGGVYGAYLFFTQAMWSTRLFAVVLYLCSGLGITAGAHRLWAHKSYKAKLPLRMLLTLFNTIAFQDSVIDWARDHRMHHKYSETDADPHNATRGFFFSHVGWLLVRKHPEIKAKGHTIDMSDLKSDPVLRFQKKHYLVLMPLACFILPTYIPT-LWGETLWNAYFVCAIFRYVYVLNVTWLVNSAAH---KWGDKPYDKNINPVETKPVSLVVLGEGFHNYHHTFPWDYKTAELGHYQLNFSKLFIDFMATIGWAYDLKTVSTDVIEKRVKRTGDGSHKEWG----------------------
>A0A7I0Z260	409	0.514	4.838E-124	0	334	357	280	607	618
MPPQGQQSESWVLN--ETDLNKdadTPIVPPSAEKR----KLQIVWRNVILFALLHIGGVYGAYLFFTQAMWSTRLFAVVLYLCSGLGITAGAHRLWAHKSYKARLPLRMLLTLFNTIAFQDSVIDWARDHRMHHKYSETDADPHNATRGFFFSHVGWLLVRKHPEIKAKGHTIDMSDLKSDPVLRFQKRHYLLLMPLACFILPTYIPT-LWGETLWNAYFVCAIFRYVYVLNVTWLVNSAAH---KWGDKPYDKNINPVETKPVSLVVLGEGFHNYHHTFPWDYKTAELGHYQLNFSKLFIDFMATIGWAYDLKTVSTDVIEKRVKRTGDGSHKEWG----------------------
>A0A2I9LPP9	409	0.505	6.625E-124	0	333	357	0	312	321
MAPNAQS---TVTETVTPPKRATP-----------KQELQIVWRNVILFAFLHIGALYGFTLIFTSAKWQTILFAFFLYITSGLGITAGAHRLWAHRSYKAKWPLRVLLMFFNCIAFENDIYEWARDHRVHHKYSETDADPHNATRGFFFSHIGWLLVRKHPDVIEKGKNVDLSDVTNDPVVKFQKKYYIPLMVTSCFLLPTVIPWWLWGETVWNAFYVATIFRYCFTLNNTWLVNSAAH---MWGNRPYDININPRENRLVALGAIGEGYHNYHHTFPWDYSTSELGW-KINLTTMFIDTMAYLGLAYDLKTVPKEMVMKRKERTGENS---W-----------------------
>A0A7J7BAB5	409	0.529	6.625E-124	0	354	357	0	346	348
MAPNNL-TPTGVLFDsDEHV-----DIEKVTEKYEKNIENKYYWIMILLYSYFHVVAVYGLYLVIVSAKIWTTLTVPVLYFFGILGITAGVHRLWSHRSYKATWQLRLLLTTFQTLAFQDPVIDWARDHRVHHKYNETDADPYNINRGFFFSHIGWMFVNKHPAVRNKGQGIDSSDLFADPFLAFQKKYYFYVMPIVCFILPTFLPMYLWDETFTNAYSI-NILRYVLSLNSTLAVNSFAH---RFGSKPYDKNLNPSENLTMSLITLGEGWHNYHHAFPWDYKTSELGIYSTNITTLFIDLMAKIGWAYDLKTASEDMIKKRVLRTGDGSHDLWGWGDKDQTEEDRQGVVVqHPKK--
>UPI000B90950D	409	0.501	6.625E-124	30	356	357	71	403	407
------------------------------EEEELMYANtpvKIVWRNVAIFAYLHAFAAYGAYLWLSgQVMWQTFLWGFHYYIMSGFGITAGTHRYWAHKSYKAKMPLQIFLAYMQTIAFQNSIHEWCRDHRLHHKYTETNADPHNAKRGFFFAHMGWLMARKHEAIKIKGKGLDMSDLEADPVVMFQKKWYLLLVLFGCFVIPTLVPWIFWGESLKVAFFFAAMFRYCATLHCTWLVNSAAH---LWGPRPYDNRINPAENKTVSWWAFGEGWHNYHHVFPWDYKTAEVGVYRYNFSAAFIDFFAKIGWAYDLKTVPEHIVKARVARTGDGTHEefhggPWGWGDNDIAVEAVEVTETLYAQDK
>UPI0005F56579	409	0.553	9.072E-124	0	335	357	0	327	345
MAAHVT--PTGALFEDDTVdeSQLTEEPK---EKR--KYVKHIVWRNVAIFSFLHLGALYGLYLSFTSAKLLTTAFAILLYQLSILGVTAGVHRLWSHRAYKAKWPLQLLLMILSTTTYQDAVIDWSRDHRLHHKYSETDADPHNSKRGFFFSHIGWLLCRKHPEVKEKGKGIDLSDLKSNPILAFQKKYYNILMPLLCFISPTLIPVVWWNETWINAFYIPAILRYVLTLNITWLINSVAH---TVGNKPYDKYICPADNKGVAIFSLGEGWHNYHHVFPWDYKTAELGDYKFNTTTAFINFFAKIGWAYDLKSVSNDMIRKRMERTGNSSHNLWGW---------------------
>UPI001569BCE6	409	0.458	9.072E-124	20	353	357	19	365	368
--------------------HTSTYISQGKRRD---YEWQIVWRNVLAFIYLHAATFYGFYLIFIgKTKILTIIFALVFSAMSAMGVTAGAHRLWAHRAYKARWPLRLFLALLQTMAFQNHIYEWVRDHRVHHKFTETDADPHNAKRGFFFSHMGWLMVRKHKEVFEKGSSVDMSDLEKDPIVMFQKKTYLVVMPLLCFIFPAWIPVALWNENPWTSWYVGSILRYTISLHFTWLVNSAAH---VWGNRPYDKYIGATDNKTVAICAFGEGWHNYHHVFPWDYKAAELGNYSTNLSTALIDFAAKYGLAYDLKTVSLEMIRKRVTRTGDGSHPLgkkteesdedhhhpenpvWGWDDEDLTEEERKLADIAHK---
>J9K131	408	0.474	1.242E-123	15	351	357	32	379	381
---------------PTPIVHRTSMPKTHPQLQA-GYKWQIVWRNVIGFIVLHSIAIYGLYLGLCgYVQIKTILFMIVVAACSALGITVGAHRLWAHRCYSARLPMRVLLAVFQTLAFQNHIYEWVRDHRVHHKFTDTDADPHNSSRGFFFSHMGWLMVRKHPDVSSKGGAVEMKDLEADPVVMWQKKHYLWLVPLVTFLIPSFIPYWLWQERFWYAFAVVGVTRYMISLHFTWLVNSAAH---IWGTKPYDKNITPTENPTVALLAFGEGWHNYHHAFPWDYKAAELGNYRLNFSTAFIDGCARLGLAYNLKTANASLVEKRSRRTGDGTkrHHhqhhnhhhveggVWGWGDEDMAEDDKRVAQVI-----
>A0A8J6H7L2	408	0.469	1.242E-123	0	354	357	1085	1451	1458
MAPNQLGNSL-FLSEtnsakPVQIISKQelPQIKSYVRSTKPQYRWHIVWRNVLIFTYLHITAIFGIYYTFTLMQWRTFLW----------GTTAGAHRLWAHRTYKAKLPLRILLMVAQTFTLQNDIHEWVRDHRVHHKFTDTDADPHNSTRGFFFSHMGWLLVKKHKDVFIKGKTVDMSDVASDPVVRFQRKYYIILTPLLTFFLPTIIPWYFWNEHLAVCWCTATVLRYLMELHGTWLVNSAAH---MWGAKPYDKNIRASENKMVSVITYGEGWHNYHHVFPWDYKAAELGNYRLNTTTAFLDLMAKIGWAYDLKTVSVDMINKRVKRTGDGSrvvdapaegddngHHhhhensIWGWGDKDMKTDDMELVEIHHQK--
>A0A0L7LB21	408	0.491	1.701E-123	0	352	357	0	332	337
MAPNASDV-NGVLFE---TDAATPD-MALPNAPiaqADKRPRQYVWRNILLFAYLHLAALYGGYLFMFSAKWQTDIFA---------------HRLWAHKSYKAKWPLRVILVFFNTVAFQDSALDWARDHRMHHKYSETDADPHNATRGFFFSHIGWLLVRKHPDLKAKGKGLDLSDLYADPILRFQKKHYLTLMPLACFVMPTVVPVYLWNETWLNAFFVAAMFRYAFILNVTWLVNSAAH---KWGDKPYDKSIKPSENMSVALFALGEGFHNYHHTFPWDYKTAELGNTRLNFTTAFINFFAKLGWAYDMKTVSEEIIQSRVKRTGDGSHMLWGWGDKDHDKNEIAAAIRIN----
>A0A6J2JRN9	407	0.476	2.330E-123	0	354	357	0	350	353
MPPQRKQEASWVLY--ETDANDLPEDAPPHVPPSAEKRpWKIVWRNVILFFILHVGGVYGGYLFLFKAMWRTSIFAIFLYLCSGLGITAGAHRLWAHKSYKARLPLRILLTIFNTIAFQDAVVDWARDHRMHHKYSETDADPHNATRGFFFSHIGWLLLRKHPEIKAKGHTVDVNDLHNDPILRFQKKYYQILMPLACFIMPTYVPT-LWGETVWNSFYVCAIFRYVYVLNITWLVNSAAH---MWGSKPYDKNINPVETRPVSLVVLGEGFHNYHHTFPWDYKTAELGDYSLNLSKLFIDFMAKIDWAYDLKTVSTDVIQKRAKRTGDGSHPVWGYDVGEVATEDKtDTTNLVNSK--
>A0A0M9A4C5	407	0.474	2.330E-123	18	353	357	90	433	436
------------------TLQS----QKSSTQP--EYEWKIVWKNVIAFTYLHIGALYGIYLAFAVTKLQTTLWGIFLCVFGELGITAGAHRLWTHRTYKAKWPMRFMLMIMQTTAFQNDIYEWARDHRVHHKFTDTNADPHNAKRGFFFSHVGWLLLRKHPDVIKQGATIDMTDLNKDPIVLWQRKWYRLLVLLFSFVLPVWVPCYFWNETLFNSWH-HNLLKYATILNITWLVNSAAH---LWGYKPYDKNICPTENKIVAILSVGEGWHNYHHVFPWDYKAAEFGNFNKNITTALINFCALLGLAYDMKTVPIDVIKKRANRTGDGtrysedkdsqnhrdhhSHEdmKWGWGDVDMTPEEIQEVNVINK---
>UPI00155AFB99	407	0.442	3.190E-123	0	353	357	0	357	362
MPPN-SEAiecgPTpsdttGVLYEMDAEPQGTP--KDISTlKTTDGRKLELVWTNILAFIYLHTASVYGIWLLLTGTMWQTVAFTALVFIFSGLGISGGAHRLWAHRTFKANLPLRAIFIFFNTIAFQDAVYYWARDHRLHHKYSETDADPYNSTRGWFFSHIGWLCCKKHPEVKEKGKSIDLSDLRRDPLVMFQKKYYLFLMPICCFILPTVIPVYFWGESVSVAWHVTALMRWCLVLNFVWLLNSSAH---LYGNRPYDASISPTTQVFLVWLRFGEGYHNYHHVFPWDYKSAELGRYSRDLTTNFIRLFARLGWAYDLKSVSMDMVRKRVLRTGDGTHPVWGWGDKDHPQEDINNTTITYK---
>A0A7R9MFG6	407	0.524	3.190E-123	0	327	357	49	362	374
MAPNI-ESPVE----PEMT-----DIIDGMKAPKREYKLEIVWRNVAIMSGLHLAALYGLYLCFESAHWQTIAFAVFLYVISGLGITAGAHRLWSHRAYKAKWPLRVILCIFNTIAFQNSIYEWSRDHRVHHKYSETDADPHNAKRGFFFAHVGWLLCRKHPEVLEKGRNVSCEDLLQDSVVRFQKKHYLPLVLLFCFVLPAIIPYVLWGESYWNAYFICGMLRYCWTLNMTWLVNSAAHF---WGRRPYDKHINPSENSVTIIGAIGEGFHNYHHTFPWDYATSELGR-HYNLTTCFIDLFGAIGWAYDRKTVSPNMIRQRKERTGD-----------------------------
>UPI0005F4561F	407	0.492	3.190E-123	31	353	357	44	376	379
-------------------------------QP--KYERKIVWRNVILLTYLHIGAIYGLYFLITAAKFYTTLWVILIMYLAGLGVTAGAHRLWCHRSYKAKWPMRVILMVLQTAAFQNPMYEWVRDHRVHHRYTDTDADPHNSKRGFFFSHMGWLMVRKHPDVISKGPTIDMSDVEVDPIVRWQRKLYIVLMPLLCFVIPTWVPIYFWNERPMYAW-YAAIFKYVLSLHGTWLVNSAAH---IWGMKPYDVTISATNSYGVSYLAFGEGWHNYHHVFPWDYKTSELNNYGSNITCAFIDFFAWLGWAYDLKTAKHDIIMKRATRTGDGStyeqtgdndeHYhtqgenIWGWDDVNMSLEDKQAANILNK---
>B3LZG6	407	0.490	4.368E-123	9	353	357	8	350	355
---------TGVLYE------SDAETLDGgLAKDLGQLKTtdgsklQLVWRNIVLFVILHLSSLYGVWLLFTTATWTTFLLFPVALVVTALGISGGAHRLWAHRTFKANVPLRLIFLFLNTLAFQDAVYIWARDHRVHHKYTETDADPYNSRRGWFFSHIGWLCCRKHPDVVAKGKQIDLSDLEADPLVMFQKKYYLWLMPPICFLLPTVLPMYLWGESLNCAWHVMALLRWCTTLNLIWLVNSSAH---MFGMRPYDKNISPTDeSFLVGLR-FGEGYHNYHHVFPWDYKSAELGPYSKDVTTGFIDFFARIGWAYDLKSVSCDLVRKRVQRTGDGSHPVWGWGDKDQQREDIVGTTVTHQ---
>A0A6I8V2L6	407	0.467	4.368E-123	1	354	357	10	358	362
-GPKVSDT-TGVLYE----MDAEPEgtAKDLSTlKTTDGRKLELVWMNIVLFIYVHTASVYGIWLLLTAIKWQTFVFSVILFLFSTVGISGGAHRLWAHRTFKANLPLRLILLFFNTLAFQDAVYNWSRDHRLHHKYSETDADPYNSRRGWFFSHMGWLCCKKHPNVTAKGKLIDLSDLRRDPLVMFQKKHYLILMPICCFILPTLVPVYFWGESLSVAWHVPALLRWCLVLNGVWLLNSSAH---LYGKRPYDQSISPTNQSFLIWLRMGEGYHNYHHVFPWDYKSAEMGHFSQDLTTNFIKTFARLGWAYDLKSVSLDMVQKRVLRTGDGTHPIWGWGDKDHPQQDIDSTIITHKK--
>E0VE45	407	0.487	4.368E-123	0	344	357	2	359	378
MTPNITSQ--ALLlaaetndDDDVVKGGKtcTTEIfQDNVKE---KYEWKISWRNVFGFIYLHGGFFYAIYLIGSgQAKLFTTLWNVSLGLCAALGVTAGAHRLWAHKSYKAKWPMRLLLVIFQTMAFQNDIYEWVRDHRVHHKFVDTNADPHNIKRGFFFSHMGWLLIRKHPDVKTKGKTVDMSDLEEDPIVIWQRRTYLIVMPLLCFVMPTLVPYYLVNETFWNAWYI-SIFRYMLSLHITWLVNSAAH---IWGVKPYDKNISSSENATVGILAMGEGWHNYHHVFPWDYKAAELGNYNVNVTTGFIDLCAKIGWAYDLKSVSREIIEKRAKRTGDGTlkhstdpnHHmnnVWGWGDKDMTSDD------------
>UPI00143DAC7C	407	0.455	4.368E-123	0	353	357	0	388	391
MAPTLFGSSATLLLEASQHGISQE--KKSVPKPELslskarsdekKYKWHVVWRNVIAFVYIHGAAVYGLYLVFTSAKFASFVTAIAIGVLSGVGITAGAHRLWAHRAYKAKWPMRMILMILQTVAFQNHIYEWVRDHRVHHKFTDTDADPHNAGRGFFFSHMGWLLVRKHPDVVKKGATVDMSDLEKDPIILWQKRLYIILMPIFCFLIPTWIPCYFFGEKPINAWYL-TLLRYALTLNGTWLVNSAAH---IWGNKPFDKTISPTDSLAVGIGAFGEGWHNYHHVFPWDYKAAELGNYKGNITTAFIDMFAWMGQAYDLKTVSVAMVNKRAARTGDGsreprpekpdqeedyeghhhhhhhhhhdhSHEnvVWGWDDKDMAEEDMQDAEIYNK---
>G8FQ78	406	0.480	5.981E-123	0	351	357	0	343	347
MPPNTKQ---KEMYDPAGIPGKNEEMVHLVAPQAAPGKFEIVYRNIATFSYMHVAGLYGLYLCFTSGKWQTMVLAFVLYTFAEIGITAGAHRLWAHKTYKAKMPLQILLMVLNSIAFQNSAIDWVRDHRLHHKYSDTDADPHNATRGFFYSHVGWLLVRKHPEVTKRGKTMDMSDIYSNPVLRFQKKYAVPFIGIICLGLPTLIPMYFWGETLNNAWHI-TMLRYIANLNVTFLVNSAAH---MFGNKPYDKNILPAQNISVSIFTFGEGFHNYHHVFPWDYRAAELGNNMLNMTTLFIDFFAWIGWAYDLKTVSSAVIESRAKRTGDGT-NLWGWGDKDMLREDQEAAEIL-----
>UPI000A1D1438	406	0.478	5.981E-123	0	355	357	0	352	355
MPPN-SKDTTGVLYESDAETVDGGLIKDIGQlKTTDGRKLQLVWLNIVLFVILHLSALYGIWLLMTKAMLTTILVFPFAMIFTALGISGGAHRLWAHRTFKANVPLRLIFLFLNTLAFQDAVYIWARDHRVHHKYSETDADPYNSERGWFFSHIGWLCVRKHPQVVEKGKQIDLSDLEQDRLVMFQKKYYMLLMPLICFVMPTVLPMYLWGESFNVSFQVMALLRWVTVLNLIWLVNSSAH---MYGKRPYDKKISPTDESFLIWLRFGEGYHNYHHVFPWDYKSAELGPYSRDVTTAFINFFAWLGWAYDLKSVSPDLVRRRVQRTGDGSHPVWGWGDKDQCSEDVADTTITHQRA-
>A0A8B8F3W9	406	0.489	5.981E-123	16	354	357	22	363	366
----------------ETDLSVVEKNKQDRMDPSLNEpaKVEIIWGIVLFFVAGHLSAIYGLYLVFVSTKIYTTLFALSLWILSGLGVTAGLHRLWSHKSYKAKWPLRFILMLMSTMAFENHIYEWCMDHRIHHKYTDTNSDPHNAKRGFFFSHIGWLVVRRHEDYYDKCRKIDMSDLKTDPIVMFQKLLYIPLLLLICFIMPTMIPVYYWNESYTNAFFTSTMLRYIFTLNMTWLVNSAAH---IWGNRPYDASINPSENLSVSLGALGEGWHNYHHVFPWDYKAAELGNYRANLTTAFIDFFALIGWAYDMKTVSNDMILKRAKRTGDGSHPngdgIWGWDDSNISIEDKKLTTIINKK--
>UPI001EEAC746	406	0.498	5.981E-123	27	353	357	71	394	399
---------------------------DSNKEPPL----QIVWRNVLIFVYLHAAALYGFYLCFAAAKLATLSWSFALFIFGGFGITGGAHRLWAHRAYKAKWPLRVFAAIGQTISVQNDIYEWSRDHRVHHKFSETDADPHNARRGFFFAHVGWLLCKKHPEVKRRGKTVDMSDVLQDPVVIFQRKYYIPLVLTLSFAMPALVPWYFWGESFKTAFFVASIFRYVFTLNVTWLVNSAAH---IWGNHPYDKEINPAENRVVAFLTSGEGWHNYHHVFPWDYKAAELGNYNMNTTKAVIDFFAWIGWAYDLKTVPERIIRSRARRTGDGSHPFsledSQYTLEDMKSEEKAFCEIIPE---
>UPI001E27894A	406	0.478	5.981E-123	32	352	357	63	400	406
--------------------------------PLPTYKWHIVWRNVIAFVYLHVFSVYGLYLVFFKAHALTNMWMVFIAMAAGQGITSGAHRLWAHRTYKARLPLRIFLAAMQTIAFQNHLYEWVRDHRVHHKFTDTDADPHNARRGFFFSHIGWLMLKKHRDVFLKGKQVDLSDLRADPVVMFQKKYYLILMPILCFVFPTVVPWYYWGENFWVSWYVAGVLRYTVSLNITWLVNSAAH---IWGMKPYDKGINPTENIFVAIAAQGEGWHNYHHVFPWDYKAAELGNYRMNISTAFLDFMHFIGQAYDLKTATKEMIDKRAKRTGDGSrklnqsddvdpgyHsylddgeHLWGWGDKDMKDDEVEGILKTN----
>A0A6G0ZJ45	406	0.470	5.981E-123	17	351	357	71	420	422
-----------------PHSPPTPIVRrPSKPKtyPQAGYEWQIVWRNVIGFVVLHSITITGFYMMLFGlVQIKTILFMVLVGMCSGLGITVGAHRLWAHRCYNARLPMRLLLAVFQTLAFQNHIYEWVRDHRVHHKFTDTDADPHNSSRGFFFSHMGWLMVRKHPDVSGKGCAVDMKDLEADPVVMWQKKYYLWLVPLVTFLIPSYIPYWLWQERFWYSFVVVGVTRYMISLHFTWLVNSAAH---IWGTKPYDKNITPTENPTVALLAFGEGWHNYHHAFPWDYKAAELGNYRLNFSTAFIDACARLGLAYNLKTANVDLVEKRSRRTGDGTkrHHhehhnhhhvdggVWGWGDEDMAEDDKQVVQVI-----
>K7PD45	406	0.497	8.190E-123	0	355	357	0	348	349
MAPNSNDA-TGVLQETDDDV-SSNQVLQQITKSEKS-KLIIVWSNVMYFVILHVGALYGLWLLLTSAQIWTCLWVFAMYEFGEICITAGVHRLWSHRSYKAKWPLRLFHTMGQTLAFQDAVVDWARDHRVHHKYSETDADPHNAKRGFFFSHMGWLMCRKSKQVKEKGKEPDISDLYADPILRYQKKYYMLFMPLMCFAFPTVVPLYFWNESLKTAFFV-NIFRYIFSLHATWLVNSAAH---LYGEKPYNKHINPAENLAVSLIVNGERWHNYHHTFPWDYKAGEFGRYGTNLTTVFINAMAKIGLAYDLKFVPEDVVKRRVHKTGDGSHAVWGWGDKDQTVEEISKTIVAYNQS-
>A0A5E4MFP0	406	0.471	8.190E-123	15	350	357	27	369	372
---------------PQPAASVAPRGPPKHKTSPGYRKYQIVWRNVIAFILLHAMTIYGLYISIAgYVQIKTLLFMLAVGSCSALGITVGAHRLWAHRCYNARLPMRILLTLFQTLAFQNHIYEWVRDHRVHHKFTDTDADPHNSSRGFFFSHMGWLMVRKHPDVTTKGRTVDMKDLEADPVVMWQKKYYLWLVPIVTFLMPSLIPYWSWNERFWYSFFTVGVTRYMLSLHATWLVNSAAH---IWGTKPYDKNITPTENPTVALLAFGEGWHNYHHAFPWDYKAAELGNYRMNFSTAFIDVCARLGLAYNLKTANASMVKKRSLRTGDsssgdrGHHrhpEVWGWGDEDMVEEDKRIVQV------
>A0A8J2RQ20	406	0.477	8.190E-123	14	354	357	50	396	400
--------------TPEARSVSHSQTQKDSPSAGDDNNKElqplkIVWRNVLIFLYLHFAALYGFYLCFTATKLATLSWSFALFIFGGFGITGGAHRLWAHRCYKANLPLRIFAALGQTLSVQNDIYVWSRDHRVHHKFSETDADPHNARRGFFFAHVGWLLCKKHPEVKRRGKTVDMSDVLQDPVVIFQRKYYIPLVLMFSLAMPTFVPWYFWGESFKTAFFVAAIFRYVFTLNVTWLVNSAAH---IWGNHPYDKAINPAENQLVAFLTSGEGWHNYHHVFPWDYKAAELGRYNMNTTKAFIDFFAWIGWAYDLKTVPERIIRSRIYRTGDGSHPFaledSQYTSDDMKSEEEPFCEIIPEE--
>UPI001954CBF7	406	0.482	8.190E-123	13	353	357	61	419	422
-------------DEPQKTEQKQS---ASSFSSSSAYRTVLVWRNIIAFVYLHAGFLYGVYLSFTSAKGSTTLLALALGMFGAFGITAGAHRLWSHRAYKAKWPLRVLLMLSQTLAFQNSIYEWVRDHRVHHKFTDTDADPHNARRGFFFSHIGWLMVKKHPDVKQKGQTVDMSDLEQDQVVMFQKKYYFFLMPMFCFVIPTYMACYLLDESLTNSWYVVAIFRYVASLNGTWLVNSWAH---IWGTKPYDKNISPTNSTFVGIAAVGEGWHNYHHVFPWDYKTSELGVYSTNLTTAVIDFFAWIGWAYDLKSVSDDLIKKRVLRTGDGSHQyseeqlrekmvdyinnldhenenvVWGWDDVDMKDADRKDATVSNK---
>UPI001C2057BA	406	0.513	1.122E-122	0	331	357	0	324	337
MPPQGHQADSWVLFESDADKAGEPVV----VQPkAEKRKWEIVWRNVTLFALLHIGGVYGAYLFLTKAMWRTSLFAVVLYLCSGLGITAGAHRLWAHKSYKARLPLRLLLTLFNTIAFQDSVLDWARDHRMHHKYSETDADPHNATRGFFFSHVGWLLVRKHPEIKAKGHTIDLSDLKADPVLRFQKKYYLYLMPLCCFILPTYIPT-LWGESVWNAYFVCAIFRYVYVLNVTWLVNSAAH---LWGSKPYDKNINPVETKPVSLVVLGEGFHNYHHTFPWDYKTAELGEYSLNLSKLFIDGMAKIGWAYDLKTVSPDIIEKRVKRTGDGSHE-------------------------
>A0A8D8XFC9	406	0.521	1.122E-122	13	355	357	19	353	355
-------------ETPDSIPDYEPNKK---ETP----RHHFVWWMIIMLTYLHTASIYGLYLVFTsSAKLATLIFATVLHLSGAIGVTAGAHRLWSHRCYKANLPLRIALMLCNTLAFQMSIFTWTRDHRVHHKYTETNADPYNAKRGFFFSHIGWLMVRKHPEVLEKLRQIDMSDLLEDPVVVFQKKHYLKLLILIYFVFPTVVPMFLWRESFSNAWHIAIVLRQIYILHATFLVNSAAH---IWGQRPYDKFIQPSQNLGVAIIALGEGWHNYHHVFPWDYKTSELGTYSTNFTTAFIDFFARIGWAYDCKTVSPAMVATRAQRTGDGSHKdVWGWGDKDMTSEDKKDATVLHEKS-
>T1PIA3	406	0.467	1.122E-122	0	356	357	0	359	361
MPPNLsTEQSTTGILEPQEadTIDG-GMVKDIEQlKHAKDRKLQIVWRNVIIFTYAGIAALYGLYLLCTaKPKWQSYVFTLATIYMGGFGITVGAHRLWAHRSYKAKLPMRILLMIFNTMSFQNPIFVWARDHRVHHKFSETDADPHNAMRGFFFSHMGWLMVRKHPDVLTKGKTVDVSDLKADPVVMFQLKYYGVLMYILTFIFPTVVPIWCWGESMTNAWHVCTAFRWWFILNGTWCINSVCH---LFGNKPYDKSYNPGENLGISGLTIGECFHNYHHVFPWDYKAAELGGSRHNLSAAFIELCAKIGWAYDMKTVSPDIIKRRVLRTGDGTHPVWGWGDKDQTKEEIQSAVVIknNKKVK
>A0A151WSE5	406	0.516	1.122E-122	31	353	357	43	374	377
-------------------------------KP--KYQWIIVWQNMIAFIYLHLGALYGLYILIEAAKFYTFLWVIVVGVFTGIGITAGAHRLWAHRTYKAKWPMRVILMLLQTTAYQNNIYVWVRDHRVHHKFVDTDADPHNVKRGFFFSHMGWLLVRKHPDVINKGATIDMSDLEKDPVVIWQRRHYKIL-IILCFLLPTWIPCYFWNEKPIYAW-YSTLFRYTVSLNLTWLVNSAAH---IWGIKPYDNTISPTNNLSVSIGAFGEGWHNYHHVFPWDYKAAELGNYRTNFTTAFIDFFTWIGWAYDLKTVTHSMIKKRADRMGDGskyartnvhdehhhSHEgvIWGWGDIDMELEDIQEAEIINK---
>U5EY18	406	0.472	1.122E-122	17	354	357	57	414	417
-----------------HNGQADNSSKTLEIPGKLKVK-NFVWRNIIAFIYLHTAALYGLYLAITSAKIITFLFAYVLAVFGGLGITAGAHRLWAHKSYKAKWPLRLFLMLCQTLAFQNSIYEWVRDHRVHHKFTDTNADPHNAKRGFFFSHIGWLMLRKHPDVKNKGSTIDMTDLESDAFVMFQKKYYLIMMPIITFIIPTMTGCYVLGDSLKNSWYVVAIFRYTISLNFTWLVNSYAH---IWGTKPYDKSISPTNTKLVGILAIGEGWHNYHHVFPWDYKTAEVQTYTTNWTLYFINLWAKWGLAYDLKTVSEEIIQKRVLRTGDGSHPcttendvqqklldyinsaaendehLWGWDDKDMTEADKLDAQILNQK--
>UPI001E1BB893	406	0.503	1.122E-122	39	354	357	113	429	436
---------------------------------------QIVWRNVLIFIYLHVAALYGFYLCFTAAKLPTLVWAFALFVFGGFGITGGAHRLWAHRCYKAKLPLRVFAAVGQTLALQNDIYEWSRDHRVHHKFSETDADPHNARRGFFFAHVGWLLCKKHPEVIRRGKTVDVSDLLQDPVVFYQRKFYIPLVLIFCFAMPTVVPWYYWGESLTTAFFVASIFRYVITLNVTWLVNSAAH---MWGNHPYDKGINPAENRFVAFITSGEGWHNYHHVFPWDYKASELGKYSTNTTKAIIDFFAWLGLAYDLKSVPESIIRSRVQRTGDGTHPFtledSPYVFDDMKFEETQFCEIIPKE--
>A0A8J6H7L2	406	0.479	1.122E-122	5	354	357	727	1077	1458
-----SAEPVQIISK-QELPQSKSYVRS--TKP--QYRWQIVWRNVLIFIYLHVTAIFGIYYMFTLMQWRTFVW----------GITAGAHRLWAHRTYKAKLPLRILLMLAQTFALQNDIHEWVRDHRVHHKFTDTDADPHNSTRGFFFSHMGWLMVKKHKDVFIKGKTVDMSDVASDPVVRFQRKYYLILAPLLTFAIPAIVPWYFWNEHPAVCWCTATVLRYLMSLHATWLVNSAAH---IWGVKPYDKNIRASENKAVAMVTYGEGWHNYHHVFPWDYKTAELGNYRLNTTTALLDLMAKIGWAYDLKTVSVDMINNRVKRTGDGSrlvdapsegddngHHhhhensIWGWGDKDMKTDDMELVEIHHQK--
>B3MAZ6	405	0.464	1.536E-122	0	353	357	0	350	355
MPPN-SNETTGVLYESDAETQDGGLKKDLSQlKTTDGSKLQLVWLNIVLFIILHVSSLYGVWLIFTEADWRTTAAFLVVGTISGLGISGGAHRLWSHRTFKANLPLKLIFMFLNTIAFQDAVYIWARDHRVHHKFTETDADPYNSQRGWFFSHIGWLCCKKHPEVLAKGKQIDLSDLERDPVVMFQKKYYLILMPLLCFILPTVLPMYLWGESLKCSWHIVALLRWCVTLNLIWLLNSSAH---VFGKRSYDKSISPTDESFLIWLRYGEGYHNYHHVFPWDYKSAELGAYSNDLTTGFINFFARIGWAYDLKSVSPELVQKRVMRTGDGSHPVWGWGDKDHPCEDIRETTITHK---
>UPI000771CB3D	405	0.454	1.536E-122	0	354	357	0	357	359
MSPGGERVPPSspdmEIDLPDknmNTCQANGEkIQDRDSKR-IDYVPKIKWPDFLAQVFIHGGCVYGFYLIFTQAKLLTSLWAFLMIYTSGFGITAGAHRLWSHRAYKAKWPLRFILVLLFTITGQRDAYTWALDHRVHHKYSETDADPHNAKRGFFFAHVGWLFTTPHPDVVAKRQAVDMSDLEADPIVMWQKRLYVPLFALLAIGFPVAVPWYFWSESLWVSFWVNFNFRFSVTLNIAFFVNSVAH---MWGQRPYDKNISPVENIAVSIAALGEGWHNYHHVFPWDYKTGELGHYSFNITTGFIDAFAYLGWAYDRKYVSPEMVRRRAKRSGDGSH-VWGYGDRDIPEEDLKELEAMDKK--
>UPI00062909EA	405	0.500	1.536E-122	31	353	357	35	366	369
-------------------------------KPT--YKWNIVWKNVIVFIYFHLGGIYGFYLWATNrTKIYTILWSIFVEYFAILGITAGAHRLWSHRAYKAKWPLRLVLMLLQTICYQNHIYEWVRDHRAHHKFTDTDADPHNARRGFFFSHVGWLMVRKHPDISKRGGTIDLSDLEKDPIVVWQRRLYIVLMPLLCFAIPTWIPYHFWNEKFTYSW-YSNLARYVFSLNVTWLVNSVAH---IWGMKPYDMNICPVENKFVSMFAHGEGWHNYHHVFPWDYKTSEFGSYTTNFTTAFIDFCAFLGLAYDMKTAPNEMIRKRAAKTGDGSRYskneavryynLedmkWGWGDVDMKPEEIQEVIIYNK---
>A0A482W2S5	405	0.449	1.536E-122	10	355	357	13	367	369
----------EEVKTSVPTKF-----KDESSKP--QYKWELIWRNIILYIIMHLTALYGLILVFVSAKVLTTVWTWFMLVVGLQGITSGVHRLWTHRSYKAKLPLRILLCIFQTIALQNHIYDWVTDHRVHHKYVDTDADPHNSKRGFFFCHMGWLFVKKHKDVIEKTKTIDLRDIEADPVVMFQKKYYhLVLAPLIGFLFPAWVPWYFWNENFVTSFFVATMFRYALTTNCTFLVNSVAH---MYGTRPYDKNIRPTDNVPVTVITGGEGWHNYHHTFPWDYKTGELGNYTTNTSTALIDFMAKIGWAYDLKTVSEDMIMKRVNRTGDGTrkfdnhqvvddhdHHhegdnLWGWGDEDMKDEDLSYVKITHRKA-
>UPI0008F9AD26	405	0.527	1.536E-122	14	354	357	37	375	377
--------------EPKPVPAIEEQTVDHSKQEA--YRVRIVWKNVIFCSILHLKAIYGIYLIFTSAKIQTIVWGFLMYQAGILGITAGAHRLWSHGAYKAKWPLKLILIILNSSAFQNSVFEWVRDHRAHHKFSDTDGDPHNSQRGFFFSHVGWLLCRKHPDVMQKGSRIDIKDLEDDSLVQFQKRHFLKMVTLFCFIIPTVVPVYCWEETWKNAWYVA-IVRYAFVLNIIWLVNSGAH---RWGQRPYDKFIKATENAGLSFLSLGEGWHNYHHVFPWDYRTAELGKFQTNPTTAFIDFFAKIGWAYDLKTVPLSLIRKRANRTGtrKNNHEgeVWGWDDEDMSKKDKDHAIILLKK--
>A0A482WP12	405	0.474	1.536E-122	0	353	357	54	437	441
MAPNVSGSPsplFGVtplagaeVIQPSsiqtkteqqliqlTKLKQQQQQQQQQQQQRPKYKLQIVWRNVAAFLYLHIGCLYGIYLLLTTAKLATVIWMLLISSAGATGITAGAHRLWAHKAYRARWPLRLLLAVFQTLAFQNHIYEWVRDHRVHHKFTDTDADPHNSRRGFFFSHIGWLMVRKHPDVITKGKMVDMSDLERDWVVMMQKRFYLIAVPFFCFFIPTWVPVHYWGEKPWVAWYVAGICRYTLSLNFTWLVNSAAH---ML---PSSAalNITPTENVTVAMLAFGEGWHNYHHAFPYDYKAAELGNYRMNFTNAFIDFFAKIGWAYDLKVATPAMVQRRILRTGDGSHEsvthtsehqdeVWGWDDKDMLSEDKKMIEIINR---
>UPI001E27D375	405	0.501	2.103E-122	0	335	357	16	341	355
MPP--HQQTTSWvLYESDAS-KETPVVPPSAEQR----KWQVVWRNVILFALLHIGGVYGAYLFLFKAMWATRMFAVFLYICSGLGITAGAHRLWAHKSYKARLPLRILLTVFNTIAFQDSALDWARDHRMHHKYSETDADPHNATRGFFFSHVGWLLVRKHPQIKAKGHTIDMSDLKADPILRFQKKHYMILMPIACFLMPTYVPT-LWGETLWNAYFVCSIFRYVYVLNVTWLVNSAAH---KWGSKPYDKNINPVETKPVSLVVLGEGFHNYHHVFPWDYKTAELGNYSLNITKLFIDTMAKIGWAYDLKTVSTEVIEKRVKRTGDGSHEEWGY---------------------
>A0A437BQL8	405	0.447	2.103E-122	18	353	357	11	371	374
------------------VTNNSKQINDDMPKittarqssgKNRDYEWQIVWRNVLGFIYLHAAFVYAMYLTVTGRfKVYTYIFALSFSILSAMGVTAGAHRLWAHQAYKAKWPLRLVLAILQTMAFQNHIYEWVRDHRVHHKFTETDADPHNAKRGFFFSHMGWLMVRKHKDVFEKGITIDMSDLEKDPIVMFQKKTFLFVMPLLCFVIPAWIPYYFWNEDPWSSWYIAAIWRYTLSLHFTWLVNSAAH---MWGNRPYDKYIGATDNKTVAICAFGEGWHNYHHVFPWDYKAAELGNYSTNMSTGLIDLAAKWGLAYDLKTVSVEMIRKRAARTGDGSHPssqrakdsdddhhhpenpVWGWDDKDMPEEDRLCAEIHRK---
>A0A8J6LB22	405	0.460	2.103E-122	4	354	357	175	522	529
----RKADPVQIVSKPgvqQELPQTKPYIRS--TKP--QYRLQIVWRNILIFAYLHIAAFYGIYYMFTLMQWRTFVW--------------GAHRLWAHRTYKAKLPLRILLAIGQTLALQNDIYEWVRDHRVHHKFTDTDADPHNSNRGFFFSHMGWLLVKKHKDVFTKGKTVDMSDVESDPVVRFQRKYYLILTPLLTFAFPAIVPWYFWNEHPSVCWYTVAILRYLVTLHGTWLVNSAAH---IWGVKPYDKNINATENKTVAIIALGEGWHNYHHVFPWDYKAAELGNYRMNVTTALLDLMAKIGWAYDLKTASVEMINKRVERTGDGSrvvdapaegHHhhhensIWGWGDKDMKADDMELVEIHHQK--
>UPI001CA867A4	404	0.504	2.880E-122	31	353	357	5	337	340
-------------------------------ESKSQYKWDIVWESVIVFLYLHISCLYGIYLSFTSMKLYTTIFMITSLRINGLGITAGAHRLWAHKAYKAKWPMRVILMILQTLSFQQSIYDWVRNHRVHHKFTDTDADPHNSKRGFFFSHIGWVLMRKHPDVKTKGATIDLSDLEKDPVVVWQRRHYKIFMPLVCFIIPTWIPVYFWEESLMNAW-YATVTRYILALHFTCLVNSAAH---MWGAKPYDSAITSTEIPVVSFLAVGEGWHNYHHVFPWDYKAAELGNYKLNLTAAFIDGSAKIGWAYDLKTVTHDLIEKRASRTGDGSiykhvsdkHEtkynnsIWGWDDPDIVPEDIKYAKILNK---
>B4MKR8	404	0.464	2.880E-122	0	354	357	0	360	363
MPPNAeeqkISQPdmctTGVLFEaDAETIDGglAKDIKHL--KHAEKRKIELVWFNIIAFAYLYVASTYGIWLLFTAVKWQTSVFTLFAILFSALGISGGAHRLWTHRTFKANLPLQLILLFLNTMAFQDAVYIWARDHRVHHKYSETDADPYNSQRGWFFSHIGWLCCKKHPDVIAKGKGIDLSDLRNDPLIMFQKKYYMILMPICCFLLTTAIPMYCWNESFNNAWHVPTLFRWCLTLNLIWLVNSSAH---MYGKRPYDKTISPTDEHFLVWLRFGEGYHNYHHVFPWDYKSAELGKYSRDFTTYFIQFFASIGWAYDLKSVSTDMVKRRVIRTGDGSHNVWGWGDKDQAKEDMEETTITHQK--
>UPI00155A80AB	404	0.463	3.943E-122	0	353	357	0	351	360
MPPN-SRAtgTTGVLYEGDTAPPTSviQALKKGGPDP--NHKLELAWLNITLFTILHVSSVYGLWLLFTAAKWQTFLLFPAALVLTIVGISGGAHRLWAHRTFKANTPLRLIFMFLNTLAFQDAVYYWARDHRLHHKYSETDADPYNSQRGWFFSHIGWLCCKKHPDVTLKGREIDLSDLRNDKLVMFQKKHYLILMPLICFVLPTVVPMYYWGESLNCAWHCFTLLRWCASLNIVWLVNSSAH---MYGKRPYDKNIAPTNEAFLMWFRVGEGYHNYHHVFPWDYKSAELGKYSRDATTYFIDFFARIGWAYDLKSVSTEVLRQRITRTGDGTHPVWGWGDKDQPQEDVDSTTITHR---
>A0A2J7PNI7	404	0.520	3.943E-122	25	354	357	95	436	439
-------------------------INETAESSNSKFWSLIVWKNVILFLYVHLAAIYGFYLAFTKIKGITTVWGLVYTSCGGLGITAGAHRLWAHRSYKATWQLRIILGIFQTIAFQNHIYEWARDHRVHHKFSETDADPHNAKRGFFFSHVGWLLMKKHPDVKSKGKVVDMSDLEEDFVVVFQRRYYYILMPLLTFIIPTLVPVFLWNEDPWMAW-YSTMFRWVLALNCTWLVNSAAH---MWGNKPYDKNISPAENMSVAILAYGEGFHNYHHVFPYDYKAAELGDYMLNPTTAFIDFFARIGWAYSLKTMSRKTIMARILRTGDGTHkrigrsnspdchtqedHVWGWGDADMKEEDCKFVSVLEEE--
>UPI001D07E878	404	0.479	3.943E-122	31	352	357	69	432	440
-------------------------------KYRPDYEWKIVWRNVIAFLYLHISSLYGLYLMFTVARGYTNLWAIFYAYLAGMGITAGAHRLWAHRAYKAKWPLRLILCMLQTMAFQNHIYEWVRDHRVHHKFTDTDADPHNANRGFFFSHIGWLMVKKHKDVVTKGKTVDMSDLENDPIIIWQKRTYLVIMPLLCFFFPAWVPYYFWNEDPYVAWYVAAITRYTLSLNGTWLVNSAAH---IWGTKPFDKSISPTDNVKVAVFAFGEGWHNYHHVFPWDYKAAELGNYRTNFTTAFIDMFAKIGWAYDLKTVPVSMVLKRLNRTGDGTHinhgkqiensetkieseaikennnnnnnleakvqhylnhnhhlehQIWGWGDKDMEDADIKDAEIIN----
>A0A1I8QDS2	404	0.433	5.399E-122	0	354	357	0	403	406
MAPNIIGStfilaETAITNTDSnnnkainaaasaTTKTTNAIVKptnstNQDAEHKKPYQVEIVWHNILLFIILHSSALYGLYLVFAENAYVEFALSYICLFLGGMGITAGVHRLWSHRAYKAKLPLRIFLMLCQSLAFQNCIYEWTRDHRVHHKFTDTDADPHNSRRGFFFAHMGWLLCKKHPDVKEKGKQIDMSDLKADPVVMFQKKYYFIIMPVCCFVLPALFPYYYLGSSLKVCFFVGSMLRYCISLHGTWLVNSAAHF---YGMKPYDKNISSVNNKVVSSITFGEGWHNYHHVFPWDYKAAELGNY-YNMTTAFLNIMARIGQAYDLKTVSDEMILKRIQRTGDGTHPsctdmnnnqlsgkgitaemlakldheneetmIWGWEDKDVSEEDRKCAKIIDKK--
>B7SB78	403	0.470	7.393E-122	0	352	357	0	347	353
MPPQGQAKSTWVLYE-TDVINDEAEVPVTVPPTAERRKWQLVWRNIILFGFLHIGAVYGAYLFLFKAMWKTCAFAIFLYLCSGLGITAGAHRLWAHKSYKVRLPLGILLTIFHTIAFQDAVVDWARDHRMHHKYSETDADPHNATRGSFFSHIGWLLVRKHPQIKAKGHTIDMSDLKADPVLRFQKKYCLTLMPLACFVLPTYIPM-LWGESLWNAFFVAAIFRYVWVLNVTWLVNSAAH---LWGNKPYDKHINPVEIKPVSLVVLGEGFHNYHHTFPWDYKTAELGDCTLNFSKIFIDFTSKVGWAYDLKTVSTDVIQKRVKRTGDGSHALWGEDDKDLPTEEKIQASIFN----
>A0A834XVG7	403	0.546	1.012E-121	35	338	357	32	332	338
-----------------------------------KFRNDIVWKNVVIFMTSHLAAIYGAYLLVTSTKIPTIIFTYFLHMYSGFGITAGAHRLWSHRAYKARFPLRVLLMILNTISFQNSIWEWCRDHRVHHKYSETDADPHNAKRGFFFSHVGWLLLKKHPDVKEKGRGIDMSDLDADPVVAFQKKYYLFLMPLFAFILPTVIPVYLWNESWKSAFLVASIFRWIYNLNVTWLVNSAAH---LYGDKPYDKGINPAENWWVSFLTRGEGFHNYHHTFPWDYKAAELPIYTCNLSLKFIDFFAKFGWAYDLKSVSPDMIKRRVQRTGDGNHNVWGNNDK------------------
>UPI001E68C604	403	0.501	1.012E-121	0	334	357	0	328	338
MPPQGQQQGSWVLYESDLNKDATP--PPLVPPSAEKREWKIVWRNVTLFVLLHLGGVYGAYLFLTQAMWATRIFTVMLYLASGLGITAGAHRLWAHKSYKAKLPLRILLTVFNTIAFQDSVLDWARDHRMHHKYSETDADPHNATRGFFFSHVGWLLVRKHPEIKAKGHTIDMNDLWADPVLRFQKKYYLILMPLACFVLPTYIPT-LWGESLWNAYFVSAIFRYVYVLNVTWLVNSAAH---KWGDKPYDKHINPVETKPVSLVVLGEGFHNYHHTFPWDYKTAELGHYSLNLSKLFIDTMAKIGWAYDLKTVSADVIEKRVKRTGDGTHPEWG----------------------
>UPI00126760D5	403	0.460	1.012E-121	14	353	357	14	360	365
--------------EGKPTPQY------GETVKASGKENKVVWRNVILFTLLHISGLYGLYLCFFLRSWYTFFWATLIGLISGQGITAGAHRLWAHRTYKARLMLRITLMIAQTLALQTYIYEWVRDHRAHHKFTETDADPHNSNRGFFFSHIGWLMVKRHSEVKRKGKTIDMSDLEADPVVRFQRKYYIILVTVLCLFIPTFVPWYFWNEDIWVSWFTTTMFRLCVSLHITFMINSVAH---IWGTKPYDKTSGAVENVPLAFLAHGEGWHNYHHVFPWDYKTGELGGYRLNTTTMLIDFFAKIGWAYDLKTVSIETIEKRAQRTGDGSriavtkcavdnvdnHHtnVWGWGDTDMKEQDIDDVKYHNQ---
>A0A8B8IYK7	402	0.505	1.386E-121	11	342	357	11	338	343
-----------VLFESDLNKdATTPIVPPSAEKR----KWEIVWRNVILFVFLHIGGVYGAYLFLTKAMWTTRLFAVILYLCSGLGITAGAHRLWAHKSYKAKLPLRILLTIFNTIAFQDSVLDWARDHRMHHKYSETDADPHNATRGFFFSHVGWLLVRKHREIKEKGHTIDMSDLKADPVLRFQKKYYLILMPLACFILPSIIPT-LWGESLWNGYFVCAIFRYVYVLNVTWLVNSAAH---KWGSKPYDKNINPVETKSVSLVVLGEGFHNYHHTFPWDYKTAELGEYSLNLSKLFIDTMSIIGWAYDLKTVSSDVIMKRVKRTGDGSHKEWGYeelNDSSQTK--------------
>UPI000EFE94C9	402	0.512	1.386E-121	31	354	357	17	342	345
-------------------------------RPKQPYQP-IVWRNVILCSLVHLGALYGAYLAFASAKITTTIFAISLYQITAIGVTAGSHRLWSHRAYKAKWQLRLIIITLNTIAFQNSVYEWARDHRLHHKYTDTNADPHNSNRGLFFSHVGWLLCRKHPDVVEKGRTIDTSDLLADPIVAYQKKYFWFLITWACFIVPTLIPVYCWGETWSNSWYVAVLLRYALTLNGIWLINSAAH---AWGGKPYDRYINPTENLAVAVMSVGEGWHNYHHVFPWDYKAAELGNYKFNFTTAFIDLFAKIGWAYDLKTASTELVRKRTSRTGviespDNSVPLpWGWDDKDCPQSDRMEVTIVNRK--
>D2A4K2	402	0.510	1.898E-121	37	355	357	1	316	321
-------------------------------------EREIAWKKVFFFVYLHLGALYGLYLILTEASWLTCFWFYFLVQISTQGTGAGVHRLWAHRAYKATVPLRLLLTFYQTLTFQKDIYDWVRDHRVHHKYSDTEPDPHNASNGFFYSHMGWLMLKKTQCTIDKGKKLDLSDLEADPIVMFQRKYYWYLAPVIALGMPAFVPWYFWGERFVVSWYVCSMFRYCLTLHGTCLVNSAAH---IYGNRPYDKNILPTQNLLVSYITNGEGFHNYHHAFPWDYKAAELGSYYGNWSTAFIDFMARIGWAYDLKSVPLAMVEKRVKRTGDGTHNVWGWGDKDLHPDDAKMVEITHTRA-
>A0A6P4IGS5	402	0.515	1.898E-121	8	334	357	20	344	357
--------PSGVLFEsDVTTDDGALSTYTGEFKQAQAWKRPLVWGNIIIFTVTHLASLYGGYLLFTDTKPATMLFAFVMYCLGMLGITAGAHRLWSHRSFKAKWPARLFLAILNCISFQDSIYYWVRDHRMHHKYSETDADPHNTSRGFFYSHIGWLLVRKHPDVTIKGKGLDLSDLHADPIVMFQHKYYYYLMPLGCFILPTLIPWLCWNETLASSYFVAAMFRWCVQLNMTWMVNSSAH---AWGGKPYDKGMNPSQNSFVSLMTFGEGWHNYHHVFPWDYRTAEWGGYTLSHATLLIDLFAKIGWAYDLKTVTPEMIKKRSQRTGDGTHELYG----------------------
>UPI000C206BBA	402	0.475	1.898E-121	0	352	357	0	354	360
MSPSIIAgSPI-FIN--EATRSAEDAKLTQFVKPqnqevkQNAYQWKIVWRNVFAFIYLHYAVLHGLYFVFTRNVLLTLGWNLFLAFLVSQGITAGAHRLWAHKAYKANLPLRILLAFCFTIAFQDDIHQWARDHRTHHKFCDTDADPYNAKRGFFFSHMGWLITRKHPEVKAKAKSVDMSDILADPVVRFQRKYYLILMPICCFVMPTLVPYYFWNESFVVAWNL-SLMRYAVTLHATWLVNSAAH---IYGDKPFDKNITPRENRFVSIITCGEGWHNYHHVFPWDYKASELGFQKLNVTAGIIEFFARIGWAFELKTVSEDMVRRRAKRTGDGSHEgeYWGWGDKDMSKCEQNEIVTFN----
>UPI001EDD0C3F	402	0.481	1.898E-121	18	356	357	36	376	378
------------------TLRSRNavHSKPLEDSAAKEPPMQIVWRNVLIFIYLHAAALYGGYLCFTVAKPSTLAWSFFLFLFGGFGITGGAHRLWAHRCYKAKLPLRIFAAVAQTIAVQNDIYEWSRDHRVHHKFSETDADPHNARRGFFFAHVGWLLCKKHPEVKRRGKTVDVSDLLQDPVVVFQRKFYIPLVLTLCFALPALIPWYYWGESFKTAFFVASIFRYVFTLNVTWLVNSAAH---IWGNHPYDKEINPAENRMVAFLTSGEGWHNYHHVFPWDYKAAELGNYSMNMTTAAIDFFSWLGLAYDLKSVPQRIIRSRVNRTGDGSHPFsledSQYTAEDI-KEEEQFCEIIPEDKK
>UPI001E1BAA4A	402	0.481	1.898E-121	14	356	357	47	387	389
--------------TPETrNGSHSKSPEDSVAKdPPM----QIVWRNVLVFIYLHAAALYGFYLCFTAAKPSTLAWSFFLFLFGGFGITGGAHRLWAHRCYKAKLPLRIFAAVAQTIAVQNDIYEWSRDHRVHHKFSETDADPHNARRGFFFAHVGWLLCKKHPEVIRRGKTVDVSDLLQDPVVVFQRKYYIPLVLTLCFTMPAVVPWYYWGESFKTSFFVASIFRYVFTLNVTWLVNSAAH---IWGNHPYDKGINPAENRAVAFLTSGEGWHNYHHVFPWDYKAAELGNYSMNMTTAAIEFFEWLGLAYDLKSVPDRIVRSRVHRTGDGSHPFslddSQFTAEDIKQEE-EFCEIIPQDTK
>UPI0018CE09FA	402	0.434	1.898E-121	6	354	357	53	427	430
------RVPTQ----GEPALMKSNAKNAKLAEnsaiQKKPYKVEIVWGNIMLFIILHSTALYGLYLIFAESAYIEFGLIYITGFIGGLGITAGVHRLWSHRAYKAKLPLRIFLMLCQSLAFQNSIYEWTRDHRVHHKFTDTDADPHNSRRGFFFAHMGWLLCKKHPDVKEKGKQIDMSDLLADPVVVFQRKYYFIVMPICCFVLPALFPYFYLGSSLKVCFFVCSMLRYCLSLHGTWLVNSAAHF---YGMKPYDTAISSVESKVVSIIAFGEGWHNYHHVFPWDYKAAELGTYKYNWSTAFINLMAKIGQAYDLKSVSEEMVLKRVRRTGDGTHSsaidcnnnstsgitnqmvsklnhddepvmVWGWDDKDILEDDRKKATIHEKK--
>A0A5E4PXM5	402	0.544	2.599E-121	33	335	357	28	326	338
---------------------------------AEKRKWQIVWRNVILFALLHIGGVYGGYLFLTKAMWATRIFAVALYLASGLGITAGAHRLWAHKSYKAKLPLRIMLTVFNTIAFQDSVLDWARDHRMHHKYSETDADPHNATRGFFFSHIGWLLVRKHPEIKAKGPTIELDDLRADPVLRFQKKHYLILMPLACFILPTYIPT-LWGESIWNAYFVCAVFRYVYVLNVTWLVNSAAH---KWGSKPYDKNINPVETKSVSLVVLGEGFHNYHHVFPWDYKTAELGNYSLNLTKLFIDTMAKIGWAYDLKTVSSEVIEKRVKRTGDGSHEEWGY---------------------
>A0A8B8GZ85	402	0.496	2.599E-121	36	354	357	29	356	358
------------------------------------YKYNIVWKNVIAMIYLHFGGLYGCFLFFKlHETAYTSFWYIFMGLCTSMGITAGAHRLWCHRTYKAKWPLRFLLMLSQTLAYQNHIYEWVRDHRVHHKFTDTDADPHNARRGFFFSHIGWLLVRKHPDVIKKGATVDMSDLEKDPIVVFQRRWYYVLLVFVCIIIPVWIPCYFWNEKFITSW-YMNLGRYVWTLNSTWLVNSAAH---MWGMKPYDVNIQPTENLFVSLFAFGEGWHNYHHVFPWDYKTGELGGYKTNLTTAFIDFCALLGQAYDLKTVPEEMIAKRIARTGNESscnkneiiHHhedmKWGWGDKDMKPHEIEETRIFNKK--
>UPI001EF9A4D9	402	0.445	2.599E-121	0	355	357	0	368	370
MAPGGERVPSttctteAEVELPDKNMNTkcpenvqNGSLKNGEERDsqrtTDVYIPRIKWPDLFVQIFVHGGCIYGLYLIFTEAKLLSALWAFVTIYTSGFGITAGAHRLWSHRAYKAKWPLRLLLVLLFTITGQRHVYAWALDHRVHHKYSETDADPHNAKRGFFFAHVGWLFTTPHPEVVAKRDAVDMSDLEADPIVMWQKRLYVPLFALLAIGFPVAVPYYFWDESLWISFWVNFNFRFCVTLNIAFFVNSVAH---MWGQKPYDKNISPVENIAVSIAALGEGWHNYHHVFPWDYKTGELGSYSFNITTGFIDTFAKLGWAYDRKYVSAEMVRRRANRSGDGSH-IWGYGDTDIPPEDLKELEVMDRKS-
>A0A8D8W2P4	401	0.500	3.559E-121	37	352	357	16	328	334
-------------------------------------RDDLKWQNIALIVFSHTTAVWGLFKYGGQVKLATVLFAYVIGGIGGFGVTAGAHRLWTHRTYKAKWPLRVILLFCYSVAGQNSLFDWVRDHRVHHKFSETDADPHNSQRGFFFAHVGWLFLRKHPLVIEKGRTVDMSDVMADPLVMFHEKHFIWFKLIMCFIVPTLVPCYFWGEPFFISFLIMNFLRYILALNFTWAVNSAAH---IWGNKPFDGRIMPAENRVVSFLALGEGWHNYHHVFPWDYKTAELGHYSTNWTTLLIDWFAWMGWAYDLKTVSPAVVTARVKRTGDGTHDVWGWGDKDMSLEDKVEATVLN----
>K7PD27	401	0.436	3.559E-121	0	354	357	0	347	349
MPPNAHDS-TGVMFEDDSEVSPQ-QIEDVLKLSKNR-DLPLVWRDVIKFVVLHVIGFYGFYLMFTSASIWTSVLVFVNYHLGILGITAGAHRLWAHKSYKARWPLKLFLAYIETLAFQFDIIFWAKYHRVHHKYSETDADPHNAKRGFFFSHMGWTMCEKNPEFETRCNEVDLSDLYADPIVRYQEKYYYQLLVLIFFVIPTCMPMYLWNESFENAFCI-NLTRYLISLHCTWLVNSAAHF---YGNKPYDRSLYPAENMLVTVLVNGEGWHNYHHTFPWDYKASELGLWATNTTAGFIDIMAKMGLAYDLKSVSPDMVKRRVKRTGDGSHNIWGWGDKDLTEEERQCAVITHKQ--
>A0A3B0K340	401	0.442	3.559E-121	0	353	357	0	357	364
MPPNN-EAnecgPTlsdttGVLYEMDAEPQGTS--KDISTlKTTDGRKLELVWTNILAFIYLHTASVYGLWLLLTGTMWQTVAFTALVFTFSGLGITGGAHRLWAHRTFKANLPLRAIFIFFNTIAFQDAVYYWARDHRLHHKYSETDADPYNSTRGWFFSHIGWLCSKKHPEIKEKGKSIDLSDLRRDPLVMFQKKYYFFLMPICCFLLPTVIPVYFWGESVSVAWHVTALLRWCLVLNLAWLLNSSAH---LYGNRPYDASISPTTQVFLVWLRFGEGFHNYHHVFPWDYKGAELGRYSRDLTTNFIRLFARLGWAYDLKSVSMDMVQKRVLRSGDGSHPVWGWGDKDHPQEDIKSTTITYK---
>UPI0005F399A2	401	0.510	3.559E-121	35	356	357	48	383	385
-----------------------------------KYEWKIVWRNVISLAYLHIVALYALYFILTmEIKPLTVIWNLAVGVLAGIAITGGAHRLWCHRAYKAKWPMRVILMILQTAAFQNHIYEWVRDHRVHHKFMDTDADPHNSKRGFFFSHVGWLMVRKHPDVISKGATIDMSDLEKDPIVVWQRRYYAVLMPLLCFVIPTLVPIYFWNEKPIYAW-YAAVWRYVTTVNGTWLVNSAAH---MWGMKPYDSSISATNNYGVSYLAFGEGWHNYHHVFPWDYKTSELNNYGSNLTCAFIDFFAWLGWAYDLKTVGHDLIKKRAARTGDNSiyelegdlndeHHhtqekiIWGWEDADMSVEDKLAAEIFNKESR
>UPI000C143335	401	0.458	4.873E-121	18	350	357	1	334	336
------------------TLQSNLEDLGNSEKnekeknlAPHPRKWDIAWRDCTISLIFHIGAAYGLYLSFTAAKWQTWVFAILLHVVTNLGVSVGAHRLWTHKSFQAKLPLRVILLFLFTMAFQYSVVSWSRIHRMHHKYTDTDADPHNAKRGFFFSHMGWLMIKKHPEV--KAHKVDMSDLMQDPLLRFQHRHYWEALFLLCFLLPTYIPT-MWGEQARTAFYICVCLRYIGSLHITWLVNSAAH---MWGSKPYDKNMTPVEIRIISLLAGGEGFHNYHHVFPWDYRIAEFGGYSLNIGKLFIDIMAKIGWAYNLKSVPDELIEKRVKRTGDGTHPIWGWDDPDLPLEDRDMSIV------
>A0A4D6C9E9	401	0.473	4.873E-121	0	350	357	0	345	352
MSPKSEYQCTGKLFED----DFAEEISPAPLKKEEEYKQEIVWKNVGYIVYFHVAALYGLYLIFTSGKIETFLFSVFLFIFSGLGITCGAHRLYAHRSFKATTPLKILFMIMNSMAFEDSIYEWVRNHRVHHKFTETTADPHDSRRGFFFSHCGWLMIRKHPDVKRKGQTVDVSDLEQDSVIMFQKKYYKYLMPFFTFFVPTIIPVLFWGESLNNAFHIAGMFRYTYLTNMVWLVNSAAH---IYGMRPYDKNINPRENRLVAFLTLGEGWHNYHHVFPWDYRSSELGLFRYNFTTRFIDWMGQIGWAYDMKSVSRDIIQKRAKRTGDGSYykPVWGWDDQDLSSEIKKDAFI------
>A0A067RHH4	401	0.543	4.873E-121	37	353	357	42	368	371
-------------------------------------RHSIVWRNVVIFLYVHLAALYGIYVGIFQMKALTAIWVLGYGGLGALGITAGAHRLWAHRSYKARWQLRVILGIFQTIAFQNHIYEWARDHRVHHKFSETDADPHNAKRGFFFSHVGWLLVRKHPDVKRKGKLVDMSDLENDFVVVFQRRYYLILMPLMTFIIPTLVPVYLWDEDFWTAW-YCTMFRWVASLNFTWLVNSAAH---MWGNKPFDESISAVENLSVASIGYGEGWHNYHHVFPWDYKAAELGTYRANLTTGLIDFFSRIGWAYDLKTVSVDMIRRRAARTGDGSrhadapleelHEtdngIWGWGDKDMSIEDIKEVQIYNR---
>A0A3S2PIU8	401	0.505	4.873E-121	11	356	357	57	398	399
-----------VLYETDAKdEDVTHHVPPSAEKRELK----IVWRNVFIFLYLHIAALYGGYLFLTSVMWKTRIATIILYVISGLGITAGAHRLWAHKSYKAKLPLRILLTFFNTLAFQDAVVDWARDHRMHHKYSETDADPHNATRGFFFAHVGWLLVRKHPQIKAKGKTIDLSDLWADPVLRFQKKYYMILMPLTCFIMPSVLPT-LWGESLWNGYFCTAIFRYVAILNSTWLVNSAAH---LWGHRPYDKNINPVEIKAVCAAALGEGFHNYHHTFPWDYKTAELGHYSFNITKLFIDAMASIGWAYDLKTVSPDVIEKRVKRTGDGSHSVWGWSDqyiDDIYAEEENTAIVHPDKTR
>A0A7R8UQ33	401	0.459	4.873E-121	15	354	357	37	405	407
---------------PATTAQKLT--KKSLEvdestavtKKSNEYKVQIVWRNVTAFIILHLAAFYSIYLIVSRFIILEYILGHLMGIFAGFGVTAGAHRLWAHKSYKAKLPLRIILMIFQTMAFQNCIHEWVRDHRAHHKFCDTDADPHNSRRGFFFSHMGWLMCKKHPDVKAKGQTIDMSDIEADPVVMFQKDYYMFLMPVFCFFLPALVPYYLFDRPYWHAFFISSVLRYVISLHFTWLVNSAAH---IWGMKPFDKFITPTENKMVAILANGEGWHNYHHVFPWDYKAAELGSYMYNFSTAMIDFFALFGWAYDLKTVSRDMIQKRVARTGDGTHQefnakrdkdlvmelnvkhnhedlenlVWGWDDKDMPNEDKVDACILKKE--
>A0A1B6CBB8	400	0.460	6.673E-121	7	354	357	4	347	350
-------SSTGQLFEEDAVPQ-----LETAEKiAPVKHIPKIYWRNVFSLCYFHIAGLYGLYLTFTEAKWQTLAFVAAMYLMTKIGITAGVHRLWTHRSYKANFPLRALLMFFFTLSFEGKVYVWARDHRVHHKYQETEADPYNARRGLWFSHMGWLMQSKNPLVIEKGKGIDLSDLTSDKLVMFQKNYYWLLVYVICFFLPTYIPMHYWGESLITAWHVAVCLRYAISFNATWLVNSVAH---KYGNRPYDINFFASENPTVSIITLGEGWHNYHHTFPWDYKTSELGNYGFNLTTAFIDFFAKIGWAYDLKTVPPALIRKRALRTGDGSHQpqdSWGWNDKDLPSDEREEALIINKK--
>UPI0012D42274	400	0.451	6.673E-121	0	352	357	0	375	378
MAPSIDSSILlagAVVEEkrsDDFSGTSLP--KKIRNrKPYFQFKsDDIVWRNVVIMSSLHLFAIYGAYLLITrQASIFTFILSYAYGTIGGMGITCGAHRLWAHRAYQANYKLRLLLCIANLIAFQNSIYEWVRDHRVHHKFTDTDADPHNARRGLFFSHVGWLLCKKHPDVKRKGATIDMSDLERDPIVMFQKKYYVYLMPIFCFIIPTLLPMFILNETCWNSWFVAASLRYVLTLNATWLVNSVAH---KWGTKPIDRTIPPTNNTFVAVAAFGEGFHNYHHVFPWDYKAAELGNYSMNFSTAFIDFFAKIGWAYDLKTASKENIEKRSARTGDGSRLrqilwpniqntdtkvdsnlIWGWDDADMDEEEKKCVTIIN----
>A0A165AH45	400	0.505	6.673E-121	19	354	357	47	379	381
-------------------LASTQEDPTGNKQPPL----QIVWRNVLVFIYLHAAAIYGFYLCFTAAKLATLAWAFSLFIYGGFGITGGAHRLWAHRCYKAKWPLRVYAAIGQTMAVQNDIYEWSRDHRVHHKFSETDADPHNARRGFFFAHVGWLLCKKHPEVIRRGKTIDMSDVLQDPIVAFQRKYYIPLVLLLAFAMPAFVPWYFWGESFKTAFFVASIFRYVFTLNVTWLVNSAAH---LWGNHPYDKGINPAENRMVAFLTSGEGWHNYHHVFPWDYKSAELGNYSMNATKAVIDFFAWIGWAYDLKTVPERIIRNRVYRTGDGSHPFaledSEYTLDDMTANEDSYGEIIPEE--
>A0A7R9KVR2	400	0.521	6.673E-121	0	327	357	0	312	541
MAPNI-QSPIE----PEI-----SDISDGI-KTRRDFKVEIVWRNVAIMSGLHLAALYGLYLCFTSAHWQTMAFAVFLYVISGLGITAGAHRLWSHRAYKAKWPMRVILTIFNTVAFQNSIYEWSRDHRVHHKYSETDADPHNANRGFFFAHCGWLLCRKHPDVIEKGRNVSCEDLLQDPLVRFQRKFYLPLVLVFCFVLPSIIPNILWGESCFNAYFVCGLLRYCWTLNMTWLVNSAAHF---WGRKPYDRHISPAENKVTIIGAIGEGFHNYHHTFPWDYATSELGR-DYNLTTCFIDVCAKIGWAYDRKTVSPNMIRQRKERTGD-----------------------------
>A0A2S2QRH5	400	0.471	9.137E-121	35	351	357	45	372	374
-----------------------------------WRKWRIVWRNVIAFTVMHVIAVYGFYLIFCgHVKVKTLLCMMVISVCSAFGITVGAHRLWAHRCYNARLPMRVLLAVFQTLAFQNHIYEWARDHRVHHKFTDTDADPHNSSRGFFFSHMGWLMVRKHPDVAAKGSAVDMTDLEADPVVMWQKKYYLWLVPIITFLIPSLIPYWVCNERFLYSFVVVGVTRYMLSLHFTWLVNSAAH---IWGTKPYDKNITPTENPTVALLAFGEGWHNYHHAFPWDYKAAELGNYRLNLSTAFIDLCARLGQAYNLKTANASLVEKRSQRTGDGTkdhnhnhrhnpHHgeFWGWGDEDMAEDDKRVAKLL-----
>A0A6P4HYK5	400	0.447	9.137E-121	17	355	357	34	399	405
-----------------TVAAPAPKVSKKLEKSAEKpYEMEIVWRNVGLFVVLHSMALYGLYLIFAESAYLELLPVYFSMFIGGLGITAGVHRLWSHKAYKAKLPLRIFLMLCQSLAFQNSIWEWTRDHRVHHKFTDTHADPHNSRRGFFFAHMGWLMCKKHPDVTSKGKQISMEDIEQDPVVMFQKKMYFVVMPICCFVLPMIFPYYVMGSSLRVCFFTCSMLRFCLSLHFTWLVNSAAHF---YGMKPYDVNVSAMNNKLVSTLTIGEGWHNYHHVFPWDYKAAELGTYSFNWTTAFIDVMAKIGQAYDLKSVSQEMVYKRVLRTGDGSHiaalldannnnaiptselvahldheleehAIWGWDDKDISEEDRKGANVVNKES-
>A0A6L2PSZ3	400	0.521	1.251E-120	37	354	357	41	379	383
-------------------------------------ERKIVWRNVILFMYVHVAALYGLYLGIVKAKGLTVVCGLLYGACGGLGITAGAHRLWAHRSYKAKWQLRVILGVFQTIAFQNHIYEWSRDHRVHHKFSETDADPHNAKRGFFFSHVGWLLLKKHPDVRNKGKAVDMSDLEKDFVVVFQRRYYALLMPLLTFIIPTIGPVYLWNEDPWVAWYL-TVFRWVLSLHCTWLVNSAAH---MWGNKPYDKSISPSENISVAILAYGEGFHNYHHVFPYDYKTAELGDYMFNPTTAFIDFFARIGWAYSLKTMSKETILKRIARTGDGTHkfsskmnsaenadsnadkrrdshedHLWGWGDADMKTEDYKFVSVLGSE--
>A0A6J1SIS7	400	0.473	1.251E-120	17	353	357	50	407	410
-----------------PTATTMASAKASvVDRPvaEDPYAWHIVWRNVIAFAYLHYAAVRGLYVFFSgGIAFPTYLWTAVLVVLSAQGITAGAHRLWAHRAYKARLPLRVLLMLCQTLAFQNHIYEWVRDHRVHHKFTDTDADPHNASRGFFFSHMGWLMVRKHPDVRRKGAGVDMSDLEQDSVVMFQKKSYLVLMPLIAFFLPAYVPYKLWGESFWAAYYVSSMMRYVLSLHGTWLVNSAAH---IWGMRPVDKSISPTENYFVAHVAFGEGWHNYHHVFPWDYKAAELGDYYGNITTAILDFMCYIGQAYDLKTVSKEMVERRVARTGDGTHPsvqdkqqphhhhhhhhhgdeVWGWGDKDMPQDDVLGATIINK---
>A0A2A3E412	400	0.501	1.251E-120	0	354	357	0	350	623
MAPNLSTS----LYTkisqkNVHQEKKNNEKIDQNLSNSKKYEWKIVWKNVILFIYFHIGALYGFYLWCNGTKKYTILWFFIMTFASSMGITAGVHRLWSHRAYKAKWPLRFLLMLFQTLAYQNHIYEWVRDHRVHHKFTDTDADPHNARRGFFFSHIGWLLIRKHPDVIKKGATVDMSDLEKDPIVVFQRRLFYVLMPLLCFVIPVGVPCYFWNEQFINSW-YNNLARYVFCLNMTWLVNSAAH---MWGMRPYDVNIGPTENLIVSMLVCGEGWHNYHHVFPWDYKAAELGGYKTNLTTAFIDFCALLGQAYDLKTVPEKMIAKRIARTGSGSR-FFKIVDNIMEISQETVQEKFHKK--
>UPI0008116F78	399	0.482	1.713E-120	8	344	357	19	341	347
--------PIAVLDT---------KLKPGEEKE--EYKLQIVWRNVIIMAALHLSALYGLYLCFVSAKWQTSVAAFIFYQMSGLGITAGCHRLWAHRAYKARLPLRIFLAFIQTMAFQNHIYEWSRDHRVHHKYSETDADPHNANRGFFFAHVGWLLVRKHPEVIKKGRQISLDDIMQDPVVRFQKKYYLPLVLLCCFVIPTLVPHLLWNESLYNAFYICALFRYAFTLNMTWLVNSAAHF---WGRHPYDKEISPAENSFTIIGAIGEGFHNYHHVFPWDYAASELGW-RFNLSTIFINAMAAIGQAYDLKRVSPEMIRKRKARTGDvATHGNYGFYHPNASEEN------------
>A0A8D8V1F6	399	0.474	1.713E-120	0	352	357	0	344	350
MAPNSKSA---LLEEPkfdQPITAVYEE---KITKPKVE--QPIIWRNVIAISLFHLVALVTPFYCWSRCKYNTIFWGIMIGSLGGFGVTGGVHRLWAHRSYSAKWPLRLILLLCYSIAGQNSVLNWVRDHRVHHKFSDTDADPHNANRGFFFSHIGWLMCKKHPEVIAKGNQLDLSDLFADPLVRYYQKAFIYFRFFLCFIIPPCMATYLWGEDIIVSFITLSFIRYVLSLNFTFLVNSAAH---LYGYKPYDTRIFPSQNKWVSLVAMGEGWHNYHHVFPWDYKTAELGHYSTNWTTLVIDWFAWMGWAYDLKTVSPAVVTARVKRTGDGTHDVWGWGDKDMSLEDKVEATVLN----
>UPI0018D1DD6C	399	0.494	1.713E-120	24	352	357	22	351	356
------------------------EVKDQvfkkLEAPqAAPRKYEVVYFNLLTFGFAHLSSVYGLYLIFTAAKWQTNVFTAVIIIASGLGITAGAHRLWAHRTYKAKMPLQIILMILNTMAFQNTAIHWVRDHRLHHKYSDTDADPHNATRGFFYSHVGWLLVKKHPEVRRCGKLIDMSDIKSNPVLKFQKRYAIPLVLTVTFILPAAIPWYYWGETLNTSWHVAVMFRYVYTLNVTFLVNSAAH---LFGYKPYDKNIMPVQNKFVSLTALGEGWHNYHHIFPWDYRTAELGNNSLNLTTHFIDFFAKIGWAYDLKAAPEDMIKTRAARTGDGSH-CWGWGDTDQDKEEREQAIIKH----
>UPI00143D0F2E	399	0.473	1.713E-120	24	351	357	33	367	373
------------------------EKKNGIHKregdtDKIEYIPQIKWPDLIAQAFIHFGCVYGFYLCLTQAKGLTFLWAFIMIYTSGFGITAGAHRLWSHRAYKAKWPLRLLLVFLFTITGQRHVYAWALDHRVHHKYTETDSDPHNAKRGFFFAHVGWLFTTPHPNVVAKREAVDMSDLEADPIVMWQKRLYVPLFALLAIGLPVFVPWYFWNETLWNSFWVGFNFRFSITLNIAFFVNSVAH---MWGQRPYDKNISPVENIAVSIAALGEGWHNYHHVFPWDYKTGELGDYSFNITTAFIDTFARFGWAYDLKSVSPAMIRRRANKYGDGSHDvhdnqVWGYGDRDIPPEDLRELEKM-----
>A0A226EPV1	399	0.464	1.713E-120	0	352	357	0	390	396
MPPN-TSSPsaTTMPSE-EPTLrrPTSNDKKNKAEhedDPRLHdihstYFPplEIVWRNVGLFAYLHIAAAAGLYFLLSgQVGWRTLVWTFIWHLFGAFGITAGAHRLWAHKSYKAKAPLRALLAFMQTVSFQNSIHEWARDHRVHHKYSETHADPHNAKRGFFFAHMGWLMARKHVMVKEKGKAIDMSDLEADPIIMFQKKYYTPLVLLISFVIPAVVPWYFWGENFIVSWCFAAQFRYCVNLHSTWLVNSAAH---MIGNRPYDVNISPSEVKSVAFFAFGEGWHNYHHTYPFDYKTAEMGNYDLNFTLAFIDFFAWIGWAYDLKTVSHKVIEERIKRTGDGSHPLshghhhhhhnhndgedhhvegsgdgvgpWGWGDKDIPIEDIEVTETLH----
>UPI001C205064	399	0.445	2.346E-120	0	356	357	0	354	357
MPPLVDPVPSGVVFETDTQTNDLGLAKDVTNlKKASPKKYEYVWFNIFWFLFLHIGSVYGVYLALTSAKWQTNVFAFLVHLMCATGIGAGSHRLWTHRSFKAKTPLRTLLMIWQTMGFQDTIFEWARDHRTHHKYADTDADPHNAERGLFFSHMGWLCCKKNPEVIEGGRRLDLSDLYEDPVVMFQKKYYLIMMPILCFVLPTVIPVYCWNESWLNAFFIPTILRYTCGINVVWSVNSFAH---KYGYRPYDKSLNPRENIGVWLVCV-EGFHNYHHTFPWDYRATEHPlWNMLTPTIMFIDAMAWIGQAYDLKTVSPEIIKQRSQRTGDGTHHLWGWDDPEFTEKMKAQFGVVHSEKK
>UPI0005F3A7BC	399	0.462	2.346E-120	0	355	357	0	380	381
MTPNLFGSSTTLVL--EATKQDVSQnnsvgEKALKQKlltqttlnSQPKYEWKIVWRNVISLAYLHIVALYAWYLLLTmQVSPLTFIWYFALGCFSCIGITAGVHRLWCHRSYKAKWPMRVILMVLHTIAFQNHIYEWVRDHRVHHKFTDTDADPHNSKRGFFFSHVGWLLIRKHPDVISKGATIDMSDLEKDPIVVWQRRYYAVLMPLLCFVLPMLVPIYFWNERPIYAW-YGAVCKYVTALNGTWLVNSAAH---MWGMKPYDSSISPTDGYsILGIGVFGEMWHNYHHVFPWDYKAAELGYYRRNITCAFIDFFAWLGWAYDLKTVGHDLVKKRAARTGDGSiyertgdHKdelhtqekiIWGWEDADMSLENKLAAEILNKES-
>UPI001EEBCB99	399	0.501	2.346E-120	40	352	357	63	378	387
----------------------------------------IVWRNVLVFIYLHLAALYGLYLCFTDVTWATLVWSYALFIFGGFGITGGAHRLWAHRCYKAKWPLRVIAAVGQTIALQNDIYVWSRDHRVHHKFSETDADPHNARRGFFFAHVGWLLCRKHPEVMRRGKTVDVSDLLQDPIVVYQRKFYIPLVIIFCFAMPTLVPWYFWGESLRTSFFVASILRYVITLNATWLVNSAAH---IWGTHPYDKGINPSENRFVAFITSGEGWHNYHHVFPWDYKASELGNYGTNTTRAIIDFCAWLGLAYDLKSVPEKVVYNRVRRTGDGSHPFAlqdnQFRvDDDMHQiEEEQFTEITP----
>A0A1B6CF47	398	0.494	3.212E-120	10	349	357	4	335	338
----------AVVKRPVVNG--TNEI--TVENKPQTYIPCLRWPDLMAQIFVHGGAIYGLYLAFIDAKFLTGIWAFCLVYTSGFGITAGAHRLWSHRAYKAKWPLRLLLVFLFTIAGQRHVYAWALDHRVHHKYSETDSDPHDARRGFWFSHVGWLVLTPHPDVIARRKAVDMSDLEDDPIVMWQKRLYIPLFAIFCIGLPTLVPWYFWNETLWNSLFINFNLRFSITLNMAFAVNSFAH---MYGSRPFDKNISPVENVFVSIGALGEGWHNYHHVFPWDYKTSELGDYTYNLSTWFIDSFARIGWAYDLKSVSSDMIRRRVERTGDGSH-IWGYGDEDMDVDDKNELE-------
>J9JVI4	398	0.482	3.212E-120	21	354	357	12	344	347
---------------------TLPDARPIEKQP----HQPIVWRNVILCSLVHLGALYGVYLAFTSAKITTTVFAICLYQITAIGITAGSHRLWSHRAYKAKWQLRVIIIILNTIAFQNSVYEWARDHRLHHKYTDTNADPHNSNRGMFFSHVGWLLCRKHPDVIEKGRTIDTSDLLADPIVAFQKKYFWFLIIWACFIIPTLIPVYFWGETWSNSWYVAVLLRYALTLNGIWLVNSAAH---KWGAKPYDRSINAAENLAATIMSAGEGWHNYHHVFPWDYRSAELGNYKFNFTTTFIDLFTKVGWAYDLKTTSPEFVYRRALRTGliesqDDSVPLpWGWNDRDLPQSDRMEATIVNRK--
>K7PD28	398	0.463	3.212E-120	0	353	357	0	346	349
MAPNA-RDSTGVLS--EEDAEITPEQIEEVHKTSKNRHLPLVWRDVIKFAVLHALGFYGFYLMFTSARIWTSVLVFINYHLGILGITAGAHRLWAHKAYKARWPLKLFLAYIQTLAFQFDIIFWAKYHRVHHKYTETDADPHNAKRGFFYSHMGWTMVKKNPEFETRCNEIDLSDLYSDPIVNFQYKYYYQILFVVFLVVPTFIPMYFWNETFVNAFCL-NLSRYLLSLHCTWLVNSAAH---LYGNKPYDKSLYSSENFWVTILVNGEGWHNYHHAFPWDYKASELGIYSTNMTAFFIDAMAKLGLAYDLKSVAPEVVKRRVERTGDGSHPIWGWGDKDQSEEDKRSALISHK---
>W8B613	398	0.446	3.212E-120	15	345	357	51	400	410
---------------PVAQTQSKA---DGATKE--PYKMEIVWFNVFLFVILHSTAFYGAYLMWAENAYLEFLIAYGYAVLGGLGITAGVHRLWSHRAYKARLPLRIFLMLCQSLAFQNSIYEWCRDHRVHHKFTDTNGDPHNSGRGFFFAHMGWLMCKKHPDVKERGKAIDMSDIWADPVVRFQKRFYFVVMPICCFVVPALVPYFVLGSSLQVCFFVCSMARYALSLHATWLVNSAAHF---YGMRPYEKNISSVDSKTVSIIAFGEGWHNYHHVFPWDYKAGELGTYKYNWTTAFLDLMARIGQAYDLKSVSQEMILKRVQRTGDGSHSsmidvnnnnvninelvskldhekettlVWGWDDQDICEEDR-----------
>A0A0L0CIK6	398	0.567	3.212E-120	75	354	357	379	655	658
---------------------------------------------------------------------------FGLYLISGLGITAGAHRLWAHRSYKAKWPLRLILMIFNTIAFQDAAYHWSRDHRVHHKYSETDADPHNATRGFFFSHIGWLLCKKHPEVKAKGKGVDMSDLRNDKIIMFQKKYYMILMPLLCFLLPTIIPMYGWNESFINSWFVATMFRWCFVLNVTWLVNSAAH---KFGGKPYDKYINPSENSSVAILAFGEGWHNYHHVFPWDYKTAEFGQYSMNLTTAFIDFFAKIGWAYDLKTVSADIIKKRVKRTGDGSHEIWGWGDKDQPKEEIDAAVIINKK--
>A0A0A9X674	398	0.537	4.398E-120	0	317	357	0	313	321
MAPNVTSAP--VTDLP-PSKIDENIKTEQPVRPGNQdsYEWQLVWRNILLFIYLHMAALYGAWLMVTSASWATVAWAILMYQCSALGITAGAHRLWAHRSYKARLPLRILLAFFNLISFQNDIMEWARDHRVHHKYSETDADPHNATRGFFFSHVGWLLCRKHPLIKEKGKGIDMSDLEKDTVVAFQKKYYLTLMPLACFVFPTVVPMYFWGESFVNAWFVATMFRYAFTLNMTWLVNSAAH---MWGQKPYDASINPAENLMVALGAAGEGWHNYHHVFPWDYKAAELGNYRANPTTMFIDFMSKIGWAYDLKTVPKEV---------------------------------------
>UPI0018A1636D	398	0.457	4.398E-120	0	353	357	0	348	353
MPPNSNDTSTGVLFESDVDVGLTKDLPKLRTTDGS--KLELVWLNIVLFVILHASSVYGVWLLFTEATWTTVLLFAPAVVMTILGVSGGAHRLWAHRTFKANTPLKLIFLFLNTLAFQDAVYYWARDHRVHHKYTETDADPYNSQRGWFFAHIGWLCCRKHPEVVEKGKQIDLSDLEADPLVMFQKKYYLWLMPVICFVLPTALPMYLWGESLNTSWHVMALLRWCVSLNLIWMVNSSAH---MFGMKPYDKNICPVDQGFLISFHVGEGYHNYHHVFPWDYKSAELGPCSQDATTKFIDFFAYLGWAYDLKSVSLDMVRQRALRTGDGSHPVWGWGDKDQKSEDIGDTTITHQ---
>UPI00148C8DB6	398	0.416	4.398E-120	0	354	357	24	409	416
MAP--TAAPVPVKQAPappakkmTPVAAAAPSMETKKFSGSTPYKADIVWHNVVLFIILHSMAFYGLWLIFAESAYLELITAYFFSVLGGLGITAGVHRLWSHKAYKAKLPLRIFLMLCQSLAFQNSIWEWTRDHRVHHKFTDTHADPHNSRRGFFFAHMGWLMCKKHPDVGIKGKQIDMTDIEQDPVVMFQKKYYFVVMPICCFVVPMMIPYYFMGTSLKVCFFTCSMLRYALSLHGTWLVNSAAHF---YGMKPYDTSISSVNSKVVASITFGEGWHNYHHVFPWDYKAAELGTYSHNWTTGFIDMMAKIGQAYDLKSVSQEMVYKRVLRTGDGSHiaakldannnnsaptnelvmhldhekeenVVWGWDDKDISEEDRKFATIVNSE--
>A0A0A1X5C1	398	0.434	4.398E-120	18	354	357	59	415	417
------------------VAKTQNKADAATQKP---YKMEIVWFNVMLFVVLHSMALYGLWLIWAENAYLEFVIAYFYAVLGGLGITAGVHRLWSHRAYKAKLPLRIFLMLCQSLAFQNSIYEWCRDHRVHHKFTDTNADPHNSGRGFFFAHMGWLMCKKHPDVRERGKTIDMSDILADPVVKVQKKLYFLIMPICCFVIPGLFPYYVLGSSLQVCFFVCSMLRYALSLHGTWLVNSAAHF---YGMRPYEKNISSVDSKLVSVIAFGEGWHNYHHVFPWDYKAGELGTYQYNWTTAFLDYMARIGQAYDLKSVSHEMILKRVQRTGDGTHPsvqdvnnnnvniselvskldheneetlVWGWDDEDICDEDRKGA-VHKKE--
>A0A1Y1L9W8	398	0.562	6.022E-120	42	354	357	23	331	334
------------------------------------------WPMIIIYAYFHIVAVQGLYLAFTSAKIWTSLLVVFLYEVGILGITAGVHRLWSHRAYKATWQLRLLLTAFQTIAFQNSVIDWARDHRVHHKYNETDGDPYNARRGFFFSHIGWMFFRKHPDVIAKGRGIDFSDLYADPILFYQKKYYYYIMPIVCFLLPTYLPMYLWNETFTNAFTI-NILRYILTLNSTLAVNSVAH---RWGSKPYDKFLNPSENLSISLLTLGEGWHNYHHAFPWDYRTAELGKFSTNLTSVFIDLMAKIGWAYDLKSASEEMIKKRVMRTGDGSHEIWGWGDKDQPKQEITEAVINHAK--
>A0A1L8D6M1	398	0.512	6.022E-120	0	346	357	0	337	340
MCP---KSPeqASVVEEREE---KSAEFEKLIAPQAGPRKFNIVYFNLLTFGYWHLAGAYGLYLCFTSAKFATVLFAILTYTAAEIGITAGAHRLWSHKAYKAKLPLQIILMTFNTLAFQNSAIEWVRDHRLHHKYSDTDADPHNATRGFFYSHVGWLLVRKHSEVKKRGKTIDMSDMYSNPVLAFQKRYIVPWVILVTFLLPTIIPVYLWNESLWTSWHV-TMLRYVANLNATFLVNSAAH---LWGYKPYDKNIMPAQNISVSLATFGEGFHNYHHVFPWDYKAAELGNNRYNLTTKFIDFFAWIGWAYDLKSVSEELVVNRMRRTGDGS-NLWGWGDKDMTEEDRN----------
>A0A7E5VVD0	398	0.467	6.022E-120	27	351	357	30	348	349
---------------------------DAEASP--RPKLILFWPNIVLFVVFHVALVYAIYLAFTKAMWQTNVFAYVLGLLSNVSVTAGVHRLWSHRAYKAKLPLRLFLLFFFTMIYEGSVLHWVRDHRVHHKHCDTDADPHNSRRGFFYAHVGWAMARKNPEVIAKGRTIDVSDILSDPWLRFQHKYYLRLVIVICYVLPTYIPT-LWGEEAWTAFFVAGVLRHVLSTHAIALINSAAH---MYGTKPYDKNILPVENKLVSLLATGEGFHNYHHTFPWDYKAAELGGYSLNFATFFIDVMAKLGLAYDLKTVSPELIEKRVKKTGDGSHPVWGWNDKDMPEEDRKSAIIL-----
>B3NCQ1	398	0.464	6.022E-120	2	355	357	1	352	354
--PSNSEDITGVLYETDVQTVGGGLSRDlGRLKATDGTKMELVWLNIVLFVILHISSLYGLWLLFTASTWTTFLLFIPAVAVTTLGISAGAHRLWAHRTFKANTPLKLILLFLNTFAFQDAVYYWARDHRVHHKYTETDADPYNSNRGWFFAHMGWLCCRKHPAVVEKGKQIDLSDLEADPLVMFQKKYYLLLMPVICFFLPTVVPMFLWGESFNVSWHVMALLRWCISLHFVWLVNSSAH---MHGMRPYDKNICPVNLSFLIFFRFGEGYHNYHHVFPWDYKSAELGKYSQDVTTKFIEFMAYLGWAYDLKSVSLDLVKQRAQRTGDGSHPVWGWGDKDQLKEDVGVTTRSHQRS-
>D2KCJ1	398	0.475	6.022E-120	9	352	357	11	353	359
---------TGVLYESDVQTKDGGLDRevAGM-KYAGSKKYDLVYANIIWFILLHIASLYALYVAFADTMWQTNVFAFVCYLQSGMGITAGVHRLWAHKAFKAKWPLRLTLMLWNTMAFQDSVIDWARDHRVHHKYSDTDADPHNAVRGFFFAHVGWLCCRKSDQVKAKGQLIDMSDLENDPILAFQKKYYMKLMPLVCFILPTVIPVYGWDESWANAFLVPTLLRYAIVLNATWSVNSFAHF---FGHRPYDNALNPRENLGVACVALGEGFHNFHHTFPWDYKSSELPFYTLpNPSSAFIDFMAYIGQASDLKTVSNAVVRRRAKRTGDGTHKIWGWDDTDLTAEFKKDVTIHR----
>A0A1I8NS51	398	0.471	6.022E-120	9	356	357	20	365	366
---------TGVLFE-EDVETNDGGLAKDIEsmKNAEKKKLEIIWLRVLFFVIVHIGGFYGAYLSVVSAKWQTNIFALILGIFASLGITVGSHRLYSHRAFKVNLPLELLILYMQTMCFHLSVYHWVRDHRVHHKYTETEADPHNAKRGFFFSQIGWLLVKKQQEVKEKAKGIDYSDVLNNPLVMFQHRHYFILTLFACYIIPTIVPIYFWNETFLNAFFVSVMLRHVCTVHGIGTINSVAH---LYGNRPYDKNYNPTENNIVNILAVGEGFHNYHHVFPWDYKASELGHYALNLGATFIDFFAKIGWAYDLKTVSPQMIRNRVERTGDGSHPIWGWGDKDQSSEEIKNATILNKKVK
>A0A0L7RGW3	398	0.459	6.022E-120	0	354	357	0	363	366
MCPDNERVPPTVypeLEeentENETKNDRLAETEDFlaadesYRSSMAEYVPRIAWPDLLAQIFIHAGWLYGLYLILTQAKLLTALWVFVTIYTSGFGITAGVHRLWSHRAYKAKWPLRLVLMFLFTITGQKDVYTWALDHRVHHKYSETDADPHNVKRGFFFAHVGWLFITPHPDVIAKRKAVDMSDLEADPIVMWQKRLFIPLFALLTIGLPVAVPCYFWSESLWISFWVNFNFRFCITLNIAFFVNSVAH---MWGQRPYDKYISPVENVAVSIAALGEGWHNFHHVFPWDYKTGELGNYSYNLTTAFIDAFAYLGWAYDRKYVSSEMVRRRANRSGDGSH-IWGYGDKDIPIEDLKELKLMDKK--
>A0A653CRG1	398	0.482	6.022E-120	20	356	357	47	382	387
--------------------DNNNEDKTAISKqtDTDEFVPQIRWPDTIVQLFLHLGLVYGLFLCLVSAKFYTTLFAFLTIYITGFGITAGAHRLWSHRAYKAKWPLRLILVILFTVTGQRHVYAWALDHRVHHKYSETDADPHNAKRGFFFSHVGWLILTPHPKVVEKRKAVDMSDLEADPIVMWQKKLYPPLFAIFNIILPVGIPVYYWNETLWNSFWINFVARFTITLNIAFFVNSVAH---MWGQKPYDRNISPVENLAVSLAALGEGWHNYHHVFPWDYKTGELGN-AYNPSTAFIDFFARLGWAYDLKSVSKGMIARRAKKCGDGSHPqIWGYGDEDIGKEDQEELDKMAAEEK
>UPI00158885DB	397	0.473	8.246E-120	12	351	357	16	350	353
------------IYTDESIMTKcdTEEIN---QK---HYIPKIKWLDLSVQIFIHVGCLYGLYLMFTKAKLLTSIWAFVIIYTSGFGITAGAHRLWSHRAYKAKWPLRLLLVLLFTITGQRHVYAWALDHRVHHKYSETDADPHNAKRGFFFAHVGWLFTEPHPDVVAKRKAVDMSDLIADPIVMWQKRYYIPLFALLAIGLPVLTPWYFWNESLWTSFWVSFNFRFCVTLNIAFFVNSVAH---MWGQKPYDKYISPVENIAVSIAALGEGWHNYHHVFPWDYKTSELGNYSFNITTGFIDAFAKFGWAYDCKSVSSGMIRRRANRTGDGSHikNIWGYGDDDIPQEDLEELETM-----
>A0A6P4IVF7	397	0.450	8.246E-120	9	353	357	8	346	354
---------TGVLFE----ADAEALDQDVSQKKyTDGRKLQLVWRNIVLFALVHLFSLYGVWLLFTEATWTTFLAFPVSVAFSIVGISGGAHRLYAHRTFKAKVPLQLILLFLDTFAFQDAVYYWARDHRVHHKYTETDADPYNSERGWFFSHIGWLCVRKHPDVVAKGKEIDLSDLKQDRLVMFQKKYFLVLMPLICFVMPTVLPMYCWGESLKVSWHVLALLRWCLNLNIIWLVNSSAH---MFGMRPYDKKISPTDERFLMFLRMGEGYHNYHHVFPWDYKSAELGPYSRDFTTRFINFFAWLGWAYDLKSVSPDMVRRRVLRTGDGSHPVWGWGDKDLQKEDVVDSTITHQ---
>UPI001F4F9E02	397	0.512	8.246E-120	31	349	357	31	347	354
-------------------------------KTFVPYQPRIRWLDLIVQLFLHTGFLYGFWLTLTSAKLATTIWALVVVVTSGVGITAGAHRLWSHRAYKAKWPLRLLLVFLFTIAGQRHVYQWALDHRVHHKFSETDADPHDARRGFLFSHVGWLVLTPHPAVTENRAKVDMSDLEADPIVMWQKRLYVPLFALLVVVFPVWVPWYFWDETLWRSFFVLFNFRFVLTLNIAFLINSVAH---MWGNRPYDKHISPVENAVVSVAALGEGWHNYHHVFPWDYKAAELGASPLNPTTAFIDFFARLGWAYDLKTVAPDMVRRRVERSGDGSHALWGWGDRDLPADEwRRLCE-------
>UPI0006262ADA	397	0.478	8.246E-120	3	355	357	27	370	372
---NIKLSENDIVADP---LQ-TDEIK-SRRKTETAYVPRIQWLDLIVQIFIHGGCLYGLYLILTQAKFLSALWAFVTIYTSGFGITAGAHRLWSHRAYKAKWPLRMLLVFLFTITGQRHVYAWALDHRVHHKYSETDADPHNARRGFFFAHIGWLFTTPHPEVTAKRAAVDMSDLEADPIVMWQKRLYIPLFALLAIGFPVAVPYYFWGESLWISFWVNFNFRFCVTLNIAFFVNSVAH---MWGQKPYDKHISPVENMAVSLAALGEGWHNYHHVFPWDYKTGELGSYSSNITTGFIDAFAQLGWAYDRKFVSPVMVKRRADRSGDGSH-IWGYGDRDMPREDLEELENMNDKS-
>C7BBA9	397	0.466	1.129E-119	9	353	357	9	351	356
---------TGVLFEsDVETVDG-GLTKDVSSlKTTDGSRLQLVWLNIVLFVIIHTASLYGVWLLLAEATWTTFLLFFPAVVMTILGVSGGAHRLWAHRTFKANTPLKLIFLFLNTLAFQDAVYYWARDHRVHHKYTETDGDPYNSQRGWFFSHIGWLCCRKHPEVVEKGKQIDLSDLEQDPLVMFQKKYYLLLMPLICFVLPTVVPMYLWGESLNVSFHVMALLRWCLSLNLIWLVNSSAH---MFGMKPYDKNICPVDQGFLIFCRVGEGYHNYHHVFPWDYKSAELGKYSQDITTKFIDFFAYLGWAYDLKSVSQDLVRRRAERTGDGSHPVWGWGDRDQRMEDIGDTTITHQ---
>A0A5E4M8B0	397	0.505	1.129E-119	31	354	357	32	356	359
-------------------------------KSEEPVKVDIIWGIVLFFVISHLCAIYGLYLVFASAKLQTTLFGIYVWILSGIGVTAGLHRLWSHKSYKAKWPLRFILMLMSTIAFENHIYEWCMDHRIHHKYTDTNSDPHNAKRGFFFSHIGWLVVRRHPDYYDKCQKIDMSDLKTDNIVMFQKIFYIPLLLLLCFIIPTILPVYFWNETYCNAFFVSTMLRYIFTLNMTWLVNSAAH---IWGNRPYDASINPSENLSVALGSLGEGWHNYHHVFPWDYKAAELGHYRANLTTAFIDFFALIGWAYDMKTVSNEIILKRAGRTGDGSRFngdqIWGWDDTDLSTEDKQLTRVINKK--
>A0A026W7K5	397	0.452	1.129E-119	0	353	357	0	360	364
MSPDEERTRT-VMRT-VPTAKGDQLVNDDsMNKKdlvtrkdesmvvKVEYVPRIKWLDLSAQIFIHVGCLYGLYLVLTQAKWLTVLWVFVTIYTSGFGITAGVHRLWSHKAYKAKWPLRLLLVFLFTITGQRDVYTWALDHRVHHKYSETDADPHNAKRGFFFAHVGWLFTTPHPDVVAKRKVVDMSDLEADPIVMWQKRLYIPLFALLAIGLPVAVPCYFWSESLWISFWISFNLRFCVTLNIAFCVNSVAH---MWGQRPYDKNISPVENVAVSIAALGEGWHNYHHVFPWDYKTGELGEYSLNLTTGFIDSFARIGWVYDRKSVSPRMIHRRAHRCGDGSH-VWGYGDLDILSEDLEELEMMDK---
>UPI000614ABEB	397	0.496	1.129E-119	35	354	357	54	369	371
-----------------------------------EYVPRITWPDLIAQIFIHAGCVYGLYLIFVEAKLLTTVWAFVIVYTSGFGVTAGAHRLWSHRAYKAKWPLRLLLVFLFTITGQRHVYAWALDHRVHHKYSETDADPHNVKRGFLFAHVGWLFITPHPDVITKRKAVDMSDLEADPIVMWQKRLYIPLFVLLTIVFPVAVPCYFWSESLWISFWVNFNFRFCVTLNIAFFVNSVAH---MWGQRPYDKYISPVENVAVSIAALGEGWHNFHHVFPWDYKTGELGNYSLNITTAFIDFFAWIGWAYDCKYVSPAMVRRRANRSGDGSH-VWGYGDADILPEDLEELEMMNKK--
>A0A6P3X106	396	0.453	1.546E-119	0	353	357	0	352	355
MSPNEERIPAchAALSaDPDAHWKDEPAVNAEGERTMVEYEPRIKWLDLGVQIFIHGGCLYGIYLALMQAKLLTTVWAFVTIYTSGFGITAGAHRLWSHRAYKAKWPLRLLLVFLFTITGQRHVYAWALDHRVHHKYSETDADPHNAKRGFLFAHVGWLFTTPHPDVISKRQVVDMSDLEADPIVMWQKTLYIPLFALLTIGLPVAVPWYYWSESLWISFWVNFNLRFCVTLNIAFFVNSVAH---MWGQRPYDKYISPVENVAVSIAALGEGWHNYHHVFPWDYKTGELGDYSFNVTTGFIDAFARIGWAYDRKYVSPAMIRRRACRSGDGSH-VWGYGDVDITKEDLQELKMMEK---
>T1JPP6	396	0.443	1.546E-119	0	331	357	0	358	363
MAPNIKVEPFDDNFmnvspngspngspkgspKGSPKVSSKSEPKDGVKVPtrksvtyvepvnqdNHKYRLQIVWRNVVIFALLHIGAIYGFYLCLTQAKWTTVAFAYFLYVYSGLGITAGAHRLWSHRSYKAKWPLRLFLAVANTIAFENDIYEWTRDHRVHHLYSETDSDPHDSRRGFFFAHVGWLLCRKHPSVIEKGKKVDCSDVLKDPIVRFQRRYYLPLVITWCFIIPTIIPYFAWNESLWISYFVCSIFRYCFTLNMTWLVNSAAH---MWGNQPYDKSHNARENIGVSLGAIGEGFHNYHHTFPYDYSASELGW-EFNLTKFFIDSCAVLGLVYDRRKVSKEVLKRRVQRTGDGSHH-------------------------
>A0A194PN07	396	0.449	1.546E-119	0	342	357	59	399	418
MPPNVDPIPSGVVFETDTQTADLGLDKDvSLLKKATPKKHEYVWFNIFWFLFLHISSVYGLYLAFTSAKWQTNVFAFAIHQMCAIGIGAGSHRLWTHRCFKAKTPLRTVLMIWQTMGFQDSIFEWARDHRTHHKYADTDGDPHNAERGLFFSHMGWLCCKKSPEVIEGGKRIDLSDLYEDPVVMFQKKHYLKMMPILCFVLPTVLPVYLWGETWINAFFIPTILRYTFGINVVWSVNSFAH---KFGYRPYDKSLNPRENIAVWMFCV-EGFHNYHHTFPWDYRASEHPLiNMLTPTIVFIEAMAKIGQAYDLKAVSPEIIKQRTLRTGDGTHQLWGWDDPEFTE--------------
>UPI00083BDE05	396	0.459	2.117E-119	0	354	357	0	363	366
MSPNKEQVPPtvyEVLEEKQRENDSKNrrlaETEDFlsadesYRSSKAEFVPRIRWPDLVAQIFIHAGCVYGIYLIFAKAKLLTTLWAFATIYTSGFGITAGAHRLWSHRAYKAKWPLRLLLVFLFTITGQKHVYAWALDHRVHHKYSETDADPHNAKRGFFFAHVGWLFTTPHPDVVVKRKAVDMSDLEADPIVMWQKRFYIPLFALLTIGLPVMVPYYYWSESLWTSFWVNFNFRFCVTLNIAFFVNSVAH---MWGQRPYDKYISPVENVVVSIAALGEGWHNFHHVFPWDYKTGELGTYSFNMTTGFIDAFARIGWAYDRKYVSPAMVRRRANRSGDGSH-VWGYGDADIPLEDLQELKLMDRK--
>UPI00083FF050	396	0.509	2.117E-119	33	356	357	47	366	367
---------------------------------STEYVPRIAWPDLMAQVFLHVGFIYGFYLIFTEAKLFTTLWAFFIVYTSGFGITAGAHRLWSHRAYKAKWPLRLFLIFLFTITGQKHVYAWALDHRVHHKYSETDADPHNVKRGFFFAHVGWLLVTPHPEVVKKRKAVDMSDLEADSIVMWQKRLYIPLFALLAIGFPVAVPCYFWSESVWTSFWVNFNFRFCVTLNIAFFVNSAAH---MWGQRPYDKYISSVENLAVSIAALGEGWHNFHHVFPWDYKTGELGNYKLNPTTGLIDAFARIGWAYDRKFVSPTMVKRRADRTGDGSH-VWGYGDADIPTEDLQELELMDKKGR
>A0A067QVK1	396	0.505	2.117E-119	40	354	357	62	374	377
----------------------------------------WRWPDLAVQLFIHVGCLYGFYLILTSVRLLTTIWAFVVVYASGIGITAGAHRLWSHRAYKAKWPLRLLLVTLFTVSGQRHVYQWALDHRVHHKYSETDADPHDARRGFLFSHVGWLVLTPHPEVEEKRKFVDMSDLEADPIVMWQKRLYVPLFAIFVIAIPVLVPWYFWDEGLWQSFWVLFNCRFCVTLNIAFFVNSIAH---MWGNRPYDKNISPVENFAVSMAALGEGWHNYHHVFPYDYKTAELGHYSLNLTTAFIDFFAWLGWAYDCKTVSEEMIRRRVHRSGDGSHRLWGWGDKDIPEEDLRDLEsVIPSK--
>A0A6P8Z904	396	0.467	2.117E-119	0	351	357	0	371	385
MTPEPSKVPpaTGLL--P-AKLAPVSAMQDNMAK-AKPYEWKIVWTKVFVFIYLHYAITRAAYLFLTgqiYPHFYTtWLWVALINALTVFGVTAGSHRLWSHRAYKAKWQLRTLLMLCQTLSFQNHIYDWVRDHRVHHKFTDTDADPHNSKRGFFFAHMGWLLIRKHPEVGIKGATIDFSDLERDPIVMFQKKYYLILVPVVAFAIPTLVPTLLWGESIYFGWYVTTITRYVLALHATWLVNSAAH---IYGTRPIDKSLSPTENAFVAYITFGEGWHNYHHVFPWDYKAAELGNYKRNLTTAFIDFFSRVGWAYDLKTVSKEMVEKRVRRTGDGSHPyshpddghhhdghhdhqhgdgVWGWGDEAMSREDILDATTI-----
>A0A8J6HB38	396	0.430	2.117E-119	18	354	357	568	919	922
------------------TMTKTEPPRDAKPDSQPQYRWKLIWRNIILYLIMHITGLYGLYLLVLYSQWKTIFWAWFLLVAALQGVTAGTHRLWAHKAYKAKLPLKMLLCIFQTLSLQNHIYDWATYHRVHHKYVDTDADPHNSRRGFFFSHVGWLFIEPRPNVAEKYKSIDFSDLEADPVVMIQKKYYHVfFAPVIGFLLPAVIPWYFWNESFETAFFVSTMLRYAMCTNITFLVNSWAH---IFGSRPYDKNIYPTESPTVAVLTGGEGWHNYHHTFPWDYKTGEFGKYRSNLTTGFLDLMAAIGWAYDLKTASEEMIMKRVNRTGDGSrkfdklfnpsaddHHgddlVWGWGDKDMTQEDFSFVKIRNQK--
>A0A6J1WF32	396	0.471	2.898E-119	22	356	357	15	339	340
----------------------QSNLKDL--EP-REYK--IVYHNLLTFGYWHLAGIYGLYLCFTSAKWATIILSIFTYMAAEIGVTAGAHRLWAHKTYKAKLPLQIFLMVLNSIAFQNTALHWARDHRLHHKYTDTDIDPHNAKRGFFYSHVGWLLVKKLPKVKDYGRQIDMIDLNNNPVLRFQKKYAIPFIGLVCFIIPTLIPMYFWGESLNNAWHLCM-LRYISNLNATFLVNSAAH---MWGYKPYDKGILSTQNLPVSLATFGEGFHNYHHVFPWDYRASELGNNKLNLTTKFIDFFAWIGWAYDLKTVPKDMIMRRAKRTGDGT-NLWGWEDNDISEEDKNTTIILYEKKK
>E3UYX8	396	0.500	2.898E-119	0	350	357	0	341	352
MPPNSANS--------EPLLH--DEVKeEQLEKlvaPqAGPRKFQIVYPNLITFGYGHISLLYGAYLMFTFAKWQTIVFAHVMIILSGFGITAGAHRLWAHRTYKAKMPLQILLMLLNTLAFQNTAMDWVRDHRLHHKYSDTDADPHNATRGFFYSHVGWLLVRKHKEVKRRGKLIDLSDIENNPVLSFQKKYAIPLVSLVTFVMPTVIPMYFWGETLNNAWHVATLYRYVFVLNVTFLVNSAAHY---WGCKPYEKSILPSQNHFVSLFALGEGFHNYHHVFPWDYRTAELGNNTLNPTTKFIDFFAWIGWAYDLKAVPDDMINNRKSRTGDGS-SLWGWGDKDQPKEEMNAAII------
>UPI000A1CF68E	396	0.492	2.898E-119	8	342	357	19	352	355
--------PTGVLF--ESDMGTDDGaltIYSGEFKQAQTRKQSLVWRNIIIFTVLHIVSLYGGYLLVTQTKPATILFTFVIYSLGMLGLTAGTHRLWSHRSYKAKWPVRLFLVILNCLTFQDSIFVWVRDHRMHHKYSETDADPHNTSRGFFYSHIGWLLVKKHPDVTIKGKGLDLSDIRADPIVMFQHKYYYYLMPLGCFILPTLIPWLCWNESLSSSYFVAAVLRWCVQLNMTWMINSSAH---AWGNKPYDKAMNPSQNSFVSLMTFGEGWHNFHHVFPWDYRTAEWGGYSLSHATILINLFAKIGWAYDLKEVTPEMIKKRTLRTGDGTHELYGkSADPDVAK--------------
>A0A6I8V4C8	396	0.469	2.898E-119	0	354	357	0	357	361
MPPNsdVIElgpSPdtTDVLCETDAGPKGTASDLSTL-KTTDGRKLELVWINIILFIYVHTASLYGIWLMLTTTKWQTDVFAVILFSLASLGITAGAHRLWAHRTYKANVAVRLILLFFNTLAFQDAVYYWARDHRLHHKCTDTDADPYNSKRGWWFAHIGWLCCKKHPDVTAKGKLIDLSDLQRDPLVMFQKKYYLILMPILCFILPTLVPVYFWGESLSVAWHVPALTRWCLMLNVVWLLNSSGH---MHGKRPYDRSISPTSLVFLIWLRYGEGYHNYHHVFPWDYKGAEMGHYSQDLPTILIRMFARLGWAYDLKSVSMDMVRKRVLRTGDGTHPVWGWGDKEHPQEDIDSTTITYKK--
>UPI001CB6AE03	396	0.440	2.898E-119	0	354	357	0	363	366
MSPDKNRVPPTVYEMLEEKyKGNDSENRRLAEtddflavdenyrSSKVEYVPRIAWPDLMALLFVHVGCIYGLYLIFTEAKLLTTVWAFVITYTSGFGITAGAHRLWSHRAYKAKWPLRLLLIFLFTITGQKHVYAWALDHRVHHKYSETDADPHNAKRGFFFAHVGWLFTTPHPDVVSKRKMVDMSDLEADPIVMWQKRFYVPLFALLTIGLPVAVPCYFWSESLWTSFWVNFNFRFCITLNIAFFVNSVAH---MWGQRPYDKYISPVENVAVSIAALGEGWHNFHHVFPWDYKTGELGNYTFNLTTGFIDAFASIGWAYDRKYVSPAMVRRRANRSGDGSH-VWGYGDADIPSEDLLELKRMDKK--
>UPI001F00BAD6	396	0.490	2.898E-119	27	354	357	49	372	375
---------------------------DSSLSDRIQYVPKIKWLDLSAQIFIHGGCLYGFYLMFTQAKFVTSLWAFIVIYTSGFGITAGAHRLWSHRAYKAKWPLRLILVFLFTITGQKHVYAWALDHRVHHKYSETDADPHNAKRGFFFAHVGWLFTTPHPDVVAKRKVVDMSDLEADPIVMWQKRFYIPLFALLTIGLPVAVPYYLWSETFWTSFWVSFNFRFCVTLNIAFFVNSVAH---MWGQKPYDKNISPVENIAVSIAALGEGWHNYHHVFPWDYKTGELGDYSFNITTGFIDAFARIGWAYDRKYVSPEMIRRRANKSGDGS-YVWGYGDVDIPKEDLQELETMDKK--
>UPI001CA87E7C	396	0.464	2.898E-119	0	353	357	0	382	385
MAPNLfgTSA-TLLLEasqqgisqEKSVTKSAEPQlVKIKSDKP--KYKWHIVWRNVIAFAYIHAAAVYGLYLALTTAKFASFVTAIGIGILSGVGVTAGAHRLWAHKAYKAKWQMRVILVFLQTVAFQNHIYEWVRDHRVHHKFTDSDADPHNANRGFFFSHIGWLMLRKHPDVFSKGVKVDMSDIEKDPLIVWQRRLYIILMPICCFLIPTWLPCYLYGEKPIVAWYL-TLLRYALTLNGTWLVNSAAH---IWGTKPYDNTISPTDSLRIGVLAFGEGWHNYHHVFPYDYKAAELGNYRANLTTGFIDFFAWIGWAYDLKTVTVETINKRSARSGDGTrmqvptgkespienddHHhhghshdncVWGWDDKDMDEEDKKDVQIYNK---
>A0A6J1M606	396	0.443	2.898E-119	15	356	357	55	418	421
---------------PQTDAQKA----AAAAKP---FKAQIVWHNIVLFIILHSTALYGLYLIPAESAYLEILPIYLFSFLGGLGITAGVHRLWSHKAYKAKLPLRIFLMLCQSLAFQNSIWEWTRDHRVHHKFTDTHADPHNSRRGFFFAHMGWLLCKKHPDVRGKGKQIDMSDIEADPVVMFQKKYYFVVMPICCFVVPMLLPYYLMGTSLKVCFFSCSMLRYCLSLHGTWLVNSAAHF---YGMKPYDVNISSVNSKLVSNITFGEGWHNYHHVFPWDYKAAELGTYNGNWTTAFIDLMAKIGQAYDLKYVSKEMVYKRVLRTGDGSHiaalldannnnsaaptnelvmhldheqeenAVWGWDDKDISEEDRKSATIANSvlESK
>A0A0L0CGX5	396	0.427	2.898E-119	20	354	357	63	446	449
--------------------TAVNSVKSSTKQEvaqKKPYKMEIVWHNVLLFIILHSAALYGLYLVFAENAYIDLALsfhsenmilmnvffhclstAYFVVFFGGMGITAGVHRLWSHRAYKARLPLRIFLMLCQSLAFQNSIYEWTRDHRVHHKFTDTDADPHNSRRGFFFAHMGWLMCRKHPDVKEKGKQIDMSDLEADPVVMFQKKYYFIIMPICCFVLPALFPYYYLGSSLKVCFFVGSMFRYCLSLHGTWLVNSAAHF---YGMKPYDKNISSVNNKMVSAIAFGEGWHNYHHVFPWDYKAAELPNY-YNWTTGFLNFMAKIGQAYDLKTVSDEMLLKRIQRTGDGSHPscidlnnnntsgsvitpemlskldhdneetmVWGWDDKDVHIEDRLGTKIIEKK--
>UPI0012675835	395	0.454	3.969E-119	0	353	357	0	351	356
MSTNIV---TSHLET-----DVTPESKEGsISKST--YKWKLVWSHVLIMVFIYAGGLYGLYLFLFYCSWKTCLWTYIYGTISFQGVTAGTHRLWSHRSYKAKLPLRIILMICQSMTFQGHIYGWARNHRAHHKFSDTDGDPHNAKRGFFFSHVGWLLVLKHKDFINKRKTICVDDLESDPVVQFQRKYYLPLVILLCYLLPTIVPWYFWNESLSISWYTAAMFRHCVSLNATYCVNSIAH---LFGTKPYDKRIFAVENSLISVVTYGEGWHNYHHVFPWDYKTSEFGNSRLNQTTMFINFFAKIGWAYDLKTVTKELIERRARRSGDGSkfnfenHHnnndVWGWGDFDMKTEDIEEVKKYNK---
>B6CBS5	395	0.528	3.969E-119	23	351	357	24	348	359
-----------------------PALKPLVAPQADNRKPEIVPLNLITFGYGHLAAIYGIYLCFTSAKWATIVFAFVLYICAELGITAGAHRLWSHRSYKAKLPLRLILLLFNTLAFQNTAIDWVRDHRMHHKYSDTDADPHNATRGFFFSHVGWLLTRKHPEVKRRGKDIDMMDIYNDSLLKFQKKYAIPFVGLVCFVIPTLMPMYFWNETLNNSWHIATMLRYIVNLNMTFLVNSAAH---IWGYKPYDKSIKPVQNITVSILILGEGFHNYHHVFPWDYRTSELGNDFLNFTTLFINLFAKIGWAYDLKTASDKVVAARRKRTGDGT-NLWGWEDKSLNEEERQAATVL-----
>A0A1L8D6B5	395	0.472	3.969E-119	0	352	357	0	352	360
MPPNSATDlhPNGA---PEKT--APDEIVDKndvFEKlvaPqAGPRKFEVVYFNLLTFGFAHLSWAYGVYLIFTAAKWQTTVFALAYGIAGGLGITAGAHRLWAHRTYKAKMPLQIILMILNTIAFQNTAMDWVRDHRLHHKYSDTDADPHNATRGFFYSHVGWLLVKKHPEVRRRGKLIDMSDIRNNPVLDFQKRYAIPLVLTLTFILPAFIPWYFWGETLNSSWHVATMFRYVTGLNLTFLVNSAAHF---FGYKPYDKSIMPAQNKFVAFAALGEGWHNYHHIFPWDYRTAELGNNSLNLTTHFIDFFAKIGWAYDLKAAPEDMIKTRAARTGDGSH-CWGWGDTDQDKEEREQAIIKH----
>UPI000E6D5B4A	395	0.444	3.969E-119	0	342	357	0	344	363
MPPQETPQvdpvPSGVLFETDTQTADLGLDKDvSVLKKATPRKHQLVWGNIIWFLYLHIASLYGIYLVFTSAKWQTNVFAFLVHLMCAIGIGAGSHRLWTHRSYKARTPLRTLLMIWQTMGFQDCIFEWARDHRTHHKYADTDADPHNAERGLFFSHMGWLCCKKSPEVIEGGKRIDLRDLYNDPVVMFQRKHYMKMMPILCFVIPTVIPVYFWNETWLNAFMIPTILRYTIGINVVWSINSFAH---TFGYRPYDKSLNPRDNI-ATWMICVEGFHNYHHTFPWDYRATEYPlWNMLTPTIVFIDMMAKIGQAYDLKSVTPDIIKQRAQRTGDGTHYLWGWDDPEFTE--------------
>A0A1I8PLR0	395	0.465	3.969E-119	9	356	357	20	365	366
---------TGVLFeEDVETIDG-GLDKDIESiKNAEKKKLEIIWLRVLFFVVIHSGGFYGAYLAVVSAKWQTNMFALISGIFATLGITVGSHRLYSHRAFKVKLPLELLILYMQTMCFQLSVYHWLRDHRVHHKYTETEADPHNAKRGFFFSHIGWLLVKKQEEVKEKAKGIDYSDILNNPLVMFQHRHYFILTLLACYVIPPIFPIYFWNETFLNAFFVSVMLRHICSFHGIGTINSVAH---LYGNRPYDKNYNPTENNIVNILAVGEGCHNYHHVFPWDYKASELGHYALNLGATFIDFFAKIGWAYDLKTVSPQIIKNRVERTGDGSHPIWGWGDKDQSIEEINNTTILNKKVK
>UPI000626385F	395	0.476	3.969E-119	15	354	357	31	365	394
---------------PSTNGQFGASEKEQ-TTDEVEYVPAIKWLDLAAQVFIHAGCLYGLYLVLAQAKFLTTLWAFLTIYTSGFGITAGAHRLWSHRAYKAKWPLRLLLVFLFTITGQRHVYAWALDHRVHHKYSETDADPHNAKRGFFFAHVGWLFTTPHPNVVVKRGAVDMSDLEADPIVMWQKRLYIPLFALLAIAFPVVVPWYFWSESLWTSFWVNFNFRFCVTLNIAFFVNSVAH---MWGQRPYDKSISPVENVVVSIAALGEGWHNYHHVFPWDYKTGELGDYSFNITTGFIDAFARIGWAYDRKYVSPEMVRRRANRSGDGSH-VWGYGDSDISMEDRRELEMMDQE--
>A0A1D2NF30	395	0.471	3.969E-119	27	348	357	102	443	452
---------------------------DIMDIPATV---DIVWRNVFLFVYLHVFSAYGLYLLFTgQVLWQTVIWTALIHTCGALGITAGAHRYWAHKSYKAKLPLKLLLVFMQTVSFQNSIHEWSRDHRVHHKYSETNADPHNAKRGFFFAHMGWLMCRKHPAVKEKGKQIDMSDLEAEPLIMFQKKYYTPLVLMTSFVMPTFVAWFFLGEKFLTAWCFASQLRYCFNLHCTWLVNSAAH---LWGDHPYDKAINPAENKGVAIFAFGEGWHNYHHVFPWDYKTAELGRYRYNFTAAFIDFFAWIGWAYDLKTVSDKMVRDRVRRTGDGSwrHEkesatLtevtdslassmgmshggpWGWGDESIPLADSQMT--------
>A0A0M3QXP7	395	0.419	3.969E-119	1	355	357	83	461	467
-APPVKATPPA----PAKTAPKPVAVAAEATKtkaTLEPFKTEIVWHNILLFIILHSSALYGLYLIFAENAYLEIIPVYATTFLGGLGITAGVHRLWSHKAYKAKLPLRIFLMLCQSLAFQNSIWEWTRDHRVHHKFTDTHADPHNSRRGFFFAHMGWLLCKKHPDVRSKGKQIDMTDIEQDPVVMFQKKYFFVVMPICCFVLPMMFPYFLMGTSLRVCFFTCSMLRYALSLHGTWLVNSAAHF---YGMKPYDVHISSVNTKLISTIAFGEGWHNYHHVFPWDYKAAELGDYKHNWTTAFIDLMAKIGQAYDLKSVSQEMVYKRVRRTGDGSHiaslldannnnseptselvmhldhekeeNVWGWDDKDITEEDRKLATIVNAEA-
>A0A8J6HVP8	395	0.448	3.969E-119	0	356	357	350	698	701
MAPN----STTF-DSVSPTV-PSPETKRS--------KIEIVWKKVIFFAYLHIGAIYGLYLLVTEAKWATWLWWYVIMLVSTQGTGAGVHRLWCHRTYKAKLPLRILLAFYQTITFQKDIYDWCRDHRVHHKYSDTDSDPHNASRGFFYSHMGWLMCKKQEEVTSKGKKLDLSDLEADPVVMFQRKYYWYLAPVIAFLMPATVPWYFWNERFEVSWYVCNMLRYFLTLHGTCLVNSAAH---IFGTRPYDKNILPTQNLWVSYITNGEGFHNYHHAFPWDYKAAELGSYYGNWSTAFIDLMAKIGWAYDLKSVSAKMVAKRALRTGDGSWKfdtandkaVWGWDDKNMDENDIKMAEVTYRgESK
>A0A653CZA7	395	0.575	5.434E-119	74	353	357	6	281	285
--------------------------------------------------------------------------AIVLYQLGGLGVTAGAHRLWAHRSYKAKWPLRLILTFCNTLAFENSVIEWSRDHRVHHKFSETDADPHNAKRGFFFSHVGWLLCRKHPEVRSKGKGIEISDLEADPILAFQHKYYMILMPIVCFVLPTMAPMYLWNETFVNAF-TVNIFRYVLTLNATWLVNSAAH---LYGSKPYDRFINPAENLTVSILALGEGWHNYHHTFPWDYKTSELGKYSVNFSAAFIDFFAKIGWAYDLKTVSEEMIKKRVLRTGDGSHEVWGWGDKDQPKEDYNEAVVLNK---
>T1JXU0	395	0.510	5.434E-119	0	330	357	0	318	330
MAPRI----------PEGTNnerieSIEPELKD---KNTVEYKVQIVWRNVVLFIALHIAALYGLKLIFTAAAWQTTFFAFLLYICGGLGITAGAHRLWSHRSYKAKWPLRVILSIFNSLAFQNHIYEWSRDHRVHHTYSETDADPHNATRGFFFAHMGWLLCRKHPEVIRKGANIDCSDILADPIVRFQKKNYLKLVFIFCFLLPTIIPRIFWGESLWNAYFICAAFRYCFLLHVTWLINSAAH---LWGQHPYDKHINPAENLSVCLTAIGEGFHNYHHTFPYDYSASELGT-RYNLTTVFIDAMASIGWAYDRKRVSPSVLKQRIERTGDGSH--------------------------
>A0A1I8NWE4	395	0.518	5.434E-119	31	353	357	40	360	363
-------------------------------KSAKERKLEPAWLNIIIISYVALGSLYGLYLLLTnSVKLKTFVFATILSYSSGLAITAGAHRLWTHRSYKAKWPVKIFLLILNTVAYQNSVYVWARDHRVHHKYSETDADPHNAMRGFFFSHVGWLLCKKHPDVKAKGKGIDMSDLKSDPLVMFQHRHYFILMPLLSFVIPTLIPMYLWGETFSNSWHVSALLRWFYSVNWVWCINSVCH---LYGNKPYDKRLNPGENNQISWLTLGECFHNYHHVFPWDYKTAELGGSMSNLGALFIETCAKFGLTYDLKTVPQDIIKQRIMRTGDGSHPIWGWGDKDQRPEEIANAVILEK---
>UPI0004CD874F	395	0.496	5.434E-119	36	351	357	50	366	372
------------------------------------YIPKIKWLDLSVQIFIHAGCLYGIYLIFTQAKLLTSLWAFMTIYMSGFGITAGAHRLWSHRAYKAKWPLRLLLVFLFTIAGQRHVYAWALDHRVHHKYSETDADPHNAKRGFFFAHVGWLFTSPHPDVVAKRQAVDMSDLIADPIVMWQKKLYIPLFALLTIGLPVCVPWYFWNESLWTSFWVNFNFRFCVTLNIAFFVNSVAH---IWGQRPYDKDISPAENLLVSIAALGEGWHNYHHVFPWDYKTGELGSYSYNITTGFIDAFARIGWAYDCKYVSPEMIRRRADRTGDGTHthdkNVWGYGDKDIPYDDLKELDTM-----
>A0A8J5V7E8	395	0.492	5.434E-119	36	351	357	49	364	372
------------------------------------YTPKIKWLDLSAQIFIHTGCLYGLYLLLTEAKLLTGLWVFIMIQLSGFGITAGAHRLWSHRAYKAKWPLRLLLIFLFTIAGQRHVYAWALDHRVHHKYSETDADPHNAKRGFFFAHVGWLFITPHPDAVAKREAVDMSDLIADPIVMWQKKYYIPLFALLCIGLPVIVPWYFWNESLWTSFWVNFNFRFCVTLNIAFLVNSVAH---MWGHRPYDKSISPAENNFVSVLALGEAAHNYHHVFPWDYKTSELGSYTFNLTTGFIDAFARLGWAYDCKYASQQMIRRRANRTGDGSHtdpNVWGYGDEDLTSDDLKDIDTM-----
>A0A8J2R9S8	395	0.492	5.434E-119	40	356	357	60	379	383
----------------------------------------IVWRNVFIFIYLHLAAFYGLYLCFTDAvTWATLVWSYALFIFGGFGITGGAHRLWAHRCYKAKWPLRVIAAVGQTIALQNDIYVWSRDHRVHHKFSETDADPHNARRGFFFAHVGWLLCKKHPEVIRRGKTVDVSDLLQDPIVVYQRKFYIPLVLIFCFVMPTLVPWYCWGESLRTSFFVASILRYVITLNATWLVNSAAH---IWGAHPYDKGINPSENRFVAFITSGEGWHNFHHVFPWDYKASELGNYGTNTTRAIIDFFAWMGLAYDLKSVPDEIVYSRARRTGDGSHSIIALKDNqfrlgEIHVEEEQFCEIIPVEEK
>A0A6P7FHV3	395	0.470	5.434E-119	20	356	357	526	863	870
--------------------TNNNEPKtaetDETEEKEEEFVPQIRWPDTIVQLYLHLGCLYGLYLCIVSAKFYTTLFALLTVYTSGFGITAGAHRLWSHRSYKAKWPLRLLLVLLFTITGQRHVYAWALDHRVHHKYSETDADPHNAKKGFFFAHVGWLVVTPHPKVVEKRNAVDMSDLETDAIVMWQKKYYPPLFLLFNIILPVSIPIYFWNETIWNSFWINFNTRFTLTLNIAFFVNSAAH---MWGQKPYDKYISSVENLAVSLAALGEGWHNYHHVFPWDYKTGELGN-LYNPSTNFINFFARLGWAYDLKSVSKDMILRRAQKTGDGTHPeVWGYGDEDIDKADMDELIHMAEENK
>UPI000C140634	394	0.451	7.440E-119	16	350	357	9	339	341
----------------EEHAKTDNNEKEKKDEPLLPHprKWDIEWRNLILFIIFHIGAVRGVYLLFTAAKWQTCLFTLLLYIATSIGITVGVHRLWSHKTFQARLPLRLILLFFSTMAFQFSVVAWSRLHRMHHKYLDTDADPYNARRGFIYSHFGWMLIKKHPEY--KLRIVDMSDLLQDPLLRFQNNHYWEVLFIAFFLIPTYIPT-LWGEQASTAFYTCVCLRYICALHAIWLINSAAH---MWGTKPYDKNMTPVETRIVALLAAGEGFHNYHHAFPWDYRIAEFGGYSLNIGKLFIDIMAKIGWAYNLKSVPDELIEKRVKRTGDGTHPIWGWDDPDLPLEDRNMSIV------
>A0A8D8TUI4	394	0.495	7.440E-119	13	355	357	19	355	357
-------------ETPDSIPDYEP-----KERAKEFQRHHFVWWMIIMLTYLHTASIYGLYLVFTsSAKLATLIFATVLHLSGAIGVTAGAHRLWSHRCYKANLPLRIALMLCNTIAFQMPIFYWTRDHRLHHKYSETNADPYNSKRGFFFCHIGWLLVQKHPEVIEKGRQLDLSDLLEDPVVTFQKKHYWNVLILIYLVFPTVVPMFLWGESFSNAWHIALVLRYICTVNAAALVNSVAH---LWGQRPYDKFIQPSQNLGVAIIALGEGWHNYHHVFPWDYKTSELGTYSTNFTTAFIDFFARIGWAYDCKTVSPAMVATRAQRTGDGSHKdVWGWGDKDMTSEDKKDATVLHEKS-
>A0A6G0U899	394	0.468	7.440E-119	12	354	357	20	363	366
------------METDLNSVDKNKQDRNDNMSSIEPVKIDILWGIVLFFVAGHLSAIYGLYLAFTSTKLPTTLFGLSSWIMSGLGVTAGLHRLWSHKSYKAKWPLRFILMLMSTMAFEvNHIYEWCMDHRIHHKYTDTNSDPHNAKRGFFFSHVGWLVVRRHPDYYDKCLKIDMSDLKKDSIVMFQKTFYVPLLLLICFFLPTIIPVYFWNETYVNAFFT-TMLRYIFTLNMTWLVNSAAH---IWGQRPYDASINPSENLSVSLGALGEGWHNYHHVFPWDYKAAELGNYRANLTTAFIDFFSLIGWAYDMKTVSNDMILKRANRTGDGSHPngdgIWGWDDSNISTEDRNLTTVINKK--
>UPI001CA9EC84	394	0.500	7.440E-119	31	356	357	45	367	370
-------------------------------KENVEYTPRIKWPDLAAQMFIHFGCVYGFYLCLTQAKALTSLWAFVTIYTSGFGITAGVHRLWSHRAYKAKWPLRLLLAFLFTITGQRDVHTWVLDHRIHHKYSETDADPHNVKRGFFFAHVGWLFTTPHPSVIAKRKIVDMRDLESDPIVMWQKTLYIPLFALLAIALPVWVPYYFWNETLWNSFWVNFNFRFSITLNIAFFVNSVAH---LWGQRPYDKNISPVENIAVSLAALGEGWHNYHHVFPFDYKTGELGNYSFNWTTGFIDFFEKIGWAYDLKSVSPEMVKRRADKCGDGSHEsqIWGFGDRDMPKED--FCELKKMERK
>B4NKB3	394	0.467	7.440E-119	32	354	357	59	408	415
--------------------------------PAVKpYEMEIVWHNVVLFIILHSMALYGGYLIYAESAYLEIVPIYITMFLGGLGITAGVHRLWSHKAYKAKLPLRIFLMLCQSLAFQNSIWEWTRDHRVHHKFVDTHADPHNSRRGFFFAHMGWLMCKKHPDVTSKGKQIDMSDIEQDPVVMFQKKFYFIIMPICCFVLPMLFPYYCMGTSLRVCFFTCSILRYTFSLHGTWLVNSAAHF---YGMKPYDVNISSVNTKLVSTITFGEGWHNYHHVFPWDYKAAELGTYGYNWTTAFIDVMAKIGQAYDLKFVSKDMVHKRVLRTGDGSHiaalidannndtapsnelvahldhdleetAVWGWDDKDISEEDRQGASIVNSE--
>A0A8J6LHY6	394	0.471	7.440E-119	30	354	357	353	688	692
------------------------------EEPAANFTvDDILWKKVFYFFYLHVSAFYGLYLLTTTASWKTTIWSYFLLLCCVEGITVGTHRLWSHRAFKAKLPLRILLAFFQTLTFQKDVYDWVRDHRVHHKYADTNADPHNATRGFFFSHMGWMMIKKHKEVIEKGKALDMSDLEADPVVMIQRKYYWKvWAPLVTFLIPSIIPWYFWNEKYSVCWHACNMLRVCISLHGASSVNSAAH---KWGTKPYDKNMRAVETTTVSLISLGEGFHNYHHTFPWDYKAAELGSYDLNWNTAFIDFMAKIGWAYDLKTATKEMVEKRAGRTGDGSrgevvegHGygevnVWGWGDKDMDREDMDMAKITCQE--
>A0A8J6HVP8	394	0.447	7.440E-119	0	355	357	0	346	701
MAPNST------TFD-----SVSPTVPPPESK---RYKYEIVWIKVIFFAYLHVGAVYGLYLLVTEAKWPTWLWWFALLWISSQGTGAGAHRLWCHRTYKAKLPLRILLAFYQTITFQKDIYDWCRDHRIHHKYSDTDSDPHNASRGFFYSHIGWLLIKKQEEVTSKGKKLDLSDLEADPVVMFQRKYYWYLAPVIAFLMPAAVPWYFWNERFEVSWYVCNMFRYFLTLHATCLVNSAAH---IFGTRPYDKNILPTQNLFVSLISNGEGFHNYHHAFPWDYKAAELGSYFGNWSTAFIDLMAKIGWAYDLKSVSATMVAKRAMRAGDGSWKfdtrnekaVWGWDDKNMDKSDIKMAEVTYRTS-
>A0A6L5D8K2	394	0.583	1.019E-118	74	354	357	8	285	288
--------------------------------------------------------------------------AFVLYQIGGLGITAGAHRLWAHRTYKAKWPLRLLLAFFNLVSFQNHIYEWARDHRVHHKYSETDADPHNARRGFFFAHCGWLVVRKHPQVFEKGSQISLQDLHEDKIVMWQKKYYLILMPIMCFILPTMAPPMLWGETWSNSFIVATLLRYAVTLNVTWLVNSAAH---MWGNKPYDKTINPAENTPVALMALGEGWHNYHHVFPWDYKTAELGNYRYNLTTAFIDFFKWVGWAYDLKTVPPSVIEKRVKRTGDGSHELWGWGDKDMSTTEREEALHLGKK--
>UPI0014789BAD	394	0.444	1.019E-118	0	354	357	0	362	365
MSPNKERMPPAEChasEDEEENSKANNRIAvtddfltvdENYSSSKVEYVPRIAWPDLTAQIFIHAGCVYGLYLIFAKAKFFTVLWAFVTVYTSGFGITAGAHRLWSHRAYKAKWPLRLLLIFLFTITGQKHVYAWALDHRVHHKYSETDADPHNVKRGFFFAHVGWLFITPHPDVISKRKAVDMSDLEADPIVMWQKRLYIPLFLLLTVGLPVGVPCYFWSESVWISFWVNFNFRFCVTLNIAFFVNSVAH---MWGQRPYDKYISPVENVAVSIAALGEGWHNFHHVFPWDYKTGELGNYTFNVTTAFIDMFSHIGWAYDRKYVSPAMVRRRANRSGDGSH-VWGFGDTDIPMEDQKELELMDRK--
>UPI001D092EC8	394	0.446	1.395E-118	0	354	357	0	354	389
MPPNI----TTETCTPKPsdnVLNSEDIVVDKSSDKikddfPTPWNRRFLWRNIAVFGPLHVLSFYGLYLVFTSARIYTTIFALVLHQLGIFSVTAGAHRLWSHRAYKAKWPLRCLLIFIHWCTFQDAVYIWAYHHRIHHKFSDTDADPHNAKRGFFFSHMGWLFCEGHPDFETKKKVIDLTDLHQDKILMFQYRHYLKVMPFLSFILPTLLPMVLWDETLWNSFFV-NIWRYAITFHVTVCINSFAH---TYGSRPYDKEIMPTESYSLAWVTLGEGWHNYHHVFPWDYKAAEFGGSRVNPTTVLLNFFAKIGWAYDLKTVTDEGIKKRVMRTGDGTHPVWGWGDPEQTKENANAATILHKQ--
>A0A3L8DX70	394	0.445	1.395E-118	0	353	357	0	366	751
MSPDEERTRT-VMRT-VPTAKGDQLVNDDsMNKKdlvtrkdesmvvKVEYVPRIKWLDLSAQIFIHVGCLYGLYLVLTQAKWLTVLWVFVTIYTSGFGITAGVHRLWSHKAYKAKWPLRLLLVFLFTITGQGvlfaqrDVYTWALDHRVHHKYSETDADPHNAKRGFFFAHVGWLFTTPHPDVVAKRKVVDMSDLEADPIVMWQKRLYIPLFALLAIGLPVAVPCYFWSESLWISFWISFNLRFCVTLNIAFCVNSVAH---MWGQRPYDKNISPVENVAVSIAALGEGWHNYHHVFPWDYKTGELGEYSLNLTTGFIDSFARIGWVYDRKSVSPRMIHRRAHRCGDGSH-VWGYGDLDILSEDLEELEMMDK---
>B4QPM3	393	0.462	1.910E-118	0	353	357	0	350	355
MPPN-TKDKTVVLYESDAQtvdGGLSTELSN--PKTTDGRKMKLVWFNIVLFLILHISSLYGVWLFFTSATWTTFLLLWPAVVVTILGVSGGAHRLWAHRTFKANTPLKLIFLFLNTLAFQDAVYYWARDHRVHHKYTETDADPYNSQRGWFFAHIGWLCCRKHPDVVEKGKQIDLSDLEADPLIMFQKKYYLLLMPIICFVLPTVVPMYLWGESLNVSWHVMTLLRWCISLNLIWTVNSSAH---MHGMRPYDKNICPVDQSFLIFFHVGEGYHNYHHVFPWDYKSAELGKYSQDVTTKFIEFMAYLGWAYDLKSVSLDSVKQRAQRTGDGSHPVWGWGDKDQLKEDVGVTTISHQ---
>UPI001E2734F6	393	0.451	1.910E-118	0	356	357	0	354	358
MPPNVDPTPSGVLFETDTQTEDLGLEKDvSVLKKAKPRKYEYVYFNIFWFIFLHTGSLYGIYLALTQAKWQTLVFAFAVHLMCAIGIGAGAHRLWTHRSYKARTPLRTVLMLWQTMGFQDDIFEWARDHRTHHKYADTDADPHNAERGLFYSHMGWLCCKKLPEVVEGGHRLELTDLYADPVVMFQRKHYLKLMPLLCFVLPTVIPVYFWNETWTSAFFIPTILRYTCGLNIVWSVNSFAH---TFGYRPYDKSLNPRENIGVWMICV-EGFHNYHHTFPWDYRASEHPFFNmLTPTIVFIDIMAKIGQAYDLKTVSPEIIKQRAQRTGDGTHKLWGWDDPEFTEKLKSRYSVIHNEEK
>UPI00118380F0	393	0.441	1.910E-118	0	356	357	0	355	358
MPPLVDPIPSGVVFESDTQTADLGLDKDvSVLKKATPKKHELVWFNIFWFLFLHVSSVYGLYLVFTSAKWQTNVFAFAVHLMCAIGIGAGSHRLWTHRCFKAKTPLRVLLMLWQTMGFQDCIFEWARDHRTHHKYADTDADPHNAERGLFFSHMGWLCCKKSPEVLEGGRRIDLSDLYDDPVVMFQKKHYMKMMPILCFVLPTVIPVYFWNETWLNAFLIPTILRYTCGINVVWSVNSFAH---TFGYRPYDKSLNPRENIGVWLICV-EGFHNYHHTFPWDYRATEHPLYNmLTPTIMFIDAMAMIGQAYDLKTVSPEIIKQRTHRTGDGTHHLWGWDDPEFNEMlKKQYASVSHRESK
>UPI0018C356EB	393	0.459	1.910E-118	9	353	357	13	355	361
---------TGVLFEsdaDTADGALSADISQLKKAEKREFK--LVWRNIILLSLVHLVGLYGVYLFFFHAKWPTRLFTIILYWMGTVAATAGAHRLWSHRSYKAKWPLRALLVFFNLTTFHFSCFHWARDHRVHHKYADTDDDPHNSSRGFFFAHVGWLLIEKPSNVVAKGKSLDLSDLYADRILMFEHKYYFKLVTLLGFVLPTIIPMYMWNESFINTFCVAVVLRLAIVLNAQWSINSVAH---MFGTRPYDKNINPTQTVGVSIVCLGEGWHNYHHAFPWDYRAAEWGGSSLNLAAAFIEFFAKIGWAYDLKTVSPEMIERRVKRTGDGTHAIWGWGDKDLSRESKQNAIVLNK---
>A0A8J2W011	393	0.437	2.615E-118	0	356	357	0	354	357
MPPQADPTPSGVLFETDTQTPDLGLDKDvSILKKARPRKYEYVWFNIMWFLFLHIASAYGIYLVFTSAKWQTNVFAFLVHLCCAIGIGAGSHRLWTHRSFKAKTPLRILLMIWQTMGFQDCIFEWARDHRTHHKYADTDADPHNAERGLFYSHMGWLCVKKSPEVLEGGRRIELKDLYDDPVVMFQKRHYLKMMPILCFVFPTIIPVYFWNETWLNAFLIPTILRYTCGINIVWSVNSFAH---VFGYRPYDKSLNPRENIAVWMFCV-EGFHNYHHTFPWDYRATEHPIlNMLTPTIMFIDLMAKLGQAYDLKTVTPEIIKQRAQRTGDGTHHLWGWDDPEFTEKMKLRYGITNSERK
>UPI0018933483	392	0.523	3.581E-118	30	332	357	10	309	317
------------------------------ELPAPKpYKMEIVWRNVILMGSLHMIALYGFYLIFFAVQWKTVLAAYILYTLSGIGITAGAHRLWSHKSYKAKLPYRIMMMILQTMAFQNDIYEWARDHRMHHKYSETTADPHDATRGFFFSHVGWLLVRKHPDVRAKGKNIDMSDLMTDPVVRFQRKYYLPMMAVICFVLPAVLPWWLWGETLWNAYIVCSLTRYCFTLNMTWLVNSAAH---MWGNRPYDRHISPRQNLVTIVGAHGEGFHNYHHTFPYDYRTSELG-CRINTTTWFIDFFAWLGQVYDRKEVPTSVVERRMERTGDGTRGL------------------------
>A0A437BUS7	392	0.470	3.581E-118	0	351	357	0	338	345
MAPNSIQNDegLGVEVQPESlTPPKLTQI-----------RHKILYVNLTYFLYWHLAAPYGIYLCFTSVKWETIIFGFVVFLAAELGVTAGAHRLWSHKSYKAKRPLEIILMLFNSMAFQNSIIHWARDHRLHHKYCDTDADPYNASRGFFYSHVGWLLTKKNKEVLKRGKTIDASDLFNNPVLQFQKKYAIPVFALCCFILPTAIPMYVWGETLNNSWH-ANLLRYTINLNVTFLVNSAAH---IWGYRPYDKSIYPAQNVYVSLVTLGEGFHNYHHVFPWDYKTAELGNNKLNVTTWFINFFTKLGWAYDLKTVSNEIVRARAMRTGDGK-DLWGWNDKDITDMDKEHTDIL-----
>A0A7E5W083	392	0.486	3.581E-118	16	350	357	5	339	346
----------------QETATVLEEEARTMTLvaPkTTPRKYKYIYTNFLTFSYAHLAALYGLYLCFTSAKWETLLFSFVLFHMSNIGITAGAHRLWTHKTFKAKLPLEIVLMIFNSLAFQNTAITWAREHRLHHKYSDTDADPHNASRGFFYSHVGWLLVKKHPDVLKYGKTIDMSDVYNNPVLKFQKKYAVPLIGTVCFALPTLIPVYFWGESWNNAWHIA-LFRYIFNLNVTFLVNSAAH---IWGNKPYDKSILPAQNLLVSFLASGEGFHNYHHVFPWDYRTAELGNNFLNLTTLFIDFCAWFGWAYDLKSVSEDIIKQRAERTGDGSSGvIWGWDDKDMDRDIKSKANI------
>A0A1L8D6B0	392	0.445	3.581E-118	0	356	357	0	354	362
MPPQV--DPTisGVLFETDTQTEDLGLDQDVSKlKKAGPKQYEYIWGNIAWFLFLHVGSLYGIYLGLTSAKWQTNVFAFLVHLMCAIGIGAGSHRLWTHRSFKAKTPLRVLLMIWQTMGFQDSIFEWARDHRTHHKYADTDADPHNAERGLFFSHMGWLCCKKNPEVIEGGKRLDLKDLYEDPVVMFQRKHYMKMMPLLCFVLPTVLPVYCWGESWTNAFFIPTILRYTIGINVVWSVNSFAH---HFGYRPYDKSLNPRENIGVWMICV-EGFHNFHHTFPWDYRATELPFYNmLTPTIGFIELMAKIGQAYDLKAVTPDIVKRRSQRTGDGTHHLWGWDDPEFTEKLKSQLGVVSHEAR
>UPI001F0E9B18	392	0.487	3.581E-118	0	347	357	0	350	363
MPPFIKTNVNDVLDSDIPDLEPSVELKGDlndllqAQKNQKPYKIQIVWRNVIIMGLLHVAAIYGATLCFGTAKWQTVVAAILLYVYTGLGITAGAHRLWSHRSYKAKFPLRLFLALAQTMAVQNHIYEWSRDHRVHHKYSETDADPHNAKRGFFFAHVGWLLCRKHPEVINKGKTISYDDLLRDPIVVFQRRYYIPLILICCFILPTLLPTLLWGETLWNAYFICAILRYVWTLNMTWLVNSAAHF---WGRHPYDKNIHPAENYLTVYGAIGEGFHNYHHTFPWDYSTSELGW-RFNLTTMFINAMAAIGQAYDLKQVSPEMIIKRKLRTGDiDTHGNYGLYNPPMMKESTSL---------
>UPI000C20BDAD	392	0.501	3.581E-118	36	352	357	34	368	371
------------------------------------YVWDIVWFNVAFLSYFYFCGIYGLYLAITSAKFATNLWSILLMVCGALGTTAGSHRLWSHRTYKANLPLRIILAFFATISFQNHIYEWVRDHRVHHKHTDTDADPHNSSRGFFFSHCGWLMVRKHKDVIAKGKKIDLSDLEKDPVVMFQKKYYAILMPLLCFILPSVIPWYFWNETGVVSYYVAGVGKYIWAVNGTWLVNSAAH---LYGTKPYDKNINPSENTFVGYLALGEGWHNYHHTFPWDYKTSEFANYGPNLTTAFIDFFAWLGWAYDLKTASEEMVRRRMLRTGDGtklppeeigkksslkedlglsSDNIWGWGDINMKSVDFQYVKRFN----
>A0A0A9WGL8	392	0.437	3.581E-118	17	351	357	19	365	372
-----------------PILTTVNHqfedvVKAKQMSTSQPYKWIPVWRTLLVFAYIHAVFPYGVYLFFTRVKWATHIFVWVSIYIGGLGITAGAHRLWAHKSYRARAPLRIILALFNASAFQRSIYDWVRDHRSHHRFTDTDADPYNSQRGFFFSHMGWLLIKKHPDVQEKGNVIDMSDLESDWVVMLQKKYYGIIMPICMAVLPMAIPVYLWGEDPWNAWIVCCVSRWCYMLHSTWVVNSLAH---IYGNKPYDKSITPAQNVYVAIIAFGEGWHNYHHAFPWDYKTSEFSSWELNWTSAFIDFFAKIGWAYNLKTANVEMIKKRVLSTGDGSHTLhqhlhikgnaWGWDDLELTDEDKSMACIL-----
>A0A6J1PNT9	392	0.482	3.581E-118	16	351	357	40	366	372
----------------EATTQKNDE--SSIES---EYVPRIKWLDLIAQIFIHGGCLYGLYLVFTQAKLLTPLWAFATIYTSGFGITAGVHRLWSHKAYKAKWPLRLLLVLLFTITGQKDAYTWALDHRVHHKYSETDADPHDVRRGFFFAHVGWLFTTPHPDVVAKRKAVDVSDLEADSIVMWQKRYYIPLFALLTIALPVAIPCYLWSESLWVSFWVNFNLRFCINLNIAFSVNSVAH---MWGQKPYDKYISPVENIAVSIASLGEGYHNYHHVFPWDYKTGELGDYPFNLTTGFIDLFARIGWAYDLKYVSPNMIRRRARRCGDGSH-VWGYGDVDISKEDLTELDMM-----
>E2C1U1	392	0.474	3.581E-118	20	353	357	41	371	374
--------------------QRNDADADDHESAvKVEYQPRIKWLDLGVQIFIHAGCLYGFYLVLTQAKLLTTVWAFVTIYTSGFGITAGAHRLWSHRAYKAKWPLRLLLVFLFTITGQRHVYAWALDHRVHHKYSETDADPHNAKRGFLFAHVGWLFTTPHPDVVAKRTAVDMSDLEADPIVMWQKRLYIPLFALLTIALPVVVPYYYWSESLWISFWVNFNFRFCVTLNIAFFVNSVAH---MWGQRPYDKNISPVENVAVSIAALGEGWHNYHHVFPWDYKTGELGDYSFNITTGFIDAFARIGWAYDRKYVSPAMIRRRAYRSGDGSH-IWGYGDVDIVKEDLEELRMMEK---
>UPI001C9A913B	392	0.461	3.581E-118	0	354	357	0	363	692
MSPRKERVPAtvhQVLETKDQEIDSKNrrlsETDDFltADQSYYSSKAtyvsRIRWPDLIAQIFIHAGSVYGFYLIFTEAQLLTALWAFATIYISAFGITAGAHRLWSHRAYKAKWPLRVLLIFLFTISGQRHVYAWALDHRVHHKYSETDADPHNAKRGFFFAHVGWLFTTPHPDVVLKRKAVDMSDLEADPIVMWQKRYYIPLFICLTIALPVGVPWYFWSESIWTSFWVNFNFRFCVTLNMAFFVNSIAH---MWGQRPYDKYISPVENLAVSIVALGEGWHNFHHVFPWDYKTGELGNYTFNLTTGFIDAFACIGWAYDRKYVSPTMVRRRANRSGDGTH-VWGYGDTDIPTEDLQELKLMDRK--
>UPI0006B0C956	392	0.481	4.903E-118	0	329	357	1	323	324
LASNRSTA--TVMEknIPETATVMEKNIP---EKEKGSSKLRIVWRNVYIFAFLHATSLYAIYLVFTSTLLKTVVFAFVLYVISGLGITAGVHRLWAHRSYKAKWPLRLLLAFFNSVAFQNDIYEWSRDHRVHHKFSETDADPHNATRGFFFSHIGWLLVKKHPDVIEKGKTVDCTDILADPVVRYQRKYYIPLIVLCCFVMPTVVPAWFWNETYWNAFYVAVILRYCWTLNITWLVNSAAH---MWGNRPYDRYINPRENKYVIVSTMGEGFHNYHHTFPWDYATSELGF-RWNITTMFINFMAFLGLAYDRKTVCLEVIRKRKERTGDGS---------------------------
>A0A2P8ZDU1	392	0.479	4.903E-118	37	355	357	38	373	375
-------------------------------------KQGFVWRNIIFFIYLHLGAVYGLYTMMAWSMLPVFVFQVFYNTLGGIGITAGAHRLWAHRSYKAKLPLRIILAFFQTLAFQNHIYEWSRDHRVHHKFTETDADPHNAKRGFFFSHVGWLLMRKHPDVFIKGKTVDMSDLERDSVVVWQRRIYPVAMPILRFVVPTVLPMYIWDIDFWPAW-YQALSGWALSLNFTWLVNSAAH---MWGFRPYDKTLNPAENKIVAALAYGEGWHNYHHTFPYDYKAAELGNYSYNLTTAFIDFFAALGWAYDLKTVPESVVKRRVARTGDGSHPrfgsntegkdnhqhsenmpiIWGWGDKDMKECDmKDVTMISEKKS-
>UPI000767077A	392	0.484	6.713E-118	35	356	357	21	338	339
-----------------------------------EYVPGIRWPDLIAQVFIHAGCVYGFYLMFAEAKLFTSLWAFVTIYTSAFGITAGAHRLWSHRSYKAKWPLRLLLVFLFTISGQRHVYAWALDHRVHHKYSETDADPHNAKRGFFFAHVGWLFTTPHPDVVLKRQAVDMSDLEADPIVMWQKRLYIPLFALLTIGLPVFVPCYFWSESLWISFWVNFNFRFCVTLNIAFFVNSVAH---MWGQKPYDKYISPVENVAVSIAALGEGWHNYHHVFPWDYKTGELGNYTYNVTTGFIDAFACIGWAYDRKYVSPTMVQRRANRTGDGSH-VWGYGDTDIPTEDLQELNQMDQKNK
>A0A6G0YKZ3	392	0.473	6.713E-118	0	354	357	0	355	358
MATDIK------VCD-STTL----ETRPTEKQP----YQPIVWRNVILCSLVHLGALYGIYLVFTSAKITTTVFAIGLYQISAIGITAGAHRLWSHRAYKAKWQLRLIIITLNTIAFqaihrgltdchilQNSVYDWARDHRLHHKYCDTNADPHNSNRGLFFSHVGWLLCRKHPDVIEKGRTIDTSDLLADPIVAFQKKYFWFLITWACFIIPTLIPVYCWGETWSNSWYVAVLLRYTLSLNAIWLVNSAAH---AWGGKPYDRFINASENLVASILSVGEGWHNYHHVFPWDYKTAELGNYHFNYTTAFIDLFAKIGWAYDMKTSSTELVRKRASRTGlvDsGGDPVplpWGWDDKDCPQSDRMEATIINRK--
>UPI0003DF6399	392	0.487	6.713E-118	27	353	357	41	364	368
---------------------------DGSYRStETEYVPRISWSNLIGLLFVHIGGLYGFYLIFVEAKLSTTLWMFITIYTTGFGITAGVHRLWSHRAYKAKWPLRLLLIFLFTITGQKDVYRWALDHRVHHKYSETDADPHNVKRGFFFAHVGWLFITPHPDVVSKRKTVDMSDLEADRLVMWQKRYYILLFPLLTIGLPVVVPWYFWSESIWTSFWVNFNCRFCITLNIAFFVNSVAH---IWGQRPYDKYISSVENTMLSIAALGEGWHNFHHVFPWDYKTGELGNYTFNLTTGFIDTFARFGWAYDRKYVSPAMVRRRAKRSGDGSH-IWGYGDADIPAEDLQELKLMDK---
>A0A443SD68	392	0.507	6.713E-118	1	319	357	290	606	608
-AYDLKRAPKSLVETSQAITEDIAELKKSKElkNSSGDYQLQIVWRNVALFAYLHIAALYGLYLCFGSAKLLTIIFAGFLYVISGLGITAGAHRLWAHRSYKAKWPLRLMLAFFNSIAFENDIYEWARDHRVHHKFSETDADPHNALRGFFFAHIGWLLCKKHPDVLNKGKTVDCSDIIADPIVRFQRRYYIPLMVSCCFLMPTFVPHLCWGETKWNAFFICALLRYCFTLNMTWLVNSAAH---MWGRQPYDKHINPRENVGVALGAIGEGYHNYHHTFPWDYSTSELGW-KINLTTIFIDTFAKIGWAYDLKKVSPEMIR-------------------------------------
>A0A1I8Q1F3	391	0.489	9.191E-118	26	350	357	31	354	356
--------------------------KDILKlKNAKERKVELVWRNIIIISYVTLGSLYGVYLLLTnSVKLKTFVYALLLSYASGFAITVGVHRLWTHRSYKAKWPVKIGLLIFSTIAYQNSVYIWARDHRVHHKYSETDADPHNSMRGFFFSHVGWLLCKKHPEVKAKGKCIDMSDLKSDPLVMFQHRYYFVLMPLLSFVIPTLIPMYLWDETFSNSWHVGALLRWFYSVNWVWCINSVCH---LYGNKPYDKRLNPGENNQISWLTFGESYHNYHHVFPWDYKTGELGGSMNNLGALFIETCAKFGLTYDLKSVSRDIIKQRIMRTGDGSHPVWGWGDKDQKLEEIKNAVI------
>UPI001F13F5F2	391	0.443	9.191E-118	0	342	357	0	340	358
MPPHVDPTPSGVVFETDTQTSDLGLDKDvSVLKKATPRKYEYVWFNIFWFLFLHIGSVYGIYLGLTSAKWQTNVFAFAVHLMCATGIGAGSHRLWTHRSFKARTPLRILLMIWQTMGFQDSIFEWARDHRTHHKYADTDADPHNAERGLFYSHMGWLCVKKLPEVVEGGRRLDLSDLYADPVVMFQRKHYLKMMPILCFVLPTVIPVYFWNETWLNAFFIPTILRYTCGINVVWSVNSFAH---KFGYRPYDKSLNPRENLAVWMICV-EGFHNYHHTFPWDYRATEHPIlNMLTPTIMFIEFMAKIGQAYDLKAVTPEIIKQRAQRTGDGTHHLWGWDDPEFTE--------------
>A0A6G1S999	391	0.517	9.191E-118	17	336	357	42	354	359
-----------------PTTANEQNKQDDTTN--YQYRVQIVWRNVILMSLLHLGALMGLRQCFVSAQWKTIVAAYLLYVAGGTGITAGAHRLWAHRSYKAKWPLRLLLAAMQSLAFENSIYEWSRDHRVHHKYSETDADPHNAIRGFFFAHMGWLLCRKHPEVKIRGKQIDLSDLVADPIVRFQHRYYLACVAVFCFIVPTLIPYMLWGETLYNSFYICALLRYVITLHATWLVNSAAH---MWGRRPYDKNINPSENRGVSFWALGEGFHNYHHTFPWDYATSELG-YDLNTTKMFIDFFAYIGWAYERKVVSPDMIKQRKLRTGDT--PVFGpYG--------------------
>UPI0007383519	391	0.470	9.191E-118	0	352	357	30	374	380
MSPN-SRD--GVTKNDVVNVKNHC----GEDKGMNIYKPAVKWPDLIVQIFVHAGCAYGIYLIFTEAKWLTTLWALITIYTSAFGITAGAHRLWSHRAYKATWPLRLILVLLFTITGQRHVYAWALDHRVHHKYSETDSDPHNAKRGFFFAHVGWLFTTPHPDVEEKRAAVDMSDLEADAIVMWQKKYYIPLFALLAIGFPVWVPCYLWNETLWTSFWINFNFRFCVTLNLAFFVNSVAH---MWGQRPYDKHISPVENIAVSIAALGEGWHNYHHVFPWDYKTGELGDYSFNITTGFIDAFAHIGWAYDRKYVLPEMVRRRAKRSGDGSHVpnVWGYGDTDILQEEVHELEAMR----
>A0A1A9Y8Z7	391	0.448	9.191E-118	26	354	357	62	415	418
--------------------------KEHLKKP---YKVEIVWRNVIAFIILHTGAFYGLYLVFAELAILEFLFGYFLTFLGGIGITGGAHRLWAHRSYKAKLPLRIILMVFDTLAFQDSIYVWARDHRVHHKFTDTNADPYSSRRGFFFSHMGWLMCRKHPDVVEKGKLIDLSDLEADPVIRFQRKYFVMLMPLFCFVLPAIIPYLAWGAPLMRSFFICSVLRYTISLHGTWTVNSIAH---IYGTKPYDKNISPVESKLVSIVALGEGWHNYHHIFPWDYKAAELGRY-PNVTVTILNLLAKIGQAYDMKTVSREMILRRTKRTGDGSYPfvlkdlnnnepettnvpadmlsqldhekekvfIWGWDDKDISEDDRNLVHILDKK--
>A0A8D8QZ57	391	0.456	9.191E-118	17	354	357	67	416	418
-----------------HEISMDPAVRPSPWSPPVKgPEVKLSWndyittrRRRIFFLAIHILSLVGLYYCVSgRAMVLTMLWAFGLGFVSSIGVTAGAHRLWSHHSYKAKWPMRLLLAIFQTIGIQYSIWNWVRDHRLHHKYTDTDADPHNSTRGFFFSHIGWSLILPHPEVTEKVKVIDTSDVEKDWVVVWQYRLYAPLAIMLCYVIPTLVPWYFWGENMWVAHCVATQLRHVITLHGTFLINSVAH---MWGNRPYDKNINPTENLFVSVASFGDGWHNYHHVFPWDYKNAELWNYKFNISTGFVDLCALIGWAYDLKTVPSDMIRKRVARTGDGTYAhnhdggVWGWTDKDLPEEDKKMATILNKE--
>UPI0006B080E3	391	0.510	1.258E-117	30	330	357	13	309	310
------------------------------EKRRSSPKLQIVWKNVFIFAFLHAASLYAIQLVFTSAKLKTIVFAFLLYVASGVGVTAGVHRLWAHRSYKAKWPLRLLLAFFNSVAFQNDIYEWSRDHRVHHKFSETDADPHNAKRGFFFSHIGWLMVRKHPDVIEKGKIVDCSDILADPIVRFQRKYYTPIVFLSCFVIPTVVPVWSWGESYWNAFYVAGILRYCWTLNVTWLVNSAAH---MWGNRPYDRSINPRENKYVIVSAMGEGFHNYHHTFPWDYSTSEFGT-RLNVSTVFIDFMAALGLAYDRKTVSPDVIKRQRERHGDGSY--------------------------
>UPI000C2027D7	391	0.459	1.258E-117	35	348	357	10	336	344
-----------------------------------QYKWDIVWLNVIGIAYLHLVAIYGLYATLFHASWKTNLHAFYVALIGSLGITAGCHRYWCHKSYKAKLPLRLILLYFNSSFFQNCIYVWVRDHRVHHKFSETDADPHNSARGLFFSHMGWLMVKKHPDVLEKGKSVPMDDLKNDPIVMFQKKYYFVLMPMFCFILPTLIPWYFWNEDLKTAFYV-TMFRYCYTINLTWCLNSFCH---TIGYRPYDKNMKAVQNNLLGPLTIGEGWHNYHHVFPWDYKASEYMGYGWNLSTGFIDLMAKIGWAYDLKSVSKEMIEKRMLRTGDGSLAingkkqigaetkcyesyLWGWDDVDMIPEEKKDT--------
>UPI00061508C7	391	0.559	1.258E-117	0	317	357	29	339	347
MAPNSTSSPTGVLFEGE-TLENTPVV---VEPDKQKYVRRIVWRNVIIFIYLHLAAVYGLYLVFTSAKFATTLFTLALYVVNAFGITAGAHRLWAHKSYKAKWPLQLFLMINNTMAFQDAAIDWARDHRLHHKYSETNADPHNAKRGFFFAHVGWLLCRKHPDISEKGKGIDLSDLKNNRILAFQKKYYKYLMPLLCFVVPTVIPVVGWNETWSNAYFIPAVLRFVVGWNTAWLVNSAAH---LYGFKPYDKYINPAENKGVSIVTLGEGWHNYHHVFPWDYKAAEFGNYRYSPTTAFIDLCAKLGLAYDLKFVPDDV---------------------------------------
>A0A6J2T2J5	391	0.447	1.258E-117	30	352	357	63	409	418
------------------------------EKP---YQMEIVWHNVLLFIILHSFALYGLFLIFAESAYMELFVIYFTTFLGGLGITAGVHRLWSHKAYKAKLPLRIFLMLCQSLAFQNCIWEWTRDHRVHHKFTDTHADPHNSRRGFFFAHMGWLMCKKHPDVTSKGKQIDMTDIEQDPVVMFQKKYYFFVMPICCFVLPMLFPYYMMGSSLRVCFFSCSMLRYAISLHGTWLVNSAAHF---YGMKPYDVNVSAVNTKVVSTITFGEGWHNYHHVFPWDYKAAELGTYNYNWTTAFIDMMAKIGQAYDLKSVSQEMVYKRVLRTGDGSHiaalldannnttaaptnelvmhldhdkednAIWGWDDKDISEEDRKGANIVN----
>A0A6P4HVZ8	391	0.445	1.723E-117	0	353	357	0	350	360
MPPNGNDV-TGVLFETDAETRDLGLAKDLSKlKTTDGRRLKLVWLNIILFVVAHTLSVYGLWLLFVESTWTTFLXFPAAFLLTGVGISGGAHRLFAHRTFKANTRLKLIFLFLDTLAFQDAVYYWVRDHRLHHKYTETDADPYNSERGWWFAHIGWLCCRKHPEVKAKGQQIDLSDLESDPLVMFQKKYYLILMPLICFVLPTVLPMWLWGETLRTSFYTVCMLRWVLSLNLVWLLNSSAH---MFGNRCYDKNINPTNEPVLIWLKCGEGYHNYHHVFPWDYKSAEGGHFANDFTTKFIXFFAKIGWAYDLKSVPADLVQRRVERTGDGTHPIWGWGDKDQTEQDIANTKIMHK---
>A0A1Y1MPN0	391	0.457	1.723E-117	9	349	357	4	353	362
---------TDDLKEGVHSIktTSSNGFLRAIPKqdqfnskvPNEEFVPNIKWPDLIAQLFIHGGCIYGVVLMFSSAKLLTSLFVFVTIYTSGFGITAGVHRLWSHKAYKAKWPLRLILVFLFTITGQKHIYAWALDHRVHHKYSETTSDPHNAKRGFFFSHVGWLVLTPHPDVVKKRKIIDMSDLEADPIVMWQKRYYPILFLLLTVGLPVAIPVYFWEETIWNSFWICFNTRFCITLNIAFCVNSLAH---MWGYKPYDKDINPVENMIVSIAALGEGWHNYHHVFPWDYKTGEFGS-RLNLSTQFIDFFAKLGWAYDLKYASPEMISRRARKSGDGTHietHLWGYGDEDIEIEDKKELE-------
>UPI00062367EA	391	0.447	1.723E-117	0	354	357	0	365	367
MSPNenrISSATTTEMNN---TLKSNRIVnggsisakeqqtvrKDESTEVKVEYVPRIKWLDLGAQIFIHAGGLYGLYLVFTQAKLLTTLWVFITIYISGFGITAGVHRLWSHKSYKAKWPLRLLLIFLFTITGQKDVYTWALDHRVHHKYSETDADPHDVRRGFFFAHVGWLFTTPHPDVVAKRNAVDMSDLEADPIVMWQKRLYIPLFALLTIGLPVFVPWYYWSESLWVSFWVNFNLRFGINLNIAFCVNSVAH---SWGQKPYDKNISPVENFAVSIAALGEGYHNYHHVFPWDYKTSELGDYSFNLSTAFIDAFARIGWVYDRKYVSPMMIRRRALRYGDGSH-IWGYGDVDISKEDKEELDMMaNQE--
>UPI000873F40A	391	0.488	1.723E-117	19	354	357	30	365	374
-------------------LTKSNESKmDAANnQPeTEEFVPRIRWPDTIAQLFLHLGCLYGFILCLVSAKFYTTVFAFLSIYITGFGITAGAHRLWSHRAYKAKWPLRLLLITLFTITGQRHVYVWALDHRVHHKYSETDADPHNAKRGFFFSHVGWLILTPHPSVVEKRKAVDMSDLEADPIVMWQKKIYPLLFLIFNIFLPVAIPVYYWNETLWNSFWINFNMRFTVTLNIAFFVNSVAH---MWGQKPYDKNISPVENLAVSLATLGEGWHNYHHVFPWDYKTGELGNV-YNPSTTFINFFAKLGWAYDLKSVSKSMIARRAKKCGDGSHPqIWGYGDSDIEKEDLEELDKMAEE--
>UPI001C9BFFC7	391	0.453	1.723E-117	0	349	357	0	367	376
MSPDEERIPTtmpiqEVevgvpsspkIVEPEICemkqrkgGHANEEesLEVGVDKP-VEYVPALKWPDLLAQIFIHVGFVYGFGLIFTKAKLLTSLWALFLIIMSGFGITAGAHRLWSHRAYKAEWPLRLILVFLFTIAGQRHVYAWALDHRVHHKYSETDADPHNAKRGFFFAHVGWLFTTPHPDVVAKRKAVDMSDLEADPIVMWQKRLYVPLFALLAIGLPVWVPWYFWDESLWTSFWVNFNFRFGFTLNSAFLVNSVAH---MWGQKPYDKYISPAENVMVSVVAMGEGWHNYHHVFPWDYKTGELGDYSLNVTTGFIDAFAKIGWAYDRKHVSRDMIRRRANRSGDGTH-VWGYGDVDVSKEDREELE-------
>A0A1B0CJP4	391	0.564	1.723E-117	44	346	357	1	296	607
--------------------------------------------NIIVFLYLHLAALYGVYLQLTAAKYLTFGIAIILGFCGGMGITAGAHRLWSHKSYKAKLPLRVLLMLFQTLAFQNHIYEWVRDHRVHHKFTDTNADPHNSRRGFFFSHMGWLMTKKHPDVKNKGCTVDMSDIEADPVVMFQKKYYGILMPVFCFFLPALVPYYLLGETFTNSWYIASVLRYVLSLHGTWLVNSAAH---LWGMKPYDKNISPSDNIFVAIYAYGEGWHNYHHVFPWDYKTSELGIYSTNMTAAFIDFFSKLGLAYDLKTVSEDMIKKRILRTGDGSHE----YSRNKREEDLR----------
>UPI0005F45C4E	390	0.505	2.359E-117	12	326	357	4	316	322
------------LSE-TSTLNFEKSINDKastKESYKTGYEWKIVWRNVMIFAYIHLAALFGLYVLFFRAKYQTAIWFIVVAIPGGLGITAGAHRLWAHRSYKAKWPLRFILMIFQTIAFQDDIYQWVRDHRVHHKFTDTDADPYNVRRGFFFSHVGWLLVHKHPDVTAKGATVDCSDLKQDPIVIFQKKWYRYLMPLCCFIIPTLVPCWAWNESLLYSWH-CVVCRYCLNLNSTWLVNSAAH---MWGMKPYDKSISSANNAGVAFAALGEGWHNYHHVFPWDYKAAELGNYRLNFTTAFIDFCAYLGLAYDLKTVPADIIRKRAARSG------------------------------
>UPI001CF75684	390	0.435	2.359E-117	21	354	357	6	355	358
---------------------TTTETSQNAHKP-QQYQWKMVWRNIILYIIMHITGFYGLYLAVFHAQWKTVFYSWFLLIIALQGVTAGSHRLWAHKAYKARLPLRMLLCIFQTLSLQNHIYDWATYHRVHHKYVDTNADPHNSRRGFFFSHMGWLFIEPHRDVEDKYKSIDFSDLEADSVVMIQKKYYHVfFAPVIGFYLPAAIPWYFWGENFWTAFFVASMLRYCACTNITFLVNSWAH---IYGSRPYDKNIYPTESPTVAVLTGGEGWHNYHHTFPWDYKTGEFGKYRSNLTTGFLDFMAAIGWAYDLKTVSEEMIMKRVVRTGDGTrkfdkidkilnadddHHhedmVWGWGDKDMAKEEMNYVKIHNRK--
>UPI00103F6D82	390	0.440	2.359E-117	0	342	357	0	340	359
MPPQV--DPVvsGVLFETDTQTPDLGLDKDvSVLKKAAPKKYEYVWGNIAWFLFLHITSLYGLYLVFTSAKWQTNVFAFAVHLMCAIGIGAGSHRLWTHRCFKARTPLRILLMIWQTMGFQDCIFEWARDHRTHHKYADTDADPHNAERGLFFSHMGWLCCKKSPEVIEGGKRIDVSDLYADPVVMFQKKHYMKMMPILCFVLPTIIPVYFWGETWLNSFCVPTILRYTCGINVVWSINSFAH---TFGYRPYDKSLNPRDNIGTWMICV-EGFHNYHHTFPWDYRATEYPLYNmLTPTIVFIDLMAKIGQAYDLKSVSPDIIKQRAHRTGDGTHYLWGWDDPEFTE--------------
>UPI0014430A34	390	0.457	2.359E-117	0	352	357	0	364	365
MAPffsSKDRVPFTGQHDCEPASKetnfkneRVPETEDFltvdknYRSSKTKYVPRIRWPDLVAQIFIHAGCVYGLYLMLSQAKLLTSLWAFVTIVISAFGITAGAHRLWSHRAYKAKWPLRLLLIFLFTIAGQRHVYAWALDHRVHHKYSETNADPHNAKRGFFFAHIGWLFTTPHPDVVSKRKAVDMSDLEADSIVMWQKRLYIPLFFLFTIALPVSVPCYFWSESLWTSFWVNFNFRFCVTLNVAFCVNSVAH---MWGDKPYDKFISPVENVMISIAALGEGWHNFHHVFPWDYKTGELGNYRYNVTTGFIDAFANIGWAYDRKYVSPAMVRRRANRSGDGTH-VWGYGDADIPIEDLRELKQMN----
>H9JF74	390	0.478	2.359E-117	0	346	357	100	432	440
MSPNI------------ATIVPSQETENEYEKlePpqASERKYEIIYFNIFTFTFAHLSALYGVYLCFTSAKRESLILGYIIGVLAGFGVTAGAHRLWTHRTYKAKMPLQILLMLFYSFAYQNSAVHWIRDHRLHHKYSDTDADPHNATRGFFYSHMGWLLVKKHPEVKRRGRSLDMSDIYSNRVLMFQKKYAIPITGTICFVIPTLLPMYLWGESFKNAWHI-TILRYIITLHVAFLVNSAAH---IWGYKPYDKRILPTQNLFVSFMAFGEGFHNYHHVFPWDYRTAELGNNYLNLTTMFIDFFAWLGWAYDLKSVPVSLAESRARKTGDGT-GLWGWGDKDMS-EDLK----------
>B7PMS4	390	0.509	3.230E-117	32	332	357	19	316	324
--------------------------------PATKpFKAQIVWRNVILMGYLHLISLYGFYIIFTAAQWKTILAAYILYTISGIGITAGSHRLWSHRSYKAKLPYRILLMLFQTMAFQNDIYDWARDHRVHHKFSETTADPHDATRGFFFSHVGWLLCRKHPDVISKGKTIDLSDLMADPVVRFQRKYYMPLMVLTCFLLPALGPWYFWGESLWYSFLVCSLTRYCFTLNMTWLVNSAAH---TWGNRPYDKHISPRQNLVTIVGAHGEGFHNYHHTFPHDYRTSELG-CRINTTTWFIDFFAWLGQVYDRKEIPTNVVENRMLRTGDGSRGL------------------------
>A0A7E5VWY6	390	0.470	3.230E-117	17	350	357	5	331	333
-----------------ENMKATNKTND-MAVPSPKLK--IFWPNIIFFVVVHIGSFYAIRLVFTKAMWQTNLFAYLLFVFSSVGVTAGVHRLWSHRAYKAKLPLRIFLLFFYTMAYEGSVLHWVRDHRVHHKYCDTDADPHNSKRGFFFAQIGWMLARKHPDVIAKGHTIDVSDILSDPWLRLQNKYYFRLVFVICYMVPTYIPT-LWGEEAWTAFLVAGVLRHLVSAHTISLINSAAH---IYGTKPYDKNIRPVENMTVSLLATGEGFHNYHHTFPWDYKAAELGGYSLNFATFFIDVMAKIGLAYDLKTVSTDLIEKRVKKTGDGSHPVWGWNDKDMPEEDKKSAII------
>A0A0K2GV16	390	0.476	3.230E-117	0	354	357	0	342	344
MAPNTKVQPSSMP--PEE----EEYVKLVAPQAADR-KYEIIYTNIITFTYWHLAGLYGLYLCFTTAKWATIIMSWLIFVSAAIGVTAGAHRLWAHRTYKAKLPLQILLMVFNTFAFQNTAINWVRDHRLHHKFSDTDADPHNATRGFFYSHVGWLLVKKHPEVKRRGKLIDMSDIYSNKVLVFQKNYAIPFIGMVCFILPTLIPVYCWGESLNTAWHI-TMLRYVANLNITFLVNSAAH---LWGNKPYDKNILAAQNLSVSFAAFGEGFHNYHHVFPWDYRTAELGNNYLNLSTKFIDFFAWLGWAYDLKAVPVGMAKSRAERTGDGT-NLWGWGDKDMADDERGGAEILHEK--
>A0A1B0CEX9	390	0.446	3.230E-117	0	344	357	0	365	374
MPPSISKSP--LLEENLTTSdvrQRKNDCNdnplnvDGEEEikgeesstNYTDFKPEIRWPDLIVQIFIHAGALYGFYLMF-SIKFYSFLWFIALIYGSGFGITAGAHRLWSHKAYKAKLPLRLLLVFLFTIAGQRDAYTWAHDHRVHHKYSETDSDPHNAKRGFFFAHVGWLFLTPHPNVVEKRKTIDMSDLEADPLVMWHKRLYVPLFALFTIILPVAVPWYFWGEDLWLCFWTMFNLRFCTTLNIAFFVNSAAH---MWGQRPYDKNINPAENIGVAVAALGEGWHNYHHVFPWDYKTGELGNYTLNPTTGFIDFFAKVGWAFERKSVSPDMIARRAARCGDGTHFLnseeahkdavWGYGDKDIPSDD------------
>A0A0T6B747	389	0.559	4.423E-117	77	353	357	0	272	275
-----------------------------------------------------------------------------MYQISGLGITAGAHRLWAHKSYKAKWPLSLFLAMCNTIAFQDAAVDWARDHRVHHKYSETDADPHNAKRGFFFAHVGWLLCRKHPDVKAKGKGIDMSDLYADPVLRFQKKYYLIIMPFLAFVIPTMIPMYLWNETFKNAFF-ANMLRYAFTLNATWLVNSAAH---MFGSKPYDRFINPAENKSVAILAMGEGWHNYHHTFPWDYKTAEMGRYSVNFTALFIDIMAKIGLAYDLKTVSEDMIRRRVERTGDGTHELWGWGDEDQPDEEKREAIIINK---
>A0A2R5L9U9	389	0.487	4.423E-117	17	330	357	7	316	333
-----------------TTTTTAPIKPAPKDVPEKEFRTQVVWRNVAIFAALHSMAIYGFYVSLVHAMWTTWLVAFVWGQCAGLGVTAGAHRLWSHRAYKARFPLRVVLMIFNCMACQNDLYEWTRDHRVHHKFSETHADPHNVNRGFFFAHMGWLMCKKHPDVMKKGKAVDCSDLLRDPVIRFQKKYYVLLATFFCFYLPTIVPHHLFGESYWNAFFVSTMLRYVFSLNFTWFVNSAAH---LWGQKPYDKHISPVENRFVSMVAMGEGFHNYHHTFPWDYSTSELGW-EINFTTMFIDFMSKIGLAYDLKTVPKDVVEKRKARTGDHSY--------------------------
>UPI000771BE27	389	0.424	4.423E-117	0	334	357	9	356	365
MAPNISgenrcvdskfeVQPNELVELPEkilETEKTEGVLPVKETKGEGWfsFKTELIWLNIIAISLVHLIAFYGILTFPVFECKLTLLWGTLLGQLAGFGVTGGVHRLWTHRSYKAKLPLRIILLVCYAMAGQNTIYDWVRDHRVHHKFSETDADPHNSNRGFFFAHVGWLMMRKHPEVIRRGRQVDMSDILADPVVVFGEKYFLPLKLFFCFIFPTLLPIYCWNETWYRSIMAQVFVRYILTLNFTWCVNSAAH---LWGTKPYDNKIQPAENLGVALVALGEGWHNYHHVFPWDYKAAELGNYRVNTTTMLIDMFAKIGWAYDLKQPSKDLVKRIVEKKGDGSHPLWG----------------------
>UPI00099583C9	389	0.472	4.423E-117	24	351	357	47	370	376
------------------------EDNEDSTEAKIEYVPRIKWPDLAAQIFIHAGCIYGLYLVFTQAKLLTTLWVFVTIYTSGFGITAGVHRLWSHKAYKAKWPLRLLLVFLFTITGQRDVYTWALDHRVHHKYCETDADPHDVRRGFFYAHVGWLFITPHPDVVAKRNAIDMSDLEADPIIMWQKRLYVPLFALLAIGLPVSIPCYIWSESLWVSFWVNFNLRFCVNLNIAFCVNSVSH---LWGQKPYDKNISPVENVAVSVAALGEGWHNYHHVFPWDYKTSELGDYSFNLTTGFIDFFARIGWAYDRKYVTSAMVRRRAIRSGDGTH-VWGYGDTDIVKEDLQELDTM-----
>A0A291P0P3	389	0.467	6.055E-117	10	355	357	2	343	344
----------AVQEDP-PTMG--SEVKtEEVHKPnvPSDHKWEIVWGRAVFAVLVHLAGFYGAFLFFTAAKWQTCLFTIFLHVAMAISVTAGAHRLWAHRAYKAKLPLRILLLTFFTMAFQNTLIVWARDHRAHHKYVDTDADPHNSNRGFFFSHIGWLLVRRHPEV--RAHKVDLSDLFADPLLKFQNNYYVWMLPFLVVLTPIYIPT-LWGEKKMVALFVCLFLRYLLTIHVFFVVNSVAH---MFGTRPYDKNIQPGESKLVSFFASGEGFHNYHHAFPWDYRTAELGGYLFNTSRLFIDLMAKIGWAYDLKSVPTDMIERRVKRTGDGSHPVWGWDDPDMSAEDRKLATIIneNKES-
>U4UEC1	389	0.468	6.055E-117	18	349	357	62	391	404
------------------TIKKLDEETKENSKlrrEIEQFRPSIKWPDLIVQLFIHLGCLYGLFLCVWSAKLFTLLFAFLTVIASGFGITAGAHRLWSHRAYKAKWPLRMLLVFLFTIAGQRHIYVWALDHRVHHKYSETDADPHNAKRGFFFSHVGWLVLTPHPLVVEKRKMVDMSDLENDSIVMWQKKLYPMLFLLFAIMLPVGIPVYFWNETLWNSFWINFNARFCITLNIAFFVNSVAH---MWGQKPYDKFISPVENLAVSIAALGEGWHNYHHVFPWDYKTGELGNC-WNPSTHFIDFFAKLGWAYDLKSVSSKMIARRAQRSGDGSH-IWGYGDADIELEDLKELE-------
>A0A1B6BZA0	389	0.590	8.291E-117	74	354	357	6	290	293
--------------------------------------------------------------------------AILLYHFSGLGITAGAHRLWAHRSYKAKLPLRIILVVFNTLAFENHVIEWARDHRVHHKFSETNADPHNAKRGFFFSHVGWLLCRKHPDVLQKGKGIDISDLTSDKLLQFQRKYYLLLMPIICFIIPTFIPVYLWGETWTNSWFVATLFRYTFTLNMTWLVNSAAH---MWGQRPYDQYINPSENLSVAIGALGEGWHNYHHVFPWDYKTAELGNYRANFTTAFIDFFAKIGWAYDLKTVSMAMIKKRVERTGDGSHPdhshegdVWGWGDKDLSQEDKEDALVMHRK--
>M4PTD0	389	0.508	8.291E-117	18	348	357	3	334	338
------------------TIQTTTILEQKEEKtvtllvPqAGKRKFEIVYFNLVSFAYWHIAGLYGLYLCFTSAKWATILFSFFLFVVAEVGVTAGAHRLWSHKTYKAKLPLQILLMVMNSLAFQNTAIDWVRDHRLHHKYSDTDADPHNASRGFFYSHIGWLFVRKHPDVKKRGKEIDISDIYNNPVLRFQKKYAIPFIGAVCFALPTLIPVYGWGETWTNAWHVAM-LRYIMNLNVTFLVNSAAH---IYGKRPYDKKILPSQNIAVSIATFGEGFHNYHHVFPWDYRAAELGNNCLNFTTKFIDFFAWIGWAYDLKTVSKEMIKQRSKRTGDGT-NLWGLEDVD-TPEDLKNT--------
>UPI0018A7060A	389	0.459	8.291E-117	0	330	357	0	337	346
MAPQApeqTKAP-DLLEEeqPHHH-HNLEEREihiDLRKiyadLRNLDWS-KVVWRNVTLFALLHIYSVYGLYLALFSVQWKTLVFSVVLYFMAALGITMGAHRLWSHRSFKASLPLRIVLAIFQTIAFQNDIYEWARDHRVHHKYSETDADPHNARRGFFFSHMGWLMYRKHPSVIARGKGLDLSDLQNDKVVMFQRKFYLPLVVTACFVLPTVIPWWYWDEHLANALMVAGFLRYTIVLHITWFVNSLAHW---VGTKPYDKSIYPSQNPMVAYLALGEGWHNYHHVFPWDYRTAELGGlVNYNITSLVIDFCYKIGLASDLRTVTPAMIERRIQRTGDGSY--------------------------
>UPI0005EE784C	389	0.443	8.291E-117	0	351	357	0	364	370
MSPNEERIPPT-MCpktetDCNVTLKrnrnqlANDETAKGHEatiqkndESAIDYVPRIKWLDLGAQIFIHGGSLYGLYLVLTQAKLLTALWVFVTIYTSGFGITAGVHRLWSHKAYKAKWPLRLLLVFLFTITGQRDVYTWALDHRVHHKYSETDADPHDARRGFFFAHVGWLFTTPHPDVVAKRKAVDMSDLEADSIVMWQKRWYIPLFLLLTIVLPVGIPCYFWSESLWISFWVNFNLRFCINLNIAFCVNSVAH---MWGQKPYDKSISPVENIAVSIASLGEGYHNYHHVFPWDYKTGELGENPFNWTTSFIDAFARIGWAYERKYVSPDMIHRRAYRCGDGSH-VWGYGDVDISKEDLAELDVM-----
>A0A226DE17	389	0.435	8.291E-117	26	355	357	5	367	370
--------------------------KRGEDQPevgggEDEYKMELVWRNIIGMIYLHYGALIGLYLWFSgQVHWQTIIFGFVFAYSSAFGVTAGTHRLWAHKAYKANLPLRIMLAAMQTAACQNSIHEWCRDHRVHHKFSETDGDPHNAKRGFFFAHMGWLLCKKHPHVRSKGKVVDMSDLEQDPVVMFQKKFFVPLTTLTCFVIPTYIPIAYFGETFYTAWNI-TLLRYILTLHATWLVNSAAH---IWGFRPYDSSINPAENKLVSIITPGEGWHNFHHIFPFDYKAAELGDYKHNFSTAFIDFFAWLGWAYELKTVPERVILARIARTGDGTHPsvakkskLdknsnitattstgghhshdlstsWGWDDVDTPESVKQVTIIYNaKKS-
>A0A6P7UY36	389	0.486	8.291E-117	9	330	357	51	370	377
---------TELLDN-EIINSHSPAVSKQVSKEAEQlqrFKTEIVWRNVAIFAILHSMALYGMYVALYQAMWKTWIFAYFWGTFAGLGVTAGAHRLWSHRAYRARFPLRMALMVFNCMACQNDLYEWTRDHRVHHKFSETHADPHNVNRGFFFAHMGWLMCKKHPDVMRKGKAVDCSDLLRDPVIRFQKKYYVPLTTFFCFYLPAVLPHYMFGETYWNAFFVSTMLRYVFSLNFTWLVNSAAH---LWGCRPYDKHISPAENRFVSWAAIGEGFHNYHHTFPWDYSTSELGW-KLNFTTMFIDCMAAIGLAYDLKTVPKEVIEKRKTRTGDGSY--------------------------
>UPI0005F4ED19	389	0.480	8.291E-117	35	356	357	48	380	382
-----------------------------------KYEWKIVWKNVISIAYLHIGALYGVYLLFTVAKLYTFLWSVAWSIISVLGVTGGAHRLWAHRTYKAKVPLRVILMILQTAAFQNHIYEWVRDHRVHHKFMDTDADPHNSKRGFFFSHVGWLLIRKHPDVISKGATVDLSDLEKDPVVVWQRKYYAIIMPLFCFVMPMCIPVYFWNEKPVYAWYVA-LLSYIIQVNGTWCVNSAAH---LWGMKPYEKTISATDSSHGGFV--GEFWHNYHHVFPWDYKAAELGRYRVNFTCAVIDFFAWLGWAYDLKTVRHDLIKKRAARTGDNSiyelqsdlndecHHtqekiVWGWDDADMSLEDKQGAEILNEESR
>A0A1J1HJL8	389	0.418	8.291E-117	18	346	357	36	400	1330
------------------VVQKNNEVRDKtvterdfpADLPGPEYKMELVWRNIIIFILLHIGAVYGYY--TPKRSWNTIIFTLLYGFSGGFGITAGSHRLFAHKAYKANKALKVLLLYFQTIAFQNSVYEWARDHRVHHKFTDTNADPHNSRRGFFFSHIGWLLCKKHPDVKKFGAKVDMSDLEADPLIMFQHKHFLRLMVVISIIIPTLIPWLCFGETFRASFFLGSVYRYIVSLHITWLINSAAH---MYGMKPFDKNISPADSRLVGFLAFGEGFHNFHHVFPWDYKTSELGTYYFNFTTGFLDFFARIGWATELKTVSDELIRKRILRTGDGSHKyskiksnqermmayikdrttdengnhvhheedaIWGWDDQALPEEDKK----------
>UPI000A1D36C5	388	0.435	1.135E-116	0	354	357	0	351	356
MPPN-GDDVTGVLFETDGQTGDLGLAKDLTKlKTTDGRKLELVWLNIILFVIAHTLSAYGLWLLLVESTWTTFFIFPATFVLSVVGISGGAHRLFAHRTFKVNKKLKLIFLFLNTLAFQDAVYYWARDHRLHHKYTETDADPYNSERGWWFAHIGWLCCRKHPEVTEKGRQIDLSDLKSDPMVMFQKKYYLILMPLICFVMPTVLPMWLWGETFRTSFCVMSLLRWVLCLNIVWLLNSSAH---MFGTRFYDRNINPTNESLLIWFNLGEAYHNYHHVFPWDYKSAEVGHFANDFTTKFIEFFAKIGWAYDLKSVPIDLVKRRALRTGDGTHPIWGWGDKDQTKQDILETEINHQQ--
>UPI000C6E7E57	388	0.498	1.554E-116	18	333	357	12	325	326
------------------TTQVIQETQ-IIEKPqKKEFKAQIVWSNVAFVVIVHSSALYGLYLAFTSAKWLTILYGTYLYVITGLGITAGVHRLWAHKAYKAKWPLRLLLAYWNTIAFQKSVFEWSRDHRVHHKFSETDADPHNVNRGFFFAHVGWLMLRKHPEVRSKGSVIDLSDLENDPIVRFQKKYYPFLVVLCCFYIPTILPNWLWGESYWNAFFVSGMLRYCLVLNGTWLVNSGAH---MWGYRPYNRFINPADNKLIHIGTVGEGYHNYHHTFPWDYSASELG-YTLSLTTKFIDLMAWMGLAYDLKTVPPEIIKHRKETTGDGTVYnrRW-----------------------
>A0A7I8VJL0	388	0.484	1.554E-116	13	336	357	8	325	335
-------------CVYVTEADQKDELEAVIEQnqPAKQPPTKIVWRNVIWMIYLHIAALYGVYLM-YYCKWQSWIWFAVTYGMSGLGITAGAHRLWAHRSYKAKLPLRIVLAIWNTMAFQNDVIEWSRDHRVHHKYSETDADPHNANRGFFFSHVGWLLVRKHPEVRAKGKRVNIDDLLADPVLVFQRKVYLPAMIFTCFFFPSLVAWYFWGESWWTAFFTVGILRYTLVLNATWAVNSVAH---MFGNKPYDREISPVETLSVAVAALGEGYHNYHHTFPQDYSASEFGWGR-NCTTAFIDFCAWIGQAYGMKKISPEMIKRRMERTGDGST---GFG--------------------
>A0A835GP00	388	0.491	1.554E-116	20	346	357	5	332	338
--------------------QTTTILEQKEEKtvtllvPqAGKRKFEFVYQNLITFAYWHIAGLYGLYLCFTSAKWATIVFSFILFVIAEIGITAGAHRLWSHKSYKVKLPLEILLMVMNSIAFQNTVIDWVRDHRLHHKYSDTDADPHNASRGFFYSHIGWLFVRKHPEVKKRGKELDMSDIYNNPVLRFQRKYAVPFIGAVCFGLPTLIPVYCWGESWTNAWHI-TMLRYIMNLNATFLVNSAAH---IYGKRPYDKKILPAQNIGVSIATFGEGFHNYHHVFPWDYRAAELGNNSLNLTTKFIDFFAWIGWAYDLKTVSKEMIKQRSKRTGDGT-NLWGLEDKD-TPENLK----------
>UPI0015DDFB52	388	0.513	1.554E-116	18	348	357	3	335	339
------------------TIQTTTILEQKEEEnitlPlvpqAGKRKFEIIYPNLITFTYWHVAGLYGLYLCFTSAKWASILFAFFLFVVAEVGITAGAHRLWSHKTYKAKLPLEILLMVMNSIAFQNSAIDWVRNHRLHHKYSDTDADPHNASRGFFYSHVGWLLVRKHPDVKKLGKKLDMSDIYNNPVLRFQKKYAIPFIGAVCFGLPTLIPVYCWGETWTNAWHI-TMLRYIMNLNVTFLVNSAAH---IYGKRPYDKKILPAQNIAVSIATFGEGFHNFHHVFPWDYRTAELGNNSLNFTTKFIDFFAWIGWAYDLKTVSNEMIKQRSKRTGDGT-NLWGLEDVD-TPDDLKNT--------
>A0A6M2CYB7	388	0.469	1.554E-116	0	331	357	0	330	341
MAPRtetativATEARSKVDLEPATT----NDEQITEQLPSKQPPMEIIWMNVFKILVIHVMALYGLYVALFHAKWMTLHFTIFYIVCSGLSVTAGAHRLWSHRSYKAKLPLRVILMLFNCMAGQNDIYDWVRDHRVHHKYSETDADPHNVNRGFFFAHVGWLMCRKHPEVTRKGKAIDCSDVANDPVVKFQTRYHIPMTILFCFIVPTVLPHRLWGESRWNAFFVAAILRWVFQLNSTWLVNSAAH---MWGQKPYDKNISPAENFIVSFLAIGEGFHNYHHTFPWDYSTSELGW-KLNISTMFIDLMAKIGWAYDLRKPTREMIDQRVARTGDGSHP-------------------------
>UPI000718CF6F	388	0.457	1.554E-116	36	353	357	12	339	342
------------------------------------YKWDISWFMVIFLSYFHICCLYGIYLSFTTLRLYTTIFAIINVPITLLGVTAGTHRLWAHKSYKAKWPLRVFLMILQSTSFQRPIYLWVRNHRIHHKYTDTDADPHNSKRGFFFSHIGWLMLKKHPDVIKKGATIDMSDLDKDPVVMWQLKHATIVLTLACFVIPTLIPVFFWGEGLMNAW-YATTSKFIFTINITSLVNSYAH---MWGTKPYDNTISPTEVPAISFLTGGEGWHNYHHVFPWDYKTSELGNYKLNLTTAFIDGFAKLGWXYDLKTVSXEMIEKRACRTGDGTsyqhvddqHEhkyknsVWGWDDPDITTEDILDTRILNK---
>UPI001E688A6C	388	0.456	1.554E-116	0	352	357	0	350	358
MPPLVDPTPSGVLFESDTQTADLGLAKDvSVLKNATPRKYEYVWFNIFWFLFLHIASLYGIYLALTSAKWQTNVFAFALHLMCAIGIGAGSHRLWTHRSYKAKTPLRTLLMLWQTMGFQDSIFEWARDHRTHHKYADTDADPHNAERGLFYSHMGWLCVKKLPEVIEGGRRLDLTDLYEDPVVMFQKKHYMKMMPVLCFLLPTVIPVYYWNETWLNAFLIPTILRYTIGINVVWSVNSFAH---VFGYRPYDKSLNPRENIAVWMICV-EGFHNYHHTFPWDYRATEHPLlNMLTPTIVFIDAMAKIGQAYDLKMVTPDIIKQRSQRTGDGTHYLWGWDDPEFTEKLKARLSTIN----
>UPI000C6D0DFC	387	0.468	2.128E-116	0	326	357	0	313	318
MAPR-----------PSTTLSTVTETVSQEKKSIKSEYPplQIVWRNVAIFAFLHIGAVYGVYLSLVFVKWQTWLFCCFIGFLSGLGITAGAHRLWCHRSYKAKLPLRIFLCICNCIATENDIYEWSRDHRVHHKYSETTADPHNVERGFFFSHIGWLLVRKHPDVIAKGKTIDLSDLRDDPVVKFQRRYYPQLVLLFNLLIPTFVPYWFWGESAYYSFWFTFVARYIVALHMTWLVNSAAH---MWGNKPYDKYISARENNFVAIGALGEGFHNYHHTFPWDYSTSELGW-RFNLSTMFIDTMAWLGLAYDLKTVPPEMIKQRVERTG------------------------------
>UPI0005F5043C	387	0.512	2.128E-116	11	326	357	1	316	322
-----------VLDLSEiATLKFEKPINDKastKESCKTGYEWKIVWRNVIIFAYIHLAALFGLYVLFFRAKYQSAIWFTVVGVAGGLGITAGAHRLWAHRSYKAKWPLRFILMIFQTIAFQDDIYQWVRDHRVHHKFTDTDADPYNVRRGFFFSHIGWLLVRKHPDVADKGAIVDCSDLKQDPIVIFQKKWYLNLMWLCCFIIPTLVPWLAWNESLSYSWHCAVC-RYCINLNITWLVNSAAH---MWGMKPYEKSFSSTNNATVSLLTFGEGWHNYHHVFPWDYKAAELGNYRLNFTTAFIDFCAYLGLAYDLKTVPADTIKKRASRSG------------------------------
>A0A1B6CS40	387	0.487	2.128E-116	0	318	357	9	328	329
MPPNVSgttglfLAGAEVISTP---LKKDPVCLRPESKrERPQYHWKIVWRNVIAFLYLHVGALYGLYLCFVSAKLLTSIWALSLGYIGGLGITAGAHRLWAHKAYKAKWPMRLLLAFLQTVAFQNHIYEWVRDHRVHHKFTDTDADPHNSKRGFFFSHIGWLMVRKHPDVFNKGKTVDMSDLEKDWVVVWQKRLYPVILPIFSFVLPTWIPCYFWGEDAWTSWYIAGIYRYTMSLNFTWLVNSAAH---IWGWRPYDRTISSTENLAVAVVAVGEGWHNYHHSFPWDYKAAELGNYRYNLTTGFIDLCAKLGLAYDMKKASEDLI--------------------------------------
>A0A6P6YJF9	387	0.484	2.128E-116	0	343	357	0	345	362
MPPFIKTNVNDVLDSDIPDLEPSVELKgdlnDLLEaqKNQKSEKLQIVWRNVFIMGLLHIGAVYGATLCFGTAKWQTVLAGFIFYVLSGLGITAGAHRLWSHRSYKAKFPLRLFLAFLQTMAVQNHIYEWSRDHRVHHKYSETDADPHNAKRGFFFAHVGWLLCRKHPEVIRKGRTISNDDLLRDPIVVFQRRYYIPLLLFCCFIFPSLVP-LMWGETLWNAFFICAIFRYVWTLNMTWLVNSAAHF---WGRRPYDKTINPAENYLTVFGAVGEGFHNYHHTFPWDYSTSELGW-RLNLTTIFINTMAFIGQAYDLKQVSPEMIIKRKLRTGDiDTHGNYGIYNPPMMKE-------------
>A0A834M3J2	387	0.438	2.128E-116	30	353	357	47	389	393
------------------------------QQQNNEYKLQIVWRNVLIFVLLHAICVYGFALVFTGFyNWKTLVFTYIYTVFGGFGITAGAHRLWAHRTYKANLPLRIFLMFAQCAALQNDIHEWVRDHRVHHKFTDTNADPHNASRGFFFSHVGWLLCKKHKDVMVKGKTVDMSDVLADPVVRFQMRHYIPLVIVWNILIPTWIPWYFFGEEFMYSFVICM-ARYTLSLNGTWLVNSAAH---IWGMKPYDSTIKPTESLSVSIIAFGEGWHNYHHIFPWDYKAAELGNYRVNFTTAFLDLMARIGWATELKTASEDMIKKRVLRTGDGTwyglsqlknnaddkgHHhhdhgdmLWGWGDTDMGQNDVKEILKFNR---
>A0A7U1H0S2	387	0.525	2.914E-116	25	334	357	9	321	322
-------------------------ILRGEEQqtltlrPprATPRKFQIVYPNLITFGYWHIAGLYGLYLCFTSAKWQTILFSYILLVLGELGITAGAHRLWAHKTYKAKLPLEILLMVLNSIAFQNSAIDWVRDHRLHHKYSDTDADPHNATRGFFYSHVGWLLVRKHPDVKKRGKELDLSDIYNNPVLRFQKKYAIPFIGAICFGLPTLIPVYCWGETWTNAWHI-TMLRYVTNLNVTFLVNSAAH---IWGNKPYDKKILPAQNIAVSIATGGEGFHNYHHVFPWDYRAAELGNNKLNLTTHFIDFFAWLGWAYDLKTVSNDMIKNRSLRTGDGS-DLWG----------------------
>A0A2G8K4C9	387	0.489	2.914E-116	0	329	357	0	321	325
MPPRNTDtDPVEDLLT---TDEAETSVRRD-EKPIVVP-TQIVWRNFFWLALLHVGSVYALFGVTWKCHWYTLIWALFLYIWGGLGVTAGSHRLWAHRTYQAKFPLRVFLALGQTSAFQNDIYEWCRDHRVHHKFSETDADPHNASRGFFFSHVGWLLVRKHPNVKVKGAGVDVSDLLKDPVVYLQNRYYIPLMFLLCFIVPTAVPVFYWGESAWNAFYVAGLLRYCLILNATWLVNSVAH---IWGMHPYDDQINPSENPLVSTFALGEGWHNYHHAFPSDYRTGEFGW-RINLTTMFIDVMAFVGQAYDRKLVSTDIVLKRAKRTGDGS---------------------------
>UPI0002658F70	387	0.504	2.914E-116	33	339	357	22	324	328
---------------------------------ADEYQLKFVWRNIALMAYLHIISIYGLYLFATKVMWLTVAWAYVLYFGSCLGITAGAHRLWAHRTYKAKLPLRIFLAFLQSLAFQNHIYEWARDHRVHHKYSETDADPHNAKRGFFFSHVGWLLVRKHPDVIEKGRKIDLSDLNADPVVMFQKKHYLKTVLFACFVFPTVVPWFLWGESLFHAFVVCALTRYCVALNVTWLVNSAAH---MWGDKPYDKNINPVENWGVSIGAIGEGWHNYHHTFPQDYKAAEV-PYTLNPTTFVIDVFAYFGLAYDRKSVSPETIRARKMRTGCEStnHEVY--ADKD-----------------
>A9YRX6	387	0.512	2.914E-116	25	338	357	9	325	337
-------------------------ILRGKEEPTLTWlvpqasprKYQIVYPNLFTFGYWHIAGLYGLYLCFTSAKWQTMIFSFILFVLAEIGVTAGAHRLWAHKTYKAKLPLQILLMILNSIAFQNSAIDWVRDHRLHHKFSDTDADPHNATRGFFYSHVGWLLVRKHPEVKRRGKELDMSDIYNNPVLRFQKNYAIPFIGAVCFGLPTLIPVYCWGETWSTAWHI-TMFRYVMNLNVTFLVNSAAH---IWGKKPYDKKILPAQNIAVSIATCGEGFHNYHHVFPWDYRAAELGNNSLNVTTKFIDFFAWIGWAYDLKTVSQDMIKHRALRTGDGS-NLWGLEDK------------------
>UPI001ED8BF94	387	0.493	2.914E-116	27	344	357	6	322	339
---------------------------DTRVDGSRPFRASFKWPDLCAQVLIHGGCLYGFYLIFASARVYTTIWAFFVLYASGFGITAGAHRLWSHRAYKAKWPLRLLLVFLFTITGQRHVHAWALDHRVHHKYSETDADPHNAKRGFMFAHVGWLVLSPHPDVVEKRSSIDMKDLDDDPILVWQKRLYIPLFALLAIGLPVWVPCALWNEKLVESLMVNFFFRFCVTLNIAFFVNSAAH---MWGNKPYDRSISPVENIAVSIAALGEGWHNYHHVFPWDYRTAELGNYSLNITTAFIDFFAWIGWAYDLKTVSSDMVQRRAKRTGDGsySHALWGWGDSDIPAED------------
>A0A7R8X3H6	387	0.473	2.914E-116	0	334	357	0	331	343
MAPNTKDTdilPTGRLYEFEPLPQESSVGAPLTDK---IYDKDIVWRNVILFIILHSMAPLGIYYIFARTMAATNLFFVALVLCSGFGITAGAHRLWAHRSYKAKWPLRLLLGFFNTIAFQNDIHEWSRDHRVHHKFSETDADPHNARRGFFFSHVGWLCVKKHQEVIARGKSVDCNDLLADPIVYYQRMFYLPLVLLCCFVFPTVTPVYFWGEDAWVAFCTCALARYCLVLNGTWLVNSAAH---IWGPHPYDKNISAVENLSVATLAFGEGWHNYHHTFPWDYKTSELGAYHVNFTALFIDFMAFLGLAYDLKSVPDEVVKQRVLRTGDGSHYRWG----------------------
>A0A834M566	387	0.492	2.914E-116	22	356	357	60	391	394
----------------------NEETKDNlrLKKEIEEFVPRIKWPDLLVQIYIHLGCLYGLFLCVWSARFYTTVFAFFTIIFSGFGITAGAHRLWSHRAYKATWPLRLLLVTLFTVTGQRHVYAWALDHRVHHKYSETDADPHNANRGFFFSHVGWLVLTPHPLVVEKRKMVDMSDLESDPILMWQKKLYPPLFLIFVILIPVSIPVYFWNETIWNSLWISFNARFSITLNIAFFVNSIAH---MWGQKPYDKYISPVENIAVSIAALGEGWHNYHHVFPWDYKTGELGN-AYNPSTTFIDFFAKIGWAYDLKSVSRKMIKRRAERSGDGS-YIWGYGDSDIEPEDLEELEKMTSERK
>UPI0015DF05D4	387	0.455	3.989E-116	26	350	357	18	338	340
--------------------------QDGKVNslPTHPKKWDIVWRELIIFTIFHITAVRGLYLFITVAKWQTCIFAFLLYIATTTSVTVGAHRLWSHKAFQAKLPLKVILLFFFTMAFQYSAVIWARLHRMHHKYLDTDADPHNAGRGFFFSHIGWMLIKKHPEY--RAHKVDISDLMQDPLLRFQHKHYWEVLFIAFFLVPTYVPT-LWGEQSSTAFYTCVCLRYVCGLHSIWLVNSAAH---MWGTKPYDKNIRAVETKIVSMLAAGEGFHNYHHTFPWDYRIAEFGDYSLNLGKLFIDTMAKIGWAYNLKSVPDELIEKRVKRTGDGTHPVWGWDDPDLPLEDKRMSIV------
>A0A5N5T683	387	0.517	3.989E-116	39	331	357	51	341	350
---------------------------------------KVSWRNVTLFVLLHIYSVYGLYLLFTACMWRTIAFTYLLYFLSAMGITMGAHRLWAHRSYKAKLPLRIFLAFCQTLAFQNSIFEWSRDHRVHHKFSETDADPHNAQRGFFFSHMGWLMYRKHPDVIKKGKTLDMSDLLNDPVVRFQMNYYVPLMVLACFVIPTFLPWYLWGETFINSLMVPTFLRYCVTLHVTWMVNSLAHW---IGSKPFDKDIYPSQNKLVATLALGEGWHNYHHVFPFDYRAAELGGViNFNATTDIIDFFAKIGQAYDLKTASKEMQENRAKRTGDGTHE-------------------------
>A0A667GZD8	387	0.480	3.989E-116	12	330	357	34	355	359
------------LEKPSPYLeeDIRPEIKDDIYDPSYKdpegprPKLQYVWRNIILMSLLHLGALYGI-ILVPTCKVYTWIWGFFYYVISALGITAGAHRLWSHRTYKARLPLRFFLIIANTMAFQNDVFEWARDHRAHHKFSETDADPHNSRRGFFFSHVGWLLVRKHPAVKEKGGLLDLSDLKAEKLVMFQRRYYKPGILLMCFILPTLVPWYFWGETFIHSLCVATFLRYAIVLNATWLVNSAAH---LYGYRPYDTTISPRENILVSLGAVGEGFHNYHHSFPYDYSASEYRW-HINFTTFFIDCMAFLGLAYDRKKVSKAAILARVKRTGDGSY--------------------------
>A0A1I8P7Q5	387	0.459	3.989E-116	5	350	357	16	358	360
-----TIESTGVLFEDEAETPDGGLDKNIEAFKSANKKLELVWQRVVFFVVTHVAGIYGAYLAVVLAKWQTNIFAFILTILSSLGITVGAHRLYAHRAFRAKLPLEVLILFFQTMAFQFSAYHWARDHRVHHKFSETDADPHNAKRGFLYAQIGWLLYRKQPEVTIKAKSIDFSDLKSNPLVMFQHRHYFILTLIICYIMPTMAAIYFWNETFSNALFVTAMLRWICVFHGINTINSFAH---LYGNKPYDKNYNPSENIIASILTVGEGWHNYHHVFPWDYKASELGHYALNWGTVFIDFFAKTGWAYDLKSVSPQMIKNRVHRTGDGSHPIWGWGDKDQGIEEIKSAII------
>A0A6B2E7R7	387	0.475	3.989E-116	24	344	357	38	365	374
------------------------EIKDEESStDYTDFKPEIRWPDLLVQIFLHSGALYGLYLLF-SIKLYSFIWFVALIYGSGFGITAGAHRLWSHKAYKAKWTLRVLLVFLFTIAGQRDAYTWAHDHRVHHKYSETDSDPHNAKRGFFFAHVGWLFLTPHPKVVEKRKLIDMSDLEADPIVMWQKQYYVPLFALLAIAMPVFVPWYFWQEDLWISFWTMFNLRFCTTLNIAFFVNSAAH---MWGQRPYDKSINPAENITVAVAALGEGWHNYHHVFPWDYKTGELGDYKFNPTTGFIDFFAKIGWAFERKFVSRDMIARRAARCGDGTHYLdseeahkdpvWGYGDKDIPSDD------------
>A0A1A9WAU5	387	0.481	3.989E-116	31	354	357	55	374	377
-------------------------------KRVDERKHEVVWRNVIIFIVMHASALYGVYHIF-HAKLFTIFFSIFLYSINMIAITAGCHRLWSHRSYKAKDPLRALLIFFNLTMYQLSAFHWARDHRIHHKFTDTDADPHNSTRGFFFCHIGWVLSVKFPEVVAKGKSLDLSDLYEDRILMFEDKYYFKLMPFLAFLLPTIIPMYMWNENFINSWCLAIALRMIFVWHSEWSINSVSH---MYGMRPYDKNINPTQNVGVSIFAFGEGWHNYHHAFPWDYKAAEWGDYSLNFATAFIDLCAKIGWAYDLKSVSPAMIEKRVKRTGDGTHAIWGWDDKNLSPECKQNAIVLNKK--
>A0A1B0FDB4	387	0.450	3.989E-116	0	344	357	4	350	402
MSPREnsvsNSSGTGVLFESDAD-TADGDLSADRSqlKKVEERKFKLVWRNIILLFLMHVLALYGVYLFIFHAKWPTRFFTLILYWMAMLSITAGSHRLWSHRSYKAKWPLRALFVFFNLTSLQHSCLHWARDHRVHHKFSDTDADPHNSSRGFFFSHVGWILIEKSPLVVAKGKSLDLSDLYADRILMFEHKYYFKLMPIIALVLPAIIPMYMWNESFINAFCVPVMLRLVILLNGQWSINSVTH---MFGWRPYDKNINPTQSVGVSIVCLGEGWHNYHHAFPWDYRAAEWGGSSVNLAAAFIELCAKIGWAYDLKTVSPEMIEKRVKRTGDGTHAIWGWDDDNDDDDD------------
>UPI00073D529E	386	0.503	5.462E-116	30	329	357	4	299	307
------------------------------EELKTEYKWNIIWTNVIFLLYIHICCIYGLFLSVTALNFYTIIFIIIAMYISGFGTTAGAHRLWSHKAYKAKWPMRLILMICQTMAFQNSIYDWVRNHRNHHKFTDTDADPHNAKRGFFFSHVGWLMLKKHPDVKIKGATIDMSDLKKDWLVVWQRRHYRILMPLFCFIIPTLIPIYFWGEGLRNAW-YANATRYVLSLNFTWLVNSAAH---IWGTKPYDSVISSTEIPVVSFFAIGEGWHNYHHVFPWDYKAAELGNYKLNLTTAVIDGFAKIGWAYDLKKTSQEMIEKRACRTGDGT---------------------------
>UPI001A9DE6E4	386	0.457	5.462E-116	0	331	357	0	327	335
MAPRT-----------ETTTITTTETRskvdgDDAGVPAvdpIRGKPeplEIIWINVFKILVIHLMALYGAYVAVTAAQWKTLLFTLFYVGCSGLSVTAGAHRLWSHRSYKAKLPLRTLLMLFNCMAGQNDIYDWVRDHRVHHKYSETDADPHNVNRGFFFAHVGWLMCRKHPEVTKKGKAIDCADVYNDPVVRFQMRYHIPMTILFCFIMPTMIPHRYWGEAKWNSFFVAAILRWVFQLNSTWLVNSAAH---IWGQKPYDKAISPSENWLVSVLAIGEGFHNYHHTFPWDYSTSELGW-RLNPSTMFIEAMEKIGWAYDLKKPTQEMIQQRVQRTGDGSHH-------------------------
>UPI001CF75D82	386	0.472	5.462E-116	18	345	357	24	345	359
------------------TALTKTENLDNKSKK-EEFRPKLRWPDLTVQIFIHVGCLYGLYLCLVSAKLYTTLFAFLTIYLSGFGITAGAHRLWSHRAYKAKWPLKILLLVLFTITGQRHVYVWALDHRVHHKYSETDADPHNAKRGFFFSHVGWLVLTPHPDVVEKRKAVDMSDLEADPLIMWHKKLYPVLFFLFVIFLPVFIPVYFWNETIWNSFWVNFNARFCITLNIAFFVNSVAH---MWGQKPYDRYISPVENLAVSLAALGEGWHNYHHVFPWDYRTGELGNS-YNPSTTFIDFFAKIGWAYDLKFASNSMIARRAQKSGDGSH-VWGYGDADIEKEDL-----------
>UPI00067BDD5B	386	0.438	5.462E-116	0	342	357	0	340	359
MPPQV--DPVvsGVLFESDTQTPDLGLAKDvSVLKNARPRKYEYVWFNILWFLYLHVASLYGVYLALTSAKWQTNVFAFAVHVMCAIGIGAGSHRLWTHRCFKAKTPLRILLMIWQTMGFQDCIFEWARDHRTHHKYADTDADPHNAERGLFYSHMGWLCCKKTPEVIEGGRRIDLTDLYADPVVMFQKKHYMKMMPILCFVVPTIIPVYFWGESWINAFFIPTILRYTIGINVVWSINSFAH---TFGYRPYDKSLNPRDNIGTWMICV-EGFHNYHHTFPWDYRATEYPLYNmLTPTIVFIEAMAKIGQAYDLKSVSPEIIRQRSYRTGDGTHHLWGWDDPEFTE--------------
>UPI001954679D	386	0.467	5.462E-116	0	353	357	0	350	363
MPPNGKDT-TGVLYEsDVETLDGglSSDLNTL--KTTDGRKLELVWFNIVLFVILHISSLYGVWLLLTAATWTTCLLFVPIVVVTILGISGGAHRLWAHRTFKANTRLKLIFLFLNTFAFQDAVYYWARDHRVHHKYTETDADPYNSQRGWFFAHMGWLCCRKHPEVVAKGKLIDLSDLEADPLIMFQKKYYLLLMPIIAFLLPTVVPMYLWGESLNVSWHVMALLRWCVSLNFIWAVNSSAH---MHGMRPYDKNICPVDQSFLIFFHVGEGYHNYHHVFPWDYKSAELGKYSQDVTTKLIDFMAYLGWAYDLKSVSLDLVKQRAQRTGDGSHPVWGWGDKDQREGDVDVTTISHQ---
>UPI00048E0C37	386	0.485	5.462E-116	20	330	357	63	374	378
--------------------DIRPEMKDDIYDPSYQdeegprPKLEFVWRNIILMALLHVGALYGI-TLVPTCKFRTWLWAFSYYVISVVGITAGAHRLWSHRSYKARLPLRFFLIIANTMAFQNDVFEWARDHRAHHKFSETDADPHNSRRGFFFSHVGWLLVRKHPAVKQKGALLDLSDLKAEKLVMFQRRYYKPAVLLMCFILPTLVPWYFWGETFRHSLYVATLLRYAVVLNATWLINSVAH---MYGYRPYDKNIDPRENVLVSLGAVGEGFHNYHHSFPYDYSASEYRW-HVNFTTFFIDCMAALGLAYDRKRASKATILARMKRTGDGSH--------------------------
>A0A336KSV0	386	0.426	5.462E-116	25	354	357	46	404	408
-------------------------IEDT-YKTSSEYKMHIRWFNVFIFLYLHISAIYGLYLLYTDAKWSTYAFTHVLMTFSGFGVTAGAHRLWAHKAYKARLPLRILLMIAHTTAHQNSLYAWVRDHRIHHKFTDTDADPYNAKRGFFFSHIGWLMVHKHHLVIEKGNVIDMDDMKQDPVVMFQKKYFIPLMILFCFFLPTFIPMYFFNESFIVAFHTATLFRYVWMLNSTWSVNSAAH---IWGMKPFNKISSSAENGYVAFFALGEGWHNYHHAFPWDYKTGELGKYGLNWSTAFIDFFAKIGWAYDLKTVSEEVIRNRALKTGDGSHEfckqekkldnckqnmdynhninsnnndksidnlIWGWDDPSISIQDKLSAVILKKE--
>A0A2R5LBV7	386	0.510	7.478E-116	39	332	357	21	310	317
---------------------------------------KIVWRNVILMGYLHLASIYGFYLIFTAAMWQTILAAYILYTLSGLGITAGSHRLWAHRSYKAKLPYRIMVMIFQSMAFQNDIFDWARDHRVHHKFSETPADPHDATRGFFFSHIGWLLVRKHPDVLAKGKSIDLSDLLADPVVRFQRKYYLPLMISICFILPTIGPWYFWGETLWNSFFVCALTRYCFTLNMTWLVNSAAH---MWGTRPYDDTINPRQNLFTIVGAHGEGFHNYHHTFPWDYRTSELGM-KINTTTAFINFFAWLGQVYDRKTVSHNVVTQRMQRTGDGSRGI------------------------
>T1I0V7	386	0.463	7.478E-116	22	349	357	18	344	347
----------------------SEEIKELSPEQKVPYVSRIRWPDLFAQIFIHAGAFYGLFLVFTSAQWATTLWTFFMIYSSGLGITAGAHRLWSHKSYKAKWPLRLLLAFLFTISGQRHIYVWALDHRVHHKYSETDADPHDARRGFWFSHVGWLFLTPHPEVVIKRAAVDMSDLDRDPIVVWQRRLYIPLFALLCVALPVWVPYYFWNETLVNSYFLAFHVRFATTLNIAYSVNSFAH---MYGNKPYDKNIMPTESIGVAIGALGEGWHNYHHVFPWDYKTSEFGSYKMNLTTGFIDLCARYKLATERKSASKEMVKRRALRTGDGSwHPgLWGYGDTDQPQEEIDEIE-------
>UPI001E662991	386	0.437	7.478E-116	0	342	357	0	340	358
MPPQAEPTPSGVVFESDTQTPDLGLAKDvSVLKKAAPKKYEYVWFNIFWFLFLHIGSAYGIYLGVTSAKWQTNVFAFLVHLMCAIGIGAGSHRLWTHRCYKAKTPLRVLLMIWQTMGFQDCIFEWARDHRTHHKYADTDADPHNAERGLFFSHMGWLCCKKSPEVIEGGRRIDVTDLYEDPVVMFQKKHYMKMMPILCFLLPTIIPVYFWGETWLNAFFIPTILRYTCGINVVWSVNSFSH---TFGYRPYDKSLNPRDNIGVWMICV-EGFHNYHHTFPWDYRATELPLYNmLTPTIVFIEAMAKIGQAYDLKSVSPEIVQKRTYRTGDGTHFLWGWDDPEFTE--------------
>A0A0K8TPL9	386	0.448	7.478E-116	21	344	357	43	376	386
---------------------ASNDLKDQ-TTPAvdideTEFKPQIRWLDLIVQVYIHLGCLYG-FLLLFTAKFYTILWFFGLIITSGFGITAGAHRLWSHKSYKARVPLRILLIFLFTIAGQRDAYTWALDHRVHHKYSESDADPHNAKRGFFFSHVGWLFLTPHPKVVQKRLIIDMSDLEQDKIVMWQKKYYVPLFALLVIGLPVSVPWYFWNESIWYSFWINFNCRFCITLNIAFFVNSVAH---MWGNKPYDRDISPVENLAVAMAALGEGWHNYHHVFPWDYKTGEFGSYMYNVTTGFIDFFAKLGWAYDRKTVSPQMVARRAAKCGDGTHFLseenahkdafWGYGDKDIPKED------------
>A0A7M7KJ62	386	0.518	7.478E-116	33	329	357	64	356	400
---------------------------------AGEFKAQIVWQNVFVFVLLHGAMLYGIYVALVHAMWRTWFFAFLIGQLAGLGVTAGAHRLWSHRAYKARLPLRIVLMLFNCLACQNDLYEWTRDHRVHHKYSETDADPHNVNRGFFFAHVGWLMCKKHPEVFRKGKAVDCSDLLQDPVIRFQRRWYVPLTTFMCFYMPTVVPYYLFGETYWNAFFVSTMTRYVFSLNFTWLVNSAAH---LWGNKPYDRHISPAENAFVSLVAIGEGFHNYHHTFPWDYRTSELGW-KINLTSMFIEAMAYIGQAYDLKTVPPAVVEKRKLRTGDGT---------------------------
>A0A7R8X8E6	386	0.462	7.478E-116	20	348	357	289	604	1242
--------------------TVDPEV---VEKR--VYEKQYVWRNIYIFSMFHIGAVYGLYLAFTRASWTTFVFGIIVGISSALGITAGAHRLWCHRAYKAKFPFRLLLAFLDTMDIQNSIYVWSRDHRVHHKFSETDADPHNAKRGFFFAHMGWLLVRKHPEVMRKGKTIDFSDLLEDPIVYYQRKFYVPLAILCCFVIPAATPWYFWGEDLWVAFWYCSIGRYILFLHGTFLVNSAAH---LWGQKPYDKNIGPVEQPIVGGLAFGEGWHNYHHVFPWDYKTSELPWYHVNLTTMLIDAAAYLGQAYDLKTVDPEVVEKRVKRTGDGSHF-----SKTELKEDIQET--------
>A0A482V9J3	385	0.531	1.024E-115	40	326	357	2	286	288
----------------------------------------IVWRNVVIFLLYHLIALQGVYYVVSlTVIWKTLLWSLLLTACAGQGITAGVHRLWAHRSYKARLPLRLLLCFFQTISFQNSIYEWARDHRAHHKFTDTDADPHNSTRGFFFSHMGWLMVRKHPAVITKGRMVDMSDLEADPVVRFQKKYYPILAPLLCFVMPTMVPWYFWNEELYVAFCVAGMLRYLISLHFTWLVNSAAH---LWGYKPYDRYIKPSENGLVSTLTFGEGWHNYHHVFPWDYKAAELDNYNGNLTTGFIDFMNKIGWAYELKTAPPEMILKRMQRTG------------------------------
>A0A834VCQ6	385	0.488	1.024E-115	0	336	357	0	327	341
MPPFLKNDTNEFADDDlSESKPSLTEEKESIEER-QPYRVQIVWRNVILMSIIHLYALYGLYLCFTAAKWQTLVAAFILYILSGLGITAGSHRLWSHRAYKARLPLRIFLAFLQTMAFQNHIYEWARDHRVHHKYSETDADPHNSNRGFFFAHVGWLLCRKHPDVIKKGSLINLDDLLRDPIVALQRKYYLPLVVLICFIIPTLLPT-LWGETLWNAFFICAAFRYVWTLNMTWLVNSAAHF---WGRHPYDNTIKPAENLFTVYGAVGEGFHNYHHVFPWDYRASELGF-RFNLTTIFIDLMAALGQAYDLKQVSTEMVISRKHRTGD----IYQYG--------------------
>UPI0010FB351B	385	0.449	1.024E-115	0	352	357	0	359	364
MSPDEEKTPP-MMDICSPTLekrqtTSSNNIqkddevlKDDESTAKVAYVPKIKWLDLGAQIFIHGGFLYGLYLVFAQAKLLTSIWAFVTIYTSGFGITAGVHRLWSHKAYKAKWPLRLLLVFLFTITGQKDVYTWALDHRVHHKYSETDGDPHDVRRGFFFAHVGWLFTTPHPDVVAKRKAIDMSDLEADSIVMWQKRLYIPLFALLTIGLPVFIPCYFWSESLWISFWVNFNFRFCINLNIAFCVNSVAH---MWGQKPYDKNISPVENFAVSIASLGEGYHNYHHVFPWDYKTSELGDYPFNLTTGFIDAFARIGWAYDRKYVLPEMIYRRAHRCGDGSH-VWGYGDIDISKDDQAELDMMN----
>UPI00193DD379	385	0.433	1.024E-115	0	351	357	0	369	373
MSPNEERIPPT-MCpktemDCDVTLRknrlangetvnnheTTTEKNDDLAVE-TEYVPRIKWLDLSAQIFIHGGCLYGLYLVLTqavltQAKLLTTLWVFVTIYTSGFGITAGVHRLWSHKAYKAKWPLRLFLAFLFTITGQKDLYTWALDHRVHHKYSETDADPHDVRRGFFFAHVGWLFITPHPDVVAKRKAVDVSDLEADPIVMWQRRLYIPLFVLLTILLPVGIPCYFWSESLWISFWVNFNFRFSINLNIAFSVNSVAH---MWGQKPYDKNISPVENIAVSIAALGEGYHNYHHVFPWDYKTSELGNYPFNLSTGFIDAFARIGWAYDLKSVSPNMIRRRADRCGDGSH-IWGYGDADISQEDQAELDVM-----
>A0A023ERD9	385	0.454	1.024E-115	20	351	357	52	391	394
--------------------DNNNQIEPKPNASSEEFRSQIRWPDFFAQLFLHLGGLIGLWYLVTlQTKLYTALWTLALVWASGLGITAGAHRLWSHKSYKAKWPLRLLLMFLFTICGQRDAYTWAHDHRVHHKYSETDADPHNAKRGFFFAHVGWVFLTPHPEVVAKRKIIDMSDLEADPIVMWQKRYYIPLFALLAIGIPVFIPYYYWSENFWIAFWVCFTLRFITTLNIAFFVNSVAH---MFGNRPYDKNISPVENLSVAIAAMGEGWHNYHHVFPWDYKTGELGSYMFNVTTGFIDAFARLGLAYDRKSVSPQIIERRAAKYGDGTrfltdeyaHkdPVWGFGDEDISKDDLEDIELL-----
>A0A6P7G106	385	0.437	1.024E-115	0	352	357	34	407	413
MADATSAEPVQIIQT-KESLQqsyqtYQQQVKQSASRKAPKYKWEIVWRNVLAFVLLHSVGTYGIYcMLLGRVKIFTIAFNILFAVFAGLGVTAGAHRLWAHRTYKAKFPLRLLLAFFHTAALQNDIHEWVRDHRVHHKFTDTDADPHNASRGFFFSHIGWLMLRKHKDVLEKGKTVDMSDVESDPVVMFQKKYYVFLVTMLTFLVPAHIPWYFWKENYLLAW-YMCIFRYALSLNITWLVNSAAH---IWGTKPYDNTIGPTENKYVSALGFGEGWHNYHHTFPWDYKAAELGDYKLNYTTAVLDFMSRIGQAYDLKTASMEMVKKRVARTGDGSwtngkvegesnkdHHhhtheecVWGWGDKDMDEEEIRDVREFN----
>A0A1I8PJQ5	385	0.440	1.024E-115	22	352	357	111	449	450
----------------------TKEIQEAIENEvqAKEFKPEIKWLDLVAQLYLHLGAVYGFYLLF-SAKSQTWMWLVLAVWVSGIGITAGAHRLWSHKSYNASLPLRILLIFLFTIAGQRDAYTWALDHRIHHKFSETEADPHNAKRGFWFAHVGWLFLTPHPKVAEKRKVIDMSDLENDAVVMFQRKWFIPMFSIISIGLPVLVPWHFWGESLWRSFWICFNLRFTATLNAAFFVNSVAH---MWGSKPYDKNISPVESRLVSFMALGEGWHNYHHVFPWDYKTGEFGSYKLNITTAFIDFCAKLGLAKGLKSVSPDMVKRRAMKCGDGSrfltdeyaHKdaVWGYGDRDIPKDDLQELKGMN----
>UPI001304098A	385	0.464	1.402E-115	23	352	357	37	368	369
-----------------------PETEDFltvdetYRSSRTEYVPRLMWPDLIAQTFIHGGGIYGLWLMFTEAKLLTSLWAFVTIYTSAFGITAGAHRLWAHKAYKAKWPLRLLLVFLFTISGQRHVYAWALDHRVHHKYSETNADPHNAKRGFFFAHVGWLFTTPHPDVIAKRKSIDMSDLEADPIIMWQKRLYIPLFFLLTIALPVSVPCYFWSESLSTSFWVNFNFRFCVTLNVAFCVNSVAH---MWGHKPYDKHISPVENTVVSIAALGEGWHNFHHVFPWDYKTGELGNYSYNLTTGFIDTFANIGWAFDRKYVSPGMIRRRANRTGDGSH-IWGYGDVDIPVEDLQELKQMN----
>C3ZRD7	385	0.464	1.919E-115	0	333	357	0	316	325
MAPRNDFGPPvhmEVTKDlPSPTA------QDGKAPP-----TQIVWRNVVIMSLLHMGAIFGLFLL-PSAHPYTLMWAVICYSLSALGVTAGAHRLWAHRSYKARLPLRIFLAIINCMSLQNDIYDWSRDHRVHHKYSETPADPHNAKRGFFFAHIGWLLVRKHPDVITKGKQIDLTDVLNDPVVKVQRKLYAPAAVLMCFIIPTLVP-SLWGESLVTAFFI-SVLRYVLALNATWLVNSAAH---MWGNKPYDKFINPSQNFPVAVLAMGEGWHNYHHTFPYDYATSELGW-KVNPTTVFIDFMARLGLAYDRKKVSPNVIRARVSRTGDGT---W-----------------------
>UPI001D099472	385	0.453	1.919E-115	0	352	357	0	338	340
MSP----SPLQ----DEYVLHKSE------YEPDRQYKRKYRWDYIIFFIIFHIQAIYGIYLMITSAKLLTTAFAFVLYLVALFSATAGSHRLWSHRAYKAKWQLKLLLVIFQTIAFQETLYRWILYHRLHHKYTDTNADPHNSKRGFFFSQIGWLMIEAHPDQIEKRKTIDMSDIKSDPFVRFQIRYYYrMLFLFFAF-LPTVIPWYFWNETLTNSWFVAVPLRYLFSLHITFFVNSWAHF---WGNQPYDIGTTGRETLFLSIITLGEGWHNYHHTFPWDYRASEFGGGRINVTTFVLkNIFGKIGWAYDFKTVSDDMIQKRIERTGDGSYSpsIWGWGDRDQTEENKSFATIEN----
>T1GWE7	385	0.456	1.919E-115	25	351	357	13	355	356
-------------------------IKKGntPKKPNKWFQTDIVWRNVIIFILLHSLSLYAAHYLNTlGLKgLMIYLFGHVFGTFCGMGVTAGAHRLWSHRAYKARFPMRVALMILQTIAFQNCIYEWCRDHRTHHKFADTDADPHNSKRGFFFSHMGWLMLKKHPDVKAKGKLVDLSDLEKDPVVMFQKKYYLIMMPLLAFVFPTVLSHHLFGMTYWYSFVTVGILRYVMSLHYTWLINSAAH---MVGNRPFDENVSATDSLTISVIACGEGWHNYHHVFPWDYKAAELGGFGTNFTSWLIDQCAKVGLAYDLKTASEEIIKKRIQRTGDGSHPkvcrkekdessedvmVWGWDDKDMDESEKKLATKI-----
>UPI001B34EB34	385	0.495	1.919E-115	20	330	357	44	355	359
--------------------DIRPEFKDDIYDPSYQdeegprPKLQYVWRNIILMALLHIGALYGI-TLVPSCKFHTWLWGIFYYLVSALGITAGAHRLWSHRTYKARLPLRLFLIVANTMAFQNDVFEWARDHRAHHKFSETDADPHNSRRGFFFSHVGWLLVRKHPAVKEKGGLLDLSDLKAEKLVMFQRRYYKPAVLLMCFILPTFVPWYFWGETFRHSLYVATFLRYALVLNATWLVNSAAH---MYGYRPYDKNIQSRENILVSLGAVGEGFHNYHHSFPYDYSTSEYRW-HLNFTTFFIDCMAALGLAYDRKKVSKAAVLARIKRTGDGSH--------------------------
>A0A2Y9D8R5	385	0.493	1.919E-115	23	330	357	47	355	359
-----------------------PEMKDDIYDPTYKdkegprPKTEYVWRNIILMFLLHLGALYGI-ILFPTGQFYTWLWVFFYYMMSALGITAGAHRLWSHRTYKARLPLRVFLIICNTMAFQNDVYEWARDHRAHHKFSETDADPHNSRRGFFFSHVGWLLVRKHPAVKEKGSLLDLSDLKAEKVVMFQRKYYKPAILLMCFIVPTLVPWYFWGETFQHSLFLATLLRYTMVLNVTWLVNSAAH---LYGYRPYDKNISPRENILVSLGAVGEGFHNYHHSFPYDYSTSEYRW-HVNFTTFFIDCMAALGLAYDRKKVSKAAIQARIKRTGDGSY--------------------------
>UPI00143D6216	385	0.458	1.919E-115	28	354	357	26	368	370
----------------------------DLEKPkneTKEYKMQVVWNRIAILIYLHLAGFYGMYLMCTKSHILSPFLMYGFVILTGLGTGAGCHRLWSHRAYKAKLPMRIIMMCLQTIGYQGHIYGWVRDHRVHHKFVDTDADPHNSKRGFFFSHMGWLMVKKHPEVRRKGATVDLSDLKKDPVVMFQKKYYAPMVALFCFGIPAATVHYLFGEPWFDAYHLA-CAKFLWSTHLTWLINSGAH---MWGARPYDKTMTARNNLALAVAVVGEGWHNYHHVFPWDYKSSELGNYKTNTPTAFIDFFAWLGLAYDLKTVPTAMINKRAARTGDGTrvsaffdndhqrkeHEadnVWGWDDKDMAEEDKKEALILNKE--
>UPI001CA93302	385	0.491	1.919E-115	30	330	357	73	368	371
------------------------------EKEGPKPARRYVWRNIILMSLLHLGALYGLW-LIPAAKPVTLVWGFLCFLLSALGITAGAHRIWSHRSYKASLPLRIFLAIANSMAFQNDIYEWARDHRVHHKFSETDADPHNATRGFFFSHVGWLLVRKHPDVIEKGRKLDLSDLKADKVVMFQRRFYKLSVVVMCFLFPTLVPWCFWGESLRNSFFLSAILRYVLVLNATWLVNSAAH---MFGNRPYDRNINPRENRLVTFGALGEGFHNYHHTFPYDYSTSEFGW-HYNFTTAFIDLMCLLGLASDRKKVSKETILARKTRTGDGSH--------------------------
>UPI00077FD8C3	384	0.461	2.628E-115	0	339	357	0	319	323
MAPNVVS--TSVQEEHHEH---EPETKPL--EP-----VQIVWRNVFLFIGLHAAAIYGLYLVIAHATLTSWFYGVFLSFANGLGITAGAHRLWTHRSYKAKLPLRIFLAFCNCLALQNDIYEWSRDHRVHHKFAETNADPHNVNRGFFFAHMGWLMAKKQKDVIEKGKTVDISDIWADPVVRFQHRFYVPLAAICCFVIPSAIPYYCWNEDWYASVFGAGFLRYVLCLHFTWFVNSAAH---LWGNKPYDKYISATESKWVSAFAIGEGFHNYHHTFPWDYATSELG-YKYNFTTFFIDCMAYIGQAYDLKTTNPESIHQRKIRTGDGSYFI----DKD-----------------
>UPI00189B8600	384	0.469	2.628E-115	0	330	357	0	329	343
MAPRtetativATEARSKVDLEPAST--NEEEIMTQMSpKPEV---MQIIWINVFKILVIHLMALYGLYVAVFEAKWMTLHFTVFYVVCSGLSVTAGAHRLWSHRAYKAKLPLRIILMLFNCMAGQNDIYDWVRDHRVHHKYSETDADPHNVNRGFFFAHVGWLMCHKHPEVTRKGKAIDCSDVANDPVVKFQTRYHIPMTILFCFIVPTVVPYRFWGESRWNAFFVAAILRWVFQLNSTWLVNSAAH---IWGQKPYDKNISPAENLFVSFLAIGEGFHNYHHTFPWDYSTSELGW-KLNISTMFIDLMAKIGWAYDLRQPTREMIDQRIARTGDGSH--------------------------
>UPI0018F2915E	384	0.513	2.628E-115	29	330	357	63	359	363
-----------------------------REKEGPKPKVIYVWRNIILMSLLHLGALYGI-ALIPSAHLYTLLWVIGFYSISALGITAGAHRLWSHRTYKARLPLRIFLTFANTMAFQNDIYEWARDHRVHHKFSETDADPHNARRGFFFSHVGWLLVRKHPDVIEKGRLLDLSDLKADKLVMFQRRYYKPAVLFMCFIMPTLVPWYFWGESLKHSFFVASLLRYACVLNATWLVNSAAH---LYGSRPYDKNINPRENILVSLGAIGEGFHNYHHTFPYDYSTSEYRW-HINITTFFIDFMCFLGLAYDRKKVSKEVILARCSRTGDGSH--------------------------
>A0A1B0AII8	384	0.461	2.628E-115	0	341	357	0	343	373
MSPREnalsNSSGTGVLFEsdaDTVDGTLSADISQLKKVEERKFK--LVWRNIIVLSLTHVLAVYGVYLFFFHAKWPTRFFTIILYWMAMLAITAGAHRLWAHRSYKAKWPLRALFIIFHLTSFQLSCFHWARDHRVHHKFSDTDADPHNSSRGFFFSHMGWLLTEKSPLVVAKGKSLDLSDLYADRMLMFEHKHYFKLVPIFAFVLPAIIPMYMWNESFINTVCVPVMLRLVVLLNAQSCINSVAH---MFGWRSYDKNINPTQNFGLSILCLGEGWHNYHHAFPWDYKAAEWGGSSSNVAAAFIELCAKMGWAYDLKTVSAEMIEKRVKRTGDGTHAIWGWGDKDLT---------------
>A0A8J6HB38	384	0.430	2.628E-115	31	352	357	12	347	922
-------------------------------QETTKYEWKLIWRNIILYTIMHVTGFYGLYLAVVSAQWKTILWTWIMLACALLGVTAGSHRLWCHKSYKAKLPLKIMLAIFHTLSLQNHIYDWARDHRVHHKYVDTDSDPHNSRRGFIFSHMGWLFIEQLPTVKEKLRGIDMSDLEADPVVMIQKKYYhLVWAPLIGFILPALVPWYYWNESFESSFYIASMLRYTLCTNISFLINSVAH---VYGTRPYDKNIRPTDGLVMALLTGGEGWHNYHHTFPWDYKTGEFGKYRTNSTSAFLDFMAGIGWAYELKSVSEEMIMKRVSRTGDGTrkfdkivdhgdHHhgdnlTWGWGDKDMKSEEYSFVDIKN----
>A0A3Q1GXL0	384	0.473	3.598E-115	19	330	357	5	314	318
-------------------LQTSSDDSfDHAYKEKEGPKPPmvIVWRNVILMSLLHLGALYGIF-LIPSASPLTLVFSVLCFVISGLGITAGVHRLWSHRSYKASLPLRLFLAIANSMAFQNDIFEWARDHRVHHKYSETDADPHNACRGFFFAHIGWLLVRKHPDVIEKGRKLDLADLYADKVVMFQRKYYKPSVLLMCFFVPTIVPWLLWGESLWVSYFIPGLLRYTMVLNASWLVNSAAH---MWGNRPYDKNISPRENAFVTFSAIGEGFHNYHHTFPFDYATSEFGW-KLNITTCFIDLMCFLGLARDRKKVSREMVLSRIQRTGDGSH--------------------------
>A0A6I9KNY7	384	0.491	3.598E-115	22	329	357	25	328	330
----------------------TSEDDSGQERPdARRQRQNIVWRNVVLMCLLHLGAVYAL-VLIPKAKPLTLLWAYFCFLLTALGVTAGAHRLWSHRSYQAKLPLRIFLAAANSMAFQNDIFEWSRDHRVHHKYSETDADPHNARRGFFFSHIGWLFVRKHRDVIEKGRKLDVTDLLADPVVQFQRKYYKISVVLMCFVIPTLVPWYIWGETLWNSYFLASILRYTISLNVTWLVNSAAH---MYGNRPYDKHISPRQNPLVTLGAIGEGFHNYHHTFPYDYSASEFGL-NFNPTTWFIDIMCWLGLATDRKRATQSIIKARKARTGDGS---------------------------
>Q9NB26	384	0.484	3.598E-115	0	339	357	0	334	338
MA--QSYQSTTVLsEEKELTLQ-------HLVPQASPRKYQIVYPNLITFGYWHIAGLYGLYLCFTSAKWATILFSYILFVLAEIGITAGAHRLWAHKTYKAKLPLEILLMVFNSIAFQNSAIDWVRDHRLHHKYSDTDADPHNASRGFFYSHVGWLLVRKHPEVKKRGKELNMSDIYNNPVLRFQKKYAIPFIGAVCFALPTMIPVYFWGETWSNAWHI-TMLRYIMNLNVTFLVNSAAH---IWGNKPYDAKILPAQNVAVSVATGGEGFHNYHHVFPWDYRAAELGNNSLNLTTKFIDLFAAIGWAYDLKTVSEDMIKQRIKRTGDGT-DLWGheqncdevWDVKD-----------------
>A0A8D2CRF4	384	0.507	3.598E-115	20	330	357	43	354	358
--------------------DIRPEMKDDifdsSYQDAEGPRPklEYVWRNIILMGLLHLAALYGV-ILTPTSKFYTLLWAYVCYLISGLGITAGAHRLWSHRTYKARLPLRLFLIIANTMAFQNDVYEWARDHRAHHKFSETDADPHNSRRGFFFSHVGWLLVRKHPAVKEKGATLDLSDLRAEKLVMFQRRYYKPAILLTCFVLPTLVPWYCWGETFTHSLYIASFLRYAIVLNATWLVNSAAH---LYGYRPYDKNIDSRENILVSLGAVGEGFHNYHHTFPYDYSASEYRW-HINFTTFFIDCMAALGLAYDRKKVSKAAILARIKRTGDGSH--------------------------
>H0WKU4	384	0.504	3.598E-115	20	330	357	44	355	359
--------------------DIRPEMKDDIHDPtyqdeeGPKPKLQYVWRNIILMGLLHLGALYGI-TLIPSCKLYTWLWGLFYYFVSALGITAGAHRLWSHRTYKARLPLRFFLIIANTMAFQNDVYEWARDHRAHHKFSETDADPHNSRRGFFFSHVGWLLVRKHPAVKEKGGMLDLSDLKAEKLVMFQRRYYKPAVVFMCFILPTVVPWYFWGETFMHSLYVATFLRYAVVLNATWLVNSAAH---LYGYRPYDKNINPRENILVSLGAVGEGFHNYHHTFPYDYSASEYRW-HINLTTFFIDFMALLGQAYDRKKVSKAAILARIKRTGDGSY--------------------------
>A0A8B7QTP2	384	0.504	3.598E-115	20	330	357	44	355	359
--------------------DIRPEIKDDIYDPtykdkeGPKPKNEYVWRNIILMSLLHLGALYGIILVPTS-QVYTWLWALFYYVVSALGITAGAHRLWSHRTYKARLPLRFFLIVANTMAFQNDVFEWSRDHRVHHKFSETDADPHNARRGFFFSHVGWLLVRKHPAVKEKGALLDLSDLKAEKLVMFQRRYYKPAVLFMCFILPTLVPWYFWGETFRHSLYVATFLRYAIVLNATWLVNSAAH---LYGHRPYDKTINPRENVLVSLGAIGEGFHNYHHSFPFDYSASEYRW-HINLTTFFIDCMAALGLAYDRKKVSKEAVLARAKRTGDGSY--------------------------
>A0A6J2LMT9	384	0.492	3.598E-115	20	330	357	44	355	359
--------------------DIRPEMKDDIHDPSYKdpegPKPKLvyVWRNIILMGLLHLGALYGI-TLVPTCKVYTWLWGVFYYMISALGITAGAHRLWSHRSYKARLPLRLFLIIANTMAFQNDAYEWARDHRAHHKFSETDADPHNARRGFFFSHVGWLLVRKHPAVKEKGGSLDLSDLKAEKLVMFQRRYYKPAVLVMCFIMPTLVPWYFWGETFQHSLCVATLLRYAIVLNATWLVNSAAH---LYGYRPYDKTINPRENLLVSLGAVGEGFHNYHHTFPYDYSASEYRW-HINFTTFFIDCMAALGLAYDRKKVSKEAVLARVKRTGDGSY--------------------------
>A0A7J7VCB6	384	0.500	3.598E-115	15	330	357	46	360	364
---------------PEE--DIRPEMKDDIFDPSYKdkegprPKLEYVWRNIILMSLLHLGALYGI-ILIPTCKVYTWLWGFAYYIISALGITAGAHRLWSHRSYKARLPLRIFLIIANTMAFQNDAYEWARDHRVHHKFSETDADPHNARRGFFFSHVGWLLVRKHPAVKEKGGLLDLSDLKAEKLLMFQRRHYKPAVLLMCFILPTLVPWYFWGETFKHSLYVATFLRYAIVLNATWLVNSAAH---LYGYRPYDKNINPRENILVSLGAVGEGFHNYHHSFPYDYSTSEYRW-HINLTTFFIDCMAALGLAYDRKKVSKAAVLAKIKRTGDGSY--------------------------
>A0A1I8MPF5	384	0.449	3.598E-115	26	351	357	110	439	441
--------------------------KDAIATE--EYKPKIRWPDLGAQLFLHSGAVYGLYLLF-SAKLYTFAWLIITIWISGIGITAGAHRLWSHKSYNASLPLRIVLMFLFTIAGQRDAYTWALDHRIHHKFSETEADPHNAKRGFWFSHVGWLFLTPHPKVAEKRKVIDMSDLENDKVVMFQKKWYIPLFAVISIGMPVLTPWYFWGETLWKSFWICFTLRFTLTLNAAFFVNSVAH---MFGSKPYDKNISPTESPFVAFVALGEGWHNYHHVFPWDYKTGEFGSYRLNITTGFIDLCAKYGLASGRKSVSPDMVKRRAQKCGDGSrfltdefaHKdaVWGFGDKDIPKDDLQELAKM-----
>A0A7R9IL66	384	0.445	3.598E-115	17	352	357	93	426	473
-----------------HSPKSAPSACAVSPEPqFPEWKPEIIWLNTISITLLHLAAVYAVLTAAFQVLLPTYVWGFFLGGVGGFGVTAGVHRLWTHRAYKAKTPLRVILAICFSVAGQNTIFDWVRDHRVHHKFSETNADPHNSNRGFFFAHVGWLMTRKHPEVIRRGQQLDMSDVINDPVVAFHHKYFTSLKLLFCFFLPIMIPPFLWGESWYNSIMAIGVVRYVLSLNFTWLVNSAAH---LWGYKPYDKRINPAENRMVALVAMGEGWHNYHHVFPWDYKAAELGDYSLNVTTFFLDLFAKIGWAYDLKCPSQELVRRVIERNGDGSHPEWGCHPKEVPEEEDQLMVVKN----
>A0A8C4T1Q4	383	0.500	4.926E-115	29	330	357	37	333	337
-----------------------------REKEGPKPARRIVWRNVILMSLLHLGSLYGL-TLLFSASAATLAWAFLCYWISALGVTAGAHRLWSHRSYKAAFPLRVFLAVANSMAFQNDIYEWARDHRAHHKYSETDADPHNASRGFFFSHIGWLLVRKHPDVIEKGSKLELSDLKADKVVMFQRRYYKLSVILMCFTIPTIIPWYFWGESLWISYFVPGLLRYTLVLNATWLVNSAAH---MWGNRPYDKNISPRENRFVTFSAIGEGFHNYHHTFPYDYSASEFGW-KVNLTTCFIDFMCFLGLANDPKKVPKELVQARVQRTGDGSH--------------------------
>A0A7D5UMJ6	383	0.475	4.926E-115	0	342	357	0	328	338
MAPN-TEKNNAVLQE-------VNGLEKLVAPQAAPRKFDIVYQNLITFGYWHVAAIYGIFLCFTSAKWATILFAFFLFVVATIGLTAGAHRLWSHKSYKAKLPLQIILMVMNSIAFQNTATNWVRDHRLHHKFSDTDADPHNATRGLFYSHVGWLLVKKHPEVKKRGKLIDMSDIYDNPVLRFQAKYAVPFIGAVCFVLPTLIPMYFWGESLNNAWHI-NMLRYVCNLNVTFLVASAAH---SWGYKPYDKNILPTDKVATFIVTLGEGFHNYHHVFPWDYRSAELGNT-FNPTTKFIDFFARIGWAYDLKTVSDELIRSRVKLTGDGT-NLWGWDDEDMAE--------------
>UPI0003290523	383	0.504	4.926E-115	20	330	357	42	353	357
--------------------DIRPEMKDDIYDPSYKdkegprPKLQYVWRNIILMSLLHVGALYGL-MLLPSCQIYTCLWAFVHYFLSALGITAGAHRLWSHRTYKARLPLRVFLVIANTMAFQNDIYEWARDHRVHHKFSETDADPHNSRRGFFFSHVGWLLVRKHPAVKEKGGLLDLSDLKAEKMVMFQRRYYKVGIMLMCFILPTLVPYYFWGESFQHSLFVATLLRYAVVLNATWLVNSAAH---LYGYRPYDKNIGPRENILVSLGAVGEGFHNYHHTFPYDYSTSEYRW-HFNITTLFIDCMAAIGLAYDRKKVSKSTILARIKRTGDGSY--------------------------
>UPI001E1B2FA5	383	0.493	4.926E-115	17	330	357	38	354	358
-----------------HHLeeDIRPEMKEDIYDPSYQdakgppPKLEYVWRNIILMALLHVGALYGI-TLVPSCKYHTWIWAYFCYVFSALGITAGAHRLWSHRTYKARLPLRVFLILANTMAFQNDVYEWARDHRAHHKFSDTHADPHNSRRGFFFSHVGWLLVRKHPAVKEKGALLDMSDLKAEKLVMFQRRYYIPGLLLMCFILPTLVPWYFWGETFQHSLFVATFLRYAVVLNATWLVNSAAH---LYGYRPYDKNIQSRENILVSMGAVGEGFHNYHHAFPYDYSASEYRW-HINFTTFFIDCMAAIGLAYDRKKVSKASILARIKRTGDGSH--------------------------
>A0A437B5E2	383	0.436	4.926E-115	0	356	357	7	362	365
MPPQVDPIPSGVVFETETQtpdLGLASDVSKL--KQAAQKKYEYVYFNIVWFLFLHTVSLYGLYLAFTSAKWQTNLFACAMHLACAIGVGAGSHRLWTHRGYKARTPLRILLMIWQTAAFQDCIFEWARDHRTHHKYADTDADPHNSVRGLFFSHCGWLCCKKSPEVIEGGKRIDVTDLYEDPVVMFQKKHYMKMMPILCFVLPTVIPVYFWGETWMNAFCIPTILRYTFGINVVWSINSFAH---HYGFRPYDKSLNPRDNVAIWLFCL-EGFHNYHHAFPWDYRATEHSFYNmLTPTVVFIDLMAKIGQAYDLKSVSPNIIKQRAHRTGDGTHNLWGWDDPEFTEKLKTQYSIIsNAEKK
>UPI0005F51E87	383	0.478	4.926E-115	31	354	357	44	378	382
-------------------------------QP--KYEWKIIWKNVIALAYLHIVALYTWYLVLTmEIQIRTFIYYYAVGYLSGIGITAGVHRLWCHRSYKAKWPMRVILMVLQTIAFQKHIYDWVREHRVHHKFTDTDADPHNSKRGFFFSHVGWLMVRKHPDVISKGATIDMSDLEKDPIVVFQRRYYAVLMPLLCFVLPMLVPIYFWNEKPIYAW-YGAVCKYVTVLNGTWLVNSAAH---MWGTKPYDTSISATDYSFFGFSAFGEMSHNYHHVFPWDYKAAELGFNSRNITCGFIDFFAWLGWAYDLKTARHDLVKKRAARTGDGSIYertgdyndelhtqekmTWGWNDADMSFEDKQAAEILNKE--
>A0A6P7FU30	383	0.433	4.926E-115	13	355	357	35	391	392
-------------YQPTQTTQAKPAKK---EKSDGS---EIVWLNVMVFILLHSAALYGLWLMLSlQTSWKTFVFSAIYLSFASTGVTGGAHRLWAHRAYKAKLPFRIWLMLGQTAALQNDIYEWVRDHRVHHKFTDTNADPHNSTRGFFFCHVGWLMMKKHEDVKVKGKTIDMSDVAADPVVRWQRKYYIPLVTLLTFLLPTYVPYYFWKEDFMMSFFV-CIFRFVLQLNGTWCVNSAAH---LWGYKPYDGSINPVENRFVSAIGFGEGWHNYHHTFPWDYKAAELGNYKMNYTTALLDFMAHIGQAYDLKTVSAEMIRKRAHRTGDGTWKdgkidinagveknldknqfyddcVWGWDDKDMTEDVRKDANIKNKQS-
>A0A154PF36	383	0.580	6.744E-115	73	356	357	0	282	286
-------------------------------------------------------------------------WfaAFFLYIGSFLGITAGAHRLWSHRSYKATWPLQLLLMILNTIAYEDAAMDWARDHRVHHKYSETNADPHNAKRGFFFSHIGWLLCRKHPDLIEKGKGIDISDLKNNSILTFQKRYYRILMPLLCFIMPTVVPVAYWGESWTNAFFVSGLLRYIITVNCTWLINSVAH---LIGNRPYDRNINPSENKMVSMLAAGEGWHNYHHVFPWDYKAAELGDYKYNITTGFIDLCAMLGLAYDLKVVPKHSVQKRVQRTGDGSHDVWGWGDKDQTQEDRDQTVVMHSQNK
>E2AX07	383	0.527	6.744E-115	31	324	357	14	303	310
-------------------------------QRTIDYKWEIVWRNVIIFIYIHLSCLYGLYLTLFYAKLWTFIWHFAIGIISGIGVTAGAHRLWCHRSYKAKWPMRFILMIFQTTAFQNHIYEWVRDHRVHHKFTDTDADPYNACRGFFFSHIGWLMVRKHSDVIRKGATIDMSDLDQDPLVVFQKKWYLYLMSFCCFIVPTVIPWWTWGENLWFAWHIAV-ARYCINLNITWSVNSAAH---IWGVKPYDKSITSTDNASVSFITFGEGWHNYHHVFPCDYKAAEFGNYKLNFTTALIDFCAYLGLAYDLKTASADMVKKRILR--------------------------------
>UPI000C6CACBE	383	0.470	6.744E-115	0	326	357	0	308	313
MAPNAQS---TVTETVTPPKRATP-----------KQELNIVWRNVILFAFLHIGALYGFTLIFTSAKWQTILFVIIFGYASVLGVTGGAHRLWSHRSYKAKWPVRALLMILQTMAIQNHIYEWCRDHRLHHKYSETDADPHNATRGFFFSHMGWLMVKKHPEVKQKGKAIDLSDLLKDPLVVFQRKHYFPLVILVSIVIPTMIPVLLWGENYWNSLFTVFFTRYVLSLHGTWLVNSAAH---MWGNRPYDVTINPRESPIVIFTGSGEGFHNFHHVFPWDYCTGEFGW-KFNMTAAFIDCMAWLGLVYDRKKVSPEMLKQRIERTG------------------------------
>A0A2T7PYW6	383	0.479	6.744E-115	0	329	357	0	321	323
MAPKTpvvdVASPEGLEDEVEPVI--TEETQTQKRPP-----RVIVWRNVILFMFLHLGALYGIY-VIPQAHPLTWLWTCVMYVMSGLGITAGAHRLWSHRSYKAKLPMRMILAIFNSMAFQNDVFEWARDHRAHHKYSETDADPHNAKRGFFFAHMGWLLLRKHPDVREKGRSLDLSDLYADPVVMFQRKYYKTSVLLCCFILPTFVPVYFWGESLSVAFYLPAVLRYALVLNATWLVNSAAH---MWGNKPYDKNINPAQNLMVAFSAVGEGFHNYHHVFPHDYSTSEYGW-HFNITTMFIDFMSLFGQAYDRRRIPTKVVVQRKARTGDGT---------------------------
>A0A3B3S036	383	0.454	6.744E-115	4	330	357	10	321	325
----AAEAPLvEDVFD-----DTYRE-KDGPKPP-----MQIVWRNVILMTLLHFGALYGLYLL-PSTSVLTLAWSILCFLISALGVTAGAHRLWSHRSYKASLPLRIFLAIANSMAFQNDIYEWARDHRVHHKYSETDADPHNAVRGFFFAHIGWLLVRKHPDVIEKGQRLELSDLKQDQVVMFQRKHYKPSILLMCFIFPTVVPWYLWGESLWLAYFVPGLLRYALVLNATWLVNSAAH---MWGNRPYDQHINPRENKFVAFSAIGEGFHNYHHTFPYDYATSEFG-CRLNLTTCFIDMMCRLGLATDCKKVSREQVLARKQRTGDGSH--------------------------
>A0A1V9XZX0	383	0.532	6.744E-115	36	326	357	30	316	333
------------------------------------YRVKLVWRNVVLMLYLHVASAYGLYLMATQAMWYTVIWAYMMYFCSCLGITAGAHRLWAHRTYKAKTPLKIILAFLQSMAFQNHILEWARDHRVHHKYSETDADPHNAKRGFFFSHVGWLLCRKHPDVIEKGRKIDLSDLYADPVVMFQKRHYLKSVVFCCFIFPAAVPMLFWGETFFNAFVVCSLTRYCASLNVTWLVNSAAH---MWGEKPYDKNINPVENWGVSVGAIGEGWHNYHHTFPHDYKAAEL-PYTLNPTTLIIDLFALIGWAYDRRTVSPETIKARKMRTG------------------------------
>UPI001CF55318	383	0.473	6.744E-115	30	330	357	39	334	338
------------------------------EKKGPKPPRKIVWRNVILMALLHFGALYG--LSFLPAtKPATIIWALVCFMLSALGVTAGAHRLWSHRSFKAKLPLRIFLAVVNTMAFQNDIYEWARDHRAHHKYSETDADPHNAKRGFFFAHIGWLLMKKHPDVIEKGSKLDLSDLYADEVVMFQRRHYKKLILVMCFIFPTVVPWYFWNESLYTAFYVPGLLRYTLVLNATWLVNSAAH---MYGNRPYDKNINPRENKFVAIGAFGEGFHNYHHTFPYDYTSSEFGI-RYNLTTCFINLMCFLGLASDCKKASKETVIARQQRTGDGSH--------------------------
>A0A059TBF6	383	0.471	6.744E-115	25	355	357	9	334	346
-------------------------IQQNFRKPleFLPRKYDVVYENVFLHIAGHISAAYGLYLCFTVAKWQTIALAFVWYHLGKIGIICGAHRLWSHRCYKAKMPLHIILMICNCIGFENTAINWVRNHRMHHKHSDTDGDPHNSNRGAFFSHIGWLCVRKHPET--RNCKVDMSDIYSNPVLVFQKRYKYPLVGFLCYGLPTFIPMYFWGETLVTAWHV-NILRYFLSMNAVFLVNSLAH---LYGNKPYDISICPRQSPFVSLLTIGEGFHNYHHTFPWDYRAAELGNNYLNVGKWVIDFFAMIGWAYDLKTVPDETIKRRMKRTGDGT-NCWGWGDKDMTREDRDIAKIIYPES-
>A0A8I5ZQY8	383	0.471	6.744E-115	0	330	357	5	351	355
MTPSytttstITEPPSGVMQKGKEKLktlplyleeDIRPEMREDIHDPSYQdeegppPKLEYVWRNIILMALLHVGALYGI-TLIPSSKVYTLLWAFIYYAISIEGIGAGVHRLWSHRTYKARLPLRIFLIIANTMAFQNDVYEWARDHRAHHKFTETHADPHNSRRGFFFSHVGWLLVRKHPAVKEKGGKLDMSDLKAEKLVMFQRRYYKPGILLLCFILPTLVPWYFWGETFLHSFYVATLLRYAVVLNVTWLVNSAAH---LYGYRPYDKNIDPRENALVSLGTLGEGFHNYHHAFPYDYSASEYPW-HINFTTFFIDCMAFLGLAYDRKRVSKATVLARIKRTGDGSH--------------------------
>A0A1Y1L7K6	383	0.467	6.744E-115	28	353	357	17	351	356
----------------------------GKEGPISKstYKWKLVWSHVFIMVFIYAGGLYGLYLFLFYCSWKTCLWTYIYGTISLQGVTAGTHRLWSHRSYKAKLPLRIILMICQSIAFQGHIYSWARNHRAHHKFSDTDADPHNAKRGFFFSHVGWLLVVKHEDFINKRKTIFVDDLESDAVVQFQRKHYFFLVILLCYIIPTIVPWYFWNESLSISWYTAAMFRHCVSLNAIYCVNSIAH---LFGTKPYDKKIGAVENSLISVVTNGEGWHNYHHVFPWDYKTSEFGNSRLNQTTMFINFFAKIGWAYDLKTVAKELIERKAIRSGDGSkfnfenqHNskaVWGWGDSEMKTEDIEEVKKYNK---
>UPI001EF79849	383	0.405	6.744E-115	0	343	357	8	359	361
MAPNiVSDSPalgVEFqkvegckqdnIVIPKEVPTISKKPKKSSE-GRFWFETTLIWPNIISITVLHLTGIYMAYTIPFQCRIPTLFWGLFIGISSGFGVTGGVHRLWSHRSYKAKWPLRVILAICYSIAGQNTIFDWVRDHRVHHKYTETDADPHNSNRGFFFAHVGWLMMRKHPEVIRRGRQVDMTDILSDPVVQFHQRYFWQMKLLLCFIIPIVVPVYFWNETWYISVMSQVFIRYIAGLNFTWLVNSAAH---MWGSKPYDTGISPTENLGVAIVAMGEGWHNYHHVFPWDYKAAELGNYSVNVTTFLIDMFAKIGWAYDLKQPSAALVRKVAEKHGDGSHHEWH--EADEPKE-------------
>G3TJK2	383	0.492	6.744E-115	20	330	357	50	361	365
--------------------DIRPEMKDDIYDPTYKDKEGprpktvYVWRNIILMSLLHLGALYGI-TLVPTCKLYTWLWGVFYYFMSALGITAGAHRLWSHRTYKARLPLRVFLVIANTMAFQNDIFEWARDHRVHHKFSETDADPHNSRRGFFFSHVGWLLVRKHPAVKEKGGLLDLSDLKAEKMLMFQRKYYKPAILLMCFILPTLVPWYFWGETFKHSLFVATFLRYTIVLNATWLVNSAAH---LYGYRPYDKNIGPRENILVSLGAAGEGFHNYHHSFPYDYATSEYRW-HINFTTFFIDCMAALGLAYDRKKVSKAAILARVKRTGDGSY--------------------------
>A0A8C4CCQ7	383	0.485	6.744E-115	26	330	357	71	365	369
--------------------------KDG-PKPPMR----IVWRNVVLMSLLHVGALYGL-VVVPYASLSTWIWTAVCFFISALGVTAGAHRLWSHRSYKASVPLRIFLAVANSMAFQNDIYEWARDHRVHHKYSETDADPHNASRGFFFAHIGWLLVRKHPDVIEKGRKLDLSDLKADPVVMFQRRHYKLSIVLMCFVLPTFVPWFLWGESLWVSYFIPGLLRYTIVLNATWLVNSAAH---MWGMRPYDKSINPRENKFVVFSAVGEGFHNYHHTFPYDYAASEFG-CSLNLTTLFIDLMSCLGLAKDCKRVSAEMVAARVKRTGDGSH--------------------------
>UPI0018871A88	383	0.464	6.744E-115	10	330	357	63	381	392
----------EIITSPSTTVQEQQAVQKEADKavqPA--FKTEVVWRNVAVFALLHSMALYGLYLSITSkVKWQTAVFSVTWGVCAGLGVTAGAHRLWSHRSYKARFPLRVVLMIFNCMACQNDLYEWTRDHRVHHKFSESNADPHNVNRGFFFAHVGWLMCKKHPDVMRKGKAVDCSDLLKDPVIRFQKAYYVPLTTFFCFYLSTVLPHHLFGESYWVGFFVATMLRYVISLNFTWLVNSAAH---LWGNRPYDKNISPAENRFVSWAAIGEGFHNYHHTFPWDYSTSELGW-KLNFTTFFIDTMAKLGLAYDLKTVPKDVVEKRKARTGDHSY--------------------------
>A0A4Y2NE15	383	0.471	9.233E-115	0	330	357	0	314	324
MAPNVVSSTV-----PEEHHEPQQETKPL--EP-----VQIVWRNVLLFIALHTAALYGLYLVILNAALTSWFFGVFLCFLSGLGVTAGAHRLWTHKAYKAKLPLRIFLAFCNCMALQNDLYEWARDHRVHHKFAETNADPHNVNRGFFFAHMGWLMAKKQKDVIEKGKTVDISDVWADPVVRFQHRFYVPLCALVCFIIPAAIPYYCWGEKLWVSFFGAGFTRYVVCLHFTWFVNSAAH---MWGNKPYDKNISAVENKWVSALAIGEGFHNYHHTFPWDYSTSELG-YKYNFTTLFIDCMAYIGQAYDLKTASKESVQQRKSRTGDGSY--------------------------
>UPI001864F212	383	0.466	9.233E-115	14	329	357	18	327	329
--------------EPVrAEMHSAPEPPNGDAKD--KRSKQIVWRNVILMSLLHVGAVYALF-LIPKAHPLTWIWSYLCFVMTALGVTAGAHRLWSHRSYKATLPLRLFLAAANSMAFQNDIFEWSRDHRVHHKYSETDADPHNAKRGFFFAHVGWLFVRKHWDVIEKGKKLDVSDLLADPVVVFQRKYYKTSVVLMCFVLPTLVPWYFWSETLWNSYFLSSILRYTISLNVTWLVNSAAH---MYGNRPYDKNISPRENRFVTFGAIGEGFHNYHHTFPFDYSASEFGF-RFNPTTCFIDLMCWLGLASNRKRVSPEMIQARKLRTGDGS---------------------------
>A0A2I3LW05	383	0.475	9.233E-115	22	329	357	25	328	330
----------------------SSEGGGGPERPgARGQRQNIVWRNVVLMSLLHLGAVYSL-VLIPKAKPLTLLWAYFCFLLAALGVTAGAHRLWSHRSYKAKLPLRIFLAVANSMAFQNDIFEWSRDHRAHHKYSETDADPHNARRGFFFSHIGWLFVRKHPDVIEKGRKLDVSDLLADPVVRIQRKYYKISVVLMCFAVPTLVPWYIWGESLWNSYFLASILRYTISLNVAWLVNSAAH---MYGNRPYDKHISPRQNPLVALGAIGEGFHNYHHTFPFDYSASEFGL-NFNPTTWFIDLMCWLGLATDRKRATKPMIEARKARTGDSS---------------------------
>UPI001D08CEE3	383	0.484	9.233E-115	0	354	357	0	354	357
MSPNSTQ--VEyVLNENEyEKIFRSNLSKEetDIELPEER-KYKYRWGFIVYLSLFHIQAVYGIYLSFTSAKLLTTIFGTALHFVALFAITAGAHRLWSHRAYKATWQLKLILVICQTLSFQGSVYRWCRDHRIHHKYTDTDADPHNSRRGVFYSHIGWILVERHPQYVEKIKLIDFSDLKNDPLLKFQIRYYYQLLFLLCFLLPTIVPWFFWNETFKNSWFICVCSRYILTLNAVWLVNSWAH---IWGTQPYDTRSSGRESFFSSLMTVGEGWHNFHHTFPWDYRASELCGYLVNPTMILLQLFAKIGWAYDLKTVSDDMIRKRINRTGDGSHStgIWGWGDHEQSDDNKSFVKIEYKK--
>UPI001B34C250	383	0.495	9.233E-115	20	330	357	45	356	360
--------------------DIRPEFKDDIYDPSYQdeegprPKLQYVWRNIILMALLHIGALYGI-TLVPSCKFHTWLWAFGYYLVSVVGVTAGAHRLWSHRTYKARLPLRLFLIIADTMAFQNDVFEWARDHRVHHKFSETNADPHNSKRGFFFSHVGWLLVRKHPAVKEKGGLLDLSDLKAEKLVMFQRRYYKPAVLLMCFILPTFVPWYFWGETFRHSLYVATFLRYAIVLNITWLVNSAAH---MYGYRPYDKNIEPRENTLISLGTVGEGFHNYHHSFPYDYSTSEYRW-HLNFTTFFIDCMAALGLAYDRKRVSKAAVLARIKRTGDGSH--------------------------
>A0A7M7JD27	382	0.496	1.264E-114	19	326	357	11	314	331
-------------------LHKQQRVKGAKFATADDYRIKLVWRNVILMGYLHIISIYGLYLIATQAMWKTVGWAYIMYFASCLGITAGAHRLWAHRTYKAKLPLKIFLAFCQSMAFQNHIMEWARDHRVHHKYSETNADPHNAKRGFFFSHVGWLLCRKHPDVIEKGRKIDLSDLQADPVVAFQKRHYLKTVLICCFIFPAVIPMFLWGETFLNAFVICSLTRYCISLNVTWLVNSAAH---MWGHKPYDTNINPVENWGVSVGAIGEGWHNYHHTFPHDYKAAEL-PYTLNPTTLIIDFFALIGWAYDRRSVSAETIKARKMRTG------------------------------
>UPI001E676348	382	0.456	1.264E-114	0	330	357	0	337	338
MAPQAPDQDVkGELLEGEENSQNLPlekrEISISLVKifhdlRNLDWS-KVVWRNAILFFLLHIYSVYGLYVAVFHAQWKTIGFSLVLYFMAALGITMGAHRLWSHRSFKATPLLRFILAAFQTLSFQNDIFEWARDHRVHHKYSETDADPHNARRGFFFSHMGWLMYRKHPEVIAKGRTLDLSDLQQDAIVMWQRKHYIPLVITACFVLPTVIPWLGWGENAVTALLVAGFLRYSIVLHVTWCVNSLAHW---VGSKPFDRNIYPSQNSVVAYMALGEGWHNYHHVFPWDYRTAEFGGlNHYNITSLMIDFCSMIGLAYDRKTVTPAMIKKRAERTGDGSY--------------------------
>UPI000C1FE6E6	382	0.496	1.264E-114	36	353	357	16	343	344
------------------------------------YKWEIVWINIVILTYWHICGIYGIYVLPT-AKFETILWAILLGVVGIIGHTAGSHRLWSHRSYRANLPLRIILAILSMTCYQHRIYVWARDHRVHHKYVDTDADPHNSTRGFFFSHIGWFMVKKQKEVIEKGNQIDLSDLKNDGVVMFQKKYFTILMPIFTFVIPSVIPWYFWGESGEVSYYFAGVARYLWSLHSIFLINSAAH---AYGTKPYDKNIRPTENKYVGYLAMGEGWHNYHHTFPWDYKASEYGDYAPNLTIAFIDFFAWLGWARDLKTVSSDMVKRRILRTGDGtklvmeknlddlvmSDNIWGWGDENMKKIDFDSIKRLNQ---
>A0A6S4L246	382	0.453	1.264E-114	0	331	357	0	338	346
MAP---QAPdqnvkGELLEEedqPHSPLLEKRELKINVRKiihdlRHLDWS-KVVWRNAILFMLLHFYSVYGIYLAIFVAQWKTIGFSVMLYFMAALGITMGAHRLWSHRSFKATLPLRVILAVFQTLSFQNDIFEWARDHRVHHKYSETDADPHNARRGFFFSHMGWLMYRKHPDVITKGRTLDVSDLQEDKIVMWQRKHYVPLVVTACFVLPTVIPWVLWEEHPVTALMVAGFLRYNIVLHVTWFVNSLAHW---VGSKPFDKNIYPSQNPIVAYLALGEGWHNYHHVFPWDYRTAEFGGlGAYNITSLTIDFCSKIGLAYDLKTVSPEMIEQRAHRTGDGSRH-------------------------
>A0A1B6DKD3	382	0.503	1.264E-114	39	353	357	30	344	347
---------------------------------------KICWRNLFILAYFHTASLYAIYLIFTEAKWQTIAFVTILYIMARLGVTAGLHRLWAHRSYKANTPLKTILMFFTILAFEGRAFVWVRDHRVHHKYQETDADPHNAARGFWFSHIGWSIQRKHPMVAEKGKGIDVSDLYKDKLIMFQKKYFWQLMSLFGFFLPTIVPNYFWGESLSIAWHIAVCLRIILSFHATFLINSAAH---LYGNRPYDVNLYARENRMVSVVALGEGWHNYHHAFPWDYKAAELGNYRLNLTTAFIDFFAKIGWAYELKTVPPALIRKRALKMGDGTYqepPAWGWNDKDLSNEEKEAALILNR---
>UPI001D076877	382	0.465	1.264E-114	0	352	357	0	353	354
MSPN----PTnveSVLYenEYEELLHR--KLLKEKTKtnpPLRKRKYEYNWLFILFLTVFHIQASYGIYLSFTSAKLLTNVFAIVLHLAAFFGATAGTHRLWSHRSYKATWQLKLIFMILQTLAFQNSIYIWCLDHRMHHKYSDTDADPHDTRRGFFFAHIGWLMVKPHPELVAKRKLIDMSDLKNDPFVRFQIRYYLQLVFLLFAFLPTIIPWYFWDESLTNAWFVAVCLRYMVTVHLFLLINSWAH---RWGTQPYDTGNSGYETLTVALLTMGEGWHNYHHAFPWDYRAGELSSGLANSTAFLLKLFAKIGWAYDLKTVSDDMIKKRTNRTGDGSHStsIWGWGDREQSDENKRFVTIEN----
>A0A670I5L6	382	0.503	1.264E-114	29	330	357	56	353	357
-----------------------------REKEGPKPQKRYVWRNIILMSLLHLSALYAAIWLTPTAKFATLVWVFVLFVLSGLGITAGAHRLWSHRSYKASLPLRIFLAIINSMAFQNDIYEWARDHRVHHKYSETDADPHNAKRGFFFSHIGWLLVRKHPDVKEKGKKLDLSDLKADKVVMFQRRHYKTSVVIMCFIFPTVVPWYFWGETYHTSFFMAAILRYALILNATWLVNSAAH---MYGNRPYDKNINPRENHFVVLGALGEGFHNYHHTFPYDYSTSEFGL-NWNITTAFIDLMCYLGLATDCKRVSKETIMARKIRTGDGSH--------------------------
>UPI00186B0799	382	0.475	1.731E-114	21	329	357	29	331	333
---------------------AQEGIQEG-DSGKGPARQGIVWRNVILMTLLHFGALYSL-TLIPKAQLLTLLWAYLCFLLTALGVTAGAHRLWSHRSYKAKLPLRIFLAAANSMAFQNDIFEWSRDHRVHHKYSETDADPHNAQRGFFFSHIGWLFVRKHRDVIEKGRKLDLTDLLADPVVRLQRKYYKTTVLLMCFAVPTLVPWYIWGESLWNSYFLAFILRYTISLNVTWLVNSAAH---MYGNRPYDKHISPRENPFVTLGAIGEGFHNYHHTFPFDYSASEFGL-KFNPTTWFIDFMSWLGLATDLKRVPKQMIQARKERTGDGS---------------------------
>A0A2A4JEX0	382	0.500	1.731E-114	35	352	357	28	338	339
-----------------------------------KWQWEIVWERVAFAIIMHIGGFYGAYLFFTEAKWQTCLFTIFLHVAMATSVTAGAHRLWSHRAYKAKLPLKILLLTFFTMAYQNTVMVWARDHRAHHKYCDTDADPHNSNRGFFFSHIGWLLVRRHPAV--RANKIDLSDLFEDPLLRFQNKYYLWVVPFLTVLTPIYVPT-LWGEKKMVALFVCLFLRYIMTVHVFFIVNSVAH---KWGTKPYDKSIKPVETKLVSFFAAGEGFHNYHHAFPWDYKTAELGGYLFNTSRLFIDLMAKIGWAYDLKSVPSDMIERRVKRTGDGSHPVWGWDDPDLSAEDRK-SAIVN----
>A0A142EGX4	382	0.515	1.731E-114	39	330	357	48	337	346
---------------------------------------KVVWRNLIMFALLHIYSVYGLYLALFHAKWRTIFFSVVLYFMAALGITMGAHRLWSHRSFKARTPLRVVLALFQTIAFQNDIYEWARDHRVHHKYSETDADPHNARRGFFFSHMGWLMYRKHPDVIAKGKGLDLSDLENDPVVMLQRKYYLPAVVTACFVLPTAIPCIYWGEHVVTALMVAGFLRYTIVLHITWFVNSLAHW---VGNKPYDKSIYPSQNSVVAYLALGEGWHNYHHVFPWDYRTAELGGlVNYNITCLVIDFCAKIGQAYDLRTVTPEMIGRRVTRTGDGTY--------------------------
>A0A3P4M3S6	382	0.503	1.731E-114	19	330	357	38	350	354
-------------------GDVRPEMKDDIYDPSYKdpegpkPKVEYVWRNIILMFLLHVGALYGI-MLVPTCKTYTWLWGFLYYLLSALGITAGAHRLWSHRTYKARLPLRLFLIIANTMAFQNDVYEWARDHRAHHKFSETHADPHNSRRGFFFSHVGWLLVRKHPAVKEKGGLLDLSDLKAEKLLMFQRRYYKPGILLMCFILPTFVPYYCWGETFQHSLFVATLLRYAIVLNATWLVNSAAH---LYGYRPYDKNISPRENILVSLGAVGEGFHNYHHSFPYDYSASEYRW-HINFTTFFIDCMAALGLAYDRKTVSKAAILARIKRTGDGSY--------------------------
>A0A7J8GF33	382	0.498	1.731E-114	20	330	357	44	355	359
--------------------DIRPEMKDDIYDPSYKdkegprPKLEYVWKNIILMSLLHLAGLYGI-TLVPTCHVYTCLWGIFYYLMSALGITAGAHRLWSHRTYKARLPLRVFLIIANTMAFQNDVYEWARDHRVHHKFSETDADPHNARRGFFFSHVGWLLVRKHPAVKEKGALLDLSDLKAEKLVMFQRRYYKPAILLMCFILPTIVPCYFWGETLLHSFHVAVALRYVIVLNATWLVNSAAH---LYGYRPYDKTINPRENILVSLGAAGEGFHNYHHTFPYDYSTSEYRW-HVNFTTFFIDCMAALGLAYDRKTVSKAAILARVKRTGDGSY--------------------------
>UPI00187A7250	382	0.503	1.731E-114	21	330	357	51	357	361
---------------------MRDDILDPSYKDQEGPKPKLvyVWRNIILMSLLHLGALYGI-ILVPTCKVYTWLWAFSCYIFSALGITAGAHRLWSHRSYKARLPLRIFLIIANTMAFQNDVYEWARDHRVHHKFSETDADPHNARRGFFFSHVGWLLVRKHPAVKEKGGSLDLSDLKAEKMLMFQRRYYKPAILLMCFILPTFVPCYFWGETFLHSLCVATFLRYTIVLNATWLVNSAAH---LYGYRPYDKNINPRENILVSMGAAGEGFHNYHHSFPYDYSTSEYRW-HINLTTFFIDCMAALGLAYDRKKVSKETVLARVKRTGDGSH--------------------------
>UPI00193D26A4	381	0.488	2.370E-114	26	326	357	19	315	320
--------------------------KASTELDKTDYEQKIVWKNVIIFMYIHIAGIYGLYLCIFRVKYWTFIWFTIVGVASGFGITVGAHRLWAHRSYKAKWPLRLILMIFNTIAFQDDIYQWVRDHRVHHKFTDTDADPYNVRRGFFFSHMGWLLVRKHPDVKNKGATVDCSDVAQDPIVAFQRKWYLYLMPFCCFIVPALIPWLVWNESLWYSSHVAV-FRYCLGLHCTWTVNSIAH---IWGMKPYNKSLTAAENIVVSIVAVGEGWHNYHHVFPWDYKAGEFGNYKINLSTAVIDFFAYLGLAYDLKTAPADMIKKRVLRNG------------------------------
>UPI001B346396	381	0.486	2.370E-114	28	329	357	35	335	337
----------------------------GLEKPqARGQRRqqqDIVWRNVFLMSLLHLGALYSL-LLIPKAKPLTLLWTYFCFLMTALGVTAGAHRLWSHRSYKAKLPLRIFLAAANSMAFQNDIFEWSRDHRAHHKYSETDADPHNSRRGFFFSHIGWLLVRKHPDVIEKGSKIDLTDLLADPVVLFQRKYYKLTVVLMCFVVPTLVPWFIWGESLWNSYFLASILRYTISLNGTWLVNSAAH---MYGNRPYDKHISPRQNPLVTLGAMGEGFHNYHHTFPFDYSASELGL-NFNPTTWFIDFMCLLGLATDRKRATKPMIEARKARTGDGS---------------------------
>UPI001E27C61B	381	0.476	2.370E-114	0	334	357	0	329	338
MAPDVTEQPVG-----DTQVTENGIVsEDSLEKlvaPqAEPRKYDIVYKNLVTFGYGHFCMFYAIYLGFTTALWPTIFFNYVIYILAAVGVTAGTHRLWTHRAYKAKMPLQIILMLMNTLAFQNTAMDWVRDHRMHHRYTDTDADPHNAVRGFFYSHMGWLLVRKHREVKTRGKYIDMSDIHANPVLRFQKKYAIPFIGTFTFLLPTLIPWYFWNEDLYTAWYIAV-GRYVLNLHGTFLVNSAAH---MWGNKPYDKYIKPTQNLPVSFITFGEGFHNYHHVYPWDYRTAELGNNNLNMTTLFIDFFAWIGWAYDLKTVPDEVIRSRAARTGDGS-DLWG----------------------
>A0A0M3L9L8	381	0.470	2.370E-114	0	352	357	0	347	352
MAPEATDA-NGVLFE-SDTATPDLGLKKTSVQIADDTPWAYDWQHVIQVPFLYVFGLYGGYLFLVAAKWQTGLFTCLLHLMGSLGVTAGAHRLWAHKAYKANLPLKLILLLFQTLSMQYSVINWVRDHRMHHKYVDTDADPHNATRGLFFSHVGWLMVQKHPEYERKSKLLAMNDIEGDPMLRFQQKYYITLLLLVNFVLPTLIPVYMWNESSINAFFVAAVFRLLVTYNMTALVNSAAH---KWGHKPYDKNMLASENSLLSLAFVGEGFHNYHHTFPWDYKAAELGSSIYNLSTMFIDFFAKIGWAYDMKTVSDELIQKRVERTGDGSHNLWGWGDKDQSKEEVDAAIRIH----
>A0A7M4FQ11	381	0.516	2.370E-114	29	330	357	58	354	358
-----------------------------REKEGPKPAKRYVWRNIILMSMLHIGSLYGIY-LIPSAKLMTLGWGIICFVVSALGVTAGAHRLWSHRSYKATWPLRIFLAVANSMAFQNDVYEWARDHRVHHKFSETDADPHNASRGFFFAHIGWLLVRKHPDVIEKGKKIDLSDLKADKVVMLQRRYYKPSVVIMCFLVPTIVPWYFWGESLAISYFIPAILRYAVVLNAAWLVNSAAH---MFGNRPYDRNINPRENRLVVLGALGEGFHNYHHTFPFDYSTSEFGW-HYNFTTAFIDLMCFLGLASDRKTVSKEVILARKIRTGDGSH--------------------------
>UPI0018E2A5D5	381	0.494	2.370E-114	3	330	357	30	357	361
---REKQKPVPVYLE-EDIRDIRPEMKEDIFDPtyqdeeGPPPKMELVWRNIILMALLHLGALYGI-TLIPSCKVYTCLFAILGYYVSGLGITAGAHRLWSHRTYKARLPLRLFLILANTMAFQNDVYEWSRDHRAHHKFTETHADPHNSRRGFFFSHVGWLLVRKHPAVKEKGSKLDMSDLKAEKLVMFQRRYYIPGLLLMCFILPTLVPWYYWGETFVNSLYVCAFLRYAVVLNATWLVNSAAH---LYGYRPYDKNIEPRENILVSLGAVGEGFHNYHHTFPYDYSTSEYSWF-FNITTFFIDCMAALGLAYDRKKVSKAAVLARIKRTGDGSH--------------------------
>E0VE44	381	0.452	2.370E-114	28	344	357	69	383	392
----------------------------GMDCEKIKFEPQVKWLDLSGLLFVHLGCIYGLYLLVLSRSFKNYIWLFFSIYASGFGITAGVHRLWSHRAYKANYPLQLLLLILFTISGQRDVYAWVLDHRVHHKYTETDADPHNAKRGFMFSHVGWIFLTPHPDVVEKRIQADMRDLESDPLIMWHKKYYIPLFLALAVALPVIVPIYLWNEPLWTSFWINFNVRYAITLNIAFFVNSVAH---IWGQRPYDKYINSADNVSVSIAALGEGWHNYHHVFPYDYKAGELGNYTFNPTTGFIDFFAKIGWAWDRKFVSTEMVSRRKKRTGDGSKtPVWGWGDKDMPKED------------
>A0A336MAE4	381	0.412	2.370E-114	0	356	357	0	399	402
MAPNITDCilkPELITSEPlipkkSISLHrKSRNEKDLnnnkinvGEKDAqgnnKVFQQDLVWRNVIILVYSYFCLVYGIYLL-QYTTWPSFVFLWSSGFASAFGITAGAHRLWAHKAYKAKLPLRIFLMILQTLAFQNCIHEWARDHRVHHKYTDTNADPHNSKRGFFFSHVGWLMMKKHPDVKEKGKTIDMSDLEADPVVMWQKRNFGWFMPVVAFFGPMALLYFGFGEPFYIAWYT-TITRWALAVNITWLLNSAAH---MWGWRPYDKNISPTNTTILGFLCFGEGWHNYHHVFPWDYKTSELVNYTVNFTNGFIDFFAKIGQAYDLKTVSEEMIRKRVLRTGDGSHPiskqmekqelqakliefvnkyheestdlVWGWDDKDMKPEEKIYVTIYNKDSK
>UPI000718FA31	381	0.477	3.244E-114	37	353	357	0	326	329
-------------------------------------KWNIDWFNVIFLIYFHIACLYGIYFNLTSLKLYTAILAIITIPASILGITAGAHRLWAHKAYKAKWPMRIILMILESLAFERPIYIWVRYHRIHHKYTDTDADPHNSKRGFFFSHFGWLMLKKHPEVIKKGATIDMSDLEKDPLVMWQLKYANIFMSLVCFVIPTLIPVFFWGESLMNAW-YATTIRYIISLNAILLVNSAAH---MWGTKPYDNSISPTNSLSIGIAALGEGWHNYHHVFPWDYKASELGNYKVNLTTAFIDGFTKLGWAYDLKTVSHEMIEKRACRTGDGTsyqhvddqHEhkynnsIWGLDDPDIITEDLQDATILDK---
>A0A6P7KDV1	381	0.483	3.244E-114	27	330	357	31	331	335
---------------------------DNTYKEKDGPKPPriIVWRNVILMTLLHIGALYGVY-LIPSASAATLLWSVVCFVISGLGITAGAHRLWSHRSYKASLPLRIFLSVANSMAFQNDIFEWARDHRVHHKYSETDADPHNAVRGFFFAHIGWLLVRKHPDVIEKGRKLELKDLLNDKVVMFQRKYYKLSVLIMCFFIPTIVPWYLWGESLWVAYFLPGLLRYTLVLNASWLVNSAAH---MWGNRPYDKHINPRENKFVTFSAIGEGFHNYHHTFPYDYATSEYGW-KLNLTTCFIDLMCFLGLAKDCKRVPHELVLARIQRTGDGSH--------------------------
>UPI001BB2C830	381	0.501	3.244E-114	20	330	357	35	346	350
--------------------DIRPEMKEDIYDPSYQdeegplPKLEYVWRNIILMSLLHLGALYGL-VLVPSSKFYTLLWAYIYYVVSITGIGAGAHRLWSHRTYKARLPLRVFLIIANTMAFQNDVYEWARDHRAHHKFTETHADPHNSRRGFFFSHVGWLLVRKHPAVKEKGGKLDLSDLKAEKLVMFQRRYYKPSVLLLCFILPTLVPWYCWGETFLHSLYVATFLRYALTLNATWLVNSAAH---LYGYRPYDKNIDPRENPLVSVGSLGEGFHNYHHAFPYDYSASEYRWY-INFSTFFIDCMALLGLAYDRKKVSQAAVLARIKRTGDGSH--------------------------
>UPI001873A3A5	381	0.498	3.244E-114	20	330	357	44	355	359
--------------------DIRPELKDDIYDPSYKdvegPRPKIvyVWRNIILMSLLHLGALYGI-AMIPTCKIYTCVWGFAYYLVSALGITAGAHRLWSHRSYKARLPLRFFLIIANTMAFQNDVYEWARDHRAHHKFSETDADPHNSRRGFFFSHVGWLLVRKHPAVKEKGGLLDLSDLKAEKLVMFQRRYYKPAVLLMCFILPTLVPWYVWGETFLHSLYIATFLRYAVVLNATWLVNSAAH---LYGYRPYDRTINPRENILVSLGAVGEGFHNYHHSFPYDYSTSEYRW-HVNLTTFFIDCMALLGLAYDRKKVSKTAILARVKRTGDGSY--------------------------
>L5JRP8	381	0.495	3.244E-114	20	330	357	44	355	359
--------------------DIRPELKDDIYDPSYKdkegprPKLEYVWRNIILMFLVHLGGLYGI-LLIPTCRVYTWLWGVFCYGFSALGITAGAHRLWSHRSYKARLPLRLFLIIGNTMAFQNDVYEWSRDHRVHHKFSETDADPHNARRGFFFSHVGWLLVRKHPDVKEKGGLLDLSDLKAEKLLMFQRRYYKPAILLLCFILPTLVPWYFWGETFQHSLYVATFLRYILVLNATWLVNSAAH---LYGYRPYDKTINPRENILVSLGAVGEGFHNYHHTFPYDYSTSEYRW-HLNLTTLFIDCMAAIGLAYDRKKVSKAAVLARVKRTGDGSY--------------------------
>A0A8D2CSF8	381	0.495	3.244E-114	20	330	357	44	355	359
--------------------DIRPEMKDDIYDPSYQdaegprPKLEYVWRNIILMGLLHLGALHGL-TLVPTCKFYTWLWAYFCYWTSIEGIGAGAHRLWSHRTYKARLPLRLFLIIANTMAFQNDVYEWARDHRAHHKFSETDADPHNSRRGFFFSHVGWLLVRKHPAVKEKGRTLDLSDLRAEKLVMFQRRYYKPAVLLMCFILPTLVPCFCWGETFLHSLYVATFLRYAVVLNITWLVNSAAH---LYGYRPYDKNIEPRESPLVSLGTMGEGFHNYHHAFPYDYSTSEYRW-HINFTTFFIDCMAVLGLAYDRKKVSKAAILARVKRTGDGSH--------------------------
>A0A1Q3FPV1	381	0.440	3.244E-114	24	354	357	53	390	392
------------------------ERKSAVEgSHEEEFRPEIRWPDFIAQVFLHVGFLIGVWQVVTlQAKLYTVLWTLILVWGSGIGITAGAHRLWSHKSYKAKWPLRVLLMFLFTICGQRDAYTWAHDHRVHHKYSETKADPHNAKRGFFFAHVGWVFLTPHPEVVAKRKIIDMSDLEADPIVMWQKKYYLPLFALLVIGFPVFVPYYYWSESFWVAFWVCFTVRFTTTLNIAFFVNSVAH---MFGNRPYDKNISPVENLPVAIAAMGEGWHNYHHVFPWDYKTGELGSYMFNVTTGVIDAFAKLGWAYERKSVSPEIIERRAAKYGDGTrflsdecvHqdPVWGFGDRDIAKEDLD--EILRRQ--
>A0A336M2V1	381	0.424	3.244E-114	13	354	357	22	390	393
-------------DEPTTDVLNNNNTKSEQNKQ-LPYTKRFIWRNIIILSYLHAVALYSVF-NITDCKWQVSLFDTLIGFCAALGITAGAHRLWTHKSYKAKLPLRIILLIFQTLSFQQSIYDWARDHRVHHKFTDTPADPHNSRRGFFFSHVGWLLVNKHPEVTEKGKTIDMSDLLEDPVVVWQKKHFKWFLPIVGFLLPFWLSAMIFDEQWFHAWN-AQCLRYVIGLNLTWLLNSGAH---MWGAKPYDKNISPTDTLTMGIACFGEGWHNYHHVFPWDYKTSELSRYGYNFTIAFIDFFAKIGWAYDLKTVSEEMIRKRMLRTGDGSNKysnikdldlklkeivedynnnnnsningmrnecLWGWDDKDMTEDERSFVTIYNKE--
>UPI00094E8B79	381	0.432	3.244E-114	38	354	357	62	405	408
--------------------------------------MEIVWKNVAIFVVLHSVTVYGLYLLFTfQLKIATVLFAYFYTMYAAFGITAGAHRLWAHRSYTAKLPLRIFLMLAQSAALQNDIHEWARDHRVHHKFTDSDADPHNAKRGFFFSHVGWLMCKKHPDVFTKGKTVDMSDVLNDPVVRFQRKYYLPLILLMNLTVPTYVT-YCWiGEDFWTSVIV-TFGRYVLSLNGTWLVNSAAH---IWGMKPYDQNIKPTENKFVAAVAFGEGWHNYHHVFPWDYKAAELGNYKWNFTTCFLDFMAKIGWATDLKTTSEEIIRKRMLRTGDNSlrltlqnqeskplserdirahsehqHPddgdlIWGWGDKDMDQEEINAVRRSNRK--
>A0A6J2T0X3	381	0.426	3.244E-114	10	351	357	67	414	417
----------AVYKENEAASEVLAHQQKQQEEAEEEYIPQIRWPDLGAQSFLHAGALYGIYLLF-YAKLYTFLWVAVTILVSGIGITAGAHRLWSHKSYTASLPLRVLLAFAFSIAGQRDAYTWALDHRIHHKFSETDADPHNAKRGFFFAHVGWLFLTPHPKVIAKRKVIDMSDLEADPVVMFQRKYYIPLFALCSIVLPVMVPWYFWQESLWMSFWINFNMRFCWTLNVAFFVNSVAH---MWGRKPYDKNIMPVEAPLVSLVALGEGWHNYHHVFPWDYKTGEFGSYTLNITTGFIDFCARIGLASGRKFVSPDMIKRRAAKCGDGSrflsddyaHKdqVWGFGDRDLPREDLAELAKM-----
>A0A7R9RSP2	381	0.508	4.442E-114	36	336	357	18	315	321
------------------------------------YKPQYVWKNVVFMTFLHLGALYGLYLILTTARLITFGWTMFYATLSGLGITAGAHRLWTHRAYKAKLPLRIFLGFCNTVAVQNSIYEWTRDHRVHHKFSETDADPHNACRGFFFAHVGWLLQKKHPYVKKFGKSVEIDDLKQDSVVMFQKEHYLPLVAVFSLILPALVPWYFLSETFMTSWFVATMFRYVLSLHFTWLVNSAAH---LWGNKPYDKFINPSENRLVAFLAFGEGWHNYHHTFPWDYKTSELGGYSLNLTTAFIDTCAYFGLAYDLKTCPDSLVKSKVLNAGDGSHPVYHRG--------------------
>A0A814UWA6	381	0.482	4.442E-114	13	333	357	31	344	345
-------------EEDENAIQNHSALK----QWVSTEKTIIVWRNVFIFILLHLGALYGFYLCF-SAKIMTIICAFILYIMGGLGITAGSHRLWAHRSYKARFPLRILLAIFQTMAFQNCVYEWSRDHRVHHKYSETHADPHNANRGFFFAHVGWLLCRKHPDVIRKGKDLKMDDLRADPVVRFQEKFYLPLVGLICFILPTILPYFLWSESLWNSYFICGLFRYVFTLHCTWLVNSVAH---SWGMKPYDRRINPSENLFVSIGAIGEGFHNYHHTFPFDYSTSEYGFKYFNLTTGFINVMAKIGWAYDLKKVSPEMIKQRRLRTGDLkmEHQ-W-----------------------
>UPI001F4FC18E	381	0.470	4.442E-114	0	333	357	0	325	345
MAPR-PQSP-EI--KPEEDACARVDETPGRE-PSKPYVRQIYWTNVVGIAALHLAALWGITWTPFYAKVLTILWAIFLGGAGGFGVTAGAHRLWTHRAYKATWPARVILMVCYCIAGQNPLYDWVRDHRVHHKFSETDADPHNARRGFFFAHVGWLMMRKHPEVVRRGKQIDMSDILADPVVRFHQKYFRPLKFMLCFYLPVMIPVWLWAEDWYLSLVVNAIIRYACSLNFTWLVNSAAH---IWGNKPYDRRISPVENRLVAFLAMGEGWHNYHHAFPWDYKAAELGAYGFNVTTLFLDLFARLGMVYDRRVPSEDLVRRTALMNGDGSHPVY-----------------------
>M1FXD6	381	0.467	4.442E-114	11	333	357	23	340	347
-----------VLEVREINIDIKKIISDLRN---LDYS-KVVWRNVILFSLLHVYSVYGAYLAVFATQWATLGFTLILYFMAALGITMGAHRLWSHRSFKARLPLRVALAVCQTIAFQNDIYEWARDHRVHHKYSETDADPHNARRGFFFSHMGWLMYRKHPHVIEKGKRLDLTDLEQDGVVMFQRKYYVPLVVGTCFVMPAVVPWLGWGEHPITALMVAGFLRYTVVLHVTWFVNSLAHW---VGSKPFDKNIYPSQNSVVAYLTMGEGWHNYHHVFPWDYRAAELGGLiNYNMTGLAIKACSKLGLAYDLRTVSPEMIEKRINRTGDTSYvPLY-----------------------
>UPI001F4FE926	381	0.477	4.442E-114	0	331	357	0	325	356
MPPNVTspdRSPCDV---GVHH-SPPPQKEDADKQP--EYEWRIVWRNVVVFIYLHVATVYGLYLALTAAKWATVYWTVLVGWMATTGVQAGAHRLWAHRSYKAKLPLRLVLAVWNTIAFQNHIYEWVRDHRVHHKFTDTDADPHNSRRGFFFSHIGWLMVRKHPLVREKGRQLDMSDLRQDPVVMWQMRLYPVIMPLFCFVLPAWIPVALWGESGWVSWHLASVLRYTVSLNITWCINSVAH---VFGHRPFDKSISATDSLAMGAFGLGEGWHNFHHTFPGDYKAAELGGGAVNATAAFIRLMAALGQAYDLQTVPAEALRARAARTGDGSHP-------------------------
>UPI00096B3965	381	0.465	4.442E-114	18	349	357	43	372	380
------------------TVNGGAESKDNADSD-DNFVPSIRWPDLIAQLFIHLGCLYGFFLCLVSAKIYTTIFAFLTVYISGFGITAGAHRLWSHRAYKAKWPLRLLLVILFTVTGQRHVYVWALDHRVHHKYSESDADPHNAKRGFFFSHVGWLVVTPHPKVVEKRKAVDMSDLEADPIVMWQKKFYPPLFFIFNIFLPVATPVYYWDETLWNSFWINFNMRFCITLNIAFFVNSIAH---MWGQKPYDKYISPVENLAVSLAALGEGWHNYHHVFPWDYKTGELGNV-YNPSTTFINFFAKLGWAYELKSVSQKMIARRANKSGDGSYQeknVWGYGDSDIDKEDQEELE-------
>UPI001F057C59	381	0.437	4.442E-114	26	351	357	112	443	446
--------------------------QKQVEEPEKEFKAKIRWPDLGAQLFLHVGGLYGFYLLF-SAKFYTFLWVVFTIWASGIGITAGAHRLWSHKSYNASLPLRILLIFLFTIAGQRDAYTWALDHRIHHKFSETEADPHNAKRGFFFAHVGWLFLTAHPKVEEKRKVIDMSDLENDGVVMFQRKWFIPLFAICSIALPVLVPWYFWNECLWSSFWINFNMRFTSTLNVAFFVNSVAH---MWGKKPYDKNISPVESPIVSFLALGEGWHNYHHVFPWDYKTGEFGNYKLNVTTGFIDLCARLGLATGRKFVSPDMIKRRALKCGDGTrflsddyaHKdqVWGYGDKDLPQEDLQELQKM-----
>UPI000E6E4E43	381	0.449	4.442E-114	13	356	357	107	456	461
-------------DDPEIILDDKLDVQNDTKNDLvEEFVPKIRWPDTIVQLFIHLGFVYGFYLVLTKAQYKTILWAFSTVILSGFGITAGAHRLWSHRSYKATWQLRTILMFLFTITGQRDAYTWALDHRVHHKYSETDSDPHNAKRGFFFAHVGWLVLTPHPNVVLKRKQVDMSDLEADAVVMWQKRFYIPLFALLAIGLPVLAPWYFWQEDLWVSFWVNFNFRFCLTLNIAFFVNSVAH---MWGQKPYDKNISPVENLGVAIAALGEGWHNYHHVFPYDYKTGELGGYTFNPTTGLIDFFARIGWAYDRKSVSRRMIVRRALRSGDGSfildpHAeetqIWGYGDVDMDEQDIKD-LILPDQKK
>UPI00193D4630	381	0.501	4.442E-114	30	326	357	374	666	672
------------------------------ELDKTHYELKIVWRNVIIFTFIHLAAIYGLYLYLFRAKCLSFIWFTLVGFAGGFGITVGAHRLWAHRSYKAKWPMRLILMIFNTVAFEDDIYQWVRDHRVHHKFVDTDADPYNVRRGFFFSHMGWLLVRKHPDVIKKGATIDCSDVIQDPIVAFQRKWYMYLMPLCCFIIPALIPWLAWNENLWYSWYIAV-FRYCTSLHLTWMVNSVAH---MWGMKPYDKSLTATNNVGVGIFAFGEGWHNYHHVFPWDYKASEFGNYRCNFSTAFIDFFAYLGLAYDLKTVPADMIKKRILRNG------------------------------
>UPI0005F45689	380	0.555	6.081E-114	73	356	357	3	285	288
-------------------------------------------------------------------------WtaAIMLYQLGMLGITAGAHRLWSHRSYKATWPLQLLLMIMNTLAFQGPVIVWARDHRVHHKYTETDADPYNATRGLFFSHVGWLLCRKHPEVKEKGKGLDISDLESNPILAFQKKHRFILVPLLCFILPTVIPVVCWNETWTNAYFISTVLRYIFTLNMTWLVNSVAH---SFGNKPYDKDIKAVSNKGVTILVLGEGWHNYHHVFPWDYKTAELGNYTFNFTTAFIDFFAKIGWAYDLKSVSEDMIRKRVKKTGDGSHVLWGRGNKDQTQEERDEAVVMHRQTK
>UPI0006768080	380	0.471	6.081E-114	0	338	357	0	324	332
MAPDVSS--VEVIE-------REPEFEKLVAPQAAPRKYQIVYRNIVTFGYAHLTALYGLYLACTEATWATIIFSYVLFALAAIGVTAGAHRLWTHRAYKAKLPLQIILIVINSLAFQNTAIDWVRDHRLHHRYSDTDADPHNATRGFFYSHMGWLLVRKHEEVKRRGKFIDMSDIYANPVLQFQRKYAIPFIGTICFVLPTVIPMYFFGESLKTAWCIA-ILRYVLNLHIAFLVNSAAH---LWGNKPYDRTIKPVQSLPVSFVAFGEGFHNYHHVFPWDYRTAELGNNYLNLTTIFIDFFAKIGWAYDMKSVTDDMIKSRADRTGDGT-NMWGFGDK------------------
>A0A8D9EH52	380	0.505	6.081E-114	32	356	357	10	331	333
--------------------------------PTDKvYQLKIVWFRVLRVVYFHLAGLYGLYLVFTSAYLVTTVFAFLLHMVGMLGVTAGVHRLWSHQSYKANLPLRVILILFFSLASQSSVLSWARNHRIHHKYSETDADPHNAKRGFFFSHCGWIMVHTHPEFKKKISQIDVSDLLADPLVMFQDRYFR-WSVLFVSVVPPLLAMYCWDETLSNAWHVVFGLRFMTTYNCTFLINSVAH---LWGNRPYDKFINPSQNLGVAIFALGEGWHNYHHVFPWDYKTAELGNYSTNITIMFIDFFAWIGWAYNLKTVSPDLVAARVKRTGDGSHDVWGWNDKDLTQEEKLKATIINRKTR
>R7TL57	380	0.448	6.081E-114	0	336	357	0	324	333
MPPRNVEYlPTseeTELNEVEAVVQAPPEAK----RPPMV----IVWTNVAWMSYIHLAGLYGLY-LFFYCEYKTWAFTFLWYFLNAFGITAGAHRLWSHRSYKAKLPFRTFLMLCNSIAFQNDIIEWSRDHRVHHKYSETEADPHNAKRGFFFAHCGWLLCRKHPDVKAKGKQIDMSDLHADPVCAFQRKYYFPLVITCSFILPTVLPWYFWGESLWNAFFVCGWFRLVFALNITWFVNSAAH---MWGNKPYDRHINPAENFFVTFGAIGEGFHNYHHTFPMDYNTSEFGW-HVNATSLVIDFMALIGQVYDRKTMSHEAVFGRKKRTGDGS---SGFG--------------------
>A0A059TBF7	380	0.476	6.081E-114	32	356	357	21	337	348
--------------------------------PPRKY--EIIYLNLFLHIAGHISAVYGLYLCFTAAQWKTIFFAYLWLLMGELGVVCGAHRLWSHRSFKVKPPLEIMLMLFNCIGFQNTATDWVRNHRLHHKHSDTDADPHNSNRGMLFSHIGWLCVRKHPDVKERGKTTDMSDIYSNPVLRFQKKHKVPLFGAMCFGLPTLIPT-LWGEDIVTAWHV-NLLRFVLNLNSILLVNSIAH---KYGTRPYDRTICPRQNTTCNMMTLGEGFHNYHHTFPWDYRSAELGKNYLNFTKWFIDFFALIGWAYDLKTVPDDMIQRRMKRTGDGSNS-WGWGDKDMTKEERDSATIIYPEKK
>A0A8C6RLA8	380	0.492	6.081E-114	20	330	357	42	353	357
--------------------DIRPEMKEDIHDPtyqdaeGPPPKLEYVWRNIILMALLHMGALYGI-TLIPSCKLYTCLFAVLCYVISALGITAGAHRLWSHRTYKARLPLRIFLIIANTMAFQNDVYEWARDHRAHHKFSETHADPHNSRRGFFFSHVGWLLVRKHPAVKEKGGKLDMSDLEAEKLVMFQRKYYKPGLLLMCFILPTLVPWYYWGETFLNSLYVSTFLRYTAVLNATWLVNSAAH---LYGYRPYDKNIESRENILVSLGAVGEGFHNYHHTFPFDYSASEYRW-HINFTTFFIDCMAALGLAYDRKKVSKAAVLARIKRTGDGSH--------------------------
>UPI0018E32AA0	380	0.477	6.081E-114	10	329	357	31	352	357
----------EFEKNPHHWGaDVRPELKDDLYDPSYQdeegppPKLQYVWRNIILMALLHLGALYGI-TLIPSCKVYTCLFAYMYYVISALGITAGAHRLWSHRTYKARLPLRLFLIIANTMAFQNDVYEWARDHRAHHKFSETHADPHNSRRGFFFSHVGWLLVRKHPAVKEKGGKLDMSDLKAEKLVMFQRRYYKPGLLLMCFILPTVVPWYFWGETFLNSLCVSTFLRYAVVLNATWLVNSAAH---LYGYRPYDKNISSRENILVSMGAVGEGFHNYHHAFPYDYSASEYRW-HVNFTTFFIDCMAVLGLAYDRKKVSKAAVLARMKRTGDGS---------------------------
>A0A286XWX6	380	0.492	6.081E-114	12	330	357	38	354	358
------------LYSGE---DIRPELKDDIRDPNYEdeegpiPKLEYVWRNIILMGLLHVGALYGI-ALVPSCKFYTWLWAFGYYIVSGLGITAGAHRLWSHRTYKARLPLKIFLVIANTMAFQNDVYEWARDHRAHHKFSETHADPHNSRRGFFFSHVGWLLVRKHPAVKEKGGLLDMSDLKAEKLLMFQRRYYIPGLLLLCFIFPTLVPWYCWGETFLNSLCVATFLRYALVLNATWLVNSAAH---LYGYRPYDKNINSRENILVSLGAVGEGFHNYHHSFPYDYSASEYRW-HINFTTFFIDCMAALGLAYDRKKVSKAAVLAKVKRTGDGSY--------------------------
>UPI000B4F0531	380	0.495	6.081E-114	20	330	357	43	354	358
--------------------DIRPEMKEDIHDPSYQdeegppPKLEYVWRNIILMALLHVGALYGV-ILLPSCRVYTWLWGIMYYVISALGITAGAHRLWSHRTYKARLPLRVFLIIANTMAFQNDVYEWARDHRAHHKFSETHADPHNSRRGFFFSHVGWLLVRKHPAVKEKGGKLDMSDLKAEKLVMFQRRYYKPGLLLLCFLLPTLVPWYCWGETFQHSLYVATLLRYALVLNATWLVNSAAH---LYGYRPYDKTIESRENILVSLGAVGEGFHNYHHAFPYDYSASEYRW-HINFTTFFIDCMAALGLAYDRKKVSKAAVLARIKRTGDGSH--------------------------
>A0A8C6S3G4	380	0.483	6.081E-114	12	330	357	38	354	358
------------LYLGE---DIRPEMKEDIYDPtyqdaeGPPPKLEYVWRNIILMSLLHVGALYGI-TLIPSCKFYTCLFACVCYVISMEGIGAGAHRLWSHRTYKARLPLRLFLIFGNTMAFQNDVYEWARDHRAHHKFTETHADPHNSRRGFFFSHVGWLLVRKHPAVKEKGGKLDMSDLEAEKLVMFQRKYYKPGILLICFILPTLVPWYFWGETLKHGLYVATFLRYALTLNITWLVNSAAH---LYGYRPYDKNIDPRENALVSVGTMGEGFHNYHHTFPFDYSASEYRW-HINFTTFFIDCMAALGLAYDQKEVSKAAVLARIKRTGDGSH--------------------------
>A0A8J5AUD9	380	0.443	6.081E-114	15	346	357	76	413	421
---------------GVHSVNKQ-IDSDLSElDKAVEFKPTIRWPDLIVQTFLHTGAVYGLFLLF-YIKIFTFLWIMLLIMGSGFGITAGAHRLWSHKAYKANWQLRVILIFLFTIAGQRDAYTWAHDHRVHHKYSETDADPHDARRGFFFAHVGWLFLTPHPEVVAKRKLIDLSDLQNDAIVMWQKKYYVPLFALIAIGMPVLVPWYFWNESLWISFWVNFNLRFCITLNIAFFVNSVAH---MYGKRPYDKTISPVENLSVAIAALGEGWHNYHHVFPWDYKTGELGDYTYNLTTAFIDTFAKLGWAYDRKSVSPEMIARRAAKCGDGTHfldseeshknPVWGLGDNDISQEDLD----------
>UPI000596A99C	380	0.440	6.081E-114	20	344	357	101	432	441
--------------------TTAKEVLtASAPSDEIEYNPQIRWPDLIAQAFLHGGALYGIYLLF-QAQFYTLLWVVALIWCSGIGITAGAHRLWSHKSYTASMPLRILLVFLFTIAGQRDAYTWALDHRIHHKFSETDADPHNAQRGFFFSHVGWLFLTPHPKVIEKRKVIDMSDLQNDSVVMFQHKFYIPLFAIISIAMPVLVPWYYWNESLWISFWVNFNMRFTSTLNAAFFVNSVAH---MWGKKPYDKSISPVESPLVSFLALGEGWHNYHHVFPWDYKTGEFGSYKLNVTTAFIDFCAKIGWATGRKSVSPDMIKRRAAKCGDGTrfltdeyaHKdqVWGYGDRDIQKED------------
>UPI00177B5B1C	380	0.438	6.081E-114	15	344	357	108	442	451
---------------PHAT-DSNQSIQTQACSSESEYNPQIRWLDLIAQIFLHGGALYGIYLLF-QANFYTFLWVVVCVWCSGIGITAGAHRLWSHKSYTASLPLRIILIFLFTIAGQRDAYTWALDHRIHHKFSETDADPHNANRGFFFAHVGWLFLTPHPKVIEKRKVIDMSDLENDKVVMFQHKYYIPLFALISIGLPVLVPCYFWNENLWLSFWINFNLRFTCTLNAAFFVNSVAH---MWGNKPYDKNISPVESPFVAFVALGEGWHNYHHVFPWDYKTGEFGSFKLNITTAFIDFCAKIGWASGRKSVSSGMIERRAAKCGDGSRFLndefvhrdqvWGYGDEDIQNED------------
>A0A1J1HM95	380	0.471	6.081E-114	27	334	357	63	371	745
---------------------------DEPEEytllGIFKFKSPIKWLNTISIVLIHLIFIYGFITYPLKSQLKTTLWGFLVGGISGFGVTAGAHRFWCHRAYKAKLPLRIMLMLAYCVAGQNTLYDWVRDHRVHHKYSETDADPHNSNRGFFFAHVGWLMLQKHPEVIKKGRAIDMSDVLADPVIQFHQKYFIPLKILLCFIVPTVVPVYFWGETWYLAFLSQAVLRYLFGLNFTWLVNSAAH---MWGYRPYDKKINPVENIAVAVVAMGEGWHNYHHVFPWDYKAAELGNYKLNITTFWIDLFAKMGLAYDLKEPSKELVRKTIEKHGDGSHLVYG----------------------
>A0A076FRH6	380	0.533	8.325E-114	37	334	357	19	311	324
-------------------------------------KYQIVYPNLITFGYWHLAGLYGLYLCFTSAKWTTILFSFILCVIAEIGVTAGAHRLWAHKTYKANLPLQILLMVMNSIAFQNSAIDWVRDHRLHHKYSDTDADPHNASRGFFYSHVGWLLVKKHPEVKKRGKELDMSDIYSNPVLRFQKQYAIPFIGAVCFILPTVIPVYCWGETWTNAWHI-TMLRYITNLNVTFLVNSAAH---IWGYKPYDENILPAQNIAVSIATCGEGFHNYHHVFPWDYRAAELGNNNLNLTTKFIDFFAWLGWAYDLKTVSSDMIKLRAKRTGDGT-NLWG----------------------
>A0A8B8CXW5	380	0.472	8.325E-114	0	329	357	4	324	326
MAPRN------VVEEPMPTPshADTAEIVDDPTPRSKRPTQKVVWRNVLLMSALHLASLYALF-LIPKSHPLTWLWVGVYYIFSALGITAGAHRLWAHRSYKARAPLRCLLALMNTSALQNDILDWSRDHRVHHKYSETDADPHNAKRGFFFAHVGWLLVKKHPDVMEKGRGLDFSDLYADKIVMFQRRFYRPLVILMCFIVPTVVPWYFWGESLWNSYFLAALLRYCLLLNATWSVNSFAH---LWGTKPYDKRINPAENLSVALSAVGEGFHNFHHTFPSDYATSEYGW-HLNITTVFINCMYYLGQAYDMKKTPLSVVQRRKERTGDGS---------------------------
>UPI0015A83E41	380	0.475	8.325E-114	0	329	357	0	312	329
MAPNSSAA------LAEESVESKVE-----QKP--QYKTKIVWFNVILFVYLHLSFFYGVYLGLTSAYLKTCLFGYIYGNIGGLGITAGSHRLWSHRSYKARWPLRVLLCIFASIAAQNDIYEWCRDHRVHHKFTETDADPHNIKRGFFFAHMGWLMCRKHPAVASKGKTVYLDDLWADPIVRFHRRFYIPMVLLFSFYVPTMIPVWFWGETLWNSFFIAGLARYCFSLNVTWLVNSVAH---KYGDQPYDRYIEARENSIVALLGHGEGWHNYHHVFPWDYSTSELG-YTFNLTKIFIDFMALIGLAYDRKIVHPELVKNRKLKTGDGT---------------------------
>UPI000C1FDF19	380	0.471	8.325E-114	35	352	357	25	337	343
-----------------------------------EFVSRIRWPDLLVQIFIHVGCLYGLYLCIVAARFYTVMFAICTIYTSGFGITAGVHRLWSHRAYKAKWPLRLLLVLLFTITGQRHVYIWALDHRVHHKYSETDADPHNAKRGFLFSHVGWLVLTPHPDVVAKRKVVDMSDLEEDSIVMWQKKYYPILFFIFTIALPVGLPIYCWNETLWNSFWINFNLRFCITLNIAFFVNSVAH---MWGQKPYDKNISPVENLAVSIAALGEGWHNYHHVFPWDYKTGELG-VKYNPSTYFINFFARLGWAYDLKSVSPEMIYRRATKSGDGS-FIWGYGDGDIAKEDLEELEMMN----
>UPI00063F141A	379	0.515	1.140E-113	36	326	357	30	316	322
------------------------------------YEWKIVWRNVIVFIYIHLAGLYGLYTIFVYAKFITFIWFTIVGIAGGLGITVGAHRLWSHRSYKAKWPMRLVLMIFQTIAFQDDIYQWVRDHRVHHKFTDTDADPYNVRRGFFFSHMGWLLVRKHPDVIIKGATVDCRDVAQDPIVIFQKKWYLYLMALFGFIIPTLVPWLGWNENLWYSWHVAV-TRYFLNLHFTWTVNSVAH---IWGMKPYDKSLSSTNNIGVSMVAFGEGWHNYHHVFPWDYKANEFGNYTFNLSTAFIDFCAYLDLAYDLKTAPADIIKKRILRSG------------------------------
>A0A6P4Z129	379	0.464	1.140E-113	0	333	357	0	319	328
MAPrNDFEHPVhEEVTTDLPTV-PSPTVQDGKAPP-----LQIVWRNVVIMSLLHLGAIYGLVLLPW-AHVYTLLWAVFCYCLSALGVTAGAHRLWAHRSYKARLPLRIFLAIVNCMSLQNDIYDWSRDHRVHHKYSETPADPHNAKRGFFFAHIGWLLVRKHPDVIAKGKQIDLSDVLNDPVVKVQRKLYAPTALLMCFVVPTLVPR-LWGESLVSAFF-SAVLRYVLALNATWFVNSAAH---MWGNKPYDKFINPSQNFPVAFLAMGEGWHNYHHTFPYDYATSELGW-KVNSTTVFIDVMAWLGLAYDRKKVSPNTVRARVSRTGDGT---W-----------------------
>UPI001C099CB4	379	0.496	1.140E-113	29	330	357	28	324	328
-----------------------------REKEGPKPPRRIVWRNVILMTLLHSGALYGL-MIVPSASILTLLWAVVCFFISALGVTAGAHRLWSHKSYKASLPLRIFLAFGNSMAFQNDIFEWARDHRVHHKFSETDADPHNAVRGFFFAHIGWLLVRKHPDVIEKGRKLDVHDLKADPVVMFQKEHYKVSVALACFAIPMFVPWYLWGESLWVGYFVPGLLRYATVLNATWLVNSAAH---MWGMRPYDHHINPRENRFVALSAIGEGFHNYHHTFPYDYATSEFGS-KLNFTTAFINLMCSLGLASDCKQASPEVVKARVQRTGDGSH--------------------------
>A0A7I8W789	379	0.495	1.140E-113	26	342	357	28	332	335
--------------------------KKSQEAPPM----QIVWRNVIWMIYLHLAAVYGAYAMF-YVKWQTWIWFAATYAMSGLGITAGAHRLWSHRSYKAKLPLRIILVIWNTMAFQNDIIEWSRDHRAHHKYSETNADPHNAKRGFFFSHVGWLLVRKHPEVKEKGKKINMDDLLADPLLRLQRKFYVPAMIFLCFFFPALVAWYFWGENWWTAFFTVGILKYTCVVNATWAVNSVAH---LFGNKPYDKDINPVETLGVVVAAMGEGYHNYHHTFPQDYSASEYGWGR-NITTAFIDFCALIGQAYGMKKISPEMIKRRKERTGDGS---SGFGYLDPPK--------------
>UPI000FFF7DC0	379	0.485	1.140E-113	20	330	357	36	347	351
--------------------DIRPEIKDDIYDPSYQdaegprPKLEYVWRNIILMGLLHLGALYGV-TLVPTSKFYTWLWAYAYYLVSALGITAGAHRLWSHRSYKARLPLRLFLIIANTMAFQNDVYEWARDHRAHHKFSETDADPHNSRRGFFFSHVGWLLVRKHPAVKEKGGSLDLSDLKAEKLVMFQRRYYKPAVLMMCFILPTLVPWFCWGETFLHSLFVGTFLRYTVVVNATWLVNSAAH---LYGNRPYDKNVNSGENVLVSLGAVGEGFHNYHHSFPYDYSASEYRW-HINFTTFFIDCMAALGLAYDRKKVSKAAILARVKRTGDGSY--------------------------
>A0A7L1GQK4	379	0.496	1.140E-113	31	330	357	61	351	355
-------------------------------KPPLRY----VWRNIILMSLLHIGAIIGL-TLIPSAKIQTLAWAVLCFLVSALGITAGAHRLWSHRTYKATLPLRIFLAIANSVAFENDIYEWVRDHRVHHKFSETDADPHNAKRGFFFSHIGWLLVRKHPDVIEKGQKLDLSDIKADKVVMFQRRFYKPSVVLLCFVAPTVVPWYFWNESIIISFFIPAILRYALGLNATWLVNSAAH---MYGYRPYDKNINPRENPLVSLGALGEGFHNYHHTFPYDYSTSEFGW-RFNLTTAFIDLMCLLGLASDRKKVSKEAIMARKLRTGDGSH--------------------------
>UPI0003F0E013	379	0.486	1.140E-113	1	328	357	23	352	358
-APRILQNGGGKLEktLHHWDEDIRPELKDDIYDPSYKdegprPKTVYVWRNIILMALLHLGALYGI-TLIPSCRFYTCLWAFCYYVISALGITAGAHRLWSHRSYKARLPLRFFLIIANTMAFQNDVFEWARDHRVHHKFSETDADPHNSQRGFFFSHVGWLLVRKHPAVKEKGALLDLSDLKAEKLVMFQRKYYKPAILLICFILPTLVPWYFWGETFENSLFVATFLRYAVVLNATWLVNSAAH---LYGFRPYDKTIGPRENVLVSLGAVGEGFHNYHHTFPYDYSASEYRW-HINFTTFFIDCMAALGLAYDRKKVSKSVVTARAKRTGDG----------------------------
>A0A1J1HJL8	379	0.438	1.140E-113	20	347	357	456	802	1330
--------------------DINGNILGGTENKvSSEYKIEPAWFNIFGFIYLHFT------LCTAPFHMglnKTFLFALIIGLGSGFGITAGAHRLWAHGAYKANKKLKVFLLILQTLAFQNSVIEWVRDHRVHHKFTDTNADPHNASRGFFFSHMGWLMCKKHPDVKKFGAKVNMTDLTSDPMLRFQHKYFLILMPLICFVLPATIPWYFWGENFYSAYVVAGVLRYVVVLHITWLINSAAH---MFGDKPYDRYIRPVDTYWVSFVAFGEGFHNYHHVFPWDYKTSEFGLYWCNFTNGFLDFFALLGWATDLKTVSQEMIYKRALRTGDGSHHeanehavllesnvnskecdrdvehFWGWNDELLTEEDKNV---------
>A0A1J1HJL8	379	0.429	1.140E-113	21	352	357	962	1324	1330
---------------------SNKIIKDRPNalpydtKPGEKpYKLEIVWRNVIAFIYLHGAAAYAVYALPLRAsTWWT---AFFFAIIGSFGISSGAHRLWAHKCYKANLPMKIMLLYFQTIAFQNCVIEWVRDHRVHHKYSDTNADPHNASRGFFFSHMGWLMCKKHPDVKKYGAKVDMTDLESDPMLRFQQKYYLILMPICSFVIPMMVMHYCFGEEWRLTYYW-NLFRYVVTLHITWSINSVSH---IWGSKPFEKDIAPTDTYIIGFLAFGEGWHNYHHVYPWDYKVSELPRYWCNFSIGFLDFFAWLGWATDLKTVSDEMIRKRVLRTGDGSHRyaieaktakelvetynnnnnnndphehvdtLWGWGDDDMDSDEKKDVKILH----
>H0V0E8	379	0.482	1.561E-113	24	329	357	12	313	315
------------------------EEQDGPEGPsARGQRLTVVWRNVVLMGLLHAGAVYAL-VLVPRAQPLTLLWAYFCFLVTALGVTAGAHRLWSHRSYKAKLPLRIFLAAANSMAFQNDIFEWARDHRAHHKYSETDADPHNARRGFFFSHIGWLLVRKHPDVIEKGRKLDVTDLLADPVVQFQRKHYKVSVVLMCFVVPTLVPWYIWGESLWNSYFLAAILRYAVALNGTWLVNSVAH---MYGNRPYDKHISPRQNPLVTLGAIGEGFHNYHHTFPFDYSASELGL-NFNPTTWFIDFMCLLGLATDRKRATKPMIEARKAKTGDGT---------------------------
>A0A1V9XWP6	379	0.496	1.561E-113	35	331	357	15	310	320
-----------------------------------PYKLQIVWRNVALMGYLHVAAVYGFYLMLTQAMWSTCITAVVLYFLSGLGITAGCHRLWSHKSYRARLPLRVFLGVMQTMALQNSIFEWSRDHRVHHKFTETDADPHNALRGFFFAHVGWLLCKKHPEVISKGSKVNMDDLLQDPVVTFQKKYYKPLAILACFVIPTLIPMVFFGETFLNSFFVCALWRYCFTLNMTWLVNSAAH---MWGQKPYDTHINPAENWVVSIGAQGEGWHNYHHTFPYDYKTSEV-PYTLNVTTMFIDAMRLIGQAYDCRVVPPETVKARMMRTGalaDLHHH-------------------------
>A0A3P8WGX9	379	0.464	1.561E-113	6	330	357	27	335	339
------EATIEDVFD-----HTYKE-KEGPKPP-----RDIVWKNVFLMTLLHVGAAYGVY-LIPSASFLTLLWSVLCFVISGLGVTAGAHRLWSHRSYKASLPLRIFLAFANSMAFQNDIFEWARDHRVHHKYSETDADPHNAVRGFFFSHIGWLMVRKHPDVIEKGRKLELTDLLSDQVVMFQRKYYKPSVLLMCFFIPTFVPWYLWGESLWLAYFVPALLRYTLVLNASWLVNSAAH---MWGTRPYDKSINPRENKFVTFGAIGEGFHNYHHTFPYDYASSEFG-CKMNLTTCFIDFMCFLGLARDCKRVPRELVLARIQRTGNGSH--------------------------
>A0A0A7HRT0	379	0.476	1.561E-113	14	330	357	33	352	356
--------------DPAPQyaeADVRPEIDDTHDpsyqdEEGPPPKLEYVWRNIILMTLLHTGALYGI-TLVPTCKFYTVLWAYLYYVVSALGITAGAHRLWSHRTYKARLPLRIFLIMANTMAFQNDVYEWARDHRAHHKFSETHADPHNSRRGFFFSHVGWLLVRKHPAVKEKGGLLDMSDLKAEKLVMFQRRYYKPGLLLMCFILPTLVPWYCWGETFLHSLYVATFLRYAVVLNATWLVNSAAH---LFGYRPYDKNIESRENILVSLGAVGEGFHNYHHAFPYDYSASEYRW-HINLTTFFIDCMAALGLAYDRKKVSKAAVLARIKRTGDGSY--------------------------
>UPI0003318C22	379	0.503	1.561E-113	20	329	357	44	354	359
--------------------DIRPEMKDDIYDPSYQDKegprpqLEYVWRNIILMSLLHLGALYGI-VLIPSCRLYTCLWAFLYYIISALGITAGAHRLWSHRTYKARLPLRVFLIIANTMAFQNDVFEWARDHRVHHKFSETDADPHNSRRGFFFSHVGWLLVRKHPAVKEKGALLDLSDLKAEKLVMFQRRYYKAGILLMCFILPTLVPWYFWEESFMNSLYVATLLRYAWVLNATWLVNSAAH---LYGYRPYDKNINPRENILVSLGAVGEGFHNYHHTFPYDYSASEY-RYHINLTTFFIDCMAAVGLAYDRKKVSPATILARIKRTGDGS---------------------------
>UPI00187CD0C2	379	0.490	1.561E-113	23	330	357	49	357	361
-----------------------PEMRDDIHDPTYKdqegPKPKfvYVWRNIILMAVLHLGALYGI-ILVPTCKVYTWLWGIFYYMISALGITAGAHRLWSHRSYKARLPLRIFLIIANTMAFQNDAYEWARDHRVHHKFSETDADPHNARRGFFFSHVGWLLVRKHPAVIQKGGSLDLSDLKAEKLLMFQRKYYKPAVLMMCFILPTFVPCYFWGETFLHSLCVATFLRYTVVLNATWLVNSAAH---LYGYRPYDKNINPRENILVSLGAAGEGFHNYHHSFPYDYSTSEYRW-HINFTTFFIDCMAALGLAYDRKKVSKETILARVKRTGDGSY--------------------------
>A0A6J2YWE3	379	0.442	1.561E-113	30	353	357	48	389	393
------------------------------ENRTNDWNIQIVWRNVVIFIILHTLALYSIGLVLFGFyNWKTLLFTYIYTVFSGFGITAGAHRLWAHRTYKANLPLRIFLMLAQSAALQNDIHEWSRDHRVHHKFTDTNADPHNASRGFFFSHIGWLMCKKHKDVFEKGKTVDMSDVLGDPVVQFQIKYYILLIIIMTLCIPTFIPWYFFGETLWMSFVICM-GRYVVSLNGTWLVNSAAH---IWGNKPYERDIKPTENKSVSIIAFGEGWHNYHHIFPWDYKAAELGNYRLNFTTAFLDLMEKIGWATELKTASKSMIRRRATRTGDGSwsvtekieetnminakdnHHLdsiWGWGDKDMKQTEANEIRKFNR---
>A0A151JSF3	379	0.492	1.561E-113	17	329	357	23	331	612
-----------------TIIGKSINDKALMKEYKTDYKWEIVWKNVVIFTYIHFAAIYGLYIACLHAKYWSILWFVALVIAALIGIGAGVHRLWSHRSYKAKWPMRLILMIFQTIAFQDDIYQWARDHRVHHKFTDTDADPYNALRGFFFSHIGWLLTRKHPDVVIKGATIDCSDLMQDPIVVFQKKWYRYLMPLCAFIIPTLVPWWAWNESLWYSWHLAVC-RYCINLNITWSVNSVAH---IWGTKPYDQSVTATENIGVALLACGEGWHNYHHAFPWDYKTAEFGNYKFNLNKTFIDFFAYIGLAYDLKTVSADVIKKRVLRCGELT---------------------------
>A0A158NYS4	379	0.505	2.136E-113	30	329	357	2	297	304
------------------------------ESYKTDYKWEIVWKNVIIFTYIHLAAIYGMYMACWHVKYWSILWFVALGIAAMIGVTAGSHRLWSHRSYKAKWPMRLILMIFQTIAFQDNIYQWARDHRVHHKFTDTDADPYNARRGFFFSHIGWLLIHKHPDIVIKGATIDCSDLMQDPLVMFQKKWYRYLMPLCAFIIPTLVPWWAWNENLWYSWHF-TICRYCIILNITWSVNSVAH---IWGMKPYDKSLSSTENIGVSLLTCGEGWHNYHHAFPWDYKMAEIENYKFNLAKTFIDFFAYIGLAYDLKTVSVDVIKKRVLRCGEST---------------------------
>A0A6J1WKS1	379	0.498	2.136E-113	0	330	357	0	322	334
MAPRGERKGSYVLFENE---QSEKDLEKVIQPSAEDRKLDIVWPNVFIFLIAHIAGLYGCYLFLGQVKLLTCVFAVVVYIIAGLGITAGVHRLWSHRAYKARFPLRVILAIFNSMAFQHPVLIWARDHRVHHKYSDTDADPYNATRGFFFSHIGWLLVRKHPEVKAKGQQIDLSDLYADPVLRYQEKYYMPLMLATCFVLPTYIPT-LWGETAWNAFFVCAVFRFIVGMNVTWLINSAAH---KWGYRPYNKNINPGDGKTLALMVLGEGYHNYHHTFPWDYRTAELGA-PLNLTTRFINLMAKIGWAYDMKSVSKEVIEKRKMRTGDNNH--------------------------
>A0A8J5K201	379	0.445	2.136E-113	0	330	357	0	337	346
MAP---QAPdqevkGELLEDdtaPHHHdmevrevdISLRRIIHDLR---HLDWS-KVVWRNAILFALLHMYSVYGLYLAIFAVKWKTIGFSVLLYFMAALGITMGAHRLWSHRSYKATLPLRVILAAFQTLSFQNDIFEWARDHRVHHKYSETDADPHNARRGFFFSHMGWLMYRKHPKVIEKGRNLDLSDLKEDAIVMWQRKHYVPVVLLTCFVMPTFLPWFFWEENAVNALMVAGFLRYTTVLHVTWLVNSLAHW---VGNKPFDKSIYPSQNPVVAYLALGEGWHNYHHVFPWDYRTAELGGlVDYNITSLVIGFCSKIGLAYDLKTVTPEMIEKRANRTGDGSY--------------------------
>UPI001AEF659E	379	0.485	2.136E-113	20	330	357	33	344	348
--------------------DIRPEMKEDIYDPSYQdeegppPKLEYVWRNIILMVLLHLGALYGI-TLVPSCKVYTWLFACVSYVFTGMGITAGAHRLWSHRTYKARLPLRLFLIIANTMAFQNDVYEWARDHRAHHKFTETHADPHDSRRGFFFSHVGWLLVRKHPAVKEKGRKLDMSDLKAEKLVMFQRRYYKPGILLMCFILPTLVPWYCWGETFPHSLCVATLLRYALALNATWMVNSAAH---LYGYRPYDKNIRARENMLTSMGALGEGFHNYHHAFPYDYSASEYRW-HINFTTFFIDCMAALGLAYDRKRVSKAAVLARIKRTGDGSH--------------------------
>A0A1B6DQL3	379	0.473	2.136E-113	44	354	357	37	348	350
--------------------------------------------NVVLFAVLHISGLYGLYLLgFTEVKWQTTAFVAALYWMGVIGVTGGNHRLWSHRTYKANLPLRSLLMFFSITSFQGEVFQWARDHRVHHKYQDTDADPYNIRRGFWFAHVGWLLQKKHPLVIEKGKTIDLSDLTKDEVVMFQRKYFWYLLLFFSLFLPTIIPMYFWGESLKTAWYVATSLRIVLCFNTAAIVNSVAH---TFGNRPYDSNFLATQSPICNLITLGEGWHNYHHAFPWDYKAAELGKYGFNFITAFINFFAMIGWAYDLKTVSPGLVRKRVLRTGDGTHPqqvYWGWNDKDILREEKEEAYIFNRK--
>A0A8C0WYM2	379	0.496	2.136E-113	23	330	357	46	354	358
-----------------------PEMKEDIHDPtyqdeeGPPPKLEYVWRNIILMGLLHLGALYGI-TLVPTCKFYTWLWAYMYYVVSALGITAGAHRLWSHRTYKARLPLRLFLIIANTMAFQNDVYEWARDHRAHHKFSETHADPHNSRRGFFFSHVGWLLVRKHPAVKEKGGLLDMSDLKAEKLVMFQRRYYKPALLLMCFVLPTLVPWYCWGETFPHSLFVATLLRYAVVLNATWLVNSAAH---LYGYRPYDKNISSRENILVSLGAVGEGFHNYHHSFPQDYSASEYRWS-LNFTTFFIDCMAAIGLAYDRKTMSKAAILARIKRTGDGSY--------------------------
>A0A6A4JLC4	379	0.411	2.136E-113	3	354	357	2	366	369
---NKIESgKTEVFSTspiPETEEAKKTYTADSKSQNKSDYKLEIVWVNAIFFLIVNAISLRGTYdLVFFRLPWTSTAYMWSLFYINGISITAGAHRLWAHKCYKAKLPLKIFLLVCNLTAFQNSIYDWVRDHRVHHRFVDTNADPHNSTRGFFFSHMGWLMVKKHPEVKQKGQIVDMSDLRSDPLVMFQHKYYFYLMPIFTFLLPALIPVYFFGTDFWYAFRLYSLTRWTLVLHGTWCVNSVAH---MFGYKPYDKFISSTQSIWVSFFVLGEGWHNYHHAFPWDYKASEF-PYYVNFTTAFIDLCAKIGLAYDLKTVKQDVINLRAQRTGNGSHAsvppsgtsesngIWGWDDEALTKEDREMASISYQQ--
>UPI00038EC458	379	0.476	2.136E-113	20	330	357	66	377	381
--------------------DIRPEMKDDIRDPNYEdeegpaPKLEYVWRNIILMGLLHVGALYGI-TLVPTCKVYTWLWVYFYYTVSILGITAGAHRLWSHRTYKARLPLKIFLIIANTMAFQNDVYEWARDHRAHHKFSETHADPHNSRRGFFFSHVGWLLVRKHPAVKEKGRLLDMSDLKAEKLVMFQRRYYKPALLLLCFILPTLIPWYCWGETFLHSFYVATLLRYVLVLNVTWLVNSVAH---LYGYRPYDKNINPRESPLVSLGTMGEGFHNYHHSFPYDYSASEYRW-HINFTTFFIDCMAALSLAYDRKKVSKAAILAKMKRSGDGSY--------------------------
>UPI001BB0EBDB	379	0.441	2.136E-113	20	351	357	91	425	428
--------------------QQQQQLQDKEEE---VYKPQIRWPDLGAQTFLHVGALYGVYLLF-YAKFYTFLWVVGTIWVSGIGITAGAHRLWSHKSYTASWVLRVLLAFAFSIAGQRDAYTWALDHRIHHKFTETDADPHNAKRGFFFAHVGWLFLTPHPKVVAKRKVIDMSDLEADAVCMFQRKYYIPLFALCSIILPVCVPWYFWGESLWMSFWINFNMRFTWTLNVAFFVNSVAH---MYGNRPYDKNIMSVETPIVSLLAMGEGWHNYHHVFPWDYKTGEFGNYSLNVTTGFIDFCARLGLASGRKVVSPDMVKRRAAKCGDGTrfldddfaHKdqVWGFGDKDLPREDLAELAKM-----
>UPI001D05D03A	379	0.443	2.136E-113	26	345	357	155	470	479
--------------------------QDDDAQKHVDFVPKYRWPDLFGLVILHIAFVIAFILMFTTAKFYTTLWTFFLIYASGFGITAGAHRLWSHRAYKAKWPLKLILTFLFTISGQRDAYTWALDHRIHHKYSETTSDPHDATRGFWFAHIGWLVLTPHPNVVQKRLEVDMSDLEADPIVMWQRKLYLPLFMVIAVLMPVLVPFYYWNEQLWVSFLLSFAFRYAFTLNLAFFVNSAAH---MWGNKPYDKFINPVENIYVSIAALGEGWHNYHHVFPWDYKTSELGTYTYNISTGFIDLFAKIGWAYDRKKVSREMIARRKARTGDGSH-VWGYGDKDIAKEDL-----------
>A0A140GBL3	378	0.466	2.925E-113	20	330	357	20	327	330
--------------------TNRDDVFDPTYKEKEGPKPplNIVWKNVFLMGLLHLGALYGAF-LVPHASAKTLVWSVLCYMVSALGITAGAHRLWSHRSYKASLPLKIFLGFANSMAFQNDIFEWARDHRVHHKYSESDADPHNAKRGFFFSHIGWLLVRKHPDVIEKGGKLELKDLTSDPVVRFQRKYYKMSVVLMCFLLPTMVPWYFWGESLLVSYFVPALLRYAVVLNATWLVNSAAH---MWGNRPYDKHINPRENRFVAFSAIGEGFHNYHHTFPYDYATSEFG-CKVNLTTCFIDLMCWLGLAYDAKRVSRELIHTRIQRTGDGSH--------------------------
>UPI000F5111C1	378	0.498	2.925E-113	26	330	357	35	329	333
--------------------------KDGSVPPA-----KIVWRNVVLMTILHVGAVYGL-TIVPTAKPFTLLWACLCFLISALGVTAGVHRLWSHRSYKAKLPLRIFLATANSMAFQNDIYEWCRDHRVHHKYSETNADPHNARRGFFFSHIGWLLVRKHPEVIEKGSKLDLSDLKADGVVMFQRRYYKLSILVMCFLVPTLVPWYFWGESLWVAYFIPGLLRYAMVLNASWLVNSAAH---MWGMRPFDRNINPRENTFVALTAIGEGFHNYHHTFPYDYATSEYGS-MLNITKMFIDFMFYIGLAQDLKKPSHETITARVQRTGDGSH--------------------------
>UPI001AACF0BB	378	0.446	2.925E-113	3	329	357	22	332	337
---GAHREMTDDIFDPSYQEQKGP-------RPPMK----IVWRNVILMTLLHGAALYGIF-LIPAAKPATLVWAVLCFMMSALGVTAGAHRLWSHRSYKAKLPLKMFLAVSNTMAFQNDIYEWARDHRAHHKYSETNADPHNAMRGFFFAHIGWLLMRKHPDVIEKGKKLDLSDLHADKVVMFQRRHYKKLILLMCFIFPTVVPWYFWGESLYNAIYVPCLLRYALVLNATWLVNSAAH---MFGNRPYDKNINPRENRFVAIGAIGEGFHNYHHTFPYDYSSSEFGI-KYNFTTLFIDLMCYLGLASDCKKVSTDIIKARRQRTGDGS---------------------------
>UPI0009A2B899	378	0.457	2.925E-113	2	329	357	96	411	413
--PDRAAA----VEEVEVAAPSSAE--SNRQQKAEA-KREIVWRNVALMSLLHLGAVYSL-SLLPQAQPLTWLWAYFCFIVTALGVTAGAHRLWSHRSYKAKLPLRMFLAAANSMAFQNDIYEWCRDHRVHHKYSESNADPHNATRGFFFSHIGWLFLRKHPDVAEKGKKLDVSDLLADPVVVFQRKYYKTSVLIMCFFMPTFIPWYFWGENLWNSYFLASILRYTISLNVTWLVNSAAH---MYGNRPYDKYISPRENRFVTFGAIGEGFHNYHHTFPFDYSTSEFGL-RLNPTTCFIDFMCWLGLASDRKRASKQMIEARKLRTGDGS---------------------------
>F4W5A1	378	0.516	2.925E-113	18	325	357	14	318	629
------------------TGKSIND-KALMKEsyKKTDYKWEIVWKNVIIFTYIHLATIYGIYMACLYAKYWSILWFVALGIAAIIGTTAGSHRLWSHRSYKAKWPMRLILMIFQTIAFQDDIYQWARDHRVHHKFTDTDADPYNARRGFFFSHIGWLLIRKHPDIVIKGATIDCSDLMQDPLVVFQKKWYKYLMPLCAFIIPTLVPWWAWNESLWYSWHFAIC-RYCINLNITWSVNSVAH---IWGTRPYDKSVSSTENIGVSLLAFGEGWHNYHHAFPWDYKTAELGNYKFNLTKTFIDFFAYIGLAYDLKTVSADVVKKRVLRC-------------------------------
>A0A5N5LNI6	378	0.468	4.004E-113	27	329	357	18	317	319
---------------------------DGAESRELNgaKRQRVVWRNVILMGLLHTGALYSL-LLIPKAHPFTWIWSYICFMITALGVTAGAHRLWSHRSYKAKLPLRIFLAAANSMAFQNDIFEWSRDHRAHHKYSETDADPHNAKRGFFFAHIGWLFVHKHKDVIEKGKRLDLSDLLSDPVVVFQRKHYKISVLVMCFLLPTLVPWYFWGESMWNSYFLASILRYTIALNITWLVNSAAH---MYGNRPYNKNINPRENRFVTFGTIGEGFHNFHHTFPFDYAASEFGF-RFNPTTCFIDLMCWLGLASNRKRATPEMIMARKLRTGDGS---------------------------
>A0A3Q3MLD6	378	0.474	4.004E-113	15	330	357	7	316	320
---------------PEAT---REDVFDHTYKEKEGPKPPvvIVWRNVILMSLLHISALYGIF-LIPSASSLTLLWSTLCFFISALGITAGAHRLWSHRSYKASLPLRVFLGIANTMAFQNDIYEWARDHRVHHKYSETDADPHNAVRGFFFAHIGWLLVRKHPDVIEKGRKLELNDLLSDKVVMFQRKYYKPSVLLMCFFIPTIVPWYMWGESLLVSYFVPALLRYTLVLNATWLVNSAAH---MWGNKPYDKNINPRENKFVTFSAIGEGFHNYHHTFPYDYATSEFG-CKLNLTTCFIDFMCFLGLAKDCKRVSHELVLARVQRTGDGSH--------------------------
>A0A8J7T6D6	378	0.496	4.004E-113	38	329	357	36	322	324
--------------------------------------QQIVWRNVILMSLLHIGAIYSV-TLIPKAHPLTWMWAYLCFLVTALGVTAGAHRLWSHRSYKAKLPLRIFLAVANSMAFQNDIFEWSRDHRVHHKYSETDADPHNATRGFFFSHVGWLFVRKHKDVIENGKKLDISDLLADPVVVFQRKYYKTSVVLMCFVVPMLVPWYFWGETLWNAYFLASILRYTVSLNVTWLVNSAAH---MYGNRPYDKNISPRENRFVTFGAIGEGFHNYHHTFPFDYSTSEFGL-RFNPTTCFIDLMCWLGLASDRKTASPQMIQARKKRTGDGS---------------------------
>UPI001B3B0C55	378	0.492	4.004E-113	14	330	357	19	329	333
--------------TPEAT---REDAFDHTYKEKEGPKPPmiIVWRNVILMTLLHLSAVYSVF-LIPSASHLTLLWAVFCFLVSALGVTAGAHRLWSHRSYKASLPLRIFLGIANSMAFQNDIFEWARDHRVHHKYSETDADPHNAVRGFFFAHIGWLLVRKHPDVIEKGRKLELSDLLADRVVMFQRRYYKPSVLLMCFFIPTFVPWYLWGESLWVAYFIPALLRYALVLNASWLVNSAAH---MWGNRPYDKNINPRENKFVTFSAIGEGFHNYHHTFPYDYATSEFG-CKLNLTTCFIDFMCFLGLAKDRKRVSHELVLARIQRTGDGSH--------------------------
>A0A835CPV1	378	0.512	4.004E-113	36	351	357	28	342	345
------------------------------------YKPTIKWLDLTAQIFIHAGAIYGLYLMFIQAKLLTSFWAFFVVYASGFGITAGAHRLWSHRAYKAKWPLRLILIILFTISGQKDVHAWALDHRVHHKYSETDSDPHNVKRGFFFAHVGWLILTPHPDVVEKRKNVDLKDLDADQIVMWQKRLYIPLFGLLTIGLPVFLPVYYWNEDIWTSFWVNFNFRFCVTLNMAFFVNSAAH---MWGGRPYDKNITPTENLTVSIATLGEGWHNYHHVFPWDYKTSELGDYSLNITTGFIDAFANIGWAYDRKYVSSKMIKHRATKNGDGSYNknIWGYGDKDITTEDHQELEKM-----
>UPI00188FF464	378	0.452	4.004E-113	0	352	357	0	340	345
MAPnfgNEVSAPI-VAEESYEKL-----IPPQAA--PRKYK--YLYANMIYFTYWHIAGLYGIYLAITTAKWATIILAYLLFLAGDMGATAGAHRLWAHKTYKAKLPLQILLMLFNTIAFQNTVITWVKDHRMHHKYSDTDADPHNATRGFFYCHVGWLMVKRHPEAIKRGKSLDMSDIYNNSVLKFQKKYAIPLVTTVTFVLPTIIPMYIWDESFNVAWH-MTMLRYIIGLNTTFLVNSVAH---MWGYKPYDKNIAPTQSYIATLATLGEGFHNYHHVFPWDYRASELGNNYLNFTTKFIDFFAWIGWAYDLKSVPEDLVQKRIERTGDGT-NLWGWSDKNMKEDHVKSTDVLH----
>A0A6J1S8M8	378	0.463	4.004E-113	0	350	357	0	352	354
MPPNVKEAPaqSGVLYEDEAEPDYRTAIAKHDERTSGKsYRelQPILWDRVAGHLLFNALSVYAIKLIFTDVKLLTTAWAFLLFLACNLGVTSGVHRLWSHKAYKAKLPLRILLAAFNTMSWQGSIYQWAIDHRAHHKFTETDADHVNARRGFFFSHVGWLLCKKHPDVIRFGKTIDSSDLLADPVVYYQKKYYYVFMPFLWYLIPVAVPMLLWDETHANAFLVAVALRFTLCLHAIFLVNSAAH---MVGSRPYDKSIAARENFLVALGIGGEGYHNYHHVFPWDYKSGEFSYYASNYGAVFIELMAKIGQATHLKSVNRDLVMARCLRTGDGTHPVWGWGDKDMSEEDKRVTIV------
>L9JFI9	378	0.498	4.004E-113	20	330	357	44	355	359
--------------------DIRPEISDDIHDPSYQdkegpaPKLEYVWRNIILMSLLHLGALYGI-VLFPTSKFYTWLWVLFYYLVSALGITAGAHRLWSHRTYKARLPLRLFLIIANTMAFQNDVYEWARDHRVHHKFSETHADPHNARRGFFFSHVGWLLVRKHPAVKEKGALLDLSDLRAEKLVMFQRRYYVPGVLLMCFILPTLVPWCLWGETFMHSLYVATLLRYATVLNATWLVNSAAH---LYGYRPYDKTINPRENILVSLGAVGEGFHNYHHTFPYDYSASEYRW-HINLTTFFIDCMAALGLAYDRKKVSKAAVLARIKRTGDGTY--------------------------
>A0A8C8ZER2	378	0.495	4.004E-113	20	328	357	44	353	359
--------------------DIRPDMKDDIYDPtyqdeeGPRPKLEYVWRNIILMSLLHLGALYGI-LLIPTCKMYTWLWGLFYYFISALGITAGAHRLWSHRTYKARLPLRLFLIIANTMAFQNDVYEWARDHRAHHKFSETDADPHNSRRGFFFSHVGWLLVRKHPAVIKKGGTLDLSDLKAEKLVMFQRRYYKPAVVVMCFLLPTWVPCYFWGETFLHSALVATFLRYAAVLNATWLVNSAAH---LYGYRPYDKNINPRENILVSLGAVGEGFHNYHHTFPYDYSSSEYRW-HLNITTCFIDCMAALGLAYDRKKVSKATVLARIKRTGDG----------------------------
>UPI000B4FA1D0	378	0.495	4.004E-113	20	330	357	45	356	360
--------------------DIRPEMKEDIHDPSYQdeegppPKLEYVWRNIILMALLHVGALYGV-TLLPSCKLYTWLWVCVSYLFSGLGITAGAHRLWSHRTYKARLPLRLFLIIANTMAFQNDVYEWARDHRAHHKFTETHADPHDSRRGFFFSHVGWLLVRKHPAVKEKGGKLDMSDLKAEKLVMFQRRYYIPGVLLLCFLLPTLVPWYFWGETFRHSLYIATLLRYAVVLNATWLVNSAAH---LYGYRPYDKKVGARENLLTSVGAIGEGFHNYHHAFPYDYSASEYRW-HVNFTTFFIDCMAALGLAYDRKRVSRAAVLARIKRTGDGSH--------------------------
>A0A5A9PSF5	378	0.508	4.004E-113	30	330	357	61	356	360
------------------------------EKAGPKPPMSIVWRNVILMTLLHTAALYGIF-LIPSAQPLTLLWALLCFVLSALGITAGAHRLWSHRSYKASLPLRLFLVTCNSMAFQNDIYEWARDHRVHHKFSETDADPHNALRGFFFSHIGWLLVRKHPDVIEKGRKLELGDLKTDEVVMFQRRYYKPLVLLMCFVVPMAVPCCLWGETLWVAYFVPAILRYMLALNATWLVNSAAH---MWGNRPYDSTINPRENRFVTFSAIGEGFHNYHHTFPYDYATSEYGW-KINLTTCFIDLMCFLGLASQRKRVSKEVVMARVQRTGDKSH--------------------------
>A0A8C2TCP7	378	0.454	4.004E-113	2	329	357	45	365	367
--PRLPSSPTAAVWE-----------RRGEERGgggggggemAAGGRQGIVWRNVLLMGLLHLGAVYAL-SLVPRAQLLTLLWAYFCFLMTALGVTAGAHRLWSHRSYKAKLPLRIFLAAANSMAFQNDIYEWSRDHRVHHKYSETDADPHNARRGFFFAHIGWLFVRKHKDVIEKGRKLDFTDLLDDPVVRFQRKYYKSSVVLMCFVIPTVVPWYLWGESLWNAYFLASILRYTISLNVTWLVNSAAH---MYGNRPYDKYISPRQNTFVTLGAIGEGFHNYHHTFPFDYSASELGL-KFNPTTWFIDFMFWLGLVTDRKQAPKEMIEARKERTGDGS---------------------------
>A0A6P3FNF6	377	0.483	5.482E-113	24	329	357	4	306	308
------------------------EERGGPEGPraRGQQRLTVVWRNVVLMGLLHAGALYAL-LLVPRAQPLTLLWAYFCFLVTALGVTAGAHRLWSHRSYKAKLPLRIFLAAANSMAFQNDIFEWARDHRAHHKYSETDADPHNARRGFFFSHIGWLLVRKHPDVIEKGRKLDVADLLADPVVQFQRKYYKISVVLLCFVVPTLVPWYTWGESLWNSYFLAAILRYAVALNSTWLVNSVAH---MYGNRPYDKHISPRQNPLVALGAIGEGFHNYHHTFPFDYSASELGL-NFNPTTWFIDFMCFLGLATDRKRATKPMIEARKVKTGDGS---------------------------
>UPI0018643A17	377	0.460	5.482E-113	16	330	357	2	315	319
----------------ETTLepTMVEDVFDESYREKKGPKPPmvIVWRNVVLMSLLHLGAVYALF-LIPSASPLTLLWALLCFVFSALGITAGAHRLWSHRSYKASLPLRVFLTFANSMAFQNDIYEWARDHRVHHKYSETDADPHNAVRGFFFSHIGWLLVRKHPDVIEKGSKLELSDLKADKVVMFQRRFYKPSVLLMCFVVPTVVPWLLWNESLWVGFFIPTLMRYALGLNATWLVNSAAH---MWGNRPYDVNINPRENRFVTFSAIGEGYHNYHHTFPYDYSTSEYGW-KLNLTTCFIDLMCFVGLARERKRAAREVVRARVQRTGDGSH--------------------------
>UPI0009E377D4	377	0.471	5.482E-113	0	330	357	0	316	323
MAPR------SVTVTQTETLDAQKKTLDRDVK---RPERQIVWINVYFMVVLHLMALYGIY-LIPGTGPRTWFWTWLCHFIGGLGITVGVHRLWSHRSYKASWPLRLALMLMNSLAAQNDIFEWARDHRVHHKYSETDADPHNAKRGFFFSHVGWLLVKKHPDVIKKGKQLDLSDLYEDKIVMFQRRHYKLLSTICNVIIPIAVPWYFWNESIWNGFFICYAFRYTFTLNATWCVNSFAH---LWGAKPYDEHINPSQNFSVVIATGGEGFHNFHHTFPQDYATSELGS-PMNPSKWFIDLCALFGLAYDLKTISKEAIRKRRIRTGDLQH--------------------------
>A0A6J0UDY5	377	0.458	5.482E-113	16	329	357	22	326	328
----------------ENTLGSTA--GGGEEK--VGRNQEIVWRNVILMALLHIGAVYALF-LIPKAHLFTLIWAYLCFLMSALGVTAGAHRLWSHRSYKAKLPLRIFLAAVNSMAFQNDIFEWARDHRVHHKYSETDADPHNAQRGFFFSHIGWLFVRKHRDVIEKGRKLDYSDLLEDPVVMFQRKHYKISVVLMCFVVPTLVPWYFWRESLWNSYFLASILRYTISLNVAWLVNSAAH---MYGNRPYDKTINPRQNPFVTFGAIGEGFHNYHHTFPFDYSASELGL-KFNPTTWFIDFMFWLGLVTDRKKTPKEMVEARKERTGDGS---------------------------
>UPI00053FB3F3	377	0.482	5.482E-113	20	330	357	38	349	353
--------------------DIRPEMKDDFRDPNYEdeegpvPKLEFVWRNVILMALLHVSALYGL-TLVPTCKFYTWLWAALYYIVSGLGITAGAHRLWSHRTYKARLPLKIFLIIANTMAFQNDVYEWARDHRAHHKFSETHADPHNSRRGFFFSHVGWLLVRKHPAVKEKGKLLDMSDLKAEKLVMFQRRYYIPGLLLLCFILPTVVPWYFWGESFLHSLYVATLLRYTLVLNATWLVNSAAH---LYGYRPYDKNINSRENLLVSVGAVGEGFHNYHHSFPYDYSASEYRW-HINLTTFFIDCMAALGLAYDRKRASKAAVLAKIKRTGDGSY--------------------------
>A0A146KPE5	377	0.407	5.482E-113	3	350	357	33	396	403
---NKMIAgRTETFSTPlTHTTverkqITLTNGKSQLSQNKPSYKLEIVWFNATFFFIVNALSFYGIYEYFFlRLPWTTFFYMWFLITFTGLGITAGAHRLWAHKCYKAKAPMRILLAICNLAAFQNSIYDWVRDHRVHHRFVDTDTDPHNSTRGFFFSHIGWLMVKKHPDVKRKGKLVDMSDLRSDPIVMFQHKYYPYLMPIFAFILPAAIPIYFCGTDPWYAFRLYSLTRWSIVLHGTWCVNSVAH---MFGYKPYDRSISSTQNIWVSFFVLGEGWHNYHHAFPWDYKASEF-PYYVNFTTAFIDVCARIGWAYDLKTVKQEVINRRAQLTGNRSHAsvtlrgssenndIWGWDDDALTQEQREMASI------
>A0A6P8XMZ1	377	0.443	5.482E-113	20	345	357	116	447	456
--------------------QIAKEAEQQKEEVEEEYHPQIRWPDLGAQTFLHVGALYGAYLLF-YAKFYTFLWAAVLIFVSGIGITAGAHRLWSHKSYNASLPLRIVLAFMFSIAGQRDAYTWALDHRIHHKFSETDADPHNVNRGFFFAHVGWLFLTPHPKVIAKRKVIDMSDLEADAVVMFQRKYYIPLFALCSIILPVVVPWYFWQEDLWMSFWINFTMRFTWTLNVAFFVNSVAH---MYGNKPYDKNISSVEVPVVSFLAMGEGWHNYHHVFPWDYKTGEFGNYTLNITTGFIDLCARLGLASGRKSVSPDMVKRRAAKCGDGSrflsdeyaHKnqVWGFGDRDLPCEDI-----------
>A0A6P4Z0X6	377	0.491	7.506E-113	0	334	357	0	317	321
MAPTESSA--EVrTSKYSWNGeQKQPHG-----QP-----VQIVWRNVVFMSLLHLGAVYGL-VLLPQAHIYTAVWAILLhYFSGVLGITAGAHRLWAHRTYKARLPLRVVMAMANSVAFQNHIHEWSRDHRCHHKYSETNGDPHNASRGFFFSHCGWLLVRKHPDVIAKGKQIDLSDLAADPVVRFQKRYYLPSVLLLCFTLPTVVPILAWRESLTNAFCIAVLSRYVLTLNATWLVNSAAH---LWGTRPYDRSIRPAENRFVSSVAGGEGWHNYHHTFPFDYATGELGW-RLNMTTVFIDLMAWAGLAYDLRTAPPSVVRARALRTGDGT---WG----------------------
>W8FT41	377	0.467	7.506E-113	21	330	357	14	320	324
---------------------TVEDVFDHTYKEKEGPKPPIvvVWRNVILMTLLHTGALYGL-LLIPSASVLTLIWTFACFVYSALGITAGAHRLWSHRSYKASLPLRIFLAFANSMAFQNDIYEWSRDHRVHHKYSETDADPHNAVRGFFFAHIGWLLVRKHPDVIEKGRKLEISDLKADKVVMFQRRHYKPSVLLMCFFVPMFVPWFFWGESLWVAYFVPTVLRYTLVLNATWLVNSAAH---MWGNRPYDSTINPRENRFVTFSAIGEGFHNYHHTFPFDYSTSEYGW-KLNLTTCFIDLMCFLGLASDPKRVSREAVLARVQRTGDGSH--------------------------
>A0A6I9W6Y0	377	0.525	7.506E-113	30	326	357	28	320	324
------------------------------ELYKTDYQWKIVWRNVIIFIYVHLAAIYGLYLIFFKIKHRSLIWFTAIAVAAGLGITAGAHRLWSHRSYKAKWPLRFILMIFQTAAFQDDIYTWVRDHRVHHKFTDTDADPYNARRGFFFSHIGWLLVRKHPDVASKGATIDCSDLNQDPFVVFQKKWYIYLMLFCTFIIPTLVPWLVWGEYFWYSWNV-TVCRYCLNLNFTWSVNSAAH---IWGVKPYDKSISPTNNGGVSFISFGEGWHNYHHVFPYDYKAAELGNYRLNLTTAFIDFFAYLGLAYDLKTAPTNAIKKRALRTG------------------------------
>A0A498LPE9	377	0.453	7.506E-113	0	330	357	0	322	326
MPDREIKSP---IWHPEP--DTVEDMFDHTYKEKEGPKPPtiIVWRNVILMSLLHIGALYGLY-LFPSARVLTWVWFFTCFVFSALGITAGVHRLWSHRSYKASLPLRIFLAFGNSMAFQNDIYEWARDHRVHHKYSETDADPHNAVRGFFFSHVGWLLVRKHPDVIEKGRKLELDDLKADKVVMFQRRYYKPSVLLMCFFVPTFVPWYVWGESLWVAYFVPCLLRYALVLNATWLVNSAAH---MWGNRPYDSSINPRENRFVAFSAIGEGFHNYHHTFPFDYATSEFG-CKINLTTCFIDLMCFLGLAREPKRVSREVVLARAQRTGDSSH--------------------------
>UPI001C4D5014	377	0.461	7.506E-113	16	329	357	22	326	328
----------------ESTLGSV----AGRGEQKVGQRQEIVWRNVILMALLHVGAVYSLF-LIPKAHLLTLIWAYLCFVMTALGVTAGAHRLWSHRSYKAKLPLRIFLAFANSMAFQNDIFEWARDHRVHHKYSETNADPHNAQRGFFFSHIGWLFVRKHRDVIEKGRKLDFSDLLDDPVVMFQRKHYVVSVILMCFVVPTLVPWYFWKESLWNSYFLASILRYTVSLNVAWLVNSAAH---MYGNRPYDKNINPRENALVSIGAIGEGFHNYHHTFPFDYSASELGL-KFNPTTWFIDFMFWLGLVTERKQAPREMVQARKERTGDGS---------------------------
>UPI0018D0158B	377	0.487	7.506E-113	0	346	357	0	333	336
MG---MIEDSEDLFDFSHD-HDHSHDKTEV-KP---RKYEVVYTNLLTFGYGHIGALYGLYLACTVAKWTTILFALGLYYAGILGITAGAHRLWSHRTYKAKMPLQIILMILNTIAFQNTAYTWIRDHRLHHKYSDTDADPHNATRGFFFSHVGWLLVRKHEDVKKYGKLIDMSDIENNPVLRFQKKYALPWCGMVCFVLPTLIPMYCWGESLNCAWHIAVVLRYVANLNVTFLVNSAAH---IWGYKPYDKNMLPGENISVAIASFGEGFHNYHHTFPWDYRAAELGNNRLNLTTAFIDFFASIGWAYDLKSVTKTHIEARKKRTGDGSN--FSWLDKETVTEDQK----------
>A0A8C3X5B3	377	0.482	7.506E-113	20	330	357	44	355	359
--------------------DIRPEMKEDIYDPtyqdkeGPRPKLEYVWRNIILMSLLHLGALYGI-ILIPTCKIYTLLWAFSYYLFSAVGITAGAHRLWSHRTYKARLPLRLFLIIANTMAFQNDVYEWARDHRAHHKFSETDADPHNSRRGFFFSHVGWLLVRKHPAVKEKGSLLNMSDLKAEKLVMFQRRYYKPGILLMCFILPTLVPWYFWGEAFPQSLFVATFLRYAIVLNATWLVNSAAH---MYGYRPYDKTISPRENILVSLGAVGEGFHNYHHTFPYDYSASEYRW-HINLTTFFIDCMAALGLAYDRKKVSKAAILARIKRTGDESY--------------------------
>A0A7J6B624	377	0.485	7.506E-113	30	330	357	92	387	391
------------------------------EKEGVAPPLKIVWRNVALMTLLHIGAVYGL-TLIPSAKASTLFWAWVCFIISAMGVTAGAHRLWSHRSYKAKLPLRIYLAFANSMAFQNDIYEWARDHRVHHKYSETHADPHNATRGFFFSHVGWLLVRKHPDVIEKGSKLDVSDLKADPVVMFQRRYYKSSVVVICFIIPTLVPWYFWGESLWVAYFIPGLLRYAMVLNATWLVNSAAH---MWGMRPFDRNINPRENMFVAFSAVGEGFHNYHHTFPYDYATSEHGGF-LNFTKVFIDLMCYIGLAQDCKKPSHDTIMARVKRTGDGSH--------------------------
>A0A0L7L9K4	377	0.470	7.506E-113	0	353	357	63	392	402
MPPQEQQQTWALYETDVVNdSDVTNRVPPTAEKR----VWDIVWRNVLLMGFAHLGGVY----------------AVFLYLCSGLGITAGAHRLWAHKSYKARVPLRLLLTLFNTIAFQDAVIDWARDHRMHHKYSETDADPHNATRGFFFSHVGWLLVRKHPQIKAKGHTIDLSDLKSDPILRFQKKYYLTLMPLCCFAMPTLIPT-LWGETAWNAFYVCAVFRFVYVLNVTWLVNSAAH---LWGAKPYDKNINPVEIKTVSLVVLGEGFHNYHHTFPWDYKTAELGNYSLNFSKIFIDFMAAIGWAYDLKTVSHEVIEKRVKRTGDGSHPVWGPND-DIIEDNKEIIETADK---
>UPI00074FD6FA	377	0.456	1.028E-112	23	329	357	19	316	318
-----------------------SNTKKMXKEPP----QEIVWRNVILMALLHVGAVYSL-VLIPKSHLFTLIWAYLCFLVTALGVTAGAHRLWSHRSYKAKLPLRIFLAVANSMAFQNDIFEWCRDHRVHHKYSETDADPHNAKRGFFFSHIGWLFVRKHRDVIEKGRKLDFSDLLDDPVVRFQRKHYKISVALMCFVVPTLVPWYFWGETLWNSYFVASILRYTISLNVSWLVNSVAH---MYGNRPYDKNINPRENALVTVGAIGEGFHNYHHTFPFDYSASEFGL-KFNPTTWFIDFMFWLGLVTERKQAPRELIQARKERTGDGS---------------------------
>A0A6J1MJ45	377	0.493	1.028E-112	0	331	357	0	322	325
MAPS-QEMETSLIY--ESILNKNEKLKP--PRASEKREWDIVWRNVIIFVFLHLGAIYGFFLFLTQAKCATGIFAFVIGVASGLGITAGAHRLWCHKAYKAKLPLRIILVVFNTIAFQDSVIHWARDHRVHHKFSDTDADPHNAERGFFFSHAGWLLMRKHPDIKAKGQSIDMSDLWADPLLRFQKKYYMILMPLACFILPTYIPT-LWGESLKNAFFISAVCRYVYVLNVTWLINSAAH---KWGTKPYNKSIYPVESKLVAFLVLGEGFHNFHHMFPWDSKTSELGNYAFNFTNIFLDVMAKIGWGYDFRTASRDLVLKTVKNLGDGSHP-------------------------
>UPI001E660FFD	377	0.492	1.028E-112	0	334	357	0	321	327
MAPNITE---ERCLEP-----TEGEFEKLIAPQAAPRKFQIVYRNILTFGYGHIAALYGLYLGLTEAMWKTIFFNYILFVLAAVGVTAGAHRLWTHRAYKATMPLQIILIFMNTLAFQNTAIDWIRDHRMHHRYSDTDADPHNATRGFFYSHVGWLLVKKHEEVKKRGKFIDMSDIYANPVLMFQKKYAIPFIGSVCFLLPTLVPVYYWGESLNTAWHI-CLFRYILNLNTTFLVNSAAH---LWGYKPYEKSIKPVQNTVVTFIVFGEGFHNYHHVYPWDYRTAELGNNRLNFTTLFIDFFAKIGWAYDLKTVPEAMVKVRAKRTGDGS-DLWG----------------------
>A0A6J2VBZ6	377	0.487	1.028E-112	16	330	357	16	328	332
----------------VHTdSATVEDVFDDTYKAKEGPRPPtiIVWRNVMLMTLLHLGALYGLY-LIPSACALTLAWALFCFVVSALGVTAGAHRLWSHRSYKATLPLRIFLAFANSMAFQNDIYEWARDHRVHHKYSETDADPHNAQRGFFFAHIGWLLVRKHPDVIEKGNKLELSDLKADKVVMFQRRHYKVSVLVICFLVPMLVPWYLWGESLWVAYFIPALLRYTLVLNATWLVNSAAH---MWGNRPYDANINPRENKFVTFSAIGEGFHNYHHTFPYDYATSEFGW-KLNLTTCFIDLMCYLGLAKERKKVSRELVLARVQRTGDGSH--------------------------
>Q4V9Y3	377	0.451	1.028E-112	21	330	357	28	334	338
---------------------MTDDIFDTTYIKKVDFKPPIklVWRNVILMALLHFGAFYGLF-MIPAAKPITLAWAILCFMLSALGVTAGAHRLWSHRSYKAKLPLRIFLAVVNSMAFQNDIYEWARDHRVHHKYSETDADPHNAVRGFFFSHIGWLLMRKHPDVIEKGKKLDLSDLKADKVVMFQRRNYKLSILVMCFILPTVIPWYFWDESFSVAFYVPCLLRYALVLNATWLVNSAAH---MYGNRPYDQTINPRENPLVAIGAIGEGFHNYHHTFPFDYSTSEFGL-KFNITTGFIDLMCLLGLANDCKRVSKETIMARKKRTGDGSH--------------------------
>A0A7L3LMH1	377	0.471	1.028E-112	21	330	357	45	351	355
---------------------MVDDIFDETYKEKEGPKPPViyVWRNIILMSLLHLGAIFSL-ALIPYAKIQTLVWAIVCFLVSALGITAGSHRLWSHRSYKATLPLRIFLTIANSIAFQNDIYEWVRDHRVHHKFSETDADPHNAMRGFFFSHIGWLLVRKHPDVIEKGQKLDLSDIKADKVVMFQRRYYKPSVVLLCFVMPTVVPWYFWDESIIISFFIPAILRYTIGLNATWLVNSAAH---MFGNRPYDETINPRENPLVSLGALGEGFHNYHHTFPYDYSTSEFGW-RFNLTTAFIDLMCLLGLASDRKRVSKEVILARRMRTGDGSH--------------------------
>A0A340YDA7	377	0.498	1.028E-112	20	330	357	44	355	359
--------------------DIRPEIRDDIYDPSYQdkegpnPKLEYVWRNIILMSLLHLGALYGI-TWIPTCKMYTLLWAFFYYLISALGVTAGAHRLWSHRSYKARLPLRLFLIIANTMAFQNDVYEWARDHRAHHKFSETHADPHNSRRGFFFSHVGWLLVRKHPEVKEKGGLLNLSDLKAEKLLVFQRRYYKPAVLLMCFILPTLVPWYCWGETFPHSLFVATFLRYAVVLNATWLVNSAAH---LYGYRPYDKTINPRENLLVSLGAVGEGFHNYHHSFPYDYSASEYRW-HINFTTFFIDCMAAIGLAYDRKKVSKAAVLARIKRTGDESY--------------------------
>A0A4Y2UXN8	377	0.435	1.028E-112	2	344	357	28	376	377
--PEKMSGP--VIQEPEDIPDECDKVSDK-ELPPAEKTTEelaeegplmpVVWRNVILFAYLHIASLYGVYLIFTSAMWQTNVFAVFLYLFSGIGVTAGAHRLWSHRSYKARFPLRVFLAFIFTIAFENDIFEWARDHRVHHKYSETDADPHNAKRGFFFAHIGWLLCRKHPEVIKKGKKINLDDLMADPVVRFHRKFYLPLVVLCCFVLPTIAPMYLWGETFMNSLFVATLFRFCFTLNQTWLVNSAAH---MWGNKPYDIHISPRENTLVALGAVGEGFHNYHHTFPYDYATSEYGI-KFNLTTLFIDTMAWLRLAYDRKTVSKGMVEARKLRTGENCKQAtggCGSGVESSTKED------------
>A0A151X3D3	377	0.452	1.028E-112	16	351	357	34	361	636
----------------ESTKNHNTTTQKNDESTEIKYVPRIKWLDLSAQLFIHGGCLYGLYLVLTQAKLLTSLWAFVTIYTSGFGITAGVHRLWSHKAYKAKWPLRLFLVFLFTITGQKDVYTWALDHRVHHKYSETDADPHDARRGFFFAHVGWLFTTPHPDVVAKRKAVDVSDLEADPIVM----LYIPLFALLTIALPVGIPCYFWSESLWISFWVNFNFRFCINLNIAFSVNSVAH---MWGQKPYDKNISPVENIAVSIAALGEGYHNYHHVFPWDYKTGELGEYPFNLSTAFIDAFAWIGWAYDRKYVSPSMIRRRAHRCGDGSH-VWGYGDVDILKEDLEELDVM-----
>A0A8B9PKX2	376	0.488	1.407E-112	24	330	357	22	318	322
------------------------HEKEG-PKPPVRY----VWRNIILMSLLHLGGILGL-MLIPYAKIQTLAWAALCFLVSAVGITAGSHRLWSHRSYKATLPLRIFLTFANSMAFQNDIYEWVRDHRVHHKFSETDADPHNAKRGFFFSHIGWLLVRKHPDVIEKGQKLDLSDIRADKVVMFQRRYYKPSIVLLCFTVPTVVPWYFWEESLIISFFIPAILRYVLGLNATWLVNSAAH---MFGNRPYDQNINPRENTLVSLGALGEGFHNYHHTFPYDYSTSEFGW-HFNLTTAFIDLMCLLGLASDRKKVSKEVILARKMRTGDGSH--------------------------
>A0A0F7R6V4	376	0.527	1.407E-112	30	334	357	13	314	323
------------------------------EKniPKNKGGTKIIYQYVISFTYLHLAALYGLYLCFTSVKWLTIGFGLLLYHLTLTGITAGAHRLWSHKSYKAKFPLQVILMVLNSMAFQNTIITWARDHRVHHKCSDTDGDPHNANRGFFFSHIGWLMTKKSEEVIKKGKTIDMFDLYNNPVLRFQRKYALPVIGTLCFILPTLIPMYFWGETLNNAWH-MNILRYVTVLHVTLCVNSVVH---KWGYKPYDKNILPSQNVLMSTFALGEGFHNYHHVFPWDYQTAELGNKKFNPTTWFIDFFAWVGWAYDLKTASEEVVRKRAERTGDGT-DLWG----------------------
>A0A2L2XZJ1	376	0.481	1.407E-112	0	329	357	1	316	333
MAPNNTAS-------IEESVSPKNETE---QKTEPKFKTEIVYTNVLLFIYLHLSFVYGVYLGLTTADSKTGIFSYIYGNIAGLGITAGAHRLWSHRSYKAKLPLRIFLVILNSIAAQNDVYEWCRDHRVHHKFTETDADPHNIKRGFFFAHMGWLMCRKHPAVKAKGKAVFLDDILADPVVRFQRKFYIPLVLLFSFYLPTMIPVWLWNETIWNSFFVSSMARYCFSLNVTWLVNSAAH---MFGDRPYDKFIWASENPIVAFFAHGEGWHNYHHVFPWDYSTSELG-YSLNLTKIFIDFMALIGQAYDLKTAHPQLVKNRKLKTGDGT---------------------------
>A0A8C5K9B8	376	0.487	1.407E-112	15	330	357	33	355	359
---------------GEETMpldseqDIRPEMKEDIHDPSYQdakgppPKLEYVWRNIILMVLLHLGALYGT-TLLLSCKLYTLLWGIVYFSISILGITAGAHRLWSHRTYKARLPLKIFLIIANTMAFQNDVYEWARDHRTHHKFSDTHADPHNSHRGFFFSHVGWLLVRKHPAVKEKGSLVNMSDLKAEKLVMFQRRYYKPAVLMMCFILPTLVPCHFWGETFQHSLYIATLLRYAVVLNATWLVNSAAH---LYGYRPYDKNINPREQVLVSLATLGEGFHNYHHAFPYDYSASEYRW-HINFTTFFIDCMAAIGLAYDRKKVSKASILARIKRTGDGSY--------------------------
>UPI001261B101	376	0.463	1.407E-112	0	330	357	9	355	359
MTPSytttttITAPPFGNLqngrEKPKTVPlyleeDIRPEMKEDIHDPSYQdeegppPKLEYVWRNIILMALLHVGALYGI-TLVPSSKVYTLLFALAYFMISIEGIGAGAHRLWSHRTYKARLPLRIFLIIANTMAFQNDVYEWARDHRAHHKFSETHADPHNSRRGFFFSHVGWLLVRKHPAVKEKGGKLDMSDLKAEKLVMFQRRYYKTGILLMCFILPTLVPWYCWGETFLHSFYVATLLRYAIVLNMTWLVNSAAH---LYGYRPYDKNIDPRENALVSLGSLGEGFHNYHHAFPYDYSASEYRW-HINFTTFFIDCMAALGLVYDRKKVSKAAVLARIKRTGDGSH--------------------------
>UPI000FFF7BEC	376	0.471	1.407E-112	8	329	357	24	355	360
--------PNEGLHDGEQKLekmslysaeDIRPEMKDDIYDHSYQdaegptPKLEYVWRNIILMGLLHLGALYGV-ILVPTCKFYTWIWAYVYYLISGLGITAGAHRLWSHRTYKARLPLRLFLIIANTMAFQNDVYEWARDHRAHHKFSETHADPHNSRRGFFFSHVGWLLVRKHPAVKEKGATLDLSDLKAEKLVMFQRRYYKSAVLLMCFILPTLVPWFCWGETFAHSLYVASLLRYTIVLNATWLVNSAAH---LYGYRPYDKNINSRENILVSLGAVGEGFHNYHHTFPYDYSASEYRW-HINFTTFFIDCMAVLGLAYDRKKVSKATVLARIKRTGDGS---------------------------
>UPI00062506C7	376	0.447	1.407E-112	2	334	357	21	356	376
--PNTAEADIVVpakLPTTATTARTTTKpIEDtlGSNEGLLKFKTTLIWPNVISITLLHVV---SAYMFITLPFWVSkgsFLWALLLGQAGGFGVTGGVHRLWCHRSYKAKWPLRVILIICYSIAGQNTVYDWVRDHRIHHKYTETDADPHNSNRGFFFAHVGWLMMKKHPDVIRRGRQIDMSDVLADPIVSFNHKFFVPMKLLFCFIIPIVVPVYLWNETWYTTIMAQVFVRYVMGLNFTWFVNSAAH---MWGNRPYNKKISPSENLAVAIVAMGEGWHNYHHVFPWDYKAAELGDYAFNTTTFLIDMFAKIGWAYDLKEPSMNLVKKYAERHGDGSHHRHG----------------------
>A0A6P4JS25	376	0.422	1.407E-112	13	351	357	70	415	418
-------------ETPALDTQQDQKLKETEQaEEEEEYHPQIRWPDLGAQTFLHVGALYGLYQLF-YANFYTFLWVVVTVWVSGIGITAGAHRLWSHKSYTASLPLRILLAFAFSIAGQRDAYTWALDHRIHHKFSETDADPHNAKRGFFFAHVGWLFLTPHPKVIAKRKVIDMSDLEADAVCMFQRKYYIPLFALCSIILPVAVPWYFWNEDLWMSFWINFNMRFTWTLNVAFFVNSVAH---MYGNKPYDKNIMSVEAPIVSLLAMGEGWHNYHHVFPWDYKTGEFGNYSLNITTGFIDFCAWLGLAKGRKSVSPDMVIRRAAKCGDGTrfldddHAhkdqVWGFGDKDIPREDLQELAKM-----
>A0A3Q2D323	376	0.493	1.407E-112	29	330	357	355	651	655
-----------------------------REKEGKKPARILVWRNIIMMSLLHIGALYGL-LLIPSASWLTLGWTAVCYMISALGVTAGAHRLWSHRSYKASFPLRVFLALGNSMAFQNDIYEWARDHRVHHKYSETDADPHNAKRGFFFSHIGWLLVRKHPDVIEKGRKLDLGDLRADPVVMFQRRYYKLSVVLLCFVVPTVVPWYFWGESLAVGYFVPGLLRFTVVLNATWLVNSAAH---MWGNRPYDKTINPRENPFVALSAIGEGFHNYHHTFPFDYATSEFG-CKINITTAFINLMCFLGLARDRKSVSRDMIAARIQRTGDSSY--------------------------
>D2A4M6	376	0.523	1.926E-112	36	326	357	1	288	290
------------------------------------FQTPIVWPNVILFILYHAIALQGWYYFITfQTNLRTIFWAFLILVLAGQGITSGVHRLWSHRSYKAKLPLRIFLCLCQTISFQNSIYEWARDHRAHHKFSDTDADPHNIKRGFFFAHMGWLLVRKHPQVKMKGQLIDLSDLENDPVVRFQKKYYHVLAPLCCFVVPTMVPWYFWKENFYVSFCVCM-LRYLISLHFTWLVNSAAH---LWGFKPYDRFIKPSENQIVAKLTMGEGWHNYHHTFPWDYKAAELDSYNGNLSTAFIDLMAKIGWAYDLKTVPLDVIRKRVLRTG------------------------------
>UPI000C6E4484	376	0.458	1.926E-112	0	326	357	0	303	307
MAP--SQTFTTVTET---------EENAKSKKPPM----EIVWKNVIAFIILHIGALYGIYL----ANWRTFTTASLWAYLSILGVTGGSHRLWSHRSYKAKWPVRVFLMFFQTMAIQNDIYEWSRDHRVHHKYSETDADPHNAKRGFFFSHMGWLMVKKHPEVKEKGKSIDMSDLLKDPVVVFQRKYYYILVFLISVVIPTMVPILYWGESFWSSLFTQFFSRYVVSLHGTWLVNSAAH---MWGTRPYDRFINPRESPIVHMFSIGEGFHNYHHTFPWDYCTSEFGW-KLNSTALFIDCMAWLGLVYDRKRASPEIIQQRKERTG------------------------------
>UPI00063F64A0	376	0.500	1.926E-112	26	327	357	9	306	316
--------------------------KELAELVKDNYEWKIVWKNVIIFLYIHLAAIYGFYVLCFRVKFWSIIWTLIFFAAAIIGMTAGAHRLWSHRSFKAKWPMKFILMIFQTIAFQDDIYQWARDHRVHHKFTDTNADPYNVKRGFFFSHIGWLLIRKHPDVMIKGATIDCSDLDRDPIVAFQKKWYMYLMPLCCFVIPTLVPWLAWDESLWYSWHLAV-YRYCMSLNSTWTINSIAH---MWGMKPYDKSLSSAQNASVSLFTLGEGWHNYHHAFPWDYKAEELGSYGLNLTTAFIDFFASLGLAYDLKTTSDDVIKKRVLRSGD-----------------------------
>D2A4K3	376	0.496	1.926E-112	41	344	357	12	311	318
-----------------------------------------VWLKIVYFAYLHYGTILGTYYLLTAAQWKTILWTYLLLLSATHGIAVGAHRLWAHRAYKAKLPLRLLLAFDQTLTFQKDIYDWVRDHRIHHKYSDTEYDPHNATRGFFYSHIGWLMIKKSDKVIAKGKELDLSDLEQDPVVWYQRKYYWYMAPFLAFIFPAMVPWYFWSEQFKVSWYLCSIFRLCVTLHGTCLVNSAAH---IWGSKPYDKNIKPVETSWVAHISHGEGWHNYHHVFPWDYKAAELGSYYGNWNTAFIDFMAKIGWAYDLKSAPLDMVKKRGERTGDGT-KLWGWGDEDMDKED------------
>A0A8D0HA03	376	0.463	1.926E-112	19	329	357	17	318	320
-------------------LGSVTESGDGKA----GHRQEIVWRNVILMTLLHIGAVYSL-CLIPKAHLFTLIWAYVCFLMTALGVTAGAHRLWSHRSYKAKLPLRIFLAAANSMAFQNDIFEWCRDHRVHHKYSETDADPHNARRGFFFSHIGWLFIRKHRDVIEKGRKLDFSDLLYDPVVQFQRKYYKTSVVLMCFVIPTLVPWYVWGENLWNSYFLASILRYTISLNVSWLVNSAAH---MYGNRPYDKYISPRQNAFVTLGAIGEGFHNYHHTFPFDYSASELGL-KFNPTTWFIDFMFWLGLVTDRRHAPQEMIQARKERTGDGS---------------------------
>UPI00073FF206	376	0.486	1.926E-112	29	330	357	26	322	326
-----------------------------REKEGPKPPRKIVWRNVILMSLLHAGALYGL-TLVSSASVLTLMWAVLCFLLSALGVTAGAHRLWSHRSYKAKLPLRIFLAFANSMAFQNDIYEWARDHRAHHKYSETDADPHNSGRGFFFAHIGWLLVRKHPDVIEKGSKLELTDLKADPVVMFQRKNYKMSVVLMCFVFPTVVPWYLWGESLWVGYFIPGILRYTLVLNATWLVNSAAH---LWGNRPYDVHISPRENRFVTFSAIGEGFHNYHHTFPYDYATSEFG-CKLNLTTCFIDFMCFVGLATDCKKVPQELVMARAQRTGDGSH--------------------------
>UPI0018E7C7A3	376	0.469	1.926E-112	27	329	357	19	324	326
---------------------------DGREEsPlgsksegSARYSQQIVWRNVVLMTLLHIGAVYSL-CLIPKAQLLTLIWAYLCFLMTALGVTAGAHRLWSHRSYKAKLPLRMFLAAANSMAFQNDIFEWCRDHRVHHKYSETDADPHNACRGFFFSHIGWLFVRKHRDVIEKGRKLDFTDLLDDPVVRFQRKYYKSSVALMCFVIPTLVPWYIWGESLWNSYFLASILRYTVSLNVTWLVNSAAH---MYGNRPYDKYISPRQNAFVTLGAIGEGFHNYHHTFPFDYSASELGL-KFNPTTWFIDFMFWLGLVTDRKQAPKEMILARRERTGDGS---------------------------
>A0A3B4CHE7	376	0.463	1.926E-112	13	329	357	16	325	327
-------------CEPEGAESREAEAECGATKEQRG--RTIVWRNVVLMALLHTGALYAV-LLVPKAHPFTWIWSYVCFIITALGVTAGAHRLWSHRSYKAKLPLRIFLAAANSMAFQNDIFEWSRDHRAHHKYSETDGDPHNAKRGFFFAHIGWLFLRKHNDVIEKGKRLDLSDLLADPVVVFQRRHYKTSVVVMCFLLPTLVPWYFWGECIWNSYFLAAILRYTISLNVAWLVNSAAH---MYGNRPYDRNINPRENCFVSFGAIGEGYHNYHHTFPFDYAASELGL-RFNPTTCFIDLMCWFGLASDRKKATPEMIKARKLRTGDGS---------------------------
>A0A3Q0E5G1	376	0.500	1.926E-112	23	330	357	37	345	349
-----------------------PDLKDDIYDPTYKDkegpkaKVEYVWRNIILMALLHLGALCGL-TMVSSCKVYTWLWGFFYYFISALGITAGAHRLWSHRTYKARLPLRVFLIIANTMAFQNDVFEWARDHRAHHKFSETNADPHNSRRGFFFSHVGWLLVRKHPAVKEKGGTLDLSDLRAEKLVMFQRRYYKPAVLFMCFIMPTLVPWLCWGETFVHSLFVSTFLRYAVVLNATWLVNSAAH---LYGYRPYDKNISPRENILVSLGAVGEGFHNYHHSFPYDYSASEYRW-HINFTTFFIDCMAALGLAYDRKKVSRAAVLARIKRTGDGSY--------------------------
>UPI000DC156E2	376	0.521	1.926E-112	18	326	357	15	317	350
------------------TTSITPNDRP-VEKQ--SYQLVIVWRNVILCSLVHLGALYGVYLAFVSAKLTTTIFAICLYQITAIGVTAGSHRLWSHRAFKATWQLRLIIIILNTIAFQNSVYEWARDHRLHHKYTDTNADPHNSNRGLFFSHVGWLLCRKHPDVIEKGRTIDVSDLLADPFVAFQKKYFWFLITWACFIIPTLIPVYFWGETWRNSWYVAVLLRYVLTLNGIWLINSAAH---AWGGKPYDRSIKPTQNLGVAIMSVGEGWHNYHHVFPQDYKAAELGNYKFNFTTAFIDLFAKIRWAYDLKTVSTELVHQRVLRTG------------------------------
>UPI00077FB06B	376	0.518	1.926E-112	39	329	357	58	344	355
---------------------------------------QIVWRNVILFAYLHMAAVYGFYLMFTSAMWQTNLFAFILYLFSGVGVTAGAHRLWAHRSYKARFPLRVFLAFIYTIAFENDIYEWARDHRVHHKYSETDADPHNATRGFFFAHVGWLLCRKHPEVIKKGKNIDLSDLMADPIVRFHRKYYLKLVLLCCFILPTIVPMYFWGETFKNALFVATIFRLCFTLNQTWLVNSAAH---MWGTRPFDVNINPRENPLVVLGAVGEGFHNYHHTFPYDYATSEYGI-KYNVTTAFIDAMACLGLAYDRKSASRSVVSARKLRTGQPS---------------------------
>UPI001C54699F	376	0.503	1.926E-112	18	330	357	36	352	356
------------------TLHledIRPEMKEDIYDPtyqdevGPPPKFEYVWRNIIFMALLHLGALYGI-TLVPGCKAYTWLWAFLCYVFSGLGITAGAHRLWSHRTYKARLPLRLFLIIASTMAFQNDMYEWARDHRVHHKFTETHADPHNSRRGFFFCHVGWLLVRKHPAVKEKGGLLDLSDLKAEKLVMFQRRYYKPSVLLMCFILPTLVPWYCWGETFRHSLYVATFLRCVVALNMTWLVNSVAHF---YGYRPYDKTIEARENVLLSLGVLGDGFHNYHHTFPYDYSTSEYCWS-FNFTTFFIDCMAAIGLAYDLKKVPKASILARIKRTGDGSY--------------------------
>A0A1S3A709	376	0.496	1.926E-112	20	327	357	44	352	359
--------------------DIRPELKDDIYDPtytdfeGPQPKVQFVWRNIILMSLLHLGAVYGIF-LIPSCQFYTLLWVLFYYVVSALGITAGAHRLWSHRSYKARLPLRFFLILANTMAFQNDVFEWARDHRVHHKFSETHADPHNSRRGFFFSHVGWLLVRKHPAVKEKGGLLDLSDLKADKLVMFQRRYYKTGILLMCFILPTLVPYYFWGETFMNSLYVATLFRYAIVLNATWLVNSAAH---LYGYRPYDKNINPRENILVSLGAVGEGFHNYHHTFPYDYSASEYRW-HINFTTFFIDCMAALGLAYDRKKVSKATVLARIKRTGD-----------------------------
>UPI0018A0742C	376	0.481	1.926E-112	20	329	357	44	354	359
--------------------DIRPEMKDDIYdssyqdKEGPKPKFEYVWRNIILMSLLHLGALYGI-VLFPTCQIYTYLWVIFYYCVSALGITAGAHRLWSHRTYKARLPLRVFLIIANTMAFQNDIYEWARDHRAHHKFSETDADPHNARRGFFFSHVGWLLVRKHPAVKEKGGLLDLSDLKAEKMVMFQRRHYKVGILLMCFILPTLVPYYFWGETFQHSLFVATLLRYAIVLNVTWLVNSAAH---LYGYRPYDKNINPRENILVSLGAVGEGFHNYHHTFPYDYSASEYRW-HLNLTTFFIDCMAALGLAYDRKKVSKATILARIKRTGDGS---------------------------
>UPI001C548CDA	376	0.514	1.926E-112	20	330	357	44	355	359
--------------------DIRPEMKEDIYDPSYQdevgppPKHEYVWRNIIIMALLHLGALYGI-TLVPGCKAYTWLWVLLCYVFSGLGITAGAHRLWSHRTYKARLPLRLFLIIANTMAFQTYVYEWARDHRVHHKFTETHADPHNSRRGFFFCHVGWLLVRKHPAVKEKGGSLDLSDLKAEKLLMFQKRYYKPSVLLMCFILPTLVPWYCWGETFQHSLCVATFLRSVLTHNMTWLVNSAAH---LYGYRPYDKNIDARENALVSLGTLGEGFHNYHHTFPYDYSTSEYRW-NLNFTTFFIDCMAAIGLAYDLKKVPKASILARIKRTGDGSY--------------------------
>A0A7R9BRN4	376	0.470	1.926E-112	0	331	357	0	335	363
MAPGLGgkqigeldIVPTGRLFENEVMPDI-PEEQyaKFRKDP--RYQVEIVWRNVLIFFVLHVLAVVGAYMAVARAMGLTLLFTLVLLFWGGFGVTAGAHRLWAHRTYKARLPLRLFLTFCQTLALQNSLYEWCRDHRLHHKFSETDADPHNARRGFFFAHMGWLMCKKHPEVKEKGKVLDMKDLLEDPCVYYQRKFYIPLILLIWGVFPTAVPVYFWGEDVAVAMLFSVFFRYVFSLHCTWLVNSAAH---LYGNKPFDKFINAAENVRVAYAALGEGWHNYHHVFPWDYKTSELGDYSVNLTKMFIDSMAFIGQAYDLKTVSREVILARAARTGDGTHP-------------------------
>A0A6P7L8C1	376	0.477	1.926E-112	27	330	357	73	373	377
---------------------------DPTYKAKEGPKPPmvIVWRNVILMSLLHLGSLYGVF-LIPSASPLTLLWSGVCFLISALGITAGVHRLWSHRSYKASLPLRIFLAIGNSMAFQNDIFEWARDHRVHHKYSETDADPHNASRGFFFAHIGWLLVRKHPDVIEKGRKLELSDLLADKVVMFQRKYYKPSVLLMCFFVPTFVPWYLWDESPWVAYFVPALLRYTLVLNASWLVNSAAH---MWGNRPYDKSINPRENKFVTFSAIGEGFHNYHHTFPYDYATSEFG-CKLNLTTCFIDLMCLLGLARDRKRVSHEIVQARRQRTGDGSH--------------------------
>A0A8C2MQR4	376	0.493	1.926E-112	20	329	357	65	375	380
--------------------DIRPEMKEDIYDPSYQdeegppPKLEYVWRNIFFMALLHLGALYGI-TLVPSSKIYTCLFACVLYVFTGLGITAGAHRLWSHRTYKARLPLRFFLIVANTMAFQNDVYEWARDHRAHHKFSETHADPHNSRRGFFFSHVGWLLVRKHPAVKEKGGKLDMSDLKDDKLVMFQRRYYKPCLLLMCFILPTLVPWYCWDETFLHSLYVATLLRHVFMLNATWLVNSAAH---LYGFRPYDKNIGARENMLISVGALGEGFHNYHHAFPYDYSTSEYRW-HINFTTFFIDCMAALGLAYDRKRVSKAAVLARMKRTGDGS---------------------------
>B4NGT4	376	0.430	1.926E-112	30	351	357	98	425	428
------------------------------EEEEEEFKPQIRWPDLIAQTFLHSGALYGAYLLF-YAKFYTFLWVVVTIWVSGIGITAGAHRLWSHKSYNASLALRILLAFAFSISGQRDAYTWALDHRIHHKFSETDADPHNAKRGFFFAHVGWLFLTPHPKVAAKRDVIDMSDLEADPVVMFQRKYNVPLFALCSIIIPVLVPWYFWQEDLWMSFWINFNMRFTWTLNVAFFVNSVAH---MYGKRPYDKNIMSREAPIVSLLAMGEGWHNYHHVFPWDYKTGEFGSYTLNVTTGFIDLCARLGLASGRKVVSPDMIKRRAAKCGDGTrflsddyaHKdqVWGFGDRDLPREDLAELAKM-----
>A0A8D2ZFB2	376	0.461	2.637E-112	1	334	357	7	321	322
-AP--AAAPIEDVFD-----HTYRE-REG-PKPASV----IVWKNVLLMSVLHAGAAYGVF-LVPSASPLTLLWSVLCFLISALGVTAGAHRLWSHRSYKASLPLRIFLGAANSMAFQNDIFEWARDHRVHHKYSETDADPHNAVRGFFFAHIGWLMVRKHPDVIEKGRKLELSDLLSDKVVMFQRKYYKPSVLLMCFFIPMSVPWYLWGESLWVAYFVPALLRYTLVLNATWLVNSAAH---MWGNRPYDKTINPRENKFVTFSAIGEGYHNYHHTFPYDYATSEFG-CKLNLTTCFIDSMCFLGLARDPKRVSKELVQARMQRTGDGS-PRSG----------------------
>F1QG70	376	0.488	2.637E-112	30	330	357	27	322	326
------------------------------EKPGPKPPMKIVWRNVILMSLLHIAAVYGLF-LIPSAHPLTLLWAFACFVYGGLGITAGVHRLWSHRSYKATLPLRIFLAIGNSMAFQNDIYEWSRDHRVHHKYSETDADPHNSNRGFFFSHVGWLLVRKHPEVIERGRKLELTDLKADKVVMFQRRFYKLSVVLMCFVVPTVVPCYMWGESLWIAYFIPTLLRYALGLNSTWLVNSAAH---MWGNRPYDGNIGPRENRFVTFSAIGEGYHNYHHTFPYDYSTSEYGW-KLNLTTIFVDTMCFLGLASNRKRVSKELILARVKRTGDGSY--------------------------
>UPI000441E51D	376	0.465	2.637E-112	26	330	357	28	327	328
--------------------------KEETNNQKVQQKQNIVWRNVILMSLLHGGAVYSLF-LIPKAHLFTLIWAYICFVVTALGVTAGAHRLWSHRSYKARLPLRIFLAAANSMAFQNDIFEWCRDHRVHHKYSETDADPHNAQRGFFFSHIGWLFVRKHRDVIEKGRKLDFSDLLEDPVVSFQRKYYKISVVLMCFVIPTLVPWYFWGESFWNSYFLASVLRYTISLNVAWLVNSVAH---MYGNRPYDKNINPRQNTLVTFGAIGEGFHNYHHTFPFDYSASELGL-KFNPTTWFIDFMFWLGLVTERKQAPKEMIQARKERTGDGTY--------------------------
>A0A6P3WBD0	376	0.465	2.637E-112	0	330	357	13	324	328
MAENRK---VEDVFD-----DTYKE-KEGPKPP-----RQIVWRNVVLMALLHTGALYGL-TITPSASILTLLWTVVCFLISALGVTAGAHRLWSHRSYKASLPLRIFLAFGNSMAFQNDIFEWARDHRVHHKFSETDADPHNALRGFFFSHIGWLLVRKHPDVIEKGRKLDVSDLKADPVVMFQKKHYKMSVLLVCFGVPMFVPWYLWGESLWVGYFVPGLLRYCAVLNATWLVNSAAH---MWGMRPYDLTINPRENRFVALSAIGEGFHNYHHTFPYDYSTSEFG-HKLNFTTFFIDGMHSLGLARECKQASKEVVMARIQRTGKGSH--------------------------
>UPI001863CFE3	376	0.485	2.637E-112	30	330	357	32	327	331
------------------------------EKEGPKPPRKIVWRNIVLMTLLHIGALYGV-IILPSASVLTLGWSVVCFLISALGVTAGAHRLWSHRSYKASLPLRVFLAVGNSMAFQNDILEWARDHRVHHKYSETDADPHNAVRGFFFAHIGWLLVRKHPDVIEKGRRLELNDLKADKVVMFQRKYYKLSVLVMCFLVPMLVPWYLWGESLWVGYFVPGLLRYTIVLNATWLVNSAAH---MWGNRPYDQSINPRENKFVTFSAIGEGFHNYHHTFPYDYSTSEFG-CKLNLTTCFIDLMCFLGLAWDRKKASRELVLARAQRTGDGSH--------------------------
>UPI001BD21D9E	376	0.477	2.637E-112	21	330	357	27	333	337
---------------------TVEDVFDDTYKEKKGPRPPrmLVWRNIIMMTLLHIGALYGL-LLLPSASFLTLVWTVVCYLFSGLGVTAGVHRLWSHRSYKASFPLRVFLALGNSMAFQNDIYDWARDHRVHHKFSETDADPHNATRGFFFAHIGWLLIRKHPDVIEKGKKLDLSDLKADKVVMFQRRHYKLSVVILCFLVPTLVPWYFWGESLAVGYFVPGLLRYAVILNATWLVNSAAH---IWGNRPYDKNINPRENSLVAFSAIGEGFHNYHHTFPFDYATSEFG-CRLNLTTAFIDLMCFLGLASDCKRVSKEMIAARVQRTGDGSY--------------------------
>A0A6P8RCX1	376	0.450	2.637E-112	0	330	357	0	334	338
MTSRVTQAsvttiqqkPLA----PKEVAAdrvMTDDIFDEsyREKEGPKPPMKIVWRNVIAMSLLHIGALYGL-ILIPSASFSTWVWSMFCSYFSALGVTAGAHRLWSHRAYKAKLPLRILLVLANSMSFQNDVYEWARDHRVHHKYSETDADPHNASRGFFFSHIGWLLVRKHPDVIEKGRKLDLSDLKADKIVMFQRRFYKPSVLLMCFIMPTVVPWYFWGESLKNAFYISSILRYASTLNLTWLVNSAAH---MYGNRPYDKSINPRENLLVAFGACGEGFHNYHHTFPYDYSTSEFGW-QINLTTFFIDSMCFLGLATSCRKVSKEVILARRLRTGDGSH--------------------------
>A0A2G8KCV5	376	0.454	2.637E-112	18	338	357	26	340	343
------------------VASTVEEKKTAQNEPKKEYKMEIVWTNLIIHTVLHATALYGLTVEIWRSQWYTLLFAFVLGWFSNLGITAGAHRLWSHKAYSAKLPLRIFLAIIASLSCQNSIYIWCRDHRVHHKFTETDGDPHNAKRGFFFSHVGWLIVKKHPEVIEKGAKLDYSDMLNDPVVKFQHKFYYPLILMISFVLPTVVPYFLWNESLWNAYFVAAVMRLVLTLNIGWCVNSVAH---MWGNHPYDETIEPAENIAVSFFALGEGWHNYHHAFPFDYRASELPW-KLNPTTQFIDLMHLIGQAYGLKYMSKEAIRSRATKYGDGS--IYPRGDK------------------
>UPI0015B11DD6	376	0.452	2.637E-112	14	329	357	32	341	343
--------------EP-ATAEMHQASEALKEDAKGKRAQNIVWRNVILMTLLHIGAVYSL-LLIPKAHPLTWIWSYLCFLITALGVTAGAHRLWSHRSYKAKLPLRIFLAAANSMAFQNDIYEWSRDHRVHHKYSETDGDPHNAKRGFFFAHVGWLFVRKHRDVLEKGKKLDFSDLLADPVVVFQRKYYNTSVLVMCFLVPTVVPWYFWGETLWNSYFLSSILRYTISLNVTWLVNSAAH---MYGNRPYDKDISPRENRFVTFGAIGEGFHNYHHTFPFDYSTSEFGL-RFNPTTCFIDLMCWLGLASNRKRASSEMIQARKLRTGDKS---------------------------
>A0A5B7DN04	376	0.448	2.637E-112	0	333	357	0	340	347
MAP---QAPDQVLkddllegEEEHHDVLEVREINIDIRKilsdlRNVDWS-KVVWKNVILFFLLHIYSVYGLYEAIFVAQWKTLAFSVVLYFMAALGITMGAHRLWSHRSFKATLPLRIILGVCQTIAFQNDIYEWARDHRVHHKYSETDADPHNARRGFFFSHMGWLMYRKHPSVIEKGRRLDLSDLEKDIVVILQRKYYLPLVVTMCFVLPTVIPWMMWEERFITALMVAGFLRYTLVLHVTWFVNSLAHW---VGSKPFDKNIYPSQNSVVAYLSLGEGWHNYHHVFPWDYRTAEFGGLiNYNITSLAIDLCSKVGLAYDLRTVTPEMIDRRINRTGDPSYvPIY-----------------------
>UPI000F0A5976	376	0.510	2.637E-112	26	330	357	59	353	357
--------------------------KDGPQPP-----RQIVWRNVVLMTFLHIGAVYGL-IIITSASALTVLWTCVCYVISALGVTAGAHRLWSHRSYKAKLPLRIFLAIANSMAFQNDIFEWSRDHRVHHKYSETSADPHNATRGFFFAHIGWLLVRKHPEVIEKGTKLDLSDLKADEVVMFQRRYYKLSVVVMCFLVPMLVPWYLWGESLWVGYFIPGLLRYTVVLNATWLVNSAAH---MWGMRPYDCNINPRENTFVAFSAVGEGFHNYHHTFPYDYATSEYGS-RLNITKAFIDLMCYFGLAKDCKRVPHDTVMARVRRTGDSSH--------------------------
>A0A1A6HQZ2	376	0.483	2.637E-112	10	330	357	35	356	360
----------EVEKMPLHSEDIRPEMKEDIHDPSYQdeegppPKLEYVWRNIILMALLHLGALYGI-TLVPSCKVYTWLLGIFYNIVAALGITAGAHRLWSHRTYKARLPLRLFLIMANTMAFQNDVYEWARDHRVHHKFTETHADPHNSRRGFFFSHVGWLLVRKHPAVKEKGGKLDMSDLKAEKLVMFQRRYYKPAVLLIGIILPTLVPWYFWGETFQHSLYIATFLRYTIVLNFTWLVNSAAH---LYGYRPYDRNIGARENALVSMATLGEGFHNYHHAFPYDYSVSEYRW-HINFTTFFIDCMAALGLAYDRKRVSKAAVLARIKRTGDGSH--------------------------
>A0A6J2YWG4	376	0.460	2.637E-112	17	356	357	60	397	401
-----------------TIKQLNDETKenSKLRREIEEYVPCIKWPDLIVQTYIHLGCLYGLFLCIWSAKIYTTLFAFFTVFVTGFGITAGAHRLWSHRAYKAKWPLRLLLVILFTVTGQRHVYAWALDHRVHHKYSETDADPHNAMRGFFFSHVGWLVLTPHPLVVEKRRLIDMSDLEKDSIVMWQKRLYPLLFFIFVIFVPVSIPIYFWEESLWNSLWINFNTRFSITLNIAFFVNSVAH---MWGQKPYDRFISPVENLAVSIAALGEGWHNYHHVFPWDYKTGELGNS-WNPSTTFIDFFAKVGWAYDLKSVSKKMISRRAHRSGDGS-YIWGYGDSDLDPEDLEELEnMVTKKAK
>A0A8C9SZ73	376	0.476	2.637E-112	38	329	357	119	405	407
--------------------------------------REVVWRNVFLMSLLHLGALYSLF-LIPQAHPLTWIWSYVCFMINALGVTAGAHRLWSHRSYKAKLPLRIFLAAANSMAFQNDIFEWSRDHRVHHKYSETDADPHNAKRGFFFAHVGWLFVRKHQDVIEKGKRLDLSDLLADPVVVFQRKYYKISVVLMCFVVPTLVPWYFWGESLWNGYFLSSILRYTISLNVSWLVNSAAH---MYGNRPYDKTISPRENCFVTFGAIGEGFHNYHHTFPFDYSTSEFGL-HLNPTTCFIDLMCWLGLASNRKKASPEMIQARKLRTGDGS---------------------------
>A0A151X2V6	376	0.500	2.637E-112	26	330	357	19	320	599
--------------------------KALPKKSyKTDYKWKIVWKNVFIFSYIHLAAIYGIYMACLHAKYWSVLWFVALGIAANIGVTAGSHRLWSHRSYKAKWPMRFILIIFQTIAFQDDIYQWVRDHRMHHKFTDTDADPYNSRRGFFFSHIGWLLVRKHPDLITKGTTIDCSDLMQDPLVAFQKKWYMYLMPFCAFIVPTLVPWWAWNESLWYSWHFAVC-RYCVNLNITWSVNSVAH---IWGAKPYDKLVSSTDNIGVALLACGEGWHNYHHAFPWDYKTAELGNYKFNLTKTFIDFFAYIGLAYDLKTVSADVIKNRVLRCSESTH--------------------------
>UPI0019B3CC88	375	0.464	3.610E-112	27	329	357	11	311	313
---------------------------DGAESREMSGgasRQHIVWRNVLLMGLLHAGALYSVF-LVPSAHPFTWMWSYICFMITGLGVTAGAHRLWSHRSYKAKLPLRIFLAAANSMAFQNDIFEWSRDHRAHHKYSETDADPHNARRGFFFSHVGWLFVPKHKDVIEKGKRLDMSDLLADPVVAFQRKYYKISVVMMCFFLPTLVPWYFWGESLWNSYFLSTILRYTIALNLTWLVNSAAH---MYGNRPYNKNINPRENRFVTFGAIGEGFHNFHHTFPFDYAASEFGF-RYNPTTCFIDLMCWFGLASNRKRATPEMIMARKLRTGDGS---------------------------
>A0A3Q3IQ55	375	0.490	3.610E-112	27	330	357	18	318	322
---------------------------DHTYKENEGPKPPviIVWKNVIMMGLLHIGALYGV-LLIPSASFLTLLWSTLCFFISGLGITAGAHRLWSHRSYKASLPLRIFLSVANSMAFQNDIFEWARDHRVHHKYSETDADPHNAVRGFFFAHIGWLLVRKHPDVIEKGRKLELTDLLSDKVVMFQRKYYKLSVLLMCFFIPMFVPWYMWGESLWVAYFVPALLRYTLVLNAAWLVNSAAH---MWGNRPYDKTINPRENLFVTLSAIGEGFHNYHHTFPYDYATGEFGW-KFNFTTCFIDVMCFLGLAKDCKKVPHELVLARIQRTGDGSH--------------------------
>A0A087T0N5	375	0.456	3.610E-112	0	330	357	0	314	323
MAPNVV---TGTVQEDHHDHHKSQ------QKPLKPLK--IVWRNVFLFLGLHIAAVVGLYYSF-QGKLISWVYAVILTHASGLGVTAGAHRLWTHRAYKAKLPLRIFLAFCNCMSLQNDIYEWSRDHRVHHKFSETDADPHNINRGFFFAHMGWLMVRKHEDVKEKGKTVDVSDVWADPVVRFQHRFYVPLAVLCCFVIPAAIPYYSWGEDWYVCVFAIGFFRFMISLHFTWFVNSAAH---LWGNKPYDKYSSATESNWVSALAIGEGFHNYHHTFPWDYATSELG-YKYNFTTFFIDCMSYIGQAYDLKTANPELVHQRKLKTGDGSY--------------------------
>UPI0015B1C1CC	375	0.455	3.610E-112	0	339	357	0	318	326
MAPNVV----------STTVQEHHETEPE-QKPLEP--VQIVWRNVFLFIGLHIAALYGMYLVILNATLTSWFYGVFLCFVNGLGVTAGAHRLWTHRAYKAKLPLRIFLAFCNCMALQNDLYEWARDHRVHHKFAETNADPHNVNRGFFFAHMGWLMAKKQKDVIEKGKTVDVSDVWADPVVRFQHRFYVPLAAICCFVIPPAIPYYCWGEEFYTCLFGAGFFRYVVCLHFTWFVNSAAH---LWGNKPYDQYISATELKWVSALAIGEGFHNYHHTFPWDYSTSELG-YKYNFTTLFIDFMSYIGQAYDLKTANPENVHQRKLRTGDGSY----FEDKD-----------------
>UPI001F08108F	375	0.462	3.610E-112	15	329	357	22	330	332
---------------PEETnAETQARCRDDY--PKDDRSRSIVWRNVILMVLLHTGAVYSL-IVIPQAQHLTWIWSYVCFIVTALGVTAGAHRLWSHRSYKAKLPLRVFLAAANSMAFQNDILEWARDHRVHHKCSETDGDPHNATRGFFFAHIGWLFVRKHPAVIEKGKKLDLTDLLADPVVQFQRRYYKTSVLIMCFALPTLVPWYFWGESLWNSYFLACILRYTLSLNVTWLVNSAAH---LYGNQPYDKTINPRENWFVTFGALGEGFHNFHHTFPFDYSTSEFGL-RFNPTTCFIDLMCFLGLADSRKKATPQIIQARKLRTGDGS---------------------------
>A0A6J2VAH4	375	0.495	3.610E-112	26	330	357	32	329	333
--------------------------QKEKEGPTLP--GQIVWRNVVLMLLLHIGALYGL-VTIPAASALTLVWTGVCFMISALGITAGAHRLWSHRSYKASMPLRIFLAVANSMAFQNDIFEWARDHRVHHKYSETDADPHNATRGFFFSHIGWLLVRKHPDVIAKGRKLDLSDLKTDRVVMFQRRYYKLSVVVMCFLIPTVVPWYFWGESLLVGFYLAGLLRYTVVLNATWLVNSAAH---MWGMRPYDQNINPRENKFVAFSAIGEGFHNYHHTFPYDYATSEFGS-RLNLTKAFIDFMCYLGQASDCKRVSHETVMARVRRTGDGSH--------------------------
>UPI0015B1960C	375	0.469	3.610E-112	15	334	357	19	336	337
---------------GEATGvrSSVEDVFDDTYKEREGPKPpmQIVWRNVILMGFLHIGALYG-FTVLPSASVLTLAWSAVCFLISALGVTAGAHRLWSHRSYKASLPLRVFLAFANSMAFQNDVYEWARDHRVHHKYSETDADPHNAVRGFFFSHIGWLLVRKHPDVIEKGKKLELADLRADKVVMFQRKHYKLSVLLICFGVPMLVPWYMWGESLWVAYFVPGLLRYTVVLNSTWLVNSAAH---MWGNRPYDKTINPRENKFVSFSAIGEGFHNYHHTFPFDYSTSEFG-YKVNLTTCFIDLMCFLGLASDRKKASREVVHARIQRTGDGS-PRSG----------------------
>A0A8C8VQP2	375	0.461	3.610E-112	21	330	357	43	349	353
---------------------MTDDIFDDSYREKEGPKPvKIyVWRNIIFMSLLHLGGLYGLWLIPV-AKPLTLMWAVLCFLVSALGITAGAHRLWSHRTYKASLPLRIFLTIANSMAFQNDIYEWARDHRVHHKFSETNADPHNAKRGFFFAHIGWLLVRKHPEVIQKGQKLDLADLKADKVVMFQRRFYKLSVVVMCFLFPTLVPWYFWGESFSNSFFVPAILRYVLVLNASWFVNSAAH---MFGSRPYDRNINPRENPLVTFGALGEGFHNYHHTFPYDYAASEFSW-HYNFTTAFIDLMCFLGLASDRKQVSKEVILARKIRTGDGNH--------------------------
>UPI000B4E9266	375	0.501	3.610E-112	20	330	357	45	356	360
--------------------DIRPEMKEDIHDPSYQdeegppPKLEYVWRNIILMALLHLGALYGI-TLIPSCRLYTLLWAHVYYMTSILGIGAGAHRLWSHRTYKARLPLRLFLIIANTMAFQNDVYEWARDHRAHHKFTETHADPHNSRRGFFFSHVGWLLVRKHPAVKEKGGKLDMSDLKAEKLVMFQRRYYKPGVLLLCFLLPTLVPWYCWGETFRHSLYVATLLRYAVVLNATWLVNSAAH---LYGYRPYDKSIDPRENVLVSFGSLGEGFHNYHHTFPYDYSTSEYRW-HVNFSTFFIDCMAALGLAYDRKKVSKAAVLARIKRTGDGSY--------------------------
>W5PZ56	375	0.492	3.610E-112	20	330	357	51	362	366
--------------------DIRPEMRDDIYDPtyqdkeGPKPKLEYVWRNIILMGLLHLGALYGI-TLIPTCKIYTFLWVLFYYVISALGITAGVHRLWSHRTYKARLPLRVFLIIANTMAFQNDVFEWSRDHRAHHKFSETDADPHNSRRGFFFSHVGWLLVRKHPAVREKGATLDLSDLRAEKLVMFQRRYYKPGVLLLCFILPTLVPWYLWGETFQNSLFFATFLRYAVVLNATWLVNSAAH---MYGYRPYDKTINPRENILVSLGAVGEGFHNYHHTFPYDYSASEYRW-HINFTTFFIDCMAAIGLAYDRKKVSKAAVLARMKRTGEESY--------------------------
>T1KDQ1	375	0.475	3.610E-112	2	326	357	46	365	383
--PSITTSPT-VSSTP-TKWSTSPETSPESTKhPPIEPTQVIVWRNVFAFVILHSSLVYGLFKLFTNPPWLTMAYAFVFGSFSGLGITAGAHRLWSHRAYKAKLPLRIFLAILQTVCGQNNIYEWCRDHRVHHTYSETDADPHNANRGFFFAHMGWLCVKKHPDVINKGRLVDCSDLLEDPVVRFQKNYFLPLAILCCIIIPSAIPIVCWNESFWNAFMLAGLARYCISLHFTWLVNSVAH---LWGNRPYDVTIGARENKYVIIGALGEGFHNYHHTFPWDYSTSELGW-RWNLTTCFINTMAKIGQAYDLKTAPVKMIDARIRRTG------------------------------
>UPI00084F12D2	375	0.493	3.610E-112	30	336	357	23	342	598
------------------------------ESYKTDYKWEVVWKNVIMFTYIHLAAIYGMYMACLYAKYWSILWFVALGIAAMIGVTAGTHRLWAHRSYKAKWPMRLILMIFQTIAFQDSIYQWARDHRVHHKFTDTDADPYNVRRGFFFSHIGWLLIRKHPDVVIKGATIDCNDLMQDPLVVFQKKWYGYLMPLCAFIIPTLVPWWAWNESLWYSWHLAIC-RYCININSTWSVNSVAH---IWGMKPYDKSASSTENIGVTLLTCGEGWHNYHHAFPWDYKTAELGNYKFNLAKTFIDFFAYIGLAYDLKTVSDDMVKKRVLRcdeptdnptiTGEGdimiifiTYGLGGVG--------------------
>UPI001E8EEEDD	375	0.484	3.610E-112	19	330	357	549	857	861
-------------------ISTVEDVFDDTYKEKEGPKPPkmMVWRNIILMALLHFAALYGL-ILLPSASASTLAWSVVCYLISALGVTAGAHRLWSHRSYKASNPLRVFLALANSMAFQNDIFEWARDHRVHHKYSETDADPHNATRGFFFAHIGWLLVRKHPDVIEKGKKLDMSDLKADKVVMFQRRHYKLSVLILCFLVPTLVPWYFWGESLIVAYFIPGLLRYAVVLNATWLVNSAAH---IWGNRPYDKTINPRENPLVAFSAIGEGFHNYHHTFPFDYATSEFG-CKLNITTAFIDLMCFLGLANDPKKVSKELIIARIQRTGDGSH--------------------------
>A0A665X4B3	375	0.496	4.942E-112	27	330	357	16	316	320
---------------------------DHTYKEKEGPKPPvvIVWKNVVLMTLLHLGALYGVFLL-PSASPLTLLWSLLCFVMSALGVTAGAHRLWSHRSYKASLPLRIFLGVANSMAFQNDIFEWARDHRVHHKYSETDADPHNAVRGFFFSHIGWLLVRKHPDVIEKGRKLELNDLRADKVVMFQRKYYKPSVLLMCFFVPMFVPWYLWGETLWVAYYVPALLRYTLVLNATWLVNSAAH---MWGNRPYDKTINPRENKFVTFSAIGEGFHNYHHTFPYDYATSEFG-CKLNLTTCFIDFMCFLGLAKDRKKVSHELVLSRIQRTGDGSH--------------------------
>A0A3B4AZT8	375	0.490	4.942E-112	29	330	357	24	320	323
-----------------------------REKEGPKPPLNIVWKNVILMGLLHLGALYGVF-LIPSASLNTLLWTLLCYIISALGITAGAHRLWSHRSYKASLPLRIFLGVANSMAFQNDIFEWARDHRVHHKYSESDADPHNAKRGFFFAHIGWLLVRKHPDVIEKGGKLQLQDLTSDPVVRFQRKNYKLSVVLMCFLVPTLVPWYFWGESLWVSYFVPSLLRYTVVLNATWLVNSAAH---MWGNRPYDKNINPRENKFVAFSAIGEGFHNYHHTFPYDYASSEFG-CKVNLTTCFIDTMCWLGLASDRKRVTRDLIHSRIQRTGDGTH--------------------------
>A0A8B9LB16	375	0.498	4.942E-112	30	330	357	38	329	333
------------------------------EGPATK----IVWRNVILMALLHLGAVYGLF-IITSASKLTLLWSAVCFMVSALGVTAGAHRLWSHRSYKAKLPLRIFLAVANSMAFQNDIFEWARDHRAHHKFSETNADPHNATRGFFFAHIGWLLVRKHPDVIEKGAKLDLSDLKADGVVMFQRRHYKLSILVMCFLFPTLVPWYLWGEDFWVAYFVPGLLRYTVVLNATWLVNSAAH---MWGMRPYDSSINPRENRFVAFSAVGEGFHNYHHTFPYDYAASEFGS-RLNITKGFIDLMCFFGLAKDCKKVSPDTVMARVQRTGDGSH--------------------------
>UPI0015AE7159	375	0.459	4.942E-112	11	330	357	18	330	334
-----------VVAEPST----AEDVFDDTYKEKEGPKPpiQIVWKNVALMSLLHIGALYGL-IIFPSASTLTLAWSVFCFLVSALGVTAGAHRLWSHRSYKASLPLRIILATANSMAFQNDIYEWARDHRVHHKYSETDADPHNAVRGFFFSHIGWLLVRKHPDVIEKGRKLELTDLKADKVVMFQRKYYKPSVVIMCFLVPMWVPWYFWGESLWVGYFVPGLLRYTLVLNATWLVNSAAH---MWGNRPYDHNINPRENKFVTFSAIGEGFHNYHHTFPYDYATSEFG-CKLNLTTCFIDLMCYLGLAQECKKVPRELVMARAQRTGDGSH--------------------------
>UPI001EE60D22	375	0.451	4.942E-112	0	329	357	8	332	334
MAPkNVIMEttPSEDMltgsSEVEPVITAETHAQK---RPPMK----IVWRNVVLFALLHLAAVYSL-LLVPQAHSYTLLWCAFMYLFAALGITAGAHRLWAHRSYKAKMPLRILLAIMDSAAFQNSVFEWSRDHRCHHKYSETDADPHNAKRGFFFSHMGWLMVKKHPDVIAKGKQLEMADLKADPVVRVQEKFYVPSVLLFCFIVPSVVPWYFWGEGLFVSFYLAAILRYCLGLNATWLVNSAAH---MWGMRPYDKRINPAENMMVALSAVGEGFHNYHHTFPQDYATSEFGW-KINLTTFFIDTMAYLGLAYDRRKIPDDVIRARKLRTGEGS---------------------------
>A0A0J7KKN4	375	0.468	4.942E-112	26	352	357	44	376	381
--------------------------KDDESTAKVVYVPRIKWPDLGAQIFIHVGFLYGLYLVLTQAKLLTTLWVFVTIYTSGFGITAGVHRLWSHKAYKAKWPLRLLLVFLFTITGQKDVYTWALDHRVHHKCSETDADPHDVRRGFFYAHVGWLFMTPHPDVVAKRKAIDMSDLEADSIVIhntinftlFHlsRRLYIPLFALLTIGLPVAVPCYFWSESLWISFWVNFNFRFCINLNIAFCVNSVAH---MWGQKPYDKDISPVENIAVSIASLGEGYHNYHHVFPWDYKTGELGNYPFNITTGFIDAFARIGWAYDRKYVSPEMIRRRAHRSGDGSH-IWGYGDIDISKDDLTELDMMN----
>UPI0014254BC6	374	0.498	6.766E-112	35	327	357	27	314	317
-----------------------------------RHHSDIVWRNVLIMGFIHLSAVYSFLFVTWKCHWLTLVWAVILYLLNGLGITAGAHRLWAHRSYKAKLPLRIFLAACNCIAFQNSIFEWARDHRVHHKYSETDADPHNAKRGFFFSHVGWLLVRKHPDVTNKGSRLKMDDLLADPVVRIQKKYYFILMPLMCFVLPTIIPT-LWNESLWNAYFVAAVLRYCIALNCTWMVNSFAHF---WGNRPYDKHINPAQNSFVAGLSLGEGWHNYHHTFPNDYRTGEFGW-KLNPTTMLIDCMYVLGQAYDCNEIKHEVIDARRRRTGD-----------------------------
>C3ZZN6	374	0.507	6.766E-112	0	333	357	0	316	323
MAPTETSR----VRTPK---QSSN--GAGIPQPRAQP-LQIVWRNVVFMTLLHIGAVYGL-VLIPHAHTYTTVWAiFLHYFSGVLGITAGAHRLWTHRSYKARLPLRVVMAAANSVAFQNHIHEWSRDHRCHHKYSETDADPHNASRGFFFSHCGWLLLRKHPDVKAKGKLIDMTDLAADPVVRFQKRYYLASVLLLCFALPTAVPILAWQESLRNAFFIAVVSRYVLTLNVTWLVNSAAH---LWGNRPYDRSIHPAENGFVSAMAGGEGWHNYHHTFPFDYATGELGW-RINMTTVFIDAMAWTGLAYDLRTASPNVVRARALRTGDGT---W-----------------------
>A0A6J2JXU5	374	0.513	6.766E-112	17	345	357	9	331	339
-----------------PTLEEEAQFEKLIAPQASDRKHEIISANLITFAYGHISALYGLYLCFSSAKWATIIMAYVILIAAEVGVTAGAHRLWTHRAYKAKRPLQIILMVMNSFAFQNSAITWIRDHRMHHRYSDTDADPHNATRGFFYSHIGWLLVRKHPEVKRRGKTIDMSDIYSNPVLVFQKKYAIPFIGAVCFVIPTLVPIYFWGETLTNAWHI-TLLRYIISLHVTFLVNSAAH---LWGTRAYDKRIFPAQNLIVSLLAVGEGFHNYHHVFPWDYRTAELGNNYLNLTTKFIDFFAWLGWAYDLKSVPDSAVQSRAARTGDGTNS-WGWPEED-ANEDI-----------
>UPI00167F80F3	374	0.472	6.766E-112	4	329	357	8	343	348
----ITAPPSGVMQTGQEKLktvplyleeDIRPEMKEDIHDPSYQdeegppPKLEYVWRNIILMALLHLGALYGL-VLVLSCKVYTLLWACVCFVISIEGIGAGAHRLWSHRTYKARLPLRIFLIIANTMAFQNDVYEWARDHRAHHKFSETHADPHNSRRGFFFSHVGWLLVHKHPAVKEKGRKLDMSDLKAEKLIMFQRRYYKPGILLMCFILPTLVPWYFWGETFQHSFYVATLLRYALVLNATWLVNSAAH---LYGFRPYDKNIDPRENALVSLGSLGEGFHNYHHAFPYDYSASEY-LWHINFTTFFIDCMAALGLAYDRKKVSKATVLARIKRTGDGS---------------------------
>K7PBR7	374	0.434	6.766E-112	0	354	357	0	351	354
MPPNtecNIQDVTGVLEE----TDREVEERDIKEvhKTNKFPELPIIWFNVFLHAVSHSIGLYGLYVLFTSAKWWSVALFLVNYEFATLGTTAGIHRLWSHRSYKARWPLTLFLTYCQTLAFQYSIIYWATYHRVHHKYTETDADPHNAKRGFFHSHMGWTIRQRSPEFITRAKEADMSDLYNNTIVRIQDEYYYsILMVVF-FIMPTVMPMYLWNETFVNAFSL-NILRYLVNLHCFFFVNSAAH---KMGYKPYRKDIYASDFMLASILMQGDAWHNYHHTFPWDYKTSEHGTYGTNVTTGFIDLMAKIGWAYDLKTASPEMIKRRVLKSGDGSHHLWGWGDKDQSKQERSEAIILNKK--
>N6UAX5	374	0.498	6.766E-112	36	334	357	54	348	386
------------------------------------FKRKIVWKNAIGFFALHLAAVYGLWLMVADCYWKTDIWALLVGFSSGLGVTTGAHRLFSHKAYKAPFITRLVLILFHTLAGQNCLYIWVRDHRQHHKYSDTDADPHNAHRGFFFSHVGWLMSRKHPAVIAKGKTIDMSDMQADWLVMFQKQHYKVLYAIFAIFLPAVVPVYSWGESWWNSFFVAYMFRSVLVLNMTWLVNSAAH---IWGNKPFDKYMEPVESSFVAFVSVGEGWHNYHHAFPWDYRAAELGS-KYSITTFVIDALAYFGLAYDLKSTPYHMVKRRVERTGDGSHPIFG----------------------
>A0A1J1I4U0	374	0.411	6.766E-112	15	352	357	39	388	982
---------------PNHSiknLTTTEESQSKVE--SIEFQPQIRWPDLFAQLFIHVGSLYGLYYLVAlKPKFYTYIWFVALIYASGIGITAGAHRLWSHKSFKAKWPLRVILVFLFTIAGQRDAYTWAHDHRIHHKYSETNSDPHNAKRGFFFAHIGWLFLTPHPDVVEKRKNIDMSDLQADKIVMWQKKYYIPLFAFIAIGFPVIVPYYYWNECLWISFWTCFVCRFCTTLNIAFFVNSVAH---MYGDRPYDKNISPVENIFVSIAAMGEGFHNYHHVFPWDYKTGEFGGWkgyQTNITTAFIDFFAKYGWAYERKYATDDMIARRAAKTGDGTYFLthdeahktsiWGLDDKDIEDEDLKILRKMN----
>A0A7J6YXA8	374	0.544	9.263E-112	0	333	357	0	320	321
MAPNKFYS-AEVLQEDNDQL---AEL-----KPTKNEKTQYRWILILFHVYLHMVAVYALYVMFTSAKIWTVVSVLIFAILGMLGVTAGGHRLWSHRSYKATWQLRLILVTLQTLAFQDPAIDWARDHRVHHKHSETDADPYNSKRGFFFSHMGWLYVNKHPEVIAKGKGIDHSDLFQDRFLVFQKKYYFYVMPIMCFLIPIFLPMYLWEESFSNAYAINT-LRYLITLHSTMAINSVAH---RWGNKPYEKNISPAENFSTTLLTLGEGWHNYHHAFPQDYKTAELGKHHTNLTTLFIDLMEKIGWAYDLKTTSEEVIKKRVLRTGDGSHAIW-----------------------
>A0A7D5YVC1	374	0.504	9.263E-112	31	355	357	6	325	327
-------------------------------KPA-PYKYKLVKHNVIKFAYMHLAALYGLYLCFTSAKWATIIWSLFLLEAAKIGITAGAHRLWCHKAYKAKLPLQIILLIFNSIAFMNTATYWVRDHRLHHKYSDTDADPHNSKRGFFFSQIGWLFVRKHPEVLEKGKTIYMEDIYKDPLLRFQKKYAFFVIGLWAYVIPTVVPMYFWGESFSNSWHIATMLRHVLTINLIFLVNSIGH---KWGNRPFDKNIKAVENLSVSLLTTGECFHNYHHVFPYDYKASELGNTKFNAATLFINFFAWIGWAYDLKVIPDNVIIARSQRTGDG-RNLWGWGDKDQTEEEIKNVELIYCKS-
>A0A6G1QPB7	374	0.473	9.263E-112	14	330	357	19	329	333
--------------TPET---MVEDVFDHTYKEKEGPKPPmiIVWRNVVLMTLLHIGALYGI-SLIPSAAPLTLLWFGLCFVISALGITAGAHRLWSHRSYKASLPLRIFLAIANSMAFQNDIFEWSRDHRVHHKYSETDADPHNAVRGFFFAHIGWLLVRKHPDVIEKGGKLELHDLLSDKVVMFQRKYYKPSVLLMCFFVPMFVPWYMWGESLWVGYFVPAVLRYTLVLNASWLVNSAAH---MWGNRPYDKNINPRENKFVTLSAIGEGFHNYHHTFPYDYASSEFGS-KLNLTTCFIDFMCFLGLAKDRKIVSREMILARTQRTGDGSH--------------------------
>A0A6P7Y3F5	374	0.447	9.263E-112	0	330	357	0	334	338
MTSRVTQAtvttiqqkPPA----PEEVTAngvMTDDLFDEsyREKEGPKPPMKIVWRNVIAMSLLHIGALYGM-TLIPSARFYTWMWSLFCFVCSALGITAGAHRLWSHRSYKAKLPLRIFLVMASSMSFQNDVYEWARDHRVHHKYSETDADPHNASRGFFFSHIGWLLVRKHPDVIEKGSKLDLSDLKADKIVMFQRRFYKTSVLLMCFITPTVVPWYFWGESLKNAFYISAIWRYALTLNFTWLVNSAAH---MYGNRPYDKFINPRENLLVALGACGEGFHNYHHTFPYDYSTSEFGW-HFNFTTFFIDCMCFLGLATSCRKVSKETVLARRLRTGDGSH--------------------------
>F6M740	374	0.459	9.263E-112	1	329	357	13	336	341
-APNSTEpaaSPPEFVDErPVDDFFDTSYKEKLGAKPAMK----LVWRNIILMGALHFAALYSV-ILVPFVKPLTWLWASGCFLLSALGVTAGAHRLWSHRSYTASTPLRVFLAIANSMAFQNHIFEWARDHRVHHKFSETDADPHNATRGFFFSHVGWLMVRKHPDVIDKGGKLDLSDLKADPVVMLQKKYYKRSVLLMCFIIPTVVPWYFWGETLWNSYFVAAILRYTLVLNATWLVNSAAH---MFGNRPYDRWINPRENRFVAFGAIGEGFHNYHHTFPYDYSTSEYGWRG-NITTCFINTVCYLGLASNCKTVSKEVIQARRRRTGDGS---------------------------
>A0A8I6TFN8	374	0.437	9.263E-112	0	352	357	0	341	342
MSPN-----LEVKRLTDHVL----IKKDVDETKENVFVPRWRFPDLGAQLFLHLGGLYGLYLAFTSAKWQTNLWTFFLVYASGVGITAGAHRLWSHKSYKAKWPLRLLLAFLFTIAGQRHIYMWALDHRVHHKYSESDSDPHDARRGFWFSHVGWLVLTPKPEVEAKRAQVDMSDLEHDPIVMWQKRLFIPLFAIITIAIPVLVPWYYWDEDIITAFFLPFNTRFSATLNIAFSVNSFAH---MYGNKPYDKFISPVENWFVSMSALGEGWHNYHHVFPWDYKTSEFGAYAYNLTTGFIDLMARIGWAYDRKTASYDMVKRKALKSGDGTWPsSWGYGDPDTPYDQVELVDKKN----
>A0A2P8ZFC0	374	0.474	9.263E-112	31	345	357	12	322	345
-------------------------------KGGLKVSQPIIWGNVIGIGIFHLVALYGLLTLPYrQIKWQTFLWGYFLYLAGGFGVTGGAHRLYSHRTYKAKWPLRIILLICYSISGQNSVFDWVRDHRVHHKFSETDADPHNASRGFFFSHVGWLMQKKHPEVIARGSQIDMSDVMNDPIARIHTKYFSLFKLLFCFVIPVIVPPLLWGEGWYISALGIGILRYVLLLNAAWSVNSLAH---IWGSKPYDKEISPSENFLVTWLTAGEGWHNYHHAIPWDYKAAELGPSGVNWTTFLIEMFSKIGWAYDLKSPSEDLVRRLVERRGDGTHPIWGSGKE--GKEDK-----------
>UPI000661D8A7	374	0.466	9.263E-112	20	330	357	39	350	354
--------------------DIRPELKDDIRDPNYEdeegpmPKLEYVWRNIILMGLLHVGALYGI-ALVPSCKFYTWLWGYFCFFVSILGVTAGAHRLWSHRTYKARLPLKVFLIISNTMAFQNDVYEWARDHRVHHKFSDTHADPHNSRRGFFFCHVGWLLVRKNPAVKEKGSLLDMSDLKAEKLVMFQRRYYTHAVLLLCFILPTLIPWYFWGETFLHSLFVATFLRYAFVLNITWLVNSAAH---MYGYRPYDKNIKPRESLLVSVGSMGEGFHNYHHSFPYDYSASEYRW-HINFTTFFIDCMAALGLAYDRKKASKAAILAKVKRSGDGSY--------------------------
>A0A2K6GQS4	374	0.490	9.263E-112	20	327	357	44	352	359
--------------------DIHPDFKDDIYDPtyqdeeGPRPKVEYVWRNIILMFLLHVGALYGI-TLIPTCKLYTWLWGLFYYFISALGITAGAHRLWSHRSYKARLPLRLFLIIANTMAFQNDVFEWARDHRAHHKFAETNADPHNSRRGFFFSHVGWLLVRKHPAVMKKGGTLDLSDLRADKLVMFQRKYYKPAVVFMCFLLPTWVPWYFWGETFLHSTFVATFLRYSVVLNATWLVNSAAH---LYGYRPYDKNINPRENILVSLGAVGEGFHNYHHTFPHDYSTSEYRW-HINITTFFIDCMAALGLAYDRKKVSKATILARIKRTGD-----------------------------
>A0A7R8URC1	374	0.409	9.263E-112	8	353	357	2	361	362
--------PITLTET--TTLrnsqRNATDTVDESNKaskidtASSDYHPRIRWLDLLAQAFIHVGCIYGFYLLF-YAKLLTVVWVFATILATGIGVTAGAHRLWSHKSYKAATPLRILLMFFFTIAGQRDAYTWALDHRVHHKYSETDADPHNAKRGFFFAHIGWLFITPHPEVVRKRKAIDMSDLEADPIVMWQKRYFVLLFALITIAFPVLVPYYLWDENIFYSFWINFNARFCIVLNIAFFVNSVAH---MWGRKPYDKSISPVESIPVAIAALGEGWHNYHHVFPWDYKTGELGDYKMNVTTAFIDACAKIGWAFERKVVSPEMIARRAARCGDGTHFLseaychkdqvWGYGDNDIPIEDRLELEAMQK---
>UPI001E1B0DA6	374	0.489	9.263E-112	14	330	357	49	366	370
--------------TPQDCEDIRPEMKDDIRDPtyqdeeGPPPKLEYVWKNIILMALLHVGALYGI-TLVPSCKYHTWIWTFFLLFFCGLGITAGAHRLWSHRTYKARLPLRVFLIIANTMAFQNDVYEWTRDHRTHHKFSDTHADPHNSHRGFFFSHVGWLLVRKHPAVKEKGSLVNMSDLKAEKLVMFQRRYYIPAVLVTSFILPTVVPCYCWGETFLHSLFIATILRYAMALNITWLVNSAAH---LYGYRPYDKNISSRENILVSMGAMGEGFHNYHHAFPYDYSTSEYRW-HINVTTFFIDCMAAIGLAYDRKKVSAASVLARTKRTGDGSY--------------------------
>UPI001E275138	374	0.505	9.263E-112	27	334	357	49	350	383
---------------------------DIGTDP--NFKRKIVWKNVLGFIVLHSGALYGSYLCFTDAKWLTVAFYWILTFFTGVGITGGAHRLFSHKTYKAKLPLKLLMLILQTMAGQNCMYIWVRDHRLHHKFSDTDADPHNAMRGFFFSHMGWLMSRKHPLVIQKGKTIDLSDLEADELVMFQKKYYKTLYFIFALIIPVYIPVILWGETEWNSLFISYFLRYVTLLHITWTVNSIAHF---YGTKPFDKNMVSVESRLVALWAGGEGWHNYHHAFPWDYKASEFGA-GLNATGFFIDVMAHFGLAYDLKEASPDMVKKRILRTGDGTHKYFG----------------------
>A0A7R8ZM77	374	0.482	9.263E-112	36	329	357	78	368	388
------------------------------------YKGKIVWRNVILMTILHGYFPYACYLFFFAIQWKTFFYTWGLLYLSGFGITAGAHRLWAHKSYKARLPLRLFLTFCQTLAFQNDIYEWCRDHRVHHKFSETDADPHNAKRGFFFSHIGWLLVKKHPDVKEKGKTIDMSDLMEDPIIYYQRKYYVPIVLTVSLILPSYLPVWVWNENPWYAFVVCSLGRYCFSLNCTWLVNSAAH---MWGNKPYDREISAVENYKVSQWVLGEGWHNYHHTFPWDYKTSELGLYQFNLTAMFIDFMARIGQAYDLKTVDHETIMQRVNRTGDGS---------------------------
>UPI00192F5AD6	374	0.453	9.263E-112	26	329	357	157	455	457
--------------------------REEENKQKVEHKQIIVWRNVILMALLHIGAVYSL-LLIPKAHLYTLIWTYICFLMCALGVTAGAHRLWSHRSYKAKLPLRIFLAAANSMAFQNDIFEWARDHRVHHKYSETDADPHNAKRGFFFSHIGWLFVRKHRDVIEKGRKLDFSDLLEDPVVSFQRKYYKSSVVLMCFVIPTILPWYLWGESLWNSYFLASILRYTVSLNVAWLVNSVAH---MYGNRPYDKDINPRQNTFVTFGAIGEGYHNYHHTFPFDYSASEFGL-KFNPTTWFIDFMFWLGLVTERKQAPNEMIQARKQRTGDGT---------------------------
>A0A3B4CMU1	374	0.459	1.268E-111	9	330	357	1	315	319
---------TETMLEP----TMVEDVFDESYREKKGPKPPIvvVWRNVVLMSLLHLGAIYGLF-LIPSASSLTLLWAVLCFLYAGLGITAGVHRLWSHRSYKASLPLRIFLAFANSMAFQNDIFEWARDHRVHHKYSETDADPHNANRGFFFSHIGWLLVRKHPDVIEKGSKLELSDLKADKVVMFQRRVYKQSVLLMCFVVPTVVPWLLWNESLWIGFFIPALLRYSVGLNATWLVNSAAH---MWGNRPYDININPRENRFVTFSAMGEGFHNYHHTFPYDYSTSEYGW-KLNVTTCFIDLMCLLGLAWECKLAARDLVKARAQRTGDGSH--------------------------
>A0A8B9JSS5	374	0.451	1.268E-111	13	329	357	16	326	328
-------------CEPEgaESRETEAECGDAKEEKRG---QTIVWRNVVLMALLHLAAVYAL-QLIPRAHPFTWIWSYVCFLITGLGITAGAHRLWSHRSYKAKFPLRMFLAAANSMAFQNDIFEWSRDHRGHHKYSETDADPHNASRGFFFSHVGWLCVHKHKDVIEKGKRLDVSDLLADPVVMFQRKYYKLSVVMMCFVVPTLVPWYFWDESIWNSYFLPGILRYTICLNCTWLVNSAAH---IYGNRPYDKYINPRENCLVTFGAMGEGFHNFHHTFPFDYSASEFGL-RLNPTTCFIDFMCLLGLASNRKKATPEMIKSRKLRTGDGS---------------------------
>A0A3Q1GJM7	374	0.496	1.268E-111	31	330	357	35	325	329
-------------------------------KPPMMF----VWRNIILMSLLHIAALYGL-LLLPSASPLTLAWTAVCYFISALGVTAGAHRLWSHRSYKASLPLRVFLALANSMAFQNDIYEWARDHRVHHKYSETDADPHNAKRGFFFAHIGWLLVRKHPDVIEKGRKLELSDLKADQVVMFQRRHYKLSVVTLCFLLPMLVPWYFWGESLTVGYFVPGFLRYAVVLNATWLVNSAAH---IWGNRPYDKTINPRENPMVAFSAIGEGFHNYHHTFPFDYATSEFG-CKLNLTTAFIDLMCFMGLATDCKRVSKEMIIARVQRTGDGSY--------------------------
>UPI001C044DA6	374	0.503	1.268E-111	27	330	357	29	329	333
---------------------------DHTYKDKEGPKPPmiIVWRNVILMSLLHIAALYGIF-LIPSASPLTLLWSVFCFLISALGITAGVHRLWSHRTYKASLPLKIFLAFANSMAFQNDIFEWARDHRVHHKYSETDADPHNATRGFFFAHIGWLLVRKHPDVIEKGQKLELSDLLADKVVMFQRRHYKLSVLLMCFFIPTFVPWYLWGESLVVAYFIPALLRYTVVLNASWLVNSAAH---MWGNRPYDKNINPRENKFVTFSAIGEGFHNYHHTFPYDYATSEFG-CKLNLTTCFIDFMCFLGLAKDRKRVSREVVLSRIQRTGDGSH--------------------------
>UPI0015E254FD	374	0.487	1.268E-111	15	330	357	20	329	333
---------------PEAT---REDVFDHTYKEKEGPKPAtiIVWKNVLLMTLLHLAALYAMF-LVPSASILTLLWSTLCFLISALGITAGAHRLWSHRSYKASVPLRIFLGFANSMAFQNDIFEWARDHRVHHKYSETDADPHNAVRGFFFAHIGWLLVRKHPDVIEKGRKLELNDLLADKVVMFQRKYYKPSVLLMCFFVPMFVPWYMWGESLWVAYFIPAVLRYTMVLNATWLVNSAAH---MWGNRPYDKNINPRENKFVAFSAIGEGFHNYHHSFPYDYATSEFG-CKLNLTTCFIDFMCFLGLAKDRKRVSSELITARIQRTGDGSH--------------------------
>UPI001D0818AB	374	0.476	1.268E-111	0	352	357	0	352	353
MSPNSTQ--VEyVLNENEyEKIFRSNLSKEEteIELPEER-KYKYRWGFIVYLSLFHIQAVYGIYLSFTSAKLLTTIFGTALHLVSLFAITAGAHRLWSHRAYKATWQLKLILVICQTLSFQGSVYRWCRDHRIHHKYTDTDADPHNSRRGVFYSHIGWILVERHPQYVEKIKLIDFSDLKNDPLLKFQIRYYFQLLFVFCFLLPIIIPWYFWNETLKNAWFICVCSRYIFSLQTAMLVNSWAH---IWGTQPYDRRSSGRESLIASIMTVGEAWHNFHHTFPWDYRASELSGFLVNPTMVLLQLFAKIGWAYELKTVSDDLIRKRIKRTGDGSHPtaIWGWGDHEQSDDNKSFAKIEN----
>UPI000333CE71	374	0.486	1.268E-111	16	330	357	35	354	358
----------------EKTLHleedIRPEMKDDIYDPSYKDKEGprpktvYVWRNIILMFMLHLGAVYGV-TLLPTCKFYTWLWVLFYYVVSALGITAGAHRLWSHRTYKARLPLKVFLIIANTMAFQNDVFEWARDHRVHHKFSETDADPHNSRRGFFFSHVGWLLVRKHPAVREKGALLDLSDLKAEKLVMFQRRYYKPSILFMCFIFPTFVPWYFWGETYLHSLFVATLMRYTLVLNATWLVNSAAH---LYGYRPYDKNIGPRENLLVSLGAVGEGFHNYHHSFPYDYSTSEYRW-HVNFTTFFIDCMAALGLAYDRKKVSKATVLAKIKRTGDGSY--------------------------
>UPI000FFFB4A0	374	0.488	1.268E-111	20	330	357	46	357	361
--------------------DIRPEIKDDIYDPSYQdaegprPKTEFVWRNIILMGLLHLGALCGI-ILVPTCKFYTWLWAYFCYWASIEGITAGAHRLWSHRSYKARLPLRLFLIIANTMAFQNDVYEWARDHRVHHKFSETHADPHNSRRGFFFSHVGWLLVRKHPAVKEKGATLDLSDLKAEKLVMFQRRYYKIAVLVMCFIVPTLVPWFCWSETFVHSLYVATFLRYAVALNATWLVNSAAH---LYGYRPYDKNIEPRESLLASLGTMGDGFHNYHHSFPYDYSASEYRWY-INFSTFFIDCMAALGLAYDRKKVSKAAILARVKRTGDGSY--------------------------
>G3VF96	374	0.456	1.268E-111	3	333	357	36	359	363
---GASKAP---LEKDEEGISY--EMRDDMFDPTYREKDGpkpkfiYVWRNIILMGLLHLGAVYGIFLL-PSSHVYTLLWAFGYYLVSALGITAGAHRLWSHRTYKARLPLRIILMIANTMAFQNDIFEWSRDHRVHHKFSETDADPHNARRGFFFSHVGWLLVRKHPDVIEKGRLLDLSDLKSEKLVMFQRRYYKPGILLMCFIFPTFVPCYFWGESFTHSLFVATLLRYAVVLNATWLVNSAAH---MYGTRPYDKNINPRENILVALGAVGEGFHNYHHTFPYDYSASEYRW-HINFTTFFIDCMCLLGLAYDRKKVSKAAIEARCARTGEGS---W-----------------------
>A0A2K6GG46	373	0.486	1.736E-111	38	329	357	17	303	305
--------------------------------------QRIVWRNVVLMSLLHLGAVYSL-ALIPDAQPLTLLWAYICFLLTVLSVTAGAHRLWSHRSYKAKLPLRIFLAVTNSMAFQNDIFEWSRDHRVHHKYSETDADPHNAGRGFFFSHVGWLFVRKHRDVIEKGRKLDVTDLLADPVVRFQRKYYKVSVVLMCFVVPTLVPWYTWGESLWNSYFLASILRYAVSLNVTWLVNSAAH---MYGNRPYDRNISPRQNPLVTLGAIGEGFHNYHHTFPFDYSASEFGL-NFNPTTWFIDFMCWLGLATDRKQVTKPMIEARKARTGDGS---------------------------
>A0A6Q2XHC4	373	0.484	1.736E-111	19	330	357	6	314	318
-------------------LYSVDDVFDDSYKAKEGPKPpmRLVWRNVILMILLHSGALYGL-MLVPSTSALTLAWTALCFLLSALGITAGAHRLWSHKSYKASTPLRVFLALANSMAFQNDIYEWARDHRVHHKYSETDADPHNAVRGFFFAHIGWLLVRKHPEVIEKGQKLELSDLKADKIVMFQRKYYKLSVVLLCFLVPMLVPWYFWGESLWVGYFIPGLLRYALVLNATWLVNSAAH---MWGNRPYDKNINPSENRFVAFSAIGEGFHNYHHTFPFDYATSEFGL-KLNITTAFIDLMCYLGLAKDCKRVSREVILSRVQRTGDGSH--------------------------
>A0A8C7G7G5	373	0.480	1.736E-111	25	328	357	7	305	320
-------------------------CRAGDEKADRWRSLGIVWRNVILMALLHIGAVYSI-LVIPRAKPLTWVWSYVCFIVTALGVTAGAHRLWSHRSYRAKLPLRVFLAAANSMAFQNDIYEWARDHRVHHKYSETDADPHNATRGFFFAHIGWLFVRKHSDVIEKGRKLDVTDLLADPVVQFQRRYYKTSVLIMCFLVPTVVPWYFWGETLWNSYFLASILRYTVSLNVTWLVNSAAH---MYGNRPYDQNISPRENRWVTFGAIGEGFHNFHHTFPFDYSTSEFGL-RFNPTTCFIDLMCWMGLASNRKKASVETIQSRKLRTGDG----------------------------
>UPI000F54DFE1	373	0.483	1.736E-111	0	330	357	0	317	324
MAPRSSTQTETLVVEPD-----SKICDDNNRKRT---EREIVRFNVYFMIVLHLMAVYGIYLL-PSANPRTWLWTWLCHFIGGLGITVGVHRLWSHRSFKATWPLRLALMMMNCIAAQNDIFEWARDHRVHHKYSETDADPHNAKNGFFFSHVGWLLVKKHPDVISKGKQIDLSDLYDDGIVMFQRRNYKLLVVIFNIAIPIAVPWLFWNESVWNGFFICYALRYVVTLNATWCVNSLAH---LWGSKPYDKGINPSENFSVVLATGGEGFHNFHHTFPQDYATSELGL-RFNPSKWFIDLCANLGLAYDLKTISKDTILKRRMRTGNLQH--------------------------
>A0A0F7R6V7	373	0.515	1.736E-111	23	338	357	8	318	324
-----------------------NETPTEESLPNNKRESNIIYKYVISFTFLHLAAFYGLYLCLTSVKWLTIGFSLLTYQLSILGITAAAHRLWSHRSYKAKFPLQVILMVLNCMSFQNSALNWCRDHRVHHKCSDTDGDPHNASRGFFFSHIGWLMTKKSEEVKRQGKSIDMSDLYNNPVLRFQKKYAVPLIGTICFILPTFIPMYFWGETLNNAWH-MNILRYVLALHATLCVNSVAH---KWGYKPYDKNILPSQNILLSTAMLGEGFHNYHHVFPWDYQAAELGNKKFNHTTYFIDFFAWVGWAYDLKSSSEEVVRNRAERTGDGT-DLWGKRDK------------------
>A0A3Q3W9W8	373	0.483	1.736E-111	31	330	357	33	323	327
-------------------------------KPPMR----LVWRNIILMSLLHIGALYGL-VLLPSASWLTVAWAAVCYFLSALGVTAGAHRLWSHRSYKASFPLRVFLALSNSMAFQNDIFEWARDHRVHHKYSETDADPHNATRGFFFAHIGWLLVRKHPDVIEKGKKLELTDLKADEVVMFQRRHYKLSVVIFCFLVPMLVPWYFWGESLAVGYFVPGLLRYALILNATWLVNSAAH---MWGNRPYDKTINPRENPMVAFSAIGEGYHNYHHTFPFDYASSEFG-YKLNLTTAFIDFMCFLGLATDRKKVSKEAIFARMQRTGDSSY--------------------------
>A0A193DTC0	373	0.497	1.736E-111	0	327	357	0	323	329
MAP---KSPeTEIVQGSDDQLGLDSIIPEAsasftEQKPRPPLR--IVWKNVFLFAALHIGALYSI-TLIPKAHPLTWLWTILMYLCSGVGITAGAHRLWAHRSYKAKLPLRILLAYMQTSAVQNDIIEWARDHRVHHKYSETDADPHNACRGFFFAHIGWLLVRKHPEVRMKGKQLDISDLFADPVCRIQRKYYRILAVLICFVIPTIVPNYLWGEQLWTAFYLAAILRYCATLNATWLVNSAAH---IWGMRPYDKRISPRENMGVSFGACGEGFHNYHHVFPHDYSTSEYGW-KLNITTFFIDTMAAIGQAYDLKKVSHDAVRRRRERTGD-----------------------------
>UPI001590E239	373	0.436	1.736E-111	15	329	357	17	334	336
---------------PSSSSSSSGEGRDGSSadsapgrSPgKVGHKQEIVWRNVILMALLHVGAAYSL-VLIPRAHLFTLMWAYLCFFVTALGVTAGAHRLWSHRSYKAKLPLRIFLAVANSMAFQNDIFEWARDHRVHHKYSETDADPHNAKRGFFFAHVGWLFVRKHRDVIEKGRKLDFSDLLDDPVVMFQRKHYKVSVVLMCFVVPTIVPWYFWGESLWNSYFLASILRYTISLNVSWLVNSAAH---MYGNRPYNKNINPRQNSFVTIGAIGEGFHNYHHTFPFDYSASELGL-NFNPTTWFIDFMFWLGLVTDRKQAPREMIQACKERAGDGS---------------------------
>A0A4U5VR76	373	0.493	1.736E-111	17	330	357	23	333	337
-----------------PTEANRDDVFDPTYKEKAGPKPPiiIVWRNVILMSLLHIGALYGL-TLIPSASPLTLLWGLLCFMISALGVTAGAHRLWSHRSYKASVPLRIFLCLANSMAFQNDIFEWARDHRVHHKYSETDADPHNAVRGFFFSHVGWLLVRKHPDVIEKGRKLELTDLRADKVIMFQKRYYKLSVVVMCFLVPMWVPWYMWGETLWVSYFVPTVLRYAILLNATWLVNSAAH---MWGNRPYDKNISPRENMFVTFSAIGEGFHNYHHSFPYDYATSEFG-CKLNLTTCFIDFMCFLGLASDRKKVSREVVMARIQRTGDGSH--------------------------
>A0A7J7KDB5	373	0.458	1.736E-111	9	348	357	21	338	343
---------IEWV--PEEV-----EVKADPVQ------TQIVWRNVFIFGFLHLASVYALF-LVPSAQPLTWLFSYFLFMIGALGITAGAHRLWSHRSYKARLPLRILLMIFNLTAAENHIIEWCRDHRVHHKYSETSADPHNAKRGFFFAHVGWLLCRKHPDVIAKGKQLDFSDLYADPVLRFQRRFYMPLVILMCFIMPTIVPWLCWGESLWNAYFISAILRYCVILNCTWLVNSAAH---MWGNRPYDKHINPAENILVTIGAIGEGFHNYHHTFPQDYSTSEFGI-ALNPTTIFINLMSKIGWAYGLKTIPKEIIEARKRRTGCLSAETA---DADV-QADRKAC--------
>UPI001D05DB8B	373	0.517	1.736E-111	25	332	357	8	315	347
-------------------------IQDKIScvLQELKKRLiKLLWMPIILFSSLHIAAIYATYLIFTSAKIWTTIFALFLYQVGTFGITGGAHRLWSHRAYKAKWPLQVILIICQTIAFQAPVIVWVRDHRIHHKFSDTSADPHNANRGFFFSHVGWMMCEKHPDVIEEGKLIDISDLKKDPIIQFQKRYYAILMVLLCIVLPTLIPWYFWNETLLNGFLIAGLWKYAVTLNATWLINSAGH---IWGTRPYDKMKKPTEHLITSIIASGEGWHNYHHTFPWDYKASELGHGRINTTTFLIDCFAKIGWAYDLKSVSNDIIKNRVLKYGDGTHPI------------------------
>UPI0006D502A5	373	0.462	1.736E-111	23	344	357	11	337	347
-----------------------SETKD-IQVPRKEYKDIIKWRTVGVFVFIHLSALYGAY-LIKEAKLQTIIWTILLYEITAIGVVAGVHRLWSHNSYKVKRPLELLLAFFCTVAAQKSIYRWARDHRVHHKYTDTDADPHNSRRGFFYSHIGWLMMKKNPLVMEKGKTIFLDDLHANPVVMFQHRYYYQFVIPLSMVMPTLVPMLFWKETMITSFFMAVMLRYCFTLHMTWLINSAAH---KFGSRPYDKNINPTDNWLVSLGIAGDGWHNFHHAFPWDYRSAELGGFRINLAALFIEFMAKLGQAYDLKTAPSHIVLARMKRTGilsatqentkcETTHS-WGYGDETRPYEE------------
>UPI001C4AD7A9	373	0.516	1.736E-111	29	330	357	56	352	356
-----------------------------REKEGPKPVTRYVWRNIILMALLHLSGLYSI-CLIPSAKPLTLLWALLCFVLSGLGITAGAHRLWSHRSYKATLPLRIFLAIINSMAFQNDIYEWARDHRAHHKFSETDADPHNASRGFFFSHIGWLLVRKHPDVIEKGKKLDLSDLKSDKVVMFQRRYYKASVVIMCFLIPSFVPWYYWGESFYNSFLIAAILRYTVILNATWLVNSAAH---MYGNRPYDKHINPRENHFVVFGALGEGFHNYHHTFPFDYSTSEFGA-RWNFTTGFIDFMRYLGLASDCKKVSKEIILSRKIRTGDGSH--------------------------
>A0A8D2J1V6	373	0.464	1.736E-111	4	330	357	31	352	356
----AKAAPMQEAEGPEREMTDDLFDESYREKEGPKPAKIYVWRNIILMSLLHLSAVYAVF-TIPSAKVLTLLWVLLCFTLSGLGITAGAHRLWSHRSYKASLPLRIFLAIINSMAFQNDIYEWARDHRVHHKFSETDADPHNASRGFFFSHIGWLLVRKHPDVIEKGQLLDLSDLKADKVVMFQRRHYKASVVIMCFLVPPLVPWYFWGESYFNSFLLAAILRYTLILNATWLVNSAAH---MYGYRPYDKTINPRENPFVVFGALGEGFHNFHHTFPFDYSASEFGL-RWNFTTGFINLMCYLGLASDCKKVSKEVVLARRIRTGDGSH--------------------------
>B4N426	373	0.431	1.736E-111	9	352	357	15	356	357
---------TGVLFEkDAETID--GGLNKDITKlkTAGKRKYEYIWLNIFLLSYIYALSGYGLWLFFTAAKWQTMIFT-VLGVIANYVASlAGPHRLYSHRSFKANMPLQFIILLLHSTAFQDSAFDWARDHRVHHKYTETDADPYNSQRGWFFSHVGWLCTKKHPEVLAKGKEIDVSDLTSNPLLMFQKKHISIIMPTFAFVLPTLMPMYFWNEGLNVSFHVATILRLFLELNFTFLINSSAH---IYGNRPYDKTINPTNEPILIWLHLGEGYHNYHHTFPWDYKNAEQGKYAYDFTTYFIKFFSHIGWATDLKTVSKDMVRKRVKRTGDGTHPIWGWGDKDQTNEDRKEAIIIN----
>UPI0014041006	373	0.486	1.736E-111	38	329	357	86	372	377
--------------------------------------RRVVWRNVILMSLLHLGALYGL-LLLPVAHPITWVWTWFCFTVSALGITAGAHRLWSHRSYKASLPLRALLAVANSMAFQNDIFEWSRDHRVHHKFSETHADPHNAKRGFFFSHVGWLLLRKHPEVITKGKRLDLSDLEKDPIVQFQRKYYKPSVVLMCFIVPTVVPWYFWGETIHTAFYLAGLLRYTLALNATWLVNSAAH---MYGMRPYDKNINPRENRFVTISAIGEGFHNYHHTFPYDYATSEYGW-RLNLTTMFIDFMCWVGLASEPKKVSREMVMARKMRTGDGS---------------------------
>A0A6J1T094	373	0.459	1.736E-111	0	352	357	0	353	378
MAPNVKDVTSGVLYEHEEVPDYTRVIaQDAAKTPPKSYRelQPILWDRVVAHALVHLTAIYTLTLVFSgEVKLLTLAWAGVLFFLGSMGILVGAHRLWSHRTFRAKLPTRIALALMQVISWQGSIFRWSVDHRTHHKFVETDADHVNARRGFFFSHIGWLLMKKHPDVAKYGKMVDMSDMIADPVVYYQHKYYYAVWPFMFYLIPVAVPMYAWGETHTNAFLVAVVLRFVVGLNATFLVNSAAH---AFGSRPYDATIAARENPLVSFIVGGEGYHNYHHVFPWDYQASEIGNYVTNPAGMCIDFLAAIGQATDLKTVNKDMINARSMRTGDGTRPVWGWGDADLSREHKGMAVISN----
>A0A6J1TP57	373	0.498	1.736E-111	30	330	357	56	354	389
------------------------------EKyGKRFFKTDIVWFNAIGFFLLHALALYGSYLFLlFRINWQTWLFSVFLGMCSSQGILAGAHRYYAHRSYKANLPLRMLIVLFHTVATQNCMWVWVRDHRQHHKFSDTDADPHNASRGFFFSHVGWLMMKKHPDVIEKGKTIDMSDLDSDPLIMFQKKYYFPLFFIFSLAIPTFVPAYFWGETVLNAFMVPFLLRTVVVLNFTWMVNSWAH---AFGNKPYDRNIRPVETMVVSIVAFGEGWHNYHHTFPWDYKASEFG-VRYNPTTAFINFLAKIGWAYDLKQASPSLVRARALRSGDGTH--------------------------
>UPI0015A901D7	373	0.494	1.736E-111	39	333	357	75	364	397
---------------------------------------KIVWRNVILFAYLHLAALYGLYLMFVSAKWQTNVFAFFLYITSGLGVTAGAHRLWSHRSYKARLPLRILLAFVYTIAFENDIYEWARDHRVHHKYSETDADPHNAKRGFFFAHIGWLLCRKHPDVIKRGKAIDLSDLMADPVVRFHRKHYLKLVVPCCFVIPTLIPMYCWRETFLNSFLIATLFRLCFTLNQTWLVNSAAH---MWGTQPYDITINPRQNALTVLGAVGEGFHNYHHTFPYDYATSEYGI-KYNLTTAFINTMAFLGLAYDLKTASKGAIEGRKARTGVNS-ELY-----------------------
>UPI00163E72B6	373	0.459	1.736E-111	35	354	357	110	435	437
-----------------------------------PFRAQIRWPDFLAQLFVHVGFVIGLVLLVTlQVKLYTFLWTLLLVWASGIGITAGAHRLWSHKSYKARWPLRLLLMFLFTICGQRDAYTWAHDHRVHHKYSETDADPHNAKRGFFFAHVGWVFLTPHPEVVAKRKIIDMSDLEADPIVMAQRRYYIPLFALLVIGMPVLVPCYFWGERPIVAFWVCFTLRFTTTLNIAFFVNSVAH---MFGNRPYDKSISPVENLAVAIAAMGEGWHNYHHVFPWDYKTSELGSYVFNITTAFIDCFARLGWAYDRKSVPAEVIARRAAKCGDGTrfltdeyaHQdaVWGYGDRDLPPED--VAAIVQQQ--
>A0A444V6M5	373	0.462	1.736E-111	21	329	357	220	519	521
---------------------ASAESRDGKDRRS----QEIVWRNVVLMALYHIGAVYAL-SLIPKAYPLTWIWAYLCFLVTALGVTAGAHRLWSHRSYKAKLPLRIFLAAANSMAFQNDIFEWSRDHRVHHKYSETDADPHNATRGFFFSHVGWLFIRKHRDVIDKGKKLDFSDLMADPVVVFQRKYYKSSVLLMCFMLPTLVPCYFWGESLWNSFFLASILRYTMCLNVTWLVNSAAH---MYGNRPYDKSISPRENRFVTFGAIGEGFHNYHHTFPFDYSTSEFGL-RLNPTTCFIDLMCWLGLASDRKRASKEIIEARKKRTGDGS---------------------------
>A0A7R9M1J7	373	0.435	1.736E-111	17	329	357	27	342	898
-----------------TTSSSHQHMSANYTAgETYSYKsHEIVWRNVILLSILHILAFYGwlLFVFIDELKWQTAVATFLFGlFSSSLGITAGAHRLWSHRSYKAKWPLRLLLAFANTMALQNDIYEWSRDHRVHHKFSETNADPHNANRGFFFSHMGWLLLKKHKDVREKGASVDMSDIWDDPIIRFQRRFYVPLIILIWGVIPTLVPYYVWNERLWYAFLGCVCFRYVYVLHCTWLVNSLAH---LEGNRPYDRHIGPRENNSVIYFAFGEGYHNYHHTFPWDYSASEFGWkSNFNLTTLLIKFFEWCGLAYDLKKPSHNLVRGRQERTGDGS---------------------------
>UPI001CF25293	373	0.486	2.377E-111	0	330	357	4	320	327
MAPS-----TETLTLTENVPSVSNRSEDERKRPELK----IVWMNVYFMSVLHIMALYGIY-LIPAASPRTWFWAWLCHFIGGLGITCGVHRLWAHRSYKATWPLRLLLMCFNCIAAQNDIFEWTRDHRVHHKYSETDADPHNATRGFFFAHVGWLLVKKHPDVIKKGKQLDLSDLYADKIIMFQRRHYKLLTLLFNVIMPVFVPWHFWNENFLNAFMICFALRYVVTLNATWCVNSLAH---LLGSKPYDKSINPSENFPVVLMTGGEGFHNFHHTFPQDYATSELGMS-LNPSKWVIDICAMLGLAYDLKSTSPDMVLKRRMRTGDMQH--------------------------
>A0A3P8V2W7	373	0.483	2.377E-111	26	329	357	36	329	334
--------------------------KDGPKPPRIP-----VWRNIILMSLLHVAALYGL-TLAPSASAPTLVWSTVCYLISALGVTAGAHRLWSHRTYKASVPLSIFLASANSMAFQNDIYEWARDHRVHHKYSETDADPHNATRGFFFSHIGWLLVRKHPDVIEKGRKLDLSDLKADKVVMFQRRHYKMSVLIFCFLVPTLVPWYFWGESLLVAYFVPGLLRYAVVLNATWLVNSAAH---MWGMRPYDKTINPRENPLVAISAMGEGFHNYHHTFPFDYATGEFGW-KLNLTTAFIDLMCFLGLATDRKMVSKATVHARVQRTGDGS---------------------------
>E3TMU8	373	0.454	2.377E-111	0	355	357	0	344	346
MAPC-----TE--KEDE-LITCEGSIEKLIAPQANKRKHQIVYMNLFTFGYWYIAGLYGLYLFFTSTKWSTIILNIFLIIASGLGITVGAHRLWAHKCFKAKLPLQIILMILNTLAFQNTAITWVRDHRMHHKFTDTDADPHNATRGFFFSHVGWLLVKKHPELMKRSKHIDMSDIYGNPVLTFQKKYAFPLVATFTFILPTVVPIYFWDESLNNAWH-ATVFRYAYNLNITFLVNSAAH---MWGYRPYDKNIQPTQNIFTTLCTFGEGFHNYHHTFPWDYRAAELGNNYLNLSTKVIDFFAWIGWAYDLKTVPADIVNSRAKRTGDGT-DLWG-GNHKHTldeKENRELDDYVHKSA-
>UPI001CA92B1C	373	0.465	2.377E-111	26	354	357	30	367	369
--------------------------KSDLKKS--DFKMQLVWNRVAILGYFHLAGLYGMYLMCTKAHILSPLIMYGFVVLTGLGTGAGCHRLWSHRAYKAKLPMKIIMMCLQTIGYQGHIYGWVRDHRVHHKFVDTDADPHNSKRGFFFSHMGWLMVRKHPDVKRKGATVDISDLKKEPVVMFQKKYYLPMVGVFCFTIPSMVVHYVCGETWFDAYH-MSVSKFLWSTHLTWLINSGAH---MWGARPYDQTMTARNNLALAVAVVGEGWHNYHHVFPWDYKSSELGNYKTNTPTAFIDFFAWLGLAYDLKTVPVSMINKRALRTGDGTRNsqfiddnkpdltdetVWGWDDKDMNEQDKKLALILNKE--
>A0A6P6YAJ7	373	0.469	2.377E-111	15	342	357	50	370	883
---------------PDLITTMQNGCK---NKP--PYKTIIVWRNVIAMIVLHLAALYGIYLAIWNARSKTIAWSCLMAVVGGLGVLAGSHRLWTHRSYKARWPLRLLLMIAQTIALQNDIYEWCRDHRVHHKYSDTDADPHNSRRGFFFSHMGWLLCRKHPDVIAKGSTIDMSDVWADPIVRFQRRFYIPLVLLLWGIFPVWIPVHYWNENLEVAI-MANALRYVMLLHQAWSVNSAAH---LFGYRFYEQSIEPRENRWVVYLSLGEGYHNYHHTFPWDYSASEHGWrDNFNVTTAFIDLAAWLGLAYDRRIVSRTVIEKRICRTGDNHHRTTTWMlDKNQRK--------------
>A0A672YK42	372	0.481	3.254E-111	15	330	357	7	316	320
---------------PEAT---REDAFDSSYKEKEGPKPPriIVWRNVFLMLLLHIGAAYGIFLIPT-ASPLTLLWSLFCFVLSALGITAGAHRLWSHRSYKASLPLRIFLCIANSMAFQNDIFEWARDHRVHHKYSETDADPHNAVRGFFFAHIGWLLVRKHPDVITKGRKLELKDLMADKVVMFQRKYYKLSVLLMCFFIPMSVPWYLWGESLWVGYFIPAVLRYTLVLNATWLVNSAAH---MWGNRPYDKNISPRENRFVTFSAIGEGFHNYHHTFPYDYATSEFG-CKLNLTTAFIDFMCFLGLAKDRKRVSREQVLARKQRTGDGSH--------------------------
>A0A8B8CVS1	372	0.467	3.254E-111	0	329	357	0	321	323
MAPrNIIQAD----EEPprETT-----EIFESglpPAEPIQQRPWKIVWRNVIIMALLHAGAIYAL-TLIPKSHPMTWIWVAVYYLFSGLGITAGAHRLWAHRSYKARAPLRCLLALMNTSALQNDILDWSRDHRVHHKYSETDADPHNAMRGFFFAHVGWLLVKKHPDVMEKGRGLDYSDLYADKVVMFQRRFYRPLVIVMCLIVPIAVPWYFWGETLWNSFFLSAVLRYCLLLNATWSVNSFAH---LWGTKPYDKRINPAENLGVALSAVGEGFHNFHHTFPSDYATSEYGW-HLNITTVFINCMYYLGQAYDMKKTPLSVVQRRKERTGDGS---------------------------
>A0A8C9VYH0	372	0.470	3.254E-111	29	330	357	24	320	324
-----------------------------REKEGPKPPMQIVWRNVILMSLLHVGAAYGFF-VIPSATAMTLAWSLLCFFLSALGVTAGAHRLWSHRSYKASLPLRIFLAIANSMAFQNDIFEWARDHRVHHKYSETDADPHNASRGFFFAHIGWLLVRKHPDVIEKGQKLEFSDLKEDKVVMFQRKYYKPSVLLMCFCMPMMVPWCLWGESLWVGYFVPGLLRYALVLNATWLVNSAAH---MWGNRPYDKNINPRENKFVTFSAIGEGFHNYHHTFPYDYATSEFG-CKLNLTTCFIDLMCFLGLAKECKTVSREAIVARVQRTGDGSH--------------------------
>A0A6J1NDD4	372	0.482	3.254E-111	0	338	357	0	325	328
MAPSATE---------TTTITETEETLPKLVAPqAAPRKYDIIYFNLLTFGYAHLATLYGMYLACTIATWKTLMFHHVMFILAAVGITAGTHRLWSHRAYKAKMPLQIILMVLNSFAFQNSAIQWVRDHRMHHRYSDTDADPHNATRGFFYSHMGWLLVRKHPEMLRRGKFIDMSDIYANPVLRFQKKYAIPVFGTLCFALPTLIPMYFFGETLNTAWHL-TIMRYVFNLHMTFLVNSAAH---LWGNKPYDKNMLPAQNLPVSFIAFGEGFHNYHHAFPWDYKTAELGNNWLNFSTKFIDFFAWIGWAYDLKEVPLEVARARAERTGDGS-NLWGFRDK------------------
>A0A8D0GLY7	372	0.480	3.254E-111	29	330	357	32	328	332
-----------------------------REKEGPKPARSYVWRNILLMSLLHLGGLY-AFCLIPSAKFVTLAWVCLCFLISALGVTAGAHRLWSHRSYKASLPLRIFLAFANSMAFQNDIYEWARDHRVHHKFSETDADPHNAKRGFFFSHIGWLLVRKHPDVIEKGRKLDLADLKADKVVMFQRRYYKLSVVLMCFFFPTFVPWYFWGESLHNSFFLPAILRYAVVLNASWLVNSAAH---MFGNRPYDQSINPRENRFVTLGALGEGFHNYHHTFPYDYSTSEFGW-KCNATTFFIDLMCLLGLASDCKKVSKETIMARKIRTGDGSH--------------------------
>A0A7T7WS63	372	0.503	3.254E-111	17	330	357	23	333	337
-----------------PTEANRDDVFDPTYKEKAGPKPPivIVWRNVILMSLLHLGALYGL-TLIPSASPLTLLWGLLCFVVSALGVTAGAHRLWSHRSYKASLPLRIFLCLANSMAFQNDIFEWARDHRVHHKYSETDADPHNAMRGFFFSHVGWLLVRKHPDVIEKGRKLELTDLRADKVIMLQKRYYKLSVVVMCFLLPMWVPWYLWGETLWVSYFVPAVLRYAMLLNATWLVNSAAH---MWGNRPYDKNISPTENMFVTFSAIGEGFHNYHHCFPYDYATSEFG-CKLNITTCFIDFMCFLGLASDRKKVPREVVMGRIQRTGDGSH--------------------------
>UPI00112DAB55	372	0.474	3.254E-111	21	330	357	28	334	338
---------------------MTDDIFDEnyREKEGPKPPMKIVWRNVIAMSLLHVGALYGT-LLLPSVTFLTWVWLLYCFLFSALGVTAGAHRLWSHRSYKAKLPLRIFLVIANSMAFQNDVYEWARDHRVHHKYSETDADPHNASRGFFFSHIGWLLVRKHPDVIEKGSKLDLSDLKADKAVMFQRRFYKTSVVLMCFILPTVVPWYYWGESLKNAFYVSAILRYALVLNFTWLVNSAAH---IYGYRPYDQFINPRENLLVAFGAIGEGFHNYHHTFPYDYSTSEFSW-HFNFTTFFIDFMCFLGLATSCKKVSKEAVLARRLRTGDGSH--------------------------
>UPI001C41ED7C	372	0.474	3.254E-111	30	328	357	42	335	341
------------------------------EKEGPKPPRTPVWRNIILMSLLHVGALYGL-VVLPSASVPTLAWSVVCYLISALGVTAGAHRLWSHRSYKASLPLQIFLALANSMAFQNDIYEWARDHRVHHKYSETDADPHNAKRGFFFSHIGWLMLRKHPDVIEKGRKLELSDLRADKVVMFQRRHYKLSVVVLCFLVPTLIPWYFWGESLAVAYFVPGLLRYTLVLNATWLVNSAAH---MWGNRPYDKTINPRENPLVAFSAMGEGFHNYHHTFPFDYATGEFGW-KLNVTTAFIDLMCSLGLARERKRVSKEMIVARVKRTGEG----------------------------
>UPI001BB27359	372	0.476	3.254E-111	0	326	357	23	345	353
MAPknpvmNVAVSP-EDtpLDDLEHTPYPSGYQQEQKRPPS-----KIVWRNVVLMCLLHLVSVYALLFTIWKCKMYTIAWTVFLYFLTGLGITAGAHRLWAHRSYKAKLPLRTFLGMCQTMAFQNDIFDWARDHRVHHKFSETDADPHNALRGFFFAHVGWLLVKKHPDVFEYGKKIDFSDLLADPVVKFQRRFYLPLVILFCFIIPTYVPTY-WGESALNAYLVCGLLRYCLNLNATWLVNSAAH---MWGQHPYDYTIHPAENPLVTTLALGEGWHNYHHVFPNDYRTGEFGW-RINPTSIFIDVMAWCGQVTDRKLIAPNIIEARKQRTG------------------------------
>A0A2P8ZGG8	372	0.432	3.254E-111	6	351	357	26	360	367
------RQPEEFsssfaVQTPVKSKETTE--KDTRVDgEKVNYVPRWRWPDLIVQLFIHIGCLY----------------AFCMIYTSGFGITAGAHRLWSHRAYKAKWPLRLLLVILFTIAgqvlFQRHVYQWALDHRVHHKYSETDADPHDVRRGFLFAHVGWLVLTPHPAVEEKRKAVDMSDLEADPIVMWHKRLYIPLFAIFVIILPVWVPWYFWNETLWNSFWVLFNSRFCVTLNIAFFVNSLAH---MWGNKPYDRNITSVESLAVSVAALGEGWHNYHHVFPYDYKTAELGHYTFNLTTAFIDFFAWLGWAYDCKTVSEDMIRRKVQRCGDGSHNLWGWGDADIPEEDIRDLQKV-----
>UPI001ED87B18	372	0.505	3.254E-111	40	330	357	71	357	372
----------------------------------------IIWGNVIGITFFHLLAVYALWILFWNFRIQTFIWGLALGVASGLGVTAGAHRLWAHRSYKARRPLQALLLLFYTMAGQNSVYEWVRDHRVHHKFSETDADPHNAQRGFFFAHVGWLMQRKHPSVIAKGKQVDMSDIVDDPLLAFHTKYFIPLKILFCFVIPVAVPSLFWNEPWFHSFVLIGCLRYIIALNITWCVNSAAH---LWGFKPYDQSIFPSQNKLVSFLAMGEGWHNYHHVFPWDYKTSEFG-ESLNATRGFIDLCASIGLAYDLKTAPPRLVEQRARRTGDGSH--------------------------
>UPI0009A3DBF5	372	0.472	3.254E-111	7	329	357	99	412	417
-------SP-EFVDDrPVDDSFDTTYREKQGAKPAMK----LVWRNIILMGALHLAALYS-FVLVPFAKPLTWLWAASCFLFSALGVTAGAHRLWSHRSYTATTPLRAFLAVANSMAFQNHIYEWARDHRVHHKFSETDADPHNATRGFFFSHVGWLMVRKHPDVIEKGSKLDLSDLKADPVVMFQKKYYKPSVVLMCFFIPTVVPWYFWGESLWNAYFVAAILRYTLVLNATWLVNSAAH---MFGNRPYDRWINPRENRFVAFGAIGEGFHNYHHTFPYDYSTSEYGWRG-NITTCFIDAVCWLGLASNCKKVSKEAILARRRRTGDGS---------------------------
>UPI001C53BE73	372	0.503	3.254E-111	20	330	357	121	429	433
--------------------DIRPEMKDDPTyqdEVGPPPKHEYVWRNIIIIPLLHLGALYGI-TLVPGCKVYTWLWVLLCYVVSGLGITAGAHRLWSHRTYKARLPLRLFLIIANTMAFQNDVYEWARDHRVHHKFTETHADPHNSRRGFFFSHVGWLFVRKHPAVREKGGLLDLSDLKAEKLLMFQRRYYKPSVLLMCFILPTLVPWYCWGETFRHSLYVAAFLRCVVALNMTWMVNSVAH---LYGYRPYDKNIEARENVLLSLGALGEGFHNYHHTFPYDYSTSEYHWS-LNFTTFFIDCMAAIGLAYHLKKVPKASILARIKRTGDGSY--------------------------
>UPI0008F9A8B2	372	0.437	3.254E-111	19	355	357	85	433	435
-------------------LSMDPRVRLSPWSPPVKNEVKLSWDEVfltrqrrIFFIFNHCVSLLGIYYCLTgQVKIATVIWAALLGSLSLIAVTAGAHRLWSHRAYKARWPLRLTMAVFQTVAVQYSVLNWVRDHRVHHKFVDTDADPHNSRRGFFFSHIGWVLVLPHPAVQEKKSRIDTRDVESDWVVSAQYKYYLPLSVLLGYIVPTLVPWYFWSEGLWTSHIVAAQLRHVLTSHGTFLINSAAH---MWGTRPYDKNINPTENMLVSVASMGEGWHNYHHTFPWDYKNAELWDYKVNLATAWVDLFAWLGQVYERKTVNPEMVAKRARRTGDGTHPhhhhgpgVWGWNDDDVPQEDRAITRIIDNKA-
>UPI00112B0E8B	372	0.486	4.454E-111	30	329	357	24	318	320
------------------------------ERGEGGYRQEIVWRNVILMTLLHLGAVYAL-LLIPKAQLLTLLWAYLCFLVTALGVTAGAHRLWSHRSYKAKLPLRIFLAAANSMAFQNDIFEWARDHRVHHKYSETDADPHNARRGFFFSHIGWLFVRKHRDVIEKGSKLDFYDLMEDPVVRFQRKYYKTSVVIMCFMIPTLVPWYFWGESLWNSYFLASILRYAISLNVSWLVNSVAH---LYGNRPYDKYINPRENTFVTLGAIGEGFHNFHHTFPFDYSASEFGL-KFNPTTCFIDFMCLLGLASDCRRASRQTILARKERTGDGS---------------------------
>A0A6P8IAC9	372	0.481	4.454E-111	0	330	357	0	318	323
MAPCDSKQTTQ-----QENHATTPGKND--QQPeKKPFKRQIVWINVVFMILLHLMALYGI-VLFPRLKILTMLWVILCHHFGGLGITMGAHRLWAHRSYKAKWPLRLILMVSNSMAAQNDIFEWSRDHRVHHKYSETDGDPHNAKRGLFFSHVGWLLQRKHPDVITKGKGIDLSDLYADEIVMFQRRHYKLISLIACVVIPTIVP-YLWGESLWLSYFTAFALRYVFTLNVTWCVNSLAH---MFGNKPYDVNINPSENMLVSALAGGEGFHNYHHTFPQDYATSEFGT-KVNFTTRVINFCARIGWVYDMKVTPREIILKRMMRTGELRH--------------------------
>A0A6P7JSY3	372	0.508	4.454E-111	30	330	357	35	329	333
------------------------------EKESKPPRT-LVWRNIILMSLLHIAALYGL-VLLPSASSLTLAWTVVCYLYSALGVTAGAHRLWSHRSYKASFPLRVFLALANSMAFQNDIFEWARDHRVHHKYSETDADPHNATRGFFFSHVGWLLVRKHPDVIEKGQKLELSDLKADKVVMFQRRHYKLSVVTLCFLVPTLVPWYFWGESLVVAYFIPGLLRYTVVLNATWLVNSAAH---MWGNRPYDKTINPRENRMVALSAIGEGYHNYHHTFPFDYAASEFG-YRLNITTAFIDLMCYMGLAKDPKKVSDEMIIARMQRTGDGSH--------------------------
>A0A673CQ95	372	0.461	4.454E-111	19	330	357	22	330	334
-------------------GSTVEDVFDDTYKEGDGPKPPrmLVWRNIILMSLLHIGALYGL-ILIPSASVLTLAWSAVCFLISALGVTAGAHRLWSHRSYKASFPLKVFLALANSMAFQNDIYEWARDHRVHHKYSETDADPHNAMRGFFFAHIGWLLVRKHPDVIEKGRKLELSDLKADEVVMFQRRHYKLSVVILCFLVPMLVPWYFWGESLLVGYFLPGLLRYTVVLNATWLVNSAAH---MWGNKPYDKTINPRENPLVAFSAVGEGFHNYHHTFPFDYATSEFG-CRLNLTTAFIDLMCFLGLAKDRKRVSKETILARIQRTGDGSH--------------------------
>UPI001F0721BC	372	0.473	4.454E-111	15	329	357	18	329	334
---------------PSENLKTRDDAFDDTYKEKEGPKPPttIVWKNVILMTLLHVGALYGGF-LIPSASPLTLVWSFFCFIVSALGVTAGAHRLWSHRSYKASLPLKIFLATANSMSFQNDIYEWARDHRVHHKYSETDADPHNAIRGFFFSHIGWLLVRKHPDVIEKGRKLELSDLKADKVVMFQRKYYKLSVLLMCFFIPMFVPWYLWGETLWVGYFIPALLRYTLVLNATWLVNSAAH---LWGNRPYDHNINPRENKFVTFSAIGEGFHNYHHTFPYDYATSEFG-CKLNLTTCFIDFMCFLGLAKECKKVSKEVVSARVQRTGDGS---------------------------
>UPI00148FB019	372	0.472	4.454E-111	15	334	357	22	334	335
---------------PEAT---REDVFDHTYKEKEGPKPpsNIVWRNVIMMTLLHIGAMYAL-LLVPSASPMTLLWSVLCFLISALGVTAGAHRLWSHRSYKATLPLKIFLGVANSMAFQNDIFEWARDHRVHHKFSETDADPHNAVRGFFFAHIGWLLVRKHPDVIEKGRKLELKDLLNDKVVMFQRKYYKPSVLLMCFFIPMFVPWYLWGESLWVAYFVPALLRYTLVLNATWLVNSAAH---MWGNRPYDKNINPRENKFVTFSAIGEGFHNYHHSFPYDYATSEFG-CKLNLTTCFIDFMCFFGLAKDRKRVSNEVVQARIQRTGDGS-PRSG----------------------
>A0A8J6FE78	372	0.475	4.454E-111	26	330	357	40	334	338
--------------------------KEGPEPP-----RKIVWRNVILMSMLHIGALYGCF-FISSAKPATLLWAVLCFMLSALGVTAGAHRLWSHRSFKAKLPLRIFLAVSNTMAFQNDIYEWARDHRAHHKYSETNADPHNAMRGFFFAHIGWLLMRKHPDVIEKGKKLDLSDLHADKVVMFQRRHYKKLILVMCFIVPTMVPWYFWDESLYTAFYVPCLLRYALVLNATWLVNSAAH---MFGNRPYDKSINPRENRFVAIGAIGEGFHNYHHTFPYDYTASEFGI-RYNLTTCFINVMRYFNLASDCKTVSKETITARRLRTGDGSY--------------------------
>UPI001A9B0BDB	372	0.485	4.454E-111	20	330	357	44	355	359
--------------------DIRPEMRDDIYDPTYQDKGgpkpkfEYVWRNIILMGLLHLGALYGI-ILTPTCKIYTILWVLFYYMMSALGITAGAHRLWSHRTYKARLPLRVFLIIANTMAFQNDVFEWARDHRAHHKFSETDADPHNSRRGFFFSHVGWLLVRKHPAVKEKGAMLNLSDLRAEKLVMFQRRYYKPGILLLCFILPTLVPWYLWGETFQNSLFFATFFRYATTLNATWLVNSAAH---MYGYRPYDKTISPRENILVSLGAVGEGFHNYHHTFPYDYSASEYRW-HINFTTFFIDCMAAIGLAYDRKKVSKAAILARMKRTGEESY--------------------------
>UPI001EE6A307	372	0.427	4.454E-111	21	333	357	39	351	361
---------------------KNPAINKNPKKsseGPFGFETTLIWPNIVSIALLHLIGMYMAYTIPFQCRKLTLFWGLLIGMSSGFGVTGGVHRLWSHRSYKAKWPLRVILIICYSIAGQNTIYDWVRDHRVHHKYTETDADPHNSNRGFFFAHVGWLMMRKHPEVIRRGRQVDMTDVLSDPIVQFHQRYFWQMKLLFCFVIPIVVPVYFWNETWYISIMSQIFIRYIAGLNFTWLVNSAAH---MWGTKPYDSGISPVENLSVAIVAMGEGWHNYHHVFPWDYKAAELGNYTFNVTTFLIDMFAKIGWAYDLKQPSAALVRKVAEKHGDGSHHAW-----------------------
>U5EQQ1	372	0.454	4.454E-111	30	354	357	21	368	371
------------------------------EEPAT-YTWdQVVWRNVIIFAFLHSGLLYGLYLMFAEAKLATSIWTIVIAVVAHFGITGGAHRLWSHKAYKANVQMRILLMLLNSMTFQNSIWEWSRDHRLHHKFTDTNADPHNSKRGFFFSHIGWLLVRKHPDVKEKGKLIDMSDLEADPVVMFQKKYIAIFALLGTLVLPTLAPMYLFGETFKNAFYVGAIVKYVLALNLTWAINSWAH---MWGTRPYDKNVTAVNHLQLATMTIGEGWHNYHHVFPWDYKVSEHDTYGSNLTLGFINLFSKIGWTYDLRTVSEEMIRKRVERTGDGTHPwskeklneklfefvtdyngnigesgnIWGWDDENMSTIDKVDAKIICKK--
>UPI0012D4460E	372	0.417	4.454E-111	17	351	357	37	373	376
-----------------ETVHDDANDDSANYDEAVPFKPKIRWPDLAAQMFLHVGAVYGLIFQFYTIRFYTAIWFFALIVSSGFGITAGAHRLFSHKAYKANAKLRLLLIFLFTISGQRDAYTWAHDHRVHHKYTETDADPHDARRGFWFAHVGWLFLTPHPAVVAKRKIIDLRDLENDPIVMWQKRIYIPLFALIAIAMPVLVPWYFWNENLWASFWVNFNLRFCVTLNAAFFVNSVAH---LYGNKPYDQNISPVESLPVALAAFGEGWHNFHHVFPWDYKTSEFGDYKYNISTGFIDFFAKIGWARDRKYASADMIARRVAKTGDGSHPnhsqyVWGYGDTDICKDDLQELEKM-----
>A0A834VFN3	372	0.457	4.454E-111	17	332	357	33	347	389
-----------------ENIPSLPAVKDSPEES---FKiTDIVWRNVILLTLLHMLAIKGwlIFMIDPEAKWQTSVATFIFGLFSStFGITAGAHRLWSHRSYKAKWPLRLVLAFANTMALQNDIYEWSRDHRVHHKYSETNADPHNSRRGFFFAHMGWLMLKKHQDVKLKGKNIDMSDLWADPIVRFQRRFYIPLVLLCWGIIPTLIPYYLWNERLYYAFLGCVCFRYVYVLHCTWLVNSAAH---LWGHRPYDRNIEPRENNSVVYLALGEGYHNYHHAFPFDYSASEYGFNlNFNLTTFLIDSFEKLGQAYDLKKPSKQMILARKIRTGDGTENL------------------------
>A0A8J2W9Y2	372	0.465	4.454E-111	36	339	357	40	339	394
------------------------------------YKHQIVWKNAIGFFILHILGIWGHFIVFTgGIYWQTFIWGALLLVTSAEGVTIGAHRLWSHRTFKATPLLKTILLILQTLAGQNSIFTWCRDHRLHHRYSDTDADPHNSKRGFFFSHIGWLLCKKHPYVKELGRRIDMSDLQNDWMIMTQKKYYPYLYLIIAVIIPISVPYYYFGESLKNSILVCYFARYVFLLNGTWLVNSAAH---LYGTRPYDKKLQPVESWFVSFLTLGEGWHNYHHAFPWDYKAAEL-SMHFNQSATFIRMFEKLGLAYDLKTASPDMVQRRIIQTGDGTHYALG-NDED-----------------
>UPI0018CD5066	372	0.452	4.454E-111	36	351	357	97	419	421
------------------------------------YEPHIRWPDLAAQSFLHFGALYGLYLLF-SVKYQTLFWVIATIWISGIGITAGAHRLWSHKSYVASLSLRILLILLFTIAGQRDAYTWALDHRIHHKFSETNADPHNAKRGFFFAHVGWLFLTPHPDVEKKRKIIDMSDLENDSVVMFQRKWYIPLFTIFSIILPVFIPWYYWNESMWCSFWINFNFRFCCTLNVAFFVNSVAH---MWGRKPYDKNISPVECPIVSFLALGEGWHNYHHVFPWDYKTGEFGSYKLNVTTGFIDLCAKLGLATGRKFVSSDMVIRRAAKCGDGTRFLcdefahsdqvWGYGDKDMSKEDtKELVEML-----
>UPI001CF7284D	372	0.520	6.098E-111	36	326	357	1	288	290
------------------------------------FQTPIVWPNVVLFTLYHIIALQGLYYIATlKTNLRTLIWAFLVLVLAGQGITSGVHRLWAHKSYKAKLPLRLFLCLCQTISFQNSIYEWARDHRAHHKFSDTDADPHNINRGFFFAHMGWLLVRKHPQVKIKGQLIDLSDLESDSVVQFQRKYYHVLAPICCFVVPTIVPWYLWEENFYTSFCVCM-LRYLMSLHFTWLVNSAAH---MWGYKPYDRSIKPSENRVVAKLTMGEGWHNYHHTFPWDYKAAELDTYNGNLSTAFIDLMAQLGWAYDLKTVPLDVVRKRALRTG------------------------------
>A0A6J1MRE2	372	0.488	6.098E-111	35	331	357	4	298	301
-----------------------------------KKKWDIVWRNVIIFISLHLGAIYGTFLLFTQAKWATRIFAITVGVASGLGITAGAHRLWSHKSYKAKLPLRILLVVFNTIAFQDSIIHWARDHRIHHKYSDTDADPHNATRGFFFSHIGWLLLRKHPEIKAKGQSIDMSDLWADPLLRFQKKYnyYLILILLASFILPTYIPT-LWGESLKNAFFVSATFRYVTVLNTTWLINSAAH---MWGTKPYNKHIHPAESKPVSFVTLGEGFHNYHHAFPWDSKASELGNYVFSFTNIFLDAMAKIGWGYDFRTAPRVLVLKTVQKLGDGSHP-------------------------
>A0A3L8DY09	372	0.500	6.098E-111	9	322	357	7	312	320
---------TSVTEL-EESLNSDKESNKLHQA---NYEWKIVWRNVIIFSYIHLASIYAAYLCLFRLKFISFLWFYCVGACAGLGVTAGAHRLWCHRCYKAKWPMRLMLMIFHTIAFQDAIFQWVRDHRVHHKFTDTDADPYNARQGFFFSHIGWLLVRKHPSVKIRGATVDCSDLEQDPFVVFQKKWYMYLMPFCCFIIPTLVPYWFWGESLWYSWH-AAVFRYCVNLNITWSVNSAAH---MWGVKPYNKSLSSTNNSSVSFFTLGEGWHNYHHVFPWDYKAAELGNYRLNLTTAFIDLFAYFGLAYDLKTVPVDMIKKRV----------------------------------
>A0A2C9K535	372	0.463	6.098E-111	0	329	357	0	323	326
MAPRNASENAD--YEGDRLGLDQVEALVAETNPSPK-RPPrvIVMRNVILFIILHLSAVYSLFLL-PKAMYATLLWTALMYYFAAMGITAGAHRLWSHRSYKGKLPLRIFLAICNCISFQNSIFEWARDHRAHHKFSETDADPHNAKRGFFFAHIGWLLVKKHPDVKEKGKMIDLSDLTNDPVVVFQDRHYKKLILLFCFILPTFVPVYFWGESFHIAFYIAAILRYTLVLNATWLVNSAAH---MWGQRPYDERINPAENLGVAFCATGEGFHNYHHVFPHDYSTSEYGW-HFNLTTMFIDTMYFLGQAYDRRKIPMDVIMKRKLRTGDGS---------------------------
>A0A3Q1HII3	372	0.486	6.098E-111	26	329	357	36	329	334
--------------------------KDG-PKPPMR----LVWRNIILMALLHVGAVYGL-VLLPSASALTLAWTAMYYIISALGVTAGAHRLWSHRSYKASLPLRVFLAIANSTAFQNDIYEWARDHRVHHKFSETDADPHNATRGFFFSHIGWLLVRKHPDVIEKGQKLELSDLKADKVVMFQRRHYKLSVVVLCFMVPTLVPWYFWGESFAVAYFIPGLMRYALVLNATWLVNSAAH---MWGNRPYDKTINPRENPLVALSAAGEGFHNYHHTFPFDYATSEFGW-KLNVTTAFIDLMCFLGLAQDRKKVSKETIIARVQRTGDGS---------------------------
>UPI00189C4CE1	372	0.505	6.098E-111	29	330	357	34	330	334
-----------------------------REKEGPKPPMIIVWRNVIMMSLLHIGALYGAF-LIPSASHLTLLWSLLCFLISALGITAGAHRLWSHRTYKASLPLRIFLAVANSMAFENDIFEWARDHRVHHKYSETDADPHNARRGFFFAHIGWLLVRKHPDVIEKGGKLELSDLLSDKVVMFQRRYYKLSVLLMCFLVPMFVPWHFWGESLWVAYFIPGLLRYAMVLNASWLVNSAAH---MWGNRPYDKNINPRENRFVAFSAIGEGFHNYHHTFPFDYATSEFG-CKFNLTTCFIDFMCVLGLAKDRKRVSREVVVSRVQRTGDGSH--------------------------
>UPI0014774E44	372	0.488	6.098E-111	27	329	357	30	329	336
---------------------------DETYKEKDGPKPPmiIVWKNVILMTLLHIGAVYGIFLL-PSARMLTLAWSVICFLISALGVTAGVHRLWSHKSYKASLPLRIFLAFANSMAFENDIFEWSRDHRVHHKFSETDADPHNAVRGFFFSHIGWLLVRKHPDVIEKGKKIDLSDLKADKVVMFQRKYYKISVVLMCFTVPTLVPWYLWGENFWVSYFVPGLLRYAVVLNSTWLVNSAAH---MWGNRPYDVNIYPRENKLVILTTIGEGFHNYHHTFPYDYATSEFG-CKMNLTTCFINFMCFLGLAKDCKTVAPEIVLARAQRTGDGS---------------------------
>A0A8D3DDY0	372	0.455	6.098E-111	17	330	357	30	340	344
-----------------TTAAAADDVFDDTYREKEGPKPPttLVWRNIVLMSLLHAGALYGL-VVLPRASGFTLAWTVVCYLISALGVTAGAHRLWSHRSYKASFPLRVFLALANSMAFQNDVYEWARDHRVHHKYSETDADPHNAVRGFFFAHIGWLLVRKHPDVIEKGRKLEMLDLKADEVVMFQRRHYKMSVVIFCFVVPTLVPWYFWGESFVVGYFVPGLLRYALVLNATWLVNSAAH---IWGNRPYDKTINPRENRLVAVSAMGEGFHNYHHTFPFDYATSEFG-CRLNLTTAFINLMCSLGLAKDCKSVSKEMIAARVQRTGDGSH--------------------------
>UPI001CC72EF0	372	0.480	6.098E-111	7	329	357	40	358	363
-------APIE---EDEEGINY--EMRDDvfdptyREKEGPKPKFVYVWRNIILMSLLHLGALYGIF-LVPSAHIYTLLWAFGYYLISALGITAGAHRLWSHRTYKARLPLRIFLTIANTMAFQNDVYEWSRDHRVHHKFSETDADPHNARRGFFFSHVGWLLVRKHPDVIEKGRLLDMSDLKAEKLLMFQRRYYKPGILLLCFIFPTFVPCYFWGEHFAHSLYVATLLRYAVVLNATWLVNSAAH---MYGSRPYDKNINPRENILVALGAAGEGFHNYHHTFPYDYSASEYRW-HINFTTFFIDCMCLLGLAYDRKKVSKAAILARCSRTGEGS---------------------------
>A0A1Y1LKR9	372	0.430	6.098E-111	23	352	357	21	363	368
-----------------------PIDQNTRQyQPTPRYKWVLVPRALFWMLYLHVGGLYGLYLLLFVASPKTLIWTYLCGYLGQMGTWCGVHRLWSHRSYKAKLPLRIMLMIFFAMSDQGVILNWARDHRGHHKFVDTDADTHNSKRGFFFSHMGWLFIRKHPEVSAKGKLIDMSDIEADTVAVFQRQYYIPLLLFFAFWLPAFVPYYFWNESGWVAWHTATLCRLLCTIHATFFINSAAH---MWGTRPYDKTIRPTETLFVSILTNGEGWHNYHHVFPWDYRAAELGNHVFNHSKMWIDFFSRIGLAYELKTASDAMIRKRVLRTGDGSktaHEctitdfssetdhCWGWDDPDMRVEDIEGVNVIR----
>A0A834IXV3	372	0.448	6.098E-111	15	356	357	22	374	387
---------------PVPCLTeKQKEIEEKKARkdysgllPAeigtdYSFKREIVWTNAMGFLLLHLVALYGLWVMVFHCMWLTDIWAGIVAFGSGLGVTTGAHRLFSHKAYKAPFITRLVLILFHTLAGQNCLYIWVRDHRQHHKYSDTDADPHNANRGFFFSHVGWLMSRKHPAVIAKGKTIDMSDMEADWLVMFQKEHYKVLYTIFAILLPTLVPVLCWQESFYNSFFAAYMFRNVLVLNMTWLVNSAAH---LYGNKPFDKYMKPVESSFVAFVSVGEGWHNYHHAFPWDYRAAEFGS-KYSITTMVIDFLAWAGLAYDLKTTPYHMVQKRAERTGDGSHPIYGEHAKKLetvgKLDDKDIAEII--KSK
>UPI0013867948	371	0.484	8.348E-111	37	329	357	21	308	310
-------------------------------------RRRIVWRNVVLLGLLHAAALYAL-ALVPAARPLTLLWAYFCFLLNALGVTAGAHRLWSHRSYKAKLPLRIFLAAANSMAFQNDIFEWARDHRVHHKYSETDADPHNARRGFFFSHIGWLFVHKHQDVIEKGRELDLTDLLADPVVRFQRKYYKITVALMCFLIPTMVPWCFWGESLWNSYFLASILRYTISLNVTWLVNSAAH---MYGNRPYDKHISPRQNLLVTLGAIGEGFHNYHHTFPFDYSASEFGL-NFNPTTWFIDLMCWLGLATDRRRATKPMIEARKARTGDGS---------------------------
>UPI0007B851A7	371	0.457	8.348E-111	2	330	357	1	322	326
--PDRdIKSPI-WHPEPETV----EDVFDHTYKEKAGPKPPsvIVWRNVFLMSFLHVGALYGLF-LFPSASVLTWIWFFACLLFSALGITAGAHRLWSHRSYKASLPLRIFLAFANSMAFQNDIYEWSRDHRVHHKYSETDADPHNAVRGFFFSHIGWLLVRKHPDVIEKGRKLELSDLKADKVVMFQRRFYKSSVLLMCFSVPTLVPWLVWGESLWVAYFVPALLRYALVLNATWLVNSAAH---MWGNRPYDGSINPRENRFVAFSAIGEGFHNYHHTFPFDYATSEFG-CKLNLTTCFIDFMCFLGLAREPKLVSREAVLARAQRTGDGSH--------------------------
>UPI00156925E2	371	0.490	8.348E-111	0	330	357	0	322	328
MAPSQDDNNSEF---YKSDLnQYSPSADDATEQKQAELK--IVWKNVLSITLLHIGTAYGFYLYLTQAMWATRLYSILLSSVSAFGITAGAHRLWAHKSYKTNLPLRILLTIMQTLAMQNSVIVWARDHRMHHKYSETDADPHNIMRGFFFAHMGWLLVRKHPAIKAKTDTLDMSDLWADPVLRFQYKYFYFLFPVIGFVIPSYIPT-FWGEKFEISFMISGVLRYVLTLHGTWLINSAAH---MWGSKPYDKNIAPVENPALSIITHGEAFHNYHHTFPWDYKAAELGNYSANFTTFFIDRMAKIGWAYDLRTVTPELIKKRVERTGDGTH--------------------------
>Q5XQ38	371	0.471	8.348E-111	2	330	357	8	329	333
--PHAARQPNGGMAE----SSTVEDVFDDtyREKDGPKPPRRLVWRNIILMTLLHAGALYGL-VLLPSASGLTLVWSAVCYLVSALGVTAGAHRLWSHRSYKASFPLRVFLAVANSMSFQNDIFEWARDHRVHHKFSETDADPHNAKRGFFFAHIGWLLVRKHPDVIEKGKKLDLSDLKADAVVMFQRRHYKLSVVVLCFLLPMLVPWYFWGESLAVGYFVPGLLRYSLILNATWLVNSAAH---IWGNRPYDKTINPRENFMVALSAIGEGFHNYHHTFPFDYATSEFG-CKLNLTTAFIDFMCFLGLARDRKSVSKDTILTRVQRTGDGSY--------------------------
>UPI001E689AFE	371	0.488	8.348E-111	0	339	357	0	329	333
MAP--SSTHTE-----TTTITeSEEEYPKLIAPQAAPRKYDIIYFNLLTFSYAHLATLYGVYLACTVATWKTLMFHYIIFILAAVGVTAGAHRLWTHRAYKAKTPLQIILMVMNTLAFQNSVIHWVREHRMHHRYSDTDADPHNATRGFFYSHIGWLLVRKHPEVKRRGKFVDMSDIYANPVLSFQKKYAVPFIGTICFILPTIIPMYFFGETLNTAWNL-TIMRYVFNLHITFFVNSAAH---LWGNKPYDKNIKPVQNLSVSFMSFGEGFHNYHHAFPWDYRTAELGNNWLNFTTKFIDFFAWLGWAYDLKTVPDEVIRSRASRTGDGS-DMWGFGaDRD-----------------
>UPI001B3ADB22	371	0.472	8.348E-111	21	329	357	24	329	334
---------------------TVEDVFDDTYKEKEGPKPPrtLVWRNIILMSLLHIGALYGL-IIIPSASSFTLAWAAACYLISALGVTAGAHRLWSHRSYKASLPLRVFLAIANSMAFQNDIYEWARDHRVHHKYSETDADPHNASRGFFFAHIGWLLVRKHPDVIEKGQKLELSDLKADKVVMFQRRHYKLSVVVLCFLVPTLVPWFFWGESLLVAYFIPGLLRYAVVLNATWLVNSAAH---MWGNRPYDKTINPRENPLVALSTIGEGFHNYHHTFPFDYASSEFGF-KLNITTAFIDLMCFLGLAKDCKMVSKEMIIARANRTGDGS---------------------------
>UPI001E1C86F8	371	0.444	8.348E-111	1	329	357	9	330	337
-GPGRHRN-CDVLAE---SATRRDDVFDETYKEKEGPKPPmiIVWKNITLMTLLHIAAVYGI-SLVPSAHVLTWAWSVFCFLISALGVTAGAHRLWSHRSYKASLPLRIFLATANSMAFQNDIFEWARDHRVHHKFSETDADPHNAIRGFFFSHIGWLLVRKHPDVIEKGKKLELSDLKADKVVMFQRKYYKMSVLLMCFAVPMFVPWCLWGESLWLGYFVPGLLRYTLVLNATWLVNSAAH---MWGNRPYDANINPRENKFVTLSAIGEGFHNYHHTFPYDYATSEFG-CKLNLTTCFIDLMCFLGLAKDCKRVSPEIVLARAQRTGDGS---------------------------
>A0A813MWS0	371	0.478	8.348E-111	0	329	357	0	322	339
MAPRIDE--FSHVDNYEKVEKTVPIIEAPV-KKNEEIHLPIRWRNVVIFIFLHLGALYGGYLCF-QAKFQTLVFAYVLYLCGALGITAGAHRLWAHRTYKAKLPLRIVLGVFQTLALQNSIYEWSRDHRVHHKHAETNADPHNSKRGFFFSHVGWLLMKKHPDVIQKGSRIPLNDLLNDPVVAFQKKYYKFLAITTCFVLPTIIPVYFWNESWLNAYFIPAILRYVITLNFTWLTNSVAH---MWGWRPYDKKIGPVENVLVSMGAIGEGFHNFHHTFPMDYSTSEHGSVYFNFTKFFIDFMALIGQVYDRNQVSQEQILARRKRTGDLS---------------------------
>UPI00189BBD67	371	0.473	8.348E-111	15	332	357	29	338	345
---------------PDNSSDTESEVVS--EEP---FKMEIVWRNVFLFLGLHIGAACGLYCAIFTAKWQTNLLAFIGLGISGVGSSVAAHRLWCHRTFKAKLPLRILLMVANCFALQNDIYEWTRDHRVHHKFSDTDADPHNIKRGFFFAHMGWLMCKKHPEVFRKGATIDCSDVLQDPVVVFQRKYYVPLVTLFCFVLPTLVPMWLVGETFWNAHLVNGLLRYTISLHMTWLVNSAAH---TWGYRPYDKNIAPTENPAMSVGMFGEGFHNFHHAFPQDYKSSEFGP-LLNPATIFIDLMALIGQAYDLKTTPKHLIEKRIERTGDkKQHYL------------------------
>A0A5N5PRH2	371	0.488	8.348E-111	30	330	357	47	342	346
------------------------------EKEGLVIPMKIVWRNVVLMALLHIGAVHGL-TLVPSAKAFTLLWAWICFLISAMGVTAGVHRLWSHRSYKAKLPLRVFLAIANSMAFQNDIYEWSRDHRAHHKYSETNADPHNAKRGFFFSHIGWLLVRKHPDVIEKGSKLDLSDLKADGVVMFQRRHYKLSVVVMCFLVPTLVPWYFWGESLSLAFFIPGLLRYAVTLNASWLVNSAAH---MWGMRPFDRNINPRENKFVAFSAVGEGFHNYHHTFPYDYATSEYGSV-LNFTKMFIDFMSYIGLAQDCKKPSHDTILARIQRTGDGSH--------------------------
>UPI0018A01C01	371	0.460	8.348E-111	17	330	357	72	385	389
-----------------HVLAETSRIEdvfDHTYKEKEGPKPPsiIVWKNVFMMTLLHIGALYSVF-LIPSASPLTLLWSVLCFLISALGVTAGAHRLWSHRSYKASLPLKIFLGFANSMAFQNDIFEWARDHRVHHKYSETDADPHNAVRGFFFAHIGWLMLRKHPDVLEKGRKLELKDLMADKVVMFQRKYYKPSVLLMCFFVPMFVPWYLWGESLWVAYFVPALLRYTLVLNATWLVNSAAH---MWGNRPYDKNINPRENKFVTFSAIGEGFHNYHHTFPFDYATSEFG-CKLNITTCFIDVMCYFGLATDRKRVSHELVQARLQRTGDGSH--------------------------
>A0A6J2XX77	371	0.440	8.348E-111	0	356	357	20	387	400
MAPSEVSQ-----SAPHHHsdhLTSQEKVKVIEEKkakkdysgllPAeigtdYNFKREIVWKNAIGFLALHLAALYGLWVMCAYCMWKTDIWAAIVGFSSGLGVTTGAHRLFSHRAYKAPFVTRLVLILFHTLAGQNCLYIWVRDHRQHHKYSDTDADPHNANRGFFFSHVGWLMSRKHPAVISKGKTIDMSDMEADWLVMFQKEHYKVLYALFAILLPSLVPVIFWKETFFNAFFAAYMFRSVFVLNMTWLVNSAAH---LYGNKPFDKYMKPVESSFVAFVSVGEGWHNYHHAFPWDYRAAEFGA-KYSLTTMFIDFLASWGLAYDLRTTPYHMVQKRVQRTGDGSHPIYSEQAKKLeetgKLEDSDIAEIL--KSK
>A0A0M3QYF9	371	0.442	8.348E-111	16	355	357	68	411	412
----------------EHASKQQQQEQQQQQAAAVDYNPQIRWPDLGAQTFLHVGALYGVYLL-CYAKFYTFLWVAATILFSGIGITAGAHRLWSHKSYHASLPLRILLCFMFTIAGQRDAYTWALDHRIHHKFSETDADPHNANRGFFFAHVGWLFLTPHPKVIEKRKVIDMSDLEADAVVMFQRKYYIILFALCSIVLPVMVPWYFWQESLWMSFWINFNMRFTWTLNVAFFVNSVAH---MYGNKPYDKNITPVEAPIVSLLALGEGWHNYHHVFPWDYKTGEFGNYTLNITTGFIDLCARLGLASGRKSVSPDMVLRRAEKCGDGTrflsdeyaHKdqVWGFGDCDLPRED--IVELVKMQS-
>A0A6P6YI66	371	0.482	8.348E-111	22	329	357	62	370	1272
----------------------TNTINEIEQKlSTVQWN-DIVWRNVIALTILHLLAIYGWFLFVTDikIKWQTSFITFILGlFSSSFGITAGAHRLWSHRSYKAKWPLRLILAFANTIALQNDIYEWCRDHRVHHKYSETNADPHNSRRGFFFAHMGWLLVKKQNDVKIKGKNIDLSDIWADPIVRFQRRFYIPLVIVCWGIIPTLIPYYCFNETLWHSFLGCVCFRYVYVLHCTWLVNSAAH---LWGHRPYDKNIQPKENDSVVYLTFGEGYHNYHHTFPWDYSASEYGcYYNFNLTTLIIDLFERCGWAYDLKKPSNEMIIARKFRTGDGT---------------------------
>A0A6P8SVJ5	371	0.488	1.143E-110	31	329	357	27	320	322
-------------------------------EGEGRKRQDIVWRNVILMALLHLGAVYSL-VLIPTAQLLTLLWAYLCFLLTALGVTAGAHRLWSHRSYKAKLPLRIFLAAANSMAFQNDIFEWVRDHRAHHKFSETDADPHNARRGFFFAHIGWLFVRKHRDVIEKGGQLDFQDLVQDPVVRFQRKYYKTSVLIMCFLIPTLMPWYFWGESLWNSYFLATILRYTISLNVTWLVNSAAH---LYGNRPYDKNINPRENTFVTFGAIGEGFHNFHHTFPFDYSASEFGL-RLNPTTCFIDFMCLLGLASDCKQAPKHIILSRKERTGDGS---------------------------
>UPI001471B9F8	371	0.483	1.143E-110	29	330	357	23	319	323
-----------------------------REKEGPKPPRKIVWKNVILMGLLHTGAVYSL-LLIPSASAHTLSWSVFCFMFSALGITAGAHRLWSHRSYKASLPLRIFLGLGNSMAFQNDIFEWARDHRVHHKYSETDADPHNASRGFFFAHIGWLLVRKHPDVIERGRKLDLSDLMADKVVKLQRKYYKLSVVLMCFLVPTVVPWYVWGESLWVAYFLATVLRYTLVLNATWLVNSAAH---MWGNRPYDRTINPRENVFVAFSAIGEGFHNYHHTFPYDYATGEFGW-KLNFTTCFIDLMCFLGLARDCKRVSHDVLVARVQRTGNGSH--------------------------
>UPI001955D302	371	0.467	1.143E-110	14	330	357	13	323	327
--------------TPE---QSVEDVFDTTYKEKEGPKPPvvIIWRNVILMSLLHSAALYGL-LLVPSASVLTLFWTLVCYVFSGLGITAGAHRLWSHRTYKASLPLRIFLAFANSMAFENDIYQWARDHRAHHKYSETDADPHNAQRGFFFSHIGWLLVRKHPDVIEKGRKLEISDLKADKVVMFQRKYYKLSVLLMCFFVPMFVPWFLWGESLWVAYFVPAILRYALVLNSTWLVNSAAH---MWGNRPYDSTIYPRENRFVAFTTIGEGFHNYHHTFPFDYATSEYGW-KLNLTTFFIDLMCLLGLASDPKSVTRDAMNARIVRTGDGSH--------------------------
>A0A1S3JRP9	371	0.492	1.143E-110	0	329	357	10	331	334
MAPRnlVDASPVPVGELYEDTAAVE-------EEPKVQVPIRIVWRNVFLFSLLHISAVYGIF-LIPQAKLLTIAFAILLYIGSAMGITAGAHRLWSHRSYKARLPLRTFLACLQSLAFQNDIIEWVRDHRVHHKYSETDADPHNALRGFFFAHIGWLLVRKHPDVKTKGKQIDLSDLYADPVCVYQRKFYYPSVLLFCFILPTLVPWYFWGESIWVAYVICALLRYCAALNATWLVNSAAH---LYGNRPYDKNINPRENRMVAFGAIGEGFHNFHHTFPHDYSTSEFGWRNcLNLTTAFLDLMAVFGQVYDRRKISPEVVMRRKLRTGEVT---------------------------
>A0A4U5VC40	371	0.487	1.143E-110	17	330	357	21	331	335
-----------------ETTSTVEDVFDDtyTEKEGPKPPRMLVWRNIILMTLLHSAALYGL-VLLPSASVLTLAWTVVCYLISALGVTAGAHRLWSHRSYKASYPLRIFLALANSMAFQNDIYEWARDHRVHHKYSETDADPHNATRGFFFAHIGWLLVRKHPDVIEKGKKLELSDLRADKVVMFQRRHYKLSVVLLCFLVPTLVPWYFWGESLAVGYFVPGLLRYTVTLNATWLVNSAAH---IWGNRPYDKSINPRENPLVAFSAIGEGFHNYHHTFPFDYSTSEFG-CKLNLTTAFIDTMCFLGLATDRKRVLKETIRARIQRTGDGSY--------------------------
>UPI001D060D79	371	0.455	1.143E-110	16	345	357	1	328	336
[truncated: 5,289,226 more chars]
