# Supplementary material for: Evolution of Linoleic Acid Biosynthesis Paved the Way for Ecological Success of Termites
Source: Mol Biol Evol. 2023 Apr 12;40(4):msad087. doi: 10.1093/molbev/msad087 (PMC10139705; doi:10.1093/molbev/msad087)
Supplement: msad087_Supplementary_Data [file msad087_supplementary_data.zip › SUPPLEMENTARY ARCHIVE/Prorhinotermes/PsimFAD-A1b_Per-residue_confidence_scores_(plddts).tsv]

model_1	35.84,34.38,42.2,36.01,34.6,35.15,34.33,29.94,32.3,30.61,27.64,28.65,26.07,29.86,29.3,31.29,34.31,37.58,33.32,39.21,38.11,43.88,45.24,36.99,40.72,37.76,40.13,52.23,47.04,46.11,38.13,45.43,47.79,53.08,56.71,57.9,71.55,78.16,84.88,93.26,96.37,97.32,97.45,97.59,96.39,97.77,97.91,95.55,96.75,97.73,96.89,96.62,98.2,98.55,98.33,98.61,98.61,98.57,98.65,98.41,98.51,98.15,97.11,96.6,97.62,97.36,97.43,98.2…
model_2	28.15,33.17,41.65,27.2,24.65,25.1,32.51,23.46,48.44,27.09,24.1,24.38,30.58,23.88,28.58,35.12,29.57,27.96,26.74,35.26,28.96,37.59,38.11,30.84,35.9,31.38,35.21,46.72,45.2,38.51,34.22,41.48,42.19,52.46,55.28,57.08,73.76,78.93,84.1,92.48,96.37,97.24,97.54,97.37,96.65,97.76,98.19,96.89,97.38,98.1,98.07,98.07,98.3,98.44,98.44,98.5,98.38,98.35,98.5,98.01,98.14,97.54,96.24,95.87,96.85,96.96,96.91,97.45,9…
model_3	28.85,29.04,35.16,40.29,32.79,31.25,27.11,29.62,28.42,26.4,27.22,27.76,28.26,26.16,28.88,32.34,29.36,32.29,29.58,30.18,31.75,31.4,31.85,30.6,34.56,34.4,34.0,35.7,34.89,39.39,38.05,40.83,42.07,55.5,55.86,64.51,79.39,84.98,89.42,94.78,96.8,97.5,97.65,97.57,96.28,97.74,97.99,96.55,97.0,97.97,97.83,97.56,98.18,98.4,98.32,98.39,98.31,98.23,98.43,97.88,98.08,97.35,96.06,95.84,96.71,96.82,96.78,97.34,97…
model_4	30.98,27.65,32.86,26.53,30.43,27.39,28.03,25.44,31.04,33.39,30.03,38.23,34.04,32.88,32.8,33.97,33.77,31.7,29.47,34.07,32.64,34.98,33.76,37.84,33.58,37.08,37.0,45.14,42.41,46.58,39.25,40.35,46.92,58.15,56.96,68.21,80.2,85.0,89.03,94.02,96.48,96.65,97.5,96.87,95.0,96.83,97.46,95.56,95.91,97.41,97.34,97.11,97.97,98.29,98.21,98.36,98.21,98.19,98.38,97.76,97.98,97.3,95.78,95.51,96.76,96.98,96.97,97.27…
model_5	26.37,20.88,28.76,24.18,28.6,26.52,29.98,27.47,38.24,26.55,24.43,24.64,24.88,25.18,28.58,30.91,34.58,36.25,32.36,41.25,34.8,43.44,44.25,37.31,41.01,37.39,39.01,51.28,48.13,40.53,39.99,41.89,42.98,53.64,54.94,58.96,77.34,82.07,87.43,93.98,96.76,97.49,97.51,97.44,96.19,97.82,98.14,96.31,97.21,98.06,98.0,97.84,98.37,98.5,98.51,98.55,98.45,98.44,98.58,98.16,98.26,97.79,96.75,96.29,96.98,97.12,96.98,9…
