# Supplementary material for: Evolution of Linoleic Acid Biosynthesis Paved the Way for Ecological Success of Termites
Source: Mol Biol Evol. 2023 Apr 12;40(4):msad087. doi: 10.1093/molbev/msad087 (PMC10139705; doi:10.1093/molbev/msad087)
Supplement: msad087_Supplementary_Data [file msad087_supplementary_data.zip › SUPPLEMENTARY ARCHIVE/Prorhinotermes/PsimFAD-A1b_rank1_model4.pdb]

MODEL     1                                                                     
ATOM      1  N   MET A   1      -3.558  16.451 -33.567  1.00 22.32           N  
ATOM      2  CA  MET A   1      -4.944  16.905 -33.636  1.00 22.32           C  
ATOM      3  C   MET A   1      -5.845  16.036 -32.766  1.00 22.32           C  
ATOM      4  CB  MET A   1      -5.443  16.894 -35.082  1.00 22.32           C  
ATOM      5  O   MET A   1      -5.843  14.810 -32.893  1.00 22.32           O  
ATOM      6  CG  MET A   1      -4.948  18.068 -35.911  1.00 22.32           C  
ATOM      7  SD  MET A   1      -6.281  18.830 -36.915  1.00 22.32           S  
ATOM      8  CE  MET A   1      -5.496  18.816 -38.551  1.00 22.32           C  
ATOM      9  N   ALA A   2      -6.242  16.594 -31.683  1.00 28.62           N  
ATOM     10  CA  ALA A   2      -7.170  16.736 -30.563  1.00 28.62           C  
ATOM     11  C   ALA A   2      -6.894  15.690 -29.487  1.00 28.62           C  
ATOM     12  CB  ALA A   2      -8.613  16.626 -31.051  1.00 28.62           C  
ATOM     13  O   ALA A   2      -6.623  14.528 -29.797  1.00 28.62           O  
ATOM     14  N   PRO A   3      -7.348  15.948 -28.191  1.00 40.53           N  
ATOM     15  CA  PRO A   3      -8.543  16.608 -27.660  1.00 40.53           C  
ATOM     16  C   PRO A   3      -8.401  16.991 -26.188  1.00 40.53           C  
ATOM     17  CB  PRO A   3      -9.639  15.556 -27.846  1.00 40.53           C  
ATOM     18  O   PRO A   3      -7.539  16.455 -25.487  1.00 40.53           O  
ATOM     19  CG  PRO A   3      -8.949  14.246 -27.646  1.00 40.53           C  
ATOM     20  CD  PRO A   3      -7.477  14.500 -27.492  1.00 40.53           C  
ATOM     21  N   ASN A   4      -8.614  18.294 -25.915  1.00 25.52           N  
ATOM     22  CA  ASN A   4      -9.535  19.018 -25.044  1.00 25.52           C  
ATOM     23  C   ASN A   4     -10.500  18.071 -24.338  1.00 25.52           C  
ATOM     24  CB  ASN A   4     -10.310  20.071 -25.839  1.00 25.52           C  
ATOM     25  O   ASN A   4     -11.220  17.312 -24.989  1.00 25.52           O  
ATOM     26  CG  ASN A   4      -9.794  21.477 -25.604  1.00 25.52           C  
ATOM     27  ND2 ASN A   4     -10.310  22.433 -26.368  1.00 25.52           N  
ATOM     28  OD1 ASN A   4      -8.939  21.702 -24.743  1.00 25.52           O  
ATOM     29  N   VAL A   5     -10.089  17.557 -23.173  1.00 25.09           N  
ATOM     30  CA  VAL A   5     -11.003  16.957 -22.205  1.00 25.09           C  
ATOM     31  C   VAL A   5     -10.641  17.422 -20.796  1.00 25.09           C  
ATOM     32  CB  VAL A   5     -10.977  15.414 -22.281  1.00 25.09           C  
ATOM     33  O   VAL A   5      -9.478  17.351 -20.392  1.00 25.09           O  
ATOM     34  CG1 VAL A   5     -12.042  14.811 -21.367  1.00 25.09           C  
ATOM     35  CG2 VAL A   5     -11.177  14.948 -23.721  1.00 25.09           C  
ATOM     36  N   THR A   6     -11.255  18.505 -20.300  1.00 23.58           N  
ATOM     37  CA  THR A   6     -11.889  19.022 -19.092  1.00 23.58           C  
ATOM     38  C   THR A   6     -12.521  17.891 -18.286  1.00 23.58           C  
ATOM     39  CB  THR A   6     -12.961  20.075 -19.431  1.00 23.58           C  
ATOM     40  O   THR A   6     -13.406  17.189 -18.780  1.00 23.58           O  
ATOM     41  CG2 THR A   6     -12.324  21.361 -19.949  1.00 23.58           C  
ATOM     42  OG1 THR A   6     -13.837  19.550 -20.437  1.00 23.58           O  
ATOM     43  N   SER A   7     -11.711  17.013 -17.603  1.00 25.60           N  
ATOM     44  CA  SER A   7     -12.224  16.156 -16.540  1.00 25.60           C  
ATOM     45  C   SER A   7     -11.767  16.642 -15.168  1.00 25.60           C  
ATOM     46  CB  SER A   7     -11.775  14.710 -16.753  1.00 25.60           C  
ATOM     47  O   SER A   7     -10.622  17.070 -15.006  1.00 25.60           O  
ATOM     48  OG  SER A   7     -10.360  14.621 -16.773  1.00 25.60           O  
ATOM     49  N   SER A   8     -12.489  17.506 -14.547  1.00 21.75           N  
ATOM     50  CA  SER A   8     -12.790  17.843 -13.159  1.00 21.75           C  
ATOM     51  C   SER A   8     -12.129  16.861 -12.197  1.00 21.75           C  
ATOM     52  CB  SER A   8     -14.301  17.858 -12.926  1.00 21.75           C  
ATOM     53  O   SER A   8     -12.382  15.656 -12.260  1.00 21.75           O  
ATOM     54  OG  SER A   8     -14.879  19.040 -13.454  1.00 21.75           O  
ATOM     55  N   PRO A   9     -10.854  17.123 -11.594  1.00 26.75           N  
ATOM     56  CA  PRO A   9     -10.113  16.316 -10.622  1.00 26.75           C  
ATOM     57  C   PRO A   9     -10.750  16.330  -9.234  1.00 26.75           C  
ATOM     58  CB  PRO A   9      -8.732  16.976 -10.595  1.00 26.75           C  
ATOM     59  O   PRO A   9     -11.290  17.355  -8.810  1.00 26.75           O  
ATOM     60  CG  PRO A   9      -8.909  18.261 -11.338  1.00 26.75           C  
ATOM     61  CD  PRO A   9     -10.343  18.368 -11.772  1.00 26.75           C  
ATOM     62  N   THR A  10     -11.340  15.283  -8.790  1.00 29.10           N  
ATOM     63  CA  THR A  10     -11.549  14.478  -7.591  1.00 29.10           C  
ATOM     64  C   THR A  10     -10.453  14.743  -6.563  1.00 29.10           C  
ATOM     65  CB  THR A  10     -11.588  12.975  -7.928  1.00 29.10           C  
ATOM     66  O   THR A  10      -9.271  14.525  -6.838  1.00 29.10           O  
ATOM     67  CG2 THR A  10     -12.490  12.218  -6.959  1.00 29.10           C  
ATOM     68  OG1 THR A  10     -12.085  12.803  -9.261  1.00 29.10           O  
ATOM     69  N   GLU A  11     -10.599  15.808  -5.827  1.00 26.05           N  
ATOM     70  CA  GLU A  11     -10.380  16.487  -4.554  1.00 26.05           C  
ATOM     71  C   GLU A  11     -10.612  15.542  -3.378  1.00 26.05           C  
ATOM     72  CB  GLU A  11     -11.291  17.711  -4.433  1.00 26.05           C  
ATOM     73  O   GLU A  11     -11.688  14.954  -3.250  1.00 26.05           O  
ATOM     74  CG  GLU A  11     -10.564  18.980  -4.013  1.00 26.05           C  
ATOM     75  CD  GLU A  11     -11.473  20.196  -3.940  1.00 26.05           C  
ATOM     76  OE1 GLU A  11     -10.990  21.295  -3.585  1.00 26.05           O  
ATOM     77  OE2 GLU A  11     -12.679  20.049  -4.240  1.00 26.05           O  
ATOM     78  N   VAL A  12      -9.707  14.634  -3.009  1.00 37.72           N  
ATOM     79  CA  VAL A  12      -9.412  14.313  -1.616  1.00 37.72           C  
ATOM     80  C   VAL A  12      -9.477  15.581  -0.768  1.00 37.72           C  
ATOM     81  CB  VAL A  12      -8.026  13.645  -1.470  1.00 37.72           C  
ATOM     82  O   VAL A  12      -9.071  16.656  -1.215  1.00 37.72           O  
ATOM     83  CG1 VAL A  12      -7.714  13.365  -0.001  1.00 37.72           C  
ATOM     84  CG2 VAL A  12      -7.967  12.355  -2.286  1.00 37.72           C  
ATOM     85  N   LEU A  13     -10.661  15.879  -0.313  1.00 32.38           N  
ATOM     86  CA  LEU A  13     -10.717  16.932   0.695  1.00 32.38           C  
ATOM     87  C   LEU A  13      -9.329  17.506   0.958  1.00 32.38           C  
ATOM     88  CB  LEU A  13     -11.316  16.396   1.998  1.00 32.38           C  
ATOM     89  O   LEU A  13      -9.007  17.869   2.092  1.00 32.38           O  
ATOM     90  CG  LEU A  13     -12.833  16.517   2.147  1.00 32.38           C  
ATOM     91  CD1 LEU A  13     -13.384  15.338   2.941  1.00 32.38           C  
ATOM     92  CD2 LEU A  13     -13.202  17.837   2.816  1.00 32.38           C  
ATOM     93  N   CYS A  14      -8.517  17.812  -0.109  1.00 37.23           N  
ATOM     94  CA  CYS A  14      -7.473  18.831  -0.097  1.00 37.23           C  
ATOM     95  C   CYS A  14      -7.226  19.375  -1.499  1.00 37.23           C  
ATOM     96  CB  CYS A  14      -6.176  18.261   0.475  1.00 37.23           C  
ATOM     97  O   CYS A  14      -7.028  18.606  -2.442  1.00 37.23           O  
ATOM     98  SG  CYS A  14      -6.214  18.017   2.265  1.00 37.23           S  
ATOM     99  N   THR A  15      -7.992  20.378  -1.901  1.00 30.84           N  
ATOM    100  CA  THR A  15      -7.794  21.654  -2.580  1.00 30.84           C  
ATOM    101  C   THR A  15      -8.377  21.612  -3.989  1.00 30.84           C  
ATOM    102  CB  THR A  15      -6.300  22.023  -2.650  1.00 30.84           C  
ATOM    103  O   THR A  15      -8.222  20.618  -4.702  1.00 30.84           O  
ATOM    104  CG2 THR A  15      -5.743  22.326  -1.263  1.00 30.84           C  
ATOM    105  OG1 THR A  15      -5.570  20.930  -3.218  1.00 30.84           O  
ATOM    106  N   PRO A  16      -9.365  22.525  -4.340  1.00 30.29           N  
ATOM    107  CA  PRO A  16      -9.902  22.823  -5.670  1.00 30.29           C  
ATOM    108  C   PRO A  16      -8.846  23.381  -6.622  1.00 30.29           C  
ATOM    109  CB  PRO A  16     -10.987  23.865  -5.387  1.00 30.29           C  
ATOM    110  O   PRO A  16      -7.952  24.116  -6.195  1.00 30.29           O  
ATOM    111  CG  PRO A  16     -10.811  24.217  -3.945  1.00 30.29           C  
ATOM    112  CD  PRO A  16      -9.653  23.432  -3.400  1.00 30.29           C  
ATOM    113  N   GLU A  17      -8.415  22.584  -7.612  1.00 34.76           N  
ATOM    114  CA  GLU A  17      -7.703  22.857  -8.857  1.00 34.76           C  
ATOM    115  C   GLU A  17      -8.130  24.195  -9.454  1.00 34.76           C  
ATOM    116  CB  GLU A  17      -7.936  21.732  -9.868  1.00 34.76           C  
ATOM    117  O   GLU A  17      -9.324  24.454  -9.622  1.00 34.76           O  
ATOM    118  CG  GLU A  17      -6.983  20.556  -9.709  1.00 34.76           C  
ATOM    119  CD  GLU A  17      -7.220  19.450 -10.725  1.00 34.76           C  
ATOM    120  OE1 GLU A  17      -6.517  18.415 -10.672  1.00 34.76           O  
ATOM    121  OE2 GLU A  17      -8.117  19.619 -11.582  1.00 34.76           O  
ATOM    122  N   THR A  18      -7.588  25.353  -9.146  1.00 29.05           N  
ATOM    123  CA  THR A  18      -7.721  26.551  -9.967  1.00 29.05           C  
ATOM    124  C   THR A  18      -7.038  26.359 -11.318  1.00 29.05           C  
ATOM    125  CB  THR A  18      -7.127  27.782  -9.259  1.00 29.05           C  
ATOM    126  O   THR A  18      -5.908  25.870 -11.385  1.00 29.05           O  
ATOM    127  CG2 THR A  18      -8.205  28.560  -8.511  1.00 29.05           C  
ATOM    128  OG1 THR A  18      -6.128  27.354  -8.325  1.00 29.05           O  
ATOM    129  N   THR A  19      -7.669  25.843 -12.349  1.00 28.21           N  
ATOM    130  CA  THR A  19      -7.533  25.917 -13.799  1.00 28.21           C  
ATOM    131  C   THR A  19      -6.890  27.236 -14.216  1.00 28.21           C  
ATOM    132  CB  THR A  19      -8.898  25.765 -14.497  1.00 28.21           C  
ATOM    133  O   THR A  19      -7.378  28.311 -13.860  1.00 28.21           O  
ATOM    134  CG2 THR A  19      -9.361  24.312 -14.490  1.00 28.21           C  
ATOM    135  OG1 THR A  19      -9.869  26.568 -13.813  1.00 28.21           O  
ATOM    136  N   LEU A  20      -5.633  27.451 -14.325  1.00 28.85           N  
ATOM    137  CA  LEU A  20      -4.927  28.536 -14.997  1.00 28.85           C  
ATOM    138  C   LEU A  20      -4.759  28.238 -16.483  1.00 28.85           C  
ATOM    139  CB  LEU A  20      -3.557  28.766 -14.352  1.00 28.85           C  
ATOM    140  O   LEU A  20      -4.334  27.142 -16.856  1.00 28.85           O  
ATOM    141  CG  LEU A  20      -3.448  29.956 -13.398  1.00 28.85           C  
ATOM    142  CD1 LEU A  20      -2.776  29.532 -12.097  1.00 28.85           C  
ATOM    143  CD2 LEU A  20      -2.681  31.099 -14.055  1.00 28.85           C  
ATOM    144  N   HIS A  21      -5.707  28.641 -17.345  1.00 26.95           N  
ATOM    145  CA  HIS A  21      -5.788  29.085 -18.732  1.00 26.95           C  
ATOM    146  C   HIS A  21      -4.399  29.250 -19.340  1.00 26.95           C  
ATOM    147  CB  HIS A  21      -6.563  30.400 -18.830  1.00 26.95           C  
ATOM    148  O   HIS A  21      -3.518  29.861 -18.730  1.00 26.95           O  
ATOM    149  CG  HIS A  21      -8.003  30.221 -19.192  1.00 26.95           C  
ATOM    150  CD2 HIS A  21      -9.127  30.749 -18.652  1.00 26.95           C  
ATOM    151  ND1 HIS A  21      -8.416  29.410 -20.227  1.00 26.95           N  
ATOM    152  CE1 HIS A  21      -9.735  29.448 -20.309  1.00 26.95           C  
ATOM    153  NE2 HIS A  21     -10.191  30.253 -19.365  1.00 26.95           N  
ATOM    154  N   SER A  22      -3.928  28.276 -20.087  1.00 29.76           N  
ATOM    155  CA  SER A  22      -3.002  28.047 -21.191  1.00 29.76           C  
ATOM    156  C   SER A  22      -3.014  29.212 -22.174  1.00 29.76           C  
ATOM    157  CB  SER A  22      -3.348  26.749 -21.922  1.00 29.76           C  
ATOM    158  O   SER A  22      -4.066  29.569 -22.709  1.00 29.76           O  
ATOM    159  OG  SER A  22      -3.353  26.948 -23.325  1.00 29.76           O  
ATOM    160  N   SER A  23      -2.294  30.251 -21.935  1.00 29.90           N  
ATOM    161  CA  SER A  23      -1.948  31.208 -22.981  1.00 29.90           C  
ATOM    162  C   SER A  23      -0.570  30.915 -23.564  1.00 29.90           C  
ATOM    163  CB  SER A  23      -1.987  32.636 -22.435  1.00 29.90           C  
ATOM    164  O   SER A  23       0.363  30.582 -22.830  1.00 29.90           O  
ATOM    165  OG  SER A  23      -1.038  32.804 -21.396  1.00 29.90           O  
ATOM    166  N   ASN A  24      -0.513  30.203 -24.692  1.00 30.58           N  
ATOM    167  CA  ASN A  24       0.204  30.297 -25.960  1.00 30.58           C  
ATOM    168  C   ASN A  24       1.130  31.509 -25.992  1.00 30.58           C  
ATOM    169  CB  ASN A  24      -0.781  30.350 -27.130  1.00 30.58           C  
ATOM    170  O   ASN A  24       0.681  32.644 -25.824  1.00 30.58           O  
ATOM    171  CG  ASN A  24      -1.281  28.978 -27.535  1.00 30.58           C  
ATOM    172  ND2 ASN A  24      -2.357  28.945 -28.313  1.00 30.58           N  
ATOM    173  OD1 ASN A  24      -0.706  27.956 -27.152  1.00 30.58           O  
ATOM    174  N   GLU A  25       2.409  31.364 -25.583  1.00 31.18           N  
ATOM    175  CA  GLU A  25       3.383  32.236 -26.232  1.00 31.18           C  
ATOM    176  C   GLU A  25       4.803  31.706 -26.052  1.00 31.18           C  
ATOM    177  CB  GLU A  25       3.280  33.661 -25.682  1.00 31.18           C  
ATOM    178  O   GLU A  25       5.208  31.365 -24.939  1.00 31.18           O  
ATOM    179  CG  GLU A  25       2.220  34.509 -26.368  1.00 31.18           C  
ATOM    180  CD  GLU A  25       2.223  35.959 -25.910  1.00 31.18           C  
ATOM    181  OE1 GLU A  25       1.443  36.771 -26.459  1.00 31.18           O  
ATOM    182  OE2 GLU A  25       3.013  36.287 -24.997  1.00 31.18           O  
ATOM    183  N   ILE A  26       5.295  30.920 -26.982  1.00 33.91           N  
ATOM    184  CA  ILE A  26       6.608  30.736 -27.590  1.00 33.91           C  
ATOM    185  C   ILE A  26       7.444  32.000 -27.403  1.00 33.91           C  
ATOM    186  CB  ILE A  26       6.493  30.386 -29.091  1.00 33.91           C  
ATOM    187  O   ILE A  26       7.044  33.086 -27.831  1.00 33.91           O  
ATOM    188  CG1 ILE A  26       5.650  29.120 -29.281  1.00 33.91           C  
ATOM    189  CG2 ILE A  26       7.882  30.219 -29.714  1.00 33.91           C  
ATOM    190  CD1 ILE A  26       5.425  28.739 -30.737  1.00 33.91           C  
ATOM    191  N   LYS A  27       8.210  32.142 -26.218  1.00 33.42           N  
ATOM    192  CA  LYS A  27       9.292  33.118 -26.119  1.00 33.42           C  
ATOM    193  C   LYS A  27      10.460  32.562 -25.308  1.00 33.42           C  
ATOM    194  CB  LYS A  27       8.788  34.417 -25.488  1.00 33.42           C  
ATOM    195  O   LYS A  27      10.258  31.955 -24.255  1.00 33.42           O  
ATOM    196  CG  LYS A  27       8.134  35.371 -26.477  1.00 33.42           C  
ATOM    197  CD  LYS A  27       7.893  36.741 -25.855  1.00 33.42           C  
ATOM    198  CE  LYS A  27       7.231  37.694 -26.841  1.00 33.42           C  
ATOM    199  NZ  LYS A  27       7.025  39.049 -26.247  1.00 33.42           N  
ATOM    200  N   ASP A  28      11.551  32.109 -25.993  1.00 34.23           N  
ATOM    201  CA  ASP A  28      12.974  32.438 -26.001  1.00 34.23           C  
ATOM    202  C   ASP A  28      13.551  32.412 -24.587  1.00 34.23           C  
ATOM    203  CB  ASP A  28      13.204  33.809 -26.638  1.00 34.23           C  
ATOM    204  O   ASP A  28      12.955  32.962 -23.658  1.00 34.23           O  
ATOM    205  CG  ASP A  28      13.345  33.745 -28.149  1.00 34.23           C  
ATOM    206  OD1 ASP A  28      13.538  32.638 -28.697  1.00 34.23           O  
ATOM    207  OD2 ASP A  28      13.267  34.811 -28.797  1.00 34.23           O  
ATOM    208  N   GLY A  29      14.180  31.253 -24.187  1.00 37.30           N  
ATOM    209  CA  GLY A  29      15.464  30.991 -23.556  1.00 37.30           C  
ATOM    210  C   GLY A  29      15.719  31.859 -22.339  1.00 37.30           C  
ATOM    211  O   GLY A  29      16.807  32.418 -22.186  1.00 37.30           O  
ATOM    212  N   ILE A  30      14.858  31.734 -21.241  1.00 37.90           N  
ATOM    213  CA  ILE A  30      15.306  32.146 -19.915  1.00 37.90           C  
ATOM    214  C   ILE A  30      14.847  31.125 -18.876  1.00 37.90           C  
ATOM    215  CB  ILE A  30      14.780  33.553 -19.553  1.00 37.90           C  
ATOM    216  O   ILE A  30      13.664  30.781 -18.814  1.00 37.90           O  
ATOM    217  CG1 ILE A  30      15.299  34.591 -20.555  1.00 37.90           C  
ATOM    218  CG2 ILE A  30      15.177  33.926 -18.122  1.00 37.90           C  
ATOM    219  CD1 ILE A  30      14.763  35.997 -20.323  1.00 37.90           C  
ATOM    220  N   GLU A  31      15.512  29.990 -18.732  1.00 37.94           N  
ATOM    221  CA  GLU A  31      15.502  29.086 -17.586  1.00 37.94           C  
ATOM    222  C   GLU A  31      14.802  29.720 -16.388  1.00 37.94           C  
ATOM    223  CB  GLU A  31      16.930  28.681 -17.207  1.00 37.94           C  
ATOM    224  O   GLU A  31      15.190  30.799 -15.935  1.00 37.94           O  
ATOM    225  CG  GLU A  31      17.235  27.210 -17.445  1.00 37.94           C  
ATOM    226  CD  GLU A  31      18.645  26.816 -17.033  1.00 37.94           C  
ATOM    227  OE1 GLU A  31      19.014  25.630 -17.188  1.00 37.94           O  
ATOM    228  OE2 GLU A  31      19.387  27.701 -16.550  1.00 37.94           O  
ATOM    229  N   LYS A  32      13.500  29.853 -16.373  1.00 38.85           N  
ATOM    230  CA  LYS A  32      12.686  30.213 -15.217  1.00 38.85           C  
ATOM    231  C   LYS A  32      13.387  29.842 -13.913  1.00 38.85           C  
ATOM    232  CB  LYS A  32      11.319  29.530 -15.289  1.00 38.85           C  
ATOM    233  O   LYS A  32      13.983  28.768 -13.807  1.00 38.85           O  
ATOM    234  CG  LYS A  32      10.406  30.086 -16.371  1.00 38.85           C  
ATOM    235  CD  LYS A  32       9.000  29.507 -16.268  1.00 38.85           C  
ATOM    236  CE  LYS A  32       8.098  30.026 -17.380  1.00 38.85           C  
ATOM    237  NZ  LYS A  32       6.717  29.467 -17.278  1.00 38.85           N  
ATOM    238  N   PRO A  33      13.935  30.762 -13.147  1.00 44.86           N  
ATOM    239  CA  PRO A  33      14.462  30.480 -11.810  1.00 44.86           C  
ATOM    240  C   PRO A  33      13.587  29.505 -11.025  1.00 44.86           C  
ATOM    241  CB  PRO A  33      14.482  31.856 -11.141  1.00 44.86           C  
ATOM    242  O   PRO A  33      12.362  29.509 -11.176  1.00 44.86           O  
ATOM    243  CG  PRO A  33      13.769  32.756 -12.097  1.00 44.86           C  
ATOM    244  CD  PRO A  33      13.477  31.984 -13.352  1.00 44.86           C  
ATOM    245  N   ALA A  34      14.001  28.227 -10.909  1.00 56.17           N  
ATOM    246  CA  ALA A  34      13.494  27.161 -10.049  1.00 56.17           C  
ATOM    247  C   ALA A  34      12.578  27.720  -8.964  1.00 56.17           C  
ATOM    248  CB  ALA A  34      14.651  26.390  -9.419  1.00 56.17           C  
ATOM    249  O   ALA A  34      12.931  28.686  -8.282  1.00 56.17           O  
ATOM    250  N   LEU A  35      11.413  28.289  -9.206  1.00 55.41           N  
ATOM    251  CA  LEU A  35      10.413  28.629  -8.199  1.00 55.41           C  
ATOM    252  C   LEU A  35      10.772  28.017  -6.849  1.00 55.41           C  
ATOM    253  CB  LEU A  35       9.027  28.149  -8.637  1.00 55.41           C  
ATOM    254  O   LEU A  35      11.152  26.847  -6.774  1.00 55.41           O  
ATOM    255  CG  LEU A  35       8.339  28.970  -9.730  1.00 55.41           C  
ATOM    256  CD1 LEU A  35       7.212  28.165 -10.367  1.00 55.41           C  
ATOM    257  CD2 LEU A  35       7.811  30.282  -9.160  1.00 55.41           C  
ATOM    258  N   LYS A  36      11.481  28.669  -5.977  1.00 61.84           N  
ATOM    259  CA  LYS A  36      11.693  28.335  -4.572  1.00 61.84           C  
ATOM    260  C   LYS A  36      10.447  27.696  -3.965  1.00 61.84           C  
ATOM    261  CB  LYS A  36      12.083  29.582  -3.776  1.00 61.84           C  
ATOM    262  O   LYS A  36       9.354  28.261  -4.039  1.00 61.84           O  
ATOM    263  CG  LYS A  36      12.735  29.282  -2.435  1.00 61.84           C  
ATOM    264  CD  LYS A  36      13.241  30.552  -1.763  1.00 61.84           C  
ATOM    265  CE  LYS A  36      13.851  30.258  -0.399  1.00 61.84           C  
ATOM    266  NZ  LYS A  36      14.364  31.498   0.257  1.00 61.84           N  
ATOM    267  N   TYR A  37      10.269  26.437  -4.033  1.00 77.89           N  
ATOM    268  CA  TYR A  37       9.209  25.648  -3.415  1.00 77.89           C  
ATOM    269  C   TYR A  37       9.050  26.005  -1.942  1.00 77.89           C  
ATOM    270  CB  TYR A  37       9.499  24.151  -3.561  1.00 77.89           C  
ATOM    271  O   TYR A  37      10.026  26.007  -1.189  1.00 77.89           O  
ATOM    272  CG  TYR A  37       8.554  23.271  -2.780  1.00 77.89           C  
ATOM    273  CD1 TYR A  37       8.990  22.571  -1.657  1.00 77.89           C  
ATOM    274  CD2 TYR A  37       7.224  23.135  -3.163  1.00 77.89           C  
ATOM    275  CE1 TYR A  37       8.123  21.757  -0.935  1.00 77.89           C  
ATOM    276  CE2 TYR A  37       6.348  22.324  -2.449  1.00 77.89           C  
ATOM    277  OH  TYR A  37       5.944  20.837  -0.627  1.00 77.89           O  
ATOM    278  CZ  TYR A  37       6.806  21.641  -1.338  1.00 77.89           C  
ATOM    279  N   ARG A  38       7.846  26.531  -1.604  1.00 82.87           N  
ATOM    280  CA  ARG A  38       7.470  26.745  -0.210  1.00 82.87           C  
ATOM    281  C   ARG A  38       6.428  25.727   0.239  1.00 82.87           C  
ATOM    282  CB  ARG A  38       6.936  28.165  -0.009  1.00 82.87           C  
ATOM    283  O   ARG A  38       5.427  25.511  -0.448  1.00 82.87           O  
ATOM    284  CG  ARG A  38       8.024  29.220   0.122  1.00 82.87           C  
ATOM    285  CD  ARG A  38       7.456  30.566   0.549  1.00 82.87           C  
ATOM    286  NE  ARG A  38       8.473  31.613   0.520  1.00 82.87           N  
ATOM    287  NH1 ARG A  38       8.685  31.757   2.816  1.00 82.87           N  
ATOM    288  NH2 ARG A  38       9.949  33.103   1.457  1.00 82.87           N  
ATOM    289  CZ  ARG A  38       9.033  32.155   1.598  1.00 82.87           C  
ATOM    290  N   ARG A  39       6.750  25.134   1.346  1.00 87.43           N  
ATOM    291  CA  ARG A  39       5.852  24.150   1.942  1.00 87.43           C  
ATOM    292  C   ARG A  39       4.555  24.804   2.408  1.00 87.43           C  
ATOM    293  CB  ARG A  39       6.532  23.442   3.115  1.00 87.43           C  
ATOM    294  O   ARG A  39       4.582  25.812   3.118  1.00 87.43           O  
ATOM    295  CG  ARG A  39       7.676  22.529   2.703  1.00 87.43           C  
ATOM    296  CD  ARG A  39       8.344  21.882   3.908  1.00 87.43           C  
ATOM    297  NE  ARG A  39       9.620  21.268   3.553  1.00 87.43           N  
ATOM    298  NH1 ARG A  39      10.365  21.066   5.730  1.00 87.43           N  
ATOM    299  NH2 ARG A  39      11.676  20.345   3.993  1.00 87.43           N  
ATOM    300  CZ  ARG A  39      10.551  20.894   4.426  1.00 87.43           C  
ATOM    301  N   GLU A  40       3.502  24.225   1.868  1.00 93.47           N  
ATOM    302  CA  GLU A  40       2.187  24.687   2.301  1.00 93.47           C  
ATOM    303  C   GLU A  40       1.438  23.592   3.055  1.00 93.47           C  
ATOM    304  CB  GLU A  40       1.361  25.160   1.102  1.00 93.47           C  
ATOM    305  O   GLU A  40       1.085  22.563   2.476  1.00 93.47           O  
ATOM    306  CG  GLU A  40       1.967  26.347   0.368  1.00 93.47           C  
ATOM    307  CD  GLU A  40       1.158  26.778  -0.846  1.00 93.47           C  
ATOM    308  OE1 GLU A  40       1.605  27.687  -1.581  1.00 93.47           O  
ATOM    309  OE2 GLU A  40       0.069  26.201  -1.063  1.00 93.47           O  
ATOM    310  N   ILE A  41       1.172  23.913   4.317  1.00 95.90           N  
ATOM    311  CA  ILE A  41       0.529  22.930   5.181  1.00 95.90           C  
ATOM    312  C   ILE A  41      -0.975  22.915   4.916  1.00 95.90           C  
ATOM    313  CB  ILE A  41       0.807  23.221   6.673  1.00 95.90           C  
ATOM    314  O   ILE A  41      -1.599  23.971   4.787  1.00 95.90           O  
ATOM    315  CG1 ILE A  41       2.310  23.139   6.962  1.00 95.90           C  
ATOM    316  CG2 ILE A  41       0.024  22.254   7.567  1.00 95.90           C  
ATOM    317  CD1 ILE A  41       2.696  23.588   8.364  1.00 95.90           C  
ATOM    318  N   VAL A  42      -1.453  21.717   4.837  1.00 96.38           N  
ATOM    319  CA  VAL A  42      -2.894  21.527   4.703  1.00 96.38           C  
ATOM    320  C   VAL A  42      -3.502  21.210   6.068  1.00 96.38           C  
ATOM    321  CB  VAL A  42      -3.227  20.402   3.697  1.00 96.38           C  
ATOM    322  O   VAL A  42      -3.523  20.052   6.491  1.00 96.38           O  
ATOM    323  CG1 VAL A  42      -4.734  20.317   3.463  1.00 96.38           C  
ATOM    324  CG2 VAL A  42      -2.490  20.631   2.379  1.00 96.38           C  
ATOM    325  N   TRP A  43      -4.025  22.200   6.811  1.00 95.99           N  
ATOM    326  CA  TRP A  43      -4.358  22.130   8.229  1.00 95.99           C  
ATOM    327  C   TRP A  43      -5.537  21.192   8.466  1.00 95.99           C  
ATOM    328  CB  TRP A  43      -4.681  23.524   8.776  1.00 95.99           C  
ATOM    329  O   TRP A  43      -5.563  20.453   9.453  1.00 95.99           O  
ATOM    330  CG  TRP A  43      -3.471  24.362   9.060  1.00 95.99           C  
ATOM    331  CD1 TRP A  43      -3.023  25.433   8.338  1.00 95.99           C  
ATOM    332  CD2 TRP A  43      -2.551  24.194  10.142  1.00 95.99           C  
ATOM    333  CE2 TRP A  43      -1.568  25.201  10.015  1.00 95.99           C  
ATOM    334  CE3 TRP A  43      -2.462  23.290  11.209  1.00 95.99           C  
ATOM    335  NE1 TRP A  43      -1.879  25.942   8.907  1.00 95.99           N  
ATOM    336  CH2 TRP A  43      -0.445  24.430  11.951  1.00 95.99           C  
ATOM    337  CZ2 TRP A  43      -0.508  25.328  10.916  1.00 95.99           C  
ATOM    338  CZ3 TRP A  43      -1.407  23.418  12.105  1.00 95.99           C  
ATOM    339  N   PRO A  44      -6.472  21.171   7.555  1.00 95.89           N  
ATOM    340  CA  PRO A  44      -7.538  20.192   7.778  1.00 95.89           C  
ATOM    341  C   PRO A  44      -7.019  18.757   7.830  1.00 95.89           C  
ATOM    342  CB  PRO A  44      -8.461  20.395   6.574  1.00 95.89           C  
ATOM    343  O   PRO A  44      -7.510  17.947   8.620  1.00 95.89           O  
ATOM    344  CG  PRO A  44      -8.289  21.832   6.199  1.00 95.89           C  
ATOM    345  CD  PRO A  44      -6.844  22.200   6.372  1.00 95.89           C  
ATOM    346  N   ASN A  45      -6.065  18.440   6.973  1.00 93.48           N  
ATOM    347  CA  ASN A  45      -5.432  17.126   7.019  1.00 93.48           C  
ATOM    348  C   ASN A  45      -4.720  16.892   8.348  1.00 93.48           C  
ATOM    349  CB  ASN A  45      -4.451  16.962   5.856  1.00 93.48           C  
ATOM    350  O   ASN A  45      -4.825  15.812   8.932  1.00 93.48           O  
ATOM    351  CG  ASN A  45      -5.151  16.781   4.523  1.00 93.48           C  
ATOM    352  ND2 ASN A  45      -4.383  16.457   3.489  1.00 93.48           N  
ATOM    353  OD1 ASN A  45      -6.371  16.931   4.423  1.00 93.48           O  
ATOM    354  N   VAL A  46      -4.105  17.939   8.766  1.00 96.12           N  
ATOM    355  CA  VAL A  46      -3.358  17.837  10.015  1.00 96.12           C  
ATOM    356  C   VAL A  46      -4.314  17.528  11.166  1.00 96.12           C  
ATOM    357  CB  VAL A  46      -2.569  19.132  10.312  1.00 96.12           C  
ATOM    358  O   VAL A  46      -4.085  16.594  11.937  1.00 96.12           O  
ATOM    359  CG1 VAL A  46      -1.928  19.069  11.697  1.00 96.12           C  
ATOM    360  CG2 VAL A  46      -1.507  19.367   9.239  1.00 96.12           C  
ATOM    361  N   VAL A  47      -5.333  18.278  11.292  1.00 97.55           N  
ATOM    362  CA  VAL A  47      -6.311  18.125  12.364  1.00 97.55           C  
ATOM    363  C   VAL A  47      -6.938  16.734  12.298  1.00 97.55           C  
ATOM    364  CB  VAL A  47      -7.410  19.209  12.289  1.00 97.55           C  
ATOM    365  O   VAL A  47      -7.050  16.047  13.316  1.00 97.55           O  
ATOM    366  CG1 VAL A  47      -8.553  18.887  13.250  1.00 97.55           C  
ATOM    367  CG2 VAL A  47      -6.823  20.585  12.595  1.00 97.55           C  
ATOM    368  N   MET A  48      -7.291  16.311  11.150  1.00 95.52           N  
ATOM    369  CA  MET A  48      -7.916  15.004  10.963  1.00 95.52           C  
ATOM    370  C   MET A  48      -6.970  13.884  11.384  1.00 95.52           C  
ATOM    371  CB  MET A  48      -8.336  14.812   9.504  1.00 95.52           C  
ATOM    372  O   MET A  48      -7.369  12.970  12.108  1.00 95.52           O  
ATOM    373  CG  MET A  48      -9.047  13.495   9.240  1.00 95.52           C  
ATOM    374  SD  MET A  48      -9.357  13.210   7.454  1.00 95.52           S  
ATOM    375  CE  MET A  48     -10.058  11.537   7.514  1.00 95.52           C  
ATOM    376  N   HIS A  49      -5.749  13.962  11.002  1.00 95.87           N  
ATOM    377  CA  HIS A  49      -4.786  12.913  11.317  1.00 95.87           C  
ATOM    378  C   HIS A  49      -4.433  12.917  12.801  1.00 95.87           C  
ATOM    379  CB  HIS A  49      -3.519  13.078  10.476  1.00 95.87           C  
ATOM    380  O   HIS A  49      -4.204  11.859  13.391  1.00 95.87           O  
ATOM    381  CG  HIS A  49      -3.659  12.574   9.075  1.00 95.87           C  
ATOM    382  CD2 HIS A  49      -3.774  13.235   7.899  1.00 95.87           C  
ATOM    383  ND1 HIS A  49      -3.696  11.231   8.768  1.00 95.87           N  
ATOM    384  CE1 HIS A  49      -3.827  11.088   7.460  1.00 95.87           C  
ATOM    385  NE2 HIS A  49      -3.877  12.289   6.909  1.00 95.87           N  
ATOM    386  N   ILE A  50      -4.420  14.095  13.405  1.00 97.84           N  
ATOM    387  CA  ILE A  50      -4.234  14.157  14.851  1.00 97.84           C  
ATOM    388  C   ILE A  50      -5.391  13.448  15.551  1.00 97.84           C  
ATOM    389  CB  ILE A  50      -4.123  15.618  15.344  1.00 97.84           C  
ATOM    390  O   ILE A  50      -5.174  12.639  16.457  1.00 97.84           O  
ATOM    391  CG1 ILE A  50      -2.770  16.216  14.942  1.00 97.84           C  
ATOM    392  CG2 ILE A  50      -4.326  15.692  16.860  1.00 97.84           C  
ATOM    393  CD1 ILE A  50      -2.631  17.699  15.256  1.00 97.84           C  
ATOM    394  N   TYR A  51      -6.536  13.707  15.124  1.00 97.71           N  
ATOM    395  CA  TYR A  51      -7.706  13.046  15.692  1.00 97.71           C  
ATOM    396  C   TYR A  51      -7.617  11.535  15.515  1.00 97.71           C  
ATOM    397  CB  TYR A  51      -8.989  13.574  15.043  1.00 97.71           C  
ATOM    398  O   TYR A  51      -7.775  10.781  16.478  1.00 97.71           O  
ATOM    399  CG  TYR A  51     -10.197  12.703  15.291  1.00 97.71           C  
ATOM    400  CD1 TYR A  51     -10.644  11.807  14.323  1.00 97.71           C  
ATOM    401  CD2 TYR A  51     -10.893  12.776  16.492  1.00 97.71           C  
ATOM    402  CE1 TYR A  51     -11.758  11.004  14.546  1.00 97.71           C  
ATOM    403  CE2 TYR A  51     -12.008  11.978  16.727  1.00 97.71           C  
ATOM    404  OH  TYR A  51     -13.535  10.304  15.976  1.00 97.71           O  
ATOM    405  CZ  TYR A  51     -12.432  11.096  15.750  1.00 97.71           C  
ATOM    406  N   LEU A  52      -7.374  11.087  14.311  1.00 97.60           N  
ATOM    407  CA  LEU A  52      -7.351   9.655  14.032  1.00 97.60           C  
ATOM    408  C   LEU A  52      -6.299   8.953  14.884  1.00 97.60           C  
ATOM    409  CB  LEU A  52      -7.075   9.403  12.548  1.00 97.60           C  
ATOM    410  O   LEU A  52      -6.557   7.882  15.438  1.00 97.60           O  
ATOM    411  CG  LEU A  52      -8.223   9.705  11.584  1.00 97.60           C  
ATOM    412  CD1 LEU A  52      -7.745   9.595  10.140  1.00 97.60           C  
ATOM    413  CD2 LEU A  52      -9.396   8.764  11.837  1.00 97.60           C  
ATOM    414  N   ASN A  53      -5.151   9.608  15.050  1.00 98.31           N  
ATOM    415  CA  ASN A  53      -4.076   8.992  15.822  1.00 98.31           C  
ATOM    416  C   ASN A  53      -4.407   8.951  17.311  1.00 98.31           C  
ATOM    417  CB  ASN A  53      -2.757   9.732  15.591  1.00 98.31           C  
ATOM    418  O   ASN A  53      -4.148   7.951  17.982  1.00 98.31           O  
ATOM    419  CG  ASN A  53      -2.060   9.299  14.316  1.00 98.31           C  
ATOM    420  ND2 ASN A  53      -2.239  10.071  13.251  1.00 98.31           N  
ATOM    421  OD1 ASN A  53      -1.367   8.278  14.289  1.00 98.31           O  
ATOM    422  N   LEU A  54      -4.983   9.999  17.857  1.00 98.50           N  
ATOM    423  CA  LEU A  54      -5.398   9.998  19.255  1.00 98.50           C  
ATOM    424  C   LEU A  54      -6.512   8.984  19.491  1.00 98.50           C  
ATOM    425  CB  LEU A  54      -5.865  11.394  19.677  1.00 98.50           C  
ATOM    426  O   LEU A  54      -6.492   8.254  20.485  1.00 98.50           O  
ATOM    427  CG  LEU A  54      -4.787  12.477  19.747  1.00 98.50           C  
ATOM    428  CD1 LEU A  54      -5.406  13.817  20.130  1.00 98.50           C  
ATOM    429  CD2 LEU A  54      -3.697  12.083  20.738  1.00 98.50           C  
ATOM    430  N   ALA A  55      -7.470   8.923  18.589  1.00 98.43           N  
ATOM    431  CA  ALA A  55      -8.554   7.947  18.674  1.00 98.43           C  
ATOM    432  C   ALA A  55      -8.016   6.521  18.592  1.00 98.43           C  
ATOM    433  CB  ALA A  55      -9.577   8.191  17.567  1.00 98.43           C  
ATOM    434  O   ALA A  55      -8.517   5.622  19.272  1.00 98.43           O  
ATOM    435  N   ALA A  56      -7.024   6.346  17.760  1.00 98.54           N  
ATOM    436  CA  ALA A  56      -6.390   5.036  17.637  1.00 98.54           C  
ATOM    437  C   ALA A  56      -5.703   4.635  18.939  1.00 98.54           C  
ATOM    438  CB  ALA A  56      -5.386   5.037  16.487  1.00 98.54           C  
ATOM    439  O   ALA A  56      -5.788   3.480  19.363  1.00 98.54           O  
ATOM    440  N   LEU A  57      -4.996   5.603  19.579  1.00 98.51           N  
ATOM    441  CA  LEU A  57      -4.367   5.327  20.866  1.00 98.51           C  
ATOM    442  C   LEU A  57      -5.407   4.918  21.904  1.00 98.51           C  
ATOM    443  CB  LEU A  57      -3.592   6.553  21.358  1.00 98.51           C  
ATOM    444  O   LEU A  57      -5.185   3.983  22.676  1.00 98.51           O  
ATOM    445  CG  LEU A  57      -2.314   6.899  20.593  1.00 98.51           C  
ATOM    446  CD1 LEU A  57      -1.735   8.217  21.097  1.00 98.51           C  
ATOM    447  CD2 LEU A  57      -1.291   5.775  20.724  1.00 98.51           C  
ATOM    448  N   TYR A  58      -6.494   5.573  21.896  1.00 98.44           N  
ATOM    449  CA  TYR A  58      -7.613   5.214  22.760  1.00 98.44           C  
ATOM    450  C   TYR A  58      -8.130   3.819  22.432  1.00 98.44           C  
ATOM    451  CB  TYR A  58      -8.746   6.236  22.626  1.00 98.44           C  
ATOM    452  O   TYR A  58      -8.426   3.031  23.335  1.00 98.44           O  
ATOM    453  CG  TYR A  58      -9.890   6.003  23.583  1.00 98.44           C  
ATOM    454  CD1 TYR A  58     -11.200   5.899  23.120  1.00 98.44           C  
ATOM    455  CD2 TYR A  58      -9.664   5.887  24.950  1.00 98.44           C  
ATOM    456  CE1 TYR A  58     -12.258   5.687  23.998  1.00 98.44           C  
ATOM    457  CE2 TYR A  58     -10.714   5.674  25.837  1.00 98.44           C  
ATOM    458  OH  TYR A  58     -13.048   5.365  26.226  1.00 98.44           O  
ATOM    459  CZ  TYR A  58     -12.005   5.575  25.353  1.00 98.44           C  
ATOM    460  N   GLY A  59      -8.265   3.570  21.135  1.00 98.54           N  
ATOM    461  CA  GLY A  59      -8.638   2.228  20.719  1.00 98.54           C  
ATOM    462  C   GLY A  59      -7.675   1.162  21.209  1.00 98.54           C  
ATOM    463  O   GLY A  59      -8.099   0.093  21.654  1.00 98.54           O  
ATOM    464  N   ALA A  60      -6.383   1.417  21.130  1.00 98.33           N  
ATOM    465  CA  ALA A  60      -5.378   0.490  21.643  1.00 98.33           C  
ATOM    466  C   ALA A  60      -5.580   0.232  23.134  1.00 98.33           C  
ATOM    467  CB  ALA A  60      -3.974   1.031  21.386  1.00 98.33           C  
ATOM    468  O   ALA A  60      -5.490  -0.910  23.590  1.00 98.33           O  
ATOM    469  N   TYR A  61      -5.819   1.281  23.841  1.00 98.20           N  
ATOM    470  CA  TYR A  61      -6.118   1.168  25.264  1.00 98.20           C  
ATOM    471  C   TYR A  61      -7.353   0.306  25.496  1.00 98.20           C  
ATOM    472  CB  TYR A  61      -6.326   2.555  25.881  1.00 98.20           C  
ATOM    473  O   TYR A  61      -7.340  -0.593  26.341  1.00 98.20           O  
ATOM    474  CG  TYR A  61      -6.947   2.520  27.257  1.00 98.20           C  
ATOM    475  CD1 TYR A  61      -8.283   2.862  27.448  1.00 98.20           C  
ATOM    476  CD2 TYR A  61      -6.198   2.146  28.368  1.00 98.20           C  
ATOM    477  CE1 TYR A  61      -8.859   2.833  28.714  1.00 98.20           C  
ATOM    478  CE2 TYR A  61      -6.763   2.114  29.638  1.00 98.20           C  
ATOM    479  OH  TYR A  61      -8.657   2.428  31.057  1.00 98.20           O  
ATOM    480  CZ  TYR A  61      -8.092   2.458  29.801  1.00 98.20           C  
ATOM    481  N   MET A  62      -8.388   0.449  24.733  1.00 97.91           N  
ATOM    482  CA  MET A  62      -9.638  -0.292  24.873  1.00 97.91           C  
ATOM    483  C   MET A  62      -9.440  -1.763  24.525  1.00 97.91           C  
ATOM    484  CB  MET A  62     -10.726   0.314  23.984  1.00 97.91           C  
ATOM    485  O   MET A  62     -10.084  -2.636  25.110  1.00 97.91           O  
ATOM    486  CG  MET A  62     -11.135   1.721  24.388  1.00 97.91           C  
ATOM    487  SD  MET A  62     -11.970   1.769  26.022  1.00 97.91           S  
ATOM    488  CE  MET A  62     -13.559   1.007  25.591  1.00 97.91           C  
ATOM    489  N   MET A  63      -8.558  -1.986  23.584  1.00 96.99           N  
ATOM    490  CA  MET A  63      -8.244  -3.364  23.220  1.00 96.99           C  
ATOM    491  C   MET A  63      -7.738  -4.144  24.429  1.00 96.99           C  
ATOM    492  CB  MET A  63      -7.203  -3.402  22.101  1.00 96.99           C  
ATOM    493  O   MET A  63      -8.007  -5.340  24.559  1.00 96.99           O  
ATOM    494  CG  MET A  63      -7.010  -4.780  21.488  1.00 96.99           C  
ATOM    495  SD  MET A  63      -8.434  -5.293  20.450  1.00 96.99           S  
ATOM    496  CE  MET A  63      -8.093  -4.339  18.945  1.00 96.99           C  
ATOM    497  N   LEU A  64      -7.114  -3.405  25.387  1.00 96.64           N  
ATOM    498  CA  LEU A  64      -6.486  -4.053  26.533  1.00 96.64           C  
ATOM    499  C   LEU A  64      -7.393  -3.992  27.757  1.00 96.64           C  
ATOM    500  CB  LEU A  64      -5.139  -3.397  26.848  1.00 96.64           C  
ATOM    501  O   LEU A  64      -7.182  -4.721  28.729  1.00 96.64           O  
ATOM    502  CG  LEU A  64      -4.083  -3.453  25.743  1.00 96.64           C  
ATOM    503  CD1 LEU A  64      -2.853  -2.646  26.144  1.00 96.64           C  
ATOM    504  CD2 LEU A  64      -3.704  -4.898  25.437  1.00 96.64           C  
ATOM    505  N   THR A  65      -8.464  -3.317  27.722  1.00 97.22           N  
ATOM    506  CA  THR A  65      -9.210  -3.087  28.954  1.00 97.22           C  
ATOM    507  C   THR A  65     -10.649  -3.576  28.814  1.00 97.22           C  
ATOM    508  CB  THR A  65      -9.207  -1.596  29.339  1.00 97.22           C  
ATOM    509  O   THR A  65     -11.170  -4.249  29.705  1.00 97.22           O  
ATOM    510  CG2 THR A  65      -7.802  -1.125  29.703  1.00 97.22           C  
ATOM    511  OG1 THR A  65      -9.687  -0.822  28.234  1.00 97.22           O  
ATOM    512  N   SER A  66     -11.319  -3.270  27.644  1.00 97.33           N  
ATOM    513  CA  SER A  66     -12.767  -3.440  27.695  1.00 97.33           C  
ATOM    514  C   SER A  66     -13.271  -4.244  26.500  1.00 97.33           C  
ATOM    515  CB  SER A  66     -13.466  -2.081  27.737  1.00 97.33           C  
ATOM    516  O   SER A  66     -14.367  -4.808  26.543  1.00 97.33           O  
ATOM    517  OG  SER A  66     -13.144  -1.314  26.589  1.00 97.33           O  
ATOM    518  N   ALA A  67     -12.407  -4.357  25.411  1.00 97.72           N  
ATOM    519  CA  ALA A  67     -12.903  -4.929  24.162  1.00 97.72           C  
ATOM    520  C   ALA A  67     -12.948  -6.452  24.235  1.00 97.72           C  
ATOM    521  CB  ALA A  67     -12.034  -4.481  22.989  1.00 97.72           C  
ATOM    522  O   ALA A  67     -12.108  -7.073  24.891  1.00 97.72           O  
ATOM    523  N   LYS A  68     -13.989  -6.955  23.613  1.00 98.00           N  
ATOM    524  CA  LYS A  68     -14.056  -8.403  23.434  1.00 98.00           C  
ATOM    525  C   LYS A  68     -12.968  -8.890  22.481  1.00 98.00           C  
ATOM    526  CB  LYS A  68     -15.433  -8.816  22.913  1.00 98.00           C  
ATOM    527  O   LYS A  68     -12.569  -8.167  21.566  1.00 98.00           O  
ATOM    528  CG  LYS A  68     -16.573  -8.523  23.877  1.00 98.00           C  
ATOM    529  CD  LYS A  68     -17.915  -8.963  23.306  1.00 98.00           C  
ATOM    530  CE  LYS A  68     -19.052  -8.709  24.286  1.00 98.00           C  
ATOM    531  NZ  LYS A  68     -20.346  -8.460  23.583  1.00 98.00           N  
ATOM    532  N   LEU A  69     -12.470 -10.120  22.683  1.00 97.68           N  
ATOM    533  CA  LEU A  69     -11.426 -10.707  21.850  1.00 97.68           C  
ATOM    534  C   LEU A  69     -11.863 -10.765  20.390  1.00 97.68           C  
ATOM    535  CB  LEU A  69     -11.072 -12.112  22.345  1.00 97.68           C  
ATOM    536  O   LEU A  69     -11.060 -10.518  19.487  1.00 97.68           O  
ATOM    537  CG  LEU A  69      -9.942 -12.828  21.603  1.00 97.68           C  
ATOM    538  CD1 LEU A  69      -8.629 -12.074  21.783  1.00 97.68           C  
ATOM    539  CD2 LEU A  69      -9.810 -14.267  22.090  1.00 97.68           C  
ATOM    540  N   LEU A  70     -13.146 -11.018  20.159  1.00 98.24           N  
ATOM    541  CA  LEU A  70     -13.698 -11.134  18.814  1.00 98.24           C  
ATOM    542  C   LEU A  70     -13.546  -9.823  18.049  1.00 98.24           C  
ATOM    543  CB  LEU A  70     -15.174 -11.535  18.873  1.00 98.24           C  
ATOM    544  O   LEU A  70     -13.330  -9.830  16.835  1.00 98.24           O  
ATOM    545  CG  LEU A  70     -15.470 -12.971  19.307  1.00 98.24           C  
ATOM    546  CD1 LEU A  70     -16.975 -13.215  19.344  1.00 98.24           C  
ATOM    547  CD2 LEU A  70     -14.784 -13.964  18.375  1.00 98.24           C  
ATOM    548  N   THR A  71     -13.637  -8.666  18.744  1.00 98.46           N  
ATOM    549  CA  THR A  71     -13.466  -7.365  18.108  1.00 98.46           C  
ATOM    550  C   THR A  71     -12.030  -7.183  17.625  1.00 98.46           C  
ATOM    551  CB  THR A  71     -13.837  -6.220  19.068  1.00 98.46           C  
ATOM    552  O   THR A  71     -11.799  -6.676  16.526  1.00 98.46           O  
ATOM    553  CG2 THR A  71     -13.718  -4.864  18.380  1.00 98.46           C  
ATOM    554  OG1 THR A  71     -15.186  -6.398  19.518  1.00 98.46           O  
ATOM    555  N   GLY A  72     -11.123  -7.601  18.479  1.00 98.22           N  
ATOM    556  CA  GLY A  72      -9.726  -7.586  18.074  1.00 98.22           C  
ATOM    557  C   GLY A  72      -9.447  -8.457  16.864  1.00 98.22           C  
ATOM    558  O   GLY A  72      -8.740  -8.042  15.943  1.00 98.22           O  
ATOM    559  N   LEU A  73      -9.972  -9.687  16.857  1.00 98.32           N  
ATOM    560  CA  LEU A  73      -9.813 -10.594  15.726  1.00 98.32           C  
ATOM    561  C   LEU A  73     -10.426 -10.001  14.462  1.00 98.32           C  
ATOM    562  CB  LEU A  73     -10.457 -11.950  16.031  1.00 98.32           C  
ATOM    563  O   LEU A  73      -9.837 -10.085  13.382  1.00 98.32           O  
ATOM    564  CG  LEU A  73      -9.760 -12.808  17.088  1.00 98.32           C  
ATOM    565  CD1 LEU A  73     -10.555 -14.085  17.342  1.00 98.32           C  
ATOM    566  CD2 LEU A  73      -8.335 -13.137  16.655  1.00 98.32           C  
ATOM    567  N   TRP A  74     -11.563  -9.379  14.632  1.00 98.54           N  
ATOM    568  CA  TRP A  74     -12.234  -8.708  13.524  1.00 98.54           C  
ATOM    569  C   TRP A  74     -11.362  -7.594  12.954  1.00 98.54           C  
ATOM    570  CB  TRP A  74     -13.581  -8.138  13.975  1.00 98.54           C  
ATOM    571  O   TRP A  74     -11.225  -7.466  11.735  1.00 98.54           O  
ATOM    572  CG  TRP A  74     -14.267  -7.300  12.938  1.00 98.54           C  
ATOM    573  CD1 TRP A  74     -14.708  -6.013  13.078  1.00 98.54           C  
ATOM    574  CD2 TRP A  74     -14.594  -7.694  11.602  1.00 98.54           C  
ATOM    575  CE2 TRP A  74     -15.233  -6.594  10.987  1.00 98.54           C  
ATOM    576  CE3 TRP A  74     -14.409  -8.870  10.864  1.00 98.54           C  
ATOM    577  NE1 TRP A  74     -15.289  -5.583  11.908  1.00 98.54           N  
ATOM    578  CH2 TRP A  74     -15.493  -7.800   8.967  1.00 98.54           C  
ATOM    579  CZ2 TRP A  74     -15.687  -6.637   9.667  1.00 98.54           C  
ATOM    580  CZ3 TRP A  74     -14.862  -8.911   9.551  1.00 98.54           C  
ATOM    581  N   ALA A  75     -10.776  -6.784  13.771  1.00 98.49           N  
ATOM    582  CA  ALA A  75      -9.872  -5.719  13.345  1.00 98.49           C  
ATOM    583  C   ALA A  75      -8.671  -6.286  12.594  1.00 98.49           C  
ATOM    584  CB  ALA A  75      -9.407  -4.903  14.549  1.00 98.49           C  
ATOM    585  O   ALA A  75      -8.260  -5.742  11.566  1.00 98.49           O  
ATOM    586  N   PHE A  76      -8.162  -7.347  13.096  1.00 98.22           N  
ATOM    587  CA  PHE A  76      -7.017  -7.997  12.469  1.00 98.22           C  
ATOM    588  C   PHE A  76      -7.375  -8.499  11.076  1.00 98.22           C  
ATOM    589  CB  PHE A  76      -6.518  -9.160  13.333  1.00 98.22           C  
ATOM    590  O   PHE A  76      -6.618  -8.298  10.124  1.00 98.22           O  
ATOM    591  CG  PHE A  76      -5.368  -9.917  12.727  1.00 98.22           C  
ATOM    592  CD1 PHE A  76      -5.565 -11.169  12.157  1.00 98.22           C  
ATOM    593  CD2 PHE A  76      -4.089  -9.376  12.726  1.00 98.22           C  
ATOM    594  CE1 PHE A  76      -4.502 -11.872  11.594  1.00 98.22           C  
ATOM    595  CE2 PHE A  76      -3.021 -10.073  12.166  1.00 98.22           C  
ATOM    596  CZ  PHE A  76      -3.230 -11.321  11.602  1.00 98.22           C  
ATOM    597  N   ILE A  77      -8.529  -9.132  10.903  1.00 98.41           N  
ATOM    598  CA  ILE A  77      -8.997  -9.632   9.615  1.00 98.41           C  
ATOM    599  C   ILE A  77      -9.146  -8.472   8.634  1.00 98.41           C  
ATOM    600  CB  ILE A  77     -10.337 -10.389   9.757  1.00 98.41           C  
ATOM    601  O   ILE A  77      -8.706  -8.562   7.485  1.00 98.41           O  
ATOM    602  CG1 ILE A  77     -10.123 -11.722  10.483  1.00 98.41           C  
ATOM    603  CG2 ILE A  77     -10.980 -10.610   8.384  1.00 98.41           C  
ATOM    604  CD1 ILE A  77     -11.412 -12.401  10.924  1.00 98.41           C  
ATOM    605  N   LEU A  78      -9.710  -7.424   9.101  1.00 98.58           N  
ATOM    606  CA  LEU A  78      -9.891  -6.244   8.263  1.00 98.58           C  
ATOM    607  C   LEU A  78      -8.545  -5.659   7.850  1.00 98.58           C  
ATOM    608  CB  LEU A  78     -10.716  -5.185   8.999  1.00 98.58           C  
ATOM    609  O   LEU A  78      -8.373  -5.234   6.705  1.00 98.58           O  
ATOM    610  CG  LEU A  78     -12.176  -5.541   9.284  1.00 98.58           C  
ATOM    611  CD1 LEU A  78     -12.813  -4.486  10.183  1.00 98.58           C  
ATOM    612  CD2 LEU A  78     -12.957  -5.683   7.981  1.00 98.58           C  
ATOM    613  N   TYR A  79      -7.649  -5.578   8.831  1.00 98.35           N  
ATOM    614  CA  TYR A  79      -6.288  -5.143   8.538  1.00 98.35           C  
ATOM    615  C   TYR A  79      -5.694  -5.947   7.387  1.00 98.35           C  
ATOM    616  CB  TYR A  79      -5.401  -5.276   9.779  1.00 98.35           C  
ATOM    617  O   TYR A  79      -5.175  -5.376   6.425  1.00 98.35           O  
ATOM    618  CG  TYR A  79      -3.923  -5.274   9.473  1.00 98.35           C  
ATOM    619  CD1 TYR A  79      -3.188  -6.458   9.484  1.00 98.35           C  
ATOM    620  CD2 TYR A  79      -3.258  -4.090   9.173  1.00 98.35           C  
ATOM    621  CE1 TYR A  79      -1.826  -6.462   9.204  1.00 98.35           C  
ATOM    622  CE2 TYR A  79      -1.896  -4.082   8.891  1.00 98.35           C  
ATOM    623  OH  TYR A  79       0.159  -5.268   8.631  1.00 98.35           O  
ATOM    624  CZ  TYR A  79      -1.190  -5.271   8.909  1.00 98.35           C  
ATOM    625  N   GLU A  80      -5.714  -7.280   7.488  1.00 98.02           N  
ATOM    626  CA  GLU A  80      -5.169  -8.141   6.443  1.00 98.02           C  
ATOM    627  C   GLU A  80      -5.870  -7.902   5.109  1.00 98.02           C  
ATOM    628  CB  GLU A  80      -5.289  -9.614   6.843  1.00 98.02           C  
ATOM    629  O   GLU A  80      -5.219  -7.830   4.064  1.00 98.02           O  
ATOM    630  CG  GLU A  80      -4.424 -10.000   8.034  1.00 98.02           C  
ATOM    631  CD  GLU A  80      -2.937 -10.016   7.717  1.00 98.02           C  
ATOM    632  OE1 GLU A  80      -2.115 -10.025   8.661  1.00 98.02           O  
ATOM    633  OE2 GLU A  80      -2.592 -10.017   6.514  1.00 98.02           O  
ATOM    634  N   GLY A  81      -7.209  -7.773   5.235  1.00 98.31           N  
ATOM    635  CA  GLY A  81      -7.979  -7.500   4.032  1.00 98.31           C  
ATOM    636  C   GLY A  81      -7.605  -6.188   3.369  1.00 98.31           C  
ATOM    637  O   GLY A  81      -7.438  -6.128   2.149  1.00 98.31           O  
ATOM    638  N   GLY A  82      -7.438  -5.130   4.183  1.00 98.24           N  
ATOM    639  CA  GLY A  82      -7.030  -3.839   3.653  1.00 98.24           C  
ATOM    640  C   GLY A  82      -5.664  -3.868   2.995  1.00 98.24           C  
ATOM    641  O   GLY A  82      -5.492  -3.356   1.887  1.00 98.24           O  
ATOM    642  N   ILE A  83      -4.664  -4.479   3.683  1.00 98.00           N  
ATOM    643  CA  ILE A  83      -3.314  -4.574   3.140  1.00 98.00           C  
ATOM    644  C   ILE A  83      -3.334  -5.384   1.846  1.00 98.00           C  
ATOM    645  CB  ILE A  83      -2.340  -5.212   4.156  1.00 98.00           C  
ATOM    646  O   ILE A  83      -2.665  -5.028   0.873  1.00 98.00           O  
ATOM    647  CG1 ILE A  83      -2.176  -4.304   5.381  1.00 98.00           C  
ATOM    648  CG2 ILE A  83      -0.985  -5.496   3.501  1.00 98.00           C  
ATOM    649  CD1 ILE A  83      -1.568  -2.944   5.066  1.00 98.00           C  
ATOM    650  N   LEU A  84      -4.127  -6.421   1.805  1.00 98.17           N  
ATOM    651  CA  LEU A  84      -4.273  -7.226   0.598  1.00 98.17           C  
ATOM    652  C   LEU A  84      -4.854  -6.396  -0.542  1.00 98.17           C  
ATOM    653  CB  LEU A  84      -5.165  -8.441   0.867  1.00 98.17           C  
ATOM    654  O   LEU A  84      -4.411  -6.510  -1.687  1.00 98.17           O  
ATOM    655  CG  LEU A  84      -5.237  -9.489  -0.245  1.00 98.17           C  
ATOM    656  CD1 LEU A  84      -3.871 -10.134  -0.455  1.00 98.17           C  
ATOM    657  CD2 LEU A  84      -6.288 -10.544   0.083  1.00 98.17           C  
ATOM    658  N   GLY A  85      -5.900  -5.565  -0.246  1.00 98.48           N  
ATOM    659  CA  GLY A  85      -6.451  -4.672  -1.252  1.00 98.48           C  
ATOM    660  C   GLY A  85      -5.421  -3.726  -1.839  1.00 98.48           C  
ATOM    661  O   GLY A  85      -5.422  -3.467  -3.044  1.00 98.48           O  
ATOM    662  N   ILE A  86      -4.472  -3.272  -0.978  1.00 98.29           N  
ATOM    663  CA  ILE A  86      -3.425  -2.359  -1.422  1.00 98.29           C  
ATOM    664  C   ILE A  86      -2.383  -3.125  -2.234  1.00 98.29           C  
ATOM    665  CB  ILE A  86      -2.754  -1.644  -0.228  1.00 98.29           C  
ATOM    666  O   ILE A  86      -2.029  -2.720  -3.343  1.00 98.29           O  
ATOM    667  CG1 ILE A  86      -3.753  -0.709   0.464  1.00 98.29           C  
ATOM    668  CG2 ILE A  86      -1.512  -0.875  -0.687  1.00 98.29           C  
ATOM    669  CD1 ILE A  86      -3.295  -0.216   1.830  1.00 98.29           C  
ATOM    670  N   THR A  87      -1.997  -4.217  -1.745  1.00 97.88           N  
ATOM    671  CA  THR A  87      -0.879  -4.938  -2.342  1.00 97.88           C  
ATOM    672  C   THR A  87      -1.327  -5.697  -3.588  1.00 97.88           C  
ATOM    673  CB  THR A  87      -0.248  -5.921  -1.338  1.00 97.88           C  
ATOM    674  O   THR A  87      -0.904  -5.379  -4.701  1.00 97.88           O  
ATOM    675  CG2 THR A  87       0.334  -5.182  -0.138  1.00 97.88           C  
ATOM    676  OG1 THR A  87      -1.250  -6.837  -0.882  1.00 97.88           O  
ATOM    677  N   ALA A  88      -2.227  -6.642  -3.470  1.00 98.32           N  
ATOM    678  CA  ALA A  88      -2.653  -7.472  -4.594  1.00 98.32           C  
ATOM    679  C   ALA A  88      -3.466  -6.661  -5.599  1.00 98.32           C  
ATOM    680  CB  ALA A  88      -3.465  -8.665  -4.097  1.00 98.32           C  
ATOM    681  O   ALA A  88      -3.546  -7.019  -6.776  1.00 98.32           O  
ATOM    682  N   GLY A  89      -4.136  -5.581  -5.090  1.00 98.51           N  
ATOM    683  CA  GLY A  89      -5.004  -4.788  -5.945  1.00 98.51           C  
ATOM    684  C   GLY A  89      -4.321  -3.558  -6.513  1.00 98.51           C  
ATOM    685  O   GLY A  89      -3.680  -3.627  -7.563  1.00 98.51           O  
ATOM    686  N   ALA A  90      -4.321  -2.477  -5.720  1.00 98.45           N  
ATOM    687  CA  ALA A  90      -3.847  -1.175  -6.184  1.00 98.45           C  
ATOM    688  C   ALA A  90      -2.408  -1.261  -6.684  1.00 98.45           C  
ATOM    689  CB  ALA A  90      -3.958  -0.140  -5.067  1.00 98.45           C  
ATOM    690  O   ALA A  90      -2.079  -0.721  -7.743  1.00 98.45           O  
ATOM    691  N   HIS A  91      -1.543  -1.980  -6.035  1.00 98.48           N  
ATOM    692  CA  HIS A  91      -0.110  -2.005  -6.304  1.00 98.48           C  
ATOM    693  C   HIS A  91       0.214  -2.913  -7.486  1.00 98.48           C  
ATOM    694  CB  HIS A  91       0.660  -2.463  -5.064  1.00 98.48           C  
ATOM    695  O   HIS A  91       0.685  -2.443  -8.524  1.00 98.48           O  
ATOM    696  CG  HIS A  91       2.144  -2.480  -5.251  1.00 98.48           C  
ATOM    697  CD2 HIS A  91       2.936  -1.831  -6.138  1.00 98.48           C  
ATOM    698  ND1 HIS A  91       2.985  -3.240  -4.467  1.00 98.48           N  
ATOM    699  CE1 HIS A  91       4.233  -3.056  -4.863  1.00 98.48           C  
ATOM    700  NE2 HIS A  91       4.231  -2.206  -5.876  1.00 98.48           N  
ATOM    701  N   ARG A  92      -0.103  -4.222  -7.450  1.00 98.33           N  
ATOM    702  CA  ARG A  92       0.366  -5.212  -8.415  1.00 98.33           C  
ATOM    703  C   ARG A  92      -0.575  -5.298  -9.612  1.00 98.33           C  
ATOM    704  CB  ARG A  92       0.501  -6.585  -7.754  1.00 98.33           C  
ATOM    705  O   ARG A  92      -0.127  -5.325 -10.760  1.00 98.33           O  
ATOM    706  CG  ARG A  92       1.530  -6.633  -6.636  1.00 98.33           C  
ATOM    707  CD  ARG A  92       1.662  -8.031  -6.050  1.00 98.33           C  
ATOM    708  NE  ARG A  92       2.425  -8.024  -4.805  1.00 98.33           N  
ATOM    709  NH1 ARG A  92       2.733 -10.313  -4.739  1.00 98.33           N  
ATOM    710  NH2 ARG A  92       3.596  -8.988  -3.080  1.00 98.33           N  
ATOM    711  CZ  ARG A  92       2.916  -9.108  -4.211  1.00 98.33           C  
ATOM    712  N   LEU A  93      -1.897  -5.221  -9.361  1.00 98.45           N  
ATOM    713  CA  LEU A  93      -2.891  -5.401 -10.413  1.00 98.45           C  
ATOM    714  C   LEU A  93      -3.051  -4.125 -11.233  1.00 98.45           C  
ATOM    715  CB  LEU A  93      -4.239  -5.808  -9.812  1.00 98.45           C  
ATOM    716  O   LEU A  93      -2.850  -4.135 -12.450  1.00 98.45           O  
ATOM    717  CG  LEU A  93      -5.420  -5.881 -10.782  1.00 98.45           C  
ATOM    718  CD1 LEU A  93      -5.151  -6.920 -11.866  1.00 98.45           C  
ATOM    719  CD2 LEU A  93      -6.708  -6.203 -10.034  1.00 98.45           C  
ATOM    720  N   TRP A  94      -3.240  -2.971 -10.620  1.00 98.31           N  
ATOM    721  CA  TRP A  94      -3.658  -1.776 -11.345  1.00 98.31           C  
ATOM    722  C   TRP A  94      -2.466  -0.869 -11.632  1.00 98.31           C  
ATOM    723  CB  TRP A  94      -4.720  -1.010 -10.552  1.00 98.31           C  
ATOM    724  O   TRP A  94      -2.363  -0.295 -12.719  1.00 98.31           O  
ATOM    725  CG  TRP A  94      -6.042  -1.713 -10.467  1.00 98.31           C  
ATOM    726  CD1 TRP A  94      -6.879  -2.021 -11.503  1.00 98.31           C  
ATOM    727  CD2 TRP A  94      -6.680  -2.190  -9.279  1.00 98.31           C  
ATOM    728  CE2 TRP A  94      -7.903  -2.780  -9.669  1.00 98.31           C  
ATOM    729  CE3 TRP A  94      -6.335  -2.178  -7.920  1.00 98.31           C  
ATOM    730  NE1 TRP A  94      -8.000  -2.663 -11.030  1.00 98.31           N  
ATOM    731  CH2 TRP A  94      -8.422  -3.327  -7.426  1.00 98.31           C  
ATOM    732  CZ2 TRP A  94      -8.783  -3.352  -8.748  1.00 98.31           C  
ATOM    733  CZ3 TRP A  94      -7.213  -2.748  -7.006  1.00 98.31           C  
ATOM    734  N   SER A  95      -1.447  -0.832 -10.726  1.00 97.94           N  
ATOM    735  CA  SER A  95      -0.310   0.058 -10.933  1.00 97.94           C  
ATOM    736  C   SER A  95       0.714  -0.563 -11.877  1.00 97.94           C  
ATOM    737  CB  SER A  95       0.355   0.397  -9.598  1.00 97.94           C  
ATOM    738  O   SER A  95       1.193   0.096 -12.802  1.00 97.94           O  
ATOM    739  OG  SER A  95      -0.528   1.132  -8.768  1.00 97.94           O  
ATOM    740  N   HIS A  96       0.974  -1.840 -11.639  1.00 97.59           N  
ATOM    741  CA  HIS A  96       2.082  -2.453 -12.363  1.00 97.59           C  
ATOM    742  C   HIS A  96       1.577  -3.435 -13.415  1.00 97.59           C  
ATOM    743  CB  HIS A  96       3.028  -3.163 -11.393  1.00 97.59           C  
ATOM    744  O   HIS A  96       2.372  -4.035 -14.142  1.00 97.59           O  
ATOM    745  CG  HIS A  96       3.824  -2.228 -10.538  1.00 97.59           C  
ATOM    746  CD2 HIS A  96       3.859  -2.064  -9.195  1.00 97.59           C  
ATOM    747  ND1 HIS A  96       4.714  -1.317 -11.063  1.00 97.59           N  
ATOM    748  CE1 HIS A  96       5.265  -0.630 -10.075  1.00 97.59           C  
ATOM    749  NE2 HIS A  96       4.763  -1.064  -8.932  1.00 97.59           N  
ATOM    750  N   ARG A  97       0.357  -3.646 -13.366  1.00 96.83           N  
ATOM    751  CA  ARG A  97      -0.226  -4.573 -14.330  1.00 96.83           C  
ATOM    752  C   ARG A  97       0.521  -5.902 -14.332  1.00 96.83           C  
ATOM    753  CB  ARG A  97      -0.218  -3.965 -15.734  1.00 96.83           C  
ATOM    754  O   ARG A  97       0.875  -6.420 -15.394  1.00 96.83           O  
ATOM    755  CG  ARG A  97      -0.963  -2.643 -15.837  1.00 96.83           C  
ATOM    756  CD  ARG A  97      -0.866  -2.049 -17.236  1.00 96.83           C  
ATOM    757  NE  ARG A  97      -1.450  -0.713 -17.295  1.00 96.83           N  
ATOM    758  NH1 ARG A  97      -0.827  -0.312 -19.483  1.00 96.83           N  
ATOM    759  NH2 ARG A  97      -1.982   1.280 -18.306  1.00 96.83           N  
ATOM    760  CZ  ARG A  97      -1.419   0.082 -18.361  1.00 96.83           C  
ATOM    761  N   ALA A  98       0.766  -6.355 -13.237  1.00 96.87           N  
ATOM    762  CA  ALA A  98       1.566  -7.561 -13.037  1.00 96.87           C  
ATOM    763  C   ALA A  98       0.765  -8.814 -13.382  1.00 96.87           C  
ATOM    764  CB  ALA A  98       2.069  -7.634 -11.598  1.00 96.87           C  
ATOM    765  O   ALA A  98       1.340  -9.861 -13.687  1.00 96.87           O  
ATOM    766  N   TYR A  99      -0.509  -8.755 -13.335  1.00 98.16           N  
ATOM    767  CA  TYR A  99      -1.444  -9.803 -13.730  1.00 98.16           C  
ATOM    768  C   TYR A  99      -2.806  -9.216 -14.080  1.00 98.16           C  
ATOM    769  CB  TYR A  99      -1.593 -10.840 -12.613  1.00 98.16           C  
ATOM    770  O   TYR A  99      -3.033  -8.015 -13.911  1.00 98.16           O  
ATOM    771  CG  TYR A  99      -2.267 -10.304 -11.374  1.00 98.16           C  
ATOM    772  CD1 TYR A  99      -1.551  -9.575 -10.427  1.00 98.16           C  
ATOM    773  CD2 TYR A  99      -3.621 -10.526 -11.146  1.00 98.16           C  
ATOM    774  CE1 TYR A  99      -2.167  -9.081  -9.282  1.00 98.16           C  
ATOM    775  CE2 TYR A  99      -4.248 -10.037 -10.005  1.00 98.16           C  
ATOM    776  OH  TYR A  99      -4.130  -8.829  -7.949  1.00 98.16           O  
ATOM    777  CZ  TYR A  99      -3.514  -9.316  -9.080  1.00 98.16           C  
ATOM    778  N   ARG A 100      -3.616 -10.073 -14.633  1.00 98.24           N  
ATOM    779  CA  ARG A 100      -5.000  -9.712 -14.921  1.00 98.24           C  
ATOM    780  C   ARG A 100      -5.966 -10.497 -14.039  1.00 98.24           C  
ATOM    781  CB  ARG A 100      -5.323  -9.954 -16.397  1.00 98.24           C  
ATOM    782  O   ARG A 100      -5.593 -11.518 -13.458  1.00 98.24           O  
ATOM    783  CG  ARG A 100      -4.478  -9.131 -17.355  1.00 98.24           C  
ATOM    784  CD  ARG A 100      -4.993  -9.225 -18.785  1.00 98.24           C  
ATOM    785  NE  ARG A 100      -4.194  -8.415 -19.700  1.00 98.24           N  
ATOM    786  NH1 ARG A 100      -5.662  -8.600 -21.474  1.00 98.24           N  
ATOM    787  NH2 ARG A 100      -3.728  -7.389 -21.701  1.00 98.24           N  
ATOM    788  CZ  ARG A 100      -4.530  -8.136 -20.956  1.00 98.24           C  
ATOM    789  N   ALA A 101      -7.196  -9.890 -13.851  1.00 98.22           N  
ATOM    790  CA  ALA A 101      -8.148 -10.533 -12.948  1.00 98.22           C  
ATOM    791  C   ALA A 101      -9.557 -10.517 -13.535  1.00 98.22           C  
ATOM    792  CB  ALA A 101      -8.135  -9.846 -11.585  1.00 98.22           C  
ATOM    793  O   ALA A 101      -9.878  -9.669 -14.371  1.00 98.22           O  
ATOM    794  N   THR A 102     -10.306 -11.462 -13.163  1.00 98.31           N  
ATOM    795  CA  THR A 102     -11.725 -11.445 -13.500  1.00 98.31           C  
ATOM    796  C   THR A 102     -12.429 -10.274 -12.820  1.00 98.31           C  
ATOM    797  CB  THR A 102     -12.410 -12.764 -13.096  1.00 98.31           C  
ATOM    798  O   THR A 102     -11.895  -9.683 -11.880  1.00 98.31           O  
ATOM    799  CG2 THR A 102     -11.730 -13.961 -13.752  1.00 98.31           C  
ATOM    800  OG1 THR A 102     -12.345 -12.913 -11.672  1.00 98.31           O  
ATOM    801  N   TRP A 103     -13.624  -9.959 -13.280  1.00 98.00           N  
ATOM    802  CA  TRP A 103     -14.311  -8.807 -12.704  1.00 98.00           C  
ATOM    803  C   TRP A 103     -14.622  -9.040 -11.229  1.00 98.00           C  
ATOM    804  CB  TRP A 103     -15.603  -8.511 -13.471  1.00 98.00           C  
ATOM    805  O   TRP A 103     -14.695  -8.090 -10.446  1.00 98.00           O  
ATOM    806  CG  TRP A 103     -16.697  -9.506 -13.226  1.00 98.00           C  
ATOM    807  CD1 TRP A 103     -16.963 -10.635 -13.950  1.00 98.00           C  
ATOM    808  CD2 TRP A 103     -17.678  -9.458 -12.185  1.00 98.00           C  
ATOM    809  CE2 TRP A 103     -18.507 -10.591 -12.338  1.00 98.00           C  
ATOM    810  CE3 TRP A 103     -17.936  -8.565 -11.136  1.00 98.00           C  
ATOM    811  NE1 TRP A 103     -18.049 -11.292 -13.421  1.00 98.00           N  
ATOM    812  CH2 TRP A 103     -19.807  -9.966 -10.462  1.00 98.00           C  
ATOM    813  CZ2 TRP A 103     -19.577 -10.855 -11.480  1.00 98.00           C  
ATOM    814  CZ3 TRP A 103     -19.001  -8.830 -10.283  1.00 98.00           C  
ATOM    815  N   GLN A 104     -14.875 -10.352 -10.804  1.00 98.23           N  
ATOM    816  CA  GLN A 104     -15.157 -10.682  -9.411  1.00 98.23           C  
ATOM    817  C   GLN A 104     -13.979 -10.324  -8.511  1.00 98.23           C  
ATOM    818  CB  GLN A 104     -15.494 -12.167  -9.269  1.00 98.23           C  
ATOM    819  O   GLN A 104     -14.154  -9.667  -7.482  1.00 98.23           O  
ATOM    820  CG  GLN A 104     -16.736 -12.593 -10.040  1.00 98.23           C  
ATOM    821  CD  GLN A 104     -16.423 -13.036 -11.457  1.00 98.23           C  
ATOM    822  NE2 GLN A 104     -17.265 -13.905 -12.007  1.00 98.23           N  
ATOM    823  OE1 GLN A 104     -15.434 -12.599 -12.054  1.00 98.23           O  
ATOM    824  N   LEU A 105     -12.822 -10.810  -8.945  1.00 98.57           N  
ATOM    825  CA  LEU A 105     -11.634 -10.530  -8.147  1.00 98.57           C  
ATOM    826  C   LEU A 105     -11.338  -9.034  -8.120  1.00 98.57           C  
ATOM    827  CB  LEU A 105     -10.426 -11.291  -8.700  1.00 98.57           C  
ATOM    828  O   LEU A 105     -10.963  -8.490  -7.078  1.00 98.57           O  
ATOM    829  CG  LEU A 105      -9.105 -11.101  -7.952  1.00 98.57           C  
ATOM    830  CD1 LEU A 105      -9.286 -11.408  -6.469  1.00 98.57           C  
ATOM    831  CD2 LEU A 105      -8.016 -11.981  -8.557  1.00 98.57           C  
ATOM    832  N   ARG A 106     -11.497  -8.332  -9.205  1.00 98.64           N  
ATOM    833  CA  ARG A 106     -11.298  -6.888  -9.267  1.00 98.64           C  
ATOM    834  C   ARG A 106     -12.231  -6.164  -8.302  1.00 98.64           C  
ATOM    835  CB  ARG A 106     -11.518  -6.376 -10.692  1.00 98.64           C  
ATOM    836  O   ARG A 106     -11.816  -5.230  -7.613  1.00 98.64           O  
ATOM    837  CG  ARG A 106     -10.461  -6.837 -11.683  1.00 98.64           C  
ATOM    838  CD  ARG A 106     -10.813  -6.440 -13.110  1.00 98.64           C  
ATOM    839  NE  ARG A 106     -10.655  -5.004 -13.324  1.00 98.64           N  
ATOM    840  NH1 ARG A 106     -11.278  -5.059 -15.548  1.00 98.64           N  
ATOM    841  NH2 ARG A 106     -10.704  -3.070 -14.562  1.00 98.64           N  
ATOM    842  CZ  ARG A 106     -10.879  -4.381 -14.478  1.00 98.64           C  
ATOM    843  N   LEU A 107     -13.432  -6.596  -8.261  1.00 98.65           N  
ATOM    844  CA  LEU A 107     -14.412  -5.993  -7.364  1.00 98.65           C  
ATOM    845  C   LEU A 107     -14.013  -6.198  -5.907  1.00 98.65           C  
ATOM    846  CB  LEU A 107     -15.802  -6.585  -7.613  1.00 98.65           C  
ATOM    847  O   LEU A 107     -14.025  -5.251  -5.117  1.00 98.65           O  
ATOM    848  CG  LEU A 107     -16.917  -6.112  -6.680  1.00 98.65           C  
ATOM    849  CD1 LEU A 107     -17.140  -4.612  -6.839  1.00 98.65           C  
ATOM    850  CD2 LEU A 107     -18.206  -6.880  -6.954  1.00 98.65           C  
ATOM    851  N   ILE A 108     -13.622  -7.392  -5.574  1.00 98.70           N  
ATOM    852  CA  ILE A 108     -13.232  -7.718  -4.207  1.00 98.70           C  
ATOM    853  C   ILE A 108     -12.027  -6.873  -3.798  1.00 98.70           C  
ATOM    854  CB  ILE A 108     -12.909  -9.221  -4.054  1.00 98.70           C  
ATOM    855  O   ILE A 108     -12.024  -6.261  -2.728  1.00 98.70           O  
ATOM    856  CG1 ILE A 108     -14.190 -10.056  -4.161  1.00 98.70           C  
ATOM    857  CG2 ILE A 108     -12.190  -9.488  -2.728  1.00 98.70           C  
ATOM    858  CD1 ILE A 108     -13.944 -11.553  -4.295  1.00 98.70           C  
ATOM    859  N   LEU A 109     -11.030  -6.822  -4.647  1.00 98.78           N  
ATOM    860  CA  LEU A 109      -9.810  -6.084  -4.341  1.00 98.78           C  
ATOM    861  C   LEU A 109     -10.088  -4.587  -4.255  1.00 98.78           C  
ATOM    862  CB  LEU A 109      -8.738  -6.356  -5.399  1.00 98.78           C  
ATOM    863  O   LEU A 109      -9.488  -3.885  -3.437  1.00 98.78           O  
ATOM    864  CG  LEU A 109      -8.123  -7.756  -5.397  1.00 98.78           C  
ATOM    865  CD1 LEU A 109      -7.159  -7.914  -6.568  1.00 98.78           C  
ATOM    866  CD2 LEU A 109      -7.413  -8.026  -4.074  1.00 98.78           C  
ATOM    867  N   MET A 110     -11.000  -4.060  -5.107  1.00 98.65           N  
ATOM    868  CA  MET A 110     -11.390  -2.654  -5.046  1.00 98.65           C  
ATOM    869  C   MET A 110     -12.046  -2.329  -3.708  1.00 98.65           C  
ATOM    870  CB  MET A 110     -12.341  -2.309  -6.193  1.00 98.65           C  
ATOM    871  O   MET A 110     -11.743  -1.304  -3.096  1.00 98.65           O  
ATOM    872  CG  MET A 110     -12.780  -0.854  -6.208  1.00 98.65           C  
ATOM    873  SD  MET A 110     -14.593  -0.665  -5.993  1.00 98.65           S  
ATOM    874  CE  MET A 110     -15.159  -1.089  -7.664  1.00 98.65           C  
ATOM    875  N   LEU A 111     -12.929  -3.201  -3.230  1.00 98.69           N  
ATOM    876  CA  LEU A 111     -13.606  -2.991  -1.955  1.00 98.69           C  
ATOM    877  C   LEU A 111     -12.613  -3.035  -0.798  1.00 98.69           C  
ATOM    878  CB  LEU A 111     -14.697  -4.045  -1.747  1.00 98.69           C  
ATOM    879  O   LEU A 111     -12.676  -2.206   0.112  1.00 98.69           O  
ATOM    880  CG  LEU A 111     -15.893  -3.978  -2.697  1.00 98.69           C  
ATOM    881  CD1 LEU A 111     -16.815  -5.172  -2.473  1.00 98.69           C  
ATOM    882  CD2 LEU A 111     -16.652  -2.668  -2.510  1.00 98.69           C  
ATOM    883  N   LEU A 112     -11.728  -4.032  -0.862  1.00 98.69           N  
ATOM    884  CA  LEU A 112     -10.715  -4.151   0.181  1.00 98.69           C  
ATOM    885  C   LEU A 112      -9.787  -2.941   0.178  1.00 98.69           C  
ATOM    886  CB  LEU A 112      -9.901  -5.434  -0.006  1.00 98.69           C  
ATOM    887  O   LEU A 112      -9.375  -2.466   1.239  1.00 98.69           O  
ATOM    888  CG  LEU A 112     -10.640  -6.749   0.246  1.00 98.69           C  
ATOM    889  CD1 LEU A 112      -9.717  -7.935  -0.016  1.00 98.69           C  
ATOM    890  CD2 LEU A 112     -11.183  -6.793   1.670  1.00 98.69           C  
ATOM    891  N   GLN A 113      -9.418  -2.444  -1.038  1.00 98.61           N  
ATOM    892  CA  GLN A 113      -8.588  -1.248  -1.132  1.00 98.61           C  
ATOM    893  C   GLN A 113      -9.305  -0.034  -0.549  1.00 98.61           C  
ATOM    894  CB  GLN A 113      -8.197  -0.978  -2.586  1.00 98.61           C  
ATOM    895  O   GLN A 113      -8.685   0.802   0.112  1.00 98.61           O  
ATOM    896  CG  GLN A 113      -7.097   0.063  -2.744  1.00 98.61           C  
ATOM    897  CD  GLN A 113      -7.617   1.485  -2.651  1.00 98.61           C  
ATOM    898  NE2 GLN A 113      -6.706   2.442  -2.509  1.00 98.61           N  
ATOM    899  OE1 GLN A 113      -8.828   1.722  -2.708  1.00 98.61           O  
ATOM    900  N   THR A 114     -10.597   0.066  -0.793  1.00 98.50           N  
ATOM    901  CA  THR A 114     -11.386   1.158  -0.234  1.00 98.50           C  
ATOM    902  C   THR A 114     -11.435   1.066   1.289  1.00 98.50           C  
ATOM    903  CB  THR A 114     -12.820   1.156  -0.797  1.00 98.50           C  
ATOM    904  O   THR A 114     -11.388   2.086   1.979  1.00 98.50           O  
ATOM    905  CG2 THR A 114     -13.614   2.352  -0.282  1.00 98.50           C  
ATOM    906  OG1 THR A 114     -12.765   1.213  -2.227  1.00 98.50           O  
ATOM    907  N   LEU A 115     -11.481  -0.183   1.784  1.00 98.37           N  
ATOM    908  CA  LEU A 115     -11.431  -0.446   3.218  1.00 98.37           C  
ATOM    909  C   LEU A 115     -10.168   0.146   3.835  1.00 98.37           C  
ATOM    910  CB  LEU A 115     -11.488  -1.951   3.490  1.00 98.37           C  
ATOM    911  O   LEU A 115     -10.199   0.653   4.958  1.00 98.37           O  
ATOM    912  CG  LEU A 115     -11.242  -2.390   4.935  1.00 98.37           C  
ATOM    913  CD1 LEU A 115     -12.404  -1.960   5.824  1.00 98.37           C  
ATOM    914  CD2 LEU A 115     -11.035  -3.899   5.008  1.00 98.37           C  
ATOM    915  N   ALA A 116      -9.085   0.201   3.069  1.00 97.54           N  
ATOM    916  CA  ALA A 116      -7.776   0.623   3.561  1.00 97.54           C  
ATOM    917  C   ALA A 116      -7.716   2.139   3.729  1.00 97.54           C  
ATOM    918  CB  ALA A 116      -6.674   0.153   2.614  1.00 97.54           C  
ATOM    919  O   ALA A 116      -6.860   2.657   4.450  1.00 97.54           O  
ATOM    920  N   PHE A 117      -8.580   2.866   3.084  1.00 96.95           N  
ATOM    921  CA  PHE A 117      -8.692   4.318   3.157  1.00 96.95           C  
ATOM    922  C   PHE A 117      -7.366   4.982   2.805  1.00 96.95           C  
ATOM    923  CB  PHE A 117      -9.142   4.754   4.555  1.00 96.95           C  
ATOM    924  O   PHE A 117      -6.789   5.700   3.624  1.00 96.95           O  
ATOM    925  CG  PHE A 117      -9.400   6.231   4.677  1.00 96.95           C  
ATOM    926  CD1 PHE A 117      -9.537   6.827   5.925  1.00 96.95           C  
ATOM    927  CD2 PHE A 117      -9.505   7.025   3.542  1.00 96.95           C  
ATOM    928  CE1 PHE A 117      -9.776   8.194   6.040  1.00 96.95           C  
ATOM    929  CE2 PHE A 117      -9.744   8.393   3.650  1.00 96.95           C  
ATOM    930  CZ  PHE A 117      -9.880   8.975   4.900  1.00 96.95           C  
ATOM    931  N   GLN A 118      -6.817   4.786   1.567  1.00 94.98           N  
ATOM    932  CA  GLN A 118      -5.581   5.396   1.089  1.00 94.98           C  
ATOM    933  C   GLN A 118      -5.772   6.015  -0.293  1.00 94.98           C  
ATOM    934  CB  GLN A 118      -4.452   4.366   1.051  1.00 94.98           C  
ATOM    935  O   GLN A 118      -4.956   5.803  -1.192  1.00 94.98           O  
ATOM    936  CG  GLN A 118      -4.101   3.788   2.416  1.00 94.98           C  
ATOM    937  CD  GLN A 118      -2.860   2.917   2.383  1.00 94.98           C  
ATOM    938  NE2 GLN A 118      -2.632   2.168   3.456  1.00 94.98           N  
ATOM    939  OE1 GLN A 118      -2.112   2.916   1.400  1.00 94.98           O  
ATOM    940  N   MET A 119      -6.914   6.654  -0.477  1.00 94.42           N  
ATOM    941  CA  MET A 119      -7.339   7.299  -1.715  1.00 94.42           C  
ATOM    942  C   MET A 119      -8.041   6.305  -2.634  1.00 94.42           C  
ATOM    943  CB  MET A 119      -6.143   7.923  -2.436  1.00 94.42           C  
ATOM    944  O   MET A 119      -8.010   5.098  -2.388  1.00 94.42           O  
ATOM    945  CG  MET A 119      -5.393   8.951  -1.603  1.00 94.42           C  
ATOM    946  SD  MET A 119      -3.887   9.574  -2.445  1.00 94.42           S  
ATOM    947  CE  MET A 119      -4.639  10.684  -3.668  1.00 94.42           C  
ATOM    948  N   SER A 120      -8.717   6.889  -3.598  1.00 97.77           N  
ATOM    949  CA  SER A 120      -9.270   5.994  -4.610  1.00 97.77           C  
ATOM    950  C   SER A 120      -8.165   5.251  -5.352  1.00 97.77           C  
ATOM    951  CB  SER A 120     -10.128   6.775  -5.606  1.00 97.77           C  
ATOM    952  O   SER A 120      -7.014   5.692  -5.368  1.00 97.77           O  
ATOM    953  OG  SER A 120      -9.320   7.601  -6.427  1.00 97.77           O  
ATOM    954  N   VAL A 121      -8.547   4.183  -5.944  1.00 98.07           N  
ATOM    955  CA  VAL A 121      -7.567   3.402  -6.693  1.00 98.07           C  
ATOM    956  C   VAL A 121      -6.965   4.258  -7.805  1.00 98.07           C  
ATOM    957  CB  VAL A 121      -8.196   2.122  -7.287  1.00 98.07           C  
ATOM    958  O   VAL A 121      -5.759   4.203  -8.056  1.00 98.07           O  
ATOM    959  CG1 VAL A 121      -7.232   1.449  -8.262  1.00 98.07           C  
ATOM    960  CG2 VAL A 121      -8.593   1.156  -6.172  1.00 98.07           C  
ATOM    961  N   HIS A 122      -7.747   5.117  -8.391  1.00 97.40           N  
ATOM    962  CA  HIS A 122      -7.268   6.018  -9.433  1.00 97.40           C  
ATOM    963  C   HIS A 122      -6.124   6.890  -8.924  1.00 97.40           C  
ATOM    964  CB  HIS A 122      -8.409   6.897  -9.947  1.00 97.40           C  
ATOM    965  O   HIS A 122      -5.061   6.951  -9.546  1.00 97.40           O  
ATOM    966  CG  HIS A 122      -9.277   6.222 -10.961  1.00 97.40           C  
ATOM    967  CD2 HIS A 122      -9.383   6.399 -12.299  1.00 97.40           C  
ATOM    968  ND1 HIS A 122     -10.175   5.230 -10.630  1.00 97.40           N  
ATOM    969  CE1 HIS A 122     -10.798   4.825 -11.724  1.00 97.40           C  
ATOM    970  NE2 HIS A 122     -10.336   5.518 -12.751  1.00 97.40           N  
ATOM    971  N   GLU A 123      -6.364   7.477  -7.841  1.00 95.42           N  
ATOM    972  CA  GLU A 123      -5.381   8.393  -7.268  1.00 95.42           C  
ATOM    973  C   GLU A 123      -4.158   7.639  -6.754  1.00 95.42           C  
ATOM    974  CB  GLU A 123      -6.007   9.213  -6.137  1.00 95.42           C  
ATOM    975  O   GLU A 123      -3.022   8.061  -6.979  1.00 95.42           O  
ATOM    976  CG  GLU A 123      -7.024  10.241  -6.612  1.00 95.42           C  
ATOM    977  CD  GLU A 123      -7.764  10.924  -5.474  1.00 95.42           C  
ATOM    978  OE1 GLU A 123      -8.169  12.098  -5.630  1.00 95.42           O  
ATOM    979  OE2 GLU A 123      -7.940  10.280  -4.415  1.00 95.42           O  
ATOM    980  N   TRP A 124      -4.419   6.608  -6.111  1.00 97.85           N  
ATOM    981  CA  TRP A 124      -3.336   5.793  -5.569  1.00 97.85           C  
ATOM    982  C   TRP A 124      -2.401   5.323  -6.678  1.00 97.85           C  
ATOM    983  CB  TRP A 124      -3.898   4.587  -4.812  1.00 97.85           C  
ATOM    984  O   TRP A 124      -1.183   5.489  -6.583  1.00 97.85           O  
ATOM    985  CG  TRP A 124      -2.892   3.888  -3.947  1.00 97.85           C  
ATOM    986  CD1 TRP A 124      -2.693   4.065  -2.606  1.00 97.85           C  
ATOM    987  CD2 TRP A 124      -1.943   2.903  -4.367  1.00 97.85           C  
ATOM    988  CE2 TRP A 124      -1.200   2.525  -3.226  1.00 97.85           C  
ATOM    989  CE3 TRP A 124      -1.649   2.301  -5.598  1.00 97.85           C  
ATOM    990  NE1 TRP A 124      -1.677   3.248  -2.167  1.00 97.85           N  
ATOM    991  CH2 TRP A 124       0.087   0.999  -4.498  1.00 97.85           C  
ATOM    992  CZ2 TRP A 124      -0.181   1.572  -3.281  1.00 97.85           C  
ATOM    993  CZ3 TRP A 124      -0.634   1.353  -5.650  1.00 97.85           C  
ATOM    994  N   VAL A 125      -2.979   4.777  -7.734  1.00 98.13           N  
ATOM    995  CA  VAL A 125      -2.203   4.223  -8.839  1.00 98.13           C  
ATOM    996  C   VAL A 125      -1.422   5.337  -9.532  1.00 98.13           C  
ATOM    997  CB  VAL A 125      -3.108   3.493  -9.857  1.00 98.13           C  
ATOM    998  O   VAL A 125      -0.239   5.176  -9.838  1.00 98.13           O  
ATOM    999  CG1 VAL A 125      -2.333   3.172 -11.134  1.00 98.13           C  
ATOM   1000  CG2 VAL A 125      -3.682   2.218  -9.242  1.00 98.13           C  
ATOM   1001  N   ARG A 126      -2.069   6.421  -9.754  1.00 96.47           N  
ATOM   1002  CA  ARG A 126      -1.384   7.554 -10.367  1.00 96.47           C  
ATOM   1003  C   ARG A 126      -0.172   7.973  -9.541  1.00 96.47           C  
ATOM   1004  CB  ARG A 126      -2.340   8.737 -10.531  1.00 96.47           C  
ATOM   1005  O   ARG A 126       0.923   8.149 -10.081  1.00 96.47           O  
ATOM   1006  CG  ARG A 126      -1.694   9.973 -11.137  1.00 96.47           C  
ATOM   1007  CD  ARG A 126      -2.640  11.165 -11.130  1.00 96.47           C  
ATOM   1008  NE  ARG A 126      -1.938  12.412 -11.419  1.00 96.47           N  
ATOM   1009  NH1 ARG A 126      -3.405  13.753 -10.241  1.00 96.47           N  
ATOM   1010  NH2 ARG A 126      -1.604  14.682 -11.312  1.00 96.47           N  
ATOM   1011  CZ  ARG A 126      -2.317  13.613 -10.990  1.00 96.47           C  
ATOM   1012  N   ASN A 127      -0.357   8.157  -8.312  1.00 96.53           N  
ATOM   1013  CA  ASN A 127       0.731   8.557  -7.426  1.00 96.53           C  
ATOM   1014  C   ASN A 127       1.844   7.514  -7.399  1.00 96.53           C  
ATOM   1015  CB  ASN A 127       0.206   8.810  -6.011  1.00 96.53           C  
ATOM   1016  O   ASN A 127       3.026   7.861  -7.394  1.00 96.53           O  
ATOM   1017  CG  ASN A 127      -0.529  10.131  -5.889  1.00 96.53           C  
ATOM   1018  ND2 ASN A 127      -1.359  10.255  -4.860  1.00 96.53           N  
ATOM   1019  OD1 ASN A 127      -0.352  11.032  -6.712  1.00 96.53           O  
ATOM   1020  N   HIS A 128       1.466   6.345  -7.401  1.00 97.35           N  
ATOM   1021  CA  HIS A 128       2.448   5.268  -7.354  1.00 97.35           C  
ATOM   1022  C   HIS A 128       3.274   5.220  -8.635  1.00 97.35           C  
ATOM   1023  CB  HIS A 128       1.757   3.922  -7.124  1.00 97.35           C  
ATOM   1024  O   HIS A 128       4.492   5.035  -8.587  1.00 97.35           O  
ATOM   1025  CG  HIS A 128       2.707   2.773  -7.006  1.00 97.35           C  
ATOM   1026  CD2 HIS A 128       2.922   1.711  -7.818  1.00 97.35           C  
ATOM   1027  ND1 HIS A 128       3.573   2.629  -5.944  1.00 97.35           N  
ATOM   1028  CE1 HIS A 128       4.283   1.525  -6.109  1.00 97.35           C  
ATOM   1029  NE2 HIS A 128       3.907   0.950  -7.238  1.00 97.35           N  
ATOM   1030  N   ARG A 129       2.606   5.369  -9.730  1.00 97.82           N  
ATOM   1031  CA  ARG A 129       3.333   5.383 -10.996  1.00 97.82           C  
ATOM   1032  C   ARG A 129       4.323   6.542 -11.046  1.00 97.82           C  
ATOM   1033  CB  ARG A 129       2.360   5.475 -12.174  1.00 97.82           C  
ATOM   1034  O   ARG A 129       5.451   6.381 -11.516  1.00 97.82           O  
ATOM   1035  CG  ARG A 129       1.534   4.217 -12.389  1.00 97.82           C  
ATOM   1036  CD  ARG A 129       0.561   4.373 -13.550  1.00 97.82           C  
ATOM   1037  NE  ARG A 129      -0.178   3.140 -13.803  1.00 97.82           N  
ATOM   1038  NH1 ARG A 129      -1.326   3.960 -15.633  1.00 97.82           N  
ATOM   1039  NH2 ARG A 129      -1.674   1.807 -14.926  1.00 97.82           N  
ATOM   1040  CZ  ARG A 129      -1.058   2.972 -14.787  1.00 97.82           C  
ATOM   1041  N   VAL A 130       3.918   7.680 -10.554  1.00 97.14           N  
ATOM   1042  CA  VAL A 130       4.817   8.826 -10.472  1.00 97.14           C  
ATOM   1043  C   VAL A 130       5.996   8.494  -9.561  1.00 97.14           C  
ATOM   1044  CB  VAL A 130       4.085  10.087  -9.960  1.00 97.14           C  
ATOM   1045  O   VAL A 130       7.145   8.809  -9.882  1.00 97.14           O  
ATOM   1046  CG1 VAL A 130       5.075  11.224  -9.715  1.00 97.14           C  
ATOM   1047  CG2 VAL A 130       3.006  10.517 -10.952  1.00 97.14           C  
ATOM   1048  N   HIS A 131       5.750   7.848  -8.525  1.00 96.61           N  
ATOM   1049  CA  HIS A 131       6.782   7.448  -7.575  1.00 96.61           C  
ATOM   1050  C   HIS A 131       7.826   6.556  -8.239  1.00 96.61           C  
ATOM   1051  CB  HIS A 131       6.159   6.726  -6.379  1.00 96.61           C  
ATOM   1052  O   HIS A 131       9.028   6.757  -8.055  1.00 96.61           O  
ATOM   1053  CG  HIS A 131       7.157   6.017  -5.520  1.00 96.61           C  
ATOM   1054  CD2 HIS A 131       7.372   4.697  -5.311  1.00 96.61           C  
ATOM   1055  ND1 HIS A 131       8.082   6.686  -4.747  1.00 96.61           N  
ATOM   1056  CE1 HIS A 131       8.824   5.804  -4.098  1.00 96.61           C  
ATOM   1057  NE2 HIS A 131       8.414   4.590  -4.423  1.00 96.61           N  
ATOM   1058  N   HIS A 132       7.423   5.623  -8.987  1.00 96.10           N  
ATOM   1059  CA  HIS A 132       8.345   4.687  -9.621  1.00 96.10           C  
ATOM   1060  C   HIS A 132       9.148   5.368 -10.726  1.00 96.10           C  
ATOM   1061  CB  HIS A 132       7.586   3.487 -10.188  1.00 96.10           C  
ATOM   1062  O   HIS A 132      10.349   5.127 -10.864  1.00 96.10           O  
ATOM   1063  CG  HIS A 132       7.431   2.361  -9.215  1.00 96.10           C  
ATOM   1064  CD2 HIS A 132       6.437   2.069  -8.344  1.00 96.10           C  
ATOM   1065  ND1 HIS A 132       8.381   1.374  -9.062  1.00 96.10           N  
ATOM   1066  CE1 HIS A 132       7.975   0.521  -8.136  1.00 96.10           C  
ATOM   1067  NE2 HIS A 132       6.798   0.921  -7.684  1.00 96.10           N  
ATOM   1068  N   LYS A 133       8.475   6.283 -11.410  1.00 95.90           N  
ATOM   1069  CA  LYS A 133       9.148   6.936 -12.529  1.00 95.90           C  
ATOM   1070  C   LYS A 133      10.137   7.989 -12.037  1.00 95.90           C  
ATOM   1071  CB  LYS A 133       8.127   7.577 -13.470  1.00 95.90           C  
ATOM   1072  O   LYS A 133      11.157   8.240 -12.682  1.00 95.90           O  
ATOM   1073  CG  LYS A 133       8.711   8.037 -14.797  1.00 95.90           C  
ATOM   1074  CD  LYS A 133       7.618   8.365 -15.806  1.00 95.90           C  
ATOM   1075  CE  LYS A 133       8.202   8.796 -17.144  1.00 95.90           C  
ATOM   1076  NZ  LYS A 133       7.134   9.083 -18.148  1.00 95.90           N  
ATOM   1077  N   ASN A 134       9.857   8.567 -10.882  1.00 95.38           N  
ATOM   1078  CA  ASN A 134      10.661   9.691 -10.414  1.00 95.38           C  
ATOM   1079  C   ASN A 134      11.149   9.474  -8.985  1.00 95.38           C  
ATOM   1080  CB  ASN A 134       9.868  10.996 -10.512  1.00 95.38           C  
ATOM   1081  O   ASN A 134      11.243  10.424  -8.205  1.00 95.38           O  
ATOM   1082  CG  ASN A 134       9.416  11.300 -11.927  1.00 95.38           C  
ATOM   1083  ND2 ASN A 134       8.110  11.240 -12.159  1.00 95.38           N  
ATOM   1084  OD1 ASN A 134      10.235  11.586 -12.805  1.00 95.38           O  
ATOM   1085  N   SER A 135      11.380   8.277  -8.682  1.00 93.14           N  
ATOM   1086  CA  SER A 135      11.699   7.871  -7.317  1.00 93.14           C  
ATOM   1087  C   SER A 135      12.857   8.687  -6.753  1.00 93.14           C  
ATOM   1088  CB  SER A 135      12.041   6.381  -7.267  1.00 93.14           C  
ATOM   1089  O   SER A 135      13.857   8.910  -7.438  1.00 93.14           O  
ATOM   1090  OG  SER A 135      12.234   5.954  -5.929  1.00 93.14           O  
ATOM   1091  N   ASP A 136      12.661   9.168  -5.570  1.00 89.13           N  
ATOM   1092  CA  ASP A 136      13.650   9.817  -4.715  1.00 89.13           C  
ATOM   1093  C   ASP A 136      14.124  11.134  -5.326  1.00 89.13           C  
ATOM   1094  CB  ASP A 136      14.843   8.889  -4.474  1.00 89.13           C  
ATOM   1095  O   ASP A 136      15.284  11.519  -5.160  1.00 89.13           O  
ATOM   1096  CG  ASP A 136      14.441   7.547  -3.888  1.00 89.13           C  
ATOM   1097  OD1 ASP A 136      13.655   7.516  -2.916  1.00 89.13           O  
ATOM   1098  OD2 ASP A 136      14.916   6.511  -4.402  1.00 89.13           O  
ATOM   1099  N   THR A 137      13.333  11.755  -6.193  1.00 94.40           N  
ATOM   1100  CA  THR A 137      13.509  13.103  -6.721  1.00 94.40           C  
ATOM   1101  C   THR A 137      12.405  14.029  -6.220  1.00 94.40           C  
ATOM   1102  CB  THR A 137      13.522  13.103  -8.261  1.00 94.40           C  
ATOM   1103  O   THR A 137      11.496  13.592  -5.510  1.00 94.40           O  
ATOM   1104  CG2 THR A 137      14.454  12.024  -8.803  1.00 94.40           C  
ATOM   1105  OG1 THR A 137      12.195  12.859  -8.744  1.00 94.40           O  
ATOM   1106  N   ASP A 138      12.470  15.327  -6.566  1.00 94.82           N  
ATOM   1107  CA  ASP A 138      11.454  16.293  -6.159  1.00 94.82           C  
ATOM   1108  C   ASP A 138      10.094  15.946  -6.761  1.00 94.82           C  
ATOM   1109  CB  ASP A 138      11.865  17.709  -6.568  1.00 94.82           C  
ATOM   1110  O   ASP A 138       9.057  16.387  -6.261  1.00 94.82           O  
ATOM   1111  CG  ASP A 138      12.895  18.321  -5.635  1.00 94.82           C  
ATOM   1112  OD1 ASP A 138      13.067  17.818  -4.504  1.00 94.82           O  
ATOM   1113  OD2 ASP A 138      13.537  19.316  -6.033  1.00 94.82           O  
ATOM   1114  N   ALA A 139      10.088  15.136  -7.746  1.00 95.86           N  
ATOM   1115  CA  ALA A 139       8.849  14.739  -8.411  1.00 95.86           C  
ATOM   1116  C   ALA A 139       8.246  13.501  -7.754  1.00 95.86           C  
ATOM   1117  CB  ALA A 139       9.100  14.482  -9.895  1.00 95.86           C  
ATOM   1118  O   ALA A 139       7.168  13.047  -8.144  1.00 95.86           O  
ATOM   1119  N   ASP A 140       8.955  12.906  -6.789  1.00 96.27           N  
ATOM   1120  CA  ASP A 140       8.431  11.802  -5.991  1.00 96.27           C  
ATOM   1121  C   ASP A 140       7.533  12.314  -4.868  1.00 96.27           C  
ATOM   1122  CB  ASP A 140       9.577  10.970  -5.410  1.00 96.27           C  
ATOM   1123  O   ASP A 140       7.976  13.082  -4.012  1.00 96.27           O  
ATOM   1124  CG  ASP A 140       9.096   9.732  -4.673  1.00 96.27           C  
ATOM   1125  OD1 ASP A 140       7.879   9.610  -4.416  1.00 96.27           O  
ATOM   1126  OD2 ASP A 140       9.942   8.873  -4.344  1.00 96.27           O  
ATOM   1127  N   PRO A 141       6.232  11.846  -4.783  1.00 94.99           N  
ATOM   1128  CA  PRO A 141       5.295  12.370  -3.787  1.00 94.99           C  
ATOM   1129  C   PRO A 141       5.768  12.138  -2.353  1.00 94.99           C  
ATOM   1130  CB  PRO A 141       4.008  11.591  -4.070  1.00 94.99           C  
ATOM   1131  O   PRO A 141       5.354  12.856  -1.439  1.00 94.99           O  
ATOM   1132  CG  PRO A 141       4.159  11.100  -5.473  1.00 94.99           C  
ATOM   1133  CD  PRO A 141       5.623  10.941  -5.767  1.00 94.99           C  
ATOM   1134  N   HIS A 142       6.516  11.166  -2.151  1.00 94.72           N  
ATOM   1135  CA  HIS A 142       6.999  10.898  -0.801  1.00 94.72           C  
ATOM   1136  C   HIS A 142       8.520  10.789  -0.772  1.00 94.72           C  
ATOM   1137  CB  HIS A 142       6.370   9.616  -0.252  1.00 94.72           C  
ATOM   1138  O   HIS A 142       9.070   9.894  -0.127  1.00 94.72           O  
ATOM   1139  CG  HIS A 142       6.280   8.513  -1.259  1.00 94.72           C  
ATOM   1140  CD2 HIS A 142       5.225   8.031  -1.957  1.00 94.72           C  
ATOM   1141  ND1 HIS A 142       7.372   7.766  -1.643  1.00 94.72           N  
ATOM   1142  CE1 HIS A 142       6.991   6.869  -2.538  1.00 94.72           C  
ATOM   1143  NE2 HIS A 142       5.693   7.009  -2.745  1.00 94.72           N  
ATOM   1144  N   ASN A 143       9.166  11.675  -1.264  1.00 94.81           N  
ATOM   1145  CA  ASN A 143      10.604  11.830  -1.454  1.00 94.81           C  
ATOM   1146  C   ASN A 143      11.363  11.672  -0.139  1.00 94.81           C  
ATOM   1147  CB  ASN A 143      10.919  13.185  -2.090  1.00 94.81           C  
ATOM   1148  O   ASN A 143      11.283  12.536   0.736  1.00 94.81           O  
ATOM   1149  CG  ASN A 143      12.399  13.371  -2.365  1.00 94.81           C  
ATOM   1150  ND2 ASN A 143      12.764  14.542  -2.874  1.00 94.81           N  
ATOM   1151  OD1 ASN A 143      13.206  12.470  -2.123  1.00 94.81           O  
ATOM   1152  N   VAL A 144      12.192  10.643  -0.112  1.00 94.43           N  
ATOM   1153  CA  VAL A 144      12.898  10.312   1.121  1.00 94.43           C  
ATOM   1154  C   VAL A 144      13.989  11.347   1.386  1.00 94.43           C  
ATOM   1155  CB  VAL A 144      13.511   8.895   1.061  1.00 94.43           C  
ATOM   1156  O   VAL A 144      14.437  11.509   2.524  1.00 94.43           O  
ATOM   1157  CG1 VAL A 144      14.632   8.835   0.025  1.00 94.43           C  
ATOM   1158  CG2 VAL A 144      14.028   8.479   2.437  1.00 94.43           C  
ATOM   1159  N   ARG A 145      14.412  12.110   0.464  1.00 94.01           N  
ATOM   1160  CA  ARG A 145      15.468  13.106   0.613  1.00 94.01           C  
ATOM   1161  C   ARG A 145      14.990  14.290   1.448  1.00 94.01           C  
ATOM   1162  CB  ARG A 145      15.948  13.591  -0.757  1.00 94.01           C  
ATOM   1163  O   ARG A 145      15.795  15.117   1.879  1.00 94.01           O  
ATOM   1164  CG  ARG A 145      16.633  12.516  -1.585  1.00 94.01           C  
ATOM   1165  CD  ARG A 145      17.117  13.057  -2.923  1.00 94.01           C  
ATOM   1166  NE  ARG A 145      17.941  12.083  -3.632  1.00 94.01           N  
ATOM   1167  NH1 ARG A 145      19.025  13.646  -4.943  1.00 94.01           N  
ATOM   1168  NH2 ARG A 145      19.525  11.419  -5.157  1.00 94.01           N  
ATOM   1169  CZ  ARG A 145      18.829  12.385  -4.576  1.00 94.01           C  
ATOM   1170  N   ARG A 146      13.765  14.362   1.713  1.00 93.25           N  
ATOM   1171  CA  ARG A 146      13.197  15.459   2.489  1.00 93.25           C  
ATOM   1172  C   ARG A 146      13.068  15.081   3.960  1.00 93.25           C  
ATOM   1173  CB  ARG A 146      11.830  15.861   1.930  1.00 93.25           C  
ATOM   1174  O   ARG A 146      12.470  15.819   4.746  1.00 93.25           O  
ATOM   1175  CG  ARG A 146      11.885  16.447   0.528  1.00 93.25           C  
ATOM   1176  CD  ARG A 146      10.527  16.968   0.080  1.00 93.25           C  
ATOM   1177  NE  ARG A 146      10.568  17.475  -1.289  1.00 93.25           N  
ATOM   1178  NH1 ARG A 146       8.451  18.397  -1.231  1.00 93.25           N  
ATOM   1179  NH2 ARG A 146       9.725  18.557  -3.130  1.00 93.25           N  
ATOM   1180  CZ  ARG A 146       9.581  18.142  -1.880  1.00 93.25           C  
ATOM   1181  N   GLY A 147      13.548  13.933   4.228  1.00 94.89           N  
ATOM   1182  CA  GLY A 147      13.597  13.523   5.623  1.00 94.89           C  
ATOM   1183  C   GLY A 147      12.675  12.359   5.935  1.00 94.89           C  
ATOM   1184  O   GLY A 147      11.709  12.114   5.210  1.00 94.89           O  
ATOM   1185  N   PHE A 148      12.972  11.712   7.075  1.00 95.94           N  
ATOM   1186  CA  PHE A 148      12.244  10.510   7.463  1.00 95.94           C  
ATOM   1187  C   PHE A 148      10.783  10.833   7.754  1.00 95.94           C  
ATOM   1188  CB  PHE A 148      12.892   9.860   8.690  1.00 95.94           C  
ATOM   1189  O   PHE A 148       9.882  10.133   7.287  1.00 95.94           O  
ATOM   1190  CG  PHE A 148      12.242   8.568   9.107  1.00 95.94           C  
ATOM   1191  CD1 PHE A 148      11.245   8.555  10.073  1.00 95.94           C  
ATOM   1192  CD2 PHE A 148      12.630   7.365   8.531  1.00 95.94           C  
ATOM   1193  CE1 PHE A 148      10.642   7.361  10.461  1.00 95.94           C  
ATOM   1194  CE2 PHE A 148      12.033   6.167   8.913  1.00 95.94           C  
ATOM   1195  CZ  PHE A 148      11.039   6.167   9.879  1.00 95.94           C  
ATOM   1196  N   PHE A 149      10.582  11.922   8.475  1.00 96.54           N  
ATOM   1197  CA  PHE A 149       9.205  12.262   8.812  1.00 96.54           C  
ATOM   1198  C   PHE A 149       8.396  12.556   7.554  1.00 96.54           C  
ATOM   1199  CB  PHE A 149       9.163  13.468   9.757  1.00 96.54           C  
ATOM   1200  O   PHE A 149       7.265  12.085   7.413  1.00 96.54           O  
ATOM   1201  CG  PHE A 149       7.770  13.933  10.087  1.00 96.54           C  
ATOM   1202  CD1 PHE A 149       7.258  15.094   9.521  1.00 96.54           C  
ATOM   1203  CD2 PHE A 149       6.973  13.208  10.963  1.00 96.54           C  
ATOM   1204  CE1 PHE A 149       5.969  15.526   9.824  1.00 96.54           C  
ATOM   1205  CE2 PHE A 149       5.685  13.634  11.272  1.00 96.54           C  
ATOM   1206  CZ  PHE A 149       5.185  14.794  10.702  1.00 96.54           C  
ATOM   1207  N   PHE A 150       8.951  13.281   6.678  1.00 95.89           N  
ATOM   1208  CA  PHE A 150       8.239  13.622   5.452  1.00 95.89           C  
ATOM   1209  C   PHE A 150       7.867  12.366   4.674  1.00 95.89           C  
ATOM   1210  CB  PHE A 150       9.087  14.550   4.577  1.00 95.89           C  
ATOM   1211  O   PHE A 150       6.716  12.200   4.265  1.00 95.89           O  
ATOM   1212  CG  PHE A 150       8.395  14.995   3.316  1.00 95.89           C  
ATOM   1213  CD1 PHE A 150       8.592  14.314   2.121  1.00 95.89           C  
ATOM   1214  CD2 PHE A 150       7.547  16.095   3.327  1.00 95.89           C  
ATOM   1215  CE1 PHE A 150       7.953  14.724   0.953  1.00 95.89           C  
ATOM   1216  CE2 PHE A 150       6.905  16.511   2.163  1.00 95.89           C  
ATOM   1217  CZ  PHE A 150       7.111  15.824   0.977  1.00 95.89           C  
ATOM   1218  N   THR A 151       8.807  11.473   4.406  1.00 96.18           N  
ATOM   1219  CA  THR A 151       8.548  10.270   3.624  1.00 96.18           C  
ATOM   1220  C   THR A 151       7.590   9.341   4.363  1.00 96.18           C  
ATOM   1221  CB  THR A 151       9.854   9.518   3.307  1.00 96.18           C  
ATOM   1222  O   THR A 151       6.780   8.652   3.739  1.00 96.18           O  
ATOM   1223  CG2 THR A 151      10.508   8.990   4.579  1.00 96.18           C  
ATOM   1224  OG1 THR A 151       9.565   8.415   2.438  1.00 96.18           O  
ATOM   1225  N   HIS A 152       7.624   9.283   5.658  1.00 97.41           N  
ATOM   1226  CA  HIS A 152       6.782   8.385   6.441  1.00 97.41           C  
ATOM   1227  C   HIS A 152       5.361   8.925   6.559  1.00 97.41           C  
ATOM   1228  CB  HIS A 152       7.379   8.169   7.833  1.00 97.41           C  
ATOM   1229  O   HIS A 152       4.393   8.188   6.351  1.00 97.41           O  
ATOM   1230  CG  HIS A 152       6.658   7.137   8.641  1.00 97.41           C  
ATOM   1231  CD2 HIS A 152       5.783   7.262   9.666  1.00 97.41           C  
ATOM   1232  ND1 HIS A 152       6.810   5.784   8.426  1.00 97.41           N  
ATOM   1233  CE1 HIS A 152       6.057   5.120   9.286  1.00 97.41           C  
ATOM   1234  NE2 HIS A 152       5.423   5.994  10.050  1.00 97.41           N  
ATOM   1235  N   TYR A 153       5.249  10.189   6.827  1.00 96.10           N  
ATOM   1236  CA  TYR A 153       3.931  10.688   7.204  1.00 96.10           C  
ATOM   1237  C   TYR A 153       3.711  12.099   6.673  1.00 96.10           C  
ATOM   1238  CB  TYR A 153       3.764  10.671   8.726  1.00 96.10           C  
ATOM   1239  O   TYR A 153       2.604  12.445   6.252  1.00 96.10           O  
ATOM   1240  CG  TYR A 153       2.329  10.553   9.178  1.00 96.10           C  
ATOM   1241  CD1 TYR A 153       1.536  11.686   9.347  1.00 96.10           C  
ATOM   1242  CD2 TYR A 153       1.763   9.310   9.438  1.00 96.10           C  
ATOM   1243  CE1 TYR A 153       0.214  11.583   9.765  1.00 96.10           C  
ATOM   1244  CE2 TYR A 153       0.441   9.195   9.857  1.00 96.10           C  
ATOM   1245  OH  TYR A 153      -1.633  10.227  10.431  1.00 96.10           O  
ATOM   1246  CZ  TYR A 153      -0.324  10.335  10.017  1.00 96.10           C  
ATOM   1247  N   GLY A 154       4.637  12.929   6.580  1.00 96.44           N  
ATOM   1248  CA  GLY A 154       4.608  14.364   6.344  1.00 96.44           C  
ATOM   1249  C   GLY A 154       4.026  14.735   4.993  1.00 96.44           C  
ATOM   1250  O   GLY A 154       3.308  15.730   4.873  1.00 96.44           O  
ATOM   1251  N   TRP A 155       4.207  13.952   4.023  1.00 95.73           N  
ATOM   1252  CA  TRP A 155       3.773  14.278   2.668  1.00 95.73           C  
ATOM   1253  C   TRP A 155       2.253  14.364   2.590  1.00 95.73           C  
ATOM   1254  CB  TRP A 155       4.290  13.236   1.673  1.00 95.73           C  
ATOM   1255  O   TRP A 155       1.707  15.026   1.704  1.00 95.73           O  
ATOM   1256  CG  TRP A 155       3.716  11.865   1.871  1.00 95.73           C  
ATOM   1257  CD1 TRP A 155       4.194  10.882   2.692  1.00 95.73           C  
ATOM   1258  CD2 TRP A 155       2.555  11.325   1.232  1.00 95.73           C  
ATOM   1259  CE2 TRP A 155       2.388  10.008   1.714  1.00 95.73           C  
ATOM   1260  CE3 TRP A 155       1.638  11.828   0.299  1.00 95.73           C  
ATOM   1261  NE1 TRP A 155       3.400   9.763   2.602  1.00 95.73           N  
ATOM   1262  CH2 TRP A 155       0.457   9.702   0.379  1.00 95.73           C  
ATOM   1263  CZ2 TRP A 155       1.340   9.186   1.293  1.00 95.73           C  
ATOM   1264  CZ3 TRP A 155       0.596  11.009  -0.119  1.00 95.73           C  
ATOM   1265  N   MET A 156       1.576  13.812   3.493  1.00 95.05           N  
ATOM   1266  CA  MET A 156       0.116  13.828   3.510  1.00 95.05           C  
ATOM   1267  C   MET A 156      -0.408  15.119   4.130  1.00 95.05           C  
ATOM   1268  CB  MET A 156      -0.427  12.621   4.277  1.00 95.05           C  
ATOM   1269  O   MET A 156      -1.603  15.410   4.054  1.00 95.05           O  
ATOM   1270  CG  MET A 156      -0.179  11.292   3.583  1.00 95.05           C  
ATOM   1271  SD  MET A 156      -0.923   9.878   4.486  1.00 95.05           S  
ATOM   1272  CE  MET A 156       0.099   9.882   5.985  1.00 95.05           C  
ATOM   1273  N   LEU A 157       0.501  15.854   4.742  1.00 96.56           N  
ATOM   1274  CA  LEU A 157       0.085  17.010   5.528  1.00 96.56           C  
ATOM   1275  C   LEU A 157       0.361  18.308   4.776  1.00 96.56           C  
ATOM   1276  CB  LEU A 157       0.805  17.027   6.879  1.00 96.56           C  
ATOM   1277  O   LEU A 157       0.020  19.392   5.253  1.00 96.56           O  
ATOM   1278  CG  LEU A 157       0.727  15.742   7.705  1.00 96.56           C  
ATOM   1279  CD1 LEU A 157       1.516  15.896   9.001  1.00 96.56           C  
ATOM   1280  CD2 LEU A 157      -0.725  15.379   7.996  1.00 96.56           C  
ATOM   1281  N   VAL A 158       0.974  18.153   3.634  1.00 95.39           N  
ATOM   1282  CA  VAL A 158       1.345  19.350   2.887  1.00 95.39           C  
ATOM   1283  C   VAL A 158       0.893  19.213   1.435  1.00 95.39           C  
ATOM   1284  CB  VAL A 158       2.867  19.608   2.948  1.00 95.39           C  
ATOM   1285  O   VAL A 158       0.591  18.110   0.973  1.00 95.39           O  
ATOM   1286  CG1 VAL A 158       3.320  19.823   4.391  1.00 95.39           C  
ATOM   1287  CG2 VAL A 158       3.631  18.448   2.313  1.00 95.39           C  
ATOM   1288  N   ARG A 159       0.854  20.321   0.786  1.00 93.48           N  
ATOM   1289  CA  ARG A 159       0.564  20.293  -0.644  1.00 93.48           C  
ATOM   1290  C   ARG A 159       1.720  19.677  -1.425  1.00 93.48           C  
ATOM   1291  CB  ARG A 159       0.273  21.703  -1.161  1.00 93.48           C  
ATOM   1292  O   ARG A 159       2.879  19.795  -1.025  1.00 93.48           O  
ATOM   1293  CG  ARG A 159      -0.937  22.359  -0.516  1.00 93.48           C  
ATOM   1294  CD  ARG A 159      -2.240  21.743  -1.005  1.00 93.48           C  
ATOM   1295  NE  ARG A 159      -3.403  22.468  -0.501  1.00 93.48           N  
ATOM   1296  NH1 ARG A 159      -4.959  21.046  -1.444  1.00 93.48           N  
ATOM   1297  NH2 ARG A 159      -5.648  22.853  -0.214  1.00 93.48           N  
ATOM   1298  CZ  ARG A 159      -4.667  22.121  -0.721  1.00 93.48           C  
ATOM   1299  N   LYS A 160       1.288  19.014  -2.556  1.00 92.92           N  
ATOM   1300  CA  LYS A 160       2.297  18.325  -3.355  1.00 92.92           C  
ATOM   1301  C   LYS A 160       3.289  19.314  -3.960  1.00 92.92           C  
ATOM   1302  CB  LYS A 160       1.636  17.503  -4.462  1.00 92.92           C  
ATOM   1303  O   LYS A 160       2.916  20.429  -4.327  1.00 92.92           O  
ATOM   1304  CG  LYS A 160       0.824  16.320  -3.954  1.00 92.92           C  
ATOM   1305  CD  LYS A 160       0.176  15.554  -5.100  1.00 92.92           C  
ATOM   1306  CE  LYS A 160      -0.649  14.379  -4.592  1.00 92.92           C  
ATOM   1307  NZ  LYS A 160      -1.502  13.794  -5.669  1.00 92.92           N  
ATOM   1308  N   HIS A 161       4.480  18.910  -4.039  1.00 93.77           N  
ATOM   1309  CA  HIS A 161       5.508  19.661  -4.751  1.00 93.77           C  
ATOM   1310  C   HIS A 161       5.111  19.898  -6.204  1.00 93.77           C  
ATOM   1311  CB  HIS A 161       6.849  18.927  -4.686  1.00 93.77           C  
ATOM   1312  O   HIS A 161       4.530  19.018  -6.845  1.00 93.77           O  
ATOM   1313  CG  HIS A 161       8.013  19.767  -5.106  1.00 93.77           C  
ATOM   1314  CD2 HIS A 161       8.978  20.378  -4.378  1.00 93.77           C  
ATOM   1315  ND1 HIS A 161       8.281  20.061  -6.426  1.00 93.77           N  
ATOM   1316  CE1 HIS A 161       9.364  20.817  -6.491  1.00 93.77           C  
ATOM   1317  NE2 HIS A 161       9.806  21.024  -5.263  1.00 93.77           N  
ATOM   1318  N   PRO A 162       5.420  21.141  -6.740  1.00 94.08           N  
ATOM   1319  CA  PRO A 162       5.071  21.439  -8.131  1.00 94.08           C  
ATOM   1320  C   PRO A 162       5.620  20.406  -9.112  1.00 94.08           C  
ATOM   1321  CB  PRO A 162       5.709  22.811  -8.369  1.00 94.08           C  
ATOM   1322  O   PRO A 162       4.974  20.098 -10.117  1.00 94.08           O  
ATOM   1323  CG  PRO A 162       5.727  23.462  -7.023  1.00 94.08           C  
ATOM   1324  CD  PRO A 162       5.982  22.406  -5.986  1.00 94.08           C  
ATOM   1325  N   ALA A 163       6.775  19.883  -8.811  1.00 94.82           N  
ATOM   1326  CA  ALA A 163       7.366  18.878  -9.690  1.00 94.82           C  
ATOM   1327  C   ALA A 163       6.521  17.608  -9.718  1.00 94.82           C  
ATOM   1328  CB  ALA A 163       8.791  18.555  -9.247  1.00 94.82           C  
ATOM   1329  O   ALA A 163       6.431  16.937 -10.749  1.00 94.82           O  
ATOM   1330  N   VAL A 164       5.901  17.264  -8.602  1.00 94.68           N  
ATOM   1331  CA  VAL A 164       5.023  16.099  -8.538  1.00 94.68           C  
ATOM   1332  C   VAL A 164       3.807  16.319  -9.434  1.00 94.68           C  
ATOM   1333  CB  VAL A 164       4.573  15.807  -7.089  1.00 94.68           C  
ATOM   1334  O   VAL A 164       3.428  15.435 -10.205  1.00 94.68           O  
ATOM   1335  CG1 VAL A 164       3.538  14.684  -7.062  1.00 94.68           C  
ATOM   1336  CG2 VAL A 164       5.776  15.451  -6.218  1.00 94.68           C  
ATOM   1337  N   LYS A 165       3.287  17.507  -9.409  1.00 92.94           N  
ATOM   1338  CA  LYS A 165       2.113  17.847 -10.207  1.00 92.94           C  
ATOM   1339  C   LYS A 165       2.434  17.813 -11.699  1.00 92.94           C  
ATOM   1340  CB  LYS A 165       1.579  19.226  -9.817  1.00 92.94           C  
ATOM   1341  O   LYS A 165       1.677  17.246 -12.489  1.00 92.94           O  
ATOM   1342  CG  LYS A 165       0.964  19.281  -8.426  1.00 92.94           C  
ATOM   1343  CD  LYS A 165       0.422  20.668  -8.109  1.00 92.94           C  
ATOM   1344  CE  LYS A 165      -0.114  20.749  -6.686  1.00 92.94           C  
ATOM   1345  NZ  LYS A 165      -0.615  22.117  -6.359  1.00 92.94           N  
ATOM   1346  N   GLU A 166       3.557  18.363 -11.990  1.00 94.51           N  
ATOM   1347  CA  GLU A 166       3.968  18.456 -13.387  1.00 94.51           C  
ATOM   1348  C   GLU A 166       4.209  17.072 -13.985  1.00 94.51           C  
ATOM   1349  CB  GLU A 166       5.229  19.313 -13.521  1.00 94.51           C  
ATOM   1350  O   GLU A 166       3.713  16.764 -15.071  1.00 94.51           O  
ATOM   1351  CG  GLU A 166       5.658  19.555 -14.961  1.00 94.51           C  
ATOM   1352  CD  GLU A 166       6.985  20.289 -15.077  1.00 94.51           C  
ATOM   1353  OE1 GLU A 166       7.508  20.423 -16.207  1.00 94.51           O  
ATOM   1354  OE2 GLU A 166       7.506  20.732 -14.029  1.00 94.51           O  
ATOM   1355  N   LYS A 167       4.915  16.236 -13.253  1.00 94.31           N  
ATOM   1356  CA  LYS A 167       5.232  14.904 -13.760  1.00 94.31           C  
ATOM   1357  C   LYS A 167       4.012  13.989 -13.704  1.00 94.31           C  
ATOM   1358  CB  LYS A 167       6.387  14.288 -12.968  1.00 94.31           C  
ATOM   1359  O   LYS A 167       3.899  13.047 -14.491  1.00 94.31           O  
ATOM   1360  CG  LYS A 167       7.727  14.972 -13.195  1.00 94.31           C  
ATOM   1361  CD  LYS A 167       8.221  14.775 -14.622  1.00 94.31           C  
ATOM   1362  CE  LYS A 167       9.598  15.390 -14.828  1.00 94.31           C  
ATOM   1363  NZ  LYS A 167      10.060  15.254 -16.242  1.00 94.31           N  
ATOM   1364  N   GLY A 168       3.164  14.280 -12.810  1.00 92.68           N  
ATOM   1365  CA  GLY A 168       1.929  13.519 -12.707  1.00 92.68           C  
ATOM   1366  C   GLY A 168       1.040  13.657 -13.928  1.00 92.68           C  
ATOM   1367  O   GLY A 168       0.342  12.713 -14.304  1.00 92.68           O  
ATOM   1368  N   LYS A 169       1.067  14.764 -14.586  1.00 92.67           N  
ATOM   1369  CA  LYS A 169       0.272  15.013 -15.785  1.00 92.67           C  
ATOM   1370  C   LYS A 169       0.746  14.146 -16.948  1.00 92.67           C  
ATOM   1371  CB  LYS A 169       0.335  16.491 -16.174  1.00 92.67           C  
ATOM   1372  O   LYS A 169      -0.018  13.872 -17.876  1.00 92.67           O  
ATOM   1373  CG  LYS A 169      -0.365  17.420 -15.192  1.00 92.67           C  
ATOM   1374  CD  LYS A 169      -0.233  18.878 -15.612  1.00 92.67           C  
ATOM   1375  CE  LYS A 169      -0.847  19.815 -14.580  1.00 92.67           C  
ATOM   1376  NZ  LYS A 169      -0.665  21.249 -14.957  1.00 92.67           N  
ATOM   1377  N   LYS A 170       1.922  13.706 -16.801  1.00 92.89           N  
ATOM   1378  CA  LYS A 170       2.534  12.967 -17.902  1.00 92.89           C  
ATOM   1379  C   LYS A 170       2.302  11.466 -17.752  1.00 92.89           C  
ATOM   1380  CB  LYS A 170       4.033  13.261 -17.979  1.00 92.89           C  
ATOM   1381  O   LYS A 170       2.642  10.688 -18.645  1.00 92.89           O  
ATOM   1382  CG  LYS A 170       4.363  14.707 -18.318  1.00 92.89           C  
ATOM   1383  CD  LYS A 170       5.867  14.927 -18.422  1.00 92.89           C  
ATOM   1384  CE  LYS A 170       6.199  16.376 -18.749  1.00 92.89           C  
ATOM   1385  NZ  LYS A 170       7.674  16.609 -18.795  1.00 92.89           N  
ATOM   1386  N   ILE A 171       1.744  11.112 -16.624  1.00 93.19           N  
ATOM   1387  CA  ILE A 171       1.516   9.692 -16.382  1.00 93.19           C  
ATOM   1388  C   ILE A 171       0.284   9.228 -17.156  1.00 93.19           C  
ATOM   1389  CB  ILE A 171       1.346   9.395 -14.875  1.00 93.19           C  
ATOM   1390  O   ILE A 171      -0.754   9.894 -17.140  1.00 93.19           O  
ATOM   1391  CG1 ILE A 171       2.651   9.679 -14.124  1.00 93.19           C  
ATOM   1392  CG2 ILE A 171       0.892   7.948 -14.658  1.00 93.19           C  
ATOM   1393  CD1 ILE A 171       3.810   8.783 -14.536  1.00 93.19           C  
ATOM   1394  N   ASP A 172       0.400   8.138 -17.886  1.00 91.21           N  
ATOM   1395  CA  ASP A 172      -0.728   7.528 -18.582  1.00 91.21           C  
ATOM   1396  C   ASP A 172      -1.603   6.731 -17.618  1.00 91.21           C  
ATOM   1397  CB  ASP A 172      -0.236   6.625 -19.715  1.00 91.21           C  
ATOM   1398  O   ASP A 172      -1.128   5.797 -16.968  1.00 91.21           O  
ATOM   1399  CG  ASP A 172      -1.368   5.987 -20.500  1.00 91.21           C  
ATOM   1400  OD1 ASP A 172      -2.495   6.530 -20.496  1.00 91.21           O  
ATOM   1401  OD2 ASP A 172      -1.134   4.931 -21.126  1.00 91.21           O  
ATOM   1402  N   TRP A 173      -2.861   7.119 -17.496  1.00 92.38           N  
ATOM   1403  CA  TRP A 173      -3.751   6.330 -16.651  1.00 92.38           C  
ATOM   1404  C   TRP A 173      -5.048   6.001 -17.383  1.00 92.38           C  
ATOM   1405  CB  TRP A 173      -4.061   7.077 -15.350  1.00 92.38           C  
ATOM   1406  O   TRP A 173      -6.108   5.893 -16.763  1.00 92.38           O  
ATOM   1407  CG  TRP A 173      -4.580   8.468 -15.556  1.00 92.38           C  
ATOM   1408  CD1 TRP A 173      -5.830   8.828 -15.975  1.00 92.38           C  
ATOM   1409  CD2 TRP A 173      -3.858   9.687 -15.355  1.00 92.38           C  
ATOM   1410  CE2 TRP A 173      -4.734  10.749 -15.671  1.00 92.38           C  
ATOM   1411  CE3 TRP A 173      -2.554   9.985 -14.936  1.00 92.38           C  
ATOM   1412  NE1 TRP A 173      -5.930  10.198 -16.047  1.00 92.38           N  
ATOM   1413  CH2 TRP A 173      -3.067  12.352 -15.170  1.00 92.38           C  
ATOM   1414  CZ2 TRP A 173      -4.347  12.088 -15.582  1.00 92.38           C  
ATOM   1415  CZ3 TRP A 173      -2.171  11.319 -14.848  1.00 92.38           C  
ATOM   1416  N   SER A 174      -4.930   5.908 -18.703  1.00 95.33           N  
ATOM   1417  CA  SER A 174      -6.075   5.597 -19.553  1.00 95.33           C  
ATOM   1418  C   SER A 174      -6.670   4.237 -19.205  1.00 95.33           C  
ATOM   1419  CB  SER A 174      -5.671   5.624 -21.028  1.00 95.33           C  
ATOM   1420  O   SER A 174      -7.881   4.035 -19.319  1.00 95.33           O  
ATOM   1421  OG  SER A 174      -4.642   4.684 -21.284  1.00 95.33           O  
ATOM   1422  N   ASP A 175      -5.849   3.373 -18.754  1.00 95.64           N  
ATOM   1423  CA  ASP A 175      -6.328   2.050 -18.365  1.00 95.64           C  
ATOM   1424  C   ASP A 175      -7.308   2.141 -17.198  1.00 95.64           C  
ATOM   1425  CB  ASP A 175      -5.154   1.141 -17.997  1.00 95.64           C  
ATOM   1426  O   ASP A 175      -8.286   1.392 -17.141  1.00 95.64           O  
ATOM   1427  CG  ASP A 175      -4.277   1.720 -16.901  1.00 95.64           C  
ATOM   1428  OD1 ASP A 175      -3.964   2.929 -16.945  1.00 95.64           O  
ATOM   1429  OD2 ASP A 175      -3.893   0.960 -15.986  1.00 95.64           O  
ATOM   1430  N   LEU A 176      -7.083   3.020 -16.319  1.00 96.56           N  
ATOM   1431  CA  LEU A 176      -7.953   3.196 -15.161  1.00 96.56           C  
ATOM   1432  C   LEU A 176      -9.306   3.762 -15.579  1.00 96.56           C  
ATOM   1433  CB  LEU A 176      -7.296   4.119 -14.132  1.00 96.56           C  
ATOM   1434  O   LEU A 176     -10.346   3.330 -15.077  1.00 96.56           O  
ATOM   1435  CG  LEU A 176      -5.924   3.687 -13.611  1.00 96.56           C  
ATOM   1436  CD1 LEU A 176      -5.444   4.645 -12.526  1.00 96.56           C  
ATOM   1437  CD2 LEU A 176      -5.978   2.257 -13.084  1.00 96.56           C  
ATOM   1438  N   ASP A 177      -9.278   4.592 -16.592  1.00 96.57           N  
ATOM   1439  CA  ASP A 177     -10.506   5.198 -17.095  1.00 96.57           C  
ATOM   1440  C   ASP A 177     -11.346   4.181 -17.865  1.00 96.57           C  
ATOM   1441  CB  ASP A 177     -10.185   6.399 -17.989  1.00 96.57           C  
ATOM   1442  O   ASP A 177     -12.565   4.329 -17.973  1.00 96.57           O  
ATOM   1443  CG  ASP A 177      -9.716   7.612 -17.205  1.00 96.57           C  
ATOM   1444  OD1 ASP A 177     -10.031   7.720 -16.001  1.00 96.57           O  
ATOM   1445  OD2 ASP A 177      -9.027   8.470 -17.799  1.00 96.57           O  
ATOM   1446  N   ALA A 178     -10.665   3.247 -18.369  1.00 97.02           N  
ATOM   1447  CA  ALA A 178     -11.346   2.230 -19.167  1.00 97.02           C  
ATOM   1448  C   ALA A 178     -11.975   1.164 -18.275  1.00 97.02           C  
ATOM   1449  CB  ALA A 178     -10.373   1.589 -20.153  1.00 97.02           C  
ATOM   1450  O   ALA A 178     -12.803   0.372 -18.733  1.00 97.02           O  
ATOM   1451  N   ASP A 179     -11.602   1.147 -17.061  1.00 97.16           N  
ATOM   1452  CA  ASP A 179     -12.118   0.179 -16.098  1.00 97.16           C  
ATOM   1453  C   ASP A 179     -13.354   0.721 -15.383  1.00 97.16           C  
ATOM   1454  CB  ASP A 179     -11.039  -0.190 -15.077  1.00 97.16           C  
ATOM   1455  O   ASP A 179     -13.246   1.598 -14.524  1.00 97.16           O  
ATOM   1456  CG  ASP A 179     -11.427  -1.371 -14.205  1.00 97.16           C  
ATOM   1457  OD1 ASP A 179     -12.627  -1.529 -13.891  1.00 97.16           O  
ATOM   1458  OD2 ASP A 179     -10.525  -2.148 -13.826  1.00 97.16           O  
ATOM   1459  N   ALA A 180     -14.551   0.123 -15.673  1.00 97.63           N  
ATOM   1460  CA  ALA A 180     -15.830   0.635 -15.188  1.00 97.63           C  
ATOM   1461  C   ALA A 180     -15.907   0.566 -13.666  1.00 97.63           C  
ATOM   1462  CB  ALA A 180     -16.986  -0.143 -15.812  1.00 97.63           C  
ATOM   1463  O   ALA A 180     -16.472   1.455 -13.025  1.00 97.63           O  
ATOM   1464  N   LEU A 181     -15.319  -0.454 -13.124  1.00 97.68           N  
ATOM   1465  CA  LEU A 181     -15.344  -0.603 -11.673  1.00 97.68           C  
ATOM   1466  C   LEU A 181     -14.576   0.528 -10.997  1.00 97.68           C  
ATOM   1467  CB  LEU A 181     -14.754  -1.954 -11.262  1.00 97.68           C  
ATOM   1468  O   LEU A 181     -15.047   1.101 -10.011  1.00 97.68           O  
ATOM   1469  CG  LEU A 181     -15.626  -3.183 -11.523  1.00 97.68           C  
ATOM   1470  CD1 LEU A 181     -14.854  -4.459 -11.203  1.00 97.68           C  
ATOM   1471  CD2 LEU A 181     -16.911  -3.110 -10.706  1.00 97.68           C  
ATOM   1472  N   LEU A 182     -13.438   0.849 -11.548  1.00 98.17           N  
ATOM   1473  CA  LEU A 182     -12.604   1.883 -10.947  1.00 98.17           C  
ATOM   1474  C   LEU A 182     -13.221   3.264 -11.148  1.00 98.17           C  
ATOM   1475  CB  LEU A 182     -11.194   1.850 -11.542  1.00 98.17           C  
ATOM   1476  O   LEU A 182     -13.106   4.132 -10.280  1.00 98.17           O  
ATOM   1477  CG  LEU A 182     -10.393   0.567 -11.315  1.00 98.17           C  
ATOM   1478  CD1 LEU A 182      -8.954   0.751 -11.785  1.00 98.17           C  
ATOM   1479  CD2 LEU A 182     -10.433   0.164  -9.845  1.00 98.17           C  
ATOM   1480  N   VAL A 183     -13.818   3.417 -12.268  1.00 98.01           N  
ATOM   1481  CA  VAL A 183     -14.518   4.674 -12.512  1.00 98.01           C  
ATOM   1482  C   VAL A 183     -15.659   4.834 -11.510  1.00 98.01           C  
ATOM   1483  CB  VAL A 183     -15.062   4.750 -13.956  1.00 98.01           C  
ATOM   1484  O   VAL A 183     -15.873   5.923 -10.972  1.00 98.01           O  
ATOM   1485  CG1 VAL A 183     -15.996   5.948 -14.119  1.00 98.01           C  
ATOM   1486  CG2 VAL A 183     -13.910   4.826 -14.956  1.00 98.01           C  
ATOM   1487  N   PHE A 184     -16.346   3.736 -11.255  1.00 98.23           N  
ATOM   1488  CA  PHE A 184     -17.395   3.720 -10.242  1.00 98.23           C  
ATOM   1489  C   PHE A 184     -16.829   4.074  -8.872  1.00 98.23           C  
ATOM   1490  CB  PHE A 184     -18.074   2.348 -10.191  1.00 98.23           C  
ATOM   1491  O   PHE A 184     -17.378   4.924  -8.168  1.00 98.23           O  
ATOM   1492  CG  PHE A 184     -18.971   2.158  -8.998  1.00 98.23           C  
ATOM   1493  CD1 PHE A 184     -18.514   1.498  -7.864  1.00 98.23           C  
ATOM   1494  CD2 PHE A 184     -20.274   2.641  -9.011  1.00 98.23           C  
ATOM   1495  CE1 PHE A 184     -19.343   1.322  -6.758  1.00 98.23           C  
ATOM   1496  CE2 PHE A 184     -21.107   2.469  -7.909  1.00 98.23           C  
ATOM   1497  CZ  PHE A 184     -20.640   1.808  -6.785  1.00 98.23           C  
ATOM   1498  N   GLN A 185     -15.809   3.395  -8.505  1.00 98.35           N  
ATOM   1499  CA  GLN A 185     -15.204   3.660  -7.203  1.00 98.35           C  
ATOM   1500  C   GLN A 185     -14.812   5.129  -7.068  1.00 98.35           C  
ATOM   1501  CB  GLN A 185     -13.981   2.768  -6.988  1.00 98.35           C  
ATOM   1502  O   GLN A 185     -15.080   5.756  -6.041  1.00 98.35           O  
ATOM   1503  CG  GLN A 185     -13.359   2.901  -5.604  1.00 98.35           C  
ATOM   1504  CD  GLN A 185     -11.938   2.371  -5.546  1.00 98.35           C  
ATOM   1505  NE2 GLN A 185     -11.682   1.466  -4.608  1.00 98.35           N  
ATOM   1506  OE1 GLN A 185     -11.079   2.771  -6.338  1.00 98.35           O  
ATOM   1507  N   LYS A 186     -14.144   5.599  -8.049  1.00 97.99           N  
ATOM   1508  CA  LYS A 186     -13.702   6.990  -8.024  1.00 97.99           C  
ATOM   1509  C   LYS A 186     -14.885   7.941  -7.869  1.00 97.99           C  
ATOM   1510  CB  LYS A 186     -12.921   7.328  -9.295  1.00 97.99           C  
ATOM   1511  O   LYS A 186     -14.829   8.887  -7.081  1.00 97.99           O  
ATOM   1512  CG  LYS A 186     -12.381   8.750  -9.330  1.00 97.99           C  
ATOM   1513  CD  LYS A 186     -11.573   9.010 -10.596  1.00 97.99           C  
ATOM   1514  CE  LYS A 186     -11.060  10.443 -10.648  1.00 97.99           C  
ATOM   1515  NZ  LYS A 186     -10.325  10.722 -11.918  1.00 97.99           N  
ATOM   1516  N   ARG A 187     -15.902   7.725  -8.586  1.00 97.79           N  
ATOM   1517  CA  ARG A 187     -17.073   8.596  -8.602  1.00 97.79           C  
ATOM   1518  C   ARG A 187     -17.778   8.591  -7.250  1.00 97.79           C  
ATOM   1519  CB  ARG A 187     -18.046   8.167  -9.702  1.00 97.79           C  
ATOM   1520  O   ARG A 187     -18.250   9.631  -6.786  1.00 97.79           O  
ATOM   1521  CG  ARG A 187     -19.310   9.009  -9.769  1.00 97.79           C  
ATOM   1522  CD  ARG A 187     -20.113   8.724 -11.031  1.00 97.79           C  
ATOM   1523  NE  ARG A 187     -21.297   9.574 -11.121  1.00 97.79           N  
ATOM   1524  NH1 ARG A 187     -21.907   8.854 -13.229  1.00 97.79           N  
ATOM   1525  NH2 ARG A 187     -23.170  10.426 -12.140  1.00 97.79           N  
ATOM   1526  CZ  ARG A 187     -22.122   9.616 -12.163  1.00 97.79           C  
ATOM   1527  N   TYR A 188     -17.811   7.435  -6.585  1.00 98.04           N  
ATOM   1528  CA  TYR A 188     -18.602   7.305  -5.366  1.00 98.04           C  
ATOM   1529  C   TYR A 188     -17.703   7.112  -4.151  1.00 98.04           C  
ATOM   1530  CB  TYR A 188     -19.581   6.132  -5.483  1.00 98.04           C  
ATOM   1531  O   TYR A 188     -18.168   6.697  -3.087  1.00 98.04           O  
ATOM   1532  CG  TYR A 188     -20.687   6.363  -6.483  1.00 98.04           C  
ATOM   1533  CD1 TYR A 188     -21.762   7.197  -6.183  1.00 98.04           C  
ATOM   1534  CD2 TYR A 188     -20.662   5.747  -7.730  1.00 98.04           C  
ATOM   1535  CE1 TYR A 188     -22.785   7.411  -7.100  1.00 98.04           C  
ATOM   1536  CE2 TYR A 188     -21.679   5.954  -8.655  1.00 98.04           C  
ATOM   1537  OH  TYR A 188     -23.745   6.995  -9.245  1.00 98.04           O  
ATOM   1538  CZ  TYR A 188     -22.735   6.786  -8.332  1.00 98.04           C  
ATOM   1539  N   TYR A 189     -16.518   7.391  -4.295  1.00 97.49           N  
ATOM   1540  CA  TYR A 189     -15.529   7.129  -3.256  1.00 97.49           C  
ATOM   1541  C   TYR A 189     -15.918   7.809  -1.949  1.00 97.49           C  
ATOM   1542  CB  TYR A 189     -14.143   7.607  -3.701  1.00 97.49           C  
ATOM   1543  O   TYR A 189     -15.816   7.210  -0.876  1.00 97.49           O  
ATOM   1544  CG  TYR A 189     -13.047   7.294  -2.711  1.00 97.49           C  
ATOM   1545  CD1 TYR A 189     -12.590   8.261  -1.819  1.00 97.49           C  
ATOM   1546  CD2 TYR A 189     -12.465   6.031  -2.667  1.00 97.49           C  
ATOM   1547  CE1 TYR A 189     -11.579   7.979  -0.907  1.00 97.49           C  
ATOM   1548  CE2 TYR A 189     -11.454   5.737  -1.759  1.00 97.49           C  
ATOM   1549  OH  TYR A 189     -10.017   6.430   0.017  1.00 97.49           O  
ATOM   1550  CZ  TYR A 189     -11.018   6.716  -0.884  1.00 97.49           C  
ATOM   1551  N   ILE A 190     -16.413   9.019  -1.968  1.00 95.90           N  
ATOM   1552  CA  ILE A 190     -16.696   9.814  -0.779  1.00 95.90           C  
ATOM   1553  C   ILE A 190     -17.829   9.169   0.016  1.00 95.90           C  
ATOM   1554  CB  ILE A 190     -17.061  11.270  -1.146  1.00 95.90           C  
ATOM   1555  O   ILE A 190     -17.944   9.377   1.226  1.00 95.90           O  
ATOM   1556  CG1 ILE A 190     -17.012  12.163   0.100  1.00 95.90           C  
ATOM   1557  CG2 ILE A 190     -18.439  11.331  -1.810  1.00 95.90           C  
ATOM   1558  CD1 ILE A 190     -16.941  13.652  -0.209  1.00 95.90           C  
ATOM   1559  N   ILE A 191     -18.584   8.399  -0.680  1.00 97.69           N  
ATOM   1560  CA  ILE A 191     -19.660   7.677  -0.011  1.00 97.69           C  
ATOM   1561  C   ILE A 191     -19.174   6.289   0.399  1.00 97.69           C  
ATOM   1562  CB  ILE A 191     -20.910   7.562  -0.912  1.00 97.69           C  
ATOM   1563  O   ILE A 191     -19.376   5.865   1.539  1.00 97.69           O  
ATOM   1564  CG1 ILE A 191     -21.473   8.954  -1.223  1.00 97.69           C  
ATOM   1565  CG2 ILE A 191     -21.971   6.676  -0.254  1.00 97.69           C  
ATOM   1566  CD1 ILE A 191     -22.543   8.961  -2.306  1.00 97.69           C  
ATOM   1567  N   LEU A 192     -18.488   5.620  -0.434  1.00 98.02           N  
ATOM   1568  CA  LEU A 192     -18.040   4.250  -0.211  1.00 98.02           C  
ATOM   1569  C   LEU A 192     -17.052   4.183   0.949  1.00 98.02           C  
ATOM   1570  CB  LEU A 192     -17.395   3.684  -1.479  1.00 98.02           C  
ATOM   1571  O   LEU A 192     -17.152   3.300   1.804  1.00 98.02           O  
ATOM   1572  CG  LEU A 192     -18.334   3.415  -2.656  1.00 98.02           C  
ATOM   1573  CD1 LEU A 192     -17.533   3.055  -3.902  1.00 98.02           C  
ATOM   1574  CD2 LEU A 192     -19.320   2.304  -2.309  1.00 98.02           C  
ATOM   1575  N   MET A 193     -16.213   5.174   0.971  1.00 97.30           N  
ATOM   1576  CA  MET A 193     -15.114   5.156   1.932  1.00 97.30           C  
ATOM   1577  C   MET A 193     -15.643   5.165   3.363  1.00 97.30           C  
ATOM   1578  CB  MET A 193     -14.185   6.351   1.711  1.00 97.30           C  
ATOM   1579  O   MET A 193     -15.302   4.289   4.160  1.00 97.30           O  
ATOM   1580  CG  MET A 193     -13.011   6.402   2.675  1.00 97.30           C  
ATOM   1581  SD  MET A 193     -13.451   7.181   4.277  1.00 97.30           S  
ATOM   1582  CE  MET A 193     -13.846   8.861   3.718  1.00 97.30           C  
ATOM   1583  N   PRO A 194     -16.399   6.145   3.865  1.00 97.60           N  
ATOM   1584  CA  PRO A 194     -16.835   6.117   5.263  1.00 97.60           C  
ATOM   1585  C   PRO A 194     -17.675   4.885   5.594  1.00 97.60           C  
ATOM   1586  CB  PRO A 194     -17.665   7.396   5.400  1.00 97.60           C  
ATOM   1587  O   PRO A 194     -17.626   4.385   6.721  1.00 97.60           O  
ATOM   1588  CG  PRO A 194     -17.987   7.794   3.996  1.00 97.60           C  
ATOM   1589  CD  PRO A 194     -16.880   7.319   3.099  1.00 97.60           C  
ATOM   1590  N   VAL A 195     -18.402   4.367   4.610  1.00 98.42           N  
ATOM   1591  CA  VAL A 195     -19.261   3.207   4.828  1.00 98.42           C  
ATOM   1592  C   VAL A 195     -18.404   1.956   5.010  1.00 98.42           C  
ATOM   1593  CB  VAL A 195     -20.252   3.009   3.660  1.00 98.42           C  
ATOM   1594  O   VAL A 195     -18.575   1.215   5.980  1.00 98.42           O  
ATOM   1595  CG1 VAL A 195     -20.956   1.657   3.773  1.00 98.42           C  
ATOM   1596  CG2 VAL A 195     -21.273   4.145   3.628  1.00 98.42           C  
ATOM   1597  N   LEU A 196     -17.440   1.779   4.184  1.00 98.33           N  
ATOM   1598  CA  LEU A 196     -16.657   0.548   4.180  1.00 98.33           C  
ATOM   1599  C   LEU A 196     -15.553   0.603   5.231  1.00 98.33           C  
ATOM   1600  CB  LEU A 196     -16.049   0.305   2.796  1.00 98.33           C  
ATOM   1601  O   LEU A 196     -15.188  -0.424   5.808  1.00 98.33           O  
ATOM   1602  CG  LEU A 196     -17.027  -0.069   1.682  1.00 98.33           C  
ATOM   1603  CD1 LEU A 196     -16.292  -0.198   0.352  1.00 98.33           C  
ATOM   1604  CD2 LEU A 196     -17.757  -1.364   2.023  1.00 98.33           C  
ATOM   1605  N   CYS A 197     -15.040   1.786   5.487  1.00 97.84           N  
ATOM   1606  CA  CYS A 197     -13.879   1.898   6.363  1.00 97.84           C  
ATOM   1607  C   CYS A 197     -14.306   2.085   7.814  1.00 97.84           C  
ATOM   1608  CB  CYS A 197     -12.990   3.063   5.929  1.00 97.84           C  
ATOM   1609  O   CYS A 197     -13.648   1.587   8.729  1.00 97.84           O  
ATOM   1610  SG  CYS A 197     -11.491   3.244   6.920  1.00 97.84           S  
ATOM   1611  N   PHE A 198     -15.481   2.720   8.085  1.00 98.13           N  
ATOM   1612  CA  PHE A 198     -15.803   3.102   9.455  1.00 98.13           C  
ATOM   1613  C   PHE A 198     -17.162   2.549   9.866  1.00 98.13           C  
ATOM   1614  CB  PHE A 198     -15.788   4.626   9.607  1.00 98.13           C  
ATOM   1615  O   PHE A 198     -17.293   1.934  10.926  1.00 98.13           O  
ATOM   1616  CG  PHE A 198     -14.447   5.251   9.332  1.00 98.13           C  
ATOM   1617  CD1 PHE A 198     -13.426   5.179  10.272  1.00 98.13           C  
ATOM   1618  CD2 PHE A 198     -14.207   5.910   8.134  1.00 98.13           C  
ATOM   1619  CE1 PHE A 198     -12.183   5.756  10.020  1.00 98.13           C  
ATOM   1620  CE2 PHE A 198     -12.968   6.489   7.875  1.00 98.13           C  
ATOM   1621  CZ  PHE A 198     -11.958   6.412   8.820  1.00 98.13           C  
ATOM   1622  N   LEU A 199     -18.129   2.674   9.062  1.00 98.33           N  
ATOM   1623  CA  LEU A 199     -19.485   2.314   9.460  1.00 98.33           C  
ATOM   1624  C   LEU A 199     -19.636   0.801   9.570  1.00 98.33           C  
ATOM   1625  CB  LEU A 199     -20.502   2.868   8.458  1.00 98.33           C  
ATOM   1626  O   LEU A 199     -20.016   0.286  10.624  1.00 98.33           O  
ATOM   1627  CG  LEU A 199     -21.977   2.633   8.789  1.00 98.33           C  
ATOM   1628  CD1 LEU A 199     -22.327   3.269  10.130  1.00 98.33           C  
ATOM   1629  CD2 LEU A 199     -22.868   3.185   7.681  1.00 98.33           C  
ATOM   1630  N   ILE A 200     -19.324   0.088   8.508  1.00 98.46           N  
ATOM   1631  CA  ILE A 200     -19.536  -1.355   8.482  1.00 98.46           C  
ATOM   1632  C   ILE A 200     -18.612  -2.031   9.492  1.00 98.46           C  
ATOM   1633  CB  ILE A 200     -19.301  -1.935   7.069  1.00 98.46           C  
ATOM   1634  O   ILE A 200     -19.062  -2.832  10.315  1.00 98.46           O  
ATOM   1635  CG1 ILE A 200     -20.455  -1.552   6.136  1.00 98.46           C  
ATOM   1636  CG2 ILE A 200     -19.129  -3.456   7.131  1.00 98.46           C  
ATOM   1637  CD1 ILE A 200     -20.269  -2.018   4.698  1.00 98.46           C  
ATOM   1638  N   PRO A 201     -17.345  -1.650   9.476  1.00 98.52           N  
ATOM   1639  CA  PRO A 201     -16.457  -2.288  10.450  1.00 98.52           C  
ATOM   1640  C   PRO A 201     -16.911  -2.073  11.892  1.00 98.52           C  
ATOM   1641  CB  PRO A 201     -15.108  -1.610  10.195  1.00 98.52           C  
ATOM   1642  O   PRO A 201     -16.681  -2.929  12.750  1.00 98.52           O  
ATOM   1643  CG  PRO A 201     -15.113  -1.289   8.735  1.00 98.52           C  
ATOM   1644  CD  PRO A 201     -16.492  -0.837   8.350  1.00 98.52           C  
ATOM   1645  N   SER A 202     -17.525  -1.000  12.211  1.00 98.55           N  
ATOM   1646  CA  SER A 202     -18.019  -0.708  13.553  1.00 98.55           C  
ATOM   1647  C   SER A 202     -19.329  -1.437  13.831  1.00 98.55           C  
ATOM   1648  CB  SER A 202     -18.215   0.798  13.736  1.00 98.55           C  
ATOM   1649  O   SER A 202     -19.522  -1.985  14.919  1.00 98.55           O  
ATOM   1650  OG  SER A 202     -16.987   1.488  13.579  1.00 98.55           O  
ATOM   1651  N   ALA A 203     -20.199  -1.546  12.893  1.00 98.70           N  
ATOM   1652  CA  ALA A 203     -21.532  -2.123  13.045  1.00 98.70           C  
ATOM   1653  C   ALA A 203     -21.455  -3.632  13.261  1.00 98.70           C  
ATOM   1654  CB  ALA A 203     -22.391  -1.808  11.822  1.00 98.70           C  
ATOM   1655  O   ALA A 203     -22.221  -4.192  14.050  1.00 98.70           O  
ATOM   1656  N   VAL A 204     -20.557  -4.283  12.662  1.00 98.61           N  
ATOM   1657  CA  VAL A 204     -20.471  -5.740  12.666  1.00 98.61           C  
ATOM   1658  C   VAL A 204     -20.262  -6.242  14.093  1.00 98.61           C  
ATOM   1659  CB  VAL A 204     -19.332  -6.244  11.752  1.00 98.61           C  
ATOM   1660  O   VAL A 204     -21.012  -7.094  14.574  1.00 98.61           O  
ATOM   1661  CG1 VAL A 204     -19.026  -7.714  12.031  1.00 98.61           C  
ATOM   1662  CG2 VAL A 204     -19.698  -6.041  10.283  1.00 98.61           C  
ATOM   1663  N   PRO A 205     -19.269  -5.725  14.820  1.00 98.60           N  
ATOM   1664  CA  PRO A 205     -19.098  -6.218  16.189  1.00 98.60           C  
ATOM   1665  C   PRO A 205     -20.291  -5.897  17.085  1.00 98.60           C  
ATOM   1666  CB  PRO A 205     -17.840  -5.490  16.671  1.00 98.60           C  
ATOM   1667  O   PRO A 205     -20.659  -6.703  17.943  1.00 98.60           O  
ATOM   1668  CG  PRO A 205     -17.100  -5.138  15.422  1.00 98.60           C  
ATOM   1669  CD  PRO A 205     -18.100  -4.832  14.344  1.00 98.60           C  
ATOM   1670  N   VAL A 206     -20.937  -4.814  16.839  1.00 98.57           N  
ATOM   1671  CA  VAL A 206     -22.066  -4.392  17.662  1.00 98.57           C  
ATOM   1672  C   VAL A 206     -23.251  -5.327  17.435  1.00 98.57           C  
ATOM   1673  CB  VAL A 206     -22.473  -2.932  17.360  1.00 98.57           C  
ATOM   1674  O   VAL A 206     -23.845  -5.831  18.391  1.00 98.57           O  
ATOM   1675  CG1 VAL A 206     -23.779  -2.578  18.069  1.00 98.57           C  
ATOM   1676  CG2 VAL A 206     -21.360  -1.971  17.774  1.00 98.57           C  
ATOM   1677  N   TYR A 207     -23.476  -5.691  16.276  1.00 98.49           N  
ATOM   1678  CA  TYR A 207     -24.694  -6.422  15.943  1.00 98.49           C  
ATOM   1679  C   TYR A 207     -24.448  -7.926  15.954  1.00 98.49           C  
ATOM   1680  CB  TYR A 207     -25.222  -5.989  14.572  1.00 98.49           C  
ATOM   1681  O   TYR A 207     -25.374  -8.711  16.170  1.00 98.49           O  
ATOM   1682  CG  TYR A 207     -25.831  -4.608  14.564  1.00 98.49           C  
ATOM   1683  CD1 TYR A 207     -27.028  -4.349  15.229  1.00 98.49           C  
ATOM   1684  CD2 TYR A 207     -25.212  -3.560  13.892  1.00 98.49           C  
ATOM   1685  CE1 TYR A 207     -27.594  -3.078  15.223  1.00 98.49           C  
ATOM   1686  CE2 TYR A 207     -25.768  -2.285  13.880  1.00 98.49           C  
ATOM   1687  OH  TYR A 207     -27.513  -0.794  14.538  1.00 98.49           O  
ATOM   1688  CZ  TYR A 207     -26.957  -2.054  14.547  1.00 98.49           C  
ATOM   1689  N   LEU A 208     -23.282  -8.376  15.755  1.00 98.37           N  
ATOM   1690  CA  LEU A 208     -23.057  -9.811  15.619  1.00 98.37           C  
ATOM   1691  C   LEU A 208     -22.678 -10.431  16.960  1.00 98.37           C  
ATOM   1692  CB  LEU A 208     -21.960 -10.086  14.587  1.00 98.37           C  
ATOM   1693  O   LEU A 208     -23.064 -11.564  17.256  1.00 98.37           O  
ATOM   1694  CG  LEU A 208     -22.306  -9.777  13.130  1.00 98.37           C  
ATOM   1695  CD1 LEU A 208     -21.285 -10.417  12.195  1.00 98.37           C  
ATOM   1696  CD2 LEU A 208     -23.715 -10.259  12.801  1.00 98.37           C  
ATOM   1697  N   TRP A 209     -21.868  -9.687  17.774  1.00 98.32           N  
ATOM   1698  CA  TRP A 209     -21.548 -10.369  19.023  1.00 98.32           C  
ATOM   1699  C   TRP A 209     -21.714  -9.431  20.214  1.00 98.32           C  
ATOM   1700  CB  TRP A 209     -20.119 -10.919  18.986  1.00 98.32           C  
ATOM   1701  O   TRP A 209     -21.187  -9.694  21.297  1.00 98.32           O  
ATOM   1702  CG  TRP A 209     -19.081  -9.895  18.638  1.00 98.32           C  
ATOM   1703  CD1 TRP A 209     -18.395  -9.090  19.504  1.00 98.32           C  
ATOM   1704  CD2 TRP A 209     -18.616  -9.561  17.326  1.00 98.32           C  
ATOM   1705  CE2 TRP A 209     -17.646  -8.546  17.473  1.00 98.32           C  
ATOM   1706  CE3 TRP A 209     -18.926 -10.024  16.040  1.00 98.32           C  
ATOM   1707  NE1 TRP A 209     -17.529  -8.277  18.810  1.00 98.32           N  
ATOM   1708  CH2 TRP A 209     -17.303  -8.456  15.133  1.00 98.32           C  
ATOM   1709  CZ2 TRP A 209     -16.981  -7.985  16.379  1.00 98.32           C  
ATOM   1710  CZ3 TRP A 209     -18.264  -9.465  14.954  1.00 98.32           C  
ATOM   1711  N   GLY A 210     -22.441  -8.305  20.031  1.00 98.17           N  
ATOM   1712  CA  GLY A 210     -22.905  -7.444  21.107  1.00 98.17           C  
ATOM   1713  C   GLY A 210     -21.804  -6.585  21.701  1.00 98.17           C  
ATOM   1714  O   GLY A 210     -21.754  -6.385  22.916  1.00 98.17           O  
ATOM   1715  N   GLU A 211     -20.841  -6.058  20.935  1.00 98.42           N  
ATOM   1716  CA  GLU A 211     -19.815  -5.110  21.359  1.00 98.42           C  
ATOM   1717  C   GLU A 211     -20.386  -3.701  21.495  1.00 98.42           C  
ATOM   1718  CB  GLU A 211     -18.643  -5.110  20.374  1.00 98.42           C  
ATOM   1719  O   GLU A 211     -21.413  -3.382  20.892  1.00 98.42           O  
ATOM   1720  CG  GLU A 211     -17.436  -4.316  20.853  1.00 98.42           C  
ATOM   1721  CD  GLU A 211     -16.856  -4.838  22.158  1.00 98.42           C  
ATOM   1722  OE1 GLU A 211     -17.322  -4.417  23.241  1.00 98.42           O  
ATOM   1723  OE2 GLU A 211     -15.926  -5.674  22.097  1.00 98.42           O  
ATOM   1724  N   THR A 212     -19.769  -2.874  22.291  1.00 98.39           N  
ATOM   1725  CA  THR A 212     -20.212  -1.488  22.388  1.00 98.39           C  
ATOM   1726  C   THR A 212     -19.767  -0.692  21.165  1.00 98.39           C  
ATOM   1727  CB  THR A 212     -19.673  -0.817  23.665  1.00 98.39           C  
ATOM   1728  O   THR A 212     -18.758  -1.020  20.537  1.00 98.39           O  
ATOM   1729  CG2 THR A 212     -20.053  -1.614  24.908  1.00 98.39           C  
ATOM   1730  OG1 THR A 212     -18.245  -0.729  23.585  1.00 98.39           O  
ATOM   1731  N   TRP A 213     -20.485   0.374  20.897  1.00 98.37           N  
ATOM   1732  CA  TRP A 213     -20.135   1.220  19.761  1.00 98.37           C  
ATOM   1733  C   TRP A 213     -18.768   1.866  19.964  1.00 98.37           C  
ATOM   1734  CB  TRP A 213     -21.198   2.302  19.549  1.00 98.37           C  
ATOM   1735  O   TRP A 213     -17.994   2.007  19.014  1.00 98.37           O  
ATOM   1736  CG  TRP A 213     -22.426   1.817  18.839  1.00 98.37           C  
ATOM   1737  CD1 TRP A 213     -23.646   1.547  19.394  1.00 98.37           C  
ATOM   1738  CD2 TRP A 213     -22.551   1.541  17.441  1.00 98.37           C  
ATOM   1739  CE2 TRP A 213     -23.877   1.107  17.218  1.00 98.37           C  
ATOM   1740  CE3 TRP A 213     -21.671   1.619  16.354  1.00 98.37           C  
ATOM   1741  NE1 TRP A 213     -24.523   1.120  18.424  1.00 98.37           N  
ATOM   1742  CH2 TRP A 213     -23.461   0.837  14.903  1.00 98.37           C  
ATOM   1743  CZ2 TRP A 213     -24.343   0.752  15.949  1.00 98.37           C  
ATOM   1744  CZ3 TRP A 213     -22.136   1.265  15.093  1.00 98.37           C  
ATOM   1745  N   THR A 214     -18.501   2.212  21.173  1.00 98.11           N  
ATOM   1746  CA  THR A 214     -17.229   2.863  21.467  1.00 98.11           C  
ATOM   1747  C   THR A 214     -16.062   1.923  21.182  1.00 98.11           C  
ATOM   1748  CB  THR A 214     -17.167   3.333  22.932  1.00 98.11           C  
ATOM   1749  O   THR A 214     -15.103   2.302  20.506  1.00 98.11           O  
ATOM   1750  CG2 THR A 214     -15.851   4.044  23.226  1.00 98.11           C  
ATOM   1751  OG1 THR A 214     -18.252   4.236  23.184  1.00 98.11           O  
ATOM   1752  N   ASN A 215     -16.068   0.625  21.642  1.00 98.51           N  
ATOM   1753  CA  ASN A 215     -15.024  -0.356  21.366  1.00 98.51           C  
ATOM   1754  C   ASN A 215     -14.927  -0.666  19.875  1.00 98.51           C  
ATOM   1755  CB  ASN A 215     -15.270  -1.640  22.161  1.00 98.51           C  
ATOM   1756  O   ASN A 215     -13.833  -0.672  19.308  1.00 98.51           O  
ATOM   1757  CG  ASN A 215     -14.878  -1.508  23.619  1.00 98.51           C  
ATOM   1758  ND2 ASN A 215     -15.292  -2.472  24.434  1.00 98.51           N  
ATOM   1759  OD1 ASN A 215     -14.210  -0.548  24.011  1.00 98.51           O  
ATOM   1760  N   ALA A 216     -16.079  -0.825  19.285  1.00 98.50           N  
ATOM   1761  CA  ALA A 216     -16.127  -1.218  17.879  1.00 98.50           C  
ATOM   1762  C   ALA A 216     -15.557  -0.121  16.984  1.00 98.50           C  
ATOM   1763  CB  ALA A 216     -17.561  -1.545  17.467  1.00 98.50           C  
ATOM   1764  O   ALA A 216     -14.724  -0.391  16.116  1.00 98.50           O  
ATOM   1765  N   TYR A 217     -15.957   1.102  17.205  1.00 98.57           N  
ATOM   1766  CA  TYR A 217     -15.519   2.215  16.371  1.00 98.57           C  
ATOM   1767  C   TYR A 217     -14.027   2.471  16.543  1.00 98.57           C  
ATOM   1768  CB  TYR A 217     -16.308   3.484  16.710  1.00 98.57           C  
ATOM   1769  O   TYR A 217     -13.290   2.568  15.558  1.00 98.57           O  
ATOM   1770  CG  TYR A 217     -15.771   4.728  16.047  1.00 98.57           C  
ATOM   1771  CD1 TYR A 217     -15.036   5.665  16.771  1.00 98.57           C  
ATOM   1772  CD2 TYR A 217     -15.996   4.971  14.696  1.00 98.57           C  
ATOM   1773  CE1 TYR A 217     -14.541   6.815  16.164  1.00 98.57           C  
ATOM   1774  CE2 TYR A 217     -15.505   6.117  14.079  1.00 98.57           C  
ATOM   1775  OH  TYR A 217     -14.291   8.167  14.215  1.00 98.57           O  
ATOM   1776  CZ  TYR A 217     -14.780   7.031  14.820  1.00 98.57           C  
ATOM   1777  N   HIS A 218     -13.496   2.607  17.786  1.00 98.70           N  
ATOM   1778  CA  HIS A 218     -12.112   2.989  18.040  1.00 98.70           C  
ATOM   1779  C   HIS A 218     -11.154   1.854  17.692  1.00 98.70           C  
ATOM   1780  CB  HIS A 218     -11.929   3.401  19.502  1.00 98.70           C  
ATOM   1781  O   HIS A 218     -10.012   2.099  17.297  1.00 98.70           O  
ATOM   1782  CG  HIS A 218     -12.520   4.736  19.827  1.00 98.70           C  
ATOM   1783  CD2 HIS A 218     -11.954   5.963  19.906  1.00 98.70           C  
ATOM   1784  ND1 HIS A 218     -13.855   4.907  20.122  1.00 98.70           N  
ATOM   1785  CE1 HIS A 218     -14.085   6.186  20.369  1.00 98.70           C  
ATOM   1786  NE2 HIS A 218     -12.948   6.848  20.245  1.00 98.70           N  
ATOM   1787  N   ILE A 219     -11.628   0.574  17.692  1.00 98.66           N  
ATOM   1788  CA  ILE A 219     -10.734  -0.553  17.447  1.00 98.66           C  
ATOM   1789  C   ILE A 219     -10.896  -1.035  16.007  1.00 98.66           C  
ATOM   1790  CB  ILE A 219     -11.001  -1.712  18.434  1.00 98.66           C  
ATOM   1791  O   ILE A 219      -9.955  -0.964  15.213  1.00 98.66           O  
ATOM   1792  CG1 ILE A 219     -10.706  -1.268  19.871  1.00 98.66           C  
ATOM   1793  CG2 ILE A 219     -10.170  -2.942  18.059  1.00 98.66           C  
ATOM   1794  CD1 ILE A 219     -11.141  -2.271  20.930  1.00 98.66           C  
ATOM   1795  N   ALA A 220     -12.076  -1.447  15.616  1.00 98.37           N  
ATOM   1796  CA  ALA A 220     -12.298  -2.081  14.318  1.00 98.37           C  
ATOM   1797  C   ALA A 220     -12.215  -1.059  13.188  1.00 98.37           C  
ATOM   1798  CB  ALA A 220     -13.651  -2.787  14.295  1.00 98.37           C  
ATOM   1799  O   ALA A 220     -11.885  -1.407  12.051  1.00 98.37           O  
ATOM   1800  N   ALA A 221     -12.477   0.181  13.451  1.00 98.25           N  
ATOM   1801  CA  ALA A 221     -12.479   1.202  12.406  1.00 98.25           C  
ATOM   1802  C   ALA A 221     -11.219   2.060  12.476  1.00 98.25           C  
ATOM   1803  CB  ALA A 221     -13.724   2.079  12.521  1.00 98.25           C  
ATOM   1804  O   ALA A 221     -10.363   1.989  11.592  1.00 98.25           O  
ATOM   1805  N   VAL A 222     -10.932   2.698  13.582  1.00 98.50           N  
ATOM   1806  CA  VAL A 222      -9.923   3.752  13.633  1.00 98.50           C  
ATOM   1807  C   VAL A 222      -8.546   3.137  13.874  1.00 98.50           C  
ATOM   1808  CB  VAL A 222     -10.243   4.791  14.730  1.00 98.50           C  
ATOM   1809  O   VAL A 222      -7.606   3.389  13.117  1.00 98.50           O  
ATOM   1810  CG1 VAL A 222      -9.116   5.816  14.848  1.00 98.50           C  
ATOM   1811  CG2 VAL A 222     -11.572   5.485  14.436  1.00 98.50           C  
ATOM   1812  N   LEU A 223      -8.392   2.344  15.009  1.00 98.68           N  
ATOM   1813  CA  LEU A 223      -7.095   1.741  15.298  1.00 98.68           C  
ATOM   1814  C   LEU A 223      -6.607   0.909  14.117  1.00 98.68           C  
ATOM   1815  CB  LEU A 223      -7.177   0.869  16.553  1.00 98.68           C  
ATOM   1816  O   LEU A 223      -5.462   1.050  13.683  1.00 98.68           O  
ATOM   1817  CG  LEU A 223      -5.924   0.064  16.902  1.00 98.68           C  
ATOM   1818  CD1 LEU A 223      -4.739   0.998  17.125  1.00 98.68           C  
ATOM   1819  CD2 LEU A 223      -6.169  -0.800  18.134  1.00 98.68           C  
ATOM   1820  N   ARG A 224      -7.509   0.048  13.560  1.00 98.38           N  
ATOM   1821  CA  ARG A 224      -7.185  -0.780  12.403  1.00 98.38           C  
ATOM   1822  C   ARG A 224      -6.721   0.077  11.230  1.00 98.38           C  
ATOM   1823  CB  ARG A 224      -8.393  -1.624  11.990  1.00 98.38           C  
ATOM   1824  O   ARG A 224      -5.723  -0.240  10.579  1.00 98.38           O  
ATOM   1825  CG  ARG A 224      -8.159  -2.467  10.747  1.00 98.38           C  
ATOM   1826  CD  ARG A 224      -8.481  -1.696   9.474  1.00 98.38           C  
ATOM   1827  NE  ARG A 224      -9.858  -1.210   9.472  1.00 98.38           N  
ATOM   1828  NH1 ARG A 224     -10.578  -2.639   7.805  1.00 98.38           N  
ATOM   1829  NH2 ARG A 224     -12.041  -1.155   8.761  1.00 98.38           N  
ATOM   1830  CZ  ARG A 224     -10.822  -1.669   8.679  1.00 98.38           C  
ATOM   1831  N   GLN A 225      -7.456   1.089  10.933  1.00 98.17           N  
ATOM   1832  CA  GLN A 225      -7.123   1.964   9.814  1.00 98.17           C  
ATOM   1833  C   GLN A 225      -5.760   2.619  10.015  1.00 98.17           C  
ATOM   1834  CB  GLN A 225      -8.199   3.036   9.631  1.00 98.17           C  
ATOM   1835  O   GLN A 225      -4.949   2.675   9.088  1.00 98.17           O  
ATOM   1836  CG  GLN A 225      -7.833   4.107   8.612  1.00 98.17           C  
ATOM   1837  CD  GLN A 225      -7.672   3.552   7.209  1.00 98.17           C  
ATOM   1838  NE2 GLN A 225      -6.851   4.214   6.401  1.00 98.17           N  
ATOM   1839  OE1 GLN A 225      -8.280   2.537   6.855  1.00 98.17           O  
ATOM   1840  N   VAL A 226      -5.463   3.162  11.172  1.00 98.38           N  
ATOM   1841  CA  VAL A 226      -4.212   3.853  11.466  1.00 98.38           C  
ATOM   1842  C   VAL A 226      -3.044   2.874  11.365  1.00 98.38           C  
ATOM   1843  CB  VAL A 226      -4.239   4.507  12.866  1.00 98.38           C  
ATOM   1844  O   VAL A 226      -2.005   3.196  10.785  1.00 98.38           O  
ATOM   1845  CG1 VAL A 226      -2.833   4.920  13.297  1.00 98.38           C  
ATOM   1846  CG2 VAL A 226      -5.179   5.711  12.873  1.00 98.38           C  
ATOM   1847  N   VAL A 227      -3.238   1.723  11.926  1.00 98.32           N  
ATOM   1848  CA  VAL A 227      -2.188   0.712  11.847  1.00 98.32           C  
ATOM   1849  C   VAL A 227      -1.939   0.340  10.387  1.00 98.32           C  
ATOM   1850  CB  VAL A 227      -2.551  -0.548  12.664  1.00 98.32           C  
ATOM   1851  O   VAL A 227      -0.789   0.251   9.950  1.00 98.32           O  
ATOM   1852  CG1 VAL A 227      -1.588  -1.691  12.350  1.00 98.32           C  
ATOM   1853  CG2 VAL A 227      -2.544  -0.234  14.159  1.00 98.32           C  
ATOM   1854  N   THR A 228      -2.991   0.095   9.642  1.00 97.95           N  
ATOM   1855  CA  THR A 228      -2.873  -0.204   8.219  1.00 97.95           C  
ATOM   1856  C   THR A 228      -2.099   0.895   7.497  1.00 97.95           C  
ATOM   1857  CB  THR A 228      -4.258  -0.373   7.568  1.00 97.95           C  
ATOM   1858  O   THR A 228      -1.202   0.609   6.701  1.00 97.95           O  
ATOM   1859  CG2 THR A 228      -4.134  -0.630   6.070  1.00 97.95           C  
ATOM   1860  OG1 THR A 228      -4.935  -1.479   8.177  1.00 97.95           O  
ATOM   1861  N   LEU A 229      -2.386   2.142   7.792  1.00 97.74           N  
ATOM   1862  CA  LEU A 229      -1.725   3.284   7.170  1.00 97.74           C  
ATOM   1863  C   LEU A 229      -0.232   3.282   7.479  1.00 97.74           C  
ATOM   1864  CB  LEU A 229      -2.355   4.594   7.647  1.00 97.74           C  
ATOM   1865  O   LEU A 229       0.594   3.425   6.574  1.00 97.74           O  
ATOM   1866  CG  LEU A 229      -1.718   5.883   7.125  1.00 97.74           C  
ATOM   1867  CD1 LEU A 229      -1.804   5.938   5.603  1.00 97.74           C  
ATOM   1868  CD2 LEU A 229      -2.390   7.102   7.747  1.00 97.74           C  
ATOM   1869  N   HIS A 230       0.160   3.100   8.698  1.00 97.95           N  
ATOM   1870  CA  HIS A 230       1.567   3.110   9.083  1.00 97.95           C  
ATOM   1871  C   HIS A 230       2.322   1.952   8.440  1.00 97.95           C  
ATOM   1872  CB  HIS A 230       1.706   3.047  10.605  1.00 97.95           C  
ATOM   1873  O   HIS A 230       3.479   2.104   8.041  1.00 97.95           O  
ATOM   1874  CG  HIS A 230       1.584   4.378  11.275  1.00 97.95           C  
ATOM   1875  CD2 HIS A 230       0.533   4.973  11.886  1.00 97.95           C  
ATOM   1876  ND1 HIS A 230       2.635   5.266  11.362  1.00 97.95           N  
ATOM   1877  CE1 HIS A 230       2.233   6.352  12.001  1.00 97.95           C  
ATOM   1878  NE2 HIS A 230       0.962   6.200  12.330  1.00 97.95           N  
ATOM   1879  N   MET A 231       1.660   0.851   8.363  1.00 96.67           N  
ATOM   1880  CA  MET A 231       2.325  -0.285   7.731  1.00 96.67           C  
ATOM   1881  C   MET A 231       2.600  -0.004   6.258  1.00 96.67           C  
ATOM   1882  CB  MET A 231       1.479  -1.552   7.873  1.00 96.67           C  
ATOM   1883  O   MET A 231       3.662  -0.358   5.742  1.00 96.67           O  
ATOM   1884  CG  MET A 231       1.325  -2.029   9.308  1.00 96.67           C  
ATOM   1885  SD  MET A 231       2.940  -2.312  10.132  1.00 96.67           S  
ATOM   1886  CE  MET A 231       2.853  -1.065  11.446  1.00 96.67           C  
ATOM   1887  N   THR A 232       1.717   0.653   5.585  1.00 95.85           N  
ATOM   1888  CA  THR A 232       1.945   1.063   4.204  1.00 95.85           C  
ATOM   1889  C   THR A 232       3.052   2.110   4.125  1.00 95.85           C  
ATOM   1890  CB  THR A 232       0.659   1.623   3.568  1.00 95.85           C  
ATOM   1891  O   THR A 232       3.930   2.029   3.263  1.00 95.85           O  
ATOM   1892  CG2 THR A 232       0.895   2.032   2.118  1.00 95.85           C  
ATOM   1893  OG1 THR A 232      -0.364   0.620   3.609  1.00 95.85           O  
ATOM   1894  N   LEU A 233       3.100   2.999   5.025  1.00 96.92           N  
ATOM   1895  CA  LEU A 233       4.041   4.114   5.014  1.00 96.92           C  
ATOM   1896  C   LEU A 233       5.461   3.629   5.286  1.00 96.92           C  
ATOM   1897  CB  LEU A 233       3.640   5.164   6.052  1.00 96.92           C  
ATOM   1898  O   LEU A 233       6.422   4.164   4.728  1.00 96.92           O  
ATOM   1899  CG  LEU A 233       2.318   5.893   5.804  1.00 96.92           C  
ATOM   1900  CD1 LEU A 233       2.065   6.922   6.901  1.00 96.92           C  
ATOM   1901  CD2 LEU A 233       2.323   6.557   4.432  1.00 96.92           C  
ATOM   1902  N   ILE A 234       5.568   2.633   6.090  1.00 96.27           N  
ATOM   1903  CA  ILE A 234       6.909   2.171   6.434  1.00 96.27           C  
ATOM   1904  C   ILE A 234       7.596   1.610   5.192  1.00 96.27           C  
ATOM   1905  CB  ILE A 234       6.869   1.105   7.552  1.00 96.27           C  
ATOM   1906  O   ILE A 234       8.827   1.599   5.107  1.00 96.27           O  
ATOM   1907  CG1 ILE A 234       6.123  -0.145   7.072  1.00 96.27           C  
ATOM   1908  CG2 ILE A 234       6.224   1.675   8.819  1.00 96.27           C  
ATOM   1909  CD1 ILE A 234       6.187  -1.315   8.044  1.00 96.27           C  
ATOM   1910  N   THR A 235       6.794   1.091   4.218  1.00 93.98           N  
ATOM   1911  CA  THR A 235       7.394   0.600   2.982  1.00 93.98           C  
ATOM   1912  C   THR A 235       8.155   1.715   2.270  1.00 93.98           C  
ATOM   1913  CB  THR A 235       6.327   0.018   2.036  1.00 93.98           C  
ATOM   1914  O   THR A 235       9.274   1.505   1.796  1.00 93.98           O  
ATOM   1915  CG2 THR A 235       6.963  -0.538   0.766  1.00 93.98           C  
ATOM   1916  OG1 THR A 235       5.626  -1.036   2.707  1.00 93.98           O  
ATOM   1917  N   ASN A 236       7.580   2.864   2.353  1.00 91.81           N  
ATOM   1918  CA  ASN A 236       8.232   4.006   1.720  1.00 91.81           C  
ATOM   1919  C   ASN A 236       9.341   4.576   2.598  1.00 91.81           C  
ATOM   1920  CB  ASN A 236       7.207   5.092   1.386  1.00 91.81           C  
ATOM   1921  O   ASN A 236      10.438   4.860   2.114  1.00 91.81           O  
ATOM   1922  CG  ASN A 236       6.264   4.683   0.271  1.00 91.81           C  
ATOM   1923  ND2 ASN A 236       4.977   4.954   0.453  1.00 91.81           N  
ATOM   1924  OD1 ASN A 236       6.690   4.127  -0.745  1.00 91.81           O  
ATOM   1925  N   SER A 237       9.133   4.646   3.751  1.00 95.25           N  
ATOM   1926  CA  SER A 237      10.080   5.305   4.644  1.00 95.25           C  
ATOM   1927  C   SER A 237      11.268   4.400   4.955  1.00 95.25           C  
ATOM   1928  CB  SER A 237       9.392   5.723   5.944  1.00 95.25           C  
ATOM   1929  O   SER A 237      12.406   4.719   4.605  1.00 95.25           O  
ATOM   1930  OG  SER A 237       8.745   4.616   6.548  1.00 95.25           O  
ATOM   1931  N   ILE A 238      11.012   3.198   5.391  1.00 95.88           N  
ATOM   1932  CA  ILE A 238      12.085   2.308   5.819  1.00 95.88           C  
ATOM   1933  C   ILE A 238      12.792   1.726   4.597  1.00 95.88           C  
ATOM   1934  CB  ILE A 238      11.552   1.172   6.721  1.00 95.88           C  
ATOM   1935  O   ILE A 238      14.024   1.699   4.540  1.00 95.88           O  
ATOM   1936  CG1 ILE A 238      11.096   1.733   8.073  1.00 95.88           C  
ATOM   1937  CG2 ILE A 238      12.616   0.087   6.909  1.00 95.88           C  
ATOM   1938  CD1 ILE A 238      10.555   0.679   9.030  1.00 95.88           C  
ATOM   1939  N   THR A 239      12.077   1.303   3.565  1.00 94.53           N  
ATOM   1940  CA  THR A 239      12.678   0.603   2.436  1.00 94.53           C  
ATOM   1941  C   THR A 239      13.347   1.588   1.482  1.00 94.53           C  
ATOM   1942  CB  THR A 239      11.630  -0.226   1.670  1.00 94.53           C  
ATOM   1943  O   THR A 239      14.162   1.195   0.645  1.00 94.53           O  
ATOM   1944  CG2 THR A 239      11.051  -1.329   2.550  1.00 94.53           C  
ATOM   1945  OG1 THR A 239      10.568   0.635   1.242  1.00 94.53           O  
ATOM   1946  N   HIS A 240      13.153   2.857   1.594  1.00 95.47           N  
ATOM   1947  CA  HIS A 240      13.802   3.861   0.759  1.00 95.47           C  
ATOM   1948  C   HIS A 240      14.861   4.630   1.543  1.00 95.47           C  
ATOM   1949  CB  HIS A 240      12.767   4.831   0.185  1.00 95.47           C  
ATOM   1950  O   HIS A 240      15.541   5.497   0.991  1.00 95.47           O  
ATOM   1951  CG  HIS A 240      12.050   4.301  -1.015  1.00 95.47           C  
ATOM   1952  CD2 HIS A 240      11.010   3.441  -1.121  1.00 95.47           C  
ATOM   1953  ND1 HIS A 240      12.392   4.654  -2.303  1.00 95.47           N  
ATOM   1954  CE1 HIS A 240      11.590   4.033  -3.151  1.00 95.47           C  
ATOM   1955  NE2 HIS A 240      10.742   3.290  -2.460  1.00 95.47           N  
ATOM   1956  N   TRP A 241      14.945   4.318   2.696  1.00 94.84           N  
ATOM   1957  CA  TRP A 241      15.904   5.072   3.495  1.00 94.84           C  
ATOM   1958  C   TRP A 241      17.317   4.911   2.945  1.00 94.84           C  
ATOM   1959  CB  TRP A 241      15.858   4.621   4.958  1.00 94.84           C  
ATOM   1960  O   TRP A 241      17.759   3.793   2.669  1.00 94.84           O  
ATOM   1961  CG  TRP A 241      16.583   5.535   5.900  1.00 94.84           C  
ATOM   1962  CD1 TRP A 241      17.691   5.240   6.645  1.00 94.84           C  
ATOM   1963  CD2 TRP A 241      16.247   6.893   6.200  1.00 94.84           C  
ATOM   1964  CE2 TRP A 241      17.196   7.361   7.137  1.00 94.84           C  
ATOM   1965  CE3 TRP A 241      15.236   7.761   5.768  1.00 94.84           C  
ATOM   1966  NE1 TRP A 241      18.064   6.334   7.391  1.00 94.84           N  
ATOM   1967  CH2 TRP A 241      16.162   9.488   7.209  1.00 94.84           C  
ATOM   1968  CZ2 TRP A 241      17.162   8.660   7.648  1.00 94.84           C  
ATOM   1969  CZ3 TRP A 241      15.204   9.054   6.278  1.00 94.84           C  
ATOM   1970  N   PRO A 242      18.144   6.066   2.764  1.00 88.48           N  
ATOM   1971  CA  PRO A 242      19.366   6.102   1.957  1.00 88.48           C  
ATOM   1972  C   PRO A 242      20.584   5.569   2.708  1.00 88.48           C  
ATOM   1973  CB  PRO A 242      19.532   7.590   1.635  1.00 88.48           C  
ATOM   1974  O   PRO A 242      21.681   5.505   2.146  1.00 88.48           O  
ATOM   1975  CG  PRO A 242      18.867   8.303   2.768  1.00 88.48           C  
ATOM   1976  CD  PRO A 242      17.731   7.455   3.263  1.00 88.48           C  
ATOM   1977  N   ASP A 243      20.378   4.899   3.772  1.00 86.63           N  
ATOM   1978  CA  ASP A 243      21.538   4.429   4.523  1.00 86.63           C  
ATOM   1979  C   ASP A 243      22.319   3.384   3.729  1.00 86.63           C  
ATOM   1980  CB  ASP A 243      21.107   3.852   5.872  1.00 86.63           C  
ATOM   1981  O   ASP A 243      21.729   2.575   3.010  1.00 86.63           O  
ATOM   1982  CG  ASP A 243      20.651   4.916   6.854  1.00 86.63           C  
ATOM   1983  OD1 ASP A 243      20.854   6.120   6.587  1.00 86.63           O  
ATOM   1984  OD2 ASP A 243      20.085   4.548   7.906  1.00 86.63           O  
ATOM   1985  N   THR A 244      23.626   3.272   3.982  1.00 78.84           N  
ATOM   1986  CA  THR A 244      24.550   2.459   3.199  1.00 78.84           C  
ATOM   1987  C   THR A 244      24.538   1.011   3.681  1.00 78.84           C  
ATOM   1988  CB  THR A 244      25.984   3.015   3.273  1.00 78.84           C  
ATOM   1989  O   THR A 244      24.912   0.101   2.938  1.00 78.84           O  
ATOM   1990  CG2 THR A 244      26.083   4.375   2.588  1.00 78.84           C  
ATOM   1991  OG1 THR A 244      26.366   3.156   4.647  1.00 78.84           O  
ATOM   1992  N   TRP A 245      24.008   0.708   4.906  1.00 83.39           N  
ATOM   1993  CA  TRP A 245      24.078  -0.663   5.401  1.00 83.39           C  
ATOM   1994  C   TRP A 245      22.873  -1.472   4.933  1.00 83.39           C  
ATOM   1995  CB  TRP A 245      24.158  -0.680   6.930  1.00 83.39           C  
ATOM   1996  O   TRP A 245      22.773  -2.669   5.216  1.00 83.39           O  
ATOM   1997  CG  TRP A 245      23.135   0.185   7.603  1.00 83.39           C  
ATOM   1998  CD1 TRP A 245      23.230   1.524   7.862  1.00 83.39           C  
ATOM   1999  CD2 TRP A 245      21.862  -0.232   8.107  1.00 83.39           C  
ATOM   2000  CE2 TRP A 245      21.237   0.908   8.659  1.00 83.39           C  
ATOM   2001  CE3 TRP A 245      21.189  -1.460   8.145  1.00 83.39           C  
ATOM   2002  NE1 TRP A 245      22.092   1.965   8.497  1.00 83.39           N  
ATOM   2003  CH2 TRP A 245      19.332  -0.358   9.267  1.00 83.39           C  
ATOM   2004  CZ2 TRP A 245      19.969   0.856   9.243  1.00 83.39           C  
ATOM   2005  CZ3 TRP A 245      19.927  -1.510   8.726  1.00 83.39           C  
ATOM   2006  N   ARG A 246      22.041  -0.968   4.192  1.00 88.22           N  
ATOM   2007  CA  ARG A 246      20.865  -1.672   3.691  1.00 88.22           C  
ATOM   2008  C   ARG A 246      21.214  -2.521   2.473  1.00 88.22           C  
ATOM   2009  CB  ARG A 246      19.754  -0.682   3.338  1.00 88.22           C  
ATOM   2010  O   ARG A 246      22.195  -2.247   1.779  1.00 88.22           O  
ATOM   2011  CG  ARG A 246      19.176   0.049   4.540  1.00 88.22           C  
ATOM   2012  CD  ARG A 246      17.934   0.848   4.171  1.00 88.22           C  
ATOM   2013  NE  ARG A 246      17.319   1.461   5.345  1.00 88.22           N  
ATOM   2014  NH1 ARG A 246      15.625  -0.098   5.528  1.00 88.22           N  
ATOM   2015  NH2 ARG A 246      15.761   1.634   7.023  1.00 88.22           N  
ATOM   2016  CZ  ARG A 246      16.236   0.998   5.963  1.00 88.22           C  
ATOM   2017  N   LYS A 247      20.414  -3.597   2.294  1.00 90.90           N  
ATOM   2018  CA  LYS A 247      20.716  -4.585   1.262  1.00 90.90           C  
ATOM   2019  C   LYS A 247      20.026  -4.234  -0.053  1.00 90.90           C  
ATOM   2020  CB  LYS A 247      20.296  -5.983   1.717  1.00 90.90           C  
ATOM   2021  O   LYS A 247      18.801  -4.100  -0.101  1.00 90.90           O  
ATOM   2022  CG  LYS A 247      21.052  -6.490   2.936  1.00 90.90           C  
ATOM   2023  CD  LYS A 247      20.582  -7.880   3.348  1.00 90.90           C  
ATOM   2024  CE  LYS A 247      21.308  -8.371   4.593  1.00 90.90           C  
ATOM   2025  NZ  LYS A 247      20.811  -9.709   5.032  1.00 90.90           N  
ATOM   2026  N   ARG A 248      20.775  -4.072  -1.093  1.00 94.09           N  
ATOM   2027  CA  ARG A 248      20.319  -3.809  -2.454  1.00 94.09           C  
ATOM   2028  C   ARG A 248      20.924  -4.806  -3.437  1.00 94.09           C  
ATOM   2029  CB  ARG A 248      20.671  -2.380  -2.873  1.00 94.09           C  
ATOM   2030  O   ARG A 248      21.786  -4.447  -4.241  1.00 94.09           O  
ATOM   2031  CG  ARG A 248      20.059  -1.309  -1.985  1.00 94.09           C  
ATOM   2032  CD  ARG A 248      20.501   0.088  -2.399  1.00 94.09           C  
ATOM   2033  NE  ARG A 248      19.924   1.114  -1.535  1.00 94.09           N  
ATOM   2034  NH1 ARG A 248      21.745   1.235  -0.118  1.00 94.09           N  
ATOM   2035  NH2 ARG A 248      19.913   2.564   0.246  1.00 94.09           N  
ATOM   2036  CZ  ARG A 248      20.528   1.636  -0.471  1.00 94.09           C  
ATOM   2037  N   PRO A 249      20.480  -6.000  -3.344  1.00 92.50           N  
ATOM   2038  CA  PRO A 249      21.093  -7.104  -4.086  1.00 92.50           C  
ATOM   2039  C   PRO A 249      20.959  -6.945  -5.599  1.00 92.50           C  
ATOM   2040  CB  PRO A 249      20.321  -8.331  -3.595  1.00 92.50           C  
ATOM   2041  O   PRO A 249      21.761  -7.499  -6.355  1.00 92.50           O  
ATOM   2042  CG  PRO A 249      19.039  -7.784  -3.055  1.00 92.50           C  
ATOM   2043  CD  PRO A 249      19.290  -6.394  -2.544  1.00 92.50           C  
ATOM   2044  N   TYR A 250      20.026  -6.088  -6.067  1.00 93.84           N  
ATOM   2045  CA  TYR A 250      19.717  -6.073  -7.492  1.00 93.84           C  
ATOM   2046  C   TYR A 250      20.202  -4.782  -8.141  1.00 93.84           C  
ATOM   2047  CB  TYR A 250      18.210  -6.236  -7.718  1.00 93.84           C  
ATOM   2048  O   TYR A 250      20.640  -4.787  -9.295  1.00 93.84           O  
ATOM   2049  CG  TYR A 250      17.627  -7.461  -7.057  1.00 93.84           C  
ATOM   2050  CD1 TYR A 250      17.672  -8.704  -7.686  1.00 93.84           C  
ATOM   2051  CD2 TYR A 250      17.029  -7.379  -5.804  1.00 93.84           C  
ATOM   2052  CE1 TYR A 250      17.134  -9.835  -7.082  1.00 93.84           C  
ATOM   2053  CE2 TYR A 250      16.488  -8.504  -5.191  1.00 93.84           C  
ATOM   2054  OH  TYR A 250      16.011 -10.843  -5.234  1.00 93.84           O  
ATOM   2055  CZ  TYR A 250      16.545  -9.726  -5.836  1.00 93.84           C  
ATOM   2056  N   ASP A 251      20.085  -3.640  -7.424  1.00 95.50           N  
ATOM   2057  CA  ASP A 251      20.599  -2.374  -7.937  1.00 95.50           C  
ATOM   2058  C   ASP A 251      21.056  -1.465  -6.798  1.00 95.50           C  
ATOM   2059  CB  ASP A 251      19.538  -1.666  -8.782  1.00 95.50           C  
ATOM   2060  O   ASP A 251      20.229  -0.891  -6.085  1.00 95.50           O  
ATOM   2061  CG  ASP A 251      20.089  -0.479  -9.552  1.00 95.50           C  
ATOM   2062  OD1 ASP A 251      21.171   0.034  -9.192  1.00 95.50           O  
ATOM   2063  OD2 ASP A 251      19.434  -0.050 -10.527  1.00 95.50           O  
ATOM   2064  N   LYS A 252      22.359  -1.200  -6.689  1.00 94.79           N  
ATOM   2065  CA  LYS A 252      22.957  -0.439  -5.596  1.00 94.79           C  
ATOM   2066  C   LYS A 252      22.815   1.062  -5.828  1.00 94.79           C  
ATOM   2067  CB  LYS A 252      24.432  -0.806  -5.430  1.00 94.79           C  
ATOM   2068  O   LYS A 252      23.035   1.861  -4.915  1.00 94.79           O  
ATOM   2069  CG  LYS A 252      25.289  -0.490  -6.647  1.00 94.79           C  
ATOM   2070  CD  LYS A 252      26.737  -0.913  -6.437  1.00 94.79           C  
ATOM   2071  CE  LYS A 252      27.583  -0.651  -7.676  1.00 94.79           C  
ATOM   2072  NZ  LYS A 252      28.984  -1.140  -7.504  1.00 94.79           N  
ATOM   2073  N   ASN A 253      22.389   1.429  -7.060  1.00 94.56           N  
ATOM   2074  CA  ASN A 253      22.355   2.837  -7.439  1.00 94.56           C  
ATOM   2075  C   ASN A 253      21.001   3.469  -7.130  1.00 94.56           C  
ATOM   2076  CB  ASN A 253      22.691   3.002  -8.923  1.00 94.56           C  
ATOM   2077  O   ASN A 253      20.802   4.663  -7.358  1.00 94.56           O  
ATOM   2078  CG  ASN A 253      24.087   2.519  -9.263  1.00 94.56           C  
ATOM   2079  ND2 ASN A 253      24.198   1.716 -10.315  1.00 94.56           N  
ATOM   2080  OD1 ASN A 253      25.059   2.863  -8.585  1.00 94.56           O  
ATOM   2081  N   ILE A 254      20.049   2.727  -6.613  1.00 94.62           N  
ATOM   2082  CA  ILE A 254      18.758   3.270  -6.204  1.00 94.62           C  
ATOM   2083  C   ILE A 254      18.585   3.107  -4.696  1.00 94.62           C  
ATOM   2084  CB  ILE A 254      17.594   2.587  -6.955  1.00 94.62           C  
ATOM   2085  O   ILE A 254      19.277   2.302  -4.068  1.00 94.62           O  
ATOM   2086  CG1 ILE A 254      17.590   1.080  -6.676  1.00 94.62           C  
ATOM   2087  CG2 ILE A 254      17.683   2.866  -8.458  1.00 94.62           C  
ATOM   2088  CD1 ILE A 254      16.433   0.333  -7.326  1.00 94.62           C  
ATOM   2089  N   PHE A 255      17.581   3.844  -4.101  1.00 95.10           N  
ATOM   2090  CA  PHE A 255      17.460   3.882  -2.649  1.00 95.10           C  
ATOM   2091  C   PHE A 255      16.693   2.668  -2.137  1.00 95.10           C  
ATOM   2092  CB  PHE A 255      16.764   5.170  -2.199  1.00 95.10           C  
ATOM   2093  O   PHE A 255      16.973   2.164  -1.048  1.00 95.10           O  
ATOM   2094  CG  PHE A 255      17.665   6.375  -2.190  1.00 95.10           C  
ATOM   2095  CD1 PHE A 255      18.977   6.283  -2.639  1.00 95.10           C  
ATOM   2096  CD2 PHE A 255      17.200   7.601  -1.731  1.00 95.10           C  
ATOM   2097  CE1 PHE A 255      19.814   7.397  -2.631  1.00 95.10           C  
ATOM   2098  CE2 PHE A 255      18.030   8.719  -1.720  1.00 95.10           C  
ATOM   2099  CZ  PHE A 255      19.337   8.614  -2.170  1.00 95.10           C  
ATOM   2100  N   PRO A 256      15.647   2.193  -2.904  1.00 95.58           N  
ATOM   2101  CA  PRO A 256      14.874   1.061  -2.387  1.00 95.58           C  
ATOM   2102  C   PRO A 256      15.756  -0.115  -1.973  1.00 95.58           C  
ATOM   2103  CB  PRO A 256      13.975   0.680  -3.566  1.00 95.58           C  
ATOM   2104  O   PRO A 256      16.686  -0.479  -2.696  1.00 95.58           O  
ATOM   2105  CG  PRO A 256      13.845   1.935  -4.368  1.00 95.58           C  
ATOM   2106  CD  PRO A 256      15.154   2.669  -4.320  1.00 95.58           C  
ATOM   2107  N   SER A 257      15.398  -0.675  -0.844  1.00 95.05           N  
ATOM   2108  CA  SER A 257      16.194  -1.765  -0.289  1.00 95.05           C  
ATOM   2109  C   SER A 257      15.304  -2.873   0.264  1.00 95.05           C  
ATOM   2110  CB  SER A 257      17.120  -1.246   0.813  1.00 95.05           C  
ATOM   2111  O   SER A 257      14.111  -2.662   0.493  1.00 95.05           O  
ATOM   2112  OG  SER A 257      16.371  -0.656   1.862  1.00 95.05           O  
ATOM   2113  N   GLU A 258      15.930  -4.077   0.455  1.00 93.27           N  
ATOM   2114  CA  GLU A 258      15.209  -5.203   1.042  1.00 93.27           C  
ATOM   2115  C   GLU A 258      15.073  -5.043   2.553  1.00 93.27           C  
ATOM   2116  CB  GLU A 258      15.913  -6.522   0.714  1.00 93.27           C  
ATOM   2117  O   GLU A 258      15.992  -4.560   3.217  1.00 93.27           O  
ATOM   2118  CG  GLU A 258      16.145  -6.742  -0.774  1.00 93.27           C  
ATOM   2119  CD  GLU A 258      14.857  -6.909  -1.564  1.00 93.27           C  
ATOM   2120  OE1 GLU A 258      14.892  -6.810  -2.812  1.00 93.27           O  
ATOM   2121  OE2 GLU A 258      13.803  -7.140  -0.930  1.00 93.27           O  
ATOM   2122  N   ASN A 259      13.889  -5.392   3.070  1.00 92.88           N  
ATOM   2123  CA  ASN A 259      13.642  -5.384   4.508  1.00 92.88           C  
ATOM   2124  C   ASN A 259      12.638  -6.460   4.911  1.00 92.88           C  
ATOM   2125  CB  ASN A 259      13.155  -4.006   4.961  1.00 92.88           C  
ATOM   2126  O   ASN A 259      11.455  -6.366   4.579  1.00 92.88           O  
ATOM   2127  CG  ASN A 259      13.105  -3.872   6.470  1.00 92.88           C  
ATOM   2128  ND2 ASN A 259      13.977  -3.035   7.020  1.00 92.88           N  
ATOM   2129  OD1 ASN A 259      12.291  -4.516   7.137  1.00 92.88           O  
ATOM   2130  N   PHE A 260      13.144  -7.412   5.684  1.00 90.78           N  
ATOM   2131  CA  PHE A 260      12.367  -8.584   6.070  1.00 90.78           C  
ATOM   2132  C   PHE A 260      11.176  -8.184   6.933  1.00 90.78           C  
ATOM   2133  CB  PHE A 260      13.246  -9.589   6.821  1.00 90.78           C  
ATOM   2134  O   PHE A 260      10.059  -8.660   6.718  1.00 90.78           O  
ATOM   2135  CG  PHE A 260      12.476 -10.725   7.440  1.00 90.78           C  
ATOM   2136  CD1 PHE A 260      12.255 -10.767   8.811  1.00 90.78           C  
ATOM   2137  CD2 PHE A 260      11.973 -11.750   6.650  1.00 90.78           C  
ATOM   2138  CE1 PHE A 260      11.543 -11.816   9.387  1.00 90.78           C  
ATOM   2139  CE2 PHE A 260      11.261 -12.803   7.218  1.00 90.78           C  
ATOM   2140  CZ  PHE A 260      11.048 -12.834   8.587  1.00 90.78           C  
ATOM   2141  N   MET A 261      11.389  -7.330   7.941  1.00 92.01           N  
ATOM   2142  CA  MET A 261      10.327  -6.927   8.858  1.00 92.01           C  
ATOM   2143  C   MET A 261       9.202  -6.219   8.110  1.00 92.01           C  
ATOM   2144  CB  MET A 261      10.880  -6.015   9.955  1.00 92.01           C  
ATOM   2145  O   MET A 261       8.024  -6.457   8.383  1.00 92.01           O  
ATOM   2146  CG  MET A 261      11.809  -6.721  10.929  1.00 92.01           C  
ATOM   2147  SD  MET A 261      10.994  -8.125  11.784  1.00 92.01           S  
ATOM   2148  CE  MET A 261      12.451  -9.091  12.273  1.00 92.01           C  
ATOM   2149  N   VAL A 262       9.618  -5.420   7.151  1.00 93.85           N  
ATOM   2150  CA  VAL A 262       8.615  -4.725   6.351  1.00 93.85           C  
ATOM   2151  C   VAL A 262       7.807  -5.737   5.541  1.00 93.85           C  
ATOM   2152  CB  VAL A 262       9.261  -3.684   5.411  1.00 93.85           C  
ATOM   2153  O   VAL A 262       6.585  -5.617   5.428  1.00 93.85           O  
ATOM   2154  CG1 VAL A 262       8.231  -3.134   4.426  1.00 93.85           C  
ATOM   2155  CG2 VAL A 262       9.888  -2.551   6.221  1.00 93.85           C  
ATOM   2156  N   SER A 263       8.428  -6.719   5.014  1.00 92.60           N  
ATOM   2157  CA  SER A 263       7.735  -7.762   4.266  1.00 92.60           C  
ATOM   2158  C   SER A 263       6.712  -8.482   5.138  1.00 92.60           C  
ATOM   2159  CB  SER A 263       8.736  -8.771   3.701  1.00 92.60           C  
ATOM   2160  O   SER A 263       5.581  -8.721   4.709  1.00 92.60           O  
ATOM   2161  OG  SER A 263       8.072  -9.767   2.941  1.00 92.60           O  
ATOM   2162  N   LEU A 264       7.028  -8.772   6.378  1.00 91.21           N  
ATOM   2163  CA  LEU A 264       6.157  -9.473   7.314  1.00 91.21           C  
ATOM   2164  C   LEU A 264       4.932  -8.630   7.654  1.00 91.21           C  
ATOM   2165  CB  LEU A 264       6.919  -9.827   8.595  1.00 91.21           C  
ATOM   2166  O   LEU A 264       3.808  -9.136   7.664  1.00 91.21           O  
ATOM   2167  CG  LEU A 264       6.123 -10.559   9.676  1.00 91.21           C  
ATOM   2168  CD1 LEU A 264       5.656 -11.917   9.163  1.00 91.21           C  
ATOM   2169  CD2 LEU A 264       6.962 -10.720  10.940  1.00 91.21           C  
ATOM   2170  N   LEU A 265       5.059  -7.342   7.810  1.00 92.67           N  
ATOM   2171  CA  LEU A 265       4.007  -6.452   8.289  1.00 92.67           C  
ATOM   2172  C   LEU A 265       3.123  -5.986   7.138  1.00 92.67           C  
ATOM   2173  CB  LEU A 265       4.613  -5.243   9.006  1.00 92.67           C  
ATOM   2174  O   LEU A 265       1.979  -5.580   7.353  1.00 92.67           O  
ATOM   2175  CG  LEU A 265       5.322  -5.525  10.332  1.00 92.67           C  
ATOM   2176  CD1 LEU A 265       6.100  -4.295  10.789  1.00 92.67           C  
ATOM   2177  CD2 LEU A 265       4.316  -5.953  11.395  1.00 92.67           C  
ATOM   2178  N   THR A 266       3.660  -6.130   5.834  1.00 93.92           N  
ATOM   2179  CA  THR A 266       2.926  -5.600   4.691  1.00 93.92           C  
ATOM   2180  C   THR A 266       2.541  -6.720   3.729  1.00 93.92           C  
ATOM   2181  CB  THR A 266       3.750  -4.537   3.941  1.00 93.92           C  
ATOM   2182  O   THR A 266       2.330  -6.478   2.539  1.00 93.92           O  
ATOM   2183  CG2 THR A 266       4.059  -3.345   4.841  1.00 93.92           C  
ATOM   2184  OG1 THR A 266       4.983  -5.120   3.500  1.00 93.92           O  
ATOM   2185  N   LEU A 267       2.617  -7.914   4.146  1.00 94.15           N  
ATOM   2186  CA  LEU A 267       2.209  -9.109   3.416  1.00 94.15           C  
ATOM   2187  C   LEU A 267       3.058  -9.297   2.163  1.00 94.15           C  
ATOM   2188  CB  LEU A 267       0.728  -9.026   3.036  1.00 94.15           C  
ATOM   2189  O   LEU A 267       2.533  -9.629   1.097  1.00 94.15           O  
ATOM   2190  CG  LEU A 267      -0.260  -8.870   4.193  1.00 94.15           C  
ATOM   2191  CD1 LEU A 267      -1.694  -8.921   3.675  1.00 94.15           C  
ATOM   2192  CD2 LEU A 267      -0.028  -9.948   5.245  1.00 94.15           C  
ATOM   2193  N   GLY A 268       4.390  -8.785   2.185  1.00 92.12           N  
ATOM   2194  CA  GLY A 268       5.289  -9.171   1.109  1.00 92.12           C  
ATOM   2195  C   GLY A 268       5.851  -7.985   0.347  1.00 92.12           C  
ATOM   2196  O   GLY A 268       6.419  -8.149  -0.735  1.00 92.12           O  
ATOM   2197  N   GLU A 269       5.745  -6.769   0.915  1.00 92.86           N  
ATOM   2198  CA  GLU A 269       6.155  -5.566   0.198  1.00 92.86           C  
ATOM   2199  C   GLU A 269       7.568  -5.143   0.591  1.00 92.86           C  
ATOM   2200  CB  GLU A 269       5.172  -4.422   0.460  1.00 92.86           C  
ATOM   2201  O   GLU A 269       8.022  -4.058   0.223  1.00 92.86           O  
ATOM   2202  CG  GLU A 269       3.809  -4.622  -0.188  1.00 92.86           C  
ATOM   2203  CD  GLU A 269       3.860  -4.611  -1.707  1.00 92.86           C  
ATOM   2204  OE1 GLU A 269       3.287  -5.526  -2.341  1.00 92.86           O  
ATOM   2205  OE2 GLU A 269       4.479  -3.680  -2.269  1.00 92.86           O  
ATOM   2206  N   GLY A 270       8.275  -5.994   1.335  1.00 92.30           N  
ATOM   2207  CA  GLY A 270       9.565  -5.607   1.884  1.00 92.30           C  
ATOM   2208  C   GLY A 270      10.728  -5.947   0.972  1.00 92.30           C  
ATOM   2209  O   GLY A 270      11.859  -5.520   1.214  1.00 92.30           O  
ATOM   2210  N   TRP A 271      10.456  -6.669  -0.101  1.00 93.14           N  
ATOM   2211  CA  TRP A 271      11.479  -6.938  -1.106  1.00 93.14           C  
ATOM   2212  C   TRP A 271      11.514  -5.833  -2.157  1.00 93.14           C  
ATOM   2213  CB  TRP A 271      11.231  -8.291  -1.778  1.00 93.14           C  
ATOM   2214  O   TRP A 271      11.265  -6.084  -3.339  1.00 93.14           O  
ATOM   2215  CG  TRP A 271      10.955  -9.407  -0.815  1.00 93.14           C  
ATOM   2216  CD1 TRP A 271       9.802 -10.134  -0.705  1.00 93.14           C  
ATOM   2217  CD2 TRP A 271      11.849  -9.920   0.176  1.00 93.14           C  
ATOM   2218  CE2 TRP A 271      11.172 -10.959   0.853  1.00 93.14           C  
ATOM   2219  CE3 TRP A 271      13.160  -9.603   0.559  1.00 93.14           C  
ATOM   2220  NE1 TRP A 271       9.926 -11.069   0.296  1.00 93.14           N  
ATOM   2221  CH2 TRP A 271      13.045 -11.352   2.246  1.00 93.14           C  
ATOM   2222  CZ2 TRP A 271      11.762 -11.683   1.891  1.00 93.14           C  
ATOM   2223  CZ3 TRP A 271      13.745 -10.325   1.593  1.00 93.14           C  
ATOM   2224  N   HIS A 272      11.829  -4.690  -1.687  1.00 94.49           N  
ATOM   2225  CA  HIS A 272      11.525  -3.437  -2.369  1.00 94.49           C  
ATOM   2226  C   HIS A 272      12.587  -3.108  -3.414  1.00 94.49           C  
ATOM   2227  CB  HIS A 272      11.407  -2.293  -1.361  1.00 94.49           C  
ATOM   2228  O   HIS A 272      12.287  -2.486  -4.435  1.00 94.49           O  
ATOM   2229  CG  HIS A 272      10.558  -1.158  -1.839  1.00 94.49           C  
ATOM   2230  CD2 HIS A 272      10.844   0.154  -2.012  1.00 94.49           C  
ATOM   2231  ND1 HIS A 272       9.238  -1.317  -2.199  1.00 94.49           N  
ATOM   2232  CE1 HIS A 272       8.746  -0.148  -2.575  1.00 94.49           C  
ATOM   2233  NE2 HIS A 272       9.700   0.761  -2.471  1.00 94.49           N  
ATOM   2234  N   ASN A 273      13.932  -3.520  -3.213  1.00 95.58           N  
ATOM   2235  CA  ASN A 273      14.941  -3.346  -4.252  1.00 95.58           C  
ATOM   2236  C   ASN A 273      14.588  -4.128  -5.514  1.00 95.58           C  
ATOM   2237  CB  ASN A 273      16.320  -3.764  -3.737  1.00 95.58           C  
ATOM   2238  O   ASN A 273      14.637  -3.586  -6.619  1.00 95.58           O  
ATOM   2239  CG  ASN A 273      17.427  -3.478  -4.733  1.00 95.58           C  
ATOM   2240  ND2 ASN A 273      17.610  -2.206  -5.067  1.00 95.58           N  
ATOM   2241  OD1 ASN A 273      18.110  -4.393  -5.199  1.00 95.58           O  
ATOM   2242  N   PHE A 274      14.164  -5.381  -5.241  1.00 94.73           N  
ATOM   2243  CA  PHE A 274      13.713  -6.203  -6.358  1.00 94.73           C  
ATOM   2244  C   PHE A 274      12.519  -5.561  -7.055  1.00 94.73           C  
ATOM   2245  CB  PHE A 274      13.346  -7.611  -5.879  1.00 94.73           C  
ATOM   2246  O   PHE A 274      12.509  -5.421  -8.279  1.00 94.73           O  
ATOM   2247  CG  PHE A 274      12.905  -8.532  -6.984  1.00 94.73           C  
ATOM   2248  CD1 PHE A 274      11.580  -8.556  -7.401  1.00 94.73           C  
ATOM   2249  CD2 PHE A 274      13.816  -9.376  -7.606  1.00 94.73           C  
ATOM   2250  CE1 PHE A 274      11.168  -9.408  -8.423  1.00 94.73           C  
ATOM   2251  CE2 PHE A 274      13.413 -10.230  -8.628  1.00 94.73           C  
ATOM   2252  CZ  PHE A 274      12.088 -10.245  -9.034  1.00 94.73           C  
ATOM   2253  N   HIS A 275      11.621  -5.100  -6.328  1.00 95.94           N  
ATOM   2254  CA  HIS A 275      10.378  -4.563  -6.871  1.00 95.94           C  
ATOM   2255  C   HIS A 275      10.641  -3.337  -7.740  1.00 95.94           C  
ATOM   2256  CB  HIS A 275       9.410  -4.207  -5.741  1.00 95.94           C  
ATOM   2257  O   HIS A 275      10.030  -3.180  -8.799  1.00 95.94           O  
ATOM   2258  CG  HIS A 275       8.213  -3.435  -6.197  1.00 95.94           C  
ATOM   2259  CD2 HIS A 275       7.777  -2.196  -5.869  1.00 95.94           C  
ATOM   2260  ND1 HIS A 275       7.304  -3.937  -7.102  1.00 95.94           N  
ATOM   2261  CE1 HIS A 275       6.357  -3.038  -7.313  1.00 95.94           C  
ATOM   2262  NE2 HIS A 275       6.621  -1.972  -6.576  1.00 95.94           N  
ATOM   2263  N   HIS A 276      11.541  -2.482  -7.325  1.00 96.58           N  
ATOM   2264  CA  HIS A 276      11.833  -1.282  -8.101  1.00 96.58           C  
ATOM   2265  C   HIS A 276      12.628  -1.618  -9.358  1.00 96.58           C  
ATOM   2266  CB  HIS A 276      12.600  -0.268  -7.250  1.00 96.58           C  
ATOM   2267  O   HIS A 276      12.552  -0.900 -10.357  1.00 96.58           O  
ATOM   2268  CG  HIS A 276      11.716   0.633  -6.448  1.00 96.58           C  
ATOM   2269  CD2 HIS A 276      11.048   0.422  -5.290  1.00 96.58           C  
ATOM   2270  ND1 HIS A 276      11.435   1.928  -6.825  1.00 96.58           N  
ATOM   2271  CE1 HIS A 276      10.631   2.477  -5.929  1.00 96.58           C  
ATOM   2272  NE2 HIS A 276      10.380   1.583  -4.988  1.00 96.58           N  
ATOM   2273  N   VAL A 277      13.319  -2.710  -9.314  1.00 96.58           N  
ATOM   2274  CA  VAL A 277      14.089  -3.139 -10.477  1.00 96.58           C  
ATOM   2275  C   VAL A 277      13.175  -3.859 -11.466  1.00 96.58           C  
ATOM   2276  CB  VAL A 277      15.265  -4.056 -10.073  1.00 96.58           C  
ATOM   2277  O   VAL A 277      13.256  -3.631 -12.675  1.00 96.58           O  
ATOM   2278  CG1 VAL A 277      15.962  -4.617 -11.311  1.00 96.58           C  
ATOM   2279  CG2 VAL A 277      16.257  -3.296  -9.195  1.00 96.58           C  
ATOM   2280  N   PHE A 278      12.226  -4.644 -10.976  1.00 96.16           N  
ATOM   2281  CA  PHE A 278      11.295  -5.404 -11.802  1.00 96.16           C  
ATOM   2282  C   PHE A 278       9.859  -5.179 -11.346  1.00 96.16           C  
ATOM   2283  CB  PHE A 278      11.632  -6.898 -11.757  1.00 96.16           C  
ATOM   2284  O   PHE A 278       9.217  -6.092 -10.822  1.00 96.16           O  
ATOM   2285  CG  PHE A 278      13.078  -7.203 -12.038  1.00 96.16           C  
ATOM   2286  CD1 PHE A 278      13.589  -7.092 -13.326  1.00 96.16           C  
ATOM   2287  CD2 PHE A 278      13.928  -7.601 -11.015  1.00 96.16           C  
ATOM   2288  CE1 PHE A 278      14.927  -7.374 -13.590  1.00 96.16           C  
ATOM   2289  CE2 PHE A 278      15.267  -7.884 -11.270  1.00 96.16           C  
ATOM   2290  CZ  PHE A 278      15.764  -7.771 -12.558  1.00 96.16           C  
ATOM   2291  N   PRO A 279       9.298  -3.960 -11.572  1.00 95.97           N  
ATOM   2292  CA  PRO A 279       7.989  -3.605 -11.020  1.00 95.97           C  
ATOM   2293  C   PRO A 279       6.861  -4.475 -11.571  1.00 95.97           C  
ATOM   2294  CB  PRO A 279       7.810  -2.146 -11.446  1.00 95.97           C  
ATOM   2295  O   PRO A 279       5.842  -4.668 -10.903  1.00 95.97           O  
ATOM   2296  CG  PRO A 279       8.777  -1.955 -12.570  1.00 95.97           C  
ATOM   2297  CD  PRO A 279       9.953  -2.862 -12.347  1.00 95.97           C  
ATOM   2298  N   TRP A 280       7.032  -5.059 -12.742  1.00 95.16           N  
ATOM   2299  CA  TRP A 280       5.956  -5.791 -13.403  1.00 95.16           C  
ATOM   2300  C   TRP A 280       5.917  -7.242 -12.934  1.00 95.16           C  
ATOM   2301  CB  TRP A 280       6.124  -5.738 -14.924  1.00 95.16           C  
ATOM   2302  O   TRP A 280       5.071  -8.022 -13.378  1.00 95.16           O  
ATOM   2303  CG  TRP A 280       7.527  -5.984 -15.391  1.00 95.16           C  
ATOM   2304  CD1 TRP A 280       8.462  -5.043 -15.722  1.00 95.16           C  
ATOM   2305  CD2 TRP A 280       8.152  -7.256 -15.583  1.00 95.16           C  
ATOM   2306  CE2 TRP A 280       9.469  -7.012 -16.032  1.00 95.16           C  
ATOM   2307  CE3 TRP A 280       7.727  -8.581 -15.418  1.00 95.16           C  
ATOM   2308  NE1 TRP A 280       9.632  -5.655 -16.109  1.00 95.16           N  
ATOM   2309  CH2 TRP A 280       9.923  -9.332 -16.148  1.00 95.16           C  
ATOM   2310  CZ2 TRP A 280      10.365  -8.045 -16.318  1.00 95.16           C  
ATOM   2311  CZ3 TRP A 280       8.620  -9.608 -15.703  1.00 95.16           C  
ATOM   2312  N   ASP A 281       6.816  -7.658 -12.097  1.00 94.90           N  
ATOM   2313  CA  ASP A 281       6.792  -8.994 -11.509  1.00 94.90           C  
ATOM   2314  C   ASP A 281       5.667  -9.124 -10.485  1.00 94.90           C  
ATOM   2315  CB  ASP A 281       8.138  -9.317 -10.856  1.00 94.90           C  
ATOM   2316  O   ASP A 281       5.603  -8.353  -9.525  1.00 94.90           O  
ATOM   2317  CG  ASP A 281       8.232 -10.753 -10.372  1.00 94.90           C  
ATOM   2318  OD1 ASP A 281       7.707 -11.065  -9.281  1.00 94.90           O  
ATOM   2319  OD2 ASP A 281       8.840 -11.580 -11.086  1.00 94.90           O  
ATOM   2320  N   TYR A 282       4.820 -10.133 -10.630  1.00 95.31           N  
ATOM   2321  CA  TYR A 282       3.636 -10.214  -9.781  1.00 95.31           C  
ATOM   2322  C   TYR A 282       4.006 -10.653  -8.370  1.00 95.31           C  
ATOM   2323  CB  TYR A 282       2.611 -11.183 -10.378  1.00 95.31           C  
ATOM   2324  O   TYR A 282       3.252 -10.419  -7.422  1.00 95.31           O  
ATOM   2325  CG  TYR A 282       2.901 -12.633 -10.079  1.00 95.31           C  
ATOM   2326  CD1 TYR A 282       3.821 -13.351 -10.840  1.00 95.31           C  
ATOM   2327  CD2 TYR A 282       2.256 -13.289  -9.037  1.00 95.31           C  
ATOM   2328  CE1 TYR A 282       4.091 -14.689 -10.569  1.00 95.31           C  
ATOM   2329  CE2 TYR A 282       2.517 -14.626  -8.757  1.00 95.31           C  
ATOM   2330  OH  TYR A 282       3.697 -16.641  -9.254  1.00 95.31           O  
ATOM   2331  CZ  TYR A 282       3.435 -15.317  -9.527  1.00 95.31           C  
ATOM   2332  N   LYS A 283       5.155 -11.219  -8.197  1.00 92.61           N  
ATOM   2333  CA  LYS A 283       5.584 -11.715  -6.893  1.00 92.61           C  
ATOM   2334  C   LYS A 283       6.224 -10.603  -6.065  1.00 92.61           C  
ATOM   2335  CB  LYS A 283       6.565 -12.877  -7.056  1.00 92.61           C  
ATOM   2336  O   LYS A 283       6.232 -10.665  -4.834  1.00 92.61           O  
ATOM   2337  CG  LYS A 283       5.979 -14.086  -7.771  1.00 92.61           C  
ATOM   2338  CD  LYS A 283       7.033 -15.159  -8.009  1.00 92.61           C  
ATOM   2339  CE  LYS A 283       6.517 -16.255  -8.932  1.00 92.61           C  
ATOM   2340  NZ  LYS A 283       7.558 -17.294  -9.194  1.00 92.61           N  
ATOM   2341  N   THR A 284       6.761  -9.599  -6.840  1.00 90.78           N  
ATOM   2342  CA  THR A 284       7.527  -8.519  -6.227  1.00 90.78           C  
ATOM   2343  C   THR A 284       8.709  -9.075  -5.438  1.00 90.78           C  
ATOM   2344  CB  THR A 284       6.644  -7.664  -5.300  1.00 90.78           C  
ATOM   2345  O   THR A 284       9.186  -8.440  -4.495  1.00 90.78           O  
ATOM   2346  CG2 THR A 284       5.431  -7.117  -6.046  1.00 90.78           C  
ATOM   2347  OG1 THR A 284       6.194  -8.468  -4.203  1.00 90.78           O  
ATOM   2348  N   ALA A 285       9.042 -10.298  -5.724  1.00 87.08           N  
ATOM   2349  CA  ALA A 285      10.144 -11.019  -5.091  1.00 87.08           C  
ATOM   2350  C   ALA A 285      10.738 -12.056  -6.040  1.00 87.08           C  
ATOM   2351  CB  ALA A 285       9.672 -11.689  -3.803  1.00 87.08           C  
ATOM   2352  O   ALA A 285      10.093 -12.460  -7.010  1.00 87.08           O  
ATOM   2353  N   GLU A 286      12.075 -12.391  -6.164  1.00 75.70           N  
ATOM   2354  CA  GLU A 286      12.971 -13.247  -6.934  1.00 75.70           C  
ATOM   2355  C   GLU A 286      12.584 -14.717  -6.795  1.00 75.70           C  
ATOM   2356  CB  GLU A 286      14.423 -13.041  -6.494  1.00 75.70           C  
ATOM   2357  O   GLU A 286      12.493 -15.437  -7.792  1.00 75.70           O  
ATOM   2358  CG  GLU A 286      15.432 -13.833  -7.314  1.00 75.70           C  
ATOM   2359  CD  GLU A 286      16.852 -13.726  -6.781  1.00 75.70           C  
ATOM   2360  OE1 GLU A 286      17.787 -14.237  -7.440  1.00 75.70           O  
ATOM   2361  OE2 GLU A 286      17.031 -13.128  -5.697  1.00 75.70           O  
ATOM   2362  N   ILE A 287      12.046 -15.521  -6.326  1.00 53.62           N  
ATOM   2363  CA  ILE A 287      11.576 -16.897  -6.444  1.00 53.62           C  
ATOM   2364  C   ILE A 287      12.030 -17.703  -5.229  1.00 53.62           C  
ATOM   2365  CB  ILE A 287      12.083 -17.558  -7.745  1.00 53.62           C  
ATOM   2366  O   ILE A 287      13.196 -17.637  -4.833  1.00 53.62           O  
ATOM   2367  CG1 ILE A 287      11.566 -16.793  -8.969  1.00 53.62           C  
ATOM   2368  CG2 ILE A 287      11.665 -19.030  -7.802  1.00 53.62           C  
ATOM   2369  CD1 ILE A 287      12.163 -17.261 -10.289  1.00 53.62           C  
ATOM   2370  N   GLY A 288      11.082 -18.288  -4.393  1.00 53.93           N  
ATOM   2371  CA  GLY A 288      11.172 -19.291  -3.344  1.00 53.93           C  
ATOM   2372  C   GLY A 288      11.228 -18.694  -1.951  1.00 53.93           C  
ATOM   2373  O   GLY A 288      11.374 -19.419  -0.965  1.00 53.93           O  
ATOM   2374  N   GLY A 289      10.968 -17.471  -1.793  1.00 52.57           N  
ATOM   2375  CA  GLY A 289      10.827 -16.733  -0.547  1.00 52.57           C  
ATOM   2376  C   GLY A 289       9.391 -16.355  -0.237  1.00 52.57           C  
ATOM   2377  O   GLY A 289       9.141 -15.443   0.554  1.00 52.57           O  
ATOM   2378  N   ASN A 290       8.449 -17.190  -0.993  1.00 57.12           N  
ATOM   2379  CA  ASN A 290       7.019 -17.259  -0.714  1.00 57.12           C  
ATOM   2380  C   ASN A 290       6.748 -17.634   0.740  1.00 57.12           C  
ATOM   2381  CB  ASN A 290       6.337 -18.255  -1.655  1.00 57.12           C  
ATOM   2382  O   ASN A 290       5.598 -17.637   1.181  1.00 57.12           O  
ATOM   2383  CG  ASN A 290       5.914 -17.624  -2.967  1.00 57.12           C  
ATOM   2384  ND2 ASN A 290       5.491 -18.453  -3.914  1.00 57.12           N  
ATOM   2385  OD1 ASN A 290       5.969 -16.402  -3.128  1.00 57.12           O  
ATOM   2386  N   ARG A 291       7.836 -17.841   1.458  1.00 66.41           N  
ATOM   2387  CA  ARG A 291       7.386 -18.249   2.785  1.00 66.41           C  
ATOM   2388  C   ARG A 291       6.831 -17.061   3.565  1.00 66.41           C  
ATOM   2389  CB  ARG A 291       8.532 -18.899   3.565  1.00 66.41           C  
ATOM   2390  O   ARG A 291       5.849 -17.197   4.297  1.00 66.41           O  
ATOM   2391  CG  ARG A 291       8.917 -20.279   3.058  1.00 66.41           C  
ATOM   2392  CD  ARG A 291       9.950 -20.942   3.958  1.00 66.41           C  
ATOM   2393  NE  ARG A 291      10.321 -22.267   3.468  1.00 66.41           N  
ATOM   2394  NH1 ARG A 291      11.784 -22.724   5.196  1.00 66.41           N  
ATOM   2395  NH2 ARG A 291      11.449 -24.267   3.535  1.00 66.41           N  
ATOM   2396  CZ  ARG A 291      11.184 -23.083   4.067  1.00 66.41           C  
ATOM   2397  N   ILE A 292       7.181 -15.838   3.094  1.00 76.69           N  
ATOM   2398  CA  ILE A 292       6.695 -14.692   3.856  1.00 76.69           C  
ATOM   2399  C   ILE A 292       6.115 -13.648   2.905  1.00 76.69           C  
ATOM   2400  CB  ILE A 292       7.818 -14.069   4.716  1.00 76.69           C  
ATOM   2401  O   ILE A 292       6.491 -12.475   2.957  1.00 76.69           O  
ATOM   2402  CG1 ILE A 292       8.539 -15.156   5.522  1.00 76.69           C  
ATOM   2403  CG2 ILE A 292       7.252 -12.987   5.640  1.00 76.69           C  
ATOM   2404  CD1 ILE A 292       9.817 -14.679   6.199  1.00 76.69           C  
ATOM   2405  N   ASN A 293       5.549 -14.074   1.839  1.00 89.65           N  
ATOM   2406  CA  ASN A 293       4.837 -13.226   0.889  1.00 89.65           C  
ATOM   2407  C   ASN A 293       3.384 -13.662   0.728  1.00 89.65           C  
ATOM   2408  CB  ASN A 293       5.546 -13.228  -0.468  1.00 89.65           C  
ATOM   2409  O   ASN A 293       3.030 -14.307  -0.261  1.00 89.65           O  
ATOM   2410  CG  ASN A 293       5.089 -12.095  -1.366  1.00 89.65           C  
ATOM   2411  ND2 ASN A 293       5.919 -11.739  -2.339  1.00 89.65           N  
ATOM   2412  OD1 ASN A 293       4.000 -11.544  -1.187  1.00 89.65           O  
ATOM   2413  N   PRO A 294       2.563 -13.404   1.707  1.00 93.09           N  
ATOM   2414  CA  PRO A 294       1.161 -13.829   1.705  1.00 93.09           C  
ATOM   2415  C   PRO A 294       0.385 -13.296   0.503  1.00 93.09           C  
ATOM   2416  CB  PRO A 294       0.614 -13.245   3.010  1.00 93.09           C  
ATOM   2417  O   PRO A 294      -0.545 -13.950   0.024  1.00 93.09           O  
ATOM   2418  CG  PRO A 294       1.801 -13.153   3.914  1.00 93.09           C  
ATOM   2419  CD  PRO A 294       3.002 -12.790   3.089  1.00 93.09           C  
ATOM   2420  N   THR A 295       0.797 -12.160  -0.001  1.00 95.50           N  
ATOM   2421  CA  THR A 295       0.098 -11.609  -1.157  1.00 95.50           C  
ATOM   2422  C   THR A 295       0.305 -12.491  -2.385  1.00 95.50           C  
ATOM   2423  CB  THR A 295       0.570 -10.176  -1.465  1.00 95.50           C  
ATOM   2424  O   THR A 295      -0.641 -12.764  -3.127  1.00 95.50           O  
ATOM   2425  CG2 THR A 295      -0.128  -9.621  -2.702  1.00 95.50           C  
ATOM   2426  OG1 THR A 295       0.279  -9.332  -0.345  1.00 95.50           O  
ATOM   2427  N   THR A 296       1.492 -12.909  -2.608  1.00 94.68           N  
ATOM   2428  CA  THR A 296       1.778 -13.802  -3.726  1.00 94.68           C  
ATOM   2429  C   THR A 296       0.979 -15.096  -3.603  1.00 94.68           C  
ATOM   2430  CB  THR A 296       3.281 -14.129  -3.809  1.00 94.68           C  
ATOM   2431  O   THR A 296       0.421 -15.582  -4.589  1.00 94.68           O  
ATOM   2432  CG2 THR A 296       3.568 -15.110  -4.941  1.00 94.68           C  
ATOM   2433  OG1 THR A 296       4.015 -12.921  -4.040  1.00 94.68           O  
ATOM   2434  N   ARG A 297       0.886 -15.640  -2.406  1.00 93.59           N  
ATOM   2435  CA  ARG A 297       0.107 -16.856  -2.191  1.00 93.59           C  
ATOM   2436  C   ARG A 297      -1.364 -16.630  -2.524  1.00 93.59           C  
ATOM   2437  CB  ARG A 297       0.250 -17.337  -0.746  1.00 93.59           C  
ATOM   2438  O   ARG A 297      -2.014 -17.499  -3.107  1.00 93.59           O  
ATOM   2439  CG  ARG A 297       1.631 -17.876  -0.409  1.00 93.59           C  
ATOM   2440  CD  ARG A 297       1.720 -18.333   1.040  1.00 93.59           C  
ATOM   2441  NE  ARG A 297       3.075 -18.748   1.392  1.00 93.59           N  
ATOM   2442  NH1 ARG A 297       2.667 -18.878   3.662  1.00 93.59           N  
ATOM   2443  NH2 ARG A 297       4.749 -19.369   2.837  1.00 93.59           N  
ATOM   2444  CZ  ARG A 297       3.494 -18.998   2.630  1.00 93.59           C  
ATOM   2445  N   PHE A 298      -1.801 -15.514  -2.082  1.00 96.62           N  
ATOM   2446  CA  PHE A 298      -3.179 -15.155  -2.395  1.00 96.62           C  
ATOM   2447  C   PHE A 298      -3.399 -15.115  -3.903  1.00 96.62           C  
ATOM   2448  CB  PHE A 298      -3.537 -13.800  -1.776  1.00 96.62           C  
ATOM   2449  O   PHE A 298      -4.352 -15.708  -4.412  1.00 96.62           O  
ATOM   2450  CG  PHE A 298      -4.868 -13.261  -2.225  1.00 96.62           C  
ATOM   2451  CD1 PHE A 298      -4.941 -12.293  -3.220  1.00 96.62           C  
ATOM   2452  CD2 PHE A 298      -6.046 -13.721  -1.653  1.00 96.62           C  
ATOM   2453  CE1 PHE A 298      -6.172 -11.792  -3.638  1.00 96.62           C  
ATOM   2454  CE2 PHE A 298      -7.280 -13.224  -2.065  1.00 96.62           C  
ATOM   2455  CZ  PHE A 298      -7.340 -12.259  -3.057  1.00 96.62           C  
ATOM   2456  N   ILE A 299      -2.530 -14.505  -4.617  1.00 97.17           N  
ATOM   2457  CA  ILE A 299      -2.663 -14.376  -6.064  1.00 97.17           C  
ATOM   2458  C   ILE A 299      -2.547 -15.752  -6.717  1.00 97.17           C  
ATOM   2459  CB  ILE A 299      -1.601 -13.416  -6.646  1.00 97.17           C  
ATOM   2460  O   ILE A 299      -3.307 -16.078  -7.632  1.00 97.17           O  
ATOM   2461  CG1 ILE A 299      -1.836 -11.989  -6.137  1.00 97.17           C  
ATOM   2462  CG2 ILE A 299      -1.615 -13.460  -8.177  1.00 97.17           C  
ATOM   2463  CD1 ILE A 299      -0.706 -11.022  -6.461  1.00 97.17           C  
ATOM   2464  N   ASP A 300      -1.607 -16.599  -6.246  1.00 95.40           N  
ATOM   2465  CA  ASP A 300      -1.464 -17.962  -6.748  1.00 95.40           C  
ATOM   2466  C   ASP A 300      -2.761 -18.749  -6.576  1.00 95.40           C  
ATOM   2467  CB  ASP A 300      -0.315 -18.678  -6.036  1.00 95.40           C  
ATOM   2468  O   ASP A 300      -3.169 -19.488  -7.474  1.00 95.40           O  
ATOM   2469  CG  ASP A 300       1.053 -18.188  -6.477  1.00 95.40           C  
ATOM   2470  OD1 ASP A 300       1.158 -17.556  -7.550  1.00 95.40           O  
ATOM   2471  OD2 ASP A 300       2.036 -18.439  -5.746  1.00 95.40           O  
ATOM   2472  N   PHE A 301      -3.311 -18.586  -5.380  1.00 96.83           N  
ATOM   2473  CA  PHE A 301      -4.584 -19.249  -5.119  1.00 96.83           C  
ATOM   2474  C   PHE A 301      -5.647 -18.789  -6.110  1.00 96.83           C  
ATOM   2475  CB  PHE A 301      -5.049 -18.977  -3.685  1.00 96.83           C  
ATOM   2476  O   PHE A 301      -6.352 -19.612  -6.698  1.00 96.83           O  
ATOM   2477  CG  PHE A 301      -6.459 -19.425  -3.410  1.00 96.83           C  
ATOM   2478  CD1 PHE A 301      -7.491 -18.500  -3.312  1.00 96.83           C  
ATOM   2479  CD2 PHE A 301      -6.753 -20.773  -3.248  1.00 96.83           C  
ATOM   2480  CE1 PHE A 301      -8.797 -18.912  -3.057  1.00 96.83           C  
ATOM   2481  CE2 PHE A 301      -8.055 -21.193  -2.993  1.00 96.83           C  
ATOM   2482  CZ  PHE A 301      -9.076 -20.260  -2.897  1.00 96.83           C  
ATOM   2483  N   CYS A 302      -5.755 -17.536  -6.336  1.00 98.31           N  
ATOM   2484  CA  CYS A 302      -6.731 -16.979  -7.265  1.00 98.31           C  
ATOM   2485  C   CYS A 302      -6.456 -17.444  -8.690  1.00 98.31           C  
ATOM   2486  CB  CYS A 302      -6.717 -15.452  -7.206  1.00 98.31           C  
ATOM   2487  O   CYS A 302      -7.386 -17.637  -9.476  1.00 98.31           O  
ATOM   2488  SG  CYS A 302      -7.317 -14.778  -5.641  1.00 98.31           S  
ATOM   2489  N   ALA A 303      -5.223 -17.582  -9.042  1.00 97.70           N  
ATOM   2490  CA  ALA A 303      -4.855 -18.124 -10.348  1.00 97.70           C  
ATOM   2491  C   ALA A 303      -5.313 -19.573 -10.489  1.00 97.70           C  
ATOM   2492  CB  ALA A 303      -3.347 -18.022 -10.561  1.00 97.70           C  
ATOM   2493  O   ALA A 303      -5.806 -19.975 -11.545  1.00 97.70           O  
ATOM   2494  N   ARG A 304      -5.158 -20.289  -9.422  1.00 97.53           N  
ATOM   2495  CA  ARG A 304      -5.542 -21.697  -9.414  1.00 97.53           C  
ATOM   2496  C   ARG A 304      -7.039 -21.858  -9.661  1.00 97.53           C  
ATOM   2497  CB  ARG A 304      -5.158 -22.352  -8.086  1.00 97.53           C  
ATOM   2498  O   ARG A 304      -7.463 -22.790 -10.347  1.00 97.53           O  
ATOM   2499  CG  ARG A 304      -5.289 -23.867  -8.085  1.00 97.53           C  
ATOM   2500  CD  ARG A 304      -4.829 -24.473  -6.767  1.00 97.53           C  
ATOM   2501  NE  ARG A 304      -5.053 -25.915  -6.729  1.00 97.53           N  
ATOM   2502  NH1 ARG A 304      -3.092 -26.399  -5.608  1.00 97.53           N  
ATOM   2503  NH2 ARG A 304      -4.526 -28.087  -6.200  1.00 97.53           N  
ATOM   2504  CZ  ARG A 304      -4.223 -26.797  -6.179  1.00 97.53           C  
ATOM   2505  N   ILE A 305      -7.818 -20.949  -9.132  1.00 98.07           N  
ATOM   2506  CA  ILE A 305      -9.261 -21.077  -9.307  1.00 98.07           C  
ATOM   2507  C   ILE A 305      -9.703 -20.285 -10.536  1.00 98.07           C  
ATOM   2508  CB  ILE A 305     -10.026 -20.595  -8.055  1.00 98.07           C  
ATOM   2509  O   ILE A 305     -10.898 -20.206 -10.833  1.00 98.07           O  
ATOM   2510  CG1 ILE A 305      -9.747 -19.110  -7.796  1.00 98.07           C  
ATOM   2511  CG2 ILE A 305      -9.654 -21.443  -6.835  1.00 98.07           C  
ATOM   2512  CD1 ILE A 305     -10.618 -18.496  -6.709  1.00 98.07           C  
ATOM   2513  N   GLY A 306      -8.830 -19.679 -11.187  1.00 97.95           N  
ATOM   2514  CA  GLY A 306      -9.105 -19.047 -12.468  1.00 97.95           C  
ATOM   2515  C   GLY A 306      -9.503 -17.588 -12.340  1.00 97.95           C  
ATOM   2516  O   GLY A 306     -10.051 -17.005 -13.278  1.00 97.95           O  
ATOM   2517  N   TRP A 307      -9.298 -16.944 -11.213  1.00 98.43           N  
ATOM   2518  CA  TRP A 307      -9.709 -15.560 -11.002  1.00 98.43           C  
ATOM   2519  C   TRP A 307      -8.585 -14.597 -11.370  1.00 98.43           C  
ATOM   2520  CB  TRP A 307     -10.129 -15.340  -9.546  1.00 98.43           C  
ATOM   2521  O   TRP A 307      -8.835 -13.424 -11.660  1.00 98.43           O  
ATOM   2522  CG  TRP A 307     -11.527 -15.789  -9.242  1.00 98.43           C  
ATOM   2523  CD1 TRP A 307     -12.315 -16.606 -10.004  1.00 98.43           C  
ATOM   2524  CD2 TRP A 307     -12.305 -15.441  -8.092  1.00 98.43           C  
ATOM   2525  CE2 TRP A 307     -13.556 -16.084  -8.223  1.00 98.43           C  
ATOM   2526  CE3 TRP A 307     -12.065 -14.648  -6.962  1.00 98.43           C  
ATOM   2527  NE1 TRP A 307     -13.536 -16.787  -9.397  1.00 98.43           N  
ATOM   2528  CH2 TRP A 307     -14.304 -15.175  -6.170  1.00 98.43           C  
ATOM   2529  CZ2 TRP A 307     -14.564 -15.957  -7.265  1.00 98.43           C  
ATOM   2530  CZ3 TRP A 307     -13.070 -14.523  -6.010  1.00 98.43           C  
ATOM   2531  N   ALA A 308      -7.363 -15.081 -11.292  1.00 98.46           N  
ATOM   2532  CA  ALA A 308      -6.188 -14.345 -11.752  1.00 98.46           C  
ATOM   2533  C   ALA A 308      -5.504 -15.070 -12.907  1.00 98.46           C  
ATOM   2534  CB  ALA A 308      -5.206 -14.138 -10.601  1.00 98.46           C  
ATOM   2535  O   ALA A 308      -5.408 -16.299 -12.907  1.00 98.46           O  
ATOM   2536  N   TYR A 309      -5.027 -14.281 -13.936  1.00 98.40           N  
ATOM   2537  CA  TYR A 309      -4.374 -14.870 -15.100  1.00 98.40           C  
ATOM   2538  C   TYR A 309      -3.368 -13.901 -15.709  1.00 98.40           C  
ATOM   2539  CB  TYR A 309      -5.412 -15.276 -16.151  1.00 98.40           C  
ATOM   2540  O   TYR A 309      -3.242 -12.761 -15.255  1.00 98.40           O  
ATOM   2541  CG  TYR A 309      -6.331 -14.151 -16.562  1.00 98.40           C  
ATOM   2542  CD1 TYR A 309      -7.462 -13.840 -15.809  1.00 98.40           C  
ATOM   2543  CD2 TYR A 309      -6.072 -13.399 -17.702  1.00 98.40           C  
ATOM   2544  CE1 TYR A 309      -8.313 -12.806 -16.185  1.00 98.40           C  
ATOM   2545  CE2 TYR A 309      -6.917 -12.362 -18.087  1.00 98.40           C  
ATOM   2546  OH  TYR A 309      -8.872 -11.049 -17.699  1.00 98.40           O  
ATOM   2547  CZ  TYR A 309      -8.032 -12.074 -17.323  1.00 98.40           C  
ATOM   2548  N   ASP A 310      -2.435 -14.444 -16.561  1.00 97.91           N  
ATOM   2549  CA  ASP A 310      -1.364 -13.700 -17.216  1.00 97.91           C  
ATOM   2550  C   ASP A 310      -0.392 -13.121 -16.192  1.00 97.91           C  
ATOM   2551  CB  ASP A 310      -1.942 -12.581 -18.085  1.00 97.91           C  
ATOM   2552  O   ASP A 310       0.015 -11.962 -16.300  1.00 97.91           O  
ATOM   2553  CG  ASP A 310      -2.603 -13.095 -19.352  1.00 97.91           C  
ATOM   2554  OD1 ASP A 310      -2.501 -14.306 -19.645  1.00 97.91           O  
ATOM   2555  OD2 ASP A 310      -3.230 -12.281 -20.064  1.00 97.91           O  
ATOM   2556  N   LEU A 311      -0.078 -13.913 -15.161  1.00 97.42           N  
ATOM   2557  CA  LEU A 311       0.881 -13.502 -14.141  1.00 97.42           C  
ATOM   2558  C   LEU A 311       2.281 -13.373 -14.731  1.00 97.42           C  
ATOM   2559  CB  LEU A 311       0.893 -14.502 -12.982  1.00 97.42           C  
ATOM   2560  O   LEU A 311       2.798 -14.320 -15.327  1.00 97.42           O  
ATOM   2561  CG  LEU A 311      -0.359 -14.538 -12.104  1.00 97.42           C  
ATOM   2562  CD1 LEU A 311      -1.537 -15.112 -12.884  1.00 97.42           C  
ATOM   2563  CD2 LEU A 311      -0.102 -15.349 -10.839  1.00 97.42           C  
ATOM   2564  N   LYS A 312       2.841 -12.175 -14.612  1.00 95.87           N  
ATOM   2565  CA  LYS A 312       4.173 -11.921 -15.153  1.00 95.87           C  
ATOM   2566  C   LYS A 312       5.248 -12.136 -14.091  1.00 95.87           C  
ATOM   2567  CB  LYS A 312       4.265 -10.500 -15.711  1.00 95.87           C  
ATOM   2568  O   LYS A 312       5.096 -11.697 -12.949  1.00 95.87           O  
ATOM   2569  CG  LYS A 312       3.303 -10.222 -16.857  1.00 95.87           C  
ATOM   2570  CD  LYS A 312       3.335  -8.756 -17.269  1.00 95.87           C  
ATOM   2571  CE  LYS A 312       2.256  -8.439 -18.296  1.00 95.87           C  
ATOM   2572  NZ  LYS A 312       1.323  -7.379 -17.810  1.00 95.87           N  
ATOM   2573  N   THR A 313       6.350 -12.856 -14.530  1.00 93.32           N  
ATOM   2574  CA  THR A 313       7.479 -13.069 -13.631  1.00 93.32           C  
ATOM   2575  C   THR A 313       8.801 -12.934 -14.382  1.00 93.32           C  
ATOM   2576  CB  THR A 313       7.406 -14.452 -12.960  1.00 93.32           C  
ATOM   2577  O   THR A 313       8.878 -13.241 -15.573  1.00 93.32           O  
ATOM   2578  CG2 THR A 313       7.652 -15.568 -13.970  1.00 93.32           C  
ATOM   2579  OG1 THR A 313       8.398 -14.529 -11.929  1.00 93.32           O  
ATOM   2580  N   VAL A 314       9.790 -12.448 -13.659  1.00 91.10           N  
ATOM   2581  CA  VAL A 314      11.104 -12.218 -14.251  1.00 91.10           C  
ATOM   2582  C   VAL A 314      11.895 -13.524 -14.277  1.00 91.10           C  
ATOM   2583  CB  VAL A 314      11.891 -11.133 -13.481  1.00 91.10           C  
ATOM   2584  O   VAL A 314      12.007 -14.209 -13.258  1.00 91.10           O  
ATOM   2585  CG1 VAL A 314      13.139 -10.719 -14.258  1.00 91.10           C  
ATOM   2586  CG2 VAL A 314      11.001  -9.922 -13.207  1.00 91.10           C  
ATOM   2587  N   PRO A 315      12.414 -13.901 -15.505  1.00 89.76           N  
ATOM   2588  CA  PRO A 315      13.258 -15.096 -15.564  1.00 89.76           C  
ATOM   2589  C   PRO A 315      14.537 -14.956 -14.741  1.00 89.76           C  
ATOM   2590  CB  PRO A 315      13.581 -15.227 -17.055  1.00 89.76           C  
ATOM   2591  O   PRO A 315      15.083 -13.857 -14.624  1.00 89.76           O  
ATOM   2592  CG  PRO A 315      12.526 -14.424 -17.745  1.00 89.76           C  
ATOM   2593  CD  PRO A 315      12.106 -13.305 -16.836  1.00 89.76           C  
ATOM   2594  N   MET A 316      15.038 -16.034 -14.216  1.00 87.19           N  
ATOM   2595  CA  MET A 316      16.208 -16.040 -13.342  1.00 87.19           C  
ATOM   2596  C   MET A 316      17.449 -15.567 -14.092  1.00 87.19           C  
ATOM   2597  CB  MET A 316      16.445 -17.438 -12.768  1.00 87.19           C  
ATOM   2598  O   MET A 316      18.339 -14.952 -13.502  1.00 87.19           O  
ATOM   2599  CG  MET A 316      17.418 -17.465 -11.601  1.00 87.19           C  
ATOM   2600  SD  MET A 316      16.963 -16.278 -10.278  1.00 87.19           S  
ATOM   2601  CE  MET A 316      15.509 -17.113  -9.585  1.00 87.19           C  
ATOM   2602  N   SER A 317      17.496 -15.866 -15.276  1.00 86.93           N  
ATOM   2603  CA  SER A 317      18.632 -15.432 -16.083  1.00 86.93           C  
ATOM   2604  C   SER A 317      18.727 -13.910 -16.130  1.00 86.93           C  
ATOM   2605  CB  SER A 317      18.525 -15.988 -17.503  1.00 86.93           C  
ATOM   2606  O   SER A 317      19.824 -13.350 -16.078  1.00 86.93           O  
ATOM   2607  OG  SER A 317      17.334 -15.542 -18.130  1.00 86.93           O  
ATOM   2608  N   VAL A 318      17.608 -13.228 -16.270  1.00 90.00           N  
ATOM   2609  CA  VAL A 318      17.553 -11.770 -16.290  1.00 90.00           C  
ATOM   2610  C   VAL A 318      17.936 -11.220 -14.918  1.00 90.00           C  
ATOM   2611  CB  VAL A 318      16.153 -11.260 -16.698  1.00 90.00           C  
ATOM   2612  O   VAL A 318      18.675 -10.237 -14.821  1.00 90.00           O  
ATOM   2613  CG1 VAL A 318      16.069  -9.741 -16.555  1.00 90.00           C  
ATOM   2614  CG2 VAL A 318      15.826 -11.684 -18.128  1.00 90.00           C  
ATOM   2615  N   VAL A 319      17.464 -11.853 -13.871  1.00 90.29           N  
ATOM   2616  CA  VAL A 319      17.780 -11.443 -12.507  1.00 90.29           C  
ATOM   2617  C   VAL A 319      19.285 -11.544 -12.272  1.00 90.29           C  
ATOM   2618  CB  VAL A 319      17.020 -12.297 -11.467  1.00 90.29           C  
ATOM   2619  O   VAL A 319      19.903 -10.611 -11.752  1.00 90.29           O  
ATOM   2620  CG1 VAL A 319      17.487 -11.964 -10.051  1.00 90.29           C  
ATOM   2621  CG2 VAL A 319      15.514 -12.084 -11.601  1.00 90.29           C  
ATOM   2622  N   LYS A 320      19.871 -12.629 -12.702  1.00 89.09           N  
ATOM   2623  CA  LYS A 320      21.303 -12.859 -12.532  1.00 89.09           C  
ATOM   2624  C   LYS A 320      22.120 -11.797 -13.263  1.00 89.09           C  
ATOM   2625  CB  LYS A 320      21.687 -14.252 -13.033  1.00 89.09           C  
ATOM   2626  O   LYS A 320      23.081 -11.257 -12.711  1.00 89.09           O  
ATOM   2627  CG  LYS A 320      23.133 -14.633 -12.755  1.00 89.09           C  
ATOM   2628  CD  LYS A 320      23.431 -16.059 -13.200  1.00 89.09           C  
ATOM   2629  CE  LYS A 320      24.896 -16.417 -12.989  1.00 89.09           C  
ATOM   2630  NZ  LYS A 320      25.205 -17.796 -13.472  1.00 89.09           N  
ATOM   2631  N   ARG A 321      21.737 -11.582 -14.483  1.00 90.03           N  
ATOM   2632  CA  ARG A 321      22.439 -10.579 -15.277  1.00 90.03           C  
ATOM   2633  C   ARG A 321      22.372  -9.208 -14.611  1.00 90.03           C  
ATOM   2634  CB  ARG A 321      21.855 -10.504 -16.689  1.00 90.03           C  
ATOM   2635  O   ARG A 321      23.360  -8.471 -14.595  1.00 90.03           O  
ATOM   2636  CG  ARG A 321      22.283 -11.650 -17.594  1.00 90.03           C  
ATOM   2637  CD  ARG A 321      21.964 -11.364 -19.055  1.00 90.03           C  
ATOM   2638  NE  ARG A 321      20.525 -11.363 -19.302  1.00 90.03           N  
ATOM   2639  NH1 ARG A 321      20.571 -13.134 -20.785  1.00 90.03           N  
ATOM   2640  NH2 ARG A 321      18.583 -12.115 -20.270  1.00 90.03           N  
ATOM   2641  CZ  ARG A 321      19.896 -12.204 -20.119  1.00 90.03           C  
ATOM   2642  N   ARG A 322      21.203  -8.867 -14.088  1.00 91.86           N  
ATOM   2643  CA  ARG A 322      21.034  -7.587 -13.409  1.00 91.86           C  
ATOM   2644  C   ARG A 322      21.898  -7.514 -12.154  1.00 91.86           C  
ATOM   2645  CB  ARG A 322      19.565  -7.359 -13.048  1.00 91.86           C  
ATOM   2646  O   ARG A 322      22.547  -6.498 -11.898  1.00 91.86           O  
ATOM   2647  CG  ARG A 322      19.307  -6.053 -12.313  1.00 91.86           C  
ATOM   2648  CD  ARG A 322      19.541  -4.845 -13.209  1.00 91.86           C  
ATOM   2649  NE  ARG A 322      18.791  -3.680 -12.750  1.00 91.86           N  
ATOM   2650  NH1 ARG A 322      19.069  -2.474 -14.701  1.00 91.86           N  
ATOM   2651  NH2 ARG A 322      17.887  -1.578 -12.953  1.00 91.86           N  
ATOM   2652  CZ  ARG A 322      18.584  -2.580 -13.469  1.00 91.86           C  
ATOM   2653  N   ILE A 323      21.940  -8.524 -11.376  1.00 91.84           N  
ATOM   2654  CA  ILE A 323      22.738  -8.585 -10.157  1.00 91.84           C  
ATOM   2655  C   ILE A 323      24.212  -8.374 -10.494  1.00 91.84           C  
ATOM   2656  CB  ILE A 323      22.543  -9.929  -9.420  1.00 91.84           C  
ATOM   2657  O   ILE A 323      24.904  -7.601  -9.827  1.00 91.84           O  
ATOM   2658  CG1 ILE A 323      21.125 -10.022  -8.845  1.00 91.84           C  
ATOM   2659  CG2 ILE A 323      23.593 -10.097  -8.318  1.00 91.84           C  
ATOM   2660  CD1 ILE A 323      20.753 -11.408  -8.337  1.00 91.84           C  
ATOM   2661  N   GLU A 324      24.697  -9.070 -11.543  1.00 91.63           N  
ATOM   2662  CA  GLU A 324      26.096  -8.968 -11.949  1.00 91.63           C  
ATOM   2663  C   GLU A 324      26.438  -7.551 -12.398  1.00 91.63           C  
ATOM   2664  CB  GLU A 324      26.404  -9.965 -13.069  1.00 91.63           C  
ATOM   2665  O   GLU A 324      27.540  -7.062 -12.142  1.00 91.63           O  
ATOM   2666  CG  GLU A 324      26.424 -11.416 -12.613  1.00 91.63           C  
ATOM   2667  CD  GLU A 324      26.564 -12.404 -13.761  1.00 91.63           C  
ATOM   2668  OE1 GLU A 324      26.683 -13.623 -13.502  1.00 91.63           O  
ATOM   2669  OE2 GLU A 324      26.555 -11.955 -14.929  1.00 91.63           O  
ATOM   2670  N   ARG A 325      25.451  -6.916 -12.938  1.00 93.84           N  
ATOM   2671  CA  ARG A 325      25.682  -5.594 -13.511  1.00 93.84           C  
ATOM   2672  C   ARG A 325      25.610  -4.513 -12.438  1.00 93.84           C  
ATOM   2673  CB  ARG A 325      24.668  -5.303 -14.618  1.00 93.84           C  
ATOM   2674  O   ARG A 325      26.473  -3.634 -12.376  1.00 93.84           O  
ATOM   2675  CG  ARG A 325      24.890  -3.975 -15.324  1.00 93.84           C  
ATOM   2676  CD  ARG A 325      24.002  -3.833 -16.552  1.00 93.84           C  
ATOM   2677  NE  ARG A 325      22.588  -3.966 -16.213  1.00 93.84           N  
ATOM   2678  NH1 ARG A 325      22.340  -1.781 -15.505  1.00 93.84           N  
ATOM   2679  NH2 ARG A 325      20.555  -3.219 -15.450  1.00 93.84           N  
ATOM   2680  CZ  ARG A 325      21.831  -2.988 -15.723  1.00 93.84           C  
ATOM   2681  N   THR A 326      24.613  -4.603 -11.520  1.00 95.91           N  
ATOM   2682  CA  THR A 326      24.378  -3.430 -10.686  1.00 95.91           C  
ATOM   2683  C   THR A 326      24.189  -3.833  -9.226  1.00 95.91           C  
ATOM   2684  CB  THR A 326      23.146  -2.641 -11.167  1.00 95.91           C  
ATOM   2685  O   THR A 326      23.904  -2.988  -8.375  1.00 95.91           O  
ATOM   2686  CG2 THR A 326      23.372  -2.064 -12.560  1.00 95.91           C  
ATOM   2687  OG1 THR A 326      22.010  -3.514 -11.202  1.00 95.91           O  
ATOM   2688  N   GLY A 327      24.275  -5.114  -8.883  1.00 93.38           N  
ATOM   2689  CA  GLY A 327      24.050  -5.557  -7.517  1.00 93.38           C  
ATOM   2690  C   GLY A 327      25.126  -5.093  -6.553  1.00 93.38           C  
ATOM   2691  O   GLY A 327      26.232  -4.743  -6.971  1.00 93.38           O  
ATOM   2692  N   ASP A 328      24.808  -5.032  -5.257  1.00 91.87           N  
ATOM   2693  CA  ASP A 328      25.755  -4.541  -4.261  1.00 91.87           C  
ATOM   2694  C   ASP A 328      26.551  -5.689  -3.646  1.00 91.87           C  
ATOM   2695  CB  ASP A 328      25.024  -3.761  -3.166  1.00 91.87           C  
ATOM   2696  O   ASP A 328      27.318  -5.484  -2.703  1.00 91.87           O  
ATOM   2697  CG  ASP A 328      24.110  -4.635  -2.325  1.00 91.87           C  
ATOM   2698  OD1 ASP A 328      23.905  -5.817  -2.674  1.00 91.87           O  
ATOM   2699  OD2 ASP A 328      23.588  -4.135  -1.305  1.00 91.87           O  
ATOM   2700  N   GLY A 329      26.267  -6.994  -4.104  1.00 88.24           N  
ATOM   2701  CA  GLY A 329      27.011  -8.143  -3.614  1.00 88.24           C  
ATOM   2702  C   GLY A 329      26.327  -8.848  -2.459  1.00 88.24           C  
ATOM   2703  O   GLY A 329      26.863  -9.814  -1.910  1.00 88.24           O  
ATOM   2704  N   THR A 330      25.177  -8.372  -1.996  1.00 87.59           N  
ATOM   2705  CA  THR A 330      24.494  -8.926  -0.832  1.00 87.59           C  
ATOM   2706  C   THR A 330      23.536 -10.039  -1.246  1.00 87.59           C  
ATOM   2707  CB  THR A 330      23.719  -7.836  -0.068  1.00 87.59           C  
ATOM   2708  O   THR A 330      22.872 -10.641  -0.399  1.00 87.59           O  
ATOM   2709  CG2 THR A 330      24.667  -6.794   0.516  1.00 87.59           C  
ATOM   2710  OG1 THR A 330      22.809  -7.188  -0.966  1.00 87.59           O  
ATOM   2711  N   HIS A 331      23.359 -10.259  -2.563  1.00 83.72           N  
ATOM   2712  CA  HIS A 331      22.491 -11.347  -2.999  1.00 83.72           C  
ATOM   2713  C   HIS A 331      23.016 -12.697  -2.521  1.00 83.72           C  
ATOM   2714  CB  HIS A 331      22.355 -11.346  -4.523  1.00 83.72           C  
ATOM   2715  O   HIS A 331      24.214 -12.972  -2.620  1.00 83.72           O  
ATOM   2716  CG  HIS A 331      21.286 -12.260  -5.031  1.00 83.72           C  
ATOM   2717  CD2 HIS A 331      19.986 -12.027  -5.332  1.00 83.72           C  
ATOM   2718  ND1 HIS A 331      21.506 -13.597  -5.280  1.00 83.72           N  
ATOM   2719  CE1 HIS A 331      20.385 -14.149  -5.716  1.00 83.72           C  
ATOM   2720  NE2 HIS A 331      19.448 -13.217  -5.756  1.00 83.72           N  
ATOM   2721  N   GLU A 332      22.201 -13.522  -1.757  1.00 69.77           N  
ATOM   2722  CA  GLU A 332      22.558 -14.860  -1.294  1.00 69.77           C  
ATOM   2723  C   GLU A 332      22.883 -15.781  -2.467  1.00 69.77           C  
ATOM   2724  CB  GLU A 332      21.428 -15.458  -0.453  1.00 69.77           C  
ATOM   2725  O   GLU A 332      22.126 -15.849  -3.438  1.00 69.77           O  
ATOM   2726  CG  GLU A 332      21.221 -14.760   0.884  1.00 69.77           C  
ATOM   2727  CD  GLU A 332      20.124 -15.391   1.726  1.00 69.77           C  
ATOM   2728  OE1 GLU A 332      19.875 -14.911   2.856  1.00 69.77           O  
ATOM   2729  OE2 GLU A 332      19.510 -16.373   1.254  1.00 69.77           O  
ATOM   2730  N   ILE A 333      24.133 -15.901  -2.980  1.00 58.77           N  
ATOM   2731  CA  ILE A 333      24.553 -16.830  -4.023  1.00 58.77           C  
ATOM   2732  C   ILE A 333      24.274 -18.264  -3.580  1.00 58.77           C  
ATOM   2733  CB  ILE A 333      26.050 -16.656  -4.366  1.00 58.77           C  
ATOM   2734  O   ILE A 333      24.567 -18.637  -2.441  1.00 58.77           O  
ATOM   2735  CG1 ILE A 333      26.352 -15.194  -4.713  1.00 58.77           C  
ATOM   2736  CG2 ILE A 333      26.452 -17.587  -5.514  1.00 58.77           C  
ATOM   2737  CD1 ILE A 333      27.833 -14.895  -4.896  1.00 58.77           C  
ATOM   2738  N   TRP A 334      23.211 -18.965  -4.053  1.00 56.26           N  
ATOM   2739  CA  TRP A 334      22.953 -20.389  -3.864  1.00 56.26           C  
ATOM   2740  C   TRP A 334      23.840 -21.229  -4.776  1.00 56.26           C  
ATOM   2741  CB  TRP A 334      21.479 -20.708  -4.129  1.00 56.26           C  
ATOM   2742  O   TRP A 334      23.972 -20.935  -5.967  1.00 56.26           O  
ATOM   2743  CG  TRP A 334      20.714 -21.115  -2.906  1.00 56.26           C  
ATOM   2744  CD1 TRP A 334      20.316 -20.307  -1.877  1.00 56.26           C  
ATOM   2745  CD2 TRP A 334      20.258 -22.432  -2.582  1.00 56.26           C  
ATOM   2746  CE2 TRP A 334      19.590 -22.349  -1.340  1.00 56.26           C  
ATOM   2747  CE3 TRP A 334      20.349 -23.675  -3.222  1.00 56.26           C  
ATOM   2748  NE1 TRP A 334      19.640 -21.044  -0.932  1.00 56.26           N  
ATOM   2749  CH2 TRP A 334      19.118 -24.668  -1.374  1.00 56.26           C  
ATOM   2750  CZ2 TRP A 334      19.015 -23.464  -0.726  1.00 56.26           C  
ATOM   2751  CZ3 TRP A 334      19.776 -24.783  -2.609  1.00 56.26           C  
ATOM   2752  N   GLY A 335      25.117 -21.758  -4.245  1.00 61.37           N  
ATOM   2753  CA  GLY A 335      25.829 -22.794  -4.976  1.00 61.37           C  
ATOM   2754  C   GLY A 335      27.324 -22.549  -5.054  1.00 61.37           C  
ATOM   2755  O   GLY A 335      27.931 -22.070  -4.094  1.00 61.37           O  
ATOM   2756  N   TRP A 336      28.009 -23.060  -6.207  1.00 65.88           N  
ATOM   2757  CA  TRP A 336      29.428 -23.002  -6.545  1.00 65.88           C  
ATOM   2758  C   TRP A 336      29.903 -21.556  -6.650  1.00 65.88           C  
ATOM   2759  CB  TRP A 336      29.699 -23.739  -7.859  1.00 65.88           C  
ATOM   2760  O   TRP A 336      29.364 -20.775  -7.438  1.00 65.88           O  
ATOM   2761  CG  TRP A 336      31.155 -23.939  -8.156  1.00 65.88           C  
ATOM   2762  CD1 TRP A 336      31.924 -23.223  -9.030  1.00 65.88           C  
ATOM   2763  CD2 TRP A 336      32.015 -24.927  -7.580  1.00 65.88           C  
ATOM   2764  CE2 TRP A 336      33.295 -24.750  -8.152  1.00 65.88           C  
ATOM   2765  CE3 TRP A 336      31.829 -25.944  -6.635  1.00 65.88           C  
ATOM   2766  NE1 TRP A 336      33.212 -23.705  -9.032  1.00 65.88           N  
ATOM   2767  CH2 TRP A 336      34.174 -26.542  -6.881  1.00 65.88           C  
ATOM   2768  CZ2 TRP A 336      34.384 -25.554  -7.808  1.00 65.88           C  
ATOM   2769  CZ3 TRP A 336      32.914 -26.744  -6.294  1.00 65.88           C  
ATOM   2770  N   GLY A 337      30.546 -21.025  -5.491  1.00 62.23           N  
ATOM   2771  CA  GLY A 337      31.043 -19.662  -5.394  1.00 62.23           C  
ATOM   2772  C   GLY A 337      30.441 -18.888  -4.236  1.00 62.23           C  
ATOM   2773  O   GLY A 337      30.622 -17.673  -4.133  1.00 62.23           O  
ATOM   2774  N   ASP A 338      29.552 -19.535  -3.443  1.00 65.31           N  
ATOM   2775  CA  ASP A 338      28.980 -18.947  -2.236  1.00 65.31           C  
ATOM   2776  C   ASP A 338      30.075 -18.512  -1.264  1.00 65.31           C  
ATOM   2777  CB  ASP A 338      28.034 -19.937  -1.553  1.00 65.31           C  
ATOM   2778  O   ASP A 338      31.112 -19.170  -1.155  1.00 65.31           O  
ATOM   2779  CG  ASP A 338      27.174 -19.292  -0.480  1.00 65.31           C  
ATOM   2780  OD1 ASP A 338      27.692 -18.465   0.302  1.00 65.31           O  
ATOM   2781  OD2 ASP A 338      25.968 -19.615  -0.414  1.00 65.31           O  
ATOM   2782  N   LYS A 339      29.919 -17.219  -0.676  1.00 65.98           N  
ATOM   2783  CA  LYS A 339      30.916 -16.757   0.284  1.00 65.98           C  
ATOM   2784  C   LYS A 339      31.067 -17.744   1.438  1.00 65.98           C  
ATOM   2785  CB  LYS A 339      30.544 -15.375   0.823  1.00 65.98           C  
ATOM   2786  O   LYS A 339      32.121 -17.807   2.075  1.00 65.98           O  
ATOM   2787  CG  LYS A 339      29.204 -15.331   1.542  1.00 65.98           C  
ATOM   2788  CD  LYS A 339      28.877 -13.925   2.030  1.00 65.98           C  
ATOM   2789  CE  LYS A 339      27.544 -13.884   2.765  1.00 65.98           C  
ATOM   2790  NZ  LYS A 339      27.210 -12.504   3.228  1.00 65.98           N  
ATOM   2791  N   ASP A 340      30.047 -18.497   1.670  1.00 68.47           N  
ATOM   2792  CA  ASP A 340      30.109 -19.465   2.761  1.00 68.47           C  
ATOM   2793  C   ASP A 340      30.728 -20.780   2.294  1.00 68.47           C  
ATOM   2794  CB  ASP A 340      28.714 -19.715   3.337  1.00 68.47           C  
ATOM   2795  O   ASP A 340      30.858 -21.724   3.077  1.00 68.47           O  
ATOM   2796  CG  ASP A 340      28.115 -18.485   3.995  1.00 68.47           C  
ATOM   2797  OD1 ASP A 340      28.872 -17.660   4.550  1.00 68.47           O  
ATOM   2798  OD2 ASP A 340      26.873 -18.340   3.961  1.00 68.47           O  
ATOM   2799  N   MET A 341      31.066 -20.913   1.043  1.00 74.76           N  
ATOM   2800  CA  MET A 341      31.711 -22.130   0.558  1.00 74.76           C  
ATOM   2801  C   MET A 341      33.189 -22.150   0.933  1.00 74.76           C  
ATOM   2802  CB  MET A 341      31.555 -22.253  -0.959  1.00 74.76           C  
ATOM   2803  O   MET A 341      33.950 -21.271   0.524  1.00 74.76           O  
ATOM   2804  CG  MET A 341      31.872 -23.639  -1.497  1.00 74.76           C  
ATOM   2805  SD  MET A 341      31.253 -23.889  -3.206  1.00 74.76           S  
ATOM   2806  CE  MET A 341      32.201 -22.611  -4.079  1.00 74.76           C  
ATOM   2807  N   SER A 342      33.502 -22.957   1.913  1.00 75.20           N  
ATOM   2808  CA  SER A 342      34.877 -23.112   2.374  1.00 75.20           C  
ATOM   2809  C   SER A 342      35.764 -23.702   1.283  1.00 75.20           C  
ATOM   2810  CB  SER A 342      34.928 -23.999   3.619  1.00 75.20           C  
ATOM   2811  O   SER A 342      35.267 -24.322   0.340  1.00 75.20           O  
ATOM   2812  OG  SER A 342      34.645 -25.347   3.288  1.00 75.20           O  
ATOM   2813  N   THR A 343      37.028 -23.173   1.232  1.00 78.65           N  
ATOM   2814  CA  THR A 343      38.026 -23.725   0.323  1.00 78.65           C  
ATOM   2815  C   THR A 343      38.006 -25.250   0.359  1.00 78.65           C  
ATOM   2816  CB  THR A 343      39.438 -23.219   0.671  1.00 78.65           C  
ATOM   2817  O   THR A 343      38.170 -25.903  -0.673  1.00 78.65           O  
ATOM   2818  CG2 THR A 343      40.401 -23.431  -0.493  1.00 78.65           C  
ATOM   2819  OG1 THR A 343      39.377 -21.820   0.977  1.00 78.65           O  
ATOM   2820  N   ARG A 344      37.711 -25.791   1.567  1.00 76.65           N  
ATOM   2821  CA  ARG A 344      37.606 -27.235   1.748  1.00 76.65           C  
ATOM   2822  C   ARG A 344      36.458 -27.809   0.925  1.00 76.65           C  
ATOM   2823  CB  ARG A 344      37.413 -27.579   3.227  1.00 76.65           C  
ATOM   2824  O   ARG A 344      36.614 -28.838   0.265  1.00 76.65           O  
ATOM   2825  CG  ARG A 344      37.472 -29.068   3.526  1.00 76.65           C  
ATOM   2826  CD  ARG A 344      37.289 -29.353   5.010  1.00 76.65           C  
ATOM   2827  NE  ARG A 344      37.265 -30.787   5.285  1.00 76.65           N  
ATOM   2828  NH1 ARG A 344      36.884 -30.556   7.552  1.00 76.65           N  
ATOM   2829  NH2 ARG A 344      37.070 -32.643   6.623  1.00 76.65           N  
ATOM   2830  CZ  ARG A 344      37.073 -31.325   6.486  1.00 76.65           C  
ATOM   2831  N   ASP A 345      35.308 -27.242   0.929  1.00 79.43           N  
ATOM   2832  CA  ASP A 345      34.120 -27.685   0.205  1.00 79.43           C  
ATOM   2833  C   ASP A 345      34.347 -27.637  -1.304  1.00 79.43           C  
ATOM   2834  CB  ASP A 345      32.910 -26.827   0.583  1.00 79.43           C  
ATOM   2835  O   ASP A 345      33.922 -28.539  -2.030  1.00 79.43           O  
ATOM   2836  CG  ASP A 345      32.373 -27.138   1.969  1.00 79.43           C  
ATOM   2837  OD1 ASP A 345      32.670 -28.226   2.508  1.00 79.43           O  
ATOM   2838  OD2 ASP A 345      31.644 -26.289   2.525  1.00 79.43           O  
ATOM   2839  N   LYS A 346      35.085 -26.517  -1.752  1.00 79.37           N  
ATOM   2840  CA  LYS A 346      35.400 -26.338  -3.167  1.00 79.37           C  
ATOM   2841  C   LYS A 346      36.313 -27.451  -3.673  1.00 79.37           C  
ATOM   2842  CB  LYS A 346      36.053 -24.976  -3.403  1.00 79.37           C  
ATOM   2843  O   LYS A 346      36.173 -27.907  -4.809  1.00 79.37           O  
ATOM   2844  CG  LYS A 346      35.091 -23.801  -3.303  1.00 79.37           C  
ATOM   2845  CD  LYS A 346      35.789 -22.480  -3.599  1.00 79.37           C  
ATOM   2846  CE  LYS A 346      34.851 -21.296  -3.406  1.00 79.37           C  
ATOM   2847  NZ  LYS A 346      35.535 -19.997  -3.677  1.00 79.37           N  
ATOM   2848  N   SER A 347      37.230 -27.890  -2.749  1.00 78.92           N  
ATOM   2849  CA  SER A 347      38.210 -28.904  -3.123  1.00 78.92           C  
ATOM   2850  C   SER A 347      37.571 -30.286  -3.210  1.00 78.92           C  
ATOM   2851  CB  SER A 347      39.364 -28.930  -2.120  1.00 78.92           C  
ATOM   2852  O   SER A 347      38.132 -31.198  -3.819  1.00 78.92           O  
ATOM   2853  OG  SER A 347      38.918 -29.375  -0.851  1.00 78.92           O  
ATOM   2854  N   LEU A 348      36.420 -30.465  -2.627  1.00 80.91           N  
ATOM   2855  CA  LEU A 348      35.765 -31.768  -2.580  1.00 80.91           C  
ATOM   2856  C   LEU A 348      34.878 -31.975  -3.804  1.00 80.91           C  
ATOM   2857  CB  LEU A 348      34.932 -31.903  -1.303  1.00 80.91           C  
ATOM   2858  O   LEU A 348      34.395 -33.084  -4.045  1.00 80.91           O  
ATOM   2859  CG  LEU A 348      35.712 -31.989   0.010  1.00 80.91           C  
ATOM   2860  CD1 LEU A 348      34.764 -31.868   1.199  1.00 80.91           C  
ATOM   2861  CD2 LEU A 348      36.501 -33.292   0.079  1.00 80.91           C  
ATOM   2862  N   VAL A 349      34.774 -31.018  -4.616  1.00 81.00           N  
ATOM   2863  CA  VAL A 349      33.841 -31.094  -5.736  1.00 81.00           C  
ATOM   2864  C   VAL A 349      34.512 -31.788  -6.920  1.00 81.00           C  
ATOM   2865  CB  VAL A 349      33.339 -29.694  -6.154  1.00 81.00           C  
ATOM   2866  O   VAL A 349      35.711 -31.616  -7.151  1.00 81.00           O  
ATOM   2867  CG1 VAL A 349      32.479 -29.782  -7.413  1.00 81.00           C  
ATOM   2868  CG2 VAL A 349      32.558 -29.046  -5.013  1.00 81.00           C  
ATOM   2869  N   GLU A 350      33.900 -32.814  -7.429  1.00 73.52           N  
ATOM   2870  CA  GLU A 350      34.264 -33.449  -8.692  1.00 73.52           C  
ATOM   2871  C   GLU A 350      33.679 -32.691  -9.880  1.00 73.52           C  
ATOM   2872  CB  GLU A 350      33.794 -34.906  -8.715  1.00 73.52           C  
ATOM   2873  O   GLU A 350      32.463 -32.512  -9.971  1.00 73.52           O  
ATOM   2874  CG  GLU A 350      34.703 -35.857  -7.950  1.00 73.52           C  
ATOM   2875  CD  GLU A 350      34.252 -37.307  -8.023  1.00 73.52           C  
ATOM   2876  OE1 GLU A 350      34.893 -38.176  -7.389  1.00 73.52           O  
ATOM   2877  OE2 GLU A 350      33.248 -37.578  -8.720  1.00 73.52           O  
ATOM   2878  N   VAL A 351      34.535 -32.000 -10.638  1.00 78.26           N  
ATOM   2879  CA  VAL A 351      34.151 -31.240 -11.823  1.00 78.26           C  
ATOM   2880  C   VAL A 351      34.316 -32.108 -13.069  1.00 78.26           C  
ATOM   2881  CB  VAL A 351      34.981 -29.945 -11.961  1.00 78.26           C  
ATOM   2882  O   VAL A 351      35.394 -32.653 -13.314  1.00 78.26           O  
ATOM   2883  CG1 VAL A 351      34.517 -29.132 -13.168  1.00 78.26           C  
ATOM   2884  CG2 VAL A 351      34.886 -29.112 -10.684  1.00 78.26           C  
ATOM   2885  N   VAL A 352      33.215 -32.511 -13.673  1.00 70.73           N  
ATOM   2886  CA  VAL A 352      33.147 -33.276 -14.914  1.00 70.73           C  
ATOM   2887  C   VAL A 352      33.177 -32.326 -16.109  1.00 70.73           C  
ATOM   2888  CB  VAL A 352      31.880 -34.159 -14.967  1.00 70.73           C  
ATOM   2889  O   VAL A 352      32.545 -31.267 -16.084  1.00 70.73           O  
ATOM   2890  CG1 VAL A 352      31.887 -35.039 -16.217  1.00 70.73           C  
ATOM   2891  CG2 VAL A 352      31.775 -35.016 -13.707  1.00 70.73           C  
ATOM   2892  N   ASN A 353      34.198 -32.437 -17.130  1.00 69.66           N  
ATOM   2893  CA  ASN A 353      34.428 -31.758 -18.401  1.00 69.66           C  
ATOM   2894  C   ASN A 353      35.050 -30.380 -18.197  1.00 69.66           C  
ATOM   2895  CB  ASN A 353      33.123 -31.640 -19.191  1.00 69.66           C  
ATOM   2896  O   ASN A 353      34.491 -29.372 -18.632  1.00 69.66           O  
ATOM   2897  CG  ASN A 353      32.594 -32.985 -19.651  1.00 69.66           C  
ATOM   2898  ND2 ASN A 353      31.274 -33.117 -19.703  1.00 69.66           N  
ATOM   2899  OD1 ASN A 353      33.366 -33.898 -19.955  1.00 69.66           O  
ATOM   2900  N   GLN A 354      36.054 -30.316 -17.434  1.00 69.84           N  
ATOM   2901  CA  GLN A 354      36.800 -29.091 -17.163  1.00 69.84           C  
ATOM   2902  C   GLN A 354      37.376 -28.503 -18.448  1.00 69.84           C  
ATOM   2903  CB  GLN A 354      37.921 -29.356 -16.157  1.00 69.84           C  
ATOM   2904  O   GLN A 354      37.790 -29.241 -19.344  1.00 69.84           O  
ATOM   2905  CG  GLN A 354      38.302 -28.138 -15.327  1.00 69.84           C  
ATOM   2906  CD  GLN A 354      39.178 -28.489 -14.138  1.00 69.84           C  
ATOM   2907  NE2 GLN A 354      39.502 -27.489 -13.325  1.00 69.84           N  
ATOM   2908  OE1 GLN A 354      39.560 -29.648 -13.953  1.00 69.84           O  
ATOM   2909  N   GLU A 355      37.036 -27.182 -18.680  1.00 70.38           N  
ATOM   2910  CA  GLU A 355      37.586 -26.427 -19.802  1.00 70.38           C  
ATOM   2911  C   GLU A 355      39.099 -26.603 -19.896  1.00 70.38           C  
ATOM   2912  CB  GLU A 355      37.236 -24.943 -19.675  1.00 70.38           C  
ATOM   2913  O   GLU A 355      39.803 -26.524 -18.887  1.00 70.38           O  
ATOM   2914  CG  GLU A 355      37.417 -24.156 -20.966  1.00 70.38           C  
ATOM   2915  CD  GLU A 355      36.991 -22.701 -20.846  1.00 70.38           C  
ATOM   2916  OE1 GLU A 355      37.015 -21.976 -21.866  1.00 70.38           O  
ATOM   2917  OE2 GLU A 355      36.632 -22.283 -19.722  1.00 70.38           O  
ATOM   2918  N   ALA A 356      39.613 -27.367 -20.960  1.00 61.41           N  
ATOM   2919  CA  ALA A 356      41.032 -27.586 -21.233  1.00 61.41           C  
ATOM   2920  C   ALA A 356      41.773 -26.259 -21.376  1.00 61.41           C  
ATOM   2921  CB  ALA A 356      41.207 -28.428 -22.494  1.00 61.41           C  
ATOM   2922  O   ALA A 356      41.291 -25.340 -22.042  1.00 61.41           O  
ATOM   2923  N   LYS A 357      42.380 -25.742 -20.383  1.00 60.16           N  
ATOM   2924  CA  LYS A 357      43.254 -24.581 -20.528  1.00 60.16           C  
ATOM   2925  C   LYS A 357      44.059 -24.657 -21.822  1.00 60.16           C  
ATOM   2926  CB  LYS A 357      44.198 -24.467 -19.330  1.00 60.16           C  
ATOM   2927  O   LYS A 357      44.480 -25.740 -22.235  1.00 60.16           O  
ATOM   2928  CG  LYS A 357      43.538 -23.923 -18.071  1.00 60.16           C  
ATOM   2929  CD  LYS A 357      44.549 -23.729 -16.949  1.00 60.16           C  
ATOM   2930  CE  LYS A 357      43.879 -23.252 -15.667  1.00 60.16           C  
ATOM   2931  NZ  LYS A 357      44.869 -23.040 -14.570  1.00 60.16           N  
TER    2932      LYS A 357                                                      
ENDMDL                                                                          
END                                                                             
