# Supplementary material for: Evolution of Linoleic Acid Biosynthesis Paved the Way for Ecological Success of Termites
Source: Mol Biol Evol. 2023 Apr 12;40(4):msad087. doi: 10.1093/molbev/msad087 (PMC10139705; doi:10.1093/molbev/msad087)
Supplement: msad087_Supplementary_Data [file msad087_supplementary_data.zip › SUPPLEMENTARY ARCHIVE/Tribolium/TcaDd12_4d8a8.a3m]

#358	1
>101
MSAQTITTTETTQNAQKPQQYHWRMVWRNIILYIIMHLTGFYGLYLAMFYAQWKTVFYSWFLLVIALQGVTAGSHRLWAHKAYKARLPLRMLLCIFQTLSLQNHIYDWATYHRVHHKFVDTNADPHNSRRGFFFSHMGWLFIEPHKDVEDKYKSIDFSDLHADSVVMIQKKYYHTFFAPVIGFYLPAAIPWYFWGENFWTAFFVATMLRYCACTNITFLVNSWAHIYGSRPYDKNIYPTESATIAVLTGGEGWHNYHHTFPWDYKTGEFGKYRSNLTTGFLDFMAAIGWAYDLKTVSEEMIMKRVLRTGDGTRKFDKIDKILNVDDDHHHEDMLWGWGDSDMAKEEMNYVKIHNRKED
>UPI001CF75684	509	0.946	2.588E-158	0	357	358	0	357	358
MSAQTITTTETSQNAHKPQQYQWKMVWRNIILYIIMHITGFYGLYLAVFHAQWKTVFYSWFLLIIALQGVTAGSHRLWAHKAYKARLPLRMLLCIFQTLSLQNHIYDWATYHRVHHKYVDTNADPHNSRRGFFFSHMGWLFIEPHRDVEDKYKSIDFSDLEADSVVMIQKKYYHVFFAPVIGFYLPAAIPWYFWGENFWTAFFVASMLRYCACTNITFLVNSWAHIYGSRPYDKNIYPTESPTVAVLTGGEGWHNYHHTFPWDYKTGEFGKYRSNLTTGFLDFMAAIGWAYDLKTVSEEMIMKRVVRTGDGTRKFDKIDKILNADDDHHHEDMVWGWGDKDMAKEEMNYVKIHNRKED
>A0A8J6HB38	456	0.783	3.875E-140	0	357	358	564	921	922
MSVQTMTKTEPPRDA-KPDsqpQYRWKLIWRNIILYLIMHITGLYGLYLLVLYSQWKTIFWAWFLLVAALQGVTAGTHRLWAHKAYKAKLPLKMLLCIFQTLSLQNHIYDWATYHRVHHKYVDTDADPHNSRRGFFFSHVGWLFIEPRPNVAEKYKSIDFSDLEADPVVMIQKKYYHVFFAPVIGFLLPAVIPWYFWNESFETAFFVSTMLRYAMCTNITFLVNSWAHIFGSRPYDKNIYPTESPTVAVLTGGEGWHNYHHTFPWDYKTGEFGKYRSNLTTGFLDLMAAIGWAYDLKTASEEMIMKRVNRTGDGSRKFDKLFN--PSADDHHGDDLVWGWGDKDMTQEDFSFVKIRNQKDD
>A0A7J7B860	450	0.544	4.340E-138	8	356	358	26	386	388
--------TKTTPHVQPPsvksstsntrPQYKWDVVWRNVIAFLYLHTAGLYGLYLLLFVCSWKTSLWTYVYAFIAGQGITAGAHRLWAHRSYKAKLPLRIFLMLCQTAAFQNHIYEWVRDHRVHHKFTDTDADPHNASRGFFFSHMGWLLVRKHKDVMIKGKTVDMSDVEADPVVRFQKSVYIA-LVPLMCFVIPTFVPWYFWGENGWICWYTCGIFRYTISLNFTWLVNSAAHIWGTKPYDKSIGPTENIHVALAAFGEGWHNYHHVFPWDYKAAELGNYKLNPTTMIIDFFSKIGWAYDLKTVSLDMIERRVKRTGDGTRIADsKHSEAKNTDDhDHHHNNEIWGWGDKDMAKEDVEDVKIFNKlKE-
>A0A2P8ZGJ8	445	0.533	3.547E-136	13	356	358	43	381	382
-------------ENEHQQaEYKWNIRWRNVFAFIYLHVFGVYGLYLAFTAAKWQTSVWAVYVASMAAMGVTAGAHRLWCHRAYKAKWPLRLILCILQTVAFQNHIYEWVRDHRVHHKFCDTDADPHNSKRGFFFSHIGWLMIRKHPDVKEKGKTVDMSDLESDPIVVWQRRTY-LLVMPLLCFYVPAYVPCYFWNEDPWTSWYVASIMRYTLSLNITWLVNSAAHMWGTKPFDKTISGVESLTVGILAHGEGWHNYHHVFPWDYKAAELGTYRANFTTGFIDLFSKIGWAYDLKTVSDEMIKKRIARTGDGSRQIEEVIELL-----HEHDNSLWGWGDKDMPEEDIKDVKIYNKCE-
>A0A8I6S3N4	444	0.558	4.857E-136	7	357	358	54	395	396
-------TPTTTQEPTKPQ-YEWKIVWRNVLAFAYLHIGAFYGLYLLFTQALAQTILFTVVLIYLGGMGVTAGSHRLWSHKSYKAKWPLRLMLAIFQTLAFQNHIYEWVRDHRVHHKFTDTDADPHNSKRGFFFSHMGWLVIKKHKDVMNKGKTVDMSDLEQDWVVMFQKKTY-AVLLPLICFILPTFIPVYYWDEKPWTAWYVAAIARYTLSLHGTWLVNSAAHMYGTRPYDRTISPRENLSVAILAFGEGWHNYHHAFPWDYKTSEFSGYSTNFTTAFIDFFSKIGWAYDLKTASIEMVKKRAARTGDGGYESAKR-------SDHTHDGEVWGWDDKDMTQEEKNMVLITNQKED
>A0A7R9ELD8	444	0.500	6.653E-136	8	356	358	33	387	392
--------TQQHQSSQHELPssgavpyYEWRIVWRNVLAFIYLHGGALYGLYLVFTTAHPATFPWAFLVAGLAALGVTAGAHRLWCHRAYKAKWPLRLILAILQTVAFQNHIYEWVRDHRVHHKFAETDGDPHNSKRGFFFSHIGWLMLRKHPDVINKGRTVDMSDLLQDPIVVWQMRTY-LLTLPLVCFVLPTWVPIHFWNEDPWTSWYVAAILRYTLSLNLTWLVNSAAHIWGTRPFDKNISATDNMPVAVMAFGEGWHNYHHAFPWDYKAGELGSYRTNFSTGFIDLFAKIGWAYDLKTVSPEMIKRRAKRSGDGTYRGDLGVSGVPLGEGHDHEGSLWGWGDKDMPEEDIKEVLITHKSE-
>UPI00096B04DF	443	0.545	1.248E-135	11	356	358	24	374	376
-----------SPETRKPnqstgPKYKWEIVWRNVIAFIYLHTFGLYGLYLLFNGCQLKTVYWVLAVIILSGQGITVGAHRLWAHRTYKAKLPLRIILAFLQTMAFQNHIYEWVRDHRVHHKFTDTDADPHNAKRGFFFSHMGWLMLKKHKDVFIKGKTVDLSDLEADPVVMFQKKFY-LVLMPIVCFVFPAFIPWYYWGENWWYAWYTAVIFRYTLCLNGTWLVNSAAHIWGTRPYDKSIKPTENRFVAFMAFGEGWHNYHHVFPWDYKAAELGNYRLNWSTSFIDLMSKIGWAYDLKTASLEIIQKRIKRTGDGTIKAKDVGDGMHHDHDHDHSDAIWGWGDKDMNEEEKQDIRIFNKlKE-
>A0A8J6H7L2	442	0.544	2.341E-135	16	355	358	366	703	1458
----------------KPQ-YRLQIVWRNVLIFSYLHIAGIYGIYYMFTLMQWRTLLWAYLLNNVGGLGITAGAHRLWAHRTYKAKLPLRILLAFGQTLALQNDIYEWVRDHRVHHKFTDTDADPHNSTRGFFFSHMGWLLVKKHKDVFTKGKTVDMSDVASDPVVRFQRKYY-IILTPLLTFAFPAIVPWYFWNEYPSVCWYTVAVLRYLLTLHGTWLVNSAAHIWGVKPYDKNIKAAENKSVAMITFGEGWHNYHHVFPWDYKAAELGNYRMNTTTAFLDLMAKIGWAYDLKTVSVEMINKRVKRTGDGSRLVDAPAEGDDSGHHHHHENSIWGWGDKDMKTDDMELVEIHHQK--
>UPI000C25383F	440	0.524	1.128E-134	15	357	358	78	422	423
---------------REGPHYKWDIVWKNVLIFILLHGFGIYGLYIMFVKAQWRTILFGYLYAATSAMGVTAGAHRLWAHRTYKAKLPLRIFLMICQSAALQNDLHEWVRDHRVHHKFTDTDADPHNSRRGFFFSHIGWLMVKKHKDVFSKGKTVDLSDIESDPVVMFQKRHY-VLMVTFLCFMIPAHIPWYFWGEDWWVSWYV-TIARYTLSLHFTWLVNSAAHIWGTKPYDKTINPVENKFVAWVAFGEGWHNYHHIFPWDYKAAELGDYRLNPSTAFLDLMAYFGLAYDLKTVSEDMVRKRVKRTGDGTWKNkndNAGASMGNESDDHHHGEGVWGWGDKDMEEEDIKDVRVFNElKED
>A0A482E8C3	440	0.489	1.545E-134	9	357	358	30	358	359
---------EQISPPKPAKEYRRRLVWRNIILFVYLHLAALYGAYLALTSAKLLTDIWAFLLYQATGLGITAGAHRLWAHRSYKAKWPLRVILVIFNTIAFQNHVYEWARDHRVHHKYTETNADPHNAKRGFFFSHIGWLLCRKHPDVIEKGKGIDMSDLEQDPIVVFQRKYY-LILMPLFCFIIPTVVPVYCWGETWINAWFIAAMFRYTFTLNMTWLVNSAAHMWGDRPYDKYINPSENKGVSMMALGEGWHNYHHVFPWDYKTSELGDYSANTTTAFIDFFSKLGWAYDLKTVSPEMIKKRAERTGDGSHP-------------------VWGWGDKDIPSEDIQEAVVINKKDD
>A0A482W2S5	440	0.643	1.545E-134	0	355	358	0	366	369
MQVQAIVQSEITQeevktsvptkfkdESSKPQ-YKWELIWRNIILYIIMHLTALYGLILVFVSAKVLTTVWTWFMLVVGLQGITSGVHRLWTHRSYKAKLPLRILLCIFQTIALQNHIYDWVTDHRVHHKYVDTDADPHNSKRGFFFCHMGWLFVKKHKDVIEKTKTIDLRDIEADPVVMFQKKYYHLVLAPLIGFLFPAWVPWYFWNENFVTSFFVATMFRYALTTNCTFLVNSVAHMYGTRPYDKNIRPTDNVPVTVITGGEGWHNYHHTFPWDYKTGELGNYTTNTSTALIDFMAKIGWAYDLKTVSEDMIMKRVNRTGDGTRKFD--NHQVVDDHDHHHEgDNLWGWGDEDMKDEDLSYVKITHRK--
>A0A5N4AXC2	438	0.537	5.435E-134	10	356	358	18	366	368
----------TPQYGEtvKASGKENKVVWRNVILFTLLHISGLYGLYLCFFLRSWYTFFWATIYLHVAGVGVTAGAHRLWAHRAYKAKLPMRIFLMICQTAAFQNHIYEWVRDHRVHHKFTDTDADPHNAKRGFFFSHIGWLMLKKHPDVKIKGRTVDMSDMEGDQVIQFQKKYY-PVLVPLLAFILPAFVPWYFWGENGWVSWYTAGIFRYCFSLNSTWLVNSAAHIWGTKPYDKTIGPTQNLGVALTALGEGWHNYHHVFPWDYKAAELGNYRMNFTTFVIDCFSKIGWAYDLKTASIEMIEKRAKRTGDGSRASSNGDGEITNDHSHHHDDTIWGWGDMDMKLEDVQHVKVYNRlKE-
>UPI0018E57B3B	438	0.527	7.444E-134	16	354	358	24	363	366
----------------KRRDYEWQIVWRNVLAFIYLHVATFYGLYLIFTgRAKLWTVLFATFFASTSAMGVTAGAHRLWAHRAYKARWPLRLILAVLQTMAFQNHIYEWVRDHRVHHKFTETDADPHNAKRGFFFSHIGWLMVRKHKDVFEKGASVDMSDLEKDPIVMFQKKTY-LVLMPLLCFVLPSWMPVLLWNENPWSSWYVASILRYTFSLHFTWLVNSAAHIWGNRPYDKNIGATDNKTVAILAFGEGWHNYHHVFPWDYKAAELGNYRTNMSTALIDFAAKYGLAYDLKTVSMEMIRKRVRRTGDGSHPLDKKNELTHDNDDHQHpENPVWGWDDTDMPEEDRKLAEIAHK---
>UPI001182A185	438	0.508	7.444E-134	15	356	358	33	373	375
---------------RKNRDYEWQVVWRNVFAFIYLHIAAFYGIFLmVTGKAKLWTALFGLLFALLSAMGVTAGAHRLWAHRAYKAKWPLRLFLAIMQTMAFQNHIYEWVRDHRVHHKFTETDADPHNAKRGFFFSHIGWLMVRKHKDVFEKGASVDMSDLEKDPIVMFQKKTY-LVVMPLLCFVLPAYIPVYFWGESAWNSWYIASILRYTISLHFTWLVNSAAHIWGNKPYDKNIGATDNKMVAIFAVGEGWHNYHHVFPWDYKAAELGNYSTNISTALIDFAAKYGLAYDLKTVSADMIRKRIARTGDGSHPWSK--QALETDEDHHHpENPVWGWDDKDMTDDDKKFAQIVHQKE-
>UPI0006763E5C	437	0.514	1.912E-133	16	354	358	23	360	364
----------------KRRDYEWQIVWRNVLAFIYLHVASLYGIYLILTlKSKILTLLFALFFGVLSAMGVTAGAHRLWAHNAYKARWPLRLFLAVMQTMAFQNHIYEWVRDHRVHHKFTETDADPHNARRGFFFSHIGWLMVRKHKDVFEKGATVDMSDLEKDPIVMFQKKTY-LVVMPLLCFILPAWVPVALWGENPWHSWYVASMFRYTLSLHFTWLVNSAAHIWGNRPYDKYIGATDNKTVAICAFGEGWHNYHHVFPWDYKAAELGQYSTNFSTALIDWAAKYGLAYDLKTVSADMIRKRVTRTGDGSHPYSKETKKIE-DDHHHPENPVWGWEDTDMPEEDRKLAEITNK---
>UPI001C2065FD	437	0.528	1.912E-133	5	355	358	15	364	367
-----IHTTEYTPET-KRRDYEWQIVWRNVLAFVYLHIAGVYGLYLAFTVAKAQTVIFTISFAILAGMGVTAGAHRLWAHRAYKAKWPLRVYLAIMQTMAFQNHIYEWVRDHRVHHKFSETDADPHNARRGFFFAHMGWLMVRKHKDVLEKGASIDMSDLEQDPIVMFQKKTY-LVIMPLLSFILPAYAPVALWGEDPWTSWYVASIFRYTISLHCTWLVNSAAHIWGNKPYDKNIGPTENKLVSILATGEGWHNYHHVFPWDYKAAELGNYRTNFSTAFIDVAAKYGLAYDLKTVSEEMIKRRVSRTGDGTHPSLSCSKQIIDEDGHcHPENPVWGWGDEDMTEDDKKLAEVSHVK--
>UPI00099565B1	436	0.512	2.619E-133	6	354	358	176	517	520
------VTQKVTQKAQSSKPnYRWNIVWRNVIAFVYLHLGALYGLYLLIVAAKGYTFIWVFTVGSFGAVGVTGGAHRLWAHRSYKAKWPMRIILMLFQTMAFQNHIYEWVRDHRAHHKFTDTDADPHNVQRGFFFSHMGWLLVRKHPDVIKKGAAIDMSDIEKDFVVVWQRRLY-IVLMPVICFLLPTWIPCHFWDEKPMYAW-YATLFRYTLSLHLTWLVNSAAHMWGMKPYDNTISPTDSYTVGIGAFGEGWHNYHHVFPWDYKAAELGNYRTNLTTAFIDFFAKIGWAYDLKTVAPNMIKKRAERTGDGS-KYER------VSDDHHtHEGAIWGWGDADMTTEDIKKVNIINK---
>A0A1B6DXZ2	436	0.510	4.912E-133	5	355	358	26	364	367
-----VETFEGHQPKELPgKEYKLQIVWRNVILFVYLHAAALYGAYLMVTAASWPTVFWAILLYHFSGLGITAGAHRLWAHRSYKAKLPLRIILVVFNTLAFENHVIEWARDHRVHHKFSETNADPHNAKRGFFFSHVGWLLCRKHPDVLQKGKGIDISDLTSDKLLQFQRKYY-LLLMPIICFIIPTFIPVYLWGETWTNSWFVATLFRYTFTLNMTWLVNSAAHMWGQRPYDQYINPSENLSVAIGALGEGWHNYHHVFPWDYKTAELGNYRANFTTAFIDFFAKIGWAYDLKTVSMAMIKKRVERTGDGSHP------------DHSHEGDVWGWGDKDLSQEDKEDALVMHRK--
>A0A6J1WM42	436	0.520	4.912E-133	15	357	358	33	375	376
---------------QKNRSHEWQIVWRNVLAFVYMHIAALYGLYLIFTgKARLWTYVFGIIFAIGSALGVTAGAHRLWAHRAYKARWPLRLFLAIMQTMAFQNHIYEWVRDHRVHHKFSETDADPHNARRGFFFSHMGWLMVRKHKDVLEKGALVDMSDLEKDPIVMFQKKTY-LVGMPLLCFVIPAMIPVYWWGEDPWISWYVASITRYTVSLHFTWLVNSAAHIWGNKPYDKNIGATDHKLVATLALGEAWHNYHHVFPWDYKAAELGNYSTNLSTGLIDLAAKWGLAYDLKTVSNEMIIKRASRTGDGTHPSSKASNTLNNDHHYHPENPVWGWDDQDMSEEDRKLAEIAHRKSD
>A0A1W4X6D0	436	0.533	4.912E-133	14	357	358	69	406	409
--------------SQQP-HYKWDIVWRNVLAFIYLHVGAVYGLYLFIFKCYWSTFIWTYFVAYFASQGITAGAHRLWAHRSYKAKLPLRIILMIAQTVALQNHLYEWVRDHRVHHKFTDTDADPHNARRGFFFSHMGWLMVRKHKDVMIKGKTVDMSDMEEDPVVRFQRRYY-LILTPIFCFLIPSLVPWYFFGEDWWTAWYVSAIFRYTVSLNCTWLVNSAAHIWGTKPYDKTISPTENVHVAFWAFGEGWHNYHHVFPWDYKAAELGNYALNFSTMTVDFFAKIGWAYDLKTASVEMVRKRAKRTGDGTR-----DSNEEIQDDNpHMHGGVWGWGDKDMKPEDIEDVRIYNRLPD
>A0A023F676	435	0.517	6.727E-133	11	356	358	2	343	345
-----------PKKTQGP-HYEWQIVWRNVLGFIYLHVGALYGLYLVLTVAKWYTFAWATFYTSLGAMGITAGAHRLWAHKSYKAKWQLRLLLAAFQSIAFQNHIFEWVRDHRVHHKFTDTDADPHNSKRGFFFSHIGWLMVKKHKDVKVKGKAVDMSDIAKDWVVMFQKKYY-LIVMPLFCFVIPTMVPIYLWNEGAWNAWYIAGVLRYTLSLNGTWLVNSAAHIWGTKPYDKNISPSENLSVAIVAFGEGWHNYHHAFPWDYKTSEFSGYKFNLTTAFIDFFARIGWAYDLKTAPLDMVEKRANRCGDGSRKMLSHSKKEK--HRHSHIGEVWGWDDQDMTVEEKQMVEITHKKE-
>A0A6V7GXL3	435	0.501	6.727E-133	8	354	358	39	383	386
--------TLQPQKSSAVQPkYKWNIVWRNVIAFIYLHIGAMYGLYLSFTSIKLQTTLWALFLTIFGGMGITAGAHRLWAHRTYKAKWPMRFVLMIMQTVAFQNHIYEWVRDHRVHHKFTDSDADPHNAKRGFFFSHIGWLLLRKHPDVMKKGATVDMTDLERDPIVLWQKRLY-ILLVPLICFILPVLIPCYFWNETLFNSW-YSTLLRYTLSLNGTWLVNSAAHIWGYKPYDKNIGPTENTSVAIIAFGEGWHNYHHVFPWDYKAAEFGDYNMNFTTALIDFCSRLGLAYDMKTVPVDVIKKRANRTGDGTRYGKNEDSQ-SHEDYHSHEDMKWGWGDVDMKPEEIQEVDIINK---
>A0A7D5YXN8	435	0.523	9.213E-133	16	355	358	33	372	375
----------------KRRDYEWQIVWRNVLAFVYLHIGALYGLYLmLTGNVKLWTPVFAVIFTILSAMGVTAGAHRLWAHRAYKARWPLRLVLATLQTMAFQNHIYEWVRDHRVHHKFTETDADPHNARRGFFFSHIGWLMVRKHKEVFEKGVSIDMSDLEKDPIVMLQKKTY-LVVMPILCFVLPALLPVWLWGEDPWTSWYVASIWRYTVSLNFTWLVNSAAHIWGNKPYDKSIGATDNVTVAICAVGEGWHNYHHVFPWDYKAAELGNYRTNLSTAVIDFAAKYGWAYDLKTVSAEMIRRRVLRTGDGSHPINTKEDFID-DHDHHHsENPVWGWDDKDMPDEDRQLVEISHRK--
>A0A6B2E899	434	0.510	1.262E-132	2	357	358	33	396	397
--TQTIKTNEEAGPSSKvvkEEPFKVQFVWRNIMIFLYLHLAALYGVYLQVTSAKLITFVFALFLGFCGGMGITAGAHRLWAHKSYKAKLPLRVLLMCFQSLAFQNHVFEWVRDHRVHHKFTDTNADPHNSRRGFFFSHMGWLMTKKHPDVKLKGVLVDMSDLEADPVVMFQKKYYGI-LMPIFCFIIPALIPYYLLGETFSNSWYIASVMRYVLSLHGTWLVNSAAHLWGMKPYDKNISPSNNIFVAIYAYGEGWHNYHHVFPWDYKTSEFGTYSTNVTTAFIDFFSKLGLAYDLKTVSEDMIQKRILRTGDGSHEYsrNKREEVLRQMlmsdhDHYHDQNMVWGWDDNDMHEEDKKFAKIYN-KED
>UPI0018C3BD2A	434	0.513	1.728E-132	15	357	358	57	379	380
---------------KKAEKRKLKLVWRNIIAFGYLHVAALYGAYLMFTSAKWQTMVFAFAMYVVSGLGITAGAHRLWAHRSYKAKWPLRVLLVIFNTVAFQDAAYHWARDHRVHHKYSETDADPHNATRGFFFSHIGWLLCKKHPEVKAKGKGVDLSDLRADPVVMFQKKYYMI-LMPLLCFVLPTLVPMYYWNESFMNSWFVATMFRWCFILNVTWLVNSAAHKFGGKPYDKNISPAENKSVAIFAFGEGWHNYHHVFPWDYKTAEFGKYSMNFTTAFIDFFAKIGWAYDLKTVSADIIKQRVKRTGDGS----------------HH---TWGWGDKDQPKEEIENAVRINKKDD
>Q9BH41	434	0.514	2.366E-132	13	355	358	33	356	359
-------------EAKKPrEPYRRQIVWRNVILFIYLHLAALYGAYLAFTSAKIATTIFAIILYQVSGVGITGGAHRLWAHRSYKAKWPLRVILMLCNTLAFQNHIYEWARDHRVHHKFSETDADPHNATRGFFFSHVGWLLVRKHPDVKEKGKGIDMHDLEQDKIVMFQKKYY-LILMPIVCFLIPTTIPVYMWNETWSNAWFVATLFRYTFTLNMTWLVNSAAHMWGSQPYDKYINPAENLGVALGAMGEGWHNYHHVFPWDYKAAELGNYRANFTTAFIDFFARIGWAYDLKTVPVSMIQRRVERTGDGS-----------------HE--VWGWGDKDMPQEDIDGAVIEKRK--
>A0A8D8W6T7	433	0.507	3.241E-132	6	355	358	25	365	368
------VTRTDTIEKQKAaaaptKEYKLQLVWRNVILFVYLHLAALYGAYLLVTSAKWPTVIWATLLYQASGLGITAGAHRLWAHRSYKAKWPLRVILVIFNTIAFENHVYEWARDHRVHHKYSETNADPHNAKRGFFFSHMGWLMCKKHPDVIEKGQGIDLTDLKQDKLLMFQKKYYMI-LMPIFCFLIPTLVPALVWGETWKNSWFVATMFRYTFTLNMTWLVNSAAHMWGQRPYDKYINPSENLGVAVFALGEGWHNYHHVFPWDYKTAELGNYRANLTTGFIDFFAKLGWAYDLKTVSHQMISTRVKRTGDGTH-------------EHSHEGGVWGWGDKDMSQEDKDVAITTHTK--
>B7SB79	433	0.501	3.241E-132	13	355	358	26	367	370
-------------PQMKNRDYEWHIVWRNVLAFIYLHVAAAYGLYLMFTgKVNAFTILFAFSFAAMSAMGVTAGAHRLWAHRAYKARWPLRLYLALMQTMAFQNHIYEWVRDHRVHHKFTETDADPHNARRGFFFSHMGWLMVRKHKDVFEKGATVDMSDLEKDPIVMFQKKTY-LVVMPLLCFLIPSYIPVWLWNEDPWSSWYVASITRYTLTLHFTWLVNSAAHIWGTRPYDKNIGATDNVAVAIGAFGEGWHNYHHVFPWDYKAAELGNYRTNLSTALIDIAAKYGLAYDLKTVSKEMIEQRVSRTGDGSHPW--AQQTEDCSDEHHHpENPVWGWDDTDMPEEDKQLAKIVHRK--
>UPI00034F996B	433	0.491	3.241E-132	11	357	358	26	371	372
-----------NSTERKNRNYEWQIVWRNVFAFIYLHAATLYGIYLMFTgKVKLWTVLFAVSFTLLSAVGITVGAHRLWAHRAYKAKWPLRLFLALLQTMAFQNHIYEWVRDHRVHHKFTETDADPHNAKRGFFFSHMGWLMVRKHKDVFEKGAAVDMSDLEKDPIVMFQKKTY-LFVMPILCFLLPLYIPVYFWNENPWSSWYVASMFRYTISLHFTWLVNSAAHLWGNKPYDQYIGATDNKTVAICALGEGWHNYHHVFPWDYKAAELGDYSTNLSTALIDIAAKYGLAYDLKTVSEKMIRNRINRTGDGTHPWAKQKAELE-EDHHHLENPIWGWGDKDMSDDDKKLAEIVHKKND
>A0A069DSW7	433	0.500	3.241E-132	9	356	358	26	372	374
---------QQLQASKKSQGphYEWQIVWRNVLGFVYLHVGALYGLYLAFTVGKSYTTLWAIFYASLGAMGITAGAHRLWAHKSYKAKWQLRLLLTIFQTIAFQNHVFEWVRDHRVHHKFTDTDADPHNSKRGFFFSHIGWLMVKKHADVKAKGKAVDMGDMEKDWVVMFQKKYYMI-VMPVFCFAIPTMVPIYLWNEAVWNAWYIAGVLRYTLSLNGTWLVNSAAHIWGTKPYDKNISPSENLSVAIVAFGEGWHNYHHAFPWDYKTSEFSGYKFNFTTAFIDLFARIGWAYDLKTAPLDMIEKRANRCGDGSRKM--LYSNKKEKHRHSHIGEVWGWDDQDMTTEERQMAEIIHKKE-
>A0A6P3X2G5	433	0.504	3.241E-132	1	354	358	31	375	378
-AAQKLPSLQKTQSV-KPK-YQWKIVWRNVIAFVYLHLGALYGLYLLITVAKWSTTIWTVSIGALAAIGVTGGAHRLWAHRSYKAKWPLRVILMILQTTAFQNHIYEWVRDHRVHHKFTDTDADPHNAQRGFFFSHMGWLLVRKHPDVIRKGATIDMSDLEKDPVVVWQRRLY-IVLMPLCCFLIPTWVPCYFWNEKPMYAW-YASLMRYTLSLNLTWLVNSAAHIYGMKPYDNTISPTDSYSVGITAFGEGWHNYHHVFPWDYKAAELGNYRTNFTTAFIDMFAKIGWAYDLKTVATNIVKKRAARTGDGT-KYER-----TADAHHHsHENAIWGWGDTDMPAEDIQKVEIFNK---
>A0A1B0DIJ1	432	0.538	6.079E-132	16	357	358	9	355	356
----------------EEESYKTRYVWKNIIVFLYLHLAALYGIYLQLTVARYITFGVALMLGFCGGMGITAGAHRLWSHKSYKAKLPLRALLMIFQTLAFQNHIFEWVRDHRVHHKFTDTNADPHNSRRGFFFSHMGWLMTKKHPDVKEKGASVDMSDLEADPVVMFQKKYYGI-LMPVFCFIIPALIPYFFLGETFSNSWYITSMLRYVLSLHGTWLVNSAAHLWGMKPYDKNISPANNIFVAIYAYGEGWHNYHHVFPWDYKTSEFGTYTTNVTTAFIDFFSKLGLAYDLKTVSEDMIRKRILRTGDGSHEYsrnkreEELRQMLMSDHDHYHdQNMVWGWDDNDMDEEDKKFAKIYN-KED
>A0A2J7PNJ8	432	0.514	6.079E-132	12	354	358	44	381	384
------------EHKDEPgKQYNLKIRWRNVIAFLYLHVFTLYGIYLAFTAAKYQTNIWTTAVLIFASIGVTAGAHRLWCHRSYKAKLPLRILLCIMQTIAFQNHIYEWVRDHRVHHKFTDTDADPHNSKRGFFFCHIGWLMVRKHPDVKIKGKTVDMSDLESDPVVVWQRRTY-LVTMPLLCFVLPALVPVYFWNEDPWVSWYVASVMRYTLQLNGTWLVNSAAHMWGYKPFDKDISAVENLTVASLGFGEGWHNYHHVFPWDYKAAELGPYRTNWTTGFIDFFSRIGWAYDLKTVSTEMIRRRAARTGDGSRHSDA-----PLEDLHETDNSIWGWGDKDMPEEDIKEVRIYNK---
>UPI0008F9A0B3	432	0.510	8.325E-132	9	355	358	32	365	368
---------TQTSSSSKEDTYRLRIVWRNVILFVYLHMAALYGAWLMLTSAKIQTSIWAYLLYQASGLGITAGAHRLWAHRSYKAKWPLRVLLVIFNTIAFENHVYEWARDHRVHHKYSETNADPHNAKRGFFFSHVGWLLCRKHPDVIEKGKGIDLKDLEEDKLLMFQKKYY-MLLMPFFCFVFPTVIPVYCWGETWTNSWFVATMFRYTFTLNMTWLVNSAAHMWGQRPYDKFINPSENLGVAVMALGEGWHNYHHVFPWDYKTAELGNYRANLTTGFIDFFSKIGWAYDLKTVPLSMVKKRAARTGDGTY------------ENHSHEGEVWGWGDKDMSQEDREQATVIGRK--
>UPI0014794F74	432	0.516	8.325E-132	16	354	358	57	386	389
----------------KPK-YKWNIVWRNVIAFIYLHIGALYGFYLFFNGTKFYTFLWTFAVACAAALGITAGAHRLWAHRTYKAKWPMRFVLMICQTIAFQNHIYEWVRDHRVHHKFTDTDADPHNAQRGFFFSHMGWLLVRKHPDVIKKGATIDMSDLEADPLVVWQRRLY-LFLMPLCCFIIPMWVPCYFWGEKPFNSW-YSTVFRYTLSLNLTWLVNSAAHIWGMKPYDKTIGPTENISVAICAFGEGWHNYHHVFPWDYKAAELGNYRTNFTTGFIDACSRIGWAYDMKTVPVEIVKKRAARTGDGT-KYDK-----TEAHHHSHENMKWGWGDADMQPEEIQEVEIINK---
>UPI000A1D25CB	432	0.516	1.140E-131	15	355	358	59	379	382
---------------KKAEKRRLKLVWRNIIAFGYLHLAALYGAYLMVASAKWQTIAFAYILYVMSGLGITAGAHRLWAHRSYKAKWPLRLLLVIFNTIAFQDAAYHWARDHRVHHKYSETDADPHNATRGFFFSHIGWLLCKKHPEVKAKGKGVDLSDLRADPILMFQKKYY-MLLMPIACFIAPTIVPMYFWGESFVNAWFVATMFRWCFILNVTWLVNSAAHKFGGRPYDKFINPSENISVAILAFGEGWHNYHHVFPWDYKTAELGQYSLNFTTAFIDFFAKIGWAYDLKTVSSDIIQKRVKRTGDGTH-------------------ATWGWGDADQPKEEIEDALITHKK--
>A0A4D6CBE4	432	0.528	1.140E-131	12	357	358	48	385	386
------------QQQQRPK-YQLQIVWRNVAAFLFLHIGCLYGLYLLFTTAKLSTVLWTLLISSAGATGITAGAHRLWAHKAYRARWPLRLLLAVFQTLAFQNHIYEWVRDHRVHHKFTDTDADPHNSRRGFFFSHIGWLMVRKHSDVITKGRQVDMSDLERDWVVMLQKRYY-LIAVPFFCFFIPTWVPVHFWGEKAWVAWYVAGICRYTLSLNFTWLVNSAAHIWGTKPYDKNITPTENVTVAMLAFGEGWHNYHHAFPYDYKAAELGNYRANLTTAFIDMFARIGWAYDLKMATPAMVQRRILRTGDGSHD------SVAAHDHHHHQDEVWGWDDKDMTTEDKKLIEIINRVED
>UPI0008F9DDB1	432	0.497	1.140E-131	8	354	358	37	383	388
--------TKPPQKKSSSQNqYPWQIVWRNVIAFVYLHTAALYGLYLFIFVAHRYTVIWGFLLGSVGAIGITAGAHRLWAHKAYKAKWPMRVFLAMCQTLAFQNHIYEWVRDHRVHHKFTDTDADPHNSKRGFFFSHIGWLMLKKHKDVKEKGKTVDMSDLEQDWVVMFQKRYY-MLLLPLLCFVIPVWIPIHFWKEDFSTSWYCAGILRYTLSLNFTWFVNSVAHIWGMKPYDRFISAVDNKIVAALAFGEGWHNYHHAFPWDYKAAELGNYRLNMSTALIDFCAKLGLAYDLKVASPELVKRRALRTGDGTHPGSAEKQEEEDGHHHSHENAVWGWDDENMSPDELKLVNILNR---
>A0A2R7W9M0	432	0.494	1.140E-131	17	356	358	31	375	389
-----------------PNKFRVQIVWRNVMLFIYLHVAAVYGAYLMIFSAKWPTVLWAFFLYQFSALGITAGAHRLWSHKSYKAKLPLKIILAIFNTISFQNSIYEWSRDHRLHHKYSETDADPHNATRGFFFSHIGWLLCRKHPLVKEKGKGIDMSDLEQDGVVMFQRKHYLK-LMPFACFLFPTFVPMYYWGETFWNAWFVATMFRYAWSLNMTWLVNSAAHMWGNKPYDMHINPSENLFVALGSVGEGWHNYHHVFPWDYKAAELGNYKVNFTTAFIDFMAKIGWAYDCKTVPDKMVRTRAMRTGDGSHPWGWGDKDITeeerkaAATLYQKQPLAWGWGDKDLPEEEKNAVLAVSKEE-
>UPI001E27B553	431	0.517	1.561E-131	16	357	358	24	361	362
----------------KRRDYEWQIVWRNVLAFIYLHAASLYGLYLIFTgKAKLMTFLFAVVFASVAAMGVTAGAHRLWAHRAYKARWPLRLFLAILQTIAFQNHIYEWVRDHRVHHKYTETDADPHNAKRGFFFSHIGWLMLRKHKDVLEKGALVDMSDIERDPIVMIQKKTY-LVVMPLLCFIMPTWMPVALWNENAWASWYVATIFRYTISLHFTWLVNSAAHIWGNRPYDKYIGATDNKVVAMLAFGEGWHNYHHVFPWDYKAAELGDYRTNLSTALIDLAAKWGLAYDLKTVSMEMIRKRVTRTGDGTHPI----GMKNEEDDHHHPdNPIWGWDDTDMPEEDRKLAEIAN-KED
>T1PL97	431	0.514	1.561E-131	2	355	358	37	369	372
--ADGALAADITQF-KKAEKRKLKLVWRNIILFGYLHLAALYGGYLFFAKAKWATVFFSIFLYSIGVLGITAGAHRLYAHRSYKAKWPLRLILMIFNTIAFQDAAYHWARDHRVHHKYSETDADPHNATRGFFFSHIGWLLCKKHPEVKAKGKGVDLSDLKADPIIMFQKKYY-LILMPILCFILPTMIPMYGWNESFMNSWFVATMFRWCFILNITWLVNSAAHKFGGKPYDKYINPAENKSVAILAFGEGWHNYHHVFPWDYKTAEFGNYSMNMTTGFIDFFAKIGWAYDLKTVSADIIKKRVKRTGDGSH-------------------ATWGWGDKDQPKDEIDNAIIINKK--
>A0A833RGP4	431	0.492	2.138E-131	8	354	358	30	373	376
--------TLQSQKSSTQSKYKWRIVWRNVIAFVYLHLAAVYGIYLSFTAIKLQTTMWAIFLAIFGGMGITAGAHRLWAHRTYKAKWPMRFMLMIMQTIAFQNHIYEWVRDHRVHHKFTDSDADPHNAKRGFFFSHIGWLLLRKHPDVLRKGATVDMTDLERDPIVLWQKKLY-IILVPLFCFILPVWVPCYFWNETLYYSW-YSTLFRYAFSLNGTWLVNSAAHIWGYKPYDKNIGPTENKSVAIIAFGEGWHNYHHVFPWDYKAAEFGDYNMNITTALIDFCGRLGLAYDMKTVPVDVIKRRAKRTGDGTRYGGNEDSQ-SHGDHHNHEDMKWGWGDVDMKPEEIQEVHIINK---
>UPI0006C9C55C	431	0.518	2.138E-131	13	355	358	35	368	377
-------------NKENNKKYPWKIVWRNVIAFLYLHFGALYGLYLFFDGAKFLTVLWTILVACSAAVGITAGAHRLWCHRAYKAKWPLRVILMIFQTTAFQNHLYEWVRDHRVHHKFTDTDADPHNAKRGFFFSHMGWLLLRKHPDVISKGASVDMSDLDSDPVVVWQRRLY-IILMPLFCFVIPAWIPCYFWNENPMNSW-YATIFRYTLSLNITWLVNSAAHIWGTRPYDESISATDNVRVALGAFGEGWHNYHHVFPWDYKAAELGDYSVNFSTAFIDFFAKIGWAYDLKTVPLEMIEKRAKRTGDGTR-------IEHDDSENHHEGAIWGWGDKDMHQEDIEMVHIINSQ--
>UPI000E6E5331	430	0.524	2.928E-131	15	357	358	0	339	349
---------------QKPK--KHKLVWRNILAFIYLHIAALYGLYLVFTAAQLTTSLFTLVIGSFGAVGITAGAHRLWAHRAYKADWKLRTLLTICQTLAFQNHIYEWVRDHRVHHKFTDTDADPHNSQRGFFFSHIGWLMVKKHPDVKTKGSTVDMSDLERDPIVMFQKKYY-LIMMPIFCFLLPTIIPYYLWNENLWVAYYVAAVLRYTLSLNMTWLVNSAAHIWGTKPYDTRISPTENIYVGYLAYGEGWHNYHHVFPWDYKAAELGNYNGNFTTGFIDLFAKLGWAYDLKTVSADMIRKRVNRTGDGSHPQTE--KTDSHHHNHSHEEGVWGWDDRDLTEEDKRIAQIVHqrRTED
>UPI0010FB29A7	430	0.490	2.928E-131	4	356	358	17	351	353
----TLTEPQVKEEVTEKSKYIRRIVWRNVGVFSYLHLGALYGLYLCFTSAKLATIVFAIVLYQVTGIGITAGAHRLWAHRSYKAKWPLQLLLMIFNTIAFQDAAIDWARDHRVHHKFSETDADPHNAKRGFFFAHVGWLLCRKHPEVKEKGKGIDLSDLESDPILAFQKKYY-TVLMPLMCFILPTIIPVVCWNETWMNAYFIPTVLRYVFTLNMTWLVNSAAHLFGNKPYDKYINPSENKSVALLALGEGWHNYHHVFPWDYKTAEFGNYRFNFTTAFIDFFAKIGWAYDLKSVSEDMVKKRVKRTGDGS-----------------HE--LWGWGDKDQTQEERDDATIthYHMKE-
>I7AHL6	430	0.504	2.928E-131	12	355	358	28	368	371
------------EPMKKNRDYEWQVVWRNVFAFVYLHAAALYGFYLMFTgKVRIWTILFGLLFAIMAGMGVTAGAHRLWAHRSYKARWPLRLFLALMQTMAFQNHIYEWVRDHRVHHKFTETDADPHNARRGFFFSHIGWLMVRKHKDVFEKGATVDMSDLEKDPIVMFQKKTYMV-LMPLLCFVIPAWIPCYFWGENPWYSWYVASITRYTVALHFTWLVNSAAHIWGNRPYDKNIGATDNKAVAICAFGEGWHNYHHVFPWDYKAAELGNYSTNLSTALIDFAAKHGLAYDLKTVSAEMIRQRVNRTGDGSHPWTK-DSQE--EEHYHPENPVWGWEDTDMTEEEKQFAEIVHRK--
>UPI000E6D6AA4	430	0.501	2.928E-131	16	355	358	31	369	372
----------------KRRDYEWHIVWRNVLAFIYLHLSATYGFYLIFTgKVMLFTALFAILFSALSGMGVTAGAHRLWAHRAYKARWPLRVILALLQTMAFQNHIYEWVRDHRVHHKYTETDADPHNARRGFFFSHMGWLMVRKHKEVFEKGANVDMSDLEKDPIVMFQKKTYMA-AVPLFCFILPAAVPIYAWGEDPWVSWYAAAITRYTITLHFTWLVNSAAHVWGNKPYDKYIGATDNKAVAICAFGEGWHNYHHVFPWDYKAAELGDYSTNLSTGLIDLAAKLGLAYELKTVSVDMIKKRVTRTGDGSHPLDK--KVEHAEDDHHHpENPVWGWDDKDLPDEERQLAEIVHSK--
>UPI000623891F	430	0.526	2.928E-131	12	354	358	37	373	376
------------QKAQNSKPkYQWKIVWRNVIAFVYLHLGSLYGLYLCFTAAKLYTTLWLLLYGVVAGVGVTGGAHRLWAHRAYKAKWPLRVFLMILQTAAFQNHIYEWVRDHRVHHKFTDTDADPHNAQRGFFFSHMGWLLVRKHPDVINKGATIDMSDLEKDPVIIWQRRLY-IILMPVFCFLLPSWVPCYFWNEKPMYSW-YCTLFRYTLSLHLTWLVNSAAHMYGMRPYDNTISPTDSLSVGIVAFGEGWHNYHHVFPWDYKAGELGNYRTNVTTAFIDFFARIGWAYDLKTVAVGMIKKRAARTGDGTRYERTADH-----HDHTHEGAVWGWDDADMAPEDMQNVEIINK---
>A0A310SQM5	430	0.490	2.928E-131	8	355	358	26	375	380
--------TTESENNQKlldqqsssPEmKYEWQIVWRNVIAFLYLHIGSLYAIYLIFNGTKLYTTLWGAFLAAAAALGITAGAHRLWAHRTYKAKWPMRLLLMILQTVAFQNHIYEWVRDHRVHHKYTDTDADPHNAKRGFFFSHVGWLLVRKHPEVIKKGSAIDMSDLERDPIVYWQKKLY-ILLIPLLCFILPVWVPCYFWNETLLNSW-YSSLLRYTASLNVTWLVNSAAHMWGMKPYDKAIGPTENKTVAVLAFGEGWHNYHHVFPWDYKAAEFGNYGMNFTTAFIDFCTWIGLAYDLKSVPADAIQRRATRTGDGSRYHNEKD-----THEHPVEDMKWGWGDKDMKPEEIKEVNVINKK--
>UPI0007E5FFD8	430	0.516	2.928E-131	13	355	358	58	380	383
-------------PMKKADKRKMKLVWRNIIAFGYLHLAALYGAYLMITSAKWETIGLAYILYAVSGLGITAGAHRLWAHRSYKAKWPLRLILATFNTIAFQDAAYHWARDHRVHHKYSETDADPHNATRGFFFSHIGWLLCKKHPEVKAKGKGVDLSDLRKDSILMFQKKYYMI-LMPLLCFILPTMIPMYFWNETFVNAWFVATMFRWCFILNVTWLVNSAAHKFGGRPYDKEISPSQNISVAVLAFGEGWHNYHHVFPWDYKTAEFGKYSLNFTTAFIDFFAKIGWAYDLKTVSPEIIKKRVKRTGDGTH-------------------ATWGWGDTDQPKEEIDDALIIHKK--
>UPI00148D33B0	430	0.510	2.928E-131	12	355	358	58	381	384
------------QSMKKADRRKLKLVWRNIILFGYLHLAALYGAWLIFTSAKWQTILLAFVLYVVSGLGITAGAHRLWAHRSYKAKWPLRVLLVIFNTVAFQDAAFHWARDHRVHHKYSETDADPHNATRGFFFSHIGWLLCKKHPEVKAKGKGVDLSDLRADPVLMFQKKHYMI-LMPLACFILPTLAPMYFWNETLMNAWFVATMFRWCFILNVTWLVNSAAHKFGGRPYDKDISPSQNVSVAVLAFGEGWHNYHHVFPWDYKTAEFGKYSLNFTTAFIDFFAKIGLAYDLKTVSPDIIKKRVKRTGDGTH-------------------ATWGWGDKDQPKEEIDDALITHKK--
>UPI001F4F351F	430	0.504	2.928E-131	11	351	358	38	379	385
-----------PPPEPEPEEleldlapnYEWRIVWRNVIAFVYLHTASLYGLYLAITTAKLLTVFWVYFLGGLGGMGVTAGAHRLWAHRSYKAKWPLRLLLVICNTIAFQNHIYEWVRDHRVHHKFTDTDADPHNSSRGFFFSHIGWLMVRKHPDVSEKGKKVDMSDLERDPLVMWQKRWY-LFIMPLFCFVLPAWIPVRVWGEDPWVSWHVAAIFRYTLSLNCTWLVNSAAHIWGVKPYDRNMSPVESVPVAVAAFGEGWHNYHHVFPWDYKAAELGNYRLNFTTAFIDFFAWLGWAYDLKTVPERMALSRAARCGDGSHPRLQRRKS------HGAQPAIWGWGDPDMPADEVRDANV------
>UPI0006C95214	430	0.504	4.010E-131	15	354	358	37	368	371
---------------EKPEQkYSWKIVWRNVFAFVYLHIGALYGMYLLYTGAKFLTFVWTILIAMASALGITAGAHRLWAHRSYKAKWPLRIILMIFQTIAFQNHLYEWVRDHRVHHKFTDTDADPHNAQRGFFFSHMGWLLIRKHPDVINKGAVVDMSDLDADPVVVWQRRLY-IILMPLFCFLLPAWVPCYFWNENGMYSW-YATIFRYTLSLNLTWLVNSAAHIWGNKPFDDTISATDNIRVAMGAFGEGWHNYHHVFPWDYKAAELGNYRANFTTAFIDFFARIGWAYDLKTVPTTMVEKRAARTGDGSR----IAQISP---NHHHENAIWGWGDRDMRQEDIDFAEVINK---
>T1RLC5	430	0.510	4.010E-131	6	354	358	35	374	377
------LLVEKSSNTE--SSYEWKIVWRNVIAFIYLHIGAIYGVYLAFTSTKFQTNIWLPSLILFGGVGVTAGAHRLWAHRTYKAKWPMRLLLMILQTIAFQNHIYEWVRDHRVHHKFTDTNADPHNAKRGFFFSHIGWLLVRKHPDVLKKGATIDMSDLENDPIVVWQRRLY-LLLVPTICFLFPVWVPCYFWEETLFNSW-YSTLTRYALTLNGTWLVNSAAHIWGVKPYDKNIGPTENKSVAILAFGEGWHNYHHVFPWDYKAAELGNYKFNFTTAFIDFCAWLGLAYDLKTVPVEAIKRRAIRTGDGT-KYSKHD-----DSHHHiHVDMKWGWGDVDMKPEEIQEVDIINK---
>UPI00087493AC	430	0.567	5.492E-131	18	356	358	45	384	386
------------------QQYKLQIVWRNVMVFFFLHLGAIYGLWLAITQASWKTCLYTYIYAAFAGMGITAGAHRLWAHRTYVAKLPLRILLMIMQTTALQNHIYEWTRDHRVHHKFTETDADPHNAKRGFFFSHVGWLMVRKHKDVFIKGKTVDLSDLEADPVVMFQKKYY-LILAPVFCFLIPSFFPYYYWGESWWNTFFVASIFRYTISLNFTWLVNSAAHIFGTKPYDKNIKATENTFVAWAAFGEGWHNYHHVFPWDYKAAELGNYRLNFTTAFLDLMSKIGWAYDLKTVSPHMVKKRVERTGDGSW-VEHKSRKVNHDDpnHHDHGDMLWGWGDKDMNVEEVKHIKCYNKlKE-
>UPI001F4F249A	430	0.535	5.492E-131	13	345	358	29	358	419
-------------EEKKPAPeYKRQIVWRNVLLFAYLHFAALYGAYLMFSSAKILTSIFAILMYQVSGLGITAGAHRLWSHRSYQARWPLRVLLMVFNTLAFQNHIFEWARDHRVHHKFTDTNADPHNATRGFFFSHVGWLMVRKHPDVMLKGKQIDLSDLERDSVVQFQKKYY-LILMPVLCFLIPTCIPVYCWGETWKNAWFVATMFRYTLTLNISWLVNSAAHMWGNKPYDKFINPAENLSVAVLALGEGWHNYHHVFPWDYKTAELGTYSTNFTTAFIDFMARIGWAYDLKTVPLEMVKRRAQRTGDGTHSSAAEQ---NHGHGHSHEGGVWGWGDRDIPAED------------
>A0A8J6HB38	430	0.671	5.492E-131	0	355	358	0	349	922
MS---VLTTTETQTVQETTKYEWKLIWRNIILYTIMHVTGFYGLYLAVVSAQWKTILWTWIMLACALLGVTAGSHRLWCHKSYKAKLPLKIMLAIFHTLSLQNHIYDWARDHRVHHKYVDTDSDPHNSRRGFIFSHMGWLFIEQLPTVKEKLRGIDMSDLEADPVVMIQKKYYHLVWAPLIGFILPALVPWYYWNESFESSFYIASMLRYTLCTNISFLINSVAHVYGTRPYDKNIRPTDGLVMALLTGGEGWHNYHHTFPWDYKTGEFGKYRTNSTSAFLDFMAGIGWAYELKSVSEEMIMKRVSRTGDGTRKFDKIV---DHGDHHHGDNLTWGWGDKDMKSEEYSFVDIKNPK--
>UPI00067BBA1C	429	0.500	7.522E-131	16	355	358	19	357	360
----------------KNRTHEWQIVWRNVFAFVYLHVAATYGFYLMFTgRVRIWTILFAISFAVISAMGVTAGAHRLWAHRAYKAKWPLRLFLAILQTMAFQNHIYEWVRDHRVHHKFTETDADPHNAKRGFFFSHIGWLMVRKHKEVFEKGATVDMSDLEKDPIVMFQKKTY-LFVMPIVCFVIPAWLPVYFWGEDPWTSWYAASIARYTLTLHFTWLVNSAAHIWGNRPYDKYIGATDNKTVAICAFGEGWHNYHHVFPWDYKAAELGNYSTNMSTALIDIAAKYGLAYDLKTVSADMIRKRVARTGDGSHPSAK--EVDSAREDHHHpENPVWGWEDQDMTEEDRQLAEIAHRK--
>A0A7I0Z411	429	0.498	7.522E-131	13	354	358	23	364	367
-------------PPRQRRDYEWQIVWRNVLAFVYLHMATLYGIYLiLIGKTKILTLIFAVTISAMSAMGVTAGAHRLWAHRAYKARWPLRIFLAVMQTMAFQNHIYEWVRDHRVHHKFTETDADPHNAKRGFFFSHMGWLMVRKHKAVFEKGASVDMSDLEKDPIVMFQKKTY-LVLMPLLCFVVPAWLPVVLWNENPWVSWYVASMLRYTISLHFTWLVNSAAHIWGNRPYDQYIGATDNKAVAICAFGEGWHNYHHVFPWDYKAAELGNYSTNLSTALIDFAAKYGLAYDLKTVSIEMIRKRVSRTGDGSHPLSSKKESLNQHDHHHPENPVWGWGDEDMTEEEKKLAEIAHK---
>A0A6H5GLE6	429	0.516	1.030E-130	18	356	358	29	347	348
------------------ESYKWDLVWRNVILFAYLHAAALFGLYLMCFSASWYTVAWAIFLYKCSALGITAGAHRLWSHKAYKARLPLKIFLAICNTISFQNHVYEWSRDHRVHHKYSETDADPHNATRGFFFSHVGWLLCRKHPLVKEKGKGIDMSDLEKDSVVMFQKKYY-LILMPIGCFLMPTLVPMYFWGETFSNAWFVATLFRYTFTLNMTWLVNSAAHMWGDKPYDGTINPAENLAVAIGAAGEGWHNYHHVFPWDYKAAELGNYRTNFTTMFIDAMAKIGLAYDLKTVPKEVVMKRCQRTGDGSHP-------------------VWGWGDKDISKEDVEDTTCINKTE-
>UPI001CB9E152	429	0.505	1.030E-130	12	354	358	38	373	376
------------QKSQKSEPkYKWKIVWRNVIIFLYFHISAMYGAYLFFTVVRWYTVIFCLFTLYTGLVGITAGAHRLWTHKSYKAKWPMRVILMICQTIAFQNHIYEWVRDHRVHHKYTDTDADPHNAKRGFFFSHIGWLMLKKHPDVIKKGATIDMSDLEKDPIVVWQRKLY-IVLMPLLCFIIPTWIPSYFWGERPIYAWYL-TIFRYTTCLNITWLVNSVAHIWGMKPYDRYISPTDSYSVGITAIGEGWHNYHHVFPWDYKTSELNNYGMNFTTAVIDGFAKLGWAYDLKTVSPEMIQRRAARTGDGT-KYHLIDHEY-----EHASNNVWGWDDSDMIPEDIQDAKILNK---
>A0A0M3LAH8	429	0.494	1.030E-130	14	355	358	34	376	379
--------------SGKRRDYEWQIVWRNVMAFVYLHVGLIYGFYLiLTGNVKLWTPIFAVLFTLLSAIGVTVGAHRLWAHRAYKARWPMRLLLALLQTMAFQNHIYEWVRDHRVHHKYTETDADPHNARRGFFFSHIGWLMVRKHKEVFEKGAQIDMSDLEKDPIVMFQKKTY-LVVMPILCFLLPSWVPVYCWGEDPWTSWYVASIWRYTLSLNFTWLVNSAAHIWGNKPFDKNIGATDNVTVAICAVGEGWHNYHHVFPWDYKAAELGNYRTNISTAVIDLAAKYGWAYDLKTVSVQMIKNRVARTGDGSHPSVQETKQVDDDHDHAHpENPVWGWDDKDMPEEDRLLVEISHQK--
>UPI00114310F9	429	0.514	1.030E-130	9	354	358	38	381	384
---------QKTQNS-KPK-YQWKIVWRNVIAFLYLHLGALYGLYILTVAAKFYTFLWVIIVAGFAAVGVTGGAHRLWAHRSYKAKWPMRIILMIFQTMAFQNHIYEWVRDHRVHHKFTDTDADPHNAQRGFFFSHMGWLLIRKHPDVINKGATIDMSDLEKDPVVVWQRRLY-IILMPLFCFLLPTWIPCHFWNEKPMYAW-YATVFRYTFSLNLTWLVNSAAHIWGMKPYDNTISPTDSYSVAISAFGEGWHNYHHVFPWDYKAAELGNYRTNFTTAFIDFFAWIGWAYDLKTVAHTLVKKRAAKTGDGTRYKRTTDhhNTHHHTHHHTHDGAIWGWGDTDMAAEDMQKVEIINK---
>UPI000258E8B5	428	0.491	1.411E-130	1	354	358	31	374	377
-SSQSVQVQKTPEKVQ--QKYKWKIVWRNVIAFIYLHIGSLYGMYLFFNGTRFYTLIWHVFVTLLAGMGITAGAHRLWAHRSYKAKWPMRVFLMICQSIAFQNHIYEWVRDHRVHHKFTDTDADPHNAQRGFFFSHMGWLLVRKHPDVFRKGATVDMSDVINDPVVLWQKRLY-IILMPIFCFVLPTWIPCYFWDEKPLNAW-YSTVWRYTLNLHFTWLVNSAAHIWGMKPYDKNIGPTENIGVAICAVGEGWHNYHHVFPWDYKAAELGNYKLNLTTAFIDFCARLGLAYDMKAVPADIVKKRANRTGDGSR-YDQTG-----TSDHSHVDMKWGWGDVDMKPEEIQEVEIINK---
>UPI0010FAFC41	428	0.514	1.411E-130	9	354	358	38	377	380
---------QKTQNSM--PKYQWKIVWRNVIAFLYLHLGALYGFYLVIVAAKAYTFLWVVAVASLAATGVTGGAHRLWAHRSYKAKWPMRVILMIFQTMAFQNHIYEWVRDHRVHHKFTDTDADPHNAQRGFFFSHMGWLLIRKHPDVISKGATIDMSDLEKDPVVVWQRRLY-IVLMPVFCFLLPTWIPCYFWNEKPMFAW-YATIFRYTLSLNLTWLVNSAAHIWGVKPYDNSISPTDSYSVGIGAFGEGWHNYHHVFPWDYKAAELGNYRTNFTTAFIDFFAWIGWAYDLKTVAHNMVKKRATRTGDGS-KYERTADDHNA-HHHTHDGAIWGWGDTDMKAEDMQKVEIINK---
>A0A6P9AEU0	428	0.488	1.411E-130	0	354	358	72	432	435
MSpTATATPTAMlLRDRAKPDPYAWKIVWRNVLAFVYLHYAAVRGVYLiLTGQLHFYTYLWTVLLIGLSAEGITAGAHRLWAHRAYKAKWQLRTLLMLCQTLAFQNHIYEWVRDHRVHHKFTDTDADPHNASRGFFFSHMGWLMVRKHPDVRTKGAGVDLSDLERDPIVMFQKKFY-LVLMPLIAFVMPAMVPAKLWGESGWTAWYACSMARYTLALHGTWLVNSAAHIWGMRPVDKSISPTENVFVAHVAFGEGWHNYHHVFPWDYKAAELGNYKGNFTTAFIDFFARLGWAYDLKTVSKEMVEKRVRRTGDGSHPYaqqAHRDDGHHHHHHHHdHGEEVWGWGDRDMSQDDILSATIINK---
>A0A8J6H7L2	428	0.541	1.411E-130	16	355	358	750	1077	1458
----------------KPQ-YRWQIVWRNVLIFIYLHVTAIFGIYYMFTLMQWRTFVW----------GITAGAHRLWAHRTYKAKLPLRILLMLAQTFALQNDIHEWVRDHRVHHKFTDTDADPHNSTRGFFFSHMGWLMVKKHKDVFIKGKTVDMSDVASDPVVRFQRKYY-LILAPLLTFAIPAIVPWYFWNEHPAVCWCTATVLRYLMSLHATWLVNSAAHIWGVKPYDKNIRASENKAVAMVTYGEGWHNYHHVFPWDYKTAELGNYRLNTTTALLDLMAKIGWAYDLKTVSVDMINNRVKRTGDGSRLVDAPSEGDDNGHHHHHENSIWGWGDKDMKTDDMELVEIHHQK--
>UPI001CF73C0E	428	0.498	1.932E-130	5	355	358	18	347	350
-----ISSATIPSEVNKPEDRKLQLVWRNIILFAYLHLAALYGIWIMFTSAKIATSIFAILLYQLGGFGITAGAHRLWAHRSYKAKWPLRLILTFCNTLAFEDSVIDWARDHRVHHKFSETDADPHNAKRGFFFSHVGWLLCRKHPQVKEKGKQIDLSDLYADPILRFQKKYY-NIVMPLVSFVMPTLVPMYLWGETFRNAFLV-NLFRYCLTLNATWLVNSAAHMWGDKPYDKFINPAENFVVAVLALGEGWHNYHHTFPWDYKTAELGKYSVNFSTAFIDFFAKIGWAYDLKTVSAEMIKKRVLRTGDGT-----------------HE--IWGWGDKDQPQEDYQDAIIMHRK--
>UPI000771A44A	428	0.500	1.932E-130	9	354	358	37	373	376
---------DQTPKTQKSK-YEWNIVWRNVIAFVYLHVGALYGFYLFFAGAKFLTVLWTILIAATAAVGITAGAHRLWAHKSYKAKWPMRIILMVFQTIAFQNHIYEWVRDHRVHHKFTDTDADPHNAKRGFFFSHMGWLLIRKHPDVITKGATVDMSDLEKDPIVVWQRRLY-IILMPLCCFLVPTWIPCYFWGETAMYSW-YATIFRYTASLNLTWLVNSAAHIWGTKPYDNSISPTDNIRIAIGAFGEGWHNYHHVFPWDYKAAELGNYKGNFTTAFIDAFAWLGLAYDLKTVPVEMVQKRAARTGDGTR------IQQDEHHGHTYEDAIWGWGDVDMQEEDINEAQIINK---
>UPI001CF757D3	428	0.553	1.932E-130	17	353	358	47	381	389
-----------------PQ-YRWQIVWRNVFIFIYLHIAGIYGLYYAIAQAQWKTLLWGYFILLTSGIGVTAGAHRLWAHRTYKAKLPLRIYLAFCQTVALQNHIYEWVRDHRVHHKFTDTDADPHNSNRGFFFSHMGWLLVKKHKDVFVKGKTVDMSDVAADPVVRFQRKYY-IILAPILTFVYPAIIPWYFWNETPTVCFYSVAIFRYILTLHGTWLVNSAAHIWGYRPYDKNINATENKSVSIIAFGEGWHNYHHVFPWDYKAAELGNYRMNFTTAFLDLMSKIGQAYDLKTVSLDMVNKRKKRTGNDT-ELVAEELVENEEkDHHHHDDSIWGWGDKDMKQDDMDMVEVHN----
>Q5XXT0	428	0.520	2.646E-130	18	355	358	38	364	367
------------------KEYKRELVWRNIILFAYLHAAALYGAYLMLTAASWPTVIWAILLYHFSGWGITAGAHRLWAHRSYKANVPLRIILVLFNTLAFENHVIEWARDHRVHHKFSETNADPHNANRGFFFSHVGWLLCRKHPDVISKGKGIDMSDLENDPLLKFQRKYY-LILMPIVCFVLPTIIPVYLWDETWTNSWFVATLFRYTFTLNMTWLVNSAAHMWGQRPYDKYINPSENLSVAVGALGEGWHNYHHTFPWDYKTAELGNYRANFTTAFIDFFAKIGWAYELKTVSEDMIRRRVLRTGDGTHE----------KHSHSHKGDVWGWGDKDMLQQDKDEALVINSK--
>UPI001C9CD40C	428	0.508	2.646E-130	8	354	358	30	375	378
--------TKTSQaKTGKPKNtskYEWQIVWRNVIAFVYLHVSSLYALYLAWYEMKLFTCLWTIGLALFAALGITAGAHRLWCHRSYKAKWPLRLILMILQTVAFQNHIYEWVRDHRVHHKFCDTDADPHNSKRGFFFSHMGWLMLRKHPDVLSKGKLVDMSDLEKDPIVVWQRRLY-VVLMPIFCFLIPTWVPIYFWNETPMLAW-YATVFRYTVSLNLTWLVNSAAHIYGMKPYDNSISPTDHFMVAVGAMGEGWHNYHHVFPWDYKAAELGNYRTNLSTAFIDFFSSIGWAYDLKTVPVEMIEKRAARTGDGTR----VKKVEGHHHHEHsHEGAIWGWGDSDMSIEDIKEAHIINK---
>A0A6A4K817	428	0.518	2.646E-130	16	356	358	38	377	382
----------------KPtgPKYEWHIVWRNVLAFAYLHTGALYGMYLVFTQAKLATCFYVLFVSWYSGMGITAGAHRLWAHKCYKANAALRLLLAFCNSSAFQNHIYEWVRDHRVHHKFTDTDADPHNSNRGFFFSHMGWLLVRKHGDVRHKGKAIDMSDLEKDWVVMFQKNFY-PILMPICTFVIPTMVPVYLWGEDGWTAWYVAAVMRYTLVLHGTWLVNSAAHMWGTRPYDKFISPVENVYVGVLAFGEGWHNYHHAFPWDYKTSEFSGYSANATTAFIDFFAWLGWAYDLKTVKAEMIEKRAIRTGDGSHPADK--QNTNKDHRHGIEGEIWGWDDKDLTDKDREMMSIINPKE-
>A0A2J7Q458	427	0.520	3.623E-130	13	355	358	30	353	356
-------------DNAKPREkYRRKLVWRNIILFVYLHLAAVYGAYLMLASAKILTAVFATLLYIAGGFGVTAGAHRLWAHRAYKAKWPLRVILMIFNTLAFQNHIYEWARDHRVHHKYSETDADPHNATRGFFFSHVGWLLVRKHPDVKEKGKTLDMSDLDADPVVMFQKKYY-LIIMPILCFILPTVIPVYLWGETWKNAWFVVAMFRYTFTLNITWLVNSAAHMWGNHPYDRFINPAENVSVAVFALGEGWHNYHHVFPWDYKTAELGNYHTNMTTALIDFFSRIGWAYDLKTVPMSMVKRRVERTGDGS-----------------HE--IWGWGDKDMSREDMDEAQVINKK--
>UPI0007E2BF80	427	0.501	3.623E-130	9	355	358	26	363	365
---------KIDQNLSNSKKYEWKIVWKNVILFIYFHIGALYGFYLWCNGTKKYTILWFFIMTFASSMGITAGVHRLWSHRAYKAKWPLRFLLMLFQTLAYQNHIYEWVRDHRVHHKFTDTDADPHNARRGFFFSHIGWLLIRKHPDVIKKGATVDMSDLEKDPIVVFQRRLFYV-LMPLLCFVIPVGVPCYFWNEQFINSW-YNNLARYVFCLNMTWLVNSAAHMWGMRPYDVNIGPTENLIVSMLVCGEGWHNYHHVFPWDYKAAELGGYKTNLTTAFIDFCALLGQAYDLKTVPEKMIAKRIARTGSGS-SCNK-NKII-----HHHEDTRWGWGDKDMKPHEIEEIIIFNKK--
>UPI0018D0EB69	427	0.520	3.623E-130	16	357	358	35	374	375
----------------KRRDYEWQIVWRNVFAFIYLHAGCLYGFYLIFTgNVRIWTPIFALVFTILSAMGVTAGAHRLWAHRAYKARWPLRLLLALAQTMAFQNHIYEWVRDHRVHHKFTETDADPHNAKRGFFFSHIGWLMVRKHKDVFEKGASIDMSDLEKDPIVMLQKKTY-LVVMPVLCFIIPACLPVYLWGEDPWTSWYVASVWRYTLSLNFTWLVNSAAHIYGNRPYDKYIGATDNKTVGILAMGEGWHNYHHVFPWDYKAAELGNYSTNLSTAVIDIAAKYGWAYDLKTVSEDMIRRRVNRTGDGSHPTSRQD---PPSDGHHHPdNPIWGWDDQDMTVEDRQFVEISHKKSD
>A0A0L7RGE5	427	0.488	3.623E-130	3	354	358	33	374	377
---QKLLAQKSSTPKSK---YEWKIVWRNVIAFIYLHLGSLYGFYLLFNGTKFYTFLWSFMIASMAAVGITAGAHRLWAHRAYKAKWPMRFILMIFQTIAFQNHIYEWVRDHRVHHKFTDTDADPHNAQRGFFFSHMGWLMLRKHPEVVKKGGTVDLNDLEQDPIVVWQRRLY-IVLMPLCCFIIPMWVPCYFWDEKPLNSWYT-TVLRYTFSLNMTWLVNSAAHIWGMKPYDNTIGPTENKSVAILAFGEGWHNYHHVFPWDYKAAELGNYKMNATTAFIDFFAWLGLAYDMKTVPVEVVMKRAHRTGDGTR-YKKP----EVIHHHSHEGSKWGWGDTDMQPEEIQDVQIINK---
>A0A6L2PMU7	427	0.513	3.623E-130	13	354	358	44	380	383
-------------EAEQPtKQYKWDIRWRNVIAFLYLHIFTLYGIYLTFTAAKYQTVIWAYAVLSAAAVGVTAGAHRLWCHRSYKAKWPLRLLLCIFQTAAFQNHIYEWVRDHRAHHKFTDTDADPHNSTRGFFFCHIGWLMVRKHPDVKIRGKSIDMSDLDADPIVVWQRRTY-LITMPLLCFVLPAWVPVHFWNEDPWVSWYVAAIMRYTLLLNGTWLVNSAAHMWGNKPFDTSISAVENFSVAAIGYGEGWHNYHHVFPWDYKAAELGTYRANLTTGFIDFFSRIGWAYDLKTVSLEMIRRRAARTGDGSRHGDAPVEELHETD-----NGIWGWGDRDMPEEDIKEVRIYNK---
>A0A5E4R0N6	427	0.513	4.962E-130	11	355	358	25	349	352
-----------TTPIQKADNYPRRYVWRNIIAFTYLHIAALYGGYLFLFSAKWQTDVFAYVLYVMSGLGITAGAHRLWAHKSYKATWPLRLILVIFNTLAFQDSAIDWARDHRMHHKYSETDADPHNATRGFFFSHIGWLLVRKHPELKRKGKGLDLSDLYADPILRFQKKYY-MLLMPLACFVVPTVVPVYCWGESWVNAYFVAAMFRYAFILNVTWLVNSAAHKWGDKPYDKSIQPSENISVSIFALGEGFHNYHHTFPWDYKTAELGNNRLNFTTNFINFFAKIGWAYDLKTVSDEIIQSRVKRTGDGS----------------HH---LWGWGDKDHAKEEMNAAIIINPK--
>UPI001569BCE6	427	0.507	4.962E-130	6	354	358	20	365	368
------TSTYISQ--GKRRDYEWQIVWRNVLAFIYLHAATFYGFYLiFIGKTKILTIIFALVFSAMSAMGVTAGAHRLWAHRAYKARWPLRLFLALLQTMAFQNHIYEWVRDHRVHHKFTETDADPHNAKRGFFFSHMGWLMVRKHKEVFEKGSSVDMSDLEKDPIVMFQKKTY-LVVMPLLCFIFPAWIPVALWNENPWTSWYVGSILRYTISLHFTWLVNSAAHVWGNRPYDKYIGATDNKTVAICAFGEGWHNYHHVFPWDYKAAELGNYSTNLSTALIDFAAKYGLAYDLKTVSLEMIRKRVTRTGDGSHPLGK--KTEESDEDHHHpENPVWGWDDEDLTEEERKLADIAHK---
>A0A6J0BKQ8	427	0.500	4.962E-130	7	354	358	36	375	378
-------TAQTAQTRDEPK-YKWRIVWRNVIAFLYLHIGALYGFYLFFAGAKFLTLIWTLVVAALGAVGVTAGAHRLWAHRAYKAKWPMRLILMIFQTLAFQNHLSEWVRDHRVHHKFTDTDADPHNAKRGFFFSHMGWLLVRKHRDVIEKGATVDVSDLESDPIVVWQRRLY-VILMPVFCFLIPTWVPCHFWGETGMNSWYCATVFRYTLSLNLTWLVNSAAHIWGTKPYDDSISPTDNVRIALGAFGEGWHNYHHVFPWDYKAAELGNYRANFTTAFIDFFAWLGQAYDLKTVPLNMIKKRAARTGDGTR----IDRDEHYG--HSHEGAIWGWGDIDMHTEDILDAQITNK---
>UPI000DBEED8D	426	0.495	6.795E-130	7	349	358	17	339	350
-------TVAELQPIEKKPKYVSRIVWRNVVIFSYLHIASLYGIYLAFTSAKWATVIFAFFLYQMTGLGITAGAHRLWAHRSYKAKWPLRLLLVILNTIAFQDAAIDWARDHRVHHKFSETDADPHNSNRGFFFAHVGWLLLRKHPDVKEKGKVIDISDLKSDPILMFQKKYY-ALLMPLMCFILPTVIPVVCWNETWTNAYFIPTILRYIFTLNVTWLVNSAAHFFGNKPYDKYINPSQNKSVAIMALGEGWHNYHHVFPWDYKTSEYGNYTFNITTAFIDFFAKIGWAYDLKSTSEDMVKKRVERTGDGSHD-------------------LWGWGDKDQTQEERDQV--------
>A0A437BQL8	426	0.498	6.795E-130	8	356	358	26	373	374
--------TTARQSSGKNRDYEWQIVWRNVLGFIYLHAAFVYAMYLtVTGRFKVYTYIFALSFSILSAMGVTAGAHRLWAHQAYKAKWPLRLVLAILQTMAFQNHIYEWVRDHRVHHKFTETDADPHNAKRGFFFSHMGWLMVRKHKDVFEKGITIDMSDLEKDPIVMFQKKTF-LFVMPLLCFVIPAWIPYYFWNEDPWSSWYIAAIWRYTLSLHFTWLVNSAAHMWGNRPYDKYIGATDNKTVAICAFGEGWHNYHHVFPWDYKAAELGNYSTNMSTGLIDLAAKWGLAYDLKTVSVEMIRKRAARTGDGSHPSSQRAK--DSDDDHHHpENPVWGWDDKDMPEEDRLCAEIHRKVE-
>UPI0013F1AD35	426	0.500	6.795E-130	12	354	358	58	398	401
------------QKAQSAKPkYEWKIVWRNVIAFVYLHLGALYGLYLLIVAARLYTFLWSLSIGMLAAIGVTGGTHRLWAHRSYKAKWPLRVILMLLQTTAFQNHIYEWVRDHRVHHKFTDTDADPHNAQRGFFFSHMGWLLVRKHPDVISKGATIDMSDLERDPVVVWQRRLY-IILMPLMCFLIPTWVPCYFWNEKPMYAW-YASLIRYTLSLNLTWLVNSAAHMYGMKPYDNTISPTDSLSVGIGAFGEGWHNYHHVFPWDYKAAELGNYRANFTTAFIDMFAKIGWAYDLKTVASDIVKKRASRTGDGTR-YERTAADHHDAHQHSHENAIWGWGDADMPVEDIRKVEIFNK---
>A0A1J1HM95	426	0.510	9.306E-130	14	357	358	412	744	745
--------------AKRQEGYagrrKIRLVWRNILLFTYLHVAAVYGLWLMLVSAQWKTCIFAFFMYSISGLGITAGAHRLWAHRSYKARFSLRVMLMIFNTIAFQDAAMHWARDHRVHHKYSETDADPHNATRGFFFSHIGWLLCRKHPAVKEAGSKLDISDLKADPVLRFQQKYY-LILMPILCFVIPTMIPIYCWGESFKNAFFVATMFRYTFILNVTWLVNSAAHKWGDKPYDKEINPSQNPSVAILALGEGWHNYHHVFPWDYKTAELGNYRMNLTTAFIDFFAKVGWAYDLKTVSKDIIEKRVERTGDGTH--------------EHSRKNTWGWGDSDQSQDERELAKIINKKED
>A0A6P3X1B1	426	0.508	1.274E-129	15	357	358	29	350	352
---------------EKPK-YVRRIVWRNVLAFSYLHIASLYGLYLAFTSAKWATVFFAILLYQSTALGITAGAHRLWAHRSYKAKWPLQLFLMIMNTIAFQDAAIDWARDHRVHHKFSETDADPHNAKRGFFFSHVGWLLCRKHPDVKEKGKGIDLSDLESDPILAFQKKYY-TFLMPLLCFIMPTVIPVFFWDETWSNAYFVPTILRYTFTLNMTWLVNSAAHMFGNKPYDKYINPSENKGVALMTFGEGWHNYHHVFPWDYRASEFG-YRLNFTTMFIDFCAKIGWVYDMKSVSEDMVMKRVERTGDGS-----------------HE--LWGWGDKDQTQEERDEAVVkYNCTKD
>UPI001E27043A	426	0.492	1.274E-129	5	354	358	20	363	366
-----IVTTQ-----GKRRDYEWQIVWRNVLAFIYLHVATLYAFYLIFTgRAKGITVVFGMVIAIMGGMGVTAGAHRLWAHRAYKARWPLRLFLAIMQTMAFQNHIFEWVRDHRVHHKFTETDADPHNARRGFFFSHIGWLMVRKHKDVFEKGASVDMSDLEKDPIVMFQKKTY-LVIMPLICFVIPTWIPVVLWNENPWSSWYVAAIFRYTVSLHFTWLVNSAAHIWGNKPYDKYIGATDNKAVAICAFGEGWHNYHHVFPWDYKAAELGNYSTNMSTALIDFAARYGLAYDLKTVSQEMIRKRVTRTGDGSHPLDSETQKSD-EDHNHPENPVWGWDDQDMTEEEKKLAEIAHK---
>A0A067QT59	426	0.510	1.274E-129	13	355	358	46	368	371
-------------DAKPPEKYRRQIVWRNVILFAYLHLAAVYGAYLMLTSAKIITSIWAILLYQAGGLGITAGAHRLWAHRAYKAKWPLRLILMLFNTLAFQNHVHEWARDHRVHHKFSETDADPHDARRGFFFSHVGWLLVRKHPDVKEKGKGIDMSDLDTDPLLMFQKKYY-LIMMPILCFLIPTMVPVYLWGESWTNAWFVVAMFRYTFTLNMTWLVNSAAHMWGSQPYDKYINPAENLSVAVLALGEGWHNYHHVFPWDYKTAELGNYRANLTTAFIDFFSRIGWAYDLKTVPMSMVKRRVERTGDGS-----------------HE--VWGWGDKDMSQDDMDQAQVINNK--
>A0A7M7H993	426	0.510	1.274E-129	13	354	358	35	369	372
-------------EAQKsdKSKYTWKIVWRNVIAFVYLHVGALYGFYLFFHGAKILTVLWTILIACSAALGITAGAHRLWCHRAYKAKWQLRLILMIFQTIAFQNHLYEWVRDHRVHHKFTDTDADPHNAKRGFFFSHMGWLLVRKHPDVIAKGASVDMSDLETDPIVVWQRRLY-IILMPIFCFLLPAWIPCYFWGENGMYSW-YATIFRYTASLNLTWLVNSAAHIWGTRPYDETISATDNIRVALGAFGEGWHNYHHVFPWDYKAAELGDYKANFTTAFIDFFARIGWAYDLKTVPVELVEKRAARTGDG----NRIKQSSP---EHSHEDAIWGWGDKDMHQEDIEYATIINK---
>T1RTG7	426	0.510	1.274E-129	15	355	358	30	369	372
---------------RKPnRDYEWQVVWRNVLAFVYLHVAAIYGLYLmFTFKVKFYTILFGALFAMMSGLGVTAGAHRLWAHRSYKARWPLRLFLALMQTMAFQNHIYEWVRDHRVHHKFTETDADPHNAKRGFFFSHIGWLMVRKHKDVFEKGATVDMSDLEQDPIVMFQKKTY-LVVMPILCFVIPAWIPVHFWGENPWTSWYTAAITRYTIALHFTWLVNSAAHIWGNRPYDKNIGATDNKMVAICAFGEGWHNYHHVFPWDYKAAELGDYSTNLSTALIDFAAKHGYAYDLKTVSAEMIRKRVNRTGDGSHRWTKAK--VDEDGHFHPENPVWGWEDTDMTEEEKQFAEIAHRK--
>V9IBM6	426	0.510	1.274E-129	17	356	358	43	376	377
-----------------KSKYKWKIVWRNVIAFIYFHFGGLYGFYLwGNGSTKAYTILWTILVTFCIAMGITAGAHRLWSHRAYKAKWPLRFVLMLLQTTAFQNHIYEWVRDHRVHHKFTDTDADPHNAQRGFFFSHMGWLLVRKHPDVFKKGATVDLSDLEKDPIVVWQRRLY-IVLMPLLCFVVPVWIPYYFWNEKFINAW-YSNLARYAFSLNATWLVNSAAHMWGMRPYDKNIGPTENLTVSILGCGEGWHNYHHVFPWDYKAGEFGNYNTNFSTAFIDLCARLGLAYDMKTVPVEVIKKRAARTGDGSR-YDKNEAIY----HHNHEDMKWGWGDTDMKPEEIQEVDIYNKGE-
>A0A8J6H7L2	426	0.538	1.274E-129	16	355	358	1124	1451	1458
----------------KPQ-YRWHIVWRNVLIFTYLHITAIFGIYYTFTLMQWRTFLW----------GTTAGAHRLWAHRTYKAKLPLRILLMVAQTFTLQNDIHEWVRDHRVHHKFTDTDADPHNSTRGFFFSHMGWLLVKKHKDVFIKGKTVDMSDVASDPVVRFQRKYY-IILTPLLTFFLPTIIPWYFWNEHLAVCWCTATVLRYLMELHGTWLVNSAAHMWGAKPYDKNIRASENKMVSVITYGEGWHNYHHVFPWDYKAAELGNYRLNTTTAFLDLMAKIGWAYDLKTVSVDMINKRVKRTGDGSRVVDAPAEGDDNGHHHHHENSIWGWGDKDMKTDDMELVEIHHQK--
>UPI0006D4F5A6	425	0.484	1.745E-129	2	349	358	24	356	367
--TTTATANPTSRPkTEKEDPYAWKIVWRNVLAFVYLHVGALYGLYLAFTVASGYTVLWSVFIAWLGGMGVTAGAHRLWSHRSYKAKWPLRVLLALLQCMAFQNHLYEWVRDHRVHHKFTDTDADPHNAKRGFFFSHIGWLMVRKHPDVAGKGKVVDMSDLERDWVIRWQRTLY-PVLMPLLCFVFPTWVPVKVWGEAPWASWYVAGILRYTLSLNGTWLVNSAAHIWGMKPYDKTISASENLTVACIAFGEGWHNYHHAFPWDYKTSEFHGYRTNVSKAFIDFFAKIGWAYNLKTVPQDLIKKRVARTGDIT---------------AHHESDIWGWGDKDIDKDEKKMV--------
>A0A8B8HF69	425	0.513	1.745E-129	16	354	358	28	365	368
----------------KRRDYEWQIVWRNVLAFIYLHVATFYAFYLIFTgRTKIFTISFAVLFAIMSAMGVTAGAHRLWAHRAYKARWPLRLFLALMQTMAFQNHIYEWVRDHRVHHKFTETDADPHNARRGFFFSHMGWLMVRKHKDVFEKGASVDMSDLEKDPIVMFQKKTY-LVVMPLLCFLVPSWIPVVLWNESPWTSWYVASMLRYTISLHFTWLVNSAAHIWGNRPYDKYIGATDNKAVAICAFGEGWHNYHHVFPWDYKAAELGNYSTNFSTALIDVAAKYGLAYDLKTVSLEMIRKRIARTGDGSHPSDK--KVKDSDDDHNHpENPVWGWDDKDMPEEERKLAEIAHK---
>A0A154PDD1	425	0.495	1.745E-129	17	354	358	44	374	377
-----------------PQSrYEWNIVWRNVIAFLYLHIGALYGLYLFFVDTKLNTLLWMLFVGISSAVGITAGAHRLWAHRAYKAKWPLRLVLMLCQTVAFQNHIYEWVRDHRVHHKFTDTDADPHNAQRGFFFSHMGWLLLRKHPDVIKKGATVDMSDLEQDPIVVWQRRLY-IILMPICSFVLPMWVPCYFWDEKPLNSW-YSTMFRYTLSLNLTWLVNSAAHIWGMKPYDSTIGPTENISVAICAIGEGWHNYHHVFPWDYKAAELGNYRTNITTAFIDLCARIGWAYDMKTVPVEVVKKRAARTGDGS------KYQQGTGHAHSHEGAKWGWGDTDMEPEEIKEVEIINK---
>B6CBS4	425	0.515	1.745E-129	13	356	358	34	377	379
-------------YSGKRRDYEWQIVWRNVFGFIYLHTGMLYGFYLIFTgQVKFFTVLFAVLFAILSAMGVTAGAHRLWAHRAYKARWPLRLILAFLQTMAFQNHLYEWVRDHRVHHKFTETDADPHNAKRGFFFSHIGWLMIRKHKDVFEKGASIDMSDLEADPIVMFQKKTY-LVVMPILCFVLPAYIPIVWWGEVPWTSWYVATILRFTVSLNFTWLVNSAAHIWGNRPYDENIGATDNKTVAILAFGEGWHNYHHVFPWDYKAAELGNYSTNMSTAIIDYAAKHGWAYDLKTVSVDMIRKRVARTGDGTHPSNDDTKKKLEEDHHHPDNPVWGWDDTDLKDEDRKFAEIAHPKE-
>A0A026W4L1	425	0.501	1.745E-129	9	354	358	38	381	384
---------QKTQDS-KPK-YQWKIVWRNVIAFVYLHVGAIYGLYTALMFAKFYTLVWALSFSAFAAVGVTGGAHRLWAHRSYKAKWPLRIILMIFQTMAFQNHIYEWVRDHRVHHKFTDTDADPHNAQRGFFFSHMGWLLVRKHPDVIKKGATIDMSDLEKDFVVVWQRRLY-IILMPLFCFLLPTWLPCYYWNEKPMYAW-YATVFRYTLSLNLTWLVNSAAHIWGMKPYDNTISPTDSLSVGLSAFGEGWHNYHHVFPWDYKAAELGNYRTNFTTAFIDFFARIGWAYDLKTVAHDIVIKRASRTGDGSI-YERTN---TTTTDHHdahqhtHEGAIWGWGDTDMAPEDMQKVTIINK---
>A0A7J6Z7L5	425	0.508	1.745E-129	19	354	358	47	379	384
-------------------QYKWDVVWRNVIAFLYLHIAGLYGFYLVCTVCSWKTFIWALLYAVLSGIGITAGAHRLWAHRSYKAKLPLRIILMLLQSSAFQNHIYEWVRDHRVHHKFTDTDADPHNAKRGFFFSHIGWLMVKKQKDVFNKGGTVDMSDVEADPVVRFQKLFY-LVLVLIMCFAIPTIVPWYFWGEDGWVSWYSAAIFRYALTLNGTWLVNSAAHIWGTRPYDTKISPTQNVHVAVIAFGEGWHNYHHIFPWDYKAAELGDYRFNLTTMVIDFFAKIGWAYDLKTASVDMVNKRIKRTG--YRNAINCNNNAKASTDVHHGEVIWGWGDKDMRTEDINDVKYFNK---
>UPI00073D524B	425	0.491	2.390E-129	15	354	358	5	338	341
---------------EFKSKYKWNIIWKNVIIFLYFHISSLYGIYLSLTALKLYTTIFIIISIQITSVSITAGAHRLWSHKSYKAKWPMRLILMICQTMAFQNSIYEWVRDHRVHHKFTDTDADPHNSRRGFFFSHIGWLMLKKHPDVKKKGATIDMSDLEKDPVVVWQHRHYRI-LMPLICFIIPTLIPVYFWGECLKNAW-YATITRYVLSLNITWLVNSAAHIWGMKPYDSTISPTEIPAVSFLAVGEGWHNYHHVFPWDYKAAELGNYKLNLTTAIIDGFAKIGWAYDLKTVTREMIEKRACRTGDGTKYKNVEDHQL----DYNHNNAIWGWDDPDINTEDVQDARILNK---
>UPI0005CDD325	425	0.517	2.390E-129	19	354	358	41	367	370
-------------------KYTWNIVWRNVIAFIYLHLGAVYGIYLFFTAAKLLTVLWSVLIAMVAALGITAGAHRLWAHRSYKAKWPMRLMLMIFQTIAFQNHLFEWVRDHRVHHKFTDTDADPHNAQRGFFFSHMGWLLVRKHPDVIEKGATVDMSDLEADPIVIWQRRLY-IILMPIFCFLLPAWIPCYFWGENAMFSW-YATICRYTMSLNLTWLVNSAAHIWGMRPYDKTFSATDNIRVAMGAFGEGWHNYHHVFPWDYKAAELGDYRANFTTAFIDLFARIGWAYDLKTVHVNLIEKRAARTGDGTR-------IKPNSEEHYHEETIWGWGDKDMHQEDIDGAQIFNK---
>UPI001CB8EC6B	425	0.494	2.390E-129	3	354	358	47	399	402
---QGKSTAEKTNNqellVEKSSNtessYEWKIVWRNVIAFIYLHIAAIYGLYLSFTSVKFQTNLWFCSLGIFGGIGVTAGAHRLWAHRTYKAKWPMRFLLMILQTVAFQNHIYEWVRDHRVHHKFTDTNADPHNAKRGFFFSHVGWLLVRKHPDVLKKGATIDMSDLENDPIVVWQRRLY-LLLVPLFCFLLPVWVPCYFWKETLFNSW-YSTLARYTLSLNATWLVNSAAHIWGAKPYDKNIGPTENKSVAIMAFGEGWHNYHHVFPWDYKAAELGDYKANITTAFIDFFARLGLAYEMKTVPVEAIKRRAIRTGDGT-KYNKHDD----SHHHMHVDMKWGWGDADMKPEEIQEVDIINK---
>A0A4S2KU94	424	0.501	3.273E-129	1	354	358	25	376	379
-SAADKTVTQklAIQKAQSSKPkYQWKIVWRNLIAFVYLHLGAVYGLYILLTAARFYTFLWNLVVVVFAAIGVTAGAHRLWAHRSYKAKWPMRVILMLLQTTAFQNHLYEWVRDHRVHHKFTDTDADPHNAKRGFFFSHIGWLMLRKHPDVINKGATIDMSDLEKDPVVVWQRRLY-IVLMPVFCFLLPTWVPCYFWNEKLMYAW-YATLFRYTIQLNVTWLVNSAAHIWGMKPYDNTISPTDSYSVGISAFGEGWHNYHHVFPWDYKAAELGNYRTNFTTAFIDFFAWIGWAYDLKTVALSMIKKRAARTGDGS-KYERDD--HHDEHDHTHEGAIWGWDDADMAPEDKKGAQIINK---
>UPI0018CE8CCC	424	0.504	3.273E-129	15	356	358	56	378	379
---------------KKAEKRKLKLVWRNIIAFGYLHLAALYGAWLLITSAKWQTIGFAFFLYVVSGLGITAGAHRLWAHRSYKAKWPLRLMLMIFNTIAFQDAAYHWARDHRVHHKFSETDADPHNATRGFFFSHIGWLLCKKHPEVKAKGKGMDLSDLRADPILMFQKKYY-MLIMPLACFIIPTTIPMYYWNESFLNSWFVATMFRWCFILNVTWLVNSAAHKFGGKPYDRHINPAENRSVAAFAFGEGWHNYHHVFPWDYKTAEFGDYSLNLTTAFIDFFAKIGWAYDLKSVSPDIIEKRVRRTGDGSH-------------------ATWGWGDQDQLKEEIDNALItHQKKE-
>UPI0013040B7D	424	0.484	3.273E-129	3	356	358	28	381	382
---QDKSATEKT-NAQKlivqkspasPSKYKWNIVWRNVIAFLYLHIGAIYGLYLFFNSTMFYTFLWSIFIGLSSAVGITAGAHRLWAHRAYKAKWPLRFFLMLCQTTAFQNHIYEWVRDHRVHHKFTDTDADPHNAQRGFFFSHMGWLLVRKHPEVIRKGATVDMSDLERDPIVVWQRRLY-IILMPLCSFILPMWIPIHYWGEKPLNAW-YSTVFRYTLSLNLTWLVNSAAHIWGMKPYDSTIGPTENLSVAICAIGEGWHNYHHVFPWDYKAAELGNYKTNITTAFIDFCGRIGWAYDMKTVPTEVVKKRAARTGDGS-KYQKGN-----GHTHNHEGAKWGWGDADMEPEEIKEVEILHKSE-
>UPI0007E64900	424	0.507	3.273E-129	8	357	358	57	387	388
--------DEGNQSFQKcADGRKVKLVWRNILAFGYLHLAAIYGLYLLVTSAKWVTIGFAFVLYVCSGLGITAGAHRLWAHRSYKAKWQLRLLLVIFNTIAFQDAAYHWARDHRVHHKFSETDADPHNATRGFFFSHIGWLLCKKHPEVKAKGQGIDLSDLRADPILMFQKRYY-LYLMPFACFVLPTMIPIYFWDESIMNAWFVATMFRWCFILNVTWLVNSAAHKFGGRPYDQFISPTQNISVAVLAFGEGWHNYHHVFPWDYKTAELGFYSLNFTTFFIDCFSKIGWAYDLKTVSPAIIEKRVKRTGDGTHP-------------------TWGWGDKDQPKEEIEEALIMHRKQD
>A0A0M9A4C5	424	0.487	3.273E-129	8	356	358	90	435	436
--------TLQSQKSSTQPEYEWKIVWKNVIAFTYLHIGALYGIYLAFAVTKLQTTLWGIFLCVFGELGITAGAHRLWTHRTYKAKWPMRFMLMIMQTTAFQNDIYEWARDHRVHHKFTDTNADPHNAKRGFFFSHVGWLLLRKHPDVIKQGATIDMTDLNKDPIVLWQRKWY-RLLVLLFSFVLPVWVPCYFWNETLFNSWH-HNLLKYATILNITWLVNSAAHLWGYKPYDKNICPTENKIVAILSVGEGWHNYHHVFPWDYKAAEFGNFNKNITTALINFCALLGLAYDMKTVPIDVIKKRANRTGDGTRYSEDKDSQ-NHRDHHSHEDMKWGWGDVDMTPEEIQEVNVINKSE-
>UPI001CAA3F8C	424	0.501	4.483E-129	12	354	358	1	337	339
------------QTSQKlKSKYKWDIVWKNVIIFLYLHISSLYGIYLSFTALKLYTTIFAIISISITNLSITAGAHRLWAHKAYKAKWPMRVILMICQTMAFQNHIYEWVRDHRVHHKFTDTDADPHNSKRGFFFSHIGWLMVRKHPDVVKKGATIDMSDLEKDPVVVWQRRYY-KILMPLMCFIIPTWIPVYFWGEGVMYAWH-ATVTRYILSVNITWLVNSAAHMWGIKPYDSTITPTEIPAVSFLAFGEGWHNYHHVFPWDYKAAEFGNYKVNFTTAIIDSFAKIGWAYDLKTVSHEMIEKRACRTGDGTRYQHLEDQ-----HETKYNNSIWGWDDPDIIPEDIKDAKILNR---
>A0A6J2XHC2	424	0.475	4.483E-129	5	355	358	19	348	351
-----ISASIIPPEVSKPQPRKIELVWRNIIIFIFLHAVALYGVYYMFTSAKLATTIYAIILYQMGGFGVTAGAHRLWSHRSYKAKWPLRVILTFCNTLAFENSVIEWSRDHRVHHKYSETDADPHNAKRGFFFSHMGWLLCKKHPEVKSKGKQLDMSDLYADPIIRFQHKYYMI-LMPLICFILPVPIPMFLWGETFVNAYSL-NILRYVFTLHATWLVNSAAHMWGDRPYDKYINPSENKMVSVLALGEGWHNYHHTFPWDYKTAELGQYSTNFSTALIDMFAKIGWAYDLKTVSTDMIKKRVERTGDGSH-------------------NLWGWGDKDQPKEDYEDATILNKK--
>UPI000E6E508B	424	0.494	4.483E-129	4	355	358	30	359	361
----GITAD--VQKLKKADKLPRKLVWRNILAFAYLHVAALYGAWLMLTSAKWTTCAFALFLYTLSGLGITAGAHRLWAHRSYKAKLPLRILLVAMNTLAFQDCAMHWARDHRVHHKYSETDADPHNATRGFFFSHIGWLLCRKHPDVIEKGKKLDISDLKADPVLRFQKKYYMT-LMPLTCFIIPTLIPVYWWGETWANAWFVSTLFRYTFILNVTWLVNSAAHKWGDKPYDKEISPSENPSVAMFALGEGWHNYHHTFPWDYKTAELGNYRMNMTTAFIDFFAKIGWAYDLKTVSDEIIKKRVERTGDGSH-------------------NLWGWGDKEQPKEEIENAIRINKK--
>A0A0K8TSL7	424	0.498	4.483E-129	15	357	358	42	364	365
---------------KRAEKRRLHLVWRNIIAFGYLHAAALYGAYLLLTSAKWPTVGFAMLLYTVSGLGITAGAHRLWSHRSYKAKWPLRLILIIFNTIAFQDAAIHWARDHRVHHKYSETDADPHNATRGFFFSHIGWLLCRKHPDVKAKGQGIDISDLESDPILMFQKKYY-MLVMPIACFILPTVIPVYCWNETWTNSWFVATMFRYTFILNVTWLVNSAAHKWGGKPYDKHINPAENTSVAALAFGEGWHNYHHVFPWDYKTAELGNYRLNLTTAFIDFFAKVGWAYDLKSVSSEIIEKRVLRTGDGTH-------------------SLWGWGDKDQDLDERENALILHKKED
>E2AX12	424	0.494	4.483E-129	9	354	358	38	378	381
---------QKIQNS-KPK-YQWKIVWRNVIAFLYLHIGALYGLYILIVAAKGYTFLWAIIVALLAAIGVTGGAHRLWAHRSYKAKWPMRVILMIFQTMAFQNHIYEWVRDHRVHHKFTDTDADPHNAQRGFFFSHMGWLMVRKHPDVINKGATVDMSDLEKDPVVVWQRRLY-IVLMPLFCFLLPTWVPCHFWNEKPMYAW-YATLFRYTLSLNLTWLVNSAAHIWGMKPYDNTISPTDSISVGISAMGEGWHNYHHVFPWDYKAAELGNYRTNFTTAIIDFFAWIGWAYDLKTVSYTMVKKRAARTGDGSRY-------ERTTDHHntHHHTddgpAIWGWGDTDMAAEDIQKVEIINK---
>A0A182FA66	424	0.487	4.483E-129	7	354	358	56	407	410
-------TTKKVQESRPKRQYNNVYVWRNIIAFIYLHLGFLYGSYLLLTSAKWSTFLFALALGSCGALGITAGAHRLWSHKAYKAKWPLRLFLMLAQTLAFQNSVYEWVRDHRVHHKFTDTDADPHNATRGFFFSHIGWLMVKKHPDVKARGQAIDMSDLEQDGIVMFQKRYY-ALLMPIFCFVLPTFLSYYYLGETFSNSWYVVAIFRYVLSLNATWLVNSAAHIWGTKPYDRNISPTNNTFVGIAAFGEGWHNYHHVFPWDYKTSELGTYSTNFTTAAIDFFARIGWAYDLKSVSDDMIKKRVLRTGDGSHTYSEqeltakmVDYINNL--DHESEQAVWGWDDRDMNELDRQDATVQNK---
>UPI001ED87BA7	424	0.471	6.139E-129	7	356	358	21	354	355
-------TTETKEEAKEIRPinfeFKAKIVWRNVILFAYLHLAALYGCYLMFTSAKLLTVIWAFLLFQGGGLGITAGAHRLWSHRSYKAKWPLRLILIVLNTLAFQNSAYEWSRDHRVHHKYSETDADPHNAKRGFFFSHVGWLLCRKHPSVKEKGKGIDLSDLEEDSLLMFQKKYYIP-LMIVACFLVPTLVPIYLWNESFTCSWFVATLFRYAFTLNATWLVNSAAHFWGNKPYDKSINPAQNPGVAMVALGEGWHNYHHVFPWDYKTAELGNYRTNITTAFIDFFAWLGWAYDLKTVPSSLIERRVKRTGDGS-----------------HE--IWGWNDKDLPEEDKREAEILAKKE-
>UPI0008404629	424	0.510	6.139E-129	14	356	358	42	369	370
--------------SSKPK-YQWQIVWRNVFAFLYVHTAAVYGFYLLFNGTRFYTFAWSMAIMVISALGITAGAHRLWAHRAYKARWPLRFFLMICQTIAFQNHIYEWVRDHRVHHKFTDTDADPHNAKRGFFFSHMGWLLVRKHPDVMNKGKTVDMSDLENDPIVVWQKRLY-LLLMPLCTFIIPMWVPCYFWNEKPLNSWYV-TMMRYAISLNFTWLVNSAAHIWGMKPYDKSISPVENKWVAILTAGEGWHNYHHVFPWDYKAGELGFYKMNWTTLFLDTCARFGLAYDMKTVPTDVIKKRSGRTGDGT------------WDHHNIEEARWGWGDKDMKADEVNEVEIINKIE-
>A0A0C9QWJ2	424	0.533	6.139E-129	16	354	358	41	371	374
----------------KQSKYKWRIVWRNVIAFVYLHVAALYGSYLLFFKANILTFIFFFTVGTASAVGITGGAHRLWAHRSYKAKLPMRILLMVFQTLAFQNHIYEWVRDHRVHHKFTDTDADPHNAKRGFFFSHMGWLLVRKHPDVINKGKTVDMSDLDADPVVVWQRRLY-LLLMPLICFLIPTWIPIHFWNERPMYAWYI-TVFRYTMSLNLTWLVNSAAHIWGTKPYDKSISPTDNFKIALGAFGEGWHNYHHVFPWDYKAAELGDYRGNFTTGFIDFFASIGQAYDLKTVPISMIEKRAARTGDGTR-----VKQDN-DHEHSHEGAIWGWGDADMSPEEIQDVEISNK---
>UPI00103F6EB9	424	0.492	6.139E-129	6	355	358	23	376	379
------VTAHIPQ--GKNRSHEWQIVWRNVLGFVYLHTAAIYGLYLIFTgRAKMYTWLFGVLFAVVSAMGVTAGAHRLWAHQAYKARWPLRVILTVLQTMAFQNHIYEWVRDHRVHHKFTETDADPHNAKRGFFFSHIGWLMVRKHKQVFEKGATIDMSDLEQDPIVMFQKKTY-LVLMPVLCFLIPAWIPIHFWGETPWSSWYVAAILRYTISLHFTWLVNSAAHIWGNRPYDKNIGATDNVTVAICAFGEGWHNYHHVFPWDYKAAELGNYSTNMSTSLIDLAAKFGWAYDLKTVSVDMIKKRAARTGDGSHPscQEAPKVIddddHDHDHDHSHDNAVWGWEDKDMPEEDKQLAEISHRK--
>UPI0005F493C3	423	0.478	8.407E-129	10	354	358	27	350	356
----------IDEPKEK-VKYVRRIVWKNVMTFSLLHLGALYGIYLLFTSAKLATIVFTFLLYQLTGLGITAGAHRLWSHRSYKAKWPLQLLLMIMNTIAFQDAAIDWARDHRVHHKYSETDADPHNAKRGLFFSHMGWLLCRKHPEVKEKGKGIDLSDLESDPILAFQKKYY-TILMPLLCFILPTVIPVVYWNETWTNAYFIPGVLRYVFTLNMTWLVNSAAHFFGNRPYDKYINPAQNKGVAILALGEGWHNYHHVFPWDYKTSELGNYTFNFTTAFIDFFAKIGWAYDLKSVSEDTIKKRVERTGDGS-----------------HE--LWGWGDKDQSQEERNEAVVTHR---
>A0A482XKD3	423	0.520	8.407E-129	15	356	358	33	364	370
---------------KKPEQkqYKVKLVWRNILLFVYLHAAALYGAYLMVTAARVYTGIFATILYMCAGFGITAGAHRLWAHRSYKATLPLRLILVVFNTLAFENHVIEWARDHRVHHKYSETNADPHNAKRGFFFSHIGWLCCKKHPDVMEKGKGIDMSDLASDKLLMFQKKYY-LILMPLICFTIPTIIPVYCWGESWKNAWFVATMFRYTFTLNMTWLVNSAAHLWGQRPYDQFINPSENLGVSVGALGEGWHNYHHTFPWDYKTAELGNYRTNFTTAFIDFFAKIGWAYDLKTVPMAMIAKRVKRTGDGSHPL-----------HHSHEGDVWGWDDKDMKQEDKDDALVTHKKE-
>UPI001442F251	423	0.494	8.407E-129	12	354	358	38	374	377
------------QNSSQQPKYKWDIVWRNVIAFTYLHCGSLYAMYLLIFHeVSPYTFIWGLSLGMISAVGVTGGAHRLWAHRAYKAKWPLRVILMILQTIAFQNHIYEWARDHRVHHKFTDTDADPHNAQRGFFFSHIGWLMLRKHPDVIKKGATIDMSDLEQDPVVVWQRRLY-IILMPLFSFIIPTWIPIYFWKEAPLTAW-YATVWRYTFTLNGTWLVNSAAHIWGMKPYDKTIGPTENRAVALIAIGEGWHNYHHVFPWDYKASELGDYTLNATTAVIDLFSKIGWAYDMKTVPAEIVKKRAMRTGDGS-----IYENGQLTHTHSHEDAIWGWGDKDMEPDEIKTAEVYNK---
>UPI000E33DD2A	423	0.505	8.407E-129	12	354	358	37	374	377
------------QKAQSSNPkYQWKIVWRNMIAFAYLHLGALYGLYILLTVAKLSTFIWCVLVAAFAAVGVTGGAHRLWAHRAYKAKWPMRVILMLLQTTAFQNHIYEWVRDHRVHHKFTDTDADPHNAKRGFFFSHMGWLLVRKHPDVINKGATVDMSDLEKDPVVVWQRRLY-IVLMPVFCFLLPTWVPCHFWNEKPMYAW-YATLFRYTLSLNLTWLVNSAAHVWGMKPYDRAISATDSYSVGIGAFGEGWHNYHHVFPWDYKAAELGNYRVNFTTAFIDFFAWIGWAYDLKTVEHSIIKKRAARTGDNS-KYKRID---DHHDDHSHEGAIWGWGDADMTPEDMQDAKIFNK---
>A0A195BTK0	423	0.514	8.407E-129	12	354	358	37	375	378
------------QKAQNLKPkYQWKIVWRNIIAFLYLHLGALYGLYILITAAKFYTTLWSIIIGSFAAIGVTAGAHRLWAHRAYKAKWPMRVILMLMQTTAFQNHIYEWVRDHRVHHKFTDTDADPHNAKRGFFFSHIGWLLVQKHPDVINKGATVDMSDLEKDAVVVWQRRFY-IILLPIFCFLLPTWIPCHFWNEKPIYAW-YSTLFRYTLSLNLTWLVNSAAHIWGMKPYDNSISPTDSLSVGIIACGEGWHNYHHIFPWDYKAAELGNYRANFTTAFIDFFAWIGWAYDLKSVEHSMIKKRAARTGDGS-----IYAQTDDRDEHHhsHEGAIWGWGDADMAFEDMQKVKIINK---
>E2C1U4	423	0.500	8.407E-129	13	354	358	42	375	378
-------------PSANPK-YAWKIVWRNVIAFFYLHVGALYGLYLLITAAKSYTAVWGISIAVFAAIGVTGGAHRLWAHRSYKAKWPLRVILMIFQTMAFQNHIYEWVRDHRVHHKFTDTDADPHNAQRGFFFSHMGWLMVRKHPDVISKGATIDMSDLEKDPVVVWQRRLY-IILMPTLCFLLPTWVPCYYWNEKPMYAWYV-CIMRYTLSLNITWLVNSAAHMYGMKPYDNSISPTDSLSVGIGAFGEGWHNYHHVFPWDYKAAELGNYRTNFTTAFIDMFAKIGWAYDLKTVATNIVKKRAARTGDGTR-YERAAE----AHQHSHANAIWGWGDADMPAEDIQKVQIFNK---
>A0A6L2PHY9	423	0.510	8.407E-129	13	355	358	32	354	926
-------------DSKPPQKYRRQIVWRNVMLFVYLHVAAVYGAYLMLTSAKIITTVWAILLYQAGGLGITAGAHRLWAHRAYKAKWPLRLILVIFNTLAFQNHVCEWARDHRVHHKFSETDADPHNATRGFFFSHMGWLLVRKHPDVKVKGKAIDMSDLEADPLLKFQKKYY-LILMPILCFVIPTFVPVYLWSETWSNAWFVVAMFRYAFTLNMTWLVNSAAHIWGTRPYDKYINPAENLGVAVFALGEGWHNYHHVFPWDYKTAELGNYRANLTTAFIDFFSRIGWAYDLKTVPLSMVQRRVERTGDGS-----------------HE--VWGWGDKDMSQEDMDEAQVINKK--
>UPI00063EF2D8	423	0.488	1.151E-128	9	355	358	21	348	351
---------QIIEESKEKPKYVRRIVWRNVLAFSYLHLAALYGVYLLFTSAKLATTMFAILLYQLSGLGITAGAHRLWAHRSYKAKWPLQLLLVILNTIAFQDAAIDWSRDHRVHHKFSETNADPHNAKRGFFFSHMGWLLCRKHPEVKEKGKNIDLSDLESDPILAFQKKYY-IILMPLLCFILPTIIPVMCWDETWTNAYFIPTILRYAFTLNMTWLVNSAAHMFGNKPYDRYINPSENKGVAIFAFGEGWHNYHHVFPWDYKTSEFGHYSTNFTTAFIDFFAKIGWAYDLKTVSEEMIRKRVERTGDGS-----------------HE--LWGWGDKDQTQEERDAAIVtHHDK--
>UPI000252BA7C	423	0.500	1.151E-128	12	355	358	30	364	366
------------QKLSNSKKYEWKIVWRNVILFIYFHIGALYGFYLWGNGIKGYTILWFFIMGFISSMGITAGAHRLWCHRTYKAKWPLRFLLMLSQTISHQNHIYEWVRDHRVHHKFTDTDADPHNARRGFFFSHIGWLLVRKHPDVIKKGATVDMSDLEKDPIVVFQRRFFYV-LMPLLCFVFPAWIPYYFWNEQFIYSW-YNNLARYVFCLNATWLVNSAAHMWGMRPYDVNIVPTENLVVSMLVCGEGWHNYHHVFPWDYKAAELGGYKTNFTTAFIDLCALLGQAYDLKTVPDEMIAKRILRTGSGS----SCNKNETI---HHHEDMKWGWGDKDMKPDEIEETRIFNKK--
>UPI00063F7A5E	423	0.525	1.151E-128	16	354	358	44	373	376
----------------KPK-YQWKIVWRNMIAFAYLHLGALYGLYILITVARFYTFLWSIFVASFAAVGVTAGAHRLWAHRAYKAKWPMRIILMLLQTTAFQNHIYEWVRDHRVHHKFTDTNADPHNAQRGFFFSHMGWLLLRKHPDVISKGATIDMSDLDKDFVVVWQRRLY-IILMPVFCFLLPTWIPCHYWNEKPMYAW-YATLFRYTLSLNVTWLVNSAAHIWGMKPYDNSISPTDSYSVGIGAFGEGWHNYHHVFPWDYKAAELGNYRTNFTTAFIDFFAWIGWAYDLKTVGHSMIKNRAARTGDGS-KYERMN-----DHDHTHEGAIWGWGDTDMAPEDIQEAEIINK---
>UPI0008117773	423	0.507	1.151E-128	15	355	358	54	374	377
---------------KKAEKRRFKLVWRNIIAFVYVHLAAVYGLYLMLTSAKWQTISLALFLYLISGLGITAGAHRLWAHRAYKAKWPLRLILMVFNTIAFQDAAYHWARDHRVHHKYSETDADPHNATRGFFFSHVGWLMCKKHPLVKAKGKGVDLSDLRADPILMFQKKYY-LILMPILCFLLPTTIPMYVWNENFVNSWFVAAMFRWCFTLNMTWLVNSAAHKFGGKPYDKFINPSENKSVAIFAFGEGWHNYHHVFPWDYKTAELGDYSLNITTAFIDFFAKIGWAYDLKQVSHDIIEKRVKRTGDGSH-------------------ATWGWGDKDQSKEEMADALITHKK--
>A0A834JRF0	423	0.501	1.151E-128	11	354	358	87	424	427
-----------TQKSlRSKSKYKWNIVWRNVIAFLYLHISAVYGLYLCFTGAKLCTVIYTFVIGFIAAFGVTAGAHRLWAHKSYKAKWPMRVILMICQTIAFQNHIYEWVRDHRVHHKFTDTDADPHNAQRGFFFSHIGWLMLKKHPDVIKKGAMIDMSDLEKDPVVVWQRRLY-IVLMPLFCFIIPTWIPWHFWGERPMYAWYL-TLFRYTLSLNLTWLVNSAAHIWGMKPFDSSISPTDSYSVGIAAIGEGWHNYHHVFPWDYKAAELGNYKVNFTTAIIDGFAKLGWAYDLKTASVEMIQKRAARTGDGSR-----YKLIEDQHEHTHNDAVWGWDDSDMIPEDIQETRILNK---
>E9IYP9	422	0.497	1.577E-128	12	355	358	25	350	353
------------EELKSKTKYVRRIVWRNVIIFSFLHLGALFGVYLLFTSAKFATILFAIFLYQISGLGITAGAHRLWAHRSYKAKWPLQLLLVIMNTVAFQDAAVDWARDHRVHHKYTETDADPHNAKRGFFFAHMGWLLCRKHPDVKEKGKGIDLSDLESDPILAFQKKYY-IILMPLFCFILPTVIPVMFWGETWTNAYFIPTVLRYVFTLNMTWLVNSAAHLFGNKPYDRHINPAENKGVAMFALGEGWHNYHHVFPWDYKTAELGNYRLNFTTAFIDFFAKIGWAYDLKTVSEETIKKRVERTGDGS-----------------HE--LWGWGDKDQTQEERDAAIVthHHTK--
>UPI0018CD9B70	422	0.501	1.577E-128	4	355	358	42	372	375
----GALATDIRQY-KKAEKRKLKLVWRNIILFGYLHVAALYGGWLFFTSAKWATVFFSIFLYSIGVLGITAGAHRLWAHRSYKAKWPLRVILIIFNTVAFQDAAYHWARDHRVHHKFSETDADPHNATRGLFFSHVGWLLCKKHPDVKAKGRGLDLTDLRADPILMFQKKYYLT-LMPLACFILPTIIPMVCWNESFINSWFVATMFRWCFLLNVTWCVNSVAHKFGGRPYDKTINASENPGVAAFAFGEGWHNYHHVFPWDYKTAEWGNYTMNLTTAFIDFFAKIGWAYDLKSVAPETIEKRVKRTGDGS-----------------HE--LWGWGDKDLSPEDEKDVLIINKK--
>UPI00073D9D42	422	0.492	2.159E-128	16	356	358	7	339	340
----------------KPK-YKWNIVWRNVINFLYLHISSLYGLYLSLTALKFYTTIFMIITIPITTLGITAGAHRLWAHKSYKAKWPMRVILMICQTMAFQNHIYEWVRDHRVHHKFTDTDADPHNSQRGFFFSHIGWLMLKKHPDVIKKGATVDMSDLEKDPVVVWQRRLY-IILMPLFCFIIPTWIPIYFWNERPMYSWYL-TIFRYTLSLNITWLVNSAAHIWGTKPYDSTISPTDSYSVGIAAFGEGWHNYHHVFPWDYKAAELGNYKVNFTTAIIDGFAKIGWAYDLKTVSHEMIEKRACRTGDGTKYQNVKDQ-----HEHNHNNSIWGWDDPDINTEDVQSARIINKAE-
>A0A224XT02	422	0.505	2.159E-128	6	353	358	15	342	348
------TNTPENLPIQKVPEYKLQIVWRNVILFAYLHLAGLYGAYLMLFKAHWLTVGWAIILYYFSALGITAGAHRLWSHRAYKARLPLKIFLAFCNTISFQNDIFEWARDHRVHHKFSETDADPHDARRGFFFSHIGWLLCRKHPNVKEKGKVIDLSDLYADPVVMFQKKYY-LLLMPLACFLMPTTIPMYYWNESFLNSWFVAAMFRYAFVLNMTWLVNSAAHMWGNKPYDMTINPAENLGVALGAAGEGWHNYHHVFPWDYKAAELGNYKANFTTGFIDFMYRIGLAYDLKSVPQEVVKKRCTRTGDGTHQ-------------------VWGWGDKDITTEELNDAVIVN----
>UPI000D624AC3	422	0.491	2.159E-128	7	355	358	32	359	362
-------TAEQISK-EKPK-YVRRIVWRNVIIFAYLHLASLYGIYLAITSAKLMTLIFAFALYQCSGLGITAGAHRLWAHRSYKAKWQLRLILTVFNTLAFQDSAIDWARDHRVHHKYSETDADPHNAKRGFFFAHVGWLLCRKHPDVKEKGEGIDMSDLESDPILAFQRKYY-IYLMPVICFMLPTVIPVYLWNETWTNAYFIPAILRYTFTLNMTWLVNSAAHLFGGKPYDKFINPAENKSVAIVALGEGWHNYHHVFPWDYKTAELGNYRYNLTTAFIDFFARIGWAYDLKSVSSDMVRRRVERTGDGS-----------------HE--VWGWGDKDQPQEEKDGAIItHNTK--
>A0A6L5CEM4	422	0.479	2.159E-128	10	349	358	26	370	378
----------TDEHAKEvlklDEPYRMSLVWRNILIFIYLHLGALYGVYLVIFHAKFYTFLWAALVASMGAVGITAGAHRLWSHRAYKAKLPLRLILAAFQTMAFQNSIYEWCRDHRVHHKFSETDADPHNANRGFFFSHIGWLMCRKHPDVIRKGAGVDMSDLEQDPIVIWQKRTY-LLVTPLLCFALPVWVPVHFWGEAGWTSWYIAGIMRYVISLNFTWLVNSAAHIWGAKPYDKSISPVENVSVAILAFGEGWHNYHHVFPWDYKAAELGNYKMNFTTGFIDFFAWLGWAYDLKSVPVELIQRRAARTGDGSYQRqeNKSKPQSNPHHLLEGETAIWGWGDKDMLIEDTKSA--------
>UPI0004CD6588	422	0.515	2.159E-128	3	357	358	42	383	384
---QSITNNTNTNNNKK---YKWSIVWRNVIAFIYLHVGSVYGLYLLFTGAKLLTFMWIFVLGFLAGVGITAGAHRLWAHKSYKAKWPMRFLLMILQTVAFQNHIYEWVRDHRVHHKFTDTDADPHNAKRGFFFSHMGWLLIRKHPDVINKGKTVDMSDLEQDFVVVWQRRLY-ILLMPIFCFLIPTWIPIHFWDEKPLYAW-YATIFRYTLSLNLTWLVNSAAHIWGMKPYDSSISPTDNLKIAMGAFGEGWHNYHHVFPWDYKAAELGNYSGNFTTAFIDFFAFIGQAYDLKTVPVAMIEKRAARTGDGSR-------VAKNHDEHSHEGAIWGWGDTDMSADEINLVQI-SKKSD
>UPI001D032D76	422	0.498	2.159E-128	6	357	358	37	383	384
------VATKQPKASDKSsnsvnKDYKWKIVWRNVIAFVYLHVGALYGLYYLVTSAKLATFAWMLGLGFFAGVGITAGAHRLWAHKAYKAKWPMRVLLMILQTVAFQNHIYEWVRDHRVHHKFTDTDADPHNAKRGFFFSHMGWLLIRKHPDVINKGKTVDMTDLEQDFVVVWQRRLY-LILMPIFCFLIPTWIPIYCWNEVPLYAW-YATIFRYTLSLNLTWLVNSAAHIWGMKPYDSSISPTDNFKIALGTFGEAWHNYHHVFPWDYKAAELGDYSGNFTTAFIDFFAYIGQAYDLKTVPKEMIEKRAARTGDGSR------VAQNHS-EHSHEGAIWGWGDADMSAEDMNLAQII-KKSD
>A0A336MXG6	422	0.491	2.159E-128	13	356	358	78	401	403
-------------PLKKAEKRKLKLVWRNILLFAYLHLAALYGAWLCLAEAKWPTVFFAFFLYVVSALGITAGAHRLWAHRSYKAKLPLRIILAVFNTIAFQDCAMHWARDHRVHHKYSETDADPHNATRGFFFSHVGWLLCRKHPDVIEKGKKLDISDLEADPVLHYQRKYYMI-LMPLACFILPTMIPMYVWGETLKNAWFICAMFRYTFVLNVTWLVNSAAHKWGDKPYDKSINPAQNPSVAIFAFGEGWHNYHHVFPWDYKTAELGGYHFNFSTAFIDFFAKIGWAYDLKSVSEEIIEKRVRRTGDGSH-------------------NLWGWGDKDQDAGEIRDATITHHKE-
>UPI001143C8CD	422	0.487	2.957E-128	12	356	358	25	350	352
------------EPKETPK-YVRRIVWRNVAIFAFLHLGALYGVYLSFTSAKLATVIFAIFLYQCSGFGITAGAHRLWAHRSYKAKWPLQLLLMILNTIAFQDAAIDWARDHRVHHKYSETDADPHNAKRGFFFSHVGWLLCKKHPEVKEKGKGIDLSDLESDPILAFQKRYY-IMLMPLLCFILPTIIPVVCWNETWTNAYFIPTVFRYIFTLNMTWLVNSAAHLFGNKPYDKFINPSENKSVAFFALGEGWHNYHHVFPWDYKTAEFGKYSLNFTTAFIDFFAKIGWAYDLKSVSEDMVKKRVERTGDGS-----------------HE--LWGWGDKDQTQEEKDEAIVthHHMKE-
>A0A1I8QDS2	422	0.505	2.957E-128	7	357	358	45	405	406
-------TNSTNQDAEHKKPYQVEIVWHNILLFIILHSSALYGLYLVFAENAYVEFALSYICLFLGGMGITAGVHRLWSHRAYKAKLPLRIFLMLCQSLAFQNCIYEWTRDHRVHHKFTDTDADPHNSRRGFFFAHMGWLLCKKHPDVKEKGKQIDMSDLKADPVVMFQKKYYFI-IMPVCCFVLPALFPYYYLGSSLKVCFFVGSMLRYCISLHGTWLVNSAAHFYGMKPYDKNISSVNNKVVSSITFGEGWHNYHHVFPWDYKAAELGNY-YNMTTAFLNIMARIGQAYDLKTVSDEMILKRIQRTGDGTHPSctdmnnnqlsgkGITAEMLAKLDHENEETMIWGWEDKDVSEEDRKCAKIIDKKDD
>A0A182LZE7	422	0.495	2.957E-128	18	356	358	67	409	410
------------------RQYHHVYVWRNIIAFIYLHLGFLYGCYLLVTSAKWSTFFLALTFGSGGALGITAGAHRLWSHRAYKAKWPLRLFLMLAQTLAFQNSVYEWVRDHRVHHKFTDTDADPHNATRGFFFSHIGWLMVKKHPDVKARGKAVDMSDLEQDAIVMFQKRYY-AVLMPLFCFILPTFIAYYFLGETFSNSWYVVAIFRYVLSLNLTWLVNSAAHIWGTKPYDRNISPTNNTFVGIAAYGEGWHNYHHVFPWDYKTSELGTYSTNFTTAAIDFFARIGWAYDLKSVSDDLIRKRVLRTGDGTHQYNdqelqaRMVDYINQLD-HESEQAVWGWDDKDMNEQDRQEATVRNKAE-
>Q9NGQ7	421	0.507	4.049E-128	11	355	358	28	352	355
-----------TAPVQKADNYPRKLVWRNIILFAYLHLAAVYGAYLFLFSAKWQTDIFAYILYVISGLGITAGAHRLWAHKSYKAKWPLRLILIIFNTVSFQDSALDWSRDHRMHHKYSETDADPHNATRGFFFSHIGWLLVRKHPELKRKGKGLDLSDLYADPILRFQKKYY-LLLMPLGCFIMPTVVPVYFWGETWTNAFFVAALFRYTFILNVTWLVNSAAHKWGHKPYDSSIKPSENLSVSLFALGEGFHNYHHTFPWDYKTAELGNNRLNFTTNFINFFAKIGWAYDLKTVSDEIIQNRVKRTGDGS----------------HH---LWGWGDKDQPKEEVNAAIRINPK--
>A0A1B0CEY2	421	0.501	4.049E-128	18	357	358	38	357	358
------------------EKRRLKLVWRNIIAFGYLHLAALYGAYLLLTSARIYTILFAFVLYVVSGLGITAGAHRLWAHRSYKAKLPLRILLVIFNTIAFQDCAMHWARDHRVHHKFSETDADPHNATRGFFFSHIGWLLCRKHPDVIARGRQLDISDLQADPVLRFQRKYY-MLLMPFMCFIIPTIIPVYVWGESWHNSWFVATMFRYTFVLNITWLVNSAAHAWGSKPYDKHINPSENKSVAMFAFGEGWHNYHHVFPWDYKTAELGNYRLNTTTAFIDFFAKVGWAYNLKTVSSDIIEKRVKRTGDGSH-------------------NLWGWGDKDQDQEEIDGATIMHRKDD
>T1HR83	421	0.497	4.049E-128	8	356	358	21	364	366
--------TPKSQPLQASKKllgaqYEWHIVWRNVLGFIYLHVGALYGLYLAFIVGKVHTFLW-------GAMGITAGAHRLWAHKSYKAKWQLRLLLAAFQSIAFQNHIYEWVRDHRVHHKFTDTDADPHNSKRGFFFSHMGWLMVKKHADVKAKGKVVDMSDIDKDWVVSFQRKYY-TIIMPILCFLIPTVVPVYLWNESWSSSWYIAGVLRYTLSLNGTWLVNSAAHIWGTKPYDKNISPTENLSVAIVAFGEGWHNYHHAFPWDYKTSEFSGYKFNYTTAFIDFFARIGWAYDLKTVPLHMVEKRANRSGDGSHHSAGNKKKEKPP--HSHEGELWGWDDQDMTTEEKQMAEITHKKE-
>UPI001D07E878	421	0.469	4.049E-128	6	353	358	61	432	440
------TSTPVVQRKYRPD-YEWKIVWRNVIAFLYLHISSLYGLYLMFTVARGYTNLWAIFYAYLAGMGITAGAHRLWAHRAYKAKWPLRLILCMLQTMAFQNHIYEWVRDHRVHHKFTDTDADPHNANRGFFFSHIGWLMVKKHKDVVTKGKTVDMSDLENDPIIIWQKRTY-LVIMPLLCFFFPAWVPYYFWNEDPYVAWYVAAITRYTLSLNGTWLVNSAAHIWGTKPFDKSISPTDNVKVAVFAFGEGWHNYHHVFPWDYKAAELGNYRTNFTTAFIDMFAKIGWAYDLKTVPVSMVLKRLNRTGDGTH-INHGKQIENsetkieseaikennnnnnnleakvqhyLNHNHHLEHQIWGWGDKDMEDADIKDAEIIN----
>Q75PL6	421	0.501	5.545E-128	11	355	358	25	349	352
-----------STPVQQADNYPKKLVWRNIILFTYLHIAALYGGYLFLFHAKWQTDLFAYILYVMSGLGITAGAHRLWAHKSYKAKWPLRVILIIFNSLAFQDSALDWARDHRMHHKYSETDADPHNATRGFFFSHIGWLLVRKHPELKRKGKGLDLSDLYADPILRFQKKYY-LILMPIACFILPTVIPVYFWNESWINAFFVATLFRYTFILNVTWLVNSAAHKWGGKPYDKNIKPSENISVSVFALGEGFHNYHHTFPWDYKTAELGNNRLNFTTNFINFFAKIGWAYDLKTVSDEIIKNRVNRTGDGSHY-------------------LWGWGDKDLDKEEIKQAIRINPK--
>UPI0006C95362	421	0.501	5.545E-128	12	355	358	30	355	359
------------EEKEKpaPKQYKLDIVWRNVILFLFLHTGALYGLYLAFTSAKLLTSIFAYFLYVLSGLGITAGVHRLWAHRSYKATWQLRLLLTIFNTLAFQDSVIDWARDHRVHHKYSETDADPHNATRGFFFAHVGWLLVRKHPQLKEKGKGIDLSDLYSDPILAFQKKYY-LLVMPLVCFLIPTVIPMYFWGETFGNAFFVPTILRYTFTLNMTWLVNSAAHFFGNKPYDKSINPAQNIGVAIFALGEGWHNYHHVFPWDYKTSELGNYSFNFTTAFIDFFSRVGWAYDLKTVSEDVIKKRVQRTGDGT-----------------HE--IWGWGDKDQPEDEKQSAIIINPQ--
>UPI0018CC5D10	421	0.495	5.545E-128	9	355	358	33	358	361
---------DITQF-KRAEKRKLKLVWRNIIAFAYLHVAAVYGLWLALTSAKWATVGFALLLYVMSGLGITAGAHRLWAHRSYKAKWPLRLILIIFNTIAFQDAAMHWARDHRVHHKYSETDADPHNATRGFFFSHIGWLLCKKHPDVKNKGKCLDTSDLEQDPILYYQKKYY-MLVMPLLCFLIPTVVPVYYWGETWTNAWFVATMFRYTFILNVTWLVNSAAHKWGGKPYDKNINPAENSSVAAFAFGEGWHNYHHVFPWDYKTAELGNYRLNLTTAFIDFFAKIGWAYDLKSVSPNIIEKRVKRTGDGTHP-------------------LWGWGDKDQDQHEIDNAVILHKK--
>UPI00126760D5	421	0.524	5.545E-128	10	357	358	18	364	365
----------TPQYGEtvKASGKENKVVWRNVILFTLLHISGLYGLYLCFFLRSWYTFFWATLIGLISGQGITAGAHRLWAHRTYKARLMLRITLMIAQTLALQTYIYEWVRDHRAHHKFTETDADPHNSNRGFFFSHIGWLMVKRHSEVKRKGKTIDMSDLEADPVVRFQRKYY-IILVTVLCLFIPTFVPWYFWNEDIWVSWFTTTMFRLCVSLHITFMINSVAHIWGTKPYDKTSGAVENVPLAFLAHGEGWHNYHHVFPWDYKTGELGGYRLNTTTMLIDFFAKIGWAYDLKTVSIETIEKRAQRTGDGSR---IAVTKCAVDNVDNHHTNVWGWGDTDMKEQDIDDVKYHNQlKED
>UPI001C9B3345	421	0.479	5.545E-128	12	354	358	56	391	394
------------QPTSDVTPtYKWNIVWRNVIAFIYLHFGALYGLYLMFNGTKLYTIVWSLFMGITAGLGITAGAHRLWAHRSYKAKWPLRFFLMILQTISFQNHLYEWVRDHRVHHKFTDTDADPHNAKRGFFFSHMGWLLVRKHPDVKKKGATIDMSDLERDPIVVWQKRLY-IILMPLCCFIIPMWIPCHFWGEKPLNSW-YSALFRYTLSLNLTWLVNSAAHIWGMKPYDSSIGPTENISVAICAFGEGWHNYHHVFPWDYKAAELGNYRTNMTTAFIDFWARLGQAYDMKTIPLNVVKKRAIRTGDGSKYHNDETPK------HSHEGAKWGWGDVDMEPDEIQSVEVINK---
>UPI000718EAF6	421	0.488	7.593E-128	12	356	358	1	339	340
------------QTSQKLgSKYKWDIVWFNFIFFLYLHISCLYGIYLSFTAVKLYTTIFAIITIPITNLGITAGAHRLWSHKSYKAKWPMRVILMICQTMAFQNHIYEWVRDHRVHHKFTDTDADPHNSKRGFFFSHIGWLMVRKHPDVIKKGATIDMSDLEKDAVVVWQRRLY-IILMPLFCFIIPTWIPVHFWGERPMYAWYL-TIFRYTLSLNITWLVNSAAHIWGTKPYDSSISPTDSYSVGLAAFGEGWHNYHHVFPWDYKAAELGNYKANFTTAIIDGFAKIGWAYDLKTVSHEMIEKRASRTGDGT-KYTHVDDQ----HEHNHNNSIWGWDDPDINTEDILDARILNKAE-
>UPI0006C9B921	421	0.488	7.593E-128	16	355	358	34	353	356
----------------EKKEYKLQLVWRNIILFAVLHTGALYGVYLAFTSAKIATTIFAFLLYQISGFGITAGAHRLWAHRSYKATWQLRLLLVIFNTLAFQDSAIDWARDHRMHHKYSETDADPHNATRGFFFSHVGWLLCRKHPQVREKGKGLDMSDLYSDPILHFQKKYY-IYLMPIVCFVIPMLIPVYLWNETWTNAYFIPTILRYTFTLNMTWLVNSAAHLFGNKPYDKFINPAQNRGVAIFALGEGWHNYHHVFPWDYKTSELGTYGFNFTTAFIDFFSRIGWAYDLKTVSMDMVKKRVERTGDGS-----------------HE--LWGWGDKDQTQEDRESAVIINHK--
>UPI00062543F5	421	0.489	7.593E-128	6	354	358	27	367	370
------VSTKSSSSSSQEPKYKWNIVWRNVIAFVYLHLGALFGFYLFFTSAKFLTFLWSYILAIIAAMGVTAGAHRLWAHKSYKARWPLRVFLMILQTVAFQNHIYEWVRDHRVHHKFTDTDADPHNAQRGFFFSHMGWLLVRKHPDVIKKGATIDMSDMDQDPVVVWQRRLY-IILMPLFCFLIPTWIPCYFWGETGLNSW-YANIFRYTLSLNLTWLVNSAAHIWGTKPYDNSISPTDNLKIAIGAVGEGWHNYHHVFPWDYKAAELGDYKGNLTTLFIDICARCGLAYEMKTVPVEMVNKRSARTGDGTR----ITR--EQVEGHTYEGAVWGWDDTDMTVEDIKDAQIVNK---
>E0VE42	421	0.484	7.593E-128	13	357	358	19	369	379
-------------PTGKKEKVEEEivngksshkaIVWRNAILFAYLHVAAVYGLYLAITSAKLYTNLWAYALYVSGGLGITAGAHRLWSHKSYKAKLPLKIFLTICNTIAFQNSIWEWARDHRVHHKFSETDADPHNAKNGFFFSHVGWLLVKKHPDVRRKGKVIDMSDLDQDPVVAFQKKYY-LILMPIGCFLIPTFVPVYFWGETWSNAWFVATLFRYCFTLNATWLVNSAAHFFGSKPYDKNMNPAENLMVAVGALGEGWHNYHHVFPWDYKAAELGNYGYNFTTCFIDIMAKLGQAYDLKTVSPHIVIARAKRTGDGSY-VPPENVKIIKEDGHSIDGDVWGWGDKDMKPEDIKAATIIN--ED
>UPI00083C52D8	421	0.518	7.593E-128	12	355	358	31	377	380
------------RPKRTPQgpQYSWNIVWRNVLGMLYMHIFSFYGLYLLFCVCKWKTFFWSLFLTIFGAQGVTAGAHRLWAHRCYKAKLPLRILLAFAQTIAFQNDLYEWVRDHRVHHKFTDTDADPHNAQRGFFFSHVGWLLVRKHKDIMTKGKTVDMSDMLADPVVRFQKKYY-LLLTPICCLLVPMLVPCYYWNEKLYISWYVTTILRYTLSLNGTWLVNSAAHIFGTKPYDKNIGPTENKFVAAIAFGEGWHNYHHIFPWDYKASELG-YKLNVTTSIIDFFAWMGWAYDLKTVSRDMIERRSKRTGDGTR--SPTQSEELLEDDqrregHGIAGGIWGWGDGDMTAEDLNAAEVHNRQ--
>UPI0006D5057D	421	0.480	7.593E-128	1	356	358	42	386	387
-STLTCETTIPNPPVKKP--YKRSIVWRNVLLFIYLHIAALYGLYLMFFSAKLATVAFAILAYQVAALGITAGAHRLWSHRSYKAKYPLQILLAFFNTVSFQNSIYEWARDHRLHHKYSETNADPHNATRGFFFSHIGWLLCRKHPDVMEKGKGIDMSDLKENPVVMFQHRHYLK-LMPLCCFIIPTMIPMYFWGESFVNSWFVATMFRYCFSLNMTWLVNSAAHMWGNRPYDKNINPAENFVVAIGASGEGWHNYHHVFPWDYKAAELGDYKMNFTTAFIDFMARIGQAYDCKIVPDSVVRSRMQRTG---MMSAAPVKKNPEEEVH-----PWGWGDETIPEEDTKIAETMYKKE-
>A0A4S2KYN6	420	0.476	1.040E-127	12	355	358	25	350	353
------------EESKEKPKYVRSIVWRNVVIFSFLHLGALYGAYLTFTSAKWATVFFAILLYQLTGFGITAGAHRLWAHRSYKAKWPLQVLLVILNTIAFQDAAIDWARDHRVHHKYSETDADPHNATRGFFFSHVGWLLCRKHPEVKEKGKGIDLSDLESDPILAFQKKYYFI-LMPFLCFVLPTVIPVLCWNETWTNAYFIPTVFRYIFTLNMTWLVNSAAHLFGNKPYDRFINPSENKGVAMFALGEGWHNYHHVFPWDYKTAELGNYKLNFTTAFIDFFAKIGWAYDLKSVSEDMVRKRVERTGDGS-----------------HE--LWGWGDKDQTQEERDEAIVthHHTK--
>A0A499UF07	420	0.495	1.040E-127	9	356	358	26	354	355
---------KQTKKVESnPPKYKREIVWRNVILFGYLHIAAVYGFYLMLTSAKVLTIVWAVLLYQAGGLGITAGAHRLWSHRAYKAKWPLRLILVIFNTLAFQNHVHEWARDHRVHHKYSETNADPHNATRGFFFSHIGWLLCRKHPSVKEKGKGIDISDLDADPILAFQKKYYMI-LMPLACFVIPTLIPMYLWNESFTCSWFVATLFRYTFTLNMTWLVNSAAHIWGSKPYDKTINPSENLPVAVLALGEGWHNYHHVFPWDYKTAELGNYRTNFTTAFIDFFAWLGWAYDLKTVPLSMVESRVKRTGDGS-----------------HE--VWGWNDKDLSEEEKSQAEIISKRE-
>A0A195FTD4	420	0.515	1.040E-127	12	354	358	42	380	383
------------QKAQNLKPkYQWKIVWRNMIAFAYLHLGALYGLYILIVAAKFYTFLWSIVVAVFSAIGVTAGAHRLWAHRAYKAKWPMRVILMLLQTMAFQNHIYEWVRDHRVHHKFTDTDADPHNAKRGFFFSHMGWLLVRKHPDVINKGATIDMSDLEKDLVIVWQRRLY-IVLMPVFCFLLPTWVPCHFWNEKPMYAW-YSTLFRYTLSLNMTWLVNSAAHIWGMKPYDNTISPTDSLSVGISAFGEGWHNYHHVFPWDYKAAELGNYRTNLTTAFIDFFARIGWAYDLKTVAYSMIKKRAARTGDGSI-YARTD---DHDEHHHsHEGAIWGWGDADMALEDMQEAEIINK---
>B7SB75	420	0.495	1.424E-127	11	357	358	25	351	352
-----------TTPVQQADNYPKKLVWRNILLFAYLHLAALYGGYLFLFSAKWQTDIFAYILYIMSGLGITAGAHRLWAHKSYKAKWPLRLILVLFNTLAFQDSAIDWARDHRMHHKYSETDADPHNATRGFFFSHIGWLLVRKHPELKKKGKGLDISDLYADPILRFQKKYY-LLLMPLGCFILPTVIPVYLWNETWSNAFLVAALFRYAVILNVTWLVNSAAHKWGDKPYDKSIKPSENLSVALFALGEGFHNYHHTFPWDYKTAELGNNRLNFTTTFINFFAKIGWAYDMKTVSDEIIQNRVKRTGDGS----------------HH---LWGWGDKDHSKEEINAAIRINPKDD
>UPI001F0306E6	420	0.484	1.424E-127	10	357	358	36	376	377
----------ETQKSlRSKSKYKWKIVWRNVIAFIYLHISALYGFYMCFTGAKLITIIYTFFTGFVAGFGVTAGAHRLWAHKSYKAKWPMRVILMICQTIAFQNHIYEWVRDHRVHHKFTDTDADPHNSQRGFFFSHIGWLMLKKHPDVIKKGATIDMSDIEKDPVVVWQRRLY-IILMPLFCFIIPTWIPWHFWGEKLTYAWYL-TLFRYTLSLNLTWLVNSAAHIWGMKPYDSSISPTDSYSVGIAAFGEGWHNYHHVFPWDYKAAELGNYKMNFTTAIIDGFAKLGWAYDLKTVPIEIIQKRAIRTGDGSK-----YEITEGQHEHTHSNNVWGWDDRDMISEDIQCARIL-QKSD
>UPI00096B087C	419	0.497	1.950E-127	9	356	358	23	349	351
---------EIPPEVSKPDNRKLELVWRNIILFAYFHLAALYGLYLVFVSAQWKTTVLALILYQCGGIGVTAGAHRLWAHRSYKAKWPLKLILTVFNTLAFENSVIEWSRDHRVHHKFSETDADPHNAKRGFFFSHIGWLLCRKHPQVKEKGKGLDMSDLYADPIIAFQDKYY-LILMPLGCFILPTLAPMYLWNETFLNSFCL-NMLRYVITLNATWLVNSAAHLFGSKPYDRFINPAENLFVSIFALGEGWHNYHHTFPWDYKTSELGKYSVNFSTAFIDFFALIGWAYDLKTVSIDMIKKRVERTGDGS-----------------HE--IWGWGDKDQPKEDFKDATILYKKE-
>UPI0009953342	419	0.489	1.950E-127	12	354	358	26	348	353
------------EESKEKPKYVRSIVWRNVLIFAYLHLGALYGVYLAITSAKLATVIFAYFLYQFSGFGITAGAHRLWAHRSYKAKWPLQLLLVIMNTVAFQDAAIDWARDHRVHHKYSETNADPHNARRGFFFSHVGWLLCKKHPEVKEKGKGIDLSDLESDPILAFQKKYY-IVLMPLLCFILPTVIPVVCWNETWMNAYFIPTVLRYIFTLNMTWLVNSAAHLFGNKPYDRYINPSENTGVAIFALGEGWHNYHHVFPWDYKTAELGNYRLNFTTAFIDFFARIGWAYDLKSVSEDMVRKRVERTGDGS-----------------HE--LWGWGDKDQTQEERDDAIVTHR---
>A0A6J1SRL6	419	0.513	1.950E-127	19	355	358	41	357	360
-------------------NHKIRIVWRNVAIFVYMHLAAVYGGYLLLTSAMWPTIAFAIVMYWAGGLGITAGAHRLWAHKAYKANVPLRILLTIFNTIAFQNHVIEWSRDHRVHHKYTETDADPHNLNRGVFFAHMGWLLCRKHPDVINKGKGIDMSDLESDPILAFQKKYY-LILMPVICFIIPTMIPMYFWNETFLNSWFVATMFRYVFTLNMTWLVNSAAHKWGNRPYDESIAPSENLAVSIGAMGEGWHNYHHVFPWDYKAAELGNYKGNFTTAFIDFMARIGWAYDLKTVPAAMVKTRVERTGDGS-----------------HE--VWGWGDKDMSKEDYNMATIINKK--
>A0A1A9WBD7	419	0.508	1.950E-127	2	355	358	36	368	371
--ADGALSVDVTQ-LKRAEKRKLKLVWRNIILFGYLHAAALYGGYLFLFQAKWATVFFSIFLYSIGVLGITAGAHRLWAHRSYKAKWPLRLLLIIFNTCAFQDAAFHWARDHRVHHKFSETDADPHNATRGFFFSHIGWLLCKKHPDVVAKGKSLDLSDLYADPIVMFQKKHYMK-LMPLACFILPTIIPMYMWNESFINSWFVATLFRWCFLLNVTWCVNSAAHKFGGRPYDKNINPSENIGVAAFAFGEGWHNYHHVFPWDYKTAEWGNYSLNLTTAFIDFFAKIGWAYDLKSVSKDIIEKRVKRTGDGTH-------------------ATWGWGDKDLSTEDEETIIVLNKK--
>A0A8I6RWK6	419	0.534	2.670E-127	15	345	358	23	333	348
---------------EKEEEYKLTIVWRNVILFAYLHLAAVYGLYSLVFEAQWKTVLFVFVLYQMSALGITAGAHRLWSHRAYKAKLPLRILLAFFNTLAFQNHVIEWARDHRVHHKYSETDADPHNATRGFFFAHVGWLLCRKHPELKRKGKQIDMSDLENDPVLAFQKKYYLT-LMPVVCFILPAIVPMYFWGETFTCAWFTASMFRYTLTLNLTWLVNSAAHMWGNKPYDATINPAENLGVALGAAGEGWHNYHHVFPWDYKAAELGNYRANTTTAFIDLMAKIGWAYDLKTVPHEIINKRCQRTGDGTRP-------------------LWGWGDKDMTQED------------
>A0A182NRU1	419	0.475	2.670E-127	13	357	358	30	354	355
-------------PLKRAEKRKIKLVWRNVIAFGYLHLAAVYGAFLMLTSARLYTIAFAFILYVVSGLGITAGAHRLWAHRSYKAKLPLRIILALFNTIAFQDCALHWARDHRVHHKYSETDADPHNATRGFFFSHIGWLLCRKHPEVIAKGKQLDISDLESDPVLRFQRKHYMI-LMPLACFVLPTVAPVYFWNETWTNAWFVATLFRWTFILNVTWLVNSAAHKWGDKPYDKTISPSENRTVASFAFGEGWHNYHHVFPWDYKTAELGNYRMNMTTAFIDFFAKIGWAYDLKTVSQEIVEKRVKRTGDGSH-------------------TTWGWGDKDQDQYEVKHATIINQKED
>A0A5Q0V425	419	0.501	2.670E-127	11	357	358	44	370	371
-----------NTPVQKADNYPKKLVWRNIIAFAYLHIAAVYGGYLFLFAAKWQTDIFAYILYVMSGLGITAGAHRLWAHKSYKAKWPLRLILVFFNTLAFQDSAIDWARDHRMHHKYSETDADPHNATRGFFFSHIGWLLVRKHPELKQKGKGLDLSDLYADPILRFQKKYY-LILMPIACFILPTVIPLYYWGENWVTAFFVAALFRYAFILNVTWLVNSAAHKWGDKPYDKNIKPSENISVSIFALGEGFHNYHHTFPWDYKTAELGNNRLNFTTNFINFFAKIGWAYDMKTVSDEIVQSRVKRTGDGS----------------HH---LWGWGDKDHCKEEVAAAIRINPKDD
>A0A7R9NY35	419	0.498	2.670E-127	19	355	358	110	426	429
-------------------PYRREIVWRNVTLFVILHLSALYGLYLALTSAKILTSLFAYLLYLCSGLGITAGAHRLWSHRAYKAKWPLKVMLMIFNTLAFQNHVIEWARDHRVHHKFSETDADPHNATRGFFFSHVGWLLVRKHPDVKEKGKGVDVSDLESDPVLAFQKRYY-LLLMVIVCFLVPTALPVYLWGESWYNAWYVAALFRYTFTLNMTWLVNSAAHMWGSQPYDKNINPAENLCVAIGAIGEGWHNYHHVFPWDYKAAELGNYRANFTTAFIDFFSRVGWAYDLKTVPMSMVRTRVERTGDGS-----------------HE--VWGWGDKDLTQEDRDLALIVNRK--
>A0A6I9W9Z2	419	0.488	3.657E-127	12	351	358	27	345	354
------------ETKEKPK-YVRRIVWRNVAIFSFLHLGSLYGIYLSFTSAKLMTVIFAFLLYQLSGLGITAGAHRLWAHRSYKAKWPLQLLLVIMNTIAFQDAAIDWARDHRVHHKYSETDADPHNATRGFFFSHIGWLLCRKHPEVREKGKRIDLSDLESDPILAFQKKYY-VILMPLLCFILPTVIPVVCWNETWTNAYFIPTVLRYIFTLNMTWLVNSAAHLFGNKPYDKYINPSENKGVAIFALGEGWHNYHHVFPWDYKTAELGNYRFNFTTAFIEFFAKIGWAYDLKSVSEEIVRKRVERTGDGS-----------------HE--LWGWGDKDQTQEERDEAIV------
>A0A6I8TUK3	419	0.498	3.657E-127	24	355	358	79	414	416
------------------------LVWRNIIAFVYLHGGFLYGLYLAFTVAKGSTILLAFILGLFGAFGITAGAHRLWSHRSYKAKWPLRLILMISQTLAFQNSIYEWVRDHRVHHKFTDTDADPHNAKRGFFFSHIGWLMMKKHPDVRQKGKTVDMADLETDPIVMFQKKYY-AVLMPLFCFVIPTYLAYYFLDETFSNSWYIVAIFRYVLSLNGTWLVNSAAHIWGTKPYDRKISPTNNTFVAIAAVGEGWHNYHHVFPWDYKTSELGKYSTNFTTAVIDFFAKIGWAYDLKSVSDDMIKKRVLRTGDGTHTYSEEHLREKMVDyinnlDHDNENVVWGWDDHDMAEDDRRDATVSNKK--
>UPI000C1FE9E2	418	0.520	5.008E-127	14	355	358	25	345	347
--------------NQKPDNRKLKPVWRNIILMGYLHLAAIYGCYLAFTSAKLATTIFAFIMYQLSGLGITAGAHRLWAHKSYKAKWPLRLMLTIFNTIAFQDAVVDWARDHRVHHKFSETDADPHNAKRGFFFSHVGWLLCRKHPEVKQKGKGIDMSDLYADPILKFQKDYY-LMVMPIFCFLIPTWVPMYFWGETFKNAFFM-NLLRYAWALNVTWLVNSAAHMFGDKPYDKYINPAENLSVALLALGEGWHNYHHTFPWDYKTAELGKYSVNLTCLFIDLMAKIGWAYDLKTVSEDMVRKRVERTGDGS-----------------HE--LWGWGDKDQSEEERTGALILNKQ--
>UPI000C206C9C	418	0.532	5.008E-127	5	355	358	18	347	350
-----IAVQELPGNVQKPDNRKLELVWRNIILMGYLHIAGVYGAYLMATSAMWKTVFFSIAMYQMGGLGITAGAHRLWAHKSYKAKWPLTLLLTIFNTIAFQDAVVDWARDHRVHHKYSETDADPHNAKRGFFFAHVGWLLCRKHPEVKAKGKGIDMSDLYADPILKFQKDYY-LIVMPLICFVIPTIIPMYFWDETFQNAFFL-NLFRYVWTLNITWLVNSAAHMFGDKPYDKYINPAENKTVAVLALGEGWHNYHHTFPWDYKTSELGKYSVNLSCLFIDFMAKLGLAYDMKTVSVDMIKKRVERTGDGT-----------------HE--LWGWGDKDQPAEERNEAIILNRK--
>I7B370	418	0.492	5.008E-127	13	357	358	28	352	353
-------------PVQKADNKPKQLVWRNIILFAYLHLAALYGGYLFLFSAKWQTDIFAYILYVISGLGITAGAHRLWAHKSYKAKWPLKVILIIFNTVAFQDAAMDWARDHRMHHKYSETDADPHNATRGFFFSHIGWLLVRKHPDLKEKGKGLDMSDLLADPLLRFQKKYY-LVLMPLACFVMPTMIPVYLWGETWTNAFFVAAMFRYAFILNVTWLVNSAAHKWGDKPYDKSIKPSENMSVAMFALGEGFHNYHHTFPWDYKTAELGNNKLNFATAFINFFAKIGWAYDMKTVSDDIVKNRVKRTGDGS----------------HH---LWGWGDKNQPKEEIEAAIRINPKDD
>A0A096XDC8	418	0.541	5.008E-127	10	356	358	28	372	374
----------ETQNKYNLPHNRWQIVWRNVLIFAYLHYAAFYGLYYMLTLAQWKSIIWGYAVILFASIGVTGGAHRLWAHRSYKAKLPLRIYLAFWQTVALQNHIYEWVRDHRVHHKFTDTDADPHNSNQGFFFSHMGWLMLKKHKDVFIKGKTIDLSDVAADPVVQFQKKYY-LILAPILTFVFPAIVPWYFWNENPIVCYYSLAILRYILNLHGAWLVNSAAHIWGYKPFDKNINATDNISVAIIAFGEGWHNYHHVFPWDYKAAELGNYRMNFTTAFLDLMARIGQAYDLKTVSVEMINKRRKRTGDGT---GVVDPLVENKEDHRHEDTVWGWGDKDMNQDEMNLVEIYNPssKE-
>UPI001CA81853	418	0.510	5.008E-127	16	356	358	42	376	377
----------------KSQPkYRWNIVWRNVIAFLYLHISFLYGLYLAFTAAKLYTTIFAITCGFLAGFGVTAGAHRLWAHKAYKAKWPMRVILMIFQTMAFQNHIYEWVRDHRVHHKFTDTDADPHNSQRGFFFSHIGWLMLKKHPDVIKKGATIDMSDLEKDAVVIWQRRLY-IILMPLFCFIIPTWIPVHFWGERPMYAWYL-TIFRYTLSLNITWLVNSAAHIWGTKPYDSSISPTDSYSVGIAAFGEGWHNYHHVFPWDYKAAELGNYNVNFTTAIIDGFAKIGWAYDLKTVSHEMIEKRASRTGDGTV-YKHADDQ----HEHNHTNSIWGWDDPDIKAEDILDARILNKTE-
>A0A653BML8	418	0.518	5.008E-127	16	357	358	45	385	387
----------------KEPQYKWDIVWKNVLIFILLHTAAVYGLYLMFTRAMWQTNVFAILYAAFTAMGVTAGAHRLWAHRTYKAKTPLRIFLMILQSAALQNDIHEWVRDHRVHHKFTDTDADPHNSNRGFFFSHIGWLMVKKHPMVISKGKTVDMSDIEADPVVQFQKRHY-ILMVTLLTFMIPAHIPWYFWGENWWVTWYV-TIARYTLSLNFTWLVNSAAHIWGTKPFDKNINPTENKFVAVAAFGEGWHNFHHVFPWDYKAAELGNYRMNFSTAFLDFMAYIGQAYDLKTVSEAMVKRRVKRTGDGTWEEKECSgKKEERGHDHEYGEYVWGWGDKDMKEDDVNDVMRYNQLKD
>UPI00158B2C1C	418	0.501	6.858E-127	16	353	358	24	340	346
----------------KPE-FKRKIVWTNVVIFLGLHAGALYGVYLALTSAKILTLAYAYLLYLLSGFGITAGAHRLWSHRAYKAKLPLRIFLMLCNTLAFQNSIYEWSRDHRVHHKFSETDADPHNATRGFFFSHVGWLLCKKHPDVKQKGKGIDMSDLEADPVVAFQKKYYFI-LMPLLCFILPSIVPVYAWNESWLESYFVATLLRYVFTLNMTWLVNSAAHFFGGKPYDKYMNPAENTLVAVGALGEGWHNYHHVFPWDYKAAELGNYKRNFTTAFIDFFARIGWAYDLKTVSNDMVKHRVLRTGDGTHP-------------------VWGWGDKDQTIEERESAVITN----
>A0A026W4N9	418	0.481	6.858E-127	11	355	358	22	348	351
-----------TEELKEEPKYVRSIVWKNVVIFSYLHLGAIYGIYLAFTSAKLATTIFAIFLYQFSGFGITAGAHRLWAHRSYKAKWPLQILLMIMNTIAFQDAAIDWARDHRVHHKYSETDADPHNATRGFFFSHIGWLLCRKHPQVREKGKRIDLSDLESDPILAFQKKYY-IILMPLLCFILPTIIPVVCWNETWTNAYFIPTVLRYIFTLNMTWLVNSAAHLFGNKPYDKYINPSENKGVALFALGEGWHNYHHVFPWDYKSSEFGNYRLNMTTAFIDFFARIGWAYDLKSVSEDIVMKRVERTGDGS-----------------HE--VWGWGDKDQTQEERNQAIVthHHTK--
>A0A834XP77	418	0.501	6.858E-127	3	355	358	22	350	353
---QTQLTTEI----KNKKIFIRKIVWRNVLAFVILHLAALYGLYRALTSAKLLTTLFAYCLYVCGGLGITAGAHRLWSHKSYKAKLPLRLILMVFNLLAFQNSIWEWSRDHRVHHKYSETDADPHNAKRGFFFSHVGWLMSRKHPDVIEKGKGLEMKDLEADPVVAFQKKYY-FYLMPIVAFVIPTAVPMYFWNETYWNAMLVATLLRYAITLNMTWLVNSAAHFFGPRPYDKNINPSENISVAIGAFGEGWHNYHHVFPWDYKAAELGSYGLNWTTGFIDFFAKIGWAYDLKVVEKGMIQNRVKRTGDGS-----------------HE--VWGWGDKDQTVEDRNATIIHNPK--
>UPI001D08A36D	418	0.545	6.858E-127	17	353	358	59	395	401
-----------------PD-YKWRIVWRNVIAFAYLHVFSIYGAYLALFKAHWLTFFWAFFVAVAAGQGITAGAHRLWAHRTYKAKLPLRIFLATMQTMAFQNHLYEWVRDHRVHHKFTDTDADPHNARRGFFFSHIGWLMIKKHRDVFVKGKQVDLSDLRADPVVMFQKKYY-LLLMPLLCFVFPTFVPWYFWNENFWISWYVAGVLRYTLSLNITWLVNSAAHIWGMKPYDRNIAPCENIFVAIAAQGEGWHNYHHVFPWDYKAAELGNYKLNISTAFLDFMHYIGQAYDLKTATKDMIDRRAKRTGDGSRHApTKEKEVYqgyhsYLDDGEH----LWGWGDRDMKDDEVDFVLKTN----
>A0A1A9XNZ5	417	0.513	9.391E-127	15	355	358	48	368	371
---------------KKAENRKLELVWRNIILFSYVHVAALYGAYLFLFQAKWATVFFSIFLYSIGVLGVTAGAHRLWAHRSYKAKWPLRLLLIIFNTCAFQDAAFHWVRDHRVHHKFSETDADPHNATRGFFFSHVGWLLCKKHPDVVAKGKSLDLSDLYADPIIMFQRKHYYV-LMPLACFILPTVIPMYMWNESFINSWLVPTLFRWCFLLNATWCVNSAAHKFGGRPYDKNINPSENVGVTVFTFGEGWHNYHHVFPWDYKTGEWGNYSLNLTTAFIDFFAKIGLAYDLKSVTPNIIEKRVKRTGDGTH-------------------ATWGWGDKDLSTEDKENVIVSNKK--
>B4NJM7	417	0.480	9.391E-127	4	357	358	41	373	374
----GALATDI-RPLKKAEKRKLALVWRNIILFGYLHLAALYGGYLLLFQAKWTTIAFAFALYSMGMIGITGGAHRLWAHRSYKAKWPMRLILIIFNTIAFQDAAFHWARDHRVHHKYSETDADPHNATRGFFFSHVGWLLCKKHPDVVAKGKGLDLSDLRADPILMFQKRHYMI-LMPLACFILPTLIPVYYWDESLLNAWFVATMFRWCFQLNTTWLVNSAAHKFGNRPYDKTINPSQTAMVAFFTFGEGWHNYHHVFPWDYKTSEWGNYSLNLTTAFIDLFAKIGWAYDLKTVAPDTIERRVRRLGDGT-----------------HE--IWGWGDKDITTEDTQAVLLVNKMAD
>UPI00143DAC7C	417	0.481	9.391E-127	16	354	358	40	388	391
----------------DEKKYKWHVVWRNVIAFVYIHGAAVYGLYLVFTSAKFASFVTAIAIGVLSGVGITAGAHRLWAHRAYKAKWPMRMILMILQTVAFQNHIYEWVRDHRVHHKFTDTDADPHNAGRGFFFSHMGWLLVRKHPDVVKKGATVDMSDLEKDPIILWQKRLY-IILMPIFCFLIPTWIPCYFFGEKPINAWYL-TLLRYALTLNGTWLVNSAAHIWGNKPFDKTISPTDSLAVGIGAFGEGWHNYHHVFPWDYKAAELGNYKGNITTAFIDMFAWMGQAYDLKTVSVAMVNKRAARTGDGSRepRPEKPDQEEDYEghhhhhhhhhHDHSHENVVWGWDDKDMAEEDMQDAEIYNK---
>R4G4I7	417	0.529	1.286E-126	12	351	358	21	340	348
------------EPIQKVQEYKLQIVWRNVLLFAYLHLAAVYGAYLMIFEAKWFTVAWTILLYYTSALGITAGAHRLWSHRAYKARLPLKILLAFCNTISFQNHIFEWARDHRVHHKFSETDADPHDARRGFFFSHVGWLLCRKHPNVKEKGKVIDLSDLYADSVVMFQKRHY-LILMPLACFIMPTMVPMYFWNETFLCSWFVATMFRYAFVLNMTWLVNSAAHMWGNKPYDMTINPSENLGVALGAAGEGWHNYHHVFPWDYKAAELGNYRANFTTGFIDFMSRIGMAYDLKTVPKEVIDKRCARTGDGTRQ-------------------LWGWGDKDLTKEEINDAVI------
>UPI001C201B64	417	0.478	1.286E-126	13	355	358	27	349	352
-------------PVQQADSYPRKLVWRNIIAFTYLHIAGLYGGYLFLFSAKWQTAVFALILYIMSGLGITAGAHRLWAHKSYKAKWPLRLILVFFNTMAFQDSAIDWARDHRMHHKYSETDADPHNATRGFFFSHIGWLLVRKHPQIKEKGKGLDLSDLYADPILRFQKKYY-LLLMPLVCFVLPTVVPVWAWGESWLNAYFVAAMFRYAVILNVTWLVNSAAHKWGDKPYDRHIQPAENLSVALFALGEGFHNYHHTFPWDYKTAELGNTRINLTTAFINLFTKIGWAYDLKTVSDEIVRSRVQRTGDGSH-------------------ALWGWGDEDIAKEDVTNAIRINPK--
>Q4PP96	417	0.501	1.286E-126	18	356	358	41	371	372
------------------RKYKWKIVWRNVVAFIYLHGGAVYGLYLMFTGAKLLSTIFHLLLSFMAGVGITAGAHRLWAHRAYKAKWPMRVILMIFQTVAFQNHIYEWVRDHRVHHKFTDTDADPHNATRGFFFSHIGWLLVRKHPDVIAKGKTVDMSDLDNDPVVVWQRRLY-ILLMPIFCFLLPTWIPIYFWNEKPMYAWYL-TIFRYTISLNLTWLVNSAAHIWGTKPYDNSISPTDNLKIAIGAFGEGWHNYHHVFPWDYKAAELGNYRGNATTAFIDLFASMGQAYDLKTVPVSMVEKRAARTGDGTRTGKK------HNHQHSHEGAIWGWGDQDMSVDDIKDAQIINKGE-
>A0A151WSE5	417	0.498	1.286E-126	8	354	358	36	374	377
--------TQKVQN-MKPK-YQWIIVWQNMIAFIYLHLGALYGLYILIEAAKFYTFLWVIVVGVFTGIGITAGAHRLWAHRTYKAKWPMRVILMLLQTTAYQNNIYVWVRDHRVHHKFVDTDADPHNVKRGFFFSHMGWLLVRKHPDVINKGATIDMSDLEKDPVVIWQRRHYKILI--ILCFLLPTWIPCYFWNEKPIYAW-YSTLFRYTVSLNLTWLVNSAAHIWGIKPYDNTISPTNNLSVSIGAFGEGWHNYHHVFPWDYKAAELGNYRTNFTTAFIDFFTWIGWAYDLKTVTHSMIKKRADRMGDGS-KYAR----TNVHDEHHhsHEGVIWGWGDIDMELEDIQEAEIINK---
>UPI000EFF411A	417	0.512	1.286E-126	8	352	358	43	383	385
--------TYTHQEAE----YKWQIVWRNVIGFILLHSLAVTGFYIiLCGQVQFKTILFMIFLGACSALGITVGAHRLWAHRCYNARLPMRVLLAVFQTLAFQNHIYEWVRDHRVHHKFTDTDADPHNSSRGFFFSHMGWLMVRKHPDVSAKGCAVDMKDLEADPVVMWQKKYY-LWLVPVVTFLIPSYIPYWLWQERFWYSFVVVGVFRYMISLHFTWLVNSAAHIWGTKPYDKNITPTENPTVALLAFGEGWHNYHHAFPWDYKAAELGNYRLNFSTAFIDGCARLGLAYNLKTANASLVEKRSRRTGDGT-KYHDHQHDDHQQHNHHHmEGGVWGWGDEDMAEDEKQIVQVI-----
>A0A336MI11	417	0.518	1.286E-126	10	353	358	40	395	402
----------EINNNQKSKnnsssEYHMQIVWLNVILFCYLHASGLYGLYLMFTKAKLATIVFTFFLMIFCGLGITAGAHRLWSHKAYKAKWPLRLLLMIAQTAAHQDAIYVWSRDHRVHHKFTDTDADPYNAKRGFFFSHIGWLMVKKHPAVIAKGKTIDMSDMEADPIVMFQKKFFIP-LMIIFCFLLPTYIPVYFWNESVATAFYVATMFRYCAGLNGTWCVNSVAHIWGMKPYEKTISPCNNFYVAAFGLGEGWHNYHHVFPWDYKTSELGKYSSNWTTGFIDFFAKIGWAYDLKTVSNEMIRKRVLRTGDGSHKYSKevdLNKNLHKFVEEFqfnkdEEKSIWGWDDKDINLQDKSDAKIYN----
>J3JUK9	417	0.464	1.761E-126	5	355	358	19	348	351
-----IISVVKPSRDDKPTPRKIQLVWRNIIIFAYLHAIAVYGFYLMLTSARIYTSIYAIILYQMGGFGVTAGAHRLWSHRAYKAKWPFRLFLAFCNTLAFENSVIEWSRDHRVHHKFSETDADPHNAKRGFFFAHMGWLLVRKHPDVIEQGKKLEISDLYADPIIRFQHKYY-MLLMPIICFVLPVPIPVLLWNETWLNSFCL-NIFRYVFTLHATWLVNSAAHLWGHRPYDQFINPSENIAVSILALGEGWHNYHHTFPWDYKTSELGKYSVNFSTCLIDMMAKIGLAYDLKSVSEDMIKKRVLRTGDGT-----------------HE--VWGWGDKDQPREDQKEAVITHRK--
>A0A482VRP0	417	0.517	1.761E-126	10	355	358	23	347	351
----------IPPEVNKPDDRKLQLVWRNIILFAYLHLTALYGVWLMFTSAKLATSVMAILLYQLGGLGITAGAHRLWAHRSYKAKWPLRLLLTFFNTLAFEDSVIDWARDHRVHHKFSETDADPHNAKRGFFFSHVGWLLCRKHPQVKEKGKQIDLSDLWADPILKYQKKYY-NYLMPLVCFVMPTVIPMYFWGETFKNAFCV-NLFRYCLTLNATWLVNSAAHFFGDKPYDKFINPAENFAVAVLALGEGWHNYHHTFPWDYKTAELGKYNVNFSCAFIDFFAKIGWAYDLKTVSEEMIKKRVLRTGDGS-----------------HE--IWGWGDKDQSVEDYRDAIITHRK--
>A0A7J7BB76	417	0.504	1.761E-126	5	355	358	18	349	352
-----ITTTvqHISQETKKPDEYKLRLVWRNIFLFAYLHALALYGFYLMFTSAKILTSLWGFVLYQLGGLGITAGAHRLWAHRSYKAKWPLRLLLTLFNTLAFQDAVVDWARDHRVHHKYSETNADPHNATRGFFFAHVGWLLCRKHPEVREKGKGIDLSDLYQDPILRYQKKFY-LLVMPIVCFIIPTTVPMYLWNETFMNAFCI-NLFRYTFTLNATWLVNSAAHIFGDKPYDRFINPSENISVAVLAMGEGWHNYHHTFPWDYKTSELGKYSTNFTTAFIDFMARIGWAYELKTVPQELIKKRVLRTGDGT-----------------HE--LWGWGDKDQSNEEQQDALITHKK--
>A0A7D5UMH7	417	0.497	1.761E-126	6	353	358	24	347	353
------VSTPVPPSAEK---RKWHIVWRNVILFIFLHLGGLYGSYLFLAKAKWATSIFAVALYIASGLGITAGAHRLFAHKSYKARLPLRVLLTIFNTIAFQDSVIDWARDHRMHHKYSETDADPHNATRGFFFSHIGWLLVRKHPEIKAKGHTIDMSDLKADPVLRFQKKYY-LLLMPLACFVLPTYIP-TLWGESLWNAFFVCALFRYTYVLNVTWLVNSAAHLWGEKPYDKNINPVETRPVSLVVLGEGFHNYHHTFPWDYKTAELGNYSLNLSKLFIDIMAKIGWAYDLKTVSRDVIEKRVKRTGDGSHP-------------------VWGWDDKDVPIEEKNEAKVIN----
>A0A0C9RGK7	417	0.478	1.761E-126	8	357	358	18	350	354
--------DESSSVNKEPQvKYQLRIVWFNVSAFIALHVGAMYGLYRVFTSAKLVTILFAYVLYVCSGLGITAGAHRLWSHRSWKANFPLRCILMIFNTIAFQNSIYEWSRDHRVHHKYSETNADPHNATRGFFFAHVGWLLCKKHPDVKNKGKGVDMSDLLRDPIVVFQRRHYLT-LMPIIAFVVPTCIPVWFWGETWVNAFFIPTVLRYVFTLNMTWLVNSAAHLFGGKPYDRFMNPAENLAVAVGALGEGWHNYHHVFPWDYKAAELGNYRFNFTTAFIDFFAKIGWAHDLKRVSPEIIEQRVKRTGDGT-----------------HE--VWGWGDKDQPSEEREAAIIeyHAKEED
>UPI0006B709CE	416	0.498	2.412E-126	15	355	358	54	374	377
---------------KKAEKRRIKLVWRNITAFVYVHLAAVYGLWLMLTSAKWQTITCAMLLYAISGLGITAGAHRLWAHRSYKAKWPLRVILMIFNTIAFQDAAYHWARDHRVHHKYSETDADPHNATRGFFFSHIGWLLCKKHPQVKAKGKGMDLSDLRADSVLMFQKKYYMI-LMPILCFLIPTLIPMYAWNEKFVNSWFVVAMFRWCFTLNVTWLVNSAAHKFGGKPYDRFINPSENKSVALFAFGEGWHNYHHVFPWDYKTAELGDYSLNLTTAFIDFFAKIGWAYDLKQVSHDIIEKRVKRTGDGTH-------------------ATWGWGDKDQSKEEMADALITHKK--
>E0VE45	416	0.517	2.412E-126	7	347	358	31	361	378
-------TTEIFQDNVK-EKYEWKISWRNVFGFIYLHGGFFYAIYLiGSGQAKLFTTLWNVSLGLCAALGVTAGAHRLWAHKSYKAKWPMRLLLVIFQTMAFQNDIYEWVRDHRVHHKFVDTNADPHNIKRGFFFSHMGWLLIRKHPDVKTKGKTVDMSDLEEDPIVIWQRRTY-LIVMPLLCFVMPTLVPYYLVNETFWNAWYI-SIFRYMLSLHITWLVNSAAHIWGVKPYDKNISSSENATVGILAMGEGWHNYHHVFPWDYKAAELGNYNVNVTTGFIDLCAKIGWAYDLKSVSREIIEKRAKRTGDGTLK--------HSTDPNHHMNNVWGWGDKDMTSDDVN----------
>A0A6J1SIS7	416	0.535	2.412E-126	18	354	358	70	407	410
------------------DPYAWHIVWRNVIAFAYLHYAAVRGLYVFFSGgIAFPTYLWTAVLVVLSAQGITAGAHRLWAHRAYKARLPLRVLLMLCQTLAFQNHIYEWVRDHRVHHKFTDTDADPHNASRGFFFSHMGWLMVRKHPDVRRKGAGVDMSDLEQDSVVMFQKKSY-LVLMPLIAFFLPAYVPYKLWGESFWAAYYVSSMMRYVLSLHGTWLVNSAAHIWGMRPVDKSISPTENYFVAHVAFGEGWHNYHHVFPWDYKAAELGDYYGNITTAILDFMCYIGQAYDLKTVSKEMVERRVARTGDGTHP-SVQDKQQPHHHHHHHHhgDEVWGWGDKDMPQDDVLGATIINK---
>UPI0018CE09FA	416	0.491	2.412E-126	17	357	358	80	429	430
-----------------KKPYKVEIVWGNIMLFIILHSTALYGLYLIFAESAYIEFGLIYITGFIGGLGITAGVHRLWSHRAYKAKLPLRIFLMLCQSLAFQNSIYEWTRDHRVHHKFTDTDADPHNSRRGFFFAHMGWLLCKKHPDVKEKGKQIDMSDLLADPVVVFQRKYYFI-VMPICCFVLPALFPYFYLGSSLKVCFFVCSMLRYCLSLHGTWLVNSAAHFYGMKPYDTAISSVESKVVSIIAFGEGWHNYHHVFPWDYKAAELGTYKYNWSTAFINLMAKIGQAYDLKSVSEEMVLKRVRRTGDGTHSSaidcnnnstsgitNQMVSKLNHDDE---PVMVWGWDDKDILEDDRKKATIHEKKED
>A0A3Q0JL17	416	0.505	3.303E-126	19	349	358	43	369	371
-------------------PYRWSIVWRNVLAFAYLHLGASYAVYLMFFnQVQLKTILYMLFVGFISGEGVTAGAHRLWAHRTYSAKWPLRLILMLANSMAFQNHLYEWVRDHRVHHKFTDTDADPHNSRRGFFFSHMGWLMVRKHPDVKRRGATVDLSDLEKDWVVMFQKKYY-LILMPICCFLIPPLIPWYFWSEKWTNAWYVfhknwetlCALLRYTVSLHGTWLVNSAAHIWGMRPYDKHISSSENSSVAFLAFGEGWHNYHHTFPWDYKAAELGNYRLNLTTAIIDMFAWIGWAYDLKTASPEMVSRRVARTGDGTR------------HGHSHENQVWGWNDEDLTEEDRMLA--------
>UPI001E27894A	416	0.525	3.303E-126	4	355	358	49	403	406
----GTVTIKKPiNPKYAPLPtYKWHIVWRNVIAFVYLHVFSVYGLYLVFFKAHALTNMWMVFIAMAAGQGITSGAHRLWAHRTYKARLPLRIFLAAMQTIAFQNHLYEWVRDHRVHHKFTDTDADPHNARRGFFFSHIGWLMLKKHRDVFLKGKQVDLSDLRADPVVMFQKKYY-LILMPILCFVFPTVVPWYYWGENFWVSWYVAGVLRYTVSLNITWLVNSAAHIWGMKPYDKGINPTENIFVAIAAQGEGWHNYHHVFPWDYKAAELGNYRMNISTAFLDFMHFIGQAYDLKTATKEMIDKRAKRTGDGSRKLNQSDDVDPgyhsyLDDGEH----LWGWGDKDMKDDEVEgILKTNNLK--
>A0A8D8V0D8	415	0.526	4.522E-126	14	351	358	37	370	372
--------------SEKRTPstnsYRWKIVWRNLIAFVYLHASALYGLYLILTFNQVQlsTVFTLLILGFISAEGVTAGAHRLWSHRTYSAKWPLRLLLMLAQTMAFQNHIYEWVRDHRVHHKFTDEDADPHNSRRGFFFSHMGWLLVRKHPDVKLRGRTVDMSDLDKDWVVMFQMKYY-LILMPVCCFLIPALIPWYFFNETWSNSWYVSAMLRYTLSLHFTWLVNSAAHIWGVKPYDKNISPTENPSVSVLTFGEGWHNYHHTFPWDYKAAELGNYSLNLTTGVIDMFARIGWAYDLKTTDPELIRKRSTRTGDGTRQ---------EGHGHSHENQLYGWNDKDMTIEDRMMPKI------
>A0A482W8R9	415	0.538	4.522E-126	16	357	358	256	581	582
----------------KSEPYKVQIVWRNILLFIYLHIAGLYGLYCFIFTAKWNTVLWTYLLALITTQGICAGAHRLWAHRAYKAKLPLRIILCIWQTHALQNHIYEWVRDHRVHHKFSETDADPHNSRRGFFFSHMGWLLCRKHSDVITKGKTVDLSDLEADAVVMFQKKYY-LILAPLLAFIVPAWVPWYFWNEDGYISWYTASMFRYALTLHGTWLVNSAAHMWGSKPYDENINAVENITVSYITNGEGFHNYHHVFPWDYKAAELWSYRGNWSTAFIDFMAKIGWAYDLKSVSAEMVERRVKKTGDGSRRDNLP---------------LWGWGDEDMGKEDKKMAEIQHSRRD
>A0A834MK58	415	0.450	6.193E-126	10	355	358	24	348	351
----------IPKEISKPEERKLELVWRNIIIFVFLHLVALYAVVLIFTSAKLYTTIYAIILYQMGGFGITAGAHRLWSHRSYKAKWPLRLILTFCNTLAFENSVIEWSRDHRVHHKYSETDADPHNAKRGFFFSHMGWLLCKKHPEVKNKGKLLDMSDLYADPIIRFQHKYYMI-LMPLICFVLPIPLPMILWNETFMNSYCL-NVFRYIITLHATWLVNSAAHMWGDRPYDKYINPSENKMVSIFALGEGWHNYHHTFPWDYKTAELGQYSTNFSTFVIDMFAKIGWAYDLKTVSMDMVKKRVQRTGDGTH-------------------SVWGWGDKDQPKEDYEDATIINGK--
>UPI0007383F0D	415	0.487	6.193E-126	14	356	358	24	350	357
--------------ADKPKaKYQRRIVWFNVTVFVALHIAALYGLYRVFTSAKLVTALFAYVLYVCSGLGITAGVHRLWSHRSYKANFPLRCILMVFNTIAFQNSIYEWSRDHRVHHKYSETDADPHNAARGFFFAHVGWLLCKKHPDVKDKGKGVDTSDLMKDPIVAFQRRYY-LVLMPLMAFILPTVIPVYLWDETWANAFFVPTMLRYAFTLNMTWLVNSAAHIFGGKPYDRFMNPAENVSVAVAALGEGWHNYHHVFPWDYKAAELGNYRLNFTTAFIDFFAKIGWAYDLKRVSSEIIKQRVKRTGDGS-----------------HE--VWGWGDKDQPSEEREAAIIeyhVNDQE-
>UPI001C207F0A	415	0.503	6.193E-126	21	352	358	30	358	360
---------------------ETQIVWRNVIAFIYLHVAVAYAIYLAFTKAKVQTVIFSFILSNVSGLGITAGAHRLWAHKAYKARWPLRLFLACLQTIAFQNHIYEWVRDHRAHHKFSETDADPHNAKRGFFFSHIGWLMVRKHRDVIEKGASVDMSDLKKDPIVMFQKKYY-FLIMPMISFVIPTLIPMALWNESLSVSWHIASILRYTYSLHCTWLVNSAAHIFGNKPYDRHIGPTENKLVAILAVGEGWHNYHHVFPWDYKAAELGNYRTNISTALIDLAYKCGLAYDLKTVPSHLIEARVSRTGDGTHPSE--MKKLEHQEDHHHLNPIWGWDDKDMTEEHKKLAKII-----
>A0A6I8T7Q6	415	0.486	8.481E-126	13	355	358	44	366	369
-------------PLKRAEKRKIKVVWRNVIAFGYLHLAAVYGLWLLLTSARLYTVGFAFLLYVVSGLGITAGAHRLWAHRSYKAKLPLRIILCVFNTIAFQDCALHWARDHRVHHKYSETDADPHNATRGFFFSHIGWLLCRKHPEVVAKGRQLDISDLMSDPVLRFQRKYYMI-LMPLLCFILPTMAPVYFWNETWTNAWFVATLFRWTFILNATWLVNSAAHKWGHRPYDRTINPSENKTVATFAFGEGWHNYHHVFPWDYKTAELGNYRLNFTTAFIDFFAKIGWAYDLKTVSNEIIERRVKRTGDGSH-------------------ATWGWGDKDQDKIEIEHANILNRK--
>UPI0005F3EA32	415	0.485	8.481E-126	5	354	358	30	377	380
-----IVTQQlSTQKIQNSQPkYKWKIVWRNVIVFAYLHLGAVYGLYILITAAKFYTILWSVIVVLLAGFGVTAGAHRLWAHRAYKAKWPMRVILMLLQTTAFQNHIYEWVRDHRVHHKYTDTDADPHNANRGFFFSHIGWLLLRKHPDVISKGAMIDMSDLERDPVVVWQRRLY-ILLVPIFCFVLPTYIPIHYWNEKPMYAW-YAAVFKYTLQLNITWLVNSAAHIWGMKPYDNTISPTDSLTVGIPAFGEGWHNYHHVFPWDYKAAELGNYRTNLTCGFIDFFAWLGWAYDLRTVNHNLIKKRAARTGDGS-LYERTDDR-NSEHHHTQDKIIWGWDDADMSLEDKQTAEILNK---
>A0A232EJP1	415	0.478	8.481E-126	10	353	358	414	742	748
----------TSQHPSKEQQkndkvYKLQIVWRNVIIFVFLHIGALYGVYLAITSAKIVTTLFAFLLYQLSGFGITAGAHRLWAHRSYKATWQLRLLLCIFNTLAFQDSAIDWARDHRMHHKYSETDADPHNATRGFFFAHVGWLLCRKHPEIKRKGPTLDLSDLKSDPILAFQKKYY-LYLMPLVCFVIPTVIPVYFWNETWTNAYFIPTILRYAFTLNMTWLVNSAAHMFGTKPYDKSINPVQNKGVAIMALGEGWHNYHHVFPWDYKTAELGNYTYNFTTAFIDFFSRIGWAYDLKTVSMDVVQKRVQRTGDGT-----------------HE--LWGWGDKDQTQEERDQAIILN----
>A0A154PEW1	414	0.456	1.161E-125	17	357	358	28	349	351
-----------------KTKYERRIVWRNVIFFTYLHLGAVYGLYLIFTSAKLLTTMFAFLLYLGSGIGITAGAHRLWAHRSYKAKWPLQLFLTILNTIAFQDAAIDWARDHRLHHKYSETDADPHNAKRGFFFSHVGWLLCRKHPDIREKGKGLDISDLTSNPILAFQKKYY-KILMPIMCFAMPTVVPVVCWGETWTNAYFIPAVLRYVFTLNVTWLVNSAAHLFGNKPYDRFINPSENKGVALTAFGEGWHNYHHVFPWDYKTSELGGYRFNITTAFIDFWAKLGLAYDLKVVPINVVEKRVERTGDGS-----------------HE--LWGWGDKDQTKEDREQTLVMHSlKKD
>UPI001C9AAEC9	414	0.455	1.161E-125	8	357	358	28	356	358
--------TTTTEPS--KEKYQRHIVWRNVLVFGYLHLAAVYGLFLVFTSAKLLTSLFAFALYLCGGLGITAGAHRLWSHKSYKAKWPLQVLLIIFNTIAFQDAALDWARDHRLHHKYSETNADPHNAKRGFFFAHVGWLLCKKHPDIKEKGKGIDLSDLKSNPVLRFQKRYY-KILMPLMCFVMPTIVPVYCWNETWSNAYFVSTIMRYVFTLNVTWLVNSAAHLFGNKPYDRFINPSENKGVAFTAFGEGWHNYHHVFPWDYKTSELGGYKYNITTAFIDFAAKLGLAYDLKMIPKDMVQKRVERTGDGT-----------------HE--LWGWGDKDQSQEDRDQTLVINsQKKD
>UPI0006C95DE6	414	0.485	1.161E-125	14	357	358	45	368	369
--------------AQTEYKYKRQLVWRNIILFASLHIGALYGVWLIFTSAKISTTLFAIFLYEISALGITAGAHRLWSHRSYKAKWPLRLILVFFNTIAFQDAAIDWARDHRLHHKYSETDADPHNAKRGFFFCHIGWLLCRKHPAVKEKGKGIDLSDLYSDPILVFQKKYY-LILMPIFCFVLPTVIPIYFWNETFVNALYIPTLLRYAFTLNITWLVNSVAHLFGNKPYDRFMNPAQNLSVALLALGEGWHNYHHTFPWDYKTAELGDYWYNFTTMFIDFFAKIGWAYDLKTVSRDMVKKRVQRTGDGS-----------------HE--LWGWGDKDQLQDERDDVLVTHKHKD
>UPI001CC53E47	414	0.495	1.161E-125	14	354	358	55	387	390
--------------NSEPK-YKWNIVWKNVIVFIYFHLGGIYGFYLWTNGIKTYTILWSIFVEFFAIMGITAGAHRLWSHRSYKAKWPLRLVLMLLQTTSYQNHIYEWVRDHRAHHKFTDTDADPHNSRRGFFFSHIGWLMVRKHPDIFKKGATIDLSDLEKDPIVVWQKRLY-VVLMPLLCFVIPTWVPYYFWNEKFTYSW-YSNLARYVFSLNVTWMVNSAAHIWGMKPYDMNICPVENKIVSIFAYGEGWHNYHHVFPWDYKTSEFGTYNTNFTTAFIDFCARLGLAYDLKTVPDEVIRKRAARTGDGSR-YDKK----EAVHYYNLEDMKWGWGDVDMKPEEIQEVSVYHK---
>UPI001CC4547E	414	0.458	1.590E-125	8	354	358	19	344	347
--------DQTIIETSKKK-YKKHIIWRNVIIFSYLHLAAVYGLYLVFTSAQFKTTLFALFLYVCTGLGITAGAHRLWAHKSYKAKWPLELVLVIWNTMAFQDAAIHWARDHRVHHKYSETDADPHNATRGFFFAHIGWLLCKKHPDIKEKGKRIDISDLEKNRILAFQKKYY-LILMPLFCFVLPTIIPVYGWNETWSNSYFVATVLRYVFVLNMTWLVNSAAHIFGNKPYDKFINPSENKAVAIGALGEGWHNYHHVFPWDYKTAELGNYRFNVTTAFIDMCAKFKLAYDLKSVPSDLVKKRVERTGDGSH-------------------NLWGWGDKDQTQKDREVTMVYHK---
>B8ZX60	414	0.448	1.590E-125	17	357	358	29	349	351
-----------------KTKYKRQIVWRNVIIFAYLHIGAVYGLYLALTSAKWATLLFALCLHLFSALGITAGAHRLWAHRSYKAKWPLQLFLMIGNTIAFQDAAIDWARDHRLHHKYSETNADPHNAKRGFFFAHVGWLLCRKHPDIRAKGKGIDLSDLKNNPILSFQKKYY-AILMPLLCFIVPTLIPVYCWDESWGNAYFVPTVLRYVYTLNMTWLVNSAAHMFGNKPYDKYINPVENKMVAITALGEGWHNYHHVFPWDYKTAELGNYKVNITTLFIDACSKLGLAYDMKIVPQDLVRKRVERTGDGSH-------------------NVWGWGDKDQTQQDRDVTMVVNLKKD
>UPI0006269E40	414	0.487	1.590E-125	3	355	358	21	352	355
---TTISPPTEIIKEEKPK-YVRQIVWRNVIIFAYLHIAAVYGFTLIFTSAKLATTIFAIFLYQLSGLGITAGAHRLWAHKSYKAKWQLRLLLTIFNTLAFQDAVLDWARDHRVHHKFSETDADPHNAKRGFFFAHVGWLLCKKHPDVKSKGKGIDLSDLENDPILAFQKKYY-LYLMPVICFILPTVIPVVCWGETWTNSYFIPAVLRYIFTLNSTWLVNSAAHLIGSKPYDKYINPSENGGVAFVALGEGWHNYHHVFPWDYKTAELGNYRCNTTTAFIDFFAKIGWAYDLKSVSTDMVRKRVERTGDGS-----------------HE--VWGWGDKDQPQDERESAIITHKK--
>UPI001ED959DA	414	0.492	1.590E-125	3	355	358	36	365	368
---TTIVAPEI-QK-EKPQ-YVRQIVWRNVIIFVYLHLTALHGFYRIFTSAKLTTTIFAFFLYQLSGLGITAGAHRLWAHKSYKAKWQLRLLLTTFNTLAFQDAVLDWARDHRVHHKYSETDADPHNAKRGFFFAHVGWLLCRKHPDVKQKGKGIDLSDLESDPILAFQRKYY-MFIMPLICFILPTVIPVFCWDETWSNAYLIPAVLRYVVTLNATWLVNSAAHLFGSKPYDKFINPSENGGVAFVALGEGWHNYHHVFPWDYKTAELGNYRCNLTTAFIDFFAKIGWAYDLKSVSTDMVRKRVERTGDGS-----------------HE--VWGWGDKDQPQEEREGAIITHQK--
>UPI0012D3DFB3	413	0.507	2.178E-125	19	355	358	38	354	356
-------------------PRKLKLVWRNIMIFGYVHLAAVYGAYLMLTSARVYTAVFALVLYLTSGLGITGGAHRLWAHRSYKAKLPLRILLTIFNTMAFQDCAIHWARDHRVHHKYSETDADPHNATRGFFFAHVGWLLCKKHPEVKAKGKGLDISDLEADPVLHFQKKYY-LILMPIACFILPTLIPWYFWGETLKNAWFVAAMFRWTFVLNVTWLVNSAAHIYGDHPYDKYINPTENKSVALFAFGEGWHNYHHVFPWDYKTAELGNYRSNFTTMFIDAMSKIGWAYDLKTVDPQTVKKRVERTGDGT----------------HH---TWGWGDKDQSPKEREEAVIINKK--
>UPI00143D363C	413	0.497	2.178E-125	15	355	358	48	369	372
---------------KKEVKYTRQLVWRNLIIFAYLHLGALYGLYLVFTSAKLATTLFAIFLYQCSGIGITAGAHRLWAHKSYKATWQLRVLLTILNTMAFQDAAIDWARDHRVHHKYSETDADPHNAKRGFFFAHVGWLLCRKHPDVRIKGKGIDMSDLQNDPILAFQKKYY-FFLMPLLCFLLPTVIPVMGWNETWTNAYFIAAVLRYTFTLNMTWLVNSAAHLFGNHPYDQFINPSENKSVAILALGEGWHNYHHVFPWDYKTAELGNYTFNFTTAFIDFFAKIGWAYDLKSVSTEMVQKRVERTGDGS-----------------HE--VWGWGDKDQPPEEREEAIItHHPK--
>UPI000625BB91	413	0.488	2.178E-125	14	351	358	38	372	378
--------------AKKSESnettYEWKIVWHNVIAFLYLHLGALYGIYLFFVSAKLITFVWTMTVASTGAVGITAGAHRLWAHRAYKAKWPLRVLLMICQTMAFQNHLSEWVRDHRVHHKFTDTNADPHNAKRGFFFSHIGWLLVRKHPDVITKGATVDVSDLEKDPVVVWQRRLY-VILMPVFCFLIPTWVPCYFWGETAMNSWYCAAVFRYTLSLNLTWLVNSAAHIWGMKPYDDSISPTDDFLIAVGAFGEGWHNYHHVFPWDYKAAELGNYRANFSTALIDFFAWVGWAYDLKSVPIEMVNKRAARTGDGSRTR------QNEHYGHSHEGAIWGWGDADMHSEDIADAHI------
>A0A8J2K6C7	413	0.473	2.178E-125	15	356	358	74	412	414
---------------EDEEPLK--LVWRNVFLFIYLHTAAFYGAYLWLSgQVMWQTFLWGFLFYCMSGFGITGGAHRYWAHRAFKANTPLRLILAFMQTVAFQNSIHEWCRDHRVHHKFTESNADPHDARRGFIFAHIGWLMCRKHKDVKEKGKCIDMSDLEADPIVMFQKNYYVP-LVLTISFFIPTLVPWLFWGENFITAWFFAAQFRYCITLHMTWLVNSAAHMWGLRPYDKTINPAENKSVAFWAFGEGWHNYHHVFPWDYKTAEVGQYRYNFTAAFIDFFAWLGWAYDLKSVPKNIVLQRVCRTGDGSHANHVHTESEK--EFEHPEAGPWGWGDADIPPEDIAVTEIlYSQKE-
>UPI001C9BF9C5	413	0.468	2.178E-125	9	356	358	87	414	419
---------QSSESTKTKTEYRRRLVWVNIVIFTFLHIAAVYGAYLTFTSAKLYTTLLAFVLYQCTGLGITAGAHRLWAHRAYKATWQLRLILMLFNTMAFQNSVIEWARDHRVHHKYSETDADPHNAKRGFFFAHVGWLLCKKHPDVSSKGKGIDLSDLEQDPILRFQETHY-AYFMPFMCFILPTVIPVYMWNESWSNAFFVSTVFRYVFTLNMTWLVNSAAHLFGNKPYDRFINPAQNKMVSMMALGEGWHNYHHVFPWDYKTAELGNYRFNITTAFIDFFAKIGWAYDLKRVSTDIIKKRVERTGDGT-----------------HE--LWGWGDKDQSPEERNGAILIYPKE-
>A0A0L0CGX5	413	0.472	2.178E-125	12	357	358	74	448	449
------------QEVAQKKPYKMEIVWHNVLLFIILHSAALYGLYLVFAENAYIDLALSFhsenmilmnvffhclstayFVVFFGGMGITAGVHRLWSHRAYKARLPLRIFLMLCQSLAFQNSIYEWTRDHRVHHKFTDTDADPHNSRRGFFFAHMGWLMCRKHPDVKEKGKQIDMSDLEADPVVMFQKKYYFI-IMPICCFVLPALFPYYYLGSSLKVCFFVGSMFRYCLSLHGTWLVNSAAHFYGMKPYDKNISSVNNKMVSAIAFGEGWHNYHHVFPWDYKAAELPNY-YNWTTGFLNFMAKIGQAYDLKTVSDEMLLKRIQRTGDGSHPscidLNnnntsgsvITPEMLSKLDHDNEETMVWGWDDKDVHIEDRLGTKIIEKKED
>B7VF76	413	0.442	2.982E-125	17	357	358	29	349	351
-----------------KTKFKTQIVWRNVIIFTYLHISAVYGLYLAFTSAKWATLLFAFFLHVYSALGITAGAHRLWAHRSYKAKWPMQLILIIGNTIAFQDSAIDWARDHRLHHKYSETNADPHNAKRGFFFAHIGWLLCKKHPDIRAKGKGIDMSDLKNNPILTFQKKYY-TILMPLLCFIVPTMIPVYCWNETWGNGYFIPAILRYVYTLNMTWLVNSAAHMFGNKPYDKYINPVENKMVAITALGEGWHNYHHVFPWDYKTAELGNYKVNVTTLFIDVCSKLGLAYDMKIVPQDLVQKRVERTGDGSH-------------------NVWGWGDKDQTQQDRDVTMVVNLKKD
>D6X4Z9	413	0.520	2.982E-125	16	357	358	29	349	353
----------------KPENRKLQLVWRNIILFAYLYLASFYGLYLMFTSAKLATSIFAYFLYQLGGFGITAGAHRLWAHRSFKAKWPLRLLLAFCNTLAFEDSVIDWSRDHRVHHKFSETDADPYNAKRGFFFSHIGWLLCRKHPQVKEKGKQIDLSDLYQDPILRYQKKYY-LFVMPVICFVLPTAAPMYFWGESFKNAFFV-NLFRYCFTLNSTWLVNSAAHLWGSKPYDKFINPAENFAVSVLALGEGWHNFHHTFPWDYKASELGKYSVNFSSAFIDFFAKIGWAYDLKTVSEDLVKKRVLRTGDGS----------------HH---VWGWGDMDQALEDYEGAIIKHRKSD
>A0A8B8GZ85	413	0.497	2.982E-125	17	355	358	26	356	358
-----------------KSNYKYNIVWKNVIAMIYLHFGGLYGCFLFFKlHETAYTSFWYIFMGLCTSMGITAGAHRLWCHRTYKAKWPLRFLLMLSQTLAYQNHIYEWVRDHRVHHKFTDTDADPHNARRGFFFSHIGWLLVRKHPDVIKKGATVDMSDLEKDPIVVFQRRWYYVLLV-FVCIIIPVWIPCYFWNEKFITSWYM-NLGRYVWTLNSTWLVNSAAHMWGMKPYDVNIQPTENLFVSLFAFGEGWHNYHHVFPWDYKTGELGGYKTNLTTAFIDFCALLGQAYDLKTVPEEMIAKRIARTGNES-SCNK-NEII-----HHHEDMKWGWGDKDMKPHEIEETRIFNKK--
>UPI00062909EA	413	0.478	2.982E-125	6	354	358	26	366	369
------VLTQELSNS-KP-TYKWNIVWKNVIVFIYFHLGGIYGFYLwATNRTKIYTILWSIFVEYFAILGITAGAHRLWSHRAYKAKWPLRLVLMLLQTICYQNHIYEWVRDHRAHHKFTDTDADPHNARRGFFFSHVGWLMVRKHPDISKRGGTIDLSDLEKDPIVVWQRRLY-IVLMPLLCFAIPTWIPYHFWNEKFTYSW-YSNLARYVFSLNVTWLVNSVAHIWGMKPYDMNICPVENKFVSMFAHGEGWHNYHHVFPWDYKTSEFGSYTTNFTTAFIDFCAFLGLAYDMKTAPNEMIRKRAAKTGDGSRYSkNEAVRYYNLEDM------KWGWGDVDMKPEEIQEVIIYNK---
>UPI000B931569	413	0.501	2.982E-125	10	352	358	38	377	379
----------TSKPKTYPQQvgYKWQIVWRNVIGFVVLHSIAVYGFYLVFSgHVQIKTILFMLVVAACSALGITVGAHRLWAHRCYNARLPMRVLLAVFQTLAFQNHIYEWVRDHRVHHKFTDTDADPHNSSRGFFFSHMGWLMVRKHPDVSAKGCAVEMKDLEADPVVMWQKKYY-LWLVPVVTFLIPSFVPYWFWQERFWYAFAVVGVTRYMISLHFTWLVNSAAHIWGTKPYDKNITPTENPTVALLAFGEGWHNYHHAFPWDYKAAELGNYRLNFSTAFIDGCARLGLAYNLKTANASLVEKRSRRTGDGTKRHHHQH------HNHHHvEGGVWGWGDEDMAEDDKRVAQVI-----
>UPI000763A432	413	0.504	2.982E-125	11	352	358	62	396	398
-----------PKTDAQQVGYKWQIVWRNVISFIILHSIAIFGFYLlLCGHVQIKTVLFMFAVAACSALGITVGAHRLWAHRCYSARLPMRMLLAVFQTLAFQNHIYEWVRDHRVHHKFTDTDADPHNSSRGFFFSHMGWLMVRKHPDVSGKGGAVDMKDLEADPVVMWQKKYY-LWLVPLVTFLIPSFIPYWFWQERFWYAFVVVGVTRYMISLHFTWLVNSAAHIWGTKPYDKNITPTENPTVALLAFGEGWHNYHHAFPWDYKAAELGNYRLNFSTAFIDACAWLGLAYELKTANASLVEKRSRRTGDGT-------KQHHHHNHQHTEGGVWGWGDEDMAEDDKRIAQVI-----
>A0A8I6RYY7	413	0.500	4.084E-125	15	355	358	23	344	347
---------------EKKQEYKVNIVWRNVALFAYLHLAAVYGLYLMLFEAKWLTVFFALVLYKLSALGITAGAHRLWAHKSYKAKLPLKVFLVAINTLAFQNHVIEWARDHRVHHKFSETDADPHNATRGFFFSHIGWLLCRKHPELKEKGKLIDISDLENDPVLAFQKKYY-LILMPLTCFLFPTLMPMYMWGESLKCSWFTATMFRYALTLNVTWLVNSAAHMWGQKPYDASISPVENLAVSLGAAGEGWHNYHHVFPWDYKAAELGNYRANTTTALIDLMAKIGWAYDLKTVPPEIVEKRSQRTGDGTRP-------------------LWGWGDKDMTQEDAEgTVQLLNTK--
>U5EN19	413	0.501	4.084E-125	15	355	358	32	352	355
---------------KKAEKRKLHIVWRNVIAFGYLHLAAVYGAWLLLTSARLYTVAFATFLYVISGLGITAGAHRLWAHRSYKAKLPLRIILAIFNTIAFQDCAMHWARDHRVHHKYSETDADPHNATRGFFFSHVGWLLCKKHPDVIAKGKQLDISDMLQDPVLAFQKKHYFI-LMPILCFILPTTIPVYCWGETWTNAWFVATLFRWTFILNVTWLVNSAAHKWGDKPYDKSINPSENPSVAAFAFGEGWHNYHHVFPWDYKTAELGNYRLNMTTAFIDFFAKVGWAYDLKSVSNEIIKKRVVRTGDGT----------------HH---TWGWGDKDQDKIEIDHATITHRK--
>UPI00130403C4	413	0.442	4.084E-125	8	353	358	43	368	375
--------DESSQIEQPKKKFVRQIVWRNVVIFVYLHLAAIYGLYLALTSAKILTSLFALLLYMGSGLGITAGAHRLWSHKSYKAKMPLEFFLMLMNTIAFQNSAIEWARDHRLHHKYSETDADPHNAKRGFFFAHVGWLLCKKHPDISEKGRGIDISDLMNNRILSFQKKYYMI-LMPIMCFVLPTVIPALCWNESWSNAYFISGVLRYIFTLNCTWLVNSAAHLFGNKPYDRYINPAENKGVALTAFGEGWHNYHHVFPWDYKTAELGNYRFNITTAFIDLCAKLGLAYDLKVIPVDMVKKRVERTGDGS-----------------HE--LWGWGDKDQTQEDRNQTMVIH----
>UPI0004CD1F94	412	0.497	5.592E-125	14	353	358	21	339	345
--------------SSKPV-YKREIVWFNVAVFSLLHIGALYGAYLMFSSAKLLTTFYAFVLYMCSGIGITAGAHRLWSHRSYKAKLPLKIILMIFNTLAFQNSIYEWSRDHRVHHKYSETDADPHNATRGFFFSHVGWLLCKKHPDVKEKGKGIDMSDLEADPVVAFQKKHY-KFLMPLICFILPAFAPVYFWGESWNNSYFVAVILRYVWTLHMTWLVNSAAHFFGGKPYDKYMNPSENVMVAWGALGEGWHNYHHVFPWDYKAAELGKYWGNSTTAFIDFFASFGWAYDTKVVSTELIRQRVTRTGDGTHP-------------------LWGWGDKDQTPDERDAALITN----
>A0A8J6L7V1	412	0.495	5.592E-125	5	355	358	18	347	351
-----ISALNTPAEVTTPDDRKLKLVWRNIILFAYLHLAALYGLWLMFTSAKLATSAYAILLYQLGGIGITAGAHRLWAHRSYKAKWPLRLILTFCNTLAFEDSVIDWARDHRVHHKFSETDADPHNAKRGFFFSHVGWLLCRKHPQVKEKGKQIDLSDLWADPILRFQKKYY-NILMPLISFVMPTVVPMYFWNETFGNAFCV-NLFRYALTLNATWLVNSAAHMWGDKPYDRFINPAENLVVAVLALGEGWHNYHHTFPWDYKTSELGKYSVNFSAAFIDLFAKIGWAYELKTVSEEMIKKRVLRTGDGS-----------------HE--IWGWGDKDQSSEDYQDAIITHRK--
>A0A0L7RGJ0	412	0.471	5.592E-125	8	353	358	19	344	351
--------DQATMFDPPKQQYQRHIVWRNVIIFSYLHLGAVYGLFLIFSSAKLLTTLFAFSLYVAGGLGITAGAHRLWAHKSYKAKWPLQLLLMIFNTIAFQDSAIDWARDHRLHHKYSETNADPHNAKRGFFFAHVGWLLCRKHPDIKEKGKGIDLGDLWSNPILAFQKRYY-TYLMPVFCFVLPTVIPVYGWNESWKNAYFVSTVLRYVVTLNATWLVNSAAHLFGNKPYDRFINPAENKGVAITAFGEGWHNYHHVFPWDYKTAELGNYSYNLTTAFIDFFAKLGLAYDLKIVPTDLVKKRVERTGDGS-----------------HE--LWGWGDKDQTQEDRDQTLVMH----
>A0A6B2ECE7	412	0.510	5.592E-125	13	355	358	36	355	358
-------------NAEKRRP---KLVWRNIIAFGYLHLAALYGAYLLLTSAKLFTVAFAFTLYTVSGLGITAGAHRLWAHRSYKARLPLRILLGIFNTIAFQDCAMHWARDHRVHHKFSETDADPHNATRGFFFSHVGWLLCKKHPDVIAKGRQLDISDLKADPVLHFQKKYYMI-AMPLLCFVIPTMIPVFLWGETWQNSWFVATMFRYTFTLNVTWLVNSAAHAWGGKPYDKNINPSENSGVAAFAFGEGWHNYHHVFPWDYKTAELGNYRLNVTTGFIDLFAKIGWAYDLKTVSPDIIEKRVKRTGDGTH-------------------NLWGWGDEDQDQMEIDHATIIHKK--
>A0A1I8P247	412	0.501	5.592E-125	13	355	358	44	366	369
-------------PLKKASERKLELVWQNIIGFIYLYCATFYGFYLMATSAKWQTNICGLLLTYLTGFGITAAAHRLWAHKAYKANLPMRIMLIIFNTIAFQNSVYVWARDHRVHHKFSETDADPHNATRGMFFSHIGWLMCKKHPEVKEKGKTIDMSDLEADPIVMFQHKYYYL-LMPIACFVFPAWLPMYFWNETFSNAWHICVLARWCFLLNSAWLINSAGHKYGSKPYDKNYNPAENAFIAILTLGEGWHNYHHVFPWDYKTSELGNYSMNYSTAFIDFFAKLGWAYDLKTVSEDIIRKRCQRTGDGTHP-------------------IWGWGDKDQDKEEMRDAVIINKK--
>V5I9A7	412	0.494	7.658E-125	10	355	358	23	347	349
----------IPPEVVKPSDRKLKLVWRNIILFAYLHAVAVYGLYLMFTSAKIATSIYAIILYQLGGLGVTAGAHRLWAHRSYKANVPLRIILTVFNTMAFENSVIEWSRDHRVHHKFSETDADPHNAKRGFFFSHVGWLLCRKHPDVKNKGKGIDMSDLYEDPILAFQDRYY-LILMPFACFILPTMVPMYLWNETFVNAFCI-NIFRYILTLNATWLVNSAAHLYGHKPYDRYINPAENLTVSLLALGEGWHNYHHTFPWDYKTSELGKYSVNFSAAFIDFFAKIGWAYDLKTVSEDMVKKRVLRTGDGT-----------------HE--IWGWGDKDQPKEDYNDALITHKK--
>UPI0005CF49F5	412	0.455	7.658E-125	11	357	358	28	354	356
-----------NEETKEKIEYKLQIVWKNVFIFLFLHIGALYGIYLIFTSAKIATTIFAFLLYQASGIGITAGAHRLWSHRSYKATWQLRLLLIILNTLAFQDAAVDWARDHRMHHKYSETDADPHNATRGFFFSHVGWLLCRKHPQIKEKGKGIDLSDLKSDPILKFQKRYY-IYLMPLVCFFIPMVIPVYFWSETWANAYFIPTILRYTFTLNMTWLVNSAAHLFGRKPYDQYINPSENKGVAIMALGEGWHNYHHVFPWDYKTSELGNYAFNFTTAFIDFFSRIGWAYDLKTASIDMVKKRVERTGDGT-----------------HE--VWGWGDKDQTQEEREAAIIINHVKD
>A0A6P9AMN9	412	0.486	7.658E-125	19	355	358	39	355	358
-------------------NHKIRIVWRNVAIFLYLHIAAIYGGYLLLTSAKLLTVAFAIVMYWAGGLGITAGAHRLWAHKAYKANLPLRIILTVFNTIAFQNHVIEWARDHRVHHKYTETDADPHNLNRGVFFAHVGWLLCRKHPDVISKGKGIDMSDLESDPVLAFQKKYY-LILMPITCFIVPTMIPMYLWNETFTNSWFVATMFRYVFTLNMTWLVNSAAHKWGNRPYDESIAPSENLGVSIGAMGEGWHNYHHVFPWDYKAAELGNYRGNFTTAFIDFFSRLGWAYDLKTVPSAMVKSRVERTGDGS-----------------HE--VWGWGDKDMTPEDRQMANILNKK--
>UPI001D064B63	412	0.505	7.658E-125	17	354	358	60	377	382
-----------------PEKRELKLVWRNILLFVYLHAAAVWGMYLMLTSAKLATVAFAIILYQMGGLGITAGAHRLWAHRAYKANWALRVLLTIFNTIAFQNHVIEWARDHRVHHKYSETDADPHNATRGFFFAHVGWLLCRKHPEVKNKGKGIDVSDLEADPILRFQRKYY-LILMPIFCFLLPTTIPVYCWGESWGNAWFVCALFRYAFTLNATWLVNSAAHLWGNKPYDRFINPAENLGVAIAAMGEGWHNYHHTFPWDYKTAELGNYRANFTTAFIDFMSKIGWAYELKTVSHEMIQKRVERTGDGT-----------------HE--LWGWGDKDQSEQERNEATILRR---
>UPI001CA8A774	412	0.481	7.658E-125	16	357	358	59	381	382
----------------KQEKYKLKIVWRNVTIFFFLHLGALYGLYLCFTSAKLLTTIFAFVLYQLTGLGITAGAHRLWAHKSYKAKWQLSLLLTILNTMAFQDAAIDWARDHRVHHKYSETNADPHNATRGFFFAHVGWLLCRKHPDVRSKGKGIDMSDLYKDPILAFQKKYY-TILMPLFCFVIPTLIPVFLWNETWINAYFIPTILRYVFTLNMTWLVNSAAHLFGNKPYDRFINPSENKGVAIMALGEGWHNYHHVFPYDYKTAELGNYRFNFTTAFIDFFARIGWAYDLKTISTDMIQKRVDRTGDGSHD-------------------IWGWGDKDQLPEEREQTIItHQPKSD
>A0A2J7PNI7	412	0.482	7.658E-125	10	356	358	95	437	439
----------INETAESSNSKFWSlIVWKNVILFLYVHLAAIYGFYLAFTKIKGITTVWGLVYTSCGGLGITAGAHRLWAHRSYKATWQLRIILGIFQTIAFQNHIYEWARDHRVHHKFSETDADPHNAKRGFFFSHVGWLLMKKHPDVKSKGKVVDMSDLEEDFVVVFQRRYYYI-LMPLLTFIIPTLVPVFLWNEDPWMAW-YSTMFRWVLALNCTWLVNSAAHMWGNKPYDKNISPAENMSVAILAYGEGFHNYHHVFPYDYKAAELGDYMLNPTTAFIDFFARIGWAYSLKTMSRKTIMARILRTGDGTHKRIGRS---NSPDCHTQEDHVWGWGDADMKEEDCKFVSVLEEEE-
>B6CBS2	411	0.495	1.049E-124	13	357	358	27	351	352
-------------PVQKADERKIQLVWRNIIAFACLHLAAVYGAYLFFTSAIWQTDIFAYILYVMSGLGITAGAHRLWAHKSYKAKWPLRLILVAFNTLAFQDSAIDWARDHRMHHKYSETDADPHNATRGFFFSHIGWLLCRKHPELKRKGQGLDLSDLYADPIIRFQKKYY-LLLMPLACFVLPTIIPVYLWGESWKNAFFVAAMFRYTFILNVTWLVNSAAHKWGGKPYDKNIQPAQNISVAIFALGEGFHNYHHTFPWDYKTAELGNNRLNFTTSFINFFASFGWAYDLKTVSDEIIQQRVKRTGDGS----------------HH---LRGWGDQDIPAEEAQAALRINRKDD
>UPI000E6D6B81	411	0.494	1.049E-124	12	355	358	48	367	370
------------QADKEPKKY----VWRNIILFAYLHVAAVYGGYLFLFEAKWLTCIFAYLLYVVSGLGITAGAHRLWAHKSYKAKWPLRLILMIFNTIAFQDSAMDWSRDHRMHHKYSETDADPHNATRGFFFSHIGWLLVRKHPDLKKKGKGLDLSDLYEDQILQFQKKYY-LILMPLGCFIMPTLVPIYFWGESLLNAFFVCALFRYAFILNVTWLVNSAAHKWGDKPYDKNIKPSENMSVALFAFGEGFHNYHHTFPWDYKTAELGNNRLNFTTTFINFFAKIGWAYDLKTVSEDIVRSRVKRTGDGSH-------------------NLWGWGDKDHDKEEINAAIRINPK--
>A0A1E1VYJ4	411	0.485	1.436E-124	12	357	358	30	351	352
------------QADNTPKQY----VWRNIILFAYLHLAAVYGGYLFLFSAKWQTDLFAYILYVMSGLGITAGAHRLWAHKSYKAKWPLRLILVIFNTIAFQDSAIDWARDHRMHHKYSETDADPHNATRGFFFSHIGWLLVRKHPELKKKGQGLDLSDLYADPILRFQKKYY-IYLMPLACFVMPTVVPVYLWGESWTNAFFVCALFRYAFILNVTWLVNSAAHKWGDKPYDKSIKPAQNLSVSVFALGEGFHNYHHTFPWDYKTAELGNNSLNFTTNFINFFSKIGWAYDLKTVSDEIVKARVERTGDGS----------------HH---LWGWGDKDHDQKEINAAIRINPKDD
>J3JW14	411	0.471	1.436E-124	4	355	358	23	351	354
----DIVTDKIPQDTYEPDDRPIDIVWRNVVVFVILHSVALYGLYLCFISAMWTTTIYGILLYQMSAFGITGGAHRLWAHRSYKAKWPLKVILLICQTLAHQNSVIEWSRDHRVHHKFQETDADPHNAKRGFFFSHMGWLLCKKHQEVKNKGKGVDMSDLYAEPLLRLQHKYF-LVLMPIVCFVLPTIIPMLLWNETFMNAYCV-NILRYICALHATWLVNSAAHMWGSKPYDKFINPVENRLVSFFAIGEGWHNYHHTFPWDYKAAEFG--RINLSLTIINLFAKIGWAYDLKTVSKEMIEKRVTRTGDGS-----------------HE--IWGWGDKDQTKENYESAVIYNKK--
>A0A0A1X5C1	411	0.475	1.436E-124	1	356	358	55	415	417
-SAKSVAKTQNKADAATQKPYKMEIVWFNVMLFVVLHSMALYGLWLIWAENAYLEFVIAYFYAVLGGLGITAGVHRLWSHRAYKAKLPLRIFLMLCQSLAFQNSIYEWCRDHRVHHKFTDTNADPHNSGRGFFFAHMGWLMCKKHPDVRERGKTIDMSDILADPVVKVQKKLY-FLIMPICCFVIPGLFPYYVLGSSLQVCFFVCSMLRYALSLHGTWLVNSAAHFYGMRPYEKNISSVDSKLVSVIAFGEGWHNYHHVFPWDYKAGELGTYQYNWTTAFLDYMARIGQAYDLKSVSHEMILKRVQRTGDGTHPsvQDVNNNNVNISelvsklDHENEETLVWGWDDEDICDEDRKGA--VHKKE-
>Q6A4M6	411	0.497	1.966E-124	18	353	358	33	347	353
------------------EKRKLDIVWRNVILFLLLHTGAVYGGYLFFTKAMWATKFFAIFLYLCSGLGITAGAHRLWAHKSYKARLPLRILLTLFNTMAFQDSVLDWARDHRMHHKYSETDADPHNATRGFFFSHVGWLLVRKHPQIKAKGHTIDMSDLCSDPVLRFQKKYYLT-LMPIFCFILPTYIP-TLWGESLWNAYFVAAIFRYCYVLNVTWLVNSAAHKWGDRPYDKNINPVETKPVSLVVFGEGFHNYHHVFPWDYKTAELGGYSLNITKLFIDTMAKIGWAYDLKSVSPDIVEKRVKRTGDGS-----------------HE--VWGWDDKDVPPEQKAAATIIN----
>UPI000B93882C	411	0.489	1.966E-124	9	354	358	36	363	367
---------ETVENNKyKPYRYQRQIVWRNVALFVYLHIAALYGAYLMFASAKIATSIWAILLYQMSGLGITAGAHRLWAHRSYKGKLPLRIILMIFNTIAFENHIYEWARDHRMHHKYSETNADPHNAKRGFFFSHVGWLLCRKHPEIKEKGRGIDMSDLDRDPVVVFQMTYY-LLLMPVLCFLVPTCVPVFMWGETWSNSWFVAAMFRYTFTLNMTWLVNSAAHMWGDRPYDKFINPSENIGVALGALGEGWHNYHHVFPWDYKAAELGNYRANLTTGFIDFFSKVGWAYDLKTVSMDMIRKRVDRTGDGT---------------HSH---IWGWEDKELSPEDREEAVIINR---
>A0A6J2TTD4	411	0.510	1.966E-124	15	356	358	44	364	367
---------------QKAEKRKLKLVWRNIVLFAYLHLAALYGGYLFFFKAKWATVFFSILLYTCGVLGITAGAHRLWAHRSYKAKWPLRLILIVFNTIAFQDAAFHWARDHRVHHKFSETDADPHNATRGFFFSHIGWLLCRKHPDVVAKGKSLDLSDLRADPIVMFQRRHYMV-LMPLACFILPTLLPIYLWDESFFNAWFVATMFRWCFLLNVTWCVNSAAHKFGGRPYDKNINPSQCPAVSAFTFGEGWHNYHHVFPWDYKTSEWGKYSMNMTTAFIDFFAKIGWAYDLKSVAPGTIERRVRRTGDGT-----------------HE--LWGWGDKDFSAEDEKDVLFV-KKE-
>UPI00178247BD	411	0.516	1.966E-124	15	355	358	59	379	382
---------------KRAEKRKLKLVWRNIILFGYLHVAALYGAWLLFTSAKWPTVFFSIFLYSIGVLGITAGAHRLWAHRSYKAKWPLRLILIAFNTCAFQDAAYHWARDHRVHHKFSETDADPHNATRGFFFSHVGWLLCKKHPDVIAKGKSLDLTDLHADRILMFQLKHY-MLLMPLACFILPTVIPMYFWDESFINSWFVATMFRWCVLLNVTWCVNSAAHKFGGRPYDKSINPSENPGVALFAFGEGWHNYHHVFPWDYKTAEWGNYSMNLTTAFIDFFAKIGWAYDLKSVSSEIIEKRVARTGDGS-----------------HE--LWGYGDKDITKEDEQGIITINKK--
>A0A1D2MTL3	410	0.509	2.693E-124	24	354	358	26	343	348
------------------------IVWRNVALFTYLHLAAFYGGYLlITGQVMWQTFLWGVILHTMSGFGITAGAHRYWAHKSYKAVTPLRLLLAYMQTLAFQNHIYEWCRDHRVHHKFAETHADPHNAKRGFFFSHMGWLLCKKHEAVKVKGKSVDMSDLEQDPIVMFQKKYYLP-LVLTISFVIPTIVPSYFWGETASTAFLFAAMFRYCVTLHCTWLVNSAAHRWGPRPYDKSISPAENKSVAWWAFGEGWHNYHHVFPWDYKTSEVGIYRYNFSAAFIDYMAKVGWAYDLKTVPEKLVKQRVARTGDGSHP------------DHIHAGP-WGWGDKDIPEDDEKVTEILHK---
>UPI001443440F	410	0.454	2.693E-124	15	353	358	23	341	348
---------------QSKTKYKRQIVWRNVIIFSFLHLGALYGVYLSLTAAKWMTLFFAFSLYLGSGLGITAGAHRLWAHRAYKAKWPMELFLVIMNTIAFQDAAVDWARDHRLHHKYSETNADPHNATRGFFFAHVGWLLVRKHPDIKTKGKGIDMDDLRNNPILAFQKKYY-VYLMPLMCFVVPTVIPVVLWEETWMNAYFIPTILRYVFTLNATWLVNSAAHLIGNKPYDRFINPSENKAVALTAFGEGWHNYHHVFPWDYKTAELGDYKFNLTTAFIDLCAKLGLAYDLKLVPRDMVQKRVERTGDGS-----------------HE--LWGWGDKDQTQADRDQTIVTH----
>A0A7G5SZK3	410	0.489	2.693E-124	11	357	358	28	350	352
-----------PPSAEKRV---WKIVWRNVILFALLHIGGVYGAYLFLFKAMWTTDLFAVLLYLASGLGITAGAHRLWAHKSYKARLPLRILLTIFNTIAFQDSVIDWARDHRLHHKYSETDADPHNATRGFFFSHVGWLLVRKHPQIKEKGPTIDLSDLRNDPVLHFQKKHY-LILMPLACFVLPTYIP-TLWGESLWNAYFVCAIFRYVYVLNVTWLVNSAAHAWGSKPYDKHINPVETKPVSLVVLGEGFHNYHHTFPWDYKTAELGDYSLNLSKLFIDTMAKIGWAYDLKSVSPDVIEKRVKRTGDGS----------------HH---VWGWDDKDVPLEEKKEATIVNPSKD
>UPI00083C6135	410	0.441	2.693E-124	17	357	358	35	356	358
-----------------KKKYVRHIVWRNVIIFGYLHLGALFGLYLAFTSAKILTCLFAFILYVCSGIGITAGAHRLWAHRSYKAKWPMEFVLMIFNTIAFQDAAIDWARDHRLHHKYSETDADPHNAKRGFFFAHVGWLLCKKHPDIKEKGKGIDLNDLKKNPILAFQKKYY-LILMPLLCFIVPTIIPVYFWNETWLNAYYIPTILRYVFTLNMTWLVNSAAHLFGNKPYDRFINPAENKAVALTAFGEGWHNYHHVFPWDYKTAELGNYKFNFTTAFIDACAKLGLAYDLKIVPRDIVQKRVDRTGDGSHD-------------------VWGWGDKDQTQKDRDITMVtHTLKKD
>UPI0006264C3D	410	0.470	2.693E-124	4	356	358	43	379	381
----TIELERTGQETEilkEKRSYTRSIVWKNVLIFSYLHLGALYGLYLVFTSAKLATTFFAFLLYQCTGLGITAGAHRLWAHRSYKAKWQLRLILMIFNTIAFQDAAIDWARDHRVHHKYSETNADPHNAKRGFFFAHVGWLLCRKHPDVKEKGKGIDLSDLKSDPILMFQKKYY-VLLMPLFCFILPTVIPVFCWNETWSNAYFVAAILRYVFTLNMTWLVNSAAHLFGGKPYDRFINPAQNKGVAAMALGEGWHNYHHVFPWDYKTAELGNYKYNTTTAFIDFFAKIGWAYEMKSVNVDTIKRRVERTGDGT-----------------HE--LWGWGDKDQPSEEREKAVItHHGKE-
>A0A7R8UQ33	410	0.508	2.693E-124	8	356	358	52	406	407
--------DESTAVTKKSNEYKVQIVWRNVTAFIILHLAAFYSIYLIVSRFIILEYILGHLMGIFAGFGVTAGAHRLWAHKSYKAKLPLRIILMIFQTMAFQNCIHEWVRDHRAHHKFCDTDADPHNSRRGFFFSHMGWLMCKKHPDVKAKGQTIDMSDIEADPVVMFQKDYY-MFLMPVFCFFLPALVPYYLFDRPYWHAFFISSVLRYVISLHFTWLVNSAAHIWGMKPFDKFITPTENKMVAILANGEGWHNYHHVFPWDYKAAELGSYMYNFSTAMIDFFALFGWAYDLKTVSRDMIQKRVARTGDGTHQefNAKRDKdlVMELNVKHNHedlENLVWGWDDKDMPNEDKVDACILKKEE-
>A0A194PI06	410	0.492	3.687E-124	18	356	358	31	348	350
------------------EKRKWEIVWRNVILFALLHLTGLYGAYLFFFKAMWSTSLFAFILYICSGLGITAGAHRLWAHKSYKAKLPLRVMLTLFNTIAFQDSVLDWARDHRMHHKYSETDADPHNATRGFFFSHVGWLLVKKHPQIKAKGKTLEMNDLWADPVLRFQKKYY-LLIMPLCCFILPTYIP-TLWGESLWNAFYVCAVFRYVYVLNVTWLVNSWAHLWGSKPYDRHINPVETKPVSLVVLGEGFHNYHHTFPWDYKTAELGDYSLNFTKMFIDSMAKIGLAYDLKTVSTEIIEKRVKRTGDGSH-------------------SVWGWDDKDVNAEEKKVAQIINPKE-
>A0A6L2PSZ3	410	0.485	3.687E-124	14	357	358	34	380	383
--------------ASDDKRVERKIVWRNVILFMYVHVAALYGLYLGIVKAKGLTVVCGLLYGACGGLGITAGAHRLWAHRSYKAKWQLRVILGVFQTIAFQNHIYEWSRDHRVHHKFSETDADPHNAKRGFFFSHVGWLLLKKHPDVRNKGKAVDMSDLEKDFVVVFQRRYY-ALLMPLLTFIIPTIGPVYLWNEDPWVAWYL-TVFRWVLSLHCTWLVNSAAHMWGNKPYDKSISPSENISVAILAYGEGFHNYHHVFPYDYKTAELGDYMFNPTTAFIDFFARIGWAYSLKTMSKETILKRIARTGDGTHKFsSKMNSAENADSNadkrrDSHEDHLWGWGDADMKTEDYKFVSVLG-SED
>A0A6G0ZJ45	410	0.494	3.687E-124	16	352	358	84	420	422
----------------KPKTypqagYEWQIVWRNVIGFVVLHSITITGFYMMLFGlVQIKTILFMVLVGMCSGLGITVGAHRLWAHRCYNARLPMRLLLAVFQTLAFQNHIYEWVRDHRVHHKFTDTDADPHNSSRGFFFSHMGWLMVRKHPDVSGKGCAVDMKDLEADPVVMWQKKYY-LWLVPLVTFLIPSYIPYWLWQERFWYSFVVVGVTRYMISLHFTWLVNSAAHIWGTKPYDKNITPTENPTVALLAFGEGWHNYHHAFPWDYKAAELGNYRLNFSTAFIDACARLGLAYNLKTANVDLVEKRSRRTGDGTKRHHHEH------HNHHHvDGGVWGWGDEDMAEDDKQVVQVI-----
>A0A8J5DXX4	409	0.483	5.049E-124	21	356	358	53	392	393
---------------------KSDIVWRNVIAFLYLHIAASYGVYLlASGRAQLLTFGIAYVYGALGGFGITAGAHRLWAHKAYKAKWQLRLILMIFNTISFQNSIFEWVRDHRVHHKFCDSDADPHNVQRGFFFSHMGWLLLKKHPDVKSKGASIDMSDLKQDEIVMFQRRHYLK-IMPIFCFVIPTLIPMYVLNESLSGSFYVGAILRYVITLHSTWLVNSAAHMWGMKPYDKNIRSANNIFVSLVSYGEGWHNYHHVFPWDYKTAELGDYRYNFSTAFIDFFAKIGWAYELKTVSDDMIRKRAARTGDGSNKYSRCirNGVVRKEDLEHHDDdsMVWGWDDKDMNDEDKDDALIIKKTE-
>A0A6P7G106	409	0.527	5.049E-124	14	357	358	68	412	413
--------------SRKAPKYKWEIVWRNVLAFVLLHSVGTYGIYCmLLGRVKIFTIAFNILFAVFAGLGVTAGAHRLWAHRTYKAKFPLRLLLAFFHTAALQNDIHEWVRDHRVHHKFTDTDADPHNASRGFFFSHIGWLMLRKHKDVLEKGKTVDMSDVESDPVVMFQKKYY-VFLVTMLTFLVPAHIPWYFWKENYLLAWYM-CIFRYALSLNITWLVNSAAHIWGTKPYDNTIGPTENKYVSALGFGEGWHNYHHTFPWDYKAAELGDYKLNYTTAVLDFMSRIGQAYDLKTASMEMVKKRVARTGDGSWTNGKVEGESNKDHHHHtHEECVWGWGDKDMDEEEIRDVReFNNLKED
>A0A1Y1KQT2	409	0.507	6.913E-124	13	355	358	26	347	350
-------------EVKKSQEHKLHLVWRNIILFAYLHIASVYGVYLMFTSARIYTSLWGFLLYQLGGLGITAGAHRLWAHRSYKAKWPLRLLLTFLNTLAFQDAVVDWARDHRVHHKYSETDADPHNATRGFFFAHIGWLLCRKHPDVRAKGKGIDLSDLYNDPILKYQKKLY-LLLMPIICFIIPTAIPMYLWDETFTNSFCI-NLFRYTFTLNATWLVNSAAHMFGHKPYDRYISPSENVSVAVLAMGEGWHNYHHTFPWDYKTSELGKYSTNFTTAFIDFMARIGWAYELKTVPEDLIKKRVLRTGDGT-----------------HE--LWGWGDSDQPKDEIDEALITHRK--
>UPI00062303D8	409	0.456	6.913E-124	4	357	358	17	351	353
----TITETQLIKEPKEKSKYVRRIIWKNVAIFSFLHLGALFGVYLSFTSVKLATVVFAILLYQCSGFGITAGAHRLWAHRSYKAKWPLQLLLMIFNSIAFQDAAIVWARDHRVHHKYSETDADPHNAXEGFFFSHVGWLLVKEHPEVTEKGKEIDLSDLESNPILAFQKKYY-VVLAPFLCFVLPTVIPVVCWNETWLNAYFIPTVLRYIFTLNMTWLVNSAAHMFGNKPYDKYIYPSENKGVTIFTLGEGWHNYHHVFPWDYKAAEFGNYSFNFTTAFIDFFARIGWAYDLKSVSEDMVKKRVERMGDGSYE-------------------VWGXGDKDQTQEERDqAVVTHNHTKD
>UPI001ED8B066	409	0.490	6.913E-124	23	354	358	45	364	367
-----------------------HIVWRNVLVFTYLHLGALYGIYLTFTAAKLYTFLWSLLITIASALGITAGAHRLWAHKAYKAKWQLRLILAVFQTIAFQNHIYEWVRDHRVHHKFSESDADPHNANRGFFFSHIGWLLCKKHPDVIRKGKTVDMSDLEEDFIVVWQRRTY-LLVMPILCLILPTWIPCHFWGEDPWTSWYVCYVMRYTLSLNGTWLVNSAAHIWGTKPFDKNISPTENIPVAIAAFGEGWHNYHHVFPWDYKAAELGNYRTNLTTAFIDFFAWVGWAYDLKKVPVEMVRKRAARTGDGSYQV-----------MHDKDSTLWGWGDKDMADDDVKDVEQFSK---
>UPI0010F721AF	409	0.471	9.467E-124	6	357	358	22	355	357
------TLEDAPEAVEPPKEkYVRRIVWRNVIIFSYLHLGAVYGLYLMLTSAKLKTNLFAITLHILSALGITAGAHRLWAHKSYKAKWPLQLLLMIFNTIAFQDAAIDWARDHRLHHKYSETNADPHNAKRGFFFAHVGWLLCRKHPDISEKGKGIDLSDLRNNRILAFQKKYY-KVLMPMCCFILPTVIPVVAWNETWLNAYFVPTVLRYVFSLNMTWLVNSAAHLYGNKPYDKYINPVENMGVAIGALGEGWHNYHHVFPWDYKTAELGNYRYNVTTGFIDLCAKLGLAYDLKIVPHDVVKKRVERTGDGS-----------------HE--VWGWGDKDQLQEDKEQTMVtHCLKKD
>A0A5E4MCR9	408	0.483	1.296E-123	16	355	358	15	339	341
----------------KQNKNEHQaIVWRNVILFAYLHLAALYGVFLIFTSAKMHTTVFAIFMYQVSSIGITAGAHRLWSHRAYKAKWPLRVILIIFNTIAFQNHVYEWARDHRLHHKYSETNADPHNANRGFFFSHVGWLLCRKHPDIMEKGRGIDMSDLLADPIVAFQKKYY-KFLMPLLCFILPTMLPVYCWSESWANSWFVATMFRYTFSLNVTWLVNSAAHMWGGRPYDRFINPAENISVALLALGEGWHNYHHVFPWDYKAAELGDYKLNMTTAFIDFFAEIGWAYDLKTVSAATVRKRVERTG---------------IDDVDNKNLSWGWDDKDLPQSEREAATIINKQ--
>K7PCS3	408	0.494	1.296E-123	12	355	358	28	349	352
------------EKAATPKPP-LKIVWRNVIIFVYLHTVSLYGIYLIFSSAKIATTILAFFLYNLGGLGITAGAHRLWAHRSYKAKWPLRLLLTTFNTLAFQDAVVDWARDHRVHHKYSETDADPHNATRGFFFAHVGWLLCRKHPDVKAKGSGIDLSDLYSDPILRYQKKFY-LLLMPLVCFVVPTSIPMYLWNETFMNAFCV-NLFRYTFTLNATWLVNSAAHLFGDKPYDRFINPAENVSVAVLAMGEGWHNYHHTFPWDYKTSELGKYSTNVTTAFIDLMAKIGWAYELKTVPMEMIKKRVERTGDGT-----------------HE--LWGWGDKDQPIEERKDALITHVK--
>UPI0012675835	408	0.475	1.296E-123	0	354	358	0	351	356
MSTNIVTshlETDVTPESKEgsisKSTYKWKLVWSHVLIMVFIYAGGLYGLYLFLFYCSWKTCLWTYIYGTISFQGVTAGTHRLWSHRSYKAKLPLRIILMICQSMTFQGHIYGWARNHRAHHKFSDTDGDPHNAKRGFFFSHVGWLLVLKHKDFINKRKTICVDDLESDPVVQFQRKYYLP-LVILLCYLLPTIVPWYFWNESLSISWYTAAMFRHCVSLNATYCVNSIAHLFGTKPYDKRIFAVENSLISVVTYGEGWHNYHHVFPWDYKTSEFGNSRLNQTTMFINFFAKIGWAYDLKTVTKELIERRARRSGDGS-KFNFEN--------HHNNNDVWGWGDFDMKTEDIEEVKKYNK---
>A0A1L8DYT8	408	0.508	1.296E-123	18	355	358	38	355	358
------------------EKRRLKLVWRNIIAFGYLHLAALYGAFLLLTSAKFYTIIFAFVLYVVSGLGITAGAHRLWAHKSYKARLPLKILLVIFNTIAFQDCAMHWARDHRVHHKFSETDADPHNATRGFFFSHIGWLLCRKHPDVIARGRQLDISDLQAEPVLAFQKKYY-MLLMPLLCFIIPTFVPVYLWGETWHNSWFVATMFRYTFVLNITWLVNSAAHAWGGKPYDKNINPAQNMSVAMLAFGEGWHNYHHVFPWDYKTAELGNYRLNTTTAFIDFFAKIGWAYDLKTVSSDIIQKRVERTGDGTH-------------------NLWGWGDKDQDQVELDYATITHRK--
>A0A1I8N1F5	408	0.498	1.296E-123	15	355	358	46	366	369
---------------KKAEERKLEIVWINVIGFVYVYGASFYGIYLMCTSAKWQTNIMGTLLTYITGFGITAAAHRLWAHRAYKANLPMRIMLIIFNTIAFQNSVYVWARDHRVHHKFSETDADPHNATRGMFFSHIGWLMCKKHPEVKAKGKTIDMSDLEADPIVMFQHKYY-YFLMPIACFILPAIAPMYLFNETLSNSWHICVMLRWCFLLNSAWLINSAGHKYGSRPYDKSYNPAENSFIAFLTLGEGWHNYHHVFPWDYKTSELGDYAFNYTTAFLDFFAKIGWAYDLKTVSDEIIKKRVQRTGDGSHP-------------------IWGWGDKDQSKDEIDAAIIVNKK--
>A0A1S3D6B4	408	0.501	1.296E-123	15	355	358	55	377	380
---------------ETPEK-EYRIvpVWRNIVLFAYLHLAALYGAYLIFTSAKLQTTIFAILMYQAGATGITAGAHRLWAHRAYKAKTPLKLILLLFNTLAFQNHVYEWARDHRVHHKYSETNADPHNAKRGFFFSHVGWLMCRKHPDVIAKGQGIDLSDLKADKLVMFQKKHYMK-LMPVICFVLPTVIPMVAWSESFLNAWFVATMFRYTLTLNVTWLVNSAAHMWGQRPYDKFISPAENLGVAIFAMGEGWHNYHHVFPWDYKTSELGTYGTNFTTAFIDFFARIGWAYDLKTVSSDMVRTRAQRTGDGSH------------------GDVWGWGDKDMSAEDKQDATVVHPK--
>UPI001954CBF7	408	0.477	1.296E-123	9	354	358	61	419	422
---------DEPQKTEQKQSassfssssaYRTVLVWRNIIAFVYLHAGFLYGVYLSFTSAKGSTTLLALALGMFGAFGITAGAHRLWSHRAYKAKWPLRVLLMLSQTLAFQNSIYEWVRDHRVHHKFTDTDADPHNARRGFFFSHIGWLMVKKHPDVKQKGQTVDMSDLEQDQVVMFQKKYY-FFLMPMFCFVIPTYMACYLLDESLTNSWYVVAIFRYVASLNGTWLVNSWAHIWGTKPYDKNISPTNSTFVGIAAVGEGWHNYHHVFPWDYKTSELGVYSTNLTTAVIDFFAWIGWAYDLKSVSDDLIKKRVLRTGDGSHQYSEEQLREKMVDyinnlDHENENVVWGWDDVDMKDADRKDATVSNK---
>UPI000E6D7824	408	0.467	1.775E-123	18	353	358	30	344	350
------------------QKRELQIVWRNVAIFAYLHTAAVYGAYLFLTQAKWATCAFAFVLYLCTGLGITAGAHRLWAHKSYKARWPLRVLLTIFNTIAFQDSVIDWARDHRMHHKYSETDADPHNATRGFFFSHVGWLLVRKHPQIKAKGHTIDMSDLWADPILRFQKQNY-TILMPLACFIMPSVIPML-WGESLWNGYFVCAIFRYVYVLNVTWLINSVAHMFGNKPYDKNINPVENISVALTALGEGFHNYHHTFPWDYKTAELGHYTFNFSKLFIDTMAKLGLAYDLKTVSRDVIEKRVKRTGDGS-----------------HE--VWGWGDKDIHPEDKEATTVVN----
>UPI000C251D2F	408	0.491	1.775E-123	10	355	358	24	348	350
----------IPPEVVKPSERKLILVWRNIILFAYLHAVAVYGLYLMFTSAKLVTSIYGIILYQLGGLGVTAGAHRLWAHRSYKAKWPLKVLLTAFNTLAFENSVIEWARDHRVHHKFSETDADPHNAKRGFFFSHVGWLLCRKHPEVKSKGKGIDMSDLEEDPILKFQDKHYMI-LMPLVAFVIPTLAPMYFWNETFVNSLCI-NIFRYVLTLNATWLVNSAAHLYGHKPYDRYINPAENLSVSILALGEGWHNYHHTFPWDYKTSELGKYSVNFSAAFIDFFAKIGWAYDLKTVSEEMIKKRVLRTGDGS-----------------HE--IWGWGDKDQLKEDYDDVVITHKK--
>A0A1B6FR88	408	0.497	1.775E-123	11	356	358	21	351	353
-----------PPPPEKKvfKPHKPKIYWRNVFTLTYFHISSIFGVYLALTNTKWQTYIFVTLLYLATKIGITAGVHRLWTHKSYKANFPLRALLMLFFTMAFEGKVWVWARDHRVHHKYQETDADPYNAGRGLWFSHMGWLMQSKHPDVIEKGKGIDMSDLRADSLVMFQKKYYWPLVY-LLCLILPTVIPVYFWGESWITAWHVAVCLRFVISYNATWLVNSVAHKYGSQPYDVNFFARENKTVSVITLGEGWHNYHHTFPWDYKTSEMGTYGFNMTTGFIDFFAKIGWAYDLKTVSSEMVRKRALRTGDGSHKVKE----------------LWGWGDKDMPKEERLGATVINRKE-
>Q3HVI9	408	0.467	1.775E-123	4	356	358	23	352	354
----DVTTDKIPQTAYEPDDRKVEIVWRNVVVMGILHLVALYGLYLVFTSAMLITTLYGVILYNLGGFGITGGAHRLWAHRAYKAKWPLKLLLVLCQTLAHQNSVIEWARDHRVHHKFQETDADPHNAKRGFFFAHMGWLLCKKHQEVKDKGKGVDMSDLYAEPLLRLQHKYFYV-LMPIGCFVLPSIIPVVFWGETLMNAYCL-NILRYVSCLHGTWLVNSAAHMWGSKPYDKYISSVENVFVSFFAVGEGWHNYHHTFPWDYKAAEFG--KVNWTLRIINLFAKIGWAYELKSVSKEMIKTRVHRTGDGS-----------------HE--IWGWGDKDQSPEDYKLATIYNKKE-
>A0A067RHH4	407	0.497	2.431E-123	21	354	358	42	368	371
---------------------RHSIVWRNVVIFLYVHLAALYGIYVGIFQMKALTAIWVLGYGGLGALGITAGAHRLWAHRSYKARWQLRVILGIFQTIAFQNHIYEWARDHRVHHKFSETDADPHNAKRGFFFSHVGWLLVRKHPDVKRKGKLVDMSDLENDFVVVFQRRYY-LILMPLMTFIIPTLVPVYLWDEDFWTAW-YCTMFRWVASLNFTWLVNSAAHMWGNKPFDESISAVENLSVASIGYGEGWHNYHHVFPWDYKAAELGTYRANLTTGLIDFFSRIGWAYDLKTVSVDMIRRRAARTGDGSR---HADA--PLEELHETDNGIWGWGDKDMSIEDIKEVQIYNR---
>A0A6P8Z904	407	0.507	2.431E-123	16	352	358	30	371	385
----------------KAKPYEWKIVWTKVFVFIYLHYAITRAAYLFLTgqiYPHfYTTWLWVALINALTVFGVTAGSHRLWSHRAYKAKWQLRTLLMLCQTLSFQNHIYDWVRDHRVHHKFTDTDADPHNSKRGFFFAHMGWLLIRKHPEVGIKGATIDFSDLERDPIVMFQKKYY-LILVPVVAFAIPTLVPTLLWGESIYFGWYVTTITRYVLALHATWLVNSAAHIYGTRPIDKSLSPTENAFVAYITFGEGWHNYHHVFPWDYKAAELGNYKRNLTTAFIDFFSRVGWAYDLKTVSKEMVEKRVRRTGDGSHPYSHPDDGHHHDghHDHQHGDGVWGWGDEAMSREDILDATTI-----
>A0A8J5R5W9	407	0.482	3.328E-123	13	354	358	20	340	345
-------------PPSKPV-YKRKIVWFNVYAFCVLHATAFYGIYLAFTSAKLITTFYAFILYQCGGIGVTAGAHRLWSHRAYKAKLPLKIILMIFNTLAFQNSIYEWARDHRVHHKYSETDADPHNANRGFFFAHVGWLLCKKHPDVKEKGKGIDMSDLEADPVVAFQHKYY-LILMPLICFIVPGIVPVYFWGESWSNAYFVGVFLRYVWTLHMTWLVNSAAHFFGHRPYDKYTNPSENLLVAFGALGEGFHDYHHVFPWDYKAAELGKYWGNTTTAFIDFFTLLGWAYDTKVVSQDIIKQRVLRTGDGSHP-------------------VWGWGDKDQTPDNRESAVTTNK---
>G8FQ62	407	0.482	3.328E-123	12	357	358	30	351	352
------------QADGTPRVY----VWRNIIAFAYLHIAADYGFYLFLVSAKWQTDIFAYLLYVASGLGITAGAHRLWAHKSYKAKWPLRVILTLFNTIAFQDSAIDWARDHRMHHKYSETDADPHNATRGFFFSHIGWLLVRKHPELKRKGKGLDLSDLYADPILRFQKKYY-LILMPLACFVLPTVMPVYLWGETWTNAFFVAALFRYTFILNVTWLVNSAAHKWGDKPYDKDIKPSENMSVSLFAFGEGFHNYHHTFPWDYKTAELGNHRLNFTTKFINFFAKLGWAYDMKTVSGTIVQQRVKRTGDGS----------------HH---LWGWGDKDHAQEEINAAIRINPKDD
>A0A6P7GEV9	407	0.472	3.328E-123	13	355	358	29	352	355
-------------PAEivKPSERKLELVWRNIILFAYLHMVALYGFYLMIAQAKVFTSILAVVLYICGGLGITAGAHRLWAHRSYQAKWPLKIILTIFNTLAFENSVIEWSRDHRVHHKFSETDADPHNAKRGFFFAHVGWLLCRKHPEVKSKGKGIDMSDLEQDPILAFQDRHY-LMLMPITCFVIPTIIPMYFWNETFFNAFCV-NIFRYVFTLNATWLVNSAAHMWGDKPYDKFINPSENVSVSVFALGEGWHNYHHTFPWDYKTSELGKYSTNFSSAFIDFFAKIGWAYDLRTVSIDMIKKRVQRTGDGT-----------------HE--IWGWGDKDQRKEDYDDATVLYKK--
>UPI001CA845E3	407	0.483	3.328E-123	15	345	358	29	339	357
---------------KEKEKYRRRIVWRNVTIFAGLHIGALYGFYLIFTSAKLLTTLFAILLYICSGIGITAGAHRLWAHRSYKATWQLRLILMIFNTIAFQDAAIDWARDHRVHHKFSETDADPHNAKRGFFFSHIGWLLLRKHPDVKKKGQGIDLSDLKSDPIVAFQKKYYFV-LMPTLCFVLPSLIPMYLWNESFLNSYFIPVVFRYVFTLNMTWLVNSAAHLFGNKPYDKYINPSENKGVALMAMGEGWHNYHHVFPWDYKTSELGNYRLNLTTAFIDFFAKIGWAYDLKSVSQDMVKSRVLKSGDGTHD-------------------VWGWGDKDQTQEE------------
>A0A2S2QRH5	407	0.510	3.328E-123	16	350	358	38	370	374
----------------KSKTYphwrKWRIVWRNVIAFTVMHVIAVYGFYLiFCGHVKVKTLLCMMVISVCSAFGITVGAHRLWAHRCYNARLPMRVLLAVFQTLAFQNHIYEWARDHRVHHKFTDTDADPHNSSRGFFFSHMGWLMVRKHPDVAAKGSAVDMTDLEADPVVMWQKKYY-LWLVPIITFLIPSLIPYWVCNERFLYSFVVVGVTRYMLSLHFTWLVNSAAHIWGTKPYDKNITPTENPTVALLAFGEGWHNYHHAFPWDYKAAELGNYRLNLSTAFIDLCARLGQAYNLKTANASLVEKRSQRTGDGTK-----DHNHNHRHNPHH-GEFWGWGDEDMAEDDKRVAK-------
>A0A8J5AKJ4	407	0.477	4.558E-123	4	353	358	24	351	352
----GLTKDITPLTLAKPRKYEW--VWRNIAAFSFLHLSAIYGIYLLFTSAKLYTIIFAVVVYFISILGITAGCHRLWAHRSYKAKLPLRILLVAFNTIAFQDCALHWARDHRVHHKFSETDADPHNAKRGFFFSHVGWLLCKKHPDVIEKGKSLDISDLLADPVLIFQRKYYMI-LMPLACFILPTIVPMYFWNETFLNSFFVSTMFRWTFVLNFTWLVNSAAHKWGHRPYDVNINPAQNPIVSILVLGEGWHNYHHVFPWDYKTAELGNYRANYTAAFIDFFAKIGWAYELKSVSHEIVKTRVERTGDGSH-------------------AIWGWGDKDQDEKDVEFATITH----
>UPI001E2791D3	407	0.501	4.558E-123	6	355	358	39	366	371
------TTTTEPKhPVQEKRTYE--LVWRNIIVFVFLHTVALVGVYLAFTSASIYTTILAFILYPAGGFGITAGAHRLWAHRAYKAKWPLRLLLTICNTLAFQDAVIDWARDHRVHHKYSETHADPHNAVNGFFFSHVGWLLCKKHPEVKKKGSKIDLSDLYADPILAFQKKYYMI-LMPLVSFILPTAAPMYFWGETFTNAYCL-NIMRYCITLNATWLVNSAAHMIGWRPYDKNISPSENKFVSLFALGEGFHNYHHTFPWDYKTAELGKYSLNFSTALIDLMAKIGWAYDLKTVSEDMIKKRVTRTGDGS-----------------HE--VWGWGDKDQPKEDYNEAIIRYRK--
>A0A0M4EH83	407	0.489	4.558E-123	15	357	358	49	371	372
---------------KRAETRKLKWVWRNIILFAYVHLAALYGGFLLLTQAKWATVAFSAALYIMGMLGITAGAHRLWAHRSYKAKWPMRLILIVFNTIAFQDAAYHWARDHRVHHKFSETDADPHNATRGFFFSHVGWLLCKKHPDVVAKGKSLDLSDLRADPILMFQKRHYYT-LMPLACFILPTVIPFYGWNESLLCSWFVSTMFRWCFQLNMTWLVNSAAHKFGGRPYDKHINPSQSPYVSAVTFGEGWHNYHHVFPWDYKTAEWGRYSLNMSTAFIDMFAKIGWAYDLKSVAKETIERRVRRTGDGT-----------------HE--LWGWGDKDLTADDAKLVLLVGKKQD
>A0A0A1X726	407	0.491	4.558E-123	2	355	358	62	394	397
--ADGALNIDVLQR-KRAEKRKLKLVWRNIIIFGYLHLAALYGAWLFFTSAKWPTVFFSIYLYSIGVLGITAGAHRLWAHRSYKAKWPLRALLIAFNTCAFQDAAFHWARDHRVHHKFSETDADPHNATRGFFFSHIGWLLCKKHPDVIAKGKSLDLTDLHADRILMWQLKHY-NILMPLACFILPTVIPMYFWNETLINSWFVAAMFRWCFLLNVTWCVNSAAHKFGGRPYDKNINPSQCPSVSAFAFGEGWHNYHHVFPWDYKTAEWGNYSLNLTTAFIDFFAKIGWAYDLKTVSADIIEKRVKRTGDGS-----------------HE--LWGYGDNDITKEDQEGIITINKK--
>A0A3S3P0P5	406	0.516	6.241E-123	9	309	358	18	317	328
---------KQLKTNAKPDSgYQLKIVWRNVALFAYLHLAALYGLYLFFTSAKWKTDLFAILLYVMSGFGITAGAHRLWAHRSYKAKWPLRLLLCIFNCIAFQNDIYEWSRDHRVHHKYSETDADPHNATRGFFFSHMGWLLCKKHPEVKAKGKNVDCSDIWADPIVRFQRRYYIP-LMVLFCFLIPTFIPHWLWGETKWNAFFVCAILRYCYTLHMTWLVNSAAHMWGRRPYDKHINPSENIGVSFGAIGEGFHNYHHTFPWDYSTSELGW-KLNLTTMLIDGFAKIGWAYDLKTVSPEVIHQRKQRTGD------------------------------------------------
>UPI00083C59AA	406	0.505	6.241E-123	16	355	358	30	348	351
----------------KPEERKMQLVWRNIILFVYLHLGALYGIYLLFTGASIFTFFWAMFLYQCGGLGITAGAHRLWAHKSYKAKWPLRALLTFFNTLAFQDAVVDWARDHRMHHKYSETDADPHNAKRGFFFAHVGWLLCRKHPEVKQKGKNIDLSDLYDDPILRFQKKHY-LILMPLVSFVMPTAVPMILWNETFLNAFMV-NLFRYTLTLNATWLVNSAAHIFGDKPYDRFINPSENISVSILAMGEGWHNYHHTFPWDYKTSELGKYTTNFTAAFIDFMAKIGQAYDLKSVSTELIRKRVQRTGDGT-----------------HE--LWGWGDKDQDKEEVRDAIITHKK--
>UPI000614AA55	406	0.446	6.241E-123	17	356	358	29	355	357
-----------------KQKYVRRIVWRNVIIFSYLHLAAVYGLYLVFTSAKFATTLFALVLYFVCGFGITAGAHRLWAHKSYKAKWPLQLFLMICNTMAFQDAAIDWARDHRLHHKYSETNADPHNAKRGFFFAHVGWLLCRKHPDISEKGKGIDLSDLRNNRILAFQKKYY-KYLMPLLCFIVPTIVPVVGWSETWPNAYFVAAILRYVLGLNMAWFVNSAAHLYGFKPYDKNINPVENRGVSIISLGEGWHNYHHVFPWDYKAAELGNYRYSPtrysvTTAFIDLCAKLGLAYDLKIVPDDVVRKRVERTGDGS-----------------HE--VWGWGDKDQSQDDRDQTVIIHglKKE-
>A0A7E5VW35	406	0.483	6.241E-123	3	353	358	19	351	357
---TDAVNTDTDAPVIVPpsaEKREWKIVWRNVILMGMLHIGGVYGAYLFLTKAMWLTDLFAFFLYLCSGLGITAGAHRLWAHKSYKARLPLRLLLTLFNTLAFQDAVIDWARDHRMHHKYSETDADPHNATRGFFFSHVGWLLVRKHPQIKAKGHTIDLSDLKSDPILRFQKKYYLT-LMPLICFILPSYIP-TLWGESAFNAFFVCSIFRYVYVLNVTWLVNSAAHLWGSKPYDKNINPVETRPVSLVVLGEGFHNYHHTFPWDYKTAELGDYSLNFTKMFIDFMASIGWAYDLKTVSTDVIQKRVKRTGDGSH-------------------AVWGWDDHEVHQEDKKLAAIIN----
>UPI00187D7FD8	406	0.492	6.241E-123	18	354	358	38	352	358
------------------RPYK--LVWRNIIAFTYVHIAAVYGLWLLLTAARFYTIIFALVLYTMSGLGITAGAHRLWAHRSYKAKLPLRILLAVFNTIAFQDCALHWARDHRVHHKYSETDADPHNATRGFFFSHIGWLLCKKHPEVLEKGKGLDISDLQADPVLVFQRKYYMI-LMPLACFVIPTMIPIYLWNETLVNSFFVATMFRWTFILNVTWLVNSAAHKWGDKPYDVNINPSQNPSVAVFAFGEGWHNYHHVFPWDYKTAELGNYRLNLTTAFIDFFAKIGWAYDLKSVSEEIIKTRVNRTGDGSHP-------------------TWGWGDKDQDKIEVDNAKITHQ---
>UPI00083BD571	406	0.475	8.546E-123	10	354	358	20	348	351
----------ETNEDRK-RKYEWDIVWRNIIAFIVLHVLSFHGVYVALRDWKIGILLFAYAYGLLVAQGITAGAHRLWSHRSYKAKLPLRILLLFFQTTAFQNSVFVWVRDHRMHHKFTDTDADPHNAKRGFFFSHMGWLFVKKQKEVKEKGKVIDMTDITNDPILMFQHRYYAP-LMLICCFLIPTLIPVYLWHEDLYPSFAMAAAFRYIFSVHSTWLVNSAAHIYGMKPYDRNIGPTENKLVSHLACGEGWHNYHHVFPWDYKTSELGNYRLNLTLAFIDLCAKFGWAYDLKTVPHEVVTRRALRTGDGSRKI-RIKE-------------IWGWGDEDMTIEDTEAALIINK---
>A0A068FJD0	406	0.481	8.546E-123	11	353	358	30	348	354
-----------PPSAEKRV---WKIVWRNVILMGLLHIGGVYGAYLFLTKAMWTTCFFAVFLYICSGLGITAGAHRLWAHKSYKARMPLRLLLTLFNTLAFQDAVIDWARDHRMHHKYSETDADPHNATRGFFFAHVGWLLVRKHPQIKAKGHTIDLSDLKSDPILRFQKKHY-LILMPLVCFVLPSYIP-TLWGESLWNAYFVCSIFRYVYVLNVTWLVNSAAHLWGAKPYDKNINPVETKPVSLVVLGEGFHNYHHTFPWDYKTAELGDYSLNITKLFIDTMAAIGWAYDLKTVSTDVIQKRVKRTGDGSH-------------------AVWGWDDKEVHQEDKKLADIIN----
>A0A6J2X6A7	406	0.469	8.546E-123	15	357	358	34	353	354
---------------EKVEPRTYEIVWFNVTLFVILHCVALYGVYLSFTSAKLATTIYAIILYQMGAFGITAGAHRLWSHKAYKAKWPLKLILVLCQTLAHQNSVIEWSRDHRVHHKYQETDADPHNAKRGFFFSHMGWLMCKKHDDVKDKGKGIDMSDLFAEPILRLQHKYF-YYLMPIGCFLLPTLWPIVLWGETLGNAYCL-NITRYVITLHATWLVNSAAHMWGSKPYDKYINPTENLFVSMFAIGEGWHNYHHTFPWDYKTAEYG--RLNWTMAVINLFSKIGWAYDLKTVSPEMIEKRVKRTGDGS-----------------HE--IWGWGDKDQSPEDRRNAVIINKKDD
>UPI00148C9E46	406	0.504	8.546E-123	6	354	358	50	377	380
------LTDDITQF-KKADKRNLKLVWRNIILFAYVHLAALYGGYLFLFQAKLATIAFSIILYTMGMIGITGGAHRLWAHRSYKAKWPLRLILIVFNTVAFQDAAYHWARDHRVHHKFSETDADPHNATRGFFFSHVGWLLCKKHPDVVAKGKGLDLSDLHADAILMFQLKHYFI-LMPLACFVLPTLIPYYVWNETLLNSFFVATMFRWCFQLNMTWLVNSAAHQFGGRPYDKHINPSQSPYVSAFTFGEGWHNYHHVFPWDYKTAEWGKYTLNMTTAFIDFFAKIGWAYDLKSVSSETIERRVRRTGDGT-----------------HE--LWGWGDKDLTEEDVQHVLFVDK---
>A0A6J1M606	406	0.487	1.170E-122	14	353	358	63	412	421
--------------AAAAKPFKAQIVWHNIVLFIILHSTALYGLYLIPAESAYLEILPIYLFSFLGGLGITAGVHRLWSHKAYKAKLPLRIFLMLCQSLAFQNSIWEWTRDHRVHHKFTDTHADPHNSRRGFFFAHMGWLLCKKHPDVRGKGKQIDMSDIEADPVVMFQKKYYFV-VMPICCFVVPMLLPYYLMGTSLKVCFFSCSMLRYCLSLHGTWLVNSAAHFYGMKPYDVNISSVNSKLVSNITFGEGWHNYHHVFPWDYKAAELGTYNGNWTTAFIDLMAKIGQAYDLKYVSKEMVYKRVLRTGDGSHIAALLDANNNNSaaptnelvmhlDHEQEENAVWGWDDKDISEEDRKSATIAN----
>A0A2I9LPP9	405	0.503	1.602E-122	2	315	358	4	315	321
--AQSTVTETVTPPKRATPKQELQIVWRNVILFAFLHIGALYGFTLIFTSAKWQTILFAFFLYITSGLGITAGAHRLWAHRSYKAKWPLRVLLMFFNCIAFENDIYEWARDHRVHHKYSETDADPHNATRGFFFSHIGWLLVRKHPDVIEKGKNVDLSDVTNDPVVKFQKKYYIP-LMVTSCFLLPTVIPWWLWGETVWNAFYVATIFRYCFTLNNTWLVNSAAHMWGNRPYDININPRENRLVALGAIGEGYHNYHHTFPWDYSTSELGW-KINLTTMFIDTMAYLGLAYDLKTVPKEMVMKRKERTGENSWYNN------------------------------------------
>UPI001D08B51F	405	0.545	1.602E-122	16	314	358	31	328	334
----------------KSSKYKMRLVWRNIILFLTLHLASVYGIYLIFTSAKLITTIYAIFLYQAGAFGITAGAHRLWTHRAYKAKWPLKLLLIICDTLAFQDAVIDWARDHRMHHKFSETDADPHNAKRGFFFCHMGWLLCRKHPEVKEKGKSIDLSDLSADPFIRFQKRYY-LILMPLVCFVLPTLIPWYFWNESLLNSWFVASLWRYTVTLHVTWLVNSVAHLWGARPYDKTINPVENLFVSLFALGEGWHNYHHTFPWDYKAAEIGHWRINVTTHLINFFAKIGWAYDLKTVSDDMIQKRVLRTGDGTHPF-------------------------------------------
>UPI001CA867A4	405	0.481	1.602E-122	15	356	358	5	339	340
---------------ESKSQYKWDIVWESVIVFLYLHISCLYGIYLSFTSMKLYTTIFMITSLRINGLGITAGAHRLWAHKAYKAKWPMRVILMILQTLSFQQSIYDWVRNHRVHHKFTDTDADPHNSKRGFFFSHIGWVLMRKHPDVKTKGATIDLSDLEKDPVVVWQRRHY-KIFMPLVCFIIPTWIPVYFWEESLMNAW-YATVTRYILALHFTCLVNSAAHMWGAKPYDSAITSTEIPVVSFLAVGEGWHNYHHVFPWDYKAAELGNYKLNLTAAFIDGSAKIGWAYDLKTVTHDLIEKRASRTGDGS--------IYKHVSDKHetkYNNSIWGWDDPDIVPEDIKYAKILNKAE-
>UPI000C20E63F	405	0.501	1.602E-122	3	357	358	11	345	346
---TDIVDTQnvnINNHETKPREYKY--VWRNIILYIYLHVVSFYGVYVLFTSAKFLTIILGFILLNMGNLGITCGAHRLWSHKSYKAKTPLKILLVIMQTLAFQNSAIEWARDHRVHHKFSETNADPHNATRGFFFSHVGWLLTRRHPDVKEKGKGVDISDLTSDPILRFQQKHYVP-LMIFTSFVLPTVLPMYLWNEGFVNAW-VLNLLRYCLGLNITWLVNSVAHMFGDKPYDKFINPGENFSVALLALGEGWHNYHHTFPWDYKTSELGKYSTNMSTLFIDFMAKIGWAYDLKTVSEDMIKKRVKRTGDGTH-------------------NLWGWTDKDMPKEDIQDAITLNKKCD
>UPI000DBED095	405	0.466	1.602E-122	6	357	358	18	351	352
------VAEQQSIETMKEQPkYVIHIIWRYVMLFLYLHIASLYGIYLAFTSAKLVTVIFAILLYQISCFGITAGAHRLWSHRSYKAKWPLRLLLVILNTTAFQNSVIDWAKDHRIHHKYSDTDADPHNSNRGFFFSHMGWLLCRKHPEVMKKGKAIDISDLKSDPMLVFQKKYY-ALLMPLMCFILPTVIPVVCWNETWTNAYFIPTILRYIFTLNVTWLVNSAAHFFGNKPYDKYIKASQNKSVAIMISGEGWHNYHHVFPWDYKTAEYGNYSFNITTAFIDFFAKIGWAYDLKSTSEDMVRKRVEKTGDGSHD-------------------LWGWGDNDQTQEERNqMIVTYNSAKD
>UPI0005F4561F	405	0.458	1.602E-122	11	354	358	37	376	379
-----------TQEAQNLQPkYERKIVWRNVILLTYLHIGAIYGLYFLITAAKFYTTLWVILIMYLAGLGVTAGAHRLWCHRSYKAKWPMRVILMVLQTAAFQNPMYEWVRDHRVHHRYTDTDADPHNSKRGFFFSHMGWLMVRKHPDVISKGPTIDMSDVEVDPIVRWQRKLY-IVLMPLLCFVIPTWVPIYFWNERPMYAW-YAAIFKYVLSLHGTWLVNSAAHIWGMKPYDVTISATNSYGVSYLAFGEGWHNYHHVFPWDYKTSELNNYGSNITCAFIDFFAWLGWAYDLKTAKHDIIMKRATRTGDGS-----TYEQTGDNDEHYHTqgENIWGWDDVNMSLEDKQAANILNK---
>UPI00187D7B39	405	0.486	2.194E-122	16	357	358	36	356	358
----------------KKQPLK--LVWRNIILFAYVHVAAVYGLWLLLTAAKFYTFFFSVVLYLSSGLGITAGAHRLWAHRSYKAKLPLRILLTAFNTMAFQDCAIHWARDHRVHHKYSETDADPHNATRGFFFSHIGWLLCKKHPDVIEKGKGLDISDLTTDPVLAFQRKHY-LILMPLACFVFPVLVPMYLWNESFLNAFFVAAMFRWTFVLNATWLVNSAAHKWGDRPYDVNINPSQNPSVALFAFGEGWHNYHHVFPWDYKTAELGNYELNFTTAFIDLMAKIGWAYDLKSVSKDIIKTRVERTGDGTH-------------------ATWGWGDRDQDKIELKHATITHQlKTD
>A0A5E4MFP0	405	0.507	2.194E-122	21	351	358	49	369	372
---------------------KYQIVWRNVIAFILLHAMTIYGLYIsIAGYVQIKTLLFMLAVGSCSALGITVGAHRLWAHRCYNARLPMRILLTLFQTLAFQNHIYEWVRDHRVHHKFTDTDADPHNSSRGFFFSHMGWLMVRKHPDVTTKGRTVDMKDLEADPVVMWQKKYY-LWLVPIVTFLMPSLIPYWSWNERFWYSFFTVGVTRYMLSLHATWLVNSAAHIWGTKPYDKNITPTENPTVALLAFGEGWHNYHHAFPWDYKAAELGNYRMNFSTAFIDVCARLGLAYNLKTANASMVKKRSLRTGDSS-----------SGDRGHHRHPeVWGWGDEDMVEEDKRIVQV------
>B6CBS3	404	0.486	3.004E-122	11	353	358	27	345	351
-----------PPYAEK-RPLK--IVWRNTILFVFLHLAGLYGGYLFLTTAMWRTCLFAFVLYLCSGLGITAGAHRLWAHKSYKAKLPLRILLTIFNTIAFQDSVIDWARDHRMHHKYSETDADPHNATRGFFFSHMGWLMVKKHPEIKAKGHTIDHSDLWADPVLRFQKKHYLK-LMPLACFILPTYIP-TLWGETMWTAFFVCAIFRYTYVLNVTWLVNSAAHKWGDKPYDKNISPVETKPVSLVVLGEGFHNYHHTFPWDYKTAELGHYMFNFSKMFIDFNAMIGWAHDLKTVSRDIVEKRVKRTGDGSH-------------------AVWGWDDNNVPIEERNGAIIIN----
>A0A8D8UE22	404	0.518	3.004E-122	14	343	358	39	351	352
--------------AKESPEKEYRIvpVWRNVILFAYLHLAAVYGAYLIFSSAKLPTTIFAILLYQAGATGITAGAHRLWAHRAYKAKAPLKLILLLFNTLAFQNHVYEWARDHRVHHKFSETNADPHNAKRGFFFSHMGWLMCRKHPDVIAKGRCIDLSDLKEDKLVMFQKRHYMK-LMPVICFVLPTVVPMFCWGESFLNAWFVATMFRYTLTLNVTWLVNSAAHMWGQRPYDKFINPSENLSVAILALGEGWHNYHHVFPWDYKTSELGTYSTNFTTAFIDFFARIGWAYDCKTVSPAMVATRAQRTGDGSHK------------------DVWGWGDKDMSQ--------------
>UPI0008F9D26F	404	0.473	3.004E-122	9	356	358	59	395	396
---------EQTANNPKPKKedadaYRVKIVWRNVMLFTYLHLGAIYGFYLIFTSAKIQTSIFGFLLYQASAIGITAGAHRLWSHRAYKAKWPLKLILIILNSLAFQNSVFEWARDHRVHHKYSETDADPHNAKRGFFFSHVGWLLCRKHPDVIQKGRCIDLKDLDDEPLVQFQKRHYLK-MVLLFCFILPTVVPVYCWGETWGNAWYVATLWRYAFILNVTWLVNSAAHLWGQRPYDKFINPAENISVAILALGEGWHNYHHVFPWDYKTAELGNYRANLTTAFIDFFAKIGWAYDLKTVPLSLVHKRANRTG--TRK-------------HSHEGEVWGWDDENMLKEDKDHAVIFQKDE-
>UPI00148C8DB6	404	0.498	3.004E-122	19	353	358	64	407	416
-------------------PYKADIVWHNVVLFIILHSMAFYGLWLIFAESAYLELITAYFFSVLGGLGITAGVHRLWSHKAYKAKLPLRIFLMLCQSLAFQNSIWEWTRDHRVHHKFTDTHADPHNSRRGFFFAHMGWLMCKKHPDVGIKGKQIDMTDIEQDPVVMFQKKYYFV-VMPICCFVVPMMIPYYFMGTSLKVCFFTCSMLRYALSLHGTWLVNSAAHFYGMKPYDTSISSVNSKVVASITFGEGWHNYHHVFPWDYKAAELGTYSHNWTTGFIDMMAKIGQAYDLKSVSQEMVYKRVLRTGDGSHIAAKLDANNNNSaptnelvmhlDHEKEENVVWGWDDKDISEEDRKFATIVN----
>A0A2S2QBU8	404	0.475	4.114E-122	7	355	358	12	339	341
-------TTVLNQSYNKST--HQAIVWRNVILFAYLHLAALYGALLIFTSAKIATTIFAIFMYQVSLIGITAGAHRLWSHRSYKAKWPLRVILMICNTVAFQNHVFEWSRDHRLHHKYSETNADPHNANRGFFFSHIGWLLCRKHPDIMDKGRGIDVKDLLADPIVAFQKKYY-KFLMPMLCFIIPTLIPVYCWGESWSNSWFVAAMFRYTFSLNITWLVNSAAHMWGGRPYDRFINPAENITVALLALGEGWHNYHHVFPWDYKAAELGDYRLNITTAFIDFFAKIGWAYDLKTVSADTLRKRMERTG--------------AED----KELPWGWDDKDLSLSDREAATIINKQ--
>A0A6V7H8A4	404	0.444	4.114E-122	6	356	358	17	367	369
------TLEETSSLSEPKKKIKKQIVWRNVIIFTYLHLGAIYGLYLVFTSAKIVTTLFgeqmpgiisrrlsrfrltTISLYVCSGLGITAGAHRLWAHRSYKAKWPLQMLLMIFNTIAFQDAAIDWARDHRLHHKYSETDADPHNAKNGFFFAHVGWLLCRKHPDIARKGKGIDLSDLRNNSILMFQKKYY-LYLMPLLCFILPTVIPVYCWNETWSNAYFVPAVLRYVFTLNMTWLVNSAAHMFGNKPYDRYINPAENKMVALTAFGEGWHNYHHVFPWDYKTAELGNYRFNLTTAFIDFFAKLGLAYDLKIVPKDVVYKRVQRTGDG----------------NHNTANLWGWGDKDQTKQDIDVTMVL-KKE-
>UPI0005F399A2	404	0.464	4.114E-122	6	354	358	35	380	385
------LLTQNAQNSRTNNKYEWKIVWRNVISLAYLHIVALYALYFILTmEIKPLTVIWNLAVGVLAGIAITGGAHRLWCHRAYKAKWPMRVILMILQTAAFQNHIYEWVRDHRVHHKFMDTDADPHNSKRGFFFSHVGWLMVRKHPDVISKGATIDMSDLEKDPIVVWQRRYY-AVLMPLLCFVIPTLVPIYFWNEKPIYAW-YAAVWRYVTTVNGTWLVNSAAHMWGMKPYDSSISATNNYGVSYLAFGEGWHNYHHVFPWDYKTSELNNYGSNLTCAFIDFFAWLGWAYDLKTVGHDLIKKRAARTGD-----NSIYELEgDLNDEHHHtqEKIIWGWEDADMSVEDKLAAEIFNK---
>A0A139WH27	404	0.547	4.114E-122	23	349	358	331	637	643
-----------------------QIVWRNVILFIYLHVAAIYGLYFTFTAAKWPTILFTYFLTIISTQGTGAGVHRLWSHRSYKAKLPLRILLCIYQTHCLQNHIYEWVRDHRAHHKFSDTDADPHNSTRGFFFSHMGWLLVRKHPQVKIKGKLIDLSDLEEDQVVMFQKKYY-LILAPFFAFLLPAWVPWYFWGEDLHGSWCVASMLRYALSLHGTWLVNSAAHMWGTRPYDRNIKATETNVVSYITNGEGFHNYHHTFPWDYKAAELGSYWGNWSTAFIDFMTKIGWAYDLKIVPPELVEKRAKRTGDGTHK-------------------VWGWGDKDIDKEEIEIV--------
>A0A482WP12	404	0.497	5.633E-122	12	357	358	106	440	441
------------QQQQRPK-YKLQIVWRNVAAFLYLHIGCLYGIYLLLTTAKLATVIWMLLISSAGATGITAGAHRLWAHKAYRARWPLRLLLAVFQTLAFQNHIYEWVRDHRVHHKFTDTDADPHNSRRGFFFSHIGWLMVRKHPDVITKGKMVDMSDLERDWVVMMQKRFY-LIAVPFFCFFIPTWVPVHYWGEKPWVAWYVAGICRYTLSLNFTWLVNSAAHML---PSSAalNITPTENVTVAMLAFGEGWHNYHHAFPYDYKAAELGNYRMNFTNAFIDFFAKIGWAYDLKVATPAMVQRRILRTGDGSH--------ESVTHTSEHQDEVWGWDDKDMLSEDKKMIEIINRVED
>W8B613	403	0.482	7.714E-122	8	347	358	55	401	410
--------TQSKADGATKEPYKMEIVWFNVFLFVILHSTAFYGAYLMWAENAYLEFLIAYGYAVLGGLGITAGVHRLWSHRAYKARLPLRIFLMLCQSLAFQNSIYEWCRDHRVHHKFTDTNGDPHNSGRGFFFAHMGWLMCKKHPDVKERGKAIDMSDIWADPVVRFQKRFYFV-VMPICCFVVPALVPYFVLGSSLQVCFFVCSMARYALSLHATWLVNSAAHFYGMRPYEKNISSVDSKTVSIIAFGEGWHNYHHVFPWDYKAGELGTYKYNWTTAFLDLMARIGQAYDLKSVSQEMILKRVQRTGDGSHSsmIDVNNNNVNINElvsklDHEKEtTLVWGWDDQDICEEDRE----------
>A0A834U7G2	403	0.478	1.056E-121	14	345	358	17	328	344
--------------SKEKEIYKRRIVWRNVMILSSLHIGAIYGIYLTLTSAKLLTTLFGILLGMCSGFGITAGAHRLWAHRSYKAKWQLRLILIIFNTIAFQDAAIDWARDHRVHHKYSETDADPHNAKRGFFFSHVGWLLLRKHPEVKQKGKGIDMSDLKSDPIIAFQKKYY-FLLMPMMCFVLPSLIPMYFWNETFLNAYFVPVVFRYVYTLNTTWLVNSAAHLFGNKPYDKYINPSENKGVAMMALGEGWHNYHHVFPWDYKTSELGNYRFNITTAFIDFFAKIGWAYDLKSVAKDMVKARVLKSGDGTHD-------------------VWGWGDKDQTQEE------------
>A0A1L8D6C5	403	0.473	1.056E-121	8	353	358	26	347	353
--------TQVPPSAED---RKWIIVWRNVILMAVLHIGGLYGAYLFLTKAMWTTCFFAVFLYICSGLGITAGAHRLWAHKSYKARLPLRILLTLFNTIAFQDSVIDWARDHRMHHKYSETDADPHNATRGFFFSHVGWLLVRKHPEIKNKGHTIDMSDLWADPVLRFQKKNY-LLLMPLCCFVLPTMIP-TLWGESLWNAYFVCALFRYTYVLNVTWLVNSAAHKWGDKPYDKDINPVETRPVSLVVLGEGFHNYHHTFPWDYKTAELGHYSLNLSKLFIDTMSLLGMAYDLKTVSRDVIEKRVKRTGDGSHY-------------------LWGWDDKDVPAADKDGAVIIN----
>E7BTP7	403	0.483	1.056E-121	4	357	358	29	361	362
----GGLAIDTTQF-KRAEDRKLPWVWRNILLFAYVHLAALYGLYLIFTQAKLATTFFAAVLYCCGMLGITGGAHRLWAHRSYKAKWPLRLILIVFNTVAFQDAAYHWARDHRVHHKFSETDADPHNASRGFFFSHVGWLLCKKHPDVKEKGKGLDLSDLRADRILMFQRKHYYV-LMPLACFILPTVIPKMCWDESMTCAWFVATMFRWCFQLNMTWLVNSAAHKYGGKPYDRSMNPSENIGVAAMTFGEGWHNYHHVFPWDYKTGEWGNYSLNLTTAFIDLFAKIGWAXDLKSVSPDIIKRRVQRTGDGT-----------------HE--LWGWGDKDLSAEDAKDVLFVDKKKD
>UPI000C20BDAD	403	0.530	1.056E-121	9	355	358	23	370	371
---------KSSNQNQNNQVYVWDIVWFNVAFLSYFYFCGIYGLYLAITSAKFATNLWSILLMVCGALGTTAGSHRLWSHRTYKANLPLRIILAFFATISFQNHIYEWVRDHRVHHKHTDTDADPHNSSRGFFFSHCGWLMVRKHKDVIAKGKKIDLSDLEKDPVVMFQKKYY-AILMPLLCFILPSVIPWYFWNETGVVSYYVAGVGKYIWAVNGTWLVNSAAHLYGTKPYDKNINPSENTFVGYLALGEGWHNYHHTFPWDYKTSEFANYGPNLTTAFIDFFAWLGWAYDLKTASEEMVRRRMLRTGDGTKlpPEEIGKKSSLKEDLGLSSDNIWGWGDINMKSVDFQYVKRFNVK--
>B4NKB3	403	0.478	1.056E-121	13	353	358	59	406	415
-------------PAVKP--YEMEIVWHNVVLFIILHSMALYGGYLIYAESAYLEIVPIYITMFLGGLGITAGVHRLWSHKAYKAKLPLRIFLMLCQSLAFQNSIWEWTRDHRVHHKFVDTHADPHNSRRGFFFAHMGWLMCKKHPDVTSKGKQIDMSDIEQDPVVMFQKKFYFI-IMPICCFVLPMLFPYYCMGTSLRVCFFTCSILRYTFSLHGTWLVNSAAHFYGMKPYDVNISSVNTKLVSTITFGEGWHNYHHVFPWDYKAAELGTYGYNWTTAFIDVMAKIGQAYDLKFVSKDMVHKRVLRTGDGSHIAALIDANNNDTapsnelvahlDHDLEETAVWGWDDKDISEEDRQGASIVN----
>A0A6J2T2J5	403	0.478	1.056E-121	14	353	358	60	409	418
--------------AQAEKPYQMEIVWHNVLLFIILHSFALYGLFLIFAESAYMELFVIYFTTFLGGLGITAGVHRLWSHKAYKAKLPLRIFLMLCQSLAFQNCIWEWTRDHRVHHKFTDTHADPHNSRRGFFFAHMGWLMCKKHPDVTSKGKQIDMTDIEQDPVVMFQKKYY-FFVMPICCFVLPMLFPYYMMGSSLRVCFFSCSMLRYAISLHGTWLVNSAAHFYGMKPYDVNVSAVNTKVVSTITFGEGWHNYHHVFPWDYKAAELGTYNYNWTTAFIDMMAKIGQAYDLKSVSQEMVYKRVLRTGDGSHIAALLDANNNTTaaptnelvmhlDHDKEDNAIWGWDDKDISEEDRKGANIVN----
>A0A0M3QXP7	403	0.462	1.056E-121	6	353	358	103	458	467
------VAAEATKTKATLEPFKTEIVWHNILLFIILHSSALYGLYLIFAENAYLEIIPVYATTFLGGLGITAGVHRLWSHKAYKAKLPLRIFLMLCQSLAFQNSIWEWTRDHRVHHKFTDTHADPHNSRRGFFFAHMGWLLCKKHPDVRSKGKQIDMTDIEQDPVVMFQKKYFFV-VMPICCFVLPMMFPYFLMGTSLRVCFFTCSMLRYALSLHGTWLVNSAAHFYGMKPYDVHISSVNTKLISTIAFGEGWHNYHHVFPWDYKAAELGDYKHNWTTAFIDLMAKIGQAYDLKSVSQEMVYKRVRRTGDGSHIASLLDANNNNSEptselvmhlDHEKEENVWGWDDKDITEEDRKLATIVN----
>A0A482WXZ8	402	0.463	1.446E-121	3	355	358	6	344	347
---QLFEEDDAPEPivHKEPEiKHKVKIFWRNVFTLTYFHIASVYGVYLALTNTKWQTFAFVAFLYVITKIGITAGVHRLWTHRAYKANFPLRALLMFFFTLSFEGKVWVWARDHRVHHKYQETDADPYNAARGFWFAHMTWLLQNKHPEVIRKGKGIDISDLEADPLVMFQKKYYWPLVY-VICLFMPTAVPWYFWGEDLITAWHVAVCLRYVISYHGTWLVNSVAHMYGNRPYETAIFARENAPVSLITLGEGWHNYHHAFPWDYKASELGFYTFNMTTAFIDFFAKIGWAYDLKTVPHHVIKARALRAGDGTYK----------------EPEVWGWNDKDVNPEDRRNATVINAK--
>A0A834HYX8	402	0.471	1.446E-121	6	355	358	25	351	354
------VCSKTVANEAELEPRTYDIVWRNVIAFAILHLVALYGVYLAITSAKLLTTLYAIVLYQMGAFGITAGAHRLWSHKAYKAKWPLKLILVLCQTLAHQNSVIEWSRDHRVHHKYQETDADPHNAKRGFFFSHMGWLLCKKHDDVKLKGKGIDMSDLYAEPLLRLQHKYFGI-LMPIGCFVLPTIWPIIFWGETLGNAYCL-NIARYVLTLHATWLVNSAAHMWGSKPYDKYINPTENLFVSLFAIGEGWHNYHHTFPWDYKTAEYG--RLNWTMVVINLFSRIGWAYDLKTVSKEMIEKRVKRTGDGS-----------------HE--IWGWGDKDQSKEDYEEAIIINKK--
>UPI00187D82F7	402	0.491	1.446E-121	4	355	358	24	353	356
----GLVKDNTPLTRSNPRQY--QLVWRNIAAFSFLHLSAIYGSYLLFTSARVYTIVFAMVLYCISVLGITAGAHRLWAHRSYKAKLPLRVLLTVFNTIAFQDCAIHWARDHRVHHKFSETDADPHNAKRGFFFSHVGWLLCKKHPDVIEKGKSLDISDLLADPVLVFQRKHYMI-LMPLACFILPTLAPIYIWNETFLNAFFVATMFRWTIILNVTWLVNSAAHKWGDKPYDVSINPVETATVALFAFGEGWHNYHHVFPWDYKTAELGNYRANYTTAFIDFFAKIGWAYELKTVSDAIIKRRVERTGDGSH-------------------ATWGWGDKDQDRNEVKYATITHRK--
>A0A3B0JJJ7	402	0.474	1.446E-121	4	355	358	41	371	374
----DVETADTFQF-KKAESRQLQWVWRNILLFAYVHFAALYGGYLMLTQAKAATVLFAAALYVCGMLGITGGAHRLWAHRSYKAKWPLRLILITFNTIAFQDAAYHWARDHRVHHKFSETDADPHNATRGFFFSHVGWLLCKKHPDVVAKGKGLDLSDLRADRILMFQRKHYYV-LMPLACLILPTVIPFFFWNESLLCSWFVATMFRWCLQLNMTWLVNSAAHKFGGRPYDKTINPSQNAAVSAVTFGEGWHNYHHVFPWDYKTAEWGNYNLNMTTAFIDMFAKIGWAYDLKSVAPDTVERRVKRTGDGT-----------------HE--LWGWGDKDLTAEDAKDVLFLDKK--
>UPI001CA87E7C	402	0.498	1.446E-121	16	354	358	41	382	385
----------------KPK-YKWHIVWRNVIAFAYIHAAAVYGLYLALTTAKFASFVTAIGIGILSGVGVTAGAHRLWAHKAYKAKWQMRVILVFLQTVAFQNHIYEWVRDHRVHHKFTDSDADPHNANRGFFFSHIGWLMLRKHPDVFSKGVKVDMSDIEKDPLIVWQRRLY-IILMPICCFLIPTWLPCYLYGEKPIVAWYL-TLLRYALTLNGTWLVNSAAHIWGTKPYDNTISPTDSLRIGVLAFGEGWHNYHHVFPYDYKAAELGNYRANLTTGFIDFFAWIGWAYDLKTVTVETINKRSARSGDGTRmqvPTGKESPIENDDHHHHghsHDNCVWGWDDKDMDEEDKKDVQIYNK---
>A0A226EPV1	402	0.481	1.446E-121	23	357	358	51	394	396
-----------------------EIVWRNVGLFAYLHIAAAAGLYFLLSgQVGWRTLVWTFIWHLFGAFGITAGAHRLWAHKSYKAKAPLRALLAFMQTVSFQNSIHEWARDHRVHHKYSETHADPHNAKRGFFFAHMGWLMARKHVMVKEKGKAIDMSDLEADPIIMFQKKYYTP-LVLLISFVIPAVVPWYFWGENFIVSWCFAAQFRYCVNLHSTWLVNSAAHMIGNRPYDVNISPSEVKSVAFFAFGEGWHNYHHTYPFDYKTAEMGNYDLNFTLAFIDFFAWIGWAYDLKTVSHKVIEERIKRTGDGSHPLshghHHHHHNHNDGEDHHVEGsgdgvGPWGWGDKDIPIEDIEVTETLHPLKD
>A0A8J6LHY6	402	0.498	1.980E-121	6	351	358	345	684	692
------TATKTLLKEEPAANFtVDDILWKKVFYFFYLHVSAFYGLYLLTTTASWKTTIWSYFLLLCCVEGITVGTHRLWSHRAFKAKLPLRILLAFFQTLTFQKDVYDWVRDHRVHHKYADTNADPHNATRGFFFSHMGWMMIKKHKEVIEKGKALDMSDLEADPVVMIQRKYYWKVWAPLVTFLIPSIIPWYFWNEKYSVCWHACNMLRVCISLHGASSVNSAAHKWGTKPYDKNMRAVETTTVSLISLGEGFHNYHHTFPWDYKAAELGSYDLNWNTAFIDFMAKIGWAYDLKTATKEMVEKRAGRTGDGSR-------GEVVEGHGYGEVNVWGWGDKDMDREDMDMAKI------
>UPI0007671D60	402	0.458	2.712E-121	12	351	358	25	342	351
------------QPS--KTKYEIRIVWRNVIYFLLFHLGALYGLYLVFTSAKLLTTIFAYWLYRVGATGVTAGAHRLWTHRAYKAKWPLQLLLMVMDTIAFQDSVIHWARDHRVHHKYSETNADPHNAKRGFFFSHIGWLLCRKHPDLIEKGNGIDISDLKSNPILAFQKKYY-IILMPLLCFVMPTVVPVVCWGETWTNAYFVSGILRFVFTLNVTWLVNSAAHLYGNKPYDRSINPSENKIVSLLAVGEGWHNYHHVFPWDYKTSELGGYKLNTTTAFIDFWAKLGLAYDLKVVPKKVIQKRVENTGDGS-----------------HE--LWGWGDKDQTQEDKEQTVV------
>A0A6P8JZI5	401	0.483	3.713E-121	2	354	358	24	358	361
--AQTVdgdLTTDrfQLKRAEKRR---LPLVWRNIILFALVHLAALYGLHSIFTRAKLATTLFAAVLYIIGMLGVTAGAHRLWAHRTYKAKWPLRLLLVIFNTIAFQDAVYHWARDHRVHHKFSETDADPHNATRGFFFSHVGWLLCKKHPDIKEKGRGLDLSDLRADPIMMFQRKHYYI-LMPLACFVLPTVIPMVYWNETLASSWFVATMFRWCFQLNMTWLVNSAAHKFGNRPYDKSMNPTQNAYVSAFTFGEGWHNYHHAFPWDYKTAEWGRYSLNITTAFIDLFAKIGWAYDLKTVAPDVIQRRVLRTGDGS-----------------HE--LWGWGDKDLTAEDARNVLLVDK---
>UPI00187DAD36	401	0.500	3.713E-121	24	355	358	54	365	372
------------------------LVWRNIIAFTYVHIAALYGAWLMLTAAKFYTVLFAVLLYVISGLGITAGAHRLWAHRSYKAKLPLRIILIVFNTIAFQDCALHWARDHRVHHKFSETDADPHNATRGFFFSHIGWLLCKKHPDVIEKGKGLDISDLLSDPVLMVQRKYY-MLLMPLACFVLPTIVPIYYWNESFVNSFFVATMFRWTFILNATWLVNSAAHKWGDRPYDININPSQNPAVAAFAFGEGWHNYHHVFPWDYKTAELGNYNANMTTAFIDLFAKIGWAYDLKSVSEEIIKRRVERTGDGTHP-------------------TWGWGDSDQDQIEIDHAMITHQQ--
>A0A1B6F550	401	0.516	3.713E-121	21	351	358	62	371	373
---------------------KYTIVWRNVTLFALLHLAALYGFYLIFTSAKLLTTLYAIFLYKCGGLGITAGAHRLWAHKSYKAKTPLKIILLIFNTLAFQDAVLIWARDHRVHHKYSETNADPHNAKNGFFFSHVGWLLCKKHEDVKTKGKNIDLSDLENDKLLTFQKKYY-LILMPLICFILPTIVPYYYWNETFINSLFVATFLRYAFTLNITWLVNSAAHIWGHKPYDKNINPVENISVAIFALGEGWHNYHHTFPWDYKTAEL-KYYFNFTTVFINFFAKIGWAYDLKTVSKEMIEMRVKRTGDGSHP-------------------VWGWGDKDQPKDEISKATI------
>B4JRQ2	401	0.483	3.713E-121	4	345	358	48	368	382
----GGLTMDITQfKNAEKRKLKW--VWRNIVLFAYVHVAALYGGYLLVTQAKWATIVFSMFLYSAGMIGITGGAHRLWAHRSYKAKWPLRVILVAFNSIAFQDAAYHWARDHRVHHKFSETDADPHNATRGFFFSHVGWLLCKKHPDVVAKGKSLDLSDLRADRVLMFQKKHYFV-LMPLACFILPTCIPMLCWNESLLCSVLVPTIFRWCLQLNMTWLVNSAAHKFGGRPYDKNINPSQSPYVSLFTLGEGWHNYHHVFPWDYKTAEWGNYSLNMTTAFIDLFAKIGWAYDLKSVVPETVERRVRRTGDGS-----------------HE--LWGWGDKDLTPED------------
>A0A6P7FU30	401	0.504	3.713E-121	8	355	358	38	390	392
--------TQTTQakPAKKEKSDGSEIVWLNVMVFILLHSAALYGLWLMLSlQTSWKTFVFSAIYLSFASTGVTGGAHRLWAHRAYKAKLPFRIWLMLGQTAALQNDIYEWVRDHRVHHKFTDTNADPHNSTRGFFFCHVGWLMMKKHEDVKVKGKTIDMSDVAADPVVRWQRKYYIP-LVTLLTFLLPTYVPYYFWKEDFMMSFFV-CIFRFVLQLNGTWCVNSAAHLWGYKPYDGSINPVENRFVSAIGFGEGWHNYHHTFPWDYKAAELGNYKMNYTTALLDFMAHIGQAYDLKTVSAEMIRKRAHRTGDGTWKDGKIDINagveKNLDKNQFYDDCVWGWDDKDMTEDVRKDANIKNKQ--
>A0A6P4HYK5	401	0.472	3.713E-121	14	354	358	50	397	405
--------------AEKP--YEMEIVWRNVGLFVVLHSMALYGLYLIFAESAYLELLPVYFSMFIGGLGITAGVHRLWSHKAYKAKLPLRIFLMLCQSLAFQNSIWEWTRDHRVHHKFTDTHADPHNSRRGFFFAHMGWLMCKKHPDVTSKGKQISMEDIEQDPVVMFQKKMYFV-VMPICCFVLPMIFPYYVMGSSLRVCFFTCSMLRFCLSLHFTWLVNSAAHFYGMKPYDVNVSAMNNKLVSTLTIGEGWHNYHHVFPWDYKAAELGTYSFNWTTAFIDVMAKIGQAYDLKSVSQEMVYKRVLRTGDGSHIAALLDannnNAIPTSelvahlDHELEEHAIWGWDDKDISEEDRKGANVVNK---
>A0A059TBF8	401	0.478	5.084E-121	9	353	358	22	343	349
---------DAPTPAPEAEKRKLQIVWRNVTLFVFLHIGALYGGYLFFTRAMWITKIFTVFLYICSGLGITAGAHRLWAHKSYKARLPLRILLTMFNTLAFQDSVLDWARDHRMHHKYSETDADPHNATRGFFFSHVGWLLVRKHPQIKAKGHTIDMSDLLADPVLRFQKKYYLT-LMPLFCFILPSYIP-TLWGESLWNAYFVCAIFRYCYVLNVTWLVNSAAHKWGDKPYDKNINPVETKPVSLVVFGEGFHNYHHTFPWDYKTAELGGYTLNLSKLFIDTMSKIGWAYDLKSVSPDIVEKRVKRTGDGS----------------HH---VWGW--DDAPAEQKVAATIVN----
>Q95NQ5	401	0.470	5.084E-121	14	356	358	30	349	351
--------------AEKRQT---QIVWRNVAIFTYLHLGFLYGAYLMLTTVMWKTRLFCLILYVCSGLGITAGAHRLWAHKSYKAKLPLRIILTLFNTLAFQDAVVDWARDHRMHHKYSETDADPHNATRGFFFSHVGWLLVRKHPQIKAKGHTIDMSDLRADPVLRFQKKYY-MYLMPLICFIMPSVVP-ALWGETVWNGYFTCAVFRYVAVLNGTWLVNSWAHLWGDKPYDRHINPVETKVVSVAAIGEGFHNYHHTFPWDYKAAELGNYTFNITKFFIDTMATIGWAYDLKTVSTDVIQKRITRTGDGSHP-------------------VWGWGDKNIPEEDKKVTTVINpEKE-
>A0A1A9Y8Z7	401	0.470	5.084E-121	11	355	358	59	415	418
-----------TREKEHlKKPYKVEIVWRNVIAFIILHTGAFYGLYLVFAELAILEFLFGYFLTFLGGIGITGGAHRLWAHRSYKAKLPLRIILMVFDTLAFQDSIYVWARDHRVHHKFTDTNADPYSSRRGFFFSHMGWLMCRKHPDVVEKGKLIDLSDLEADPVIRFQRKYF-VMLMPLFCFVLPAIIPYLAWGAPLMRSFFICSVLRYTISLHGTWTVNSIAHIYGTKPYDKNISPVESKLVSIVALGEGWHNYHHIFPWDYKAAELGRY-PNVTVTILNLLAKIGQAYDMKTVSREMILRRTKRTGDGSYPFvlkdlnnnepettNVPADMLSQLDHEKEKVFIWGWDDKDISEDDRNLVHILDKK--
>A0A1J1HJL8	401	0.483	5.084E-121	6	348	358	47	401	1330
------TVTERDFPADLPGPeYKMELVWRNIIIFILLHIGAVYGYY--TPKRSWNTIIFTLLYGFSGGFGITAGSHRLFAHKAYKANKALKVLLLYFQTIAFQNSVYEWARDHRVHHKFTDTNADPHNSRRGFFFSHIGWLLCKKHPDVKKFGAKVDMSDLEADPLIMFQHKHF-LRLMVVISIIIPTLIPWLCFGETFRASFFLGSVYRYIVSLHITWLINSAAHMYGMKPFDKNISPADSRLVGFLAFGEGFHNFHHVFPWDYKTSELGTYYFNFTTGFLDFFARIGWATELKTVSDELIRKRILRTGDGSHKYSKIKSNqermmayikdrttdENGNHVHHEEDAIWGWDDQALPEEDKKY---------
>A0A834ISA2	400	0.461	6.962E-121	7	355	358	22	348	351
-------TVPSTQEN-KSQQRKIEVVWTNVTIYIFLLLTALCGLVLTFTSARLYTTIYAVILYHLSCLGITAGAHRLWSHRSYKVKWPLKIILVICNTLAHENSIIVWARDHRVHHKYSDTDADPHNAKRGFFFSHVGWLLCKKHPEVKSKGKLLDISDLYTDPIVYFQHKYYMI-LMPLICFILPTYFPMVLWNETLRNSFCL-NILRYVCSLNAAWSINSLAHMWGNKPYDKSIVPVENKIVSIIALGEGWHNYHHAFPWDYKTSELGKYSTNFSTLVIDGFAKIGWAYDLKTVSAEMVQKRVQRTGDGSH-------------------NIWGWGDKDQPKEDYEKVKIIHRK--
>A0A834M3J2	400	0.501	6.962E-121	10	354	358	40	389	393
----------TSTPNNKQQqnnEYKLQIVWRNVLIFVLLHAICVYGFALVFTGFyNWKTLVFTYIYTVFGGFGITAGAHRLWAHRTYKANLPLRIFLMFAQCAALQNDIHEWVRDHRVHHKFTDTNADPHNASRGFFFSHVGWLLCKKHKDVMVKGKTVDMSDVLADPVVRFQMRHYIP-LVIVWNILIPTWIPWYFFGEEFMYSFVICM-ARYTLSLNGTWLVNSAAHIWGMKPYDSTIKPTESLSVSIIAFGEGWHNYHHIFPWDYKAAELGNYRVNFTTAFLDLMARIGWATELKTASEDMIKKRVLRTGDGTW-YGLSQLKNNADDkgHHHHDhgDMLWGWGDTDMGQNDVKEILKFNR---
>U5EY18	400	0.500	6.962E-121	25	355	358	80	414	417
-------------------------VWRNIIAFIYLHTAALYGLYLAITSAKIITFLFAYVLAVFGGLGITAGAHRLWAHKSYKAKWPLRLFLMLCQTLAFQNSIYEWVRDHRVHHKFTDTNADPHNAKRGFFFSHIGWLMLRKHPDVKNKGSTIDMTDLESDAFVMFQKKYY-LIMMPIITFIIPTMTGCYVLGDSLKNSWYVVAIFRYTISLNFTWLVNSYAHIWGTKPYDKSISPTNTKLVGILAIGEGWHNYHHVFPWDYKTAEVQTYTTNWTLYFINLWAKWGLAYDLKTVSEEIIQKRVLRTGDGSHPctteNDVQQKLLDyinsaAENDEH----LWGWDDKDMTEADKLDAQILNQK--
>A0A8J6LHY6	400	0.484	6.962E-121	6	351	358	5	341	692
------TTFDSVSPTVPPPEtktYKYEIVWKKVIFFAYLHIGAVYGLYLLVTEAKWATWLWGYLIIFISTQGTGAGAHRLWCHRTYKAKLPLRILLAFYQTITFQKDIYDWCRDHRVHHKYSDTDSDPHNASRGFFYSHIGWLMIKKQEEVTSKGKKLDLSDLEADPVVMFQRKYY-WYLAPVIAFLMPAAVPWYFWNESFEVSWYVCSILRYCLTLNGTCLVNSAAHIFGTRPYDKNILPTQNLLVSYITNGEGFHNYHHAFPWDYKAAELGGYYGNWTTAFIDLMAKIGWAYDLKSASVEMVEKKAMRTGDGSWTFDTPN-----------EKAVWGWDDKNMDENDIKMAEV------
>B7SB91	400	0.465	1.305E-120	11	355	358	29	354	357
-----------PKKGKKlEEPYRLEIVWFNVLWFVLLHAGALYGVYLIFASAKIYTTLYGFLLCELSLLSITAGVHRLWAHRAYKAKWPLRLTLMVLNLLAYQNSIYEWARDHRVHHKFSETNADPVNAKRGFFFSHVGWLLCRKHPEVRAKGGRIDLSDLERDPIVMFQKRHYYK-LVPFVSFVIPTLIPMYFWGETLSNSWYVSTMFRYCLSLNLTWLVNSAAHMWGNKPYDKNINPVENLAVAIGSLGEGWHNFHHVFPWDYKTSELGNYSLNFTNAFIDLAVLLGLAYDLKTVPVSMIKTRVGRTGDGSHD-------------------VWGWGDKDLPKELADQTMIENRK--
>A0A6J1LP01	400	0.486	1.305E-120	15	355	358	52	372	375
---------------KKAEKRKLKWVWRNIILFAYVHFAALYGGFLLLTQAKWPTVVFSIFLYVAGMLGITGGAHRLWAHRSYKAKWPLRLILITFNTIAFQDAAFHWARDHRVHHKFSETDADPHNATRGFFFSHVGWLLCKKHPDVVAKGKGLDLTDLRADRILMFQLKHYFV-LMPLACFILPTVIPMVCWNESLLCSWFVSTMFRWCFQLNMTWLVNSAAHKFGGRPYDKNINPSQSPYVSAFTFGEGWHNYHHVFPWDYKTAEWGNYSLNMTTAFIDLFAKIGWAYDLKSVAPDTVERRVRRTGDGT-----------------HE--LWGWGDKDMTAEDQQRVLFMDMK--
>UPI001C8AC968	400	0.475	1.305E-120	4	356	358	47	377	379
----GALATCTVEF-KRAEKRKLELVWRNIILFGYVHLAALYGVYLMFTQAKLATTVFAAALYVCGMLGITGGAHRLWAHRSYKAKWPMRLILIVFNTIAFQDAAYHWARDHRVHHKFSETDADPHNATRGFFFSHVGWLLTKKHPDVKAKGKILDLSDLHADRILMFQKKHYYV-LMPLGCFILPTLIPMVCWNESFTCAWLVAAMFRWCFQLNMTWLVNSAAHKFGGRPYDKHMNPAENAYVATMTFGEGWHNYHHVFPWDYKTSEWGN-RLNMTARFIDLCAKIGWAYDLKSVAPDTVKRRVWRTGDGS-----------------HE--LWGWGDKDITPEDAKDVLFINKKE-
>B4M0C3	400	0.495	1.305E-120	15	355	358	58	378	381
---------------KKAEKRKLKLVWRNIMLFGYLHLAAVYGGYLMLTQAKWATVVFSFFLYTAGMIGITGGAHRLWAHRSYKAKWPLRVILVTFNTIAFQDAAFHWARDHRVHHKFSETDADPHNATRGFFFSHVGWLLCKKHPDVVAKGKSLDVTDLRADRILMFQLKHYFV-LMPLACFILPTIIPMICWNESLLCSWFVATMFRWCFQLNMTWLVNSAAHKFGGRPYDKNINPSQSPYVSAFTFGEGWHNYHHVFPWDYKTAEWGRYSLNMTTAFIDFFAKIGWAYELKSVAPETIERRVRRTGDGT-----------------HE--LWGWGDKDLTAEDAQHVLFVDKK--
>UPI000C2027D7	399	0.516	2.447E-120	15	349	358	6	336	344
---------------ENKSQYKWDIVWLNVIGIAYLHLVAIYGLYATLFHASWKTNLHAFYVALIGSLGITAGCHRYWCHKSYKAKLPLRLILLYFNSSFFQNCIYVWVRDHRVHHKFSETDADPHNSARGLFFSHMGWLMVKKHPDVLEKGKSVPMDDLKNDPIVMFQKKYYFV-LMPMFCFILPTLIPWYFWNEDLKTAFYV-TMFRYCYTINLTWCLNSFCHTIGYRPYDKNMKAVQNNLLGPLTIGEGWHNYHHVFPWDYKASEYMGYGWNLSTGFIDLMAKIGWAYDLKSVSKEMIEKRMLRTGDGSLAINGKKQIGAETKC--YESYLWGWDDVDMIPEEKKDT--------
>A0A165AH45	399	0.480	2.447E-120	8	344	358	50	379	381
--------TQEDPTGNKQPPL--QIVWRNVLVFIYLHAAAIYGFYLCFTAAKLATLAWAFSLFIYGGFGITGGAHRLWAHRCYKAKWPLRVYAAIGQTMAVQNDIYEWSRDHRVHHKFSETDADPHNARRGFFFAHVGWLLCKKHPEVIRRGKTIDMSDVLQDPIVAFQRKYYIP-LVLLLAFAMPAFVPWYFWGESFKTAFFVASIFRYVFTLNVTWLVNSAAHLWGNHPYDKGINPAENRMVAFLTSGEGWHNYHHVFPWDYKSAELGNYSMNATKAVIDFFAWIGWAYDLKTVPERIIRNRVYRTGDGSHPFALEDSEYTLDDMTANEDS---YG-EIIPEE-------------
>UPI0008752E16	398	0.479	3.351E-120	10	355	358	19	343	345
----------IPPEGVKPSDRKLELVWKNIIIFIYIHAVAVYGFYLLITSAKTATFIFDAIVAFCGTFGITAGVHRLWTHRSYTANVPLRIILTVFNTVAFQSSVIRWSRDHRVHHKFSDTDADPHNAKRGFFFSHVGWLLCRKHPDVKSKGKSVDMSDLYDDPILAFQDRYYMILVLFLF-FIFPTLTPMYLWNETFINAFCV-NIFRYIFSLHATWLINSAAHLYGHKPYDKYINPSQHLTVSLLTLGEGWHNYHHTFPWDYKTSELGKYSVNLSTAFIDFFAKIGWAYDLKTVSEDMIRKRVLRTGDGS-----------------HE--IWGWGDKDQDKEDYNDVLITHKK--
>UPI001EEB3505	398	0.439	4.588E-120	0	353	358	0	351	369
MSCQiratsgvVVENNEVYQEAEFDssdvnRKFKAEIVWKNVLYLSYFHIAGLYGFYLMLTSAKIATSLFAVFIFIASGLGVTCGAHRLWTHRAFKANLGLRIALMILNCMAFEDSVYEWARNHRVHHKYSETDADPHNSRRGFFFSHVGWLMVRKHPDVSEKGKTVDMSDLLQDPVLVFQRKYY-KYLMPLLCFGFPTVVPVWLWSETWNNAYHVAAMFRYVYLLNCVWLVNSAAHFYGPRPYDKNMEPRENVTVAVMTLGEGWHNYHHAFPWDYRSSELGYFRFNFTTRFIDFCARMGWAYDLKSAPLSMVQRRVKRTGDGTYKNPFPD-------------SVWGWGDRDMTLEDKKEVVVLH----
>A0A6J2YWE3	398	0.492	4.588E-120	20	354	358	54	389	393
--------------------WNIQIVWRNVVIFIILHTLALYSIGLVLFGFyNWKTLLFTYIYTVFSGFGITAGAHRLWAHRTYKANLPLRIFLMLAQSAALQNDIHEWSRDHRVHHKFTDTNADPHNASRGFFFSHIGWLMCKKHKDVFEKGKTVDMSDVLGDPVVQFQIKYY-ILLIIIMTLCIPTFIPWYFFGETLWMSFVICM-GRYVVSLNGTWLVNSAAHIWGNKPYERDIKPTENKSVSIIAFGEGWHNYHHIFPWDYKAAELGNYRLNFTTAFLDLMEKIGWATELKTASKSMIRRRATRTGDGSWSVtEKIeeTNMINA-KDNHHLDSIWGWGDKDMKQTEANEIRKFNR---
>UPI000B90950D	398	0.464	4.588E-120	9	349	358	73	395	407
---------EELMYANTPV----KIVWRNVAIFAYLHAFAAYGAYLWLSgQVMWQTFLWGFHYYIMSGFGITAGTHRYWAHKSYKAKMPLQIFLAYMQTIAFQNSIHEWCRDHRLHHKYTETNADPHNAKRGFFFAHMGWLMARKHEAIKIKGKGLDMSDLEADPVVMFQKKWY-LLLVLFGCFVIPTLVPWIFWGESLKVAFFFAAMFRYCATLHCTWLVNSAAHLWGPRPYDNRINPAENKTVSWWAFGEGWHNYHHVFPWDYKTAEVGVYRYNFSAAFIDFFAKIGWAYDLKTVPEHIVKARVARTGDGTH--------------EEFHGGPWGWGDNDIAVEAVEVT--------
>A0A1I8MPF5	398	0.474	6.282E-120	18	352	358	116	439	441
------------------EEYKPKIRWPDLGAQLFLHSGAVYGLYL-LFSAKLYTFAWLIITIWISGIGITAGAHRLWSHKSYNASLPLRIVLMFLFTIAGQRDAYTWALDHRIHHKFSETEADPHNAKRGFWFSHVGWLFLTPHPKVAEKRKVIDMSDLENDKVVMFQKKWYIPLFA-VISIGMPVLTPWYFWGETLWKSFWICFTLRFTLTLNAAFFVNSVAHMFGSKPYDKNISPTESPFVAFVALGEGWHNYHHVFPWDYKTGEFGSYRLNITTGFIDLCAKYGLASGRKSVSPDMVKRRAQKCGDGSR---------FLTDEFAHKDAVWGFGDKDIPKDDLQELAKM-----
>A0A1I8PJQ5	398	0.448	6.282E-120	8	353	358	111	449	450
--------TKEIQEAIEnevqAKEFKPEIKWLDLVAQLYLHLGAVYGFYL-LFSAKSQTWMWLVLAVWVSGIGITAGAHRLWSHKSYNASLPLRILLIFLFTIAGQRDAYTWALDHRIHHKFSETEADPHNAKRGFWFAHVGWLFLTPHPKVAEKRKVIDMSDLENDAVVMFQRKWFIPMFS-IISIGLPVLVPWHFWGESLWRSFWICFNLRFTATLNAAFFVNSVAHMWGSKPYDKNISPVESRLVSFMALGEGWHNYHHVFPWDYKTGEFGSYKLNITTAFIDFCAKLGLAKGLKSVSPDMVKRRAMKCGDGSR---------FLTDEYAHKDAVWGYGDRDIPKDDLQELKGMN----
>UPI001E280401	397	0.535	8.602E-120	18	312	358	28	320	340
------------------DKREWKIVWRNVILFAFLHAGGVYGAYLFFTKAMWATRLFAVFLYLCSGLGITAGAHRLWAHKSYKARLPLRILLTIFNTIAFQDSALDWARDHRMHHKYSETDADPHNATRGFFFSHIGWLLVRKHPEIKAKGPTIDMSDLKADPILRFQKRYY-LILMPLACFILPSYIP-TLWGETMWNGYFVCAIFRYVYVLNVTWLVNSAAHKWGSKPYDKNINPVETKPVSLVVLGEGFHNYHHVFPWDYKTAELGNYSLNLTKLFIDTMAKIGWAYDLKTVSPEVIEKRVKRTGDGSH---------------------------------------------
>A0A2P8ZDU1	397	0.478	8.602E-120	2	355	358	19	371	375
--ANGINGKEANGKTVSDQEVKQGFVWRNIIFFIYLHLGAVYGLYTMMAWSMLPVFVFQVFYNTLGGIGITAGAHRLWAHRSYKAKLPLRIILAFFQTLAFQNHIYEWSRDHRVHHKFTETDADPHNAKRGFFFSHVGWLLMRKHPDVFIKGKTVDMSDLERDSVVVWQRRIY-PVAMPILRFVVPTVLPMYIWDIDFWPAW-YQALSGWALSLNFTWLVNSAAHMWGFRPYDKTLNPAENKIVAALAYGEGWHNYHHTFPYDYKAAELGNYSYNLTTAFIDFFAALGWAYDLKTVPESVVKRRVARTGDGSHP--RFGSNTEGKDNHQHsENMpiIWGWGDKDMKECDMKDVTMISEK--
>UPI001EEBCB99	397	0.495	8.602E-120	13	329	358	54	367	387
-------------EAGKQPPVV--IVWRNVLVFIYLHLAALYGLYLCFTDVTWATLVWSYALFIFGGFGITGGAHRLWAHRCYKAKWPLRVIAAVGQTIALQNDIYVWSRDHRVHHKFSETDADPHNARRGFFFAHVGWLLCRKHPEVMRRGKTVDVSDLLQDPIVVYQRKFYIP-LVIIFCFAMPTLVPWYFWGESLRTSFFVASILRYVITLNATWLVNSAAHIWGTHPYDKGINPSENRFVAFITSGEGWHNYHHVFPWDYKASELGNYGTNTTRAIIDFCAWLGLAYDLKSVPEKVVYNRVRRTGDGSHPFALQDNQFRVDDDMHQ----------------------------
>A0A7J6ZA14	397	0.495	1.178E-119	9	357	358	17	348	349
---------DVPAEDEGPVKYKKtaetKLSWPMIIVYAYFHVVAVYGVYLIFASAKILTTISVVVLYELGILGITAGVHRLWSHRSYKAKWQLRLFLTILQTLSFQDPIIDWARDHRVHHKFNETDADPYNAKRGFFFSHIGWMFFHKHPEVKSKGKGIDFSDLYADPFLKFQKKYY-FYIMPIMCFILPTFLPMYLWGETFYNS-FTINILRYILTLNSTLAVNSVAHRWGTKPYDKSLNPSENLTMSLLTLGEGWHNYHHAFPWDYKTAELGKYSTNLTTAFIDLMAKIGWAYDLKSASEEMIKRRVLRTGDGS-----------------HE--LWGWGDKDQPKEEKTEAIIEHRKED
>UPI001EEAC746	397	0.500	1.178E-119	18	333	358	74	388	399
------------------KEPPLQIVWRNVLIFVYLHAAALYGFYLCFAAAKLATLSWSFALFIFGGFGITGGAHRLWAHRAYKAKWPLRVFAAIGQTISVQNDIYEWSRDHRVHHKFSETDADPHNARRGFFFAHVGWLLCKKHPEVKRRGKTVDMSDVLQDPVVIFQRKYYIP-LVLTLSFAMPALVPWYFWGESFKTAFFVASIFRYVFTLNVTWLVNSAAHIWGNHPYDKEINPAENRVVAFLTSGEGWHNYHHVFPWDYKAAELGNYNMNTTKAVIDFFAWIGWAYDLKTVPERIIRSRARRTGDGSHPFSLEDSQYTLEDMKSEEKAF------------------------
>A0A1E1XI93	396	0.496	1.613E-119	0	321	358	0	316	317
MST---VTETVTEERMAPKPYKMEIVWRNVILMGSLHLISIYGFYLIFFSVQWKTVLAAYILYTLSGIGITAGSHRLWSHRSYKAKLPYRIMMMILQTMAFQNDIYEWARDHRMHHKFSETTADPHDATRGFFFSHVGWLLVRKHPDIRNKGKAIDLSDLMADPVVRFQKKYYLP-LMVIICFVLPAVGPWYLWGESLWNAFVVCSLTRYCFTLNMTWLVNSAAHMWGNRPYDRHISPRQNLVTIVGAHGEGFHNYHHTFPYDYRTSELG-CRINTTTWFIDFFAWLGQVYDRKEVPTSVVERRMERTGDGTRGLTAGTRSY------------------------------------
>UPI001C2057BA	396	0.528	1.613E-119	12	312	358	27	323	337
------------QP--KAEKRKWEIVWRNVTLFALLHIGGVYGAYLFLTKAMWRTSLFAVVLYLCSGLGITAGAHRLWAHKSYKARLPLRLLLTLFNTIAFQDSVLDWARDHRMHHKYSETDADPHNATRGFFFSHVGWLLVRKHPEIKAKGHTIDLSDLKADPVLRFQKKYY-LYLMPLCCFILPTYIP-TLWGESVWNAYFVCAIFRYVYVLNVTWLVNSAAHLWGSKPYDKNINPVETKPVSLVVLGEGFHNYHHTFPWDYKTAELGEYSLNLSKLFIDGMAKIGWAYDLKTVSPDIIEKRVKRTGDGSH---------------------------------------------
>UPI000EFE94C9	396	0.466	1.613E-119	2	355	358	3	342	345
--SADITVCDGTTFDTRPKQPYQPIVWRNVILCSLVHLGALYGAYLAFASAKITTTIFAISLYQITAIGVTAGSHRLWSHRAYKAKWQLRLIIITLNTIAFQNSVYEWARDHRLHHKYTDTNADPHNSNRGLFFSHVGWLLCRKHPDVVEKGRTIDTSDLLADPIVAYQKKYF-WFLITWACFIVPTLIPVYCWGETWSNSWYVAVLLRYALTLNGIWLINSAAHAWGGKPYDRYINPTENLAVAVMSVGEGWHNYHHVFPWDYKAAELGNYKFNFTTAFIDLFAKIGWAYDLKTASTELVRKRTSRTG----VIESPDNSVPL---------PWGWDDKDCPQSDRMEVTIVNRK--
>A0A1B6CBB8	396	0.482	1.613E-119	10	355	358	17	347	350
----------QLETAEKiaPVKHIPKIYWRNVFSLCYFHIAGLYGLYLTFTEAKWQTLAFVAAMYLMTKIGITAGVHRLWTHRSYKANFPLRALLMFFFTLSFEGKVYVWARDHRVHHKYQETEADPYNARRGLWFSHMGWLMQSKNPLVIEKGKGIDLSDLTSDKLVMFQKNYYWLLVY-VICFFLPTYIPMHYWGESLITAWHVAVCLRYAISFNATWLVNSVAHKYGNRPYDINFFASENPTVSIITLGEGWHNYHHTFPWDYKTSELGNYGFNLTTAFIDFFAKIGWAYDLKTVPPALIRKRALRTGDGS----------------HQPQDSWGWNDKDLPSDEREEALIINKK--
>UPI000596A99C	396	0.473	1.613E-119	3	345	358	98	432	441
---QSATTAKEVLTASAPSdeiEYNPQIRWPDLIAQAFLHGGALYGIYL-LFQAQFYTLLWVVALIWCSGIGITAGAHRLWSHKSYTASMPLRILLVFLFTIAGQRDAYTWALDHRIHHKFSETDADPHNAQRGFFFSHVGWLFLTPHPKVIEKRKVIDMSDLQNDSVVMFQHKFYIPLFA-IISIAMPVLVPWYYWNESLWISFWVNFNMRFTSTLNAAFFVNSVAHMWGKKPYDKSISPVESPLVSFLALGEGWHNYHHVFPWDYKTGEFGSYKLNVTTAFIDFCAKIGWATGRKSVSPDMIKRRAAKCGDGTR---------FLTDEYAHKDQVWGYGDRDIQKED------------
>A0A8J6HVP8	396	0.491	1.613E-119	16	351	358	18	341	701
----------------ESKRYKYEIVWIKVIFFAYLHVGAVYGLYLLVTEAKWPTWLWWFALLWISSQGTGAGAHRLWCHRTYKAKLPLRILLAFYQTITFQKDIYDWCRDHRIHHKYSDTDSDPHNASRGFFYSHIGWLLIKKQEEVTSKGKKLDLSDLEADPVVMFQRKYY-WYLAPVIAFLMPAAVPWYFWNERFEVSWYVCNMFRYFLTLHATCLVNSAAHIFGTRPYDKNILPTQNLFVSLISNGEGFHNYHHAFPWDYKAAELGSYFGNWSTAFIDLMAKIGWAYDLKSVSATMVAKRAMRAGDGSWKFDTRN-----------EKAVWGWDDKNMDKSDIKMAEV------
>A0A8J6HVP8	396	0.467	2.208E-119	0	356	358	350	696	701
MAPNSTTFDSVSPTVPSPETKrsKIEIVWKKVIFFAYLHIGAIYGLYLLVTEAKWATWLWWYVIMLVSTQGTGAGVHRLWCHRTYKAKLPLRILLAFYQTITFQKDIYDWCRDHRVHHKYSDTDSDPHNASRGFFYSHMGWLMCKKQEEVTSKGKKLDLSDLEADPVVMFQRKYY-WYLAPVIAFLMPATVPWYFWNERFEVSWYVCNMLRYFLTLHGTCLVNSAAHIFGTRPYDKNILPTQNLWVSYITNGEGFHNYHHAFPWDYKAAELGSYYGNWSTAFIDLMAKIGWAYDLKSVSAKMVAKRALRTGDGSWKFDTAN-----------DKAVWGWDDKNMDENDIKMAEVTYRGE-
>UPI000718CF6F	396	0.491	3.023E-119	17	356	358	9	341	342
-----------------KQSYKWDISWFMVIFLSYFHICCLYGIYLSFTTLRLYTTIFAIINVPITLLGVTAGTHRLWAHKSYKAKWPLRVFLMILQSTSFQRPIYLWVRNHRIHHKYTDTDADPHNSKRGFFFSHIGWLMLKKHPDVIKKGATIDMSDLDKDPVVMWQLKHA-TIVLTLACFVIPTLIPVFFWGEGLMNAW-YATTSKFIFTINITSLVNSYAHMWGTKPYDNTISPTEVPAISFLTGGEGWHNYHHVFPWDYKTSELGNYKLNLTTAFIDGFAKLGWXYDLKTVSXEMIEKRACRTGDGT-SYQHVDDQ----HEHKYKNSVWGWDDPDITTEDILDTRILNKAE-
>A0A6G0U7S7	396	0.467	3.023E-119	7	355	358	12	344	347
-------TTLETPPIEK-QPYQ-PIVWRNVILCSLIHLGALYGVYLAFTSAKITTTIFAIGLYQISAIGITAGAHRLWSHRAYKAKWQLRLIIITLNTIAFQNSVYEWARDHRLHHKYCDTNADPHNSNRGLFFSHVGWLLCRKHPDVIEKGRTIDTSDLLADPIVTFQKKYF-WFLITWACFIIPTLIPVYCWGETWSNSWYVAVLLRYTLTLNAIWLVNSAAHAWGGKPYDRFINASENLVASILSVGEGWHNYHHVFPWDYKTAELGNYHFNYTTAFIHLFAKIGWAYDLKTTSTELVRKRASRTG-------------LVDSDGDPVPLPWGWDDKDCPQSDRMEATIVNRK--
>A0A6J1WLP4	396	0.485	3.023E-119	18	353	358	30	343	349
------------------DKRKWDIVWRNVIIFLLLHTGAVYGAYLLCGQIKFSTVIFTAFMIVYSGLGITAGAHRLWAHKSYKARLPLRIILTIANTIAFQDSVLDWARDHRVHHKFSETDADPHNATRGFFFSHIGWLLVRKHPQIKEKGRIIEMDDLWRDPVLKFQKKYY-KFLMPFACFILPTYIP-TLWGESVWNAFFVCAVFRYIYTLNVTWLVNSAAHKWGSKPYDKNINPVETSPVSFLVLGEGYHNYHHTFPWDYKTGELGN-RLNFTKLFIDFMAKIGWAYDLKEIPLDVVQKRVLRTGDGSH-------------------AVWGWGDKELSCDDKKETLIIN----
>A0A6P4GCL4	396	0.498	3.023E-119	8	345	358	33	349	360
--------TDRFQHKRaEDRKLAW--VWRNITLFAFVHLAALYGIYLIITKAKLATTLFAAFLYIIGMLGVTAGAHRLWAHRTYKAKWPMRLILIIFNTIAFQDAAYHWARDHRVHHKFSETDADPHNATRGFFFSHVGWLLCKKHPDVKEKGKSLDLSDLRADPILMFQRKHY-FMLMPLACFVMPTVIPMVCWEESLACSWFVATMFRWCFQLNMTWLVNSAAHKFGGRPYDKSMNPVQNAYVSAFTFGEGWHNYHHAFPWDYKTSEWGHYSLNVTTAFIDMFAKIGWAYDLKSVSPETIKRRVLRTGDGS-----------------HE--LWGWGDKDLKTED------------
>A0A6J2T0X3	396	0.463	3.023E-119	12	353	358	85	416	417
------------QQEEAEEEYIPQIRWPDLGAQSFLHAGALYGIYL-LFYAKLYTFLWVAVTILVSGIGITAGAHRLWSHKSYTASLPLRVLLAFAFSIAGQRDAYTWALDHRIHHKFSETDADPHNAKRGFFFAHVGWLFLTPHPKVIAKRKVIDMSDLEADPVVMFQRKYYIPLFA-LCSIVLPVMVPWYFWQESLWMSFWINFNMRFCWTLNVAFFVNSVAHMWGRKPYDKNIMPVEAPLVSLVALGEGWHNYHHVFPWDYKTGEFGSYTLNITTGFIDFCARIGLASGRKFVSPDMIKRRAAKCGDGSR---------FLSDDYAHKDQVWGFGDRDLPREDLaELAKMQN----
>UPI001E1BB893	396	0.483	3.023E-119	23	347	358	113	432	436
-----------------------QIVWRNVLIFIYLHVAALYGFYLCFTAAKLPTLVWAFALFVFGGFGITGGAHRLWAHRCYKAKLPLRVFAAVGQTLALQNDIYEWSRDHRVHHKFSETDADPHNARRGFFFAHVGWLLCKKHPEVIRRGKTVDVSDLLQDPVVFYQRKFYIP-LVLIFCFAMPTVVPWYYWGESLTTAFFVASIFRYVITLNVTWLVNSAAHMWGNHPYDKGINPAENRFVAFITSGEGWHNYHHVFPWDYKASELGKYSTNTTKAIIDFFAWLGLAYDLKSVPESIIRSRVQRTGDGTHPFTLEDSPYVFDDMKFEETQFC----EIIPKENRD----------
>UPI00083BC57E	395	0.491	4.140E-119	14	357	358	28	349	350
--------------NAKLPPREYKLVWRNIILYIYLHVSALYGLYAIFASANWRTALFGLALVNLGNLGITAGVHRLWAHRSYKAKFPLRAFLVFLQTLAFQGSVIEWARDHRVHHKYSETDADPHNAKRGLFYSHVGWLLTKKHPEVFAKGKGIDYSDLTEDSLLKFQHKHY-VYLMVFTSFFLPTFLPCYLWGETFLNAFFI-NMLRYCCGLNITWLVNSAAHFFGDKPYDRFINPVENKHVSFLALGEGWHNYHHTFPWDYKTSEYG-YRLNPTAIFINCMAYIGQAYDLKSVSTEMIKKRVKRTGDGT-----------------HE--LWGWGDKDQSSDEQTEAVISHKRRD
>UPI0012D42274	395	0.470	4.140E-119	15	353	358	33	375	378
---------------RNRKPYfqfkSDDIVWRNVVIMSSLHLFAIYGAYLlITRQASIFTFILSYAYGTIGGMGITCGAHRLWAHRAYQANYKLRLLLCIANLIAFQNSIYEWVRDHRVHHKFTDTDADPHNARRGLFFSHVGWLLCKKHPDVKRKGATIDMSDLERDPIVMFQKKYY-VYLMPIFCFIIPTLLPMFILNETCWNSWFVAASLRYVLTLNATWLVNSVAHKWGTKPIDRTIPPTNNTFVAVAAFGEGFHNYHHVFPWDYKAAELGNYSMNFSTAFIDFFAKIGWAYDLKTASKENIEKRSARTGDGSRLRQILWPNIQNTDTKVDSNLIWGWDDADMDEEEKKCVTIIN----
>UPI000C75B608	395	0.456	5.668E-119	7	354	358	20	346	349
-------TKDIPPEVVETSDRKLELVWKNVIIFTCFHIVAVYGLYLMFTSAKIATSIFAVIMYQLGGLGITAGVHRLWSHRAYKANVPLRIILTIFNSIVYENSIIEWARDHRVHHKFSETDADPHNAKRGFFFAHVGWLLCRKHPEIKNKGKDIDISDLYEDSIIVFQDRYYMI-VMPLACFIIPTLAPMYFWNETFVNAFCV-NIFRYVFTLNATWLVNSAAHLYGQKPYDKYIYPSEHATVSFFALGEGWHNFHHTFPWDYKSSELGKYNANFSTAFINFFAKIGWATDLKTVSDDMVKKRVLRTGDGSH-------------------GIWGWGDKDQPKEDYNDALITHK---
>UPI00148BA1FD	394	0.451	7.761E-119	12	353	358	84	415	416
------------QEQDKEEEYNPQIRWPDLCAQTFLHAGALYGIYL-LFYAKLYTFLWAAVCIWVSGIGITAGAHRLWSHKSYNASLPLRILLAFMFTIAGQRDAYTWALDHRIHHKFSETDADPHNVNRGFFFAHVGWLFLTPHPKVIEKRKIIDMSDLEADAVVMFQRKYYIPLFA-LCSIILPVVVPWYFWQEDLWMSFWINFNMRFTWTLNVAFFVNSVAHMWGNKPYDKKISSVEVPLVSLLAMGEGWHNYHHVFPWDYKTGEFGNYTLNVTTAFIDFCARIGLASGRKSVSPDMVKRRADKCGDGTR---------FLSDEYAHKNQVWGFGDCDLPRDDIvELAKMQN----
>UPI0008F9AD26	394	0.459	1.063E-118	9	356	358	46	376	377
---------EQTVDHSKQEAYRVRIVWKNVIFCSILHLKAIYGIYLIFTSAKIQTIVWGFLMYQAGILGITAGAHRLWSHGAYKAKWPLKLILIILNSSAFQNSVFEWVRDHRAHHKFSDTDGDPHNSQRGFFFSHVGWLLCRKHPDVMQKGSRIDIKDLEDDSLVQFQKRHFLK-MVTLFCFIIPTVVPVYCWEETWKNAWYVA-IVRYAFVLNIIWLVNSGAHRWGQRPYDKFIKATENAGLSFLSLGEGWHNYHHVFPWDYRTAELGKFQTNPTTAFIDFFAKIGWAYDLKTVPLSLIRKRANRTG--TRK-------------NNHEGEVWGWDDEDMSKKDKDHAIILLKKE-
>B3M2R4	394	0.457	1.063E-118	16	354	358	49	365	384
----------------DDRKLVW--VWRNIILFAMVHLAALYGGYLIFAKAKFYTTIFAAVLYSCGMLGVTVGAHRLWSHRSYKAKWPMRLILTIFNTIAFQDSIYHWVRDHRMHHKYSETDADPHNTSRGFFYSHIGWLLCKKHPEVTLKGKGLNMSDLRKDPLVMFQHKHYYT-LMPLSCFILPTVLPMLCWNESLECSLFVATLFRWCLQLNMTWLVNSAAHKYGGRPYDTTMNPSQNAYVSVMTFGEGWHNFHHVFPWDYRTSELGNFTMGLGTIFIDFCGTLGWAYDRKSVTPDMIQKRSKRTGDGSH-------------------ALWGWGDKDMTPEERKYVIVHKR---
>A0A821RY61	394	0.532	1.455E-118	18	312	358	28	320	339
------------------EQRKWQVVWRNVILFALLHIGGVYGAYLFLFKAMWATRTFAVFLYICSGLGITAGAHRLWAHKSYKARLPLRILLTVFNTIAFQDSALDWARDHRMHHKYSETDADPHNATRGFFFSHVGWLLVRKHPEIKAKGNTIDMSDLKADPILRFQKKHYMI-LMPIACFLMPTYVP-TLWGETLWNAYFVCSIFRYVYVLNVTWLVNSAAHKWGSKPYDKNINPVETKPVSLVVLGEGFHNYHHVFPWDYKTAELGNYSLNITKLFIDTMAKIGWAYDLKTVSTEVIEKRVKRTGDGSH---------------------------------------------
>A0A0A9WGL8	394	0.482	1.455E-118	18	355	358	41	368	372
------------------QPYKWIPVWRTLLVFAYIHAVFPYGVYLFFTRVKWATHIFVWVSIYIGGLGITAGAHRLWAHKSYRARAPLRIILALFNASAFQRSIYDWVRDHRSHHRFTDTDADPYNSQRGFFFSHMGWLLIKKHPDVQEKGNVIDMSDLESDWVVMLQKKYYGI-IMPICMAVLPMAIPVYLWGEDPWNAWIVCCVSRWCYMLHSTWVVNSLAHIYGNKPYDKSITPAQNVYVAIIAFGEGWHNYHHAFPWDYKTSEFSSWELNWTSAFIDFFAKIGWAYNLKTANVEMIKKRVLSTGDGSH---------TLHQHLHIKGNAWGWDDLELTDEDKSMACILFPK--
>UPI00143D0F2E	394	0.448	1.455E-118	19	355	358	49	370	373
-------------------EYIPQIKWPDLIAQAFIHFGCVYGFYLCLTQAKGLTFLWAFIMIYTSGFGITAGAHRLWSHRAYKAKWPLRLLLVFLFTITGQRHVYAWALDHRVHHKYTETDSDPHNAKRGFFFAHVGWLFTTPHPNVVAKREAVDMSDLEADPIVMWQKRLYVPLFA-LLAIGLPVFVPWYFWNETLWNSFWVGFNFRFSITLNIAFFVNSVAHMWGQRPYDKNISPVENIAVSIAALGEGWHNYHHVFPWDYKTGELGDYSFNITTAFIDTFARFGWAYDLKSVSPAMIRRRANKYGDGSH--------------DVHDNQVWGYGDRDIPPEDLRELEKMETK--
>UPI0004CD874F	393	0.477	1.992E-118	18	352	358	48	366	372
------------------EIYIPKIKWLDLSVQIFIHAGCLYGIYLIFTQAKLLTSLWAFMTIYMSGFGITAGAHRLWSHRAYKAKWPLRLLLVFLFTIAGQRHVYAWALDHRVHHKYSETDADPHNAKRGFFFAHVGWLFTSPHPDVVAKRQAVDMSDLIADPIVMWQKKLYIPLFA-LLTIGLPVCVPWYFWNESLWTSFWVNFNFRFCVTLNIAFFVNSVAHIWGQRPYDKDISPAENLLVSIAALGEGWHNYHHVFPWDYKTGELGSYSYNITTGFIDAFARIGWAYDCKYVSPEMIRRRADRTGDGT---------------HTHDKNVWGYGDKDIPYDDLKELDTM-----
>UPI000C206BBA	393	0.471	2.728E-118	1	353	358	18	354	360
-SAEDAKLTQfvKPQNQEvKQNAYQWKIVWRNVFAFIYLHYAVLHGLYFVFTRNVLLTLGWNLFLAFLVSQGITAGAHRLWAHKAYKANLPLRILLAFCFTIAFQDDIHQWARDHRTHHKFCDTDADPYNAKRGFFFSHMGWLITRKHPEVKAKAKSVDMSDILADPVVRFQRKYY-LILMPICCFVMPTLVPYYFWNESFVVAWNL-SLMRYAVTLHATWLVNSAAHIYGDKPFDKNITPRENRFVSIITCGEGWHNYHHVFPWDYKASELGFQKLNVTAGIIEFFARIGWAFELKTVSEDMVRRRAKRTGDGS-----------------HEGEYWGWGDKDMSKCEQNEIVTFN----
>UPI001E1BAA4A	393	0.472	2.728E-118	9	330	358	57	376	389
---------KSPEDSVAKDPP-MQIVWRNVLVFIYLHAAALYGFYLCFTAAKPSTLAWSFFLFLFGGFGITGGAHRLWAHRCYKAKLPLRIFAAVAQTIAVQNDIYEWSRDHRVHHKFSETDADPHNARRGFFFAHVGWLLCKKHPEVIRRGKTVDVSDLLQDPVVVFQRKYYIP-LVLTLCFTMPAVVPWYYWGESFKTSFFVASIFRYVFTLNVTWLVNSAAHIWGNHPYDKGINPAENRAVAFLTSGEGWHNYHHVFPWDYKAAELGNYSMNMTTAAIEFFEWLGLAYDLKSVPDRIVRSRVHRTGDGSHPFSLDDSQFTAEDIKQEE---------------------------
>A0A8J2RQ20	393	0.480	2.728E-118	13	347	358	72	399	400
-------------NNKELQPLK--IVWRNVLIFLYLHFAALYGFYLCFTATKLATLSWSFALFIFGGFGITGGAHRLWAHRCYKANLPLRIFAALGQTLSVQNDIYVWSRDHRVHHKFSETDADPHNARRGFFFAHVGWLLCKKHPEVKRRGKTVDMSDVLQDPVVIFQRKYYIP-LVLMFSLAMPTFVPWYFWGESFKTAFFVAAIFRYVFTLNVTWLVNSAAHIWGNHPYDKAINPAENQLVAFLTSGEGWHNYHHVFPWDYKAAELGRYNMNTTKAFIDFFAWIGWAYDLKTVPERIIRSRIYRTGDGSHPFALEDSQYTSDDMKSEEEPFC----EIIPEEKLN----------
>UPI001F057C59	393	0.460	2.728E-118	15	352	358	116	443	446
---------------EEPEkEFKAKIRWPDLGAQLFLHVGGLYGFYL-LFSAKFYTFLWVVFTIWASGIGITAGAHRLWSHKSYNASLPLRILLIFLFTIAGQRDAYTWALDHRIHHKFSETEADPHNAKRGFFFAHVGWLFLTAHPKVEEKRKVIDMSDLENDGVVMFQRKWFIPLFA-ICSIALPVLVPWYFWNECLWSSFWINFNMRFTSTLNVAFFVNSVAHMWGKKPYDKNISPVESPIVSFLALGEGWHNYHHVFPWDYKTGEFGNYKLNVTTGFIDLCARLGLATGRKFVSPDMIKRRALKCGDGTR---------FLSDDYAHKDQVWGYGDKDLPQEDLQELQKM-----
>UPI00189B1EF1	392	0.504	3.735E-118	0	314	358	0	309	317
MSTVTETVTEELP---APKPYKMEIVWRNVLLMGSLHLVSLYGFYLIFFTVQWKTVLAAYILYTLSGIGITAGSHRMWSHKSYKAKLPYRIMMMIFQTMAFQNDIYEWARDHRMHHKYSETTADPHDATRGFFFSHVGWLLVRKHPDVRAKGKTIDMSDLLADPVVRFQRKHYLS-MMVLICFVLPAVLPWWLWGESLWNAFLVCSLTRYCFTLNMTWLVNSAAHMWGNRPYDKHISPRQNLVTIVGAHGEGFHNYHHTFPYDYRTSELG-CTINTTTWFIDFFAWLGQVYDRKEVPTNVVQRRMERTGDGTRSL-------------------------------------------
>A0A026W7K5	392	0.470	3.735E-118	17	356	358	44	362	364
-----------------KVEYVPRIKWLDLSAQIFIHVGCLYGLYLVLTQAKWLTVLWVFVTIYTSGFGITAGVHRLWSHKAYKAKWPLRLLLVFLFTITGQRDVYTWALDHRVHHKYSETDADPHNAKRGFFFAHVGWLFTTPHPDVVAKRKVVDMSDLEADPIVMWQKRLYIPLFA-LLAIGLPVAVPCYFWSESLWISFWISFNLRFCVTLNIAFCVNSVAHMWGQRPYDKNISPVENVAVSIAALGEGWHNYHHVFPWDYKTGELGEYSLNLTTGFIDSFARIGWVYDRKSVSPRMIHRRAHRCGDGSH--------------------VWGYGDLDILSEDLEELEMMDKHE-
>A0A0T6BI66	392	0.500	3.735E-118	9	356	358	41	364	365
---------EQIKNDEEPRKYIY--VWRNIILYIYLHISSLYALYLLFSSAKLLTVVQAFFLLQIGNLGITCGAHRLWSHKSYKAKTPLKIILVFMETLAFQNSVIEWARDHRVHHKFSETNADPHNAKRGFFFAHVGWLLTRRHPDVKSKGKTVDISDLTNDPMLRFQHKHYLP-LMIFTAFFLPTVIPMYFWGETFRNSWFL-NLLRYCLGLNITWLVNSAAHMFGGKPYDRFINPAENLSVAALALGEGWHNYHHTFPWDYKTSELGKYSSNFSTAFIDFFARIGWAYDLKAVSKEVIKKRSLRTGDGTH-------------------NVWGWKDKDMCEEDIQDA-IISKNE-
>A0A023ERD9	392	0.461	3.735E-118	10	348	358	58	387	394
----------EPKPNASSEEFRSQIRWPDFFAQLFLHLGGLIGLwYLVTLQTKLYTALWTLALVWASGLGITAGAHRLWSHKSYKAKWPLRLLLMFLFTICGQRDAYTWAHDHRVHHKYSETDADPHNAKRGFFFAHVGWVFLTPHPEVVAKRKIIDMSDLEADPIVMWQKRYYIPLFA-LLAIGIPVFIPYYYWSENFWIAFWVCFTLRFITTLNIAFFVNSVAHMFGNRPYDKNISPVENLSVAIAAMGEGWHNYHHVFPWDYKTGELGSYMFNVTTGFIDAFARLGLAYDRKSVSPQIIERRAAKYGDGTR---------FLTDEYAHKDPVWGFGDEDISKDDLED---------
>J9JVI4	392	0.452	7.002E-118	1	355	358	3	344	347
-SAEISVCDGTLPDARPiEKQPHQPIVWRNVILCSLVHLGALYGVYLAFTSAKITTTVFAICLYQITAIGITAGSHRLWSHRAYKAKWQLRVIIIILNTIAFQNSVYEWARDHRLHHKYTDTNADPHNSNRGMFFSHVGWLLCRKHPDVIEKGRTIDTSDLLADPIVAFQKKYF-WFLIIWACFIIPTLIPVYFWGETWSNSWYVAVLLRYALTLNGIWLVNSAAHKWGAKPYDRSINAAENLAATIMSAGEGWHNYHHVFPWDYRSAELGNYKFNFTTTFIDLFTKVGWAYDLKTTSPEFVYRRALRTG-----------LIESQDDSV--PLPWGWNDRDLPQSDRMEATIVNRK--
>A0A8B8F3W9	392	0.466	7.002E-118	12	355	358	33	363	366
------------QDRMDPslnEPAKVEIIWGIVLFFVAGHLSAIYGLYLVFVSTKIYTTLFALSLWILSGLGVTAGLHRLWSHKSYKAKWPLRFILMLMSTMAFENHIYEWCMDHRIHHKYTDTNSDPHNAKRGFFFSHIGWLVVRRHEDYYDKCRKIDMSDLKTDPIVMFQKLLYIPLLL-LICFIMPTMIPVYYWNESYTNAFFTSTMLRYIFTLNMTWLVNSAAHIWGNRPYDASINPSENLSVSLGALGEGWHNYHHVFPWDYKAAELGNYRANLTTAFIDFFALIGWAYDMKTVSNDMILKRAKRTGDGSHPNG---------------DGIWGWDDSNISIEDKKLTTIINKK--
>A0A0K8TPL9	392	0.469	7.002E-118	9	345	358	49	376	386
---------DQTTPAVDidETEFKPQIRWLDLIVQVYIHLGCLYG-FLLLFTAKFYTILWFFGLIITSGFGITAGAHRLWSHKSYKARVPLRILLIFLFTIAGQRDAYTWALDHRVHHKYSESDADPHNAKRGFFFSHVGWLFLTPHPKVVQKRLIIDMSDLEQDKIVMWQKKYYVPLFA-LLVIGLPVSVPWYFWNESIWYSFWINFNCRFCITLNIAFFVNSVAHMWGNKPYDRDISPVENLAVAMAALGEGWHNYHHVFPWDYKTGEFGSYMYNVTTGFIDFFAKLGWAYDRKTVSPQMVARRAAKCGDGTH---------FLSEENAHKDAFWGYGDKDIPKED------------
>A0A1D2NF30	392	0.480	7.002E-118	24	349	358	112	443	452
------------------------IVWRNVFLFVYLHVFSAYGLYLLFTgQVLWQTVIWTALIHTCGALGITAGAHRYWAHKSYKAKLPLKLLLVFMQTVSFQNSIHEWSRDHRVHHKYSETNADPHNAKRGFFFAHMGWLMCRKHPAVKEKGKQIDMSDLEAEPLIMFQKKYYTP-LVLMTSFVMPTFVAWFFLGEKFLTAWCFASQLRYCFNLHCTWLVNSAAHLWGDHPYDKAINPAENKGVAIFAFGEGWHNYHHVFPWDYKTAELGRYRYNFTAAFIDFFAWIGWAYDLKTVSDKMVRDRVRRTGDGSWRHEKESATLTevtdslASSMGMSHGGPWGWGDESIPLADSQMT--------
>A0A8B8IYK7	391	0.521	9.586E-118	7	313	358	22	324	343
-------TTPIVPPSAEKR--KWEIVWRNVILFVFLHIGGVYGAYLFLTKAMWTTRLFAVILYLCSGLGITAGAHRLWAHKSYKAKLPLRILLTIFNTIAFQDSVLDWARDHRMHHKYSETDADPHNATRGFFFSHVGWLLVRKHREIKEKGHTIDMSDLKADPVLRFQKKYY-LILMPLACFILPSIIP-TLWGESLWNGYFVCAIFRYVYVLNVTWLVNSAAHKWGSKPYDKNINPVETKSVSLVVLGEGFHNYHHTFPWDYKTAELGEYSLNLSKLFIDTMSIIGWAYDLKTVSSDVIMKRVKRTGDGSHK--------------------------------------------
>UPI0006262ADA	391	0.455	9.586E-118	7	355	358	42	369	372
-------TDEIKSRRKTETAYVPRIQWLDLIVQIFIHGGCLYGLYLILTQAKFLSALWAFVTIYTSGFGITAGAHRLWSHRAYKAKWPLRMLLVFLFTITGQRHVYAWALDHRVHHKYSETDADPHNARRGFFFAHIGWLFTTPHPEVTAKRAAVDMSDLEADPIVMWQKRLYIPLFA-LLAIGFPVAVPYYFWGESLWISFWVNFNFRFCVTLNIAFFVNSVAHMWGQKPYDKHISPVENMAVSLAALGEGWHNYHHVFPWDYKTGELGSYSSNITTGFIDAFAQLGWAYDRKFVSPVMVKRRADRSGDGSH--------------------IWGYGDRDMPREDLEELENMNDK--
>A0A8B7MI94	391	0.452	9.586E-118	8	353	358	85	422	423
--------DQKLKDAEqaEEEEYNPQIRWPDLGAQAFLHIGALYGLYQ-LFYANFYTFLWVVVTVWVSGIGITAGAHRLWSHKSYTASLPLRILLAFAFSIAGQRDAYTWALDHRIHHKFSETDADPHNAKRGFFFAHVGWLFLTPHPKVVAKRKVIDMSDLEADAVCMFQRKYYIPLFA-LCSIILPVAVPWYFWNEDLWMSFWINFNMRFTWTLNVAFFVNSVAHMYGNKPYDKNLMSSEAPIVSLLAMGEGWHNYHHVFPWDYKTGEFGNYSLNITTGFIDFCAWLGLAKGRKSVSPDMVLRRAKKCGDGTR---------FLDDDFAHKDPVWGFGDNDIPREDIaELAKMQN----
>A0A1J1I4U0	391	0.438	9.586E-118	5	356	358	46	391	982
-----LTTTEESQSKVESIEFQPQIRWPDLFAQLFIHVGSLYGLyYLVALKPKFYTYIWFVALIYASGIGITAGAHRLWSHKSFKAKWPLRVILVFLFTIAGQRDAYTWAHDHRIHHKYSETNSDPHNAKRGFFFAHIGWLFLTPHPDVVEKRKNIDMSDLQADKIVMWQKKYYIPLFA-FIAIGFPVIVPYYYWNECLWISFWTCFVCRFCTTLNIAFFVNSVAHMYGDRPYDKNISPVENIFVSIAAMGEGFHNYHHVFPWDYKTGEFgGWkgYQTNITTAFIDFFAKYGWAYERKYATDDMIARRAAKTGDGT---------YFLTHDEAHKTSIWGLDDKDIEDEDLKILRKMNDQE-
>A0A7M7LKM3	391	0.526	1.313E-117	9	322	358	22	337	346
---------ETSINNIKEQiktdyNYKVEIVWRNVVLFALLHISALYGLYLCFTSAKLATVLFTAFLYQTSVLGITAGVHRLWAHRSYKATWPLRLLLVMMNTIAFQNSVIDWARDHRMHHKYSETNADPHNAKRGFFFAHMGWLLCRKHPQLKEKGKDIDLSDLYSDPIVRFQKNYYHI-LMPLMCFVLPTIIPVYLWNETWSNAIYVPTLFRYAFVLNITWLVNSAAHLYGDKPYDRFINPVENVSVATLALGEGWHNYHHTFPWDYKTAELGDYWQNFTTGFIDFFAMIGWAYDLKTVSLDMIEKRVNRTGDPTH--DRYKSIHN-----------------------------------
>UPI00094E8B79	391	0.489	1.313E-117	22	355	358	62	405	408
----------------------MEIVWKNVAIFVVLHSVTVYGLYLlFTFQLKIATVLFAYFYTMYAAFGITAGAHRLWAHRSYTAKLPLRIFLMLAQSAALQNDIHEWARDHRVHHKFTDSDADPHNAKRGFFFSHVGWLMCKKHPDVFTKGKTVDMSDVLNDPVVRFQRKYYLP-LILLMNLTVPTYV-TYCWiGEDFWTSVIV-TFGRYVLSLNGTWLVNSAAHIWGMKPYDQNIKPTENKFVAAVAFGEGWHNYHHVFPWDYKAAELGNYKWNFTTCFLDFMAKIGWATDLKTTSEEIIRKRMLRTGDnslrltlqnqESKPLSERD--IRAHSEHQHPddgDLIWGWGDKDMDQEEINAVRRSNRK--
>A0A2R5L9U9	391	0.474	1.797E-117	2	328	358	4	330	333
--AQPTTTTTAPiKPAPKdvpEKEFRTQVVWRNVAIFAALHSMAIYGFYVSLVHAMWTTWLVAFVWGQCAGLGVTAGAHRLWSHRAYKARFPLRVVLMIFNCMACQNDLYEWTRDHRVHHKFSETHADPHNVNRGFFFAHMGWLMCKKHPDVMKKGKAVDCSDLLRDPVIRFQKKYY-VLLATFFCFYLPTIVPHHLFGESYWNAFFVSTMLRYVFSLNFTWFVNSAAHLWGQKPYDKHISPVENRFVSMVAMGEGFHNYHHTFPWDYSTSELGW-EINFTTMFIDFMSKIGLAYDLKTVPKDVVEKRKARTGD--HSYDHRSQQHQNGHVEH-----------------------------
>UPI001E68C604	391	0.501	1.797E-117	18	330	358	32	334	338
------------------EKREWKIVWRNVTLFVLLHLGGVYGAYLFLTQAMWATRIFTVMLYLASGLGITAGAHRLWAHKSYKAKLPLRILLTVFNTIAFQDSVLDWARDHRMHHKYSETDADPHNATRGFFFSHVGWLLVRKHPEIKAKGHTIDMNDLWADPVLRFQKKYY-LILMPLACFVLPTYIP-TLWGESLWNAYFVSAIFRYVYVLNVTWLVNSAAHKWGDKPYDKHINPVETKPVSLVVLGEGFHNYHHTFPWDYKTAELGHYSLNLSKLFIDTMAKIGWAYDLKTVSADVIEKRVKRTGDGTHP--EW------GHEESHE---------------------------
>A0A6J2JRN9	391	0.470	1.797E-117	13	355	358	30	350	353
-------------PSAEKRP--WKIVWRNVILFFILHVGGVYGGYLFLFKAMWRTSIFAIFLYLCSGLGITAGAHRLWAHKSYKARLPLRILLTIFNTIAFQDAVVDWARDHRMHHKYSETDADPHNATRGFFFSHIGWLLLRKHPEIKAKGHTVDVNDLHNDPILRFQKKYY-QILMPLACFIMPTYVP-TLWGETVWNSFYVCAIFRYVYVLNITWLVNSAAHMWGSKPYDKNINPVETRPVSLVVLGEGFHNYHHTFPWDYKTAELGDYSLNLSKLFIDFMAKIDWAYDLKTVSTDVIQKRAKRTGDGSHP-------------------VWGYDVGEVATEDKTDtTNLVNSK--
>A0A5E4M8B0	391	0.485	1.797E-117	18	357	358	35	358	359
------------------EPVKVDIIWGIVLFFVISHLCAIYGLYLVFASAKLQTTLFGIYVWILSGIGVTAGLHRLWSHKSYKAKWPLRFILMLMSTIAFENHIYEWCMDHRIHHKYTDTNSDPHNAKRGFFFSHIGWLVVRRHPDYYDKCQKIDMSDLKTDNIVMFQKIFYIPLLL-LLCFIIPTILPVYFWNETYCNAFFVSTMLRYIFTLNMTWLVNSAAHIWGNRPYDASINPSENLSVALGSLGEGWHNYHHVFPWDYKAAELGHYRANLTTAFIDFFALIGWAYDMKTVSNEIILKRAGRTGDGSR-FNG--------------DQIWGWDDTDLSTEDKQLTRVINKKED
>A0A2S2P3Z0	391	0.476	1.797E-117	18	357	358	45	367	368
------------------EPVKINIIWGIVLFFVVGHLSAIYGLYLAFTSTSLLTTLFGLFSWILSGLGVTAGLHRLWSHKSYKAKWPLRFILMLMSTMAFENHIYEWCMDHRIHHKYTDTNSDPHNAKRGFFFSHVGWLVVRRHPDYYDKCLKIDMSDLKKDSIVMFQKTFYVPLLL-LFCFILPTIIPVYFWNETYVNAFFT-TMLRYIFTLNMTWLVNSAAHIWGKRPYDASINPSENLSVSLGALGEGWHNYHHVFPWDYKAAELGNYRANLTTAFIDFFSLIGWAYDMKTVSNDMILKRANRTGDGSHPNG---------------DGIWGWDDSNISIEDRKLTTVINKKDD
>A0A1B0CJP4	391	0.541	1.797E-117	28	331	358	1	309	607
----------------------------NIIVFLYLHLAALYGVYLQLTAAKYLTFGIAIILGFCGGMGITAGAHRLWSHKSYKAKLPLRVLLMLFQTLAFQNHIYEWVRDHRVHHKFTDTNADPHNSRRGFFFSHMGWLMTKKHPDVKNKGCTVDMSDIEADPVVMFQKKYYGI-LMPVFCFFLPALVPYYLLGETFTNSWYIASVLRYVLSLHGTWLVNSAAHLWGMKPYDKNISPSDNIFVAIYAYGEGWHNYHHVFPWDYKTSELGIYSTNMTAAFIDFFSKLGLAYDLKTVSEDMIKKRILRTGDGSHEYSRnkreedLRKILMSDHDHFHDN--------------------------
>A0A0L0CIK6	391	0.533	1.797E-117	58	355	358	378	655	658
----------------------------------------------------------TFGLYLISGLGITAGAHRLWAHRSYKAKWPLRLILMIFNTIAFQDAAYHWSRDHRVHHKYSETDADPHNATRGFFFSHIGWLLCKKHPEVKAKGKGVDMSDLRNDKIIMFQKKYYMI-LMPLLCFLLPTIIPMYGWNESFINSWFVATMFRWCFVLNVTWLVNSAAHKFGGKPYDKYINPSENSSVAILAFGEGWHNYHHVFPWDYKTAEFGQYSMNLTTAFIDFFAKIGWAYDLKTVSADIIKKRVKRTGDGS-----------------HE--IWGWGDKDQPKEEIDAAVIINKK--
>D2A4K2	390	0.504	2.461E-117	21	353	358	1	313	321
---------------------EREIAWKKVFFFVYLHLGALYGLYLILTEASWLTCFWFYFLVQISTQGTGAGVHRLWAHRAYKATVPLRLLLTFYQTLTFQKDIYDWVRDHRVHHKYSDTEPDPHNASNGFFYSHMGWLMLKKTQCTIDKGKKLDLSDLEADPIVMFQRKYY-WYLAPVIALGMPAFVPWYFWGERFVVSWYVCSMFRYCLTLHGTCLVNSAAHIYGNRPYDKNILPTQNLLVSYITNGEGFHNYHHAFPWDYKAAELGSYYGNWSTAFIDFMARIGWAYDLKSVPLAMVEKRVKRTGDGTH-------------------NVWGWGDKDLHPDDAKMVEITH----
>UPI001C8997BD	390	0.468	2.461E-117	17	353	358	34	350	351
-----------------PKDYKLKWVWRNIILFVILHISAMYGVWLCFTEASWKTLFCFPVSIVIAIFGISGGAHRLWSHRAFKANLPLQLILLFCNTFAFQDSVYTWVRDHRVHHKFAETDADPYNAKRGWFFSHIGWLCCKKHPDVIAKGKEIDLSDLKRDSLIMFQHKYY-LILMPLICFILPTLIPMYFWGESLNVSWHVMSIFRWCLSVNIVWLVNSSAHKFGMRPYDKNIGPTNESILMWMRLGEGYHNYHHTFPWDYKASELGPYSREVITWMIDCFAKLGWAYDLKTVSDDLVRKRVQRTGDGSHP-------------------VWGWGDKDQKMDDIVGTKLTN----
>A0A146KPE5	390	0.454	2.461E-117	3	351	358	56	396	403
---QITLTNGKSQLSQNKPSYKLEIVWFNATFFFIVNALSFYGIYEYFFlRLPWTTFFYMWFLITFTGLGITAGAHRLWAHKCYKAKAPMRILLAICNLAAFQNSIYDWVRDHRVHHRFVDTDTDPHNSTRGFFFSHIGWLMVKKHPDVKRKGKLVDMSDLRSDPIVMFQHKYY-PYLMPIFAFILPAAIPIYFCGTDPWYAFRLYSLTRWSIVLHGTWCVNSVAHMFGYKPYDRSISSTQNIWVSFFVLGEGWHNYHHAFPWDYKASEF-PYYVNFTTAFIDVCARIGWAYDLKTVKQEVINRRAQLTGNRSH----ASVTLRGSSEN---NDIWGWDDDALTQEQREMASI------
>B4NGT4	390	0.456	2.461E-117	9	353	358	93	427	428
---------EATVNEEEEEEFKPQIRWPDLIAQTFLHSGALYGAYL-LFYAKFYTFLWVVVTIWVSGIGITAGAHRLWSHKSYNASLALRILLAFAFSISGQRDAYTWALDHRIHHKFSETDADPHNAKRGFFFAHVGWLFLTPHPKVAAKRDVIDMSDLEADPVVMFQRKYNVPLFA-LCSIIIPVLVPWYFWQEDLWMSFWINFNMRFTWTLNVAFFVNSVAHMYGKRPYDKNIMSREAPIVSLLAMGEGWHNYHHVFPWDYKTGEFGSYTLNVTTGFIDLCARLGLASGRKVVSPDMIKRRAAKCGDGTR---------FLSDDYAHKDQVWGFGDRDLPREDLaELAKMQN----
>A0A2P8XTS3	390	0.549	3.369E-117	61	355	358	36	310	313
-------------------------------------------------------------LYQAGGLGITAGAHRLWAHRAYKAKWPLRLILIVFNTLAFQNHVYEWARDHRVHHKFSETDADPHNATRGFFFSHVGWLLVRKHPDVIEKGRGIDMSDLEADPIVRFQKKYY-LWIMPITCFVLPTAIPVYFWGESWGNAFFVVAMFRYTFTLNMTWLVNSAAHMWGSKPYDQYINPSENLGVAVFALGEGWHNYHHVFPWDYKTAELGNYRANFTTAFIDFFSRIGWAYDLKTVPMSMVQRRVERTGDGS-----------------HE--IWGWGDKDMSKEDYDEAQVINKK--
>A0A1B6CF47	390	0.469	3.369E-117	7	349	358	14	334	338
-------TNEITVEN-KPQTYIPCLRWPDLMAQIFVHGGAIYGLYLAFIDAKFLTGIWAFCLVYTSGFGITAGAHRLWSHRAYKAKWPLRLLLVFLFTIAGQRHVYAWALDHRVHHKYSETDSDPHDARRGFWFSHVGWLVLTPHPDVIARRKAVDMSDLEDDPIVMWQKRLYIPLFA-IFCIGLPTLVPWYFWNETLWNSLFINFNLRFSITLNMAFAVNSFAHMYGSRPFDKNISPVENVFVSIGALGEGWHNYHHVFPWDYKTSELGDYTYNLSTWFIDSFARIGWAYDLKSVSSDMIRRRVERTGDGSH--------------------IWGYGDEDMDVDDKNEL--------
>UPI001CBA34AF	390	0.479	3.369E-117	15	354	358	46	363	369
---------------KRAENRRLDLVWRNIILFALEHLAALYGLYSIFTKAKLETTLFAAGLYIIGMLGVTAGAHRLWAHRTYKAKWPLRLILVIFNTVAFQDAAYHWARDHRVHHKYSDTDADPHNATRGFFFLHVGWLLCKKHPDIKEKGKGLDLSDLRADPILMFQRKHYYI-LMPLACFVLPTVIPMVYWNETLASSWFVASMFRWCFQLNMTWLVNSAAHQFGNRPYDKTMNPTQNAYVSAFTFGEGWHNYHHSFPWDYKTAE--WGXANITTAFIDMFATIGWAYDLKSVAPDMIKRRVLRTGDGS-----------------HE--LWGWGDKDMTAADARNVLFVDK---
>A0A226DE17	390	0.465	3.369E-117	18	355	358	18	365	370
------------------DEYKMELVWRNIIGMIYLHYGALIGLYLWFSgQVHWQTIIFGFVFAYSSAFGVTAGTHRLWAHKAYKANLPLRIMLAAMQTAACQNSIHEWCRDHRVHHKFSETDGDPHNAKRGFFFAHMGWLLCKKHPHVRSKGKVVDMSDLEQDPVVMFQKKFFVP-LTTLTCFVIPTYIPIAYFGETFYTAWNI-TLLRYILTLHATWLVNSAAHIWGFRPYDSSINPAENKLVSIITPGEGWHNFHHIFPFDYKAAELGDYKHNFSTAFIDFFAWLGWAYELKTVPERVILARIARTGDGTHPSvakkSKLDKNSNITattsTGGHHSHDLstsWGWDDVDTPESVKQVTIIYNAK--
>A0A7R9MFG6	390	0.525	3.369E-117	17	309	358	72	362	374
-----------------KREYKLEIVWRNVAIMSGLHLAALYGLYLCFESAHWQTIAFAVFLYVISGLGITAGAHRLWSHRAYKAKWPLRVILCIFNTIAFQNSIYEWSRDHRVHHKYSETDADPHNAKRGFFFAHVGWLLCRKHPEVLEKGRNVSCEDLLQDSVVRFQKKHYLP-LVLLFCFVLPAIIPYVLWGESYWNAYFICGMLRYCWTLNMTWLVNSAAHFWGRRPYDKHINPSENSVTIIGAIGEGFHNYHHTFPWDYATSELGR-HYNLTTCFIDLFGAIGWAYDRKTVSPNMIRQRKERTGD------------------------------------------------
>A0A3S2PIU8	390	0.478	3.369E-117	18	355	358	77	396	399
------------------EKRELKIVWRNVFIFLYLHIAALYGGYLFLTSVMWKTRIATIILYVISGLGITAGAHRLWAHKSYKAKLPLRILLTFFNTLAFQDAVVDWARDHRMHHKYSETDADPHNATRGFFFAHVGWLLVRKHPQIKAKGKTIDLSDLWADPVLRFQKKYYMI-LMPLTCFIMPSVLP-TLWGESLWNGYFCTAIFRYVAILNSTWLVNSAAHLWGHRPYDKNINPVEIKAVCAAALGEGFHNYHHTFPWDYKTAELGHYSFNITKLFIDAMASIGWAYDLKTVSPDVIEKRVKRTGDGSH-------------------SVWGWSDqyiDDIYAEEENTAIVHPDK--
>UPI001BB0EBDB	390	0.456	3.369E-117	9	353	358	94	427	428
---------QQLQDKEEEV-YKPQIRWPDLGAQTFLHVGALYGVYL-LFYAKFYTFLWVVGTIWVSGIGITAGAHRLWSHKSYTASWVLRVLLAFAFSIAGQRDAYTWALDHRIHHKFTETDADPHNAKRGFFFAHVGWLFLTPHPKVVAKRKVIDMSDLEADAVCMFQRKYYIPLFA-LCSIILPVCVPWYFWGESLWMSFWINFNMRFTWTLNVAFFVNSVAHMYGNRPYDKNIMSVETPIVSLLAMGEGWHNYHHVFPWDYKTGEFGNYSLNVTTGFIDFCARLGLASGRKVVSPDMVKRRAAKCGDGTR---------FLDDDFAHKDQVWGFGDKDLPREDLaELAKMQN----
>UPI000771CB3D	389	0.439	4.613E-117	9	355	358	31	357	359
---------EKIQDrDSKRIDYVPKIKWPDFLAQVFIHGGCVYGFYLIFTQAKLLTSLWAFLMIYTSGFGITAGAHRLWSHRAYKAKWPLRFILVLLFTITGQRDAYTWALDHRVHHKYSETDADPHNAKRGFFFAHVGWLFTTPHPDVVAKRQAVDMSDLEADPIVMWQKRLYVPLFA-LLAIGFPVAVPWYFWSESLWVSFWVNFNFRFSVTLNIAFFVNSVAHMWGQRPYDKNISPVENIAVSIAALGEGWHNYHHVFPWDYKTGELGHYSFNITTGFIDAFAYLGWAYDRKYVSPEMVRRRAKRSGDGSH--------------------VWGYGDRDIPEEDLKELEAMDKK--
>UPI0018CD5066	389	0.472	4.613E-117	9	349	358	86	415	421
---------KTSQRKDKDVIYEPHIRWPDLAAQSFLHFGALYGLYL-LFSVKYQTLFWVIATIWISGIGITAGAHRLWSHKSYVASLSLRILLILLFTIAGQRDAYTWALDHRIHHKFSETNADPHNAKRGFFFAHVGWLFLTPHPDVEKKRKIIDMSDLENDSVVMFQRKWYIPLF-TIFSIILPVFIPWYYWNESMWCSFWINFNFRFCCTLNVAFFVNSVAHMWGRKPYDKNISPVECPIVSFLALGEGWHNYHHVFPWDYKTGEFGSYKLNVTTGFIDLCAKLGLATGRKFVSSDMVIRRAAKCGDGTR---------FLCDEFAHSDQVWGYGDKDMSKEDTKEL--------
>UPI001C9A913B	389	0.468	4.613E-117	6	355	358	36	363	692
------LTADQSYYSSKA-TYVSRIRWPDLIAQIFIHAGSVYGFYLIFTEAQLLTALWAFATIYISAFGITAGAHRLWSHRAYKAKWPLRVLLIFLFTISGQRHVYAWALDHRVHHKYSETDADPHNAKRGFFFAHVGWLFTTPHPDVVLKRKAVDMSDLEADPIVMWQKRYYIPLFI-CLTIALPVGVPWYFWSESIWTSFWVNFNFRFCVTLNMAFFVNSIAHMWGQRPYDKYISPVENLAVSIVALGEGWHNFHHVFPWDYKTGELGNYTFNLTTGFIDAFACIGWAYDRKYVSPTMVRRRANRSGDGTH--------------------VWGYGDTDIPTEDLQELKLMDRK--
>UPI00158885DB	389	0.455	6.316E-117	8	352	358	24	350	353
--------TKCDTEEINQKHYIPKIKWLDLSVQIFIHVGCLYGLYLMFTKAKLLTSIWAFVIIYTSGFGITAGAHRLWSHRAYKAKWPLRLLLVLLFTITGQRHVYAWALDHRVHHKYSETDADPHNAKRGFFFAHVGWLFTEPHPDVVAKRKAVDMSDLIADPIVMWQKRYYIPLFA-LLAIGLPVLTPWYFWNESLWTSFWVSFNFRFCVTLNIAFFVNSVAHMWGQKPYDKYISPVENIAVSIAALGEGWHNYHHVFPWDYKTSELGNYSFNITTGFIDAFAKFGWAYDCKSVSSGMIRRRANRTGDGSHIKN-----------------IWGYGDDDIPQEDLEELETM-----
>B7SB78	389	0.488	8.647E-117	18	353	358	33	347	353
------------------ERRKWQLVWRNIILFGFLHIGAVYGAYLFLFKAMWKTCAFAIFLYLCSGLGITAGAHRLWAHKSYKVRLPLGILLTIFHTIAFQDAVVDWARDHRMHHKYSETDADPHNATRGSFFSHIGWLLVRKHPQIKAKGHTIDMSDLKADPVLRFQKKYCLT-LMPLACFVLPTYIPML-WGESLWNAFFVAAIFRYVWVLNVTWLVNSAAHLWGNKPYDKHINPVEIKPVSLVVLGEGFHNYHHTFPWDYKTAELGDCTLNFSKIFIDFTSKVGWAYDLKTVSTDVIQKRVKRTGDGSH-------------------ALWGEDDKDLPTEEKIQASIFN----
>UPI00155AFB99	389	0.451	8.647E-117	4	351	358	33	354	362
----DISTLKTT------DGRKLELVWTNILAFIYLHTASVYGIWLLLTGTMWQTVAFTALVFIFSGLGISGGAHRLWAHRTFKANLPLRAIFIFFNTIAFQDAVYYWARDHRLHHKYSETDADPYNSTRGWFFSHIGWLCCKKHPEVKEKGKSIDLSDLRRDPLVMFQKKYY-LFLMPICCFILPTVIPVYFWGESVSVAWHVTALMRWCLVLNFVWLLNSSAHLYGNRPYDASISPTTQVFLVWLRFGEGYHNYHHVFPWDYKSAELGRYSRDLTTNFIRLFARLGWAYDLKSVSMDMVRKRVLRTGDGTHP-------------------VWGWGDKDHPQEDINNTTI------
>UPI001EF9A4D9	389	0.455	8.647E-117	20	355	358	53	367	370
--------------------YIPRIKWPDLFVQIFVHGGCIYGLYLIFTEAKLLSALWAFVTIYTSGFGITAGAHRLWSHRAYKAKWPLRLLLVLLFTITGQRHVYAWALDHRVHHKYSETDADPHNAKRGFFFAHVGWLFTTPHPEVVAKRDAVDMSDLEADPIVMWQKRLYVPLFA-LLAIGFPVAVPYYFWDESLWISFWVNFNFRFCVTLNIAFFVNSVAHMWGQKPYDKNISPVENIAVSIAALGEGWHNYHHVFPWDYKTGELGSYSFNITTGFIDTFAKLGWAYDRKYVSAEMVRRRANRSGDGSH--------------------IWGYGDTDIPPEDLKELEVMDRK--
>A0A6P7UY36	389	0.528	8.647E-117	9	311	358	69	369	377
---------QVSKEAEQLQRFKTEIVWRNVAIFAILHSMALYGMYVALYQAMWKTWIFAYFWGTFAGLGVTAGAHRLWSHRAYRARFPLRMALMVFNCMACQNDLYEWTRDHRVHHKFSETHADPHNVNRGFFFAHMGWLMCKKHPDVMRKGKAVDCSDLLRDPVIRFQKKYYVP-LTTFFCFYLPAVLPHYMFGETYWNAFFVSTMLRYVFSLNFTWLVNSAAHLWGCRPYDKHISPAENRFVSWAAIGEGFHNYHHTFPWDYSTSELGW-KLNFTTMFIDCMAAIGLAYDLKTVPKEVIEKRKTRTGDGS----------------------------------------------
>A0A336MAE4	389	0.521	8.647E-117	20	357	358	56	401	402
--------------------FQQDLVWRNVIILVYSYFCLVYGIYL-LQYTTWPSFVFLWSSGFASAFGITAGAHRLWAHKAYKAKLPLRIFLMILQTLAFQNCIHEWARDHRVHHKYTDTNADPHNSKRGFFFSHVGWLMMKKHPDVKEKGKTIDMSDLEADPVVMWQKRNF-GWFMPVVAFFGPMALLYFGFGEPFYIAWYT-TITRWALAVNITWLLNSAAHMWGWRPYDKNISPTNTTILGFLCFGEGWHNYHHVFPWDYKTSELVNYTVNFTNGFIDFFAKIGQAYDLKTVSEEMIRKRVLRTGDGSHPISKQMekqelqaKLIEFVNKYHEEstDLVWGWDDKDMKPEEKIYVTIYNKdsKED
>A0A6J1MCG5	389	0.457	8.647E-117	9	353	358	106	444	445
---------EEQQREQKSDTdevvYNPQIRWPDLGAQTFLHAGALYGLYL-LFSAKLYTFLWVVGCIWVSGIGITAGAHRLWSHKSYTASLFLRVLLAFMFSIAGQRDAYTWALDHRIHHKFSETDADPHNAKRGFFFAHVGWLFLTPHPKVIEKRKVIDMSDLEADAVVMFQRKYYIPLFA-LCSIVLPVLVPWYFWQEDLWMSFWINFNMRFTWTLNVAFFVNSVAHMYGNKPYDKNITPVEAPIVSFLAMGEGWHNYHHVFPWDYKTGEFGNYTLNVTTAFIDFCARIGIASGRKSVSPDMVMRRAAKCGDGTR---------FLSDEYAHKNQVWGFGDRDLPREDLaELAKMQN----
>UPI00177B5B1C	389	0.466	8.647E-117	1	345	358	113	442	451
-SNQSIQTQACSSESE----YNPQIRWLDLIAQIFLHGGALYGIYL-LFQANFYTFLWVVVCVWCSGIGITAGAHRLWSHKSYTASLPLRIILIFLFTIAGQRDAYTWALDHRIHHKFSETDADPHNANRGFFFAHVGWLFLTPHPKVIEKRKVIDMSDLENDKVVMFQHKYYIPLFA-LISIGLPVLVPCYFWNENLWLSFWINFNLRFTCTLNAAFFVNSVAHMWGNKPYDKNISPVESPFVAFVALGEGWHNYHHVFPWDYKTGEFGSFKLNITTAFIDFCAKIGWASGRKSVSSGMIERRAAKCGDGSR---------FLNDEFVHRDQVWGYGDEDIQNED------------
>A0A482V9J3	388	0.569	1.184E-116	24	308	358	2	286	288
------------------------IVWRNVVIFLLYHLIALQGVYYVVSlTVIWKTLLWSLLLTACAGQGITAGVHRLWAHRSYKARLPLRLLLCFFQTISFQNSIYEWARDHRAHHKFTDTDADPHNSTRGFFFSHMGWLMVRKHPAVITKGRMVDMSDLEADPVVRFQKKYY-PILAPLLCFVMPTMVPWYFWNEELYVAFCVAGMLRYLISLHFTWLVNSAAHLWGYKPYDRYIKPSENGLVSTLTFGEGWHNYHHVFPWDYKAAELDNYNGNLTTGFIDFMNKIGWAYELKTAPPEMILKRMQRTG-------------------------------------------------
>UPI00073D529E	388	0.487	1.184E-116	12	318	358	1	306	307
------------QTSEElKTEYKWNIIWTNVIFLLYIHICCIYGLFLSVTALNFYTIIFIIIAMYISGFGTTAGAHRLWSHKAYKAKWPMRLILMICQTMAFQNSIYDWVRNHRNHHKFTDTDADPHNAKRGFFFSHVGWLMLKKHPDVKIKGATIDMSDLKKDWLVVWQRRHYRI-LMPLFCFIIPTLIPIYFWGEGLRNAW-YANATRYVLSLNFTWLVNSAAHIWGTKPYDSVISSTEIPVVSFFAIGEGWHNYHHVFPWDYKAAELGNYKLNLTTAVIDGFAKIGWAYDLKKTSQEMIEKRACRTGDGTKYQNIRD---------------------------------------
>UPI000C6E7E57	388	0.505	1.184E-116	2	311	358	13	319	326
--TQVIQETQIIEKPQKKE-FKAQIVWSNVAFVVIVHSSALYGLYLAFTSAKWLTILYGTYLYVITGLGITAGVHRLWAHKAYKAKWPLRLLLAYWNTIAFQKSVFEWSRDHRVHHKFSETDADPHNVNRGFFFAHVGWLMLRKHPEVRSKGSVIDLSDLENDPIVRFQKKYY-PFLVVLCCFYIPTILPNWLWGESYWNAFFVSGMLRYCLVLNGTWLVNSGAHMWGYRPYNRFINPADNKLIHIGTVGEGYHNYHHTFPWDYSASELG-YTLSLTTKFIDLMAWMGLAYDLKTVPPEIIKHRKETTGDGT----------------------------------------------
>A0A5E4PXM5	388	0.522	1.184E-116	18	312	358	29	321	338
------------------EKRKWQIVWRNVILFALLHIGGVYGGYLFLTKAMWATRIFAVALYLASGLGITAGAHRLWAHKSYKAKLPLRIMLTVFNTIAFQDSVLDWARDHRMHHKYSETDADPHNATRGFFFSHIGWLLVRKHPEIKAKGPTIELDDLRADPVLRFQKKHY-LILMPLACFILPTYIP-TLWGESIWNAYFVCAVFRYVYVLNVTWLVNSAAHKWGSKPYDKNINPVETKSVSLVVLGEGFHNYHHVFPWDYKTAELGNYSLNLTKLFIDTMAKIGWAYDLKTVSSEVIEKRVKRTGDGSH---------------------------------------------
>B3M2T6	388	0.450	1.184E-116	12	353	358	32	351	352
------------QNTSK--DYELKWVWRNIILFAVLHISAVYGVWLFFTEASWRTHLFFLVTQAIGIFGISGGAHRLWSHRAFKANLPLQLILLFCNTFAFQDSVYVWVRDHRVHHKYTETDADPYNAKRGWFFAHIGWLCCKKHPDVVAKGKEIDLSDLKRDPLIMFQHKYY-LYLMPIISFVLPTAIPMYFWGESLNCSWHVMSMFRWCLTMNIIWMVNSSAHKFGMKPYDKNIGPTNENVLIWMRLGEGYHNYHHTFPWDYKASELGPYSWELITWLIDCFAKLGWAYDLKSASEDLIRQRVQRTGDGSHP-------------------LWGWGDKDQLMEDIVGTTISN----
>A0A6G0YKZ3	388	0.447	1.621E-116	7	355	358	10	355	358
-------TTLETRPTEK-QPYQ-PIVWRNVILCSLVHLGALYGIYLVFTSAKITTTVFAIGLYQISAIGITAGAHRLWSHRAYKAKWQLRLIIITLNTIAFQaihrgltdchilqNSVYDWARDHRLHHKYCDTNADPHNSNRGLFFSHVGWLLCRKHPDVIEKGRTIDTSDLLADPIVAFQKKYF-WFLITWACFIIPTLIPVYCWGETWSNSWYVAVLLRYTLSLNAIWLVNSAAHAWGGKPYDRFINASENLVASILSVGEGWHNYHHVFPWDYKTAELGNYHFNYTTAFIDLFAKIGWAYDMKTSSTELVRKRASRTG-------------LVDSGGDPVPLPWGWDDKDCPQSDRMEATIINRK--
>A0A6I8V2L6	388	0.452	1.621E-116	18	355	358	41	358	362
------------------DGRKLELVWMNIVLFIYVHTASVYGIWLLLTAIKWQTFVFSVILFLFSTVGISGGAHRLWAHRTFKANLPLRLILLFFNTLAFQDAVYNWSRDHRLHHKYSETDADPYNSRRGWFFSHMGWLCCKKHPNVTAKGKLIDLSDLRRDPLVMFQKKHY-LILMPICCFILPTLVPVYFWGESLSVAWHVPALLRWCLVLNGVWLLNSSAHLYGKRPYDQSISPTNQSFLIWLRMGEGYHNYHHVFPWDYKSAEMGHFSQDLTTNFIKTFARLGWAYDLKSVSLDMVQKRVLRTGDGTHP-------------------IWGWGDKDHPQQDIDSTIITHKK--
>UPI001CA9EC84	388	0.444	1.621E-116	14	355	358	44	367	370
--------------SKENVEYTPRIKWPDLAAQMFIHFGCVYGFYLCLTQAKALTSLWAFVTIYTSGFGITAGVHRLWSHRAYKAKWPLRLLLAFLFTITGQRDVHTWVLDHRIHHKYSETDADPHNVKRGFFFAHVGWLFTTPHPSVIAKRKIVDMRDLESDPIVMWQKTLYIPLFA-LLAIALPVWVPYYFWNETLWNSFWVNFNFRFSITLNIAFFVNSVAHLWGQRPYDKNISPVENIAVSLAALGEGWHNYHHVFPFDYKTGELGNYSFNWTTGFIDFFEKIGWAYDLKSVSPEMVKRRADKCGDGS-----------------HESQIWGFGDRDMPKEDFCELKKMERK--
>A0A6B2E7R7	388	0.481	1.621E-116	20	345	358	51	365	374
--------------------FKPEIRWPDLLVQIFLHSGALYGLYL-LFSIKLYSFIWFVALIYGSGFGITAGAHRLWSHKAYKAKWTLRVLLVFLFTIAGQRDAYTWAHDHRVHHKYSETDSDPHNAKRGFFFAHVGWLFLTPHPKVVEKRKLIDMSDLEADPIVMWQKQYYVPLFA-LLAIAMPVFVPWYFWQEDLWISFWTMFNLRFCTTLNIAFFVNSAAHMWGQRPYDKSINPAENITVAVAALGEGWHNYHHVFPWDYKTGELGDYKFNPTTGFIDFFAKIGWAFERKFVSRDMIARRAARCGDGTHYLD---------SEEAHKDPVWGYGDKDIPSDD------------
>A0A6P7FHV3	388	0.434	1.621E-116	7	356	358	533	861	870
-------TAETDETEEKEEEFVPQIRWPDTIVQLYLHLGCLYGLYLCIVSAKFYTTLFALLTVYTSGFGITAGAHRLWSHRSYKAKWPLRLLLVLLFTITGQRHVYAWALDHRVHHKYSETDADPHNAKKGFFFAHVGWLVVTPHPKVVEKRNAVDMSDLETDAIVMWQKKYYPPLFL-LFNIILPVSIPIYFWNETIWNSFWINFNTRFTLTLNIAFFVNSAAHMWGQKPYDKYISSVENLAVSLAALGEGWHNYHHVFPWDYKTGELGNL-YNPSTNFINFFARLGWAYDLKSVSKDMILRRAQKTGDGTHP------------------EVWGYGDEDIDKADMDEL-IHMAEE-
>B4MKR8	387	0.451	2.219E-116	13	355	358	41	360	363
-------------HAEKRKI---ELVWFNIIAFAYLYVASTYGIWLLFTAVKWQTSVFTLFAILFSALGISGGAHRLWTHRTFKANLPLQLILLFLNTMAFQDAVYIWARDHRVHHKYSETDADPYNSQRGWFFSHIGWLCCKKHPDVIAKGKGIDLSDLRNDPLIMFQKKYYMI-LMPICCFLLTTAIPMYCWNESFNNAWHVPTLFRWCLTLNLIWLVNSSAHMYGKRPYDKTISPTDEHFLVWLRFGEGYHNYHHVFPWDYKSAELGKYSRDFTTYFIQFFASIGWAYDLKSVSTDMVKRRVIRTGDGSH-------------------NVWGWGDKDQAKEDMEETTITHQK--
>A0A0L7RGW3	387	0.456	2.219E-116	19	355	358	48	363	366
-------------------EYVPRIAWPDLLAQIFIHAGWLYGLYLILTQAKLLTALWVFVTIYTSGFGITAGVHRLWSHRAYKAKWPLRLVLMFLFTITGQKDVYTWALDHRVHHKYSETDADPHNVKRGFFFAHVGWLFITPHPDVIAKRKAVDMSDLEADPIVMWQKRLFIPLFA-LLTIGLPVAVPCYFWSESLWISFWVNFNFRFCITLNIAFFVNSVAHMWGQRPYDKYISPVENVAVSIAALGEGWHNFHHVFPWDYKTGELGNYSYNLTTAFIDAFAYLGWAYDRKYVSSEMVRRRANRSGDGSH--------------------IWGYGDKDIPIEDLKELKLMDKK--
>UPI0005F3A7BC	387	0.450	2.219E-116	6	354	358	35	378	381
------LLTQTTLNSQ--PKYEWKIVWRNVISLAYLHIVALYAWYLLLTmQVSPLTFIWYFALGCFSCIGITAGVHRLWCHRSYKAKWPMRVILMVLHTIAFQNHIYEWVRDHRVHHKFTDTDADPHNSKRGFFFSHVGWLLIRKHPDVISKGATIDMSDLEKDPIVVWQRRYY-AVLMPLLCFVLPMLVPIYFWNERPIYAW-YGAVCKYVTALNGTWLVNSAAHMWGMKPYDSSISPTDGYsILGIGVFGEMWHNYHHVFPWDYKAAELGYYRRNITCAFIDFFAWLGWAYDLKTVGHDLVKKRAARTGDGSIYERTGDHKDEL---HTQEKIIWGWEDADMSLENKLAAEILNK---
>A0A8J5AUD9	387	0.479	2.219E-116	16	349	358	93	415	421
----------------KAVEFKPTIRWPDLIVQTFLHTGAVYGLFL-LFYIKIFTFLWIMLLIMGSGFGITAGAHRLWSHKAYKANWQLRVILIFLFTIAGQRDAYTWAHDHRVHHKYSETDADPHDARRGFFFAHVGWLFLTPHPEVVAKRKLIDLSDLQNDAIVMWQKKYYVPLFA-LIAIGMPVLVPWYFWNESLWISFWVNFNLRFCITLNIAFFVNSVAHMYGKRPYDKTISPVENLSVAIAALGEGWHNYHHVFPWDYKTGELGDYTYNLTTAFIDTFAKLGWAYDRKSVSPEMIARRAAKCGDGTH---------FLDSEESHKNPVWGLGDNDISQEDLDDL--------
>A0A7R8X8E6	387	0.515	2.219E-116	16	312	358	296	591	1242
----------------EKRVYEKQYVWRNIYIFSMFHIGAVYGLYLAFTRASWTTFVFGIIVGISSALGITAGAHRLWCHRAYKAKFPFRLLLAFLDTMDIQNSIYVWSRDHRVHHKFSETDADPHNAKRGFFFAHMGWLLVRKHPEVMRKGKTIDFSDLLEDPIVYYQRKFYVP-LAILCCFVIPAATPWYFWGEDLWVAFWYCSIGRYILFLHGTFLVNSAAHLWGQKPYDKNIGPVEQPIVGGLAFGEGWHNYHHVFPWDYKTSELPWYHVNLTTMLIDAAAYLGQAYDLKTVDPEVVEKRVKRTGDGSH---------------------------------------------
>A0A1J1HJL8	387	0.448	2.219E-116	11	355	358	977	1326	1330
-----------TKPGEKP--YKLEIVWRNVIAFIYLHGAAAYAVYALPLRAStWWT---AFFFAIIGSFGISSGAHRLWAHKCYKANLPMKIMLLYFQTIAFQNCVIEWVRDHRVHHKYSDTNADPHNASRGFFFSHMGWLMCKKHPDVKKYGAKVDMTDLESDPMLRFQQKYY-LILMPICSFVIPMMVMHYCFGEEWRLTYYW-NLFRYVVTLHITWSINSVSHIWGSKPFEKDIAPTDTYIIGFLAFGEGWHNYHHVYPWDYKVSELPRYWCNFSIGFLDFFAWLGWATDLKTVSDEMIRKRVLRTGDGSHRYaieaktaKELVETYNNNnnnnDPHEHVDTLWGWGDDDMDSDEKKDVKILHPK--
>A0A0L7LB21	387	0.479	3.039E-116	12	357	358	30	336	337
------------QADKRPRQY----VWRNILLFAYLHLAALYGGYLFMFSAKWQTDIF---------------AHRLWAHKSYKAKWPLRVILVFFNTVAFQDSALDWARDHRMHHKYSETDADPHNATRGFFFSHIGWLLVRKHPDLKAKGKGLDLSDLYADPILRFQKKHYLT-LMPLACFVMPTVVPVYLWNETWLNAFFVAAMFRYAFILNVTWLVNSAAHKWGDKPYDKSIKPSENMSVALFALGEGFHNYHHTFPWDYKTAELGNTRLNFTTAFINFFAKLGWAYDMKTVSEEIIQSRVKRTGDGSH-------------------MLWGWGDKDHDKNEIAAAIRINPKDD
>D1MAD7	387	0.451	3.039E-116	11	349	358	25	343	346
-----------TTPVKTASDRKMQIVWGSVLQFGLFHVAALYGAKLFFTSAKWQTDAFAFLLYIMSTLGITAGVHRLWTHRAYKAKWPLRLILIAFNTLAFQDPVMKWVRDHRLHHKYSDTDADPHNATRGFFFSHMGWLMVRKHPEVLRKGKDIDLSDLYADPIVTFQKKYYMI-LMPLTCFVMPTLIPAYYWNESYSTAFFVAGFFRYITLINTTFLVNSAAHMWGNKPYDKYINPVQNISVSLLTLGEGYHNYHHAFPWDYRAAEFGFDYLNLSTHFINFFSKIGWAYDLKTIQDDIMRKRIIRTGDGS-----------------HE--LWGLNDKGQPKEGIENV--------
>UPI001F0E9B18	387	0.480	3.039E-116	12	331	358	36	355	363
------------QKNQKP--YKIQIVWRNVIIMGLLHVAAIYGATLCFGTAKWQTVVAAILLYVYTGLGITAGAHRLWSHRSYKAKFPLRLFLALAQTMAVQNHIYEWSRDHRVHHKYSETDADPHNAKRGFFFAHVGWLLCRKHPEVINKGKTISYDDLLRDPIVVFQRRYYIP-LILICCFILPTLLPTLLWGETLWNAYFICAILRYVWTLNMTWLVNSAAHFWGRHPYDKNIHPAENYLTVYGAIGEGFHNYHHTFPWDYSTSELGW-RFNLTTMFINAMAAIGQAYDLKQVSPEMIIKRKLRTGDIdTHgnygLYNPPM-MKESTSLHHRQD--------------------------
>UPI000614ABEB	387	0.460	3.039E-116	17	355	358	52	369	371
-----------------KTEYVPRITWPDLIAQIFIHAGCVYGLYLIFVEAKLLTTVWAFVIVYTSGFGVTAGAHRLWSHRAYKAKWPLRLLLVFLFTITGQRHVYAWALDHRVHHKYSETDADPHNVKRGFLFAHVGWLFITPHPDVITKRKAVDMSDLEADPIVMWQKRLYIPLFV-LLTIVFPVAVPCYFWSESLWISFWVNFNFRFCVTLNIAFFVNSVAHMWGQRPYDKYISPVENVAVSIAALGEGWHNFHHVFPWDYKTGELGNYSLNITTAFIDFFAWIGWAYDCKYVSPAMVRRRANRSGDGSH--------------------VWGYGDADILPEDLEELEMMNKK--
>A0A6J1PNT9	387	0.468	3.039E-116	7	356	358	42	370	372
-------TTQKNDESSIESEYVPRIKWLDLIAQIFIHGGCLYGLYLVFTQAKLLTPLWAFATIYTSGFGITAGVHRLWSHKAYKAKWPLRLLLVLLFTITGQKDAYTWALDHRVHHKYSETDADPHDVRRGFFFAHVGWLFTTPHPDVVAKRKAVDVSDLEADSIVMWQKRYYIPLFA-LLTIALPVAIPCYLWSESLWVSFWVNFNLRFCINLNIAFSVNSVAHMWGQKPYDKYISPVENIAVSIASLGEGYHNYHHVFPWDYKTGELGDYPFNLTTGFIDLFARIGWAYDLKYVSPNMIRRRARRCGDGSH--------------------VWGYGDVDISKEDLTELDMMGNDE-
>A0A1L8DYH8	387	0.461	3.039E-116	9	345	358	40	368	377
---------KEIKEEEFSTNYtdfKPEIRWPDLIVQIFIHAGALYGFYL-MFSIKFYSLIWFIALIYGSGFGITAGAHRLWSHKAYKAKLPLKVLLVFLFTIAGQRDAYTWAHDHRVHHKYSETDSDPHNAKRGFFFAHVGWLFLTPHPNVVEKRKIVDMSDLEADPIVMWHKRLYVPLFA-LLTIIMPVAVPWYFWSEDLWLSFWTMFNLRFCTTLNIAFFVNSAAHMWGQRPYDKNINPAENISVAVAALGEGWHNYHHVFPYDYKTGELGTYTLNPTTGFIDFFAKLGWAFERKSVSSEMIARRAARCGDGTH---------FLDSEESHKNPIWGYGDKDIPLED------------
>UPI000C6E4484	387	0.474	4.160E-116	0	308	358	0	303	307
MApSQTFTTVTETEENAKSKKPPMEIVWKNVIAFIILHIGALYGIYL----ANWRTFTTASLWAYLSILGVTGGSHRLWSHRSYKAKWPVRVFLMFFQTMAIQNDIYEWSRDHRVHHKYSETDADPHNAKRGFFFSHMGWLMVKKHPEVKEKGKSIDMSDLLKDPVVVFQRKYYYI-LVFLISVVIPTMVPILYWGESFWSSLFTQFFSRYVVSLHGTWLVNSAAHMWGTRPYDRFINPRESPIVHMFSIGEGFHNYHHTFPWDYCTSEFGW-KLNSTALFIDCMAWLGLVYDRKRASPEIIQQRKERTG-------------------------------------------------
>A0A0A9X674	387	0.534	4.160E-116	8	299	358	23	313	321
--------TEQPVRPGNQDSYEWQLVWRNILLFIYLHMAALYGAWLMVTSASWATVAWAILMYQCSALGITAGAHRLWAHRSYKARLPLRILLAFFNLISFQNDIMEWARDHRVHHKYSETDADPHNATRGFFFSHVGWLLCRKHPLIKEKGKGIDMSDLEKDTVVAFQKKYYLT-LMPLACFVFPTVVPMYFWGESFVNAWFVATMFRYAFTLNMTWLVNSAAHMWGQKPYDASINPAENLMVALGAAGEGWHNYHHVFPWDYKAAELGNYRANPTTMFIDFMSKIGWAYDLKTVPKEV----------------------------------------------------------
>B7PMS4	387	0.510	4.160E-116	0	312	358	0	314	324
MTMATMTKTVMAEPASAttPatKPFKAQIVWRNVILMGYLHLISLYGFYIIFTAAQWKTILAAYILYTISGIGITAGSHRLWSHRSYKAKLPYRILLMLFQTMAFQNDIYDWARDHRVHHKFSETTADPHDATRGFFFSHVGWLLCRKHPDVISKGKTIDLSDLMADPVVRFQRKYYMP-LMVLTCFLLPALGPWYFWGESLWYSFLVCSLTRYCFTLNMTWLVNSAAHTWGNRPYDKHISPRQNLVTIVGAHGEGFHNYHHTFPHDYRTSELG-CRINTTTWFIDFFAWLGQVYDRKEIPTNVVENRMLRTGDGSR---------------------------------------------
>A0A142EGX4	387	0.540	4.160E-116	18	311	358	42	336	346
------------------RNLDWsKVVWRNLIMFALLHIYSVYGLYLALFHAKWRTIFFSVVLYFMAALGITMGAHRLWSHRSFKARTPLRVVLALFQTIAFQNDIYEWARDHRVHHKYSETDADPHNARRGFFFSHMGWLMYRKHPDVIAKGKGLDLSDLENDPVVMLQRKYYLP-AVVTACFVLPTAIPCIYWGEHVVTALMVAGFLRYTIVLHITWFVNSLAHWVGNKPYDKSIYPSQNSVVAYLALGEGWHNYHHVFPWDYRTAELGGLvNYNITCLVIDFCAKIGQAYDLRTVTPEMIGRRVTRTGDGT----------------------------------------------
>E3UYX8	387	0.453	4.160E-116	19	351	358	30	341	352
-------------------PRKFQIVYPNLITFGYGHISLLYGAYLMFTFAKWQTIVFAHVMIILSGFGITAGAHRLWAHRTYKAKMPLQILLMLLNTLAFQNTAMDWVRDHRLHHKYSDTDADPHNATRGFFYSHVGWLLVRKHKEVKRRGKLIDLSDIENNPVLSFQKKYAIPLVS-LVTFVMPTVIPMYFWGETLNNAWHVATLYRYVFVLNVTFLVNSAAHYWGCKPYEKSILPSQNHFVSLFALGEGFHNYHHVFPWDYRTAELGNNTLNPTTKFIDFFAWIGWAYDLKAVPDDMINNRKSRTGDGS--------------------SLWGWGDKDQPKEEMNAAII------
>E9JBH1	387	0.473	4.160E-116	15	356	358	28	351	353
---------------KEKSKYVRHIVWINVIILPLQHFGALYGLYLSFTSAKFVTTLFAILLYSFSVFGITAGAHRLWAHRSYKAKWPLQLLLMIMNTAAFQNAAIDWSREHRIHHKYSETDADPHNIKRGFFFAHMGWKLINQHPDVMKKSKSVDLSDLERNSILAFQKKYY-VILRLLLCFVLPTVIPVVFWDETVTNAFFISTVLRYIVTLHVTGLVNSAAHMFGNKPYDRYIGSVENTGIAIAAFGEGWHNYHHVFPWDYKTDELGNYRFNVTTAFIDFFAKIGWAYDLKTTSKEIVRKRVAKTGDGS-----------------HE--IWGWGDKDQTQEERDAVIVthHHTKE-
>UPI001F00BAD6	387	0.465	4.160E-116	19	355	358	57	372	375
-------------------QYVPKIKWLDLSAQIFIHGGCLYGFYLMFTQAKFVTSLWAFIVIYTSGFGITAGAHRLWSHRAYKAKWPLRLILVFLFTITGQKHVYAWALDHRVHHKYSETDADPHNAKRGFFFAHVGWLFTTPHPDVVAKRKVVDMSDLEADPIVMWQKRFYIPLFA-LLTIGLPVAVPYYLWSETFWTSFWVSFNFRFCVTLNIAFFVNSVAHMWGQKPYDKNISPVENIAVSIAALGEGWHNYHHVFPWDYKTGELGDYSFNITTGFIDAFARIGWAYDRKYVSPEMIRRRANKSGDGSY--------------------VWGYGDVDIPKEDLQELETMDKK--
>A0A6H5HDS4	387	0.497	4.160E-116	18	337	358	29	361	2505
------------------ESYKWDLVWRNVILFAYLHAAALFGLYLMCFSASWYTVAWAIFLYKCSALGITAGAHRLWSHKAYKARLPLKIFLAICNTISFQNHVYEWSRDHRVHHKYSETDADPHNATRGFFFSHVGWLLCRKHPLVKEKGKGIDMSDLEKDSVVMFQKKYY-LILMPIGCFLMPTLVPMYFWGETFSNAWFVATLFRYTFTLNMTWLVNSAAHMWGDKPYDGTINPAENLAVAIGAAGEGWHNYHHVFPWDYKAAELGNYRTNFTTMFIDAMAKIGLAYDLKTVPKEpslgfrnpwdrIIHYR--RYGFHSNPNCPPNLItdnfdYNAPDSNFEESNNPGFG--------------------
>UPI0006B0C956	386	0.505	5.696E-116	4	311	358	18	323	324
----TATVMEKNIPEKEKGSSKLRIVWRNVYIFAFLHATSLYAIYLVFTSTLLKTVVFAFVLYVISGLGITAGVHRLWAHRSYKAKWPLRLLLAFFNSVAFQNDIYEWSRDHRVHHKFSETDADPHNATRGFFFSHIGWLLVKKHPDVIEKGKTVDCTDILADPVVRYQRKYYIP-LIVLCCFVMPTVVPAWFWNETYWNAFYVAVILRYCWTLNITWLVNSAAHMWGNRPYDRYINPRENKYVIVSTMGEGFHNYHHTFPWDYATSELG-FRWNITTMFINFMAFLGLAYDRKTVCLEVIRKRKERTGDGS----------------------------------------------
>A0A8D8W2P4	386	0.440	5.696E-116	18	355	358	13	330	334
------------------QARRDDLKWQNIALIVFSHTTAVWGLFKYGGQVKLATVLFAYVIGGIGGFGVTAGAHRLWTHRTYKAKWPLRVILLFCYSVAGQNSLFDWVRDHRVHHKFSETDADPHNSQRGFFFAHVGWLFLRKHPLVIEKGRTVDMSDVMADPLVMFHEKHF-IWFKLIMCFIVPTLVPCYFWGEPFFISFLIMNFLRYILALNFTWAVNSAAHIWGNKPFDGRIMPAENRVVSFLALGEGWHNYHHVFPWDYKTAELGHYSTNWTTLLIDWFAWMGWAYDLKTVSPAVVTARVKRTGDGTHD-------------------VWGWGDKDMSLEDKVEATVLNGK--
>A0A1Y1L9W8	386	0.484	5.696E-116	9	355	358	6	331	334
---------KTSPSRGTKKTAKSTRSWPMIIIYAYFHIVAVQGLYLAFTSAKIWTSLLVVFLYEVGILGITAGVHRLWSHRAYKATWQLRLLLTAFQTIAFQNSVIDWARDHRVHHKYNETDGDPYNARRGFFFSHIGWMFFRKHPDVIAKGRGIDFSDLYADPILFYQKKYY-YYIMPIVCFLLPTYLPMYLWNETFTNA-FTINILRYILTLNSTLAVNSVAHRWGSKPYDKFLNPSENLSISLLTLGEGWHNYHHAFPWDYRTAELGKFSTNLTSVFIDLMAKIGWAYDLKSASEEMIKKRVMRTGDGS-----------------HE--IWGWGDKDQPKQEITEAVINHAK--
>A0A834XTU0	386	0.471	5.696E-116	5	351	358	19	346	354
-----INNTSMIKNQDKPKQNMRRaILWPHVIVFTALHVGAIYGFYLMLTSTKFITLIFTYVLYMCSGLGITAGAHRLWSHNAYKANFPLRVVLMIFHSMAYQYTIWRWAKNHRVHHKYCDTDADPHNAGRGFFYSHVGWMLCEEHPDFTGKLDAIEMKDIEADSIVQFQNKYCHI-VMPLMAFVLPTLIPVYFWNESFCNAFFVPTILRYVIGLNMTFLINSAAHIFGQRPYDKNIGPAENVVVAIGAWGEGWHNFHHVFPWDYKAAELGNYRLNAATAFIDFCAKMGWAYDLKSVSNEIVKQRCQRTGDGS-----------------HE--IWGWGDKDQPAEERKAAII------
>A0A067R1V5	386	0.437	5.696E-116	14	355	358	38	362	365
--------------AEPYPNYRTEVVWPNVVVHAYLNLAALYGAYLMFTSARLPTAIWAFILYEAGILGITAGAHRLWSHRAYKATWPLRVFLVLLQTLAFQTSAHEWVRNHRVHHKFSDTDADPHNVNRGFFFTHYGWMLTKKHPAVKENGKKVDSSDLDADPLLIFQKRYYMI-IMPILCFVIPTAVPVFVWNETWSNAYHIAAVMRQVITLHMTLITNSVTHWpdtWRKRPYDKRICPSENFFVSLLTLGEGWHNFHHVFPWDYKTSEIGYNRINPTTHFIDFCARIGLAYDLKTVPTSMVKRRVQRTGDGT-----------------HE--LWGWGDADMSEAEKKMVQVVNEK--
>UPI00083BDE05	386	0.446	5.696E-116	9	355	358	39	363	366
---------DESYRSSKAE-FVPRIRWPDLVAQIFIHAGCVYGIYLIFAKAKLLTTLWAFATIYTSGFGITAGAHRLWSHRAYKAKWPLRLLLVFLFTITGQKHVYAWALDHRVHHKYSETDADPHNAKRGFFFAHVGWLFTTPHPDVVVKRKAVDMSDLEADPIVMWQKRFYIPLFA-LLTIGLPVMVPYYYWSESLWTSFWVNFNFRFCVTLNIAFFVNSVAHMWGQRPYDKYISPVENVVVSIAALGEGWHNFHHVFPWDYKTGELGTYSFNMTTGFIDAFARIGWAYDRKYVSPAMVRRRANRSGDGSH--------------------VWGYGDADIPLEDLQELKLMDRK--
>A0A6M2CYB7	386	0.485	7.799E-116	6	313	358	24	330	341
------TTNDEQITEQLPsKQPPMEIIWMNVFKILVIHVMALYGLYVALFHAKWMTLHFTIFYIVCSGLSVTAGAHRLWSHRSYKAKLPLRVILMLFNCMAGQNDIYDWVRDHRVHHKYSETDADPHNVNRGFFFAHVGWLMCRKHPEVTRKGKAIDCSDVANDPVVKFQTR-YHIPMTILFCFIVPTVLPHRLWGESRWNAFFVAAILRWVFQLNSTWLVNSAAHMWGQKPYDKNISPAENFIVSFLAIGEGFHNYHHTFPWDYSTSELGW-KLNISTMFIDLMAKIGWAYDLRKPTREMIDQRVARTGDGSHP--------------------------------------------
>A0A4D6C9E9	386	0.466	7.799E-116	11	351	358	23	345	352
-----------PAPLKKEEEYKQEIVWKNVGYIVYFHVAALYGLYLIFTSGKIETFLFSVFLFIFSGLGITCGAHRLYAHRSFKATTPLKILFMIMNSMAFEDSIYEWVRNHRVHHKFTETTADPHDSRRGFFFSHCGWLMIRKHPDVKRKGQTVDVSDLEQDSVIMFQKKYY-KYLMPFFTFFVPTIIPVLFWGESLNNAFHIAGMFRYTYLTNMVWLVNSAAHIYGMRPYDKNINPRENRLVAFLTLGEGWHNYHHVFPWDYRSSELGLFRYNFTTRFIDWMGQIGWAYDMKSVSRDIIQKRAKRTGDGS-----------------YYKPVWGWDDQDLSSEIKKDAFI------
>A0A2J7RI79	386	0.442	7.799E-116	13	354	358	28	353	357
-------------DATKPcLKYRREIVWPNVVMHAYLNLAALYGAYLMLTSAKILTGIWAFILYEGGILGITAGAHRLWSHRAYKAKWPMRLVLMLLHTLAFQTSVHEWVRNHRVHHKNSDTDADPHNVHRGFFFTHYGWMLLRKHPAVKEKGKQIDTSDLDTDPFLIFQKRYY-IIIMPLLCFLIPSAVPVYFWGDTWTNAYHIAAVLRQVITLHMTLITNSVTHWPGtwkKRPYDKNICPSENFLVSLLTLGEGWHNFHHVFPWDYKTSEIGNNRINPTTHFIDFCARIGWAYELKTVPMSMVRKRIERTGDGT-----------------HE--IWGWGDTDMTIKDRNLAEVINK---
>UPI001CB6AE03	386	0.463	7.799E-116	17	355	358	46	363	366
-----------------KVEYVPRIAWPDLMALLFVHVGCIYGLYLIFTEAKLLTTVWAFVITYTSGFGITAGAHRLWSHRAYKAKWPLRLLLIFLFTITGQKHVYAWALDHRVHHKYSETDADPHNAKRGFFFAHVGWLFTTPHPDVVSKRKMVDMSDLEADPIVMWQKRFYVPLFA-LLTIGLPVAVPCYFWSESLWTSFWVNFNFRFCITLNIAFFVNSVAHMWGQRPYDKYISPVENVAVSIAALGEGWHNFHHVFPWDYKTGELGNYTFNLTTGFIDAFASIGWAYDRKYVSPAMVRRRANRSGDGSH--------------------VWGYGDADIPSEDLLELKRMDKK--
>A0A6P7GRF6	386	0.505	7.799E-116	17	349	358	30	365	370
-----------------KGPVKQDLVWYNIYKFIIYHILALYGMWYIITlQSMWQTLLFNVIFYFFSLIGVTGGAHRLWSHRAYKVRLPLKLLIMFLFTAAYQDSIYNWARDHRLHHKYTDTDADPHNSNRGFFFSHMGWLTMRRHPDVISKGKTIDLSDITSDRLVMLQKKYYNP-TAPLLALGLPTFIPYYFWGEILSVSFFV-TIVRVVLSSHATFAINSFAHLYGTKPYDRTINPRESKVLKVIAAGEGWHNYHHTFPWDYKAAEFQNPFLNLTTTFLDFWAFFGQTYDLKTTSEDMIRKRVARTGDGTWKDVKGKEILNscneVTSHNFHEECVWGWGDQDMKEEDIEDV--------
>E2C1U1	386	0.452	7.799E-116	17	356	358	55	373	374
-----------------KVEYQPRIKWLDLGVQIFIHAGCLYGFYLVLTQAKLLTTVWAFVTIYTSGFGITAGAHRLWSHRAYKAKWPLRLLLVFLFTITGQRHVYAWALDHRVHHKYSETDADPHNAKRGFLFAHVGWLFTTPHPDVVAKRTAVDMSDLEADPIVMWQKRLYIPLFA-LLTIALPVVVPYYYWSESLWISFWVNFNFRFCVTLNIAFFVNSVAHMWGQRPYDKNISPVENVAVSIAALGEGWHNYHHVFPWDYKTGELGDYSFNITTGFIDAFARIGWAYDRKYVSPAMIRRRAYRSGDGSH--------------------IWGYGDVDIVKEDLEELRMMEKRE-
>A0A336KSV0	386	0.468	7.799E-116	19	356	358	55	404	408
-------------------EYKMHIRWFNVFIFLYLHISAIYGLYLLYTDAKWSTYAFTHVLMTFSGFGVTAGAHRLWAHKAYKARLPLRILLMIAHTTAHQNSLYAWVRDHRIHHKFTDTDADPYNAKRGFFFSHIGWLMVHKHHLVIEKGNVIDMDDMKQDPVVMFQKKYFIP-LMILFCFFLPTFIPMYFFNESFIVAFHTATLFRYVWMLNSTWSVNSAAHIWGMKPFNKISSSAENGYVAFFALGEGWHNYHHAFPWDYKTGELGKYGLNWSTAFIDFFAKIGWAYDLKTVSEEVIRNRALKTGDGSHEFCKQEKKLdncKQNMDYNHninsnnndksiDNLIWGWDDPSISIQD-KLSAVILKKE-
>A0A8D8QZ57	386	0.454	7.799E-116	13	356	358	73	417	418
-------------PAVRPSPWsppvkgpEVKLSWndyittrRRRIFFLAIHILSLVGLYYCVSgRAMVLTMLWAFGLGFVSSIGVTAGAHRLWSHHSYKAKWPMRLLLAIFQTIGIQYSIWNWVRDHRLHHKYTDTDADPHNSTRGFFFSHIGWSLILPHPEVTEKVKVIDTSDVEKDWVVVWQYRLYAP-LAIMLCYVIPTLVPWYFWGENMWVAHCVATQLRHVITLHGTFLINSVAHMWGNRPYDKNINPTENLFVSVASFGDGWHNYHHVFPWDYKNAELWNYKFNISTGFVDLCALIGWAYDLKTVPSDMIRKRVARTGDGTYA-------------HNHDGGVWGWTDKDLPEEDKKMATILNKEE-
>A0A1A9VPX4	386	0.434	7.799E-116	10	354	358	146	479	480
----------ITEETLDREEHQPKIRWLDLMAQLFLHVGGLYGFYL-LFSAKLLTFLWVIVIIWVSGIGITAGAHRLWSHKSYNASLTLRILLMFLFTIAGQRDAYTWALDHRIHHKFSETDADPHNAKRGFFFAHVGWLFLTPHPNVVEKRKIIDMSDLERDPVVMFQRRWFIPLFA-ICSIGLPALIPWLQWDESLWRSFWINFNMRFCCTLNVAFFVNSVAHMWGRKPYDKNISPVESPMVSFLALGEGWHNYHHVFPWDYKTGEFGNYKLNVTTAFIDICAKFGLANGRKLVSCDMIKRRALKCGDGSR---------FLTDEFAHKNQVWGYGDKDLLPEDLQELNKMTK---
>UPI001A9DE6E4	385	0.476	1.068E-115	2	312	358	6	326	335
--TTTITTTETRSKvdgddagvpavdpiRGKPEPLE--IIWINVFKILVIHLMALYGAYVAVTAAQWKTLLFTLFYVGCSGLSVTAGAHRLWSHRSYKAKLPLRTLLMLFNCMAGQNDIYDWVRDHRVHHKYSETDADPHNVNRGFFFAHVGWLMCRKHPEVTKKGKAIDCADVYNDPVVRFQMR-YHIPMTILFCFIMPTMIPHRYWGEAKWNSFFVAAILRWVFQLNSTWLVNSAAHIWGQKPYDKAISPSENWLVSVLAIGEGFHNYHHTFPWDYSTSELGW-RLNPSTMFIEAMEKIGWAYDLKKPTQEMIQQRVQRTGDGSH---------------------------------------------
>A0A8D8XFC9	385	0.457	1.068E-115	16	355	358	31	352	355
----------------KKETPRHHFVWWMIIMLTYLHTASIYGLYLVFTSsAKLATLIFATVLHLSGAIGVTAGAHRLWSHRCYKANLPLRIALMLCNTLAFQMSIFTWTRDHRVHHKYTETNADPYNAKRGFFFSHIGWLMVRKHPEVLEKLRQIDMSDLLEDPVVVFQKKHYLKLLI-LIYFVFPTVVPMFLWRESFSNAWHIAIVLRQIYILHATFLVNSAAHIWGQRPYDKFIQPSQNLGVAIIALGEGWHNYHHVFPWDYKTSELGTYSTNFTTAFIDFFARIGWAYDCKTVSPAMVATRAQRTGDGSHK------------------DVWGWGDKDMTSEDKKDATVLHEK--
>T1JPP6	385	0.424	1.068E-115	14	329	358	61	362	363
--------------NQDNHKYRLQIVWRNVVIFALLHIGAIYGFYLCLTQAKWTTVAFAYFLYVYSGLGITAGAHRLWSHRSYKAKWPLRLFLAVANTIAFENDIYEWTRDHRVHHLYSETDSDPHDSRRGFFFAHVGWLLCRKHPSVIEKGKKVDCSDVLKDPIVRFQRRYYLP-LVITWCFIIPTIIPYFAWNESLWISYFVCSIFRYCFTLNMTWLVNSAAHMWGNQPYDKSHNARENIGVSLGAIGEGFHNYHHTFPYDYSASELGW-EFNLTKFFIDSCAVLGLVYDRRKVSKEVLKRRVQRTGDGSH------------HHHHH----------------------------
>UPI00083FF050	385	0.440	1.068E-115	9	355	358	39	364	367
---------DKTYRAGNSTEYVPRIAWPDLMAQVFLHVGFIYGFYLIFTEAKLFTTLWAFFIVYTSGFGITAGAHRLWSHRAYKAKWPLRLFLIFLFTITGQKHVYAWALDHRVHHKYSETDADPHNVKRGFFFAHVGWLLVTPHPEVVKKRKAVDMSDLEADSIVMWQKRLYIPLFA-LLAIGFPVAVPCYFWSESVWTSFWVNFNFRFCVTLNIAFFVNSAAHMWGQRPYDKYISSVENLAVSIAALGEGWHNFHHVFPWDYKTGELGNYKLNPTTGLIDAFARIGWAYDRKFVSPTMVKRRADRTGDGSH--------------------VWGYGDADIPTEDLQELELMDKK--
>UPI0005F4ED19	385	0.477	1.068E-115	6	353	358	35	376	382
------LLTQKAQNSQTNNKYEWKIVWKNVISIAYLHIGALYGVYLLFTVAKLYTFLWSVAWSIISVLGVTGGAHRLWAHRTYKAKVPLRVILMILQTAAFQNHIYEWVRDHRVHHKFMDTDADPHNSKRGFFFSHVGWLLIRKHPDVISKGATVDLSDLEKDPVVVWQRKYY-AIIMPLFCFVMPMCIPVYFWNEKPVYAWYVA-LLSYIIQVNGTWCVNSAAHLWGMKPYEKTISATDSSHGGFV--GEFWHNYHHVFPWDYKAAELGRYRVNFTCAVIDFFAWLGWAYDLKTVRHDLIKKRAARTGDNSIY--ELQSDLNDECHHTQEKIVWGWDDADMSLEDKQGAEILN----
>A0A8J2R9S8	385	0.477	1.068E-115	24	333	358	60	370	383
------------------------IVWRNVFIFIYLHLAAFYGLYLCFTDaVTWATLVWSYALFIFGGFGITGGAHRLWAHRCYKAKWPLRVIAAVGQTIALQNDIYVWSRDHRVHHKFSETDADPHNARRGFFFAHVGWLLCKKHPEVIRRGKTVDVSDLLQDPIVVYQRKFYIP-LVLIFCFVMPTLVPWYCWGESLRTSFFVASILRYVITLNATWLVNSAAHIWGAHPYDKGINPSENRFVAFITSGEGWHNFHHVFPWDYKASELGNYGTNTTRAIIDFFAWMGLAYDLKSVPDEIVYSRARRTGDGSHSiIALKDNQFRLGEIHVEEEQF------------------------
>A0A2R5LBV7	385	0.512	1.462E-115	0	312	358	1	308	317
MTSQSVTqTLTKTAPKQVPT----KIVWRNVILMGYLHLASIYGFYLIFTAAMWQTILAAYILYTLSGLGITAGSHRLWAHRSYKAKLPYRIMVMIFQSMAFQNDIFDWARDHRVHHKFSETPADPHDATRGFFFSHIGWLLVRKHPDVLAKGKSIDLSDLLADPVVRFQRKYYLP-LMISICFILPTIGPWYFWGETLWNSFFVCALTRYCFTLNMTWLVNSAAHMWGTRPYDDTINPRQNLFTIVGAHGEGFHNYHHTFPWDYRTSELG-MKINTTTAFINFFAWLGQVYDRKTVSHNVVTQRMQRTGDGSR---------------------------------------------
>UPI000718FA31	385	0.461	1.462E-115	21	356	358	0	328	329
---------------------KWNIDWFNVIFLIYFHIACLYGIYFNLTSLKLYTAILAIITIPASILGITAGAHRLWAHKAYKAKWPMRIILMILESLAFERPIYIWVRYHRIHHKYTDTDADPHNSKRGFFFSHFGWLMLKKHPEVIKKGATIDMSDLEKDPLVMWQLKYA-NIFMSLVCFVIPTLIPVFFWGESLMNAW-YATTIRYIISLNAILLVNSAAHMWGTKPYDNSISPTNSLSIGIAALGEGWHNYHHVFPWDYKASELGNYKVNLTTAFIDGFTKLGWAYDLKTVSHEMIEKRACRTGDGT-SYQHVDDQ----HEHKYNNSIWGLDDPDIITEDLQDATILDKAE-
>A0A6P8ZT19	385	0.468	1.462E-115	3	351	358	26	355	357
---QVIEKSEKTRTVKKEKLSEaQPIYWSNVYWFTVMHVMALYGLTLVFSSAKLLTTAWAVLLYVVGTLGVSAGVHRLWSHKAYKARLPLRMLLTFFNTIAFQNSIWEWTRDHRVHHKFTETDADPVNAARGFFFAHVGWLLCKKHPDVTRIGKTVDLSDIEADPCVAFQKKYYGP-LVLTLCFAMPTIVPAVAWGESYWNAFFVAAMLRYTLSLHGTWLVNSLAHWAGGRPYDGSIAARENVLVSIGALGEGYHNYHHVFPWDYKTAELGKYSTNFTTAFIDFMAKIGQAYDLKSVNEDMVKTRTLRTGDGTHP-------------------VWGWDDKEMLQEDRELAKI------
>A0A6G1S999	385	0.503	1.462E-115	7	309	358	43	346	359
-------TTANEQNKQDDTtnyQYRVQIVWRNVILMSLLHLGALMGLRQCFVSAQWKTIVAAYLLYVAGGTGITAGAHRLWAHRSYKAKWPLRLLLAAMQSLAFENSIYEWSRDHRVHHKYSETDADPHNAIRGFFFAHMGWLLCRKHPEVKIRGKQIDLSDLVADPIVRFQHRYYLACVA-VFCFIVPTLIPYMLWGETLYNSFYICALLRYVITLHATWLVNSAAHMWGRRPYDKNINPSENRGVSFWALGEGFHNYHHTFPWDYATSELG-YDLNTTKMFIDFFAYIGWAYERKVVSPDMIKQRKLRTGD------------------------------------------------
>A0A067QVK1	385	0.455	1.462E-115	1	349	358	39	367	377
-AAAAAETPKEGEDTGRTRDYvaTWR--WPDLAVQLFIHVGCLYGFYLILTSVRLLTTIWAFVVVYASGIGITAGAHRLWSHRAYKAKWPLRLLLVTLFTVSGQRHVYQWALDHRVHHKYSETDADPHDARRGFLFSHVGWLVLTPHPEVEEKRKFVDMSDLEADPIVMWQKRLYVPLFA-IFVIAIPVLVPWYFWDEGLWQSFWVLFNCRFCVTLNIAFFVNSIAHMWGNRPYDKNISPVENFAVSMAALGEGWHNYHHVFPYDYKTAELGHYSLNLTTAFIDFFAWLGWAYDCKTVSEEMIRRRVHRSGDGSHR-------------------LWGWGDKDIPEEDLRDL--------
>G8FQ77	385	0.458	2.001E-115	9	355	358	20	342	343
---------EELAPQAAPRKFE--IVYRNIVTFSFMHVAGLYGLYLCFTSAKWQTIVLAFVLYTFAEIGVTAGAHRLWAHKTYKAKTPLQIILMVLNSIAFQNSAIDWVRDHRLHHKYSDTDADPHNATRGFFYSHVGWLLVGKHPEVIKRGKAMEMSDIYSNPVLWFQKKYAVPFIG-IICFGLPTLVPMYFWGETLNNAWHI-TMLRYIANLNVTFLVNSAAHMFGNKPYNKNILPAQNISVSILTFGEGFHNYHHVYPWDYRTAELGNNMLNMTTLFIDFFAWIGWAYDLKTVSSAAIESKAKRTGDGT--------------------NLWGWGDKDMLREDQKAAEILFAK--
>UPI0008116F78	385	0.473	2.001E-115	6	309	358	22	323	347
------VLDTKLKPGEEKEEYKLQIVWRNVIIMAALHLSALYGLYLCFVSAKWQTSVAAFIFYQMSGLGITAGCHRLWAHRAYKARLPLRIFLAFIQTMAFQNHIYEWSRDHRVHHKYSETDADPHNANRGFFFAHVGWLLVRKHPEVIKKGRQISLDDIMQDPVVRFQKKYYLP-LVLLCCFVIPTLVPHLLWNESLYNAFYICALFRYAFTLNMTWLVNSAAHFWGRHPYDKEISPAENSFTIIGAIGEGFHNYHHVFPWDYAASELGW-RFNLSTIFINAMAAIGQAYDLKRVSPEMIRKRKARTGD------------------------------------------------
>K7PD45	385	0.452	2.001E-115	16	354	358	29	347	349
----------------KSEKSKLIIVWSNVMYFVILHVGALYGLWLLLTSAQIWTCLWVFAMYEFGEICITAGVHRLWSHRSYKAKWPLRLFHTMGQTLAFQDAVVDWARDHRVHHKYSETDADPHNAKRGFFFSHMGWLMCRKSKQVKEKGKEPDISDLYADPILRYQKKYY-MLFMPLMCFAFPTVVPLYFWNESLKTAFFV-NIFRYIFSLHATWLVNSAAHLYGEKPYNKHINPAENLAVSLIVNGERWHNYHHTFPWDYKAGEFGRYGTNLTTVFINAMAKIGLAYDLKFVPEDVVKRRVHKTGDGSH-------------------AVWGWGDKDQTVEEISKTIVaYNQ---
>A0A8D8UZZ2	385	0.429	2.001E-115	16	355	358	28	346	350
----------------KPK-VEQPIIWRNVIAISLFHLVALVTPFYCWSRCKYNTIFWGIMIGSLGGFGVTGGVHRLWAHRSYSAKWPLRLILLLCYSIAGQNSVLNWVRDHRVHHKFSETDADPHNSQRGFFFAHVGWLFLRKHPLVIEKGRTVDMSDVMADPLVMFHEKHF-IWFKLIMCFIVPTLVPCYFWGEPFFISFLIMNFLRYILALNFTWAVNSAAHIWGNKPFDGRIMPAENRVVSFLALGEGWHNYHHVFPWDYKTAELGHYSTNWTTLVIDWFAWMGWAYDLKTVSPAVVTARVKRTGDGTHD-------------------VWGWGDKDMSLEEKLEATVLNGK--
>A0A6P4KT92	385	0.445	2.001E-115	18	354	358	34	350	360
------------------DGRKLQLVWRNIILFIILHVSSLYGVWLLFTEAKWATVVAFPMGLALTTFGISGGAHRLWSHRTFKANLPLKLFYLVTNTFAFQDAVYIWARDHRMHHKYMDTDADPYNSRRGWFFSHIGWLCCKKHPEVTAKGKQIDLSDLERDPLVMFQKKYYMI-LMPLIAFILPTVLPMYLWGESLNCSWHILALLRWCTSLNLIWLVNSSAHVFGMRPYDKSISPTNEKILIWIRFGEGYHNYHHVFPWDYKCSELGPYSRDVNTWFINCCARIGWAYDLKSVSPELVKKRVTRTGDGSHP-------------------VWGWGDKDQPSEDIQETTITHK---
>UPI00155A80AB	385	0.470	2.001E-115	17	356	358	33	354	360
-----------------PDPnHKLELAWLNITLFTILHVSSVYGLWLLFTAAKWQTFLLFPAALVLTIVGISGGAHRLWAHRTFKANTPLRLIFMFLNTLAFQDAVYYWARDHRLHHKYSETDADPYNSQRGWFFSHIGWLCCKKHPDVTLKGREIDLSDLRNDKLVMFQKKHY-LILMPLICFVLPTVVPMYYWGESLNCAWHCFTLLRWCASLNIVWLVNSSAHMYGKRPYDKNIAPTNEAFLMWFRVGEGYHNYHHVFPWDYKSAELGKYSRDATTYFIDFFARIGWAYDLKSVSTEVLRQRITRTGDGTHP-------------------VWGWGDKDQPQEDVDSTTItHRRKE-
>A0A3B0K340	385	0.448	2.001E-115	4	351	358	33	354	364
----DISTLKTT------DGRKLELVWTNILAFIYLHTASVYGLWLLLTGTMWQTVAFTALVFTFSGLGITGGAHRLWAHRTFKANLPLRAIFIFFNTIAFQDAVYYWARDHRLHHKYSETDADPYNSTRGWFFSHIGWLCSKKHPEIKEKGKSIDLSDLRRDPLVMFQKKYY-FFLMPICCFLLPTVIPVYFWGESVSVAWHVTALLRWCLVLNLAWLLNSSAHLYGNRPYDASISPTTQVFLVWLRFGEGFHNYHHVFPWDYKGAELGRYSRDLTTNFIRLFARLGWAYDLKSVSMDMVQKRVLRSGDGSHP-------------------VWGWGDKDHPQEDIKSTTI------
>UPI0014789BAD	385	0.442	2.001E-115	6	355	358	35	362	365
------LTVDEN-YSSSKVEYVPRIAWPDLTAQIFIHAGCVYGLYLIFAKAKFFTVLWAFVTVYTSGFGITAGAHRLWSHRAYKAKWPLRLLLIFLFTITGQKHVYAWALDHRVHHKYSETDADPHNVKRGFFFAHVGWLFITPHPDVISKRKAVDMSDLEADPIVMWQKRLYIPLFL-LLTVGLPVGVPCYFWSESVWISFWVNFNFRFCVTLNIAFFVNSVAHMWGQRPYDKYISPVENVAVSIAALGEGWHNFHHVFPWDYKTGELGNYTFNVTTAFIDMFSHIGWAYDRKYVSPAMVRRRANRSGDGSH--------------------VWGFGDTDIPMEDQKELELMDRK--
>A0A8C4T1Q4	384	0.486	2.740E-115	8	313	358	33	334	337
--------DDTYREKEGPKPAR-RIVWRNVILMSLLHLGSLYGLTL-LFSASAATLAWAFLCYWISALGVTAGAHRLWSHRSYKAAFPLRVFLAVANSMAFQNDIYEWARDHRAHHKYSETDADPHNASRGFFFSHIGWLLVRKHPDVIEKGSKLELSDLKADKVVMFQRRYY-KLSVILMCFTIPTIIPWYFWGESLWISYFVPGLLRYTLVLNATWLVNSAAHMWGNRPYDKNISPRENRFVTFSAIGEGFHNYHHTFPYDYSASEFGW-KVNLTTCFIDFMCFLGLANDPKKVPKELVQARVQRTGDGSHR--------------------------------------------
>A0A834XVG7	384	0.485	2.740E-115	19	339	358	32	332	338
-------------------KFRNDIVWKNVVIFMTSHLAAIYGAYLLVTSTKIPTIIFTYFLHMYSGFGITAGAHRLWSHRAYKARFPLRVLLMILNTISFQNSIWEWCRDHRVHHKYSETDADPHNAKRGFFFSHVGWLLLKKHPDVKEKGRGIDMSDLDADPVVAFQKKYY-LFLMPLFAFILPTVIPVYLWNESWKSAFLVASIFRWIYNLNVTWLVNSAAHLYGDKPYDKGINPAENWWVSFLTRGEGFHNYHHTFPWDYKAAELPIYTCNLSLKFIDFFAKFGWAYDLKSVSPDMIKRRVQRTGDGNH-------------------NVWGNNDK------------------
>UPI0005F56579	384	0.453	2.740E-115	7	336	358	15	327	345
-------TVDESQLTEEPKEkrkYVKHIVWRNVAIFSFLHLGALYGLYLSFTSAKLLTTAFAILLYQLSILGVTAGVHRLWSHRAYKAKWPLQLLLMILSTTTYQDAVIDWSRDHRLHHKYSETDADPHNSKRGFFFSHIGWLLCRKHPEVKEKGKGIDLSDLKSNPILAFQKKYY-NILMPLLCFISPTLIPVVWWNETWINAFYIPAILRYVLTLNITWLINSVAHTVGNKPYDKYICPADNKGVAIFSLGEGWHNYHHVFPWDYKTAELGDYKFNTTTAFINFFAKIGWAYDLKSVSNDMIRKRMERTGNSSH-------------------NLWGW---------------------
>UPI0018A7060A	384	0.510	2.740E-115	18	311	358	42	336	346
------------------RNLDWsKVVWRNVTLFALLHIYSVYGLYLALFSVQWKTLVFSVVLYFMAALGITMGAHRLWSHRSFKASLPLRIVLAIFQTIAFQNDIYEWARDHRVHHKYSETDADPHNARRGFFFSHMGWLMYRKHPSVIARGKGLDLSDLQNDKVVMFQRKFYLP-LVVTACFVLPTVIPWWYWDEHLANALMVAGFLRYTIVLHITWFVNSLAHWVGTKPYDKSIYPSQNPMVAYLALGEGWHNYHHVFPWDYRTAELGGLvNYNITSLVIDFCYKIGLASDLRTVTPAMIERRIQRTGDGS----------------------------------------------
>B3LZG6	384	0.482	2.740E-115	21	357	358	37	354	355
---------------------KLQLVWRNIVLFVILHLSSLYGVWLLFTTATWTTFLLFPVALVVTALGISGGAHRLWAHRTFKANVPLRLIFLFLNTLAFQDAVYIWARDHRVHHKYTETDADPYNSRRGWFFSHIGWLCCRKHPDVVAKGKQIDLSDLEADPLVMFQKKYY-LWLMPPICFLLPTVLPMYLWGESLNCAWHVMALLRWCTTLNLIWLVNSSAHMFGMRPYDKNISPTDESFLVGLRFGEGYHNYHHVFPWDYKSAELGPYSKDVTTGFIDFFARIGWAYDLKSVSCDLVRKRVQRTGDGSHP-------------------VWGWGDKDQQREDIVGTTVtHQRKDD
>A0A7R8URC1	384	0.470	2.740E-115	7	346	358	21	353	362
-------TVDESNKASKidtaSSDYHPRIRWLDLLAQAFIHVGCIYGFYL-LFYAKLLTVVWVFATILATGIGVTAGAHRLWSHKSYKAATPLRILLMFFFTIAGQRDAYTWALDHRVHHKYSETDADPHNAKRGFFFAHIGWLFITPHPEVVRKRKAIDMSDLEADPIVMWQKRYFVLLFA-LITIAFPVLVPYYLWDENIFYSFWINFNARFCIVLNIAFFVNSVAHMWGRKPYDKSISPVESIPVAIAALGEGWHNYHHVFPWDYKTGELGDYKMNVTTAFIDACAKIGWAFERKVVSPEMIARRAARCGDGTH---------FLSEAYCHKDQVWGYGDNDIPIEDR-----------
>UPI0014430A34	384	0.465	2.740E-115	6	353	358	39	364	365
------LTVDKNYRSSK-TKYVPRIRWPDLVAQIFIHAGCVYGLYLMLSQAKLLTSLWAFVTIVISAFGITAGAHRLWSHRAYKAKWPLRLLLIFLFTIAGQRHVYAWALDHRVHHKYSETNADPHNAKRGFFFAHIGWLFTTPHPDVVSKRKAVDMSDLEADSIVMWQKRLYIPLF-FLFTIALPVSVPCYFWSESLWTSFWVNFNFRFCVTLNVAFCVNSVAHMWGDKPYDKFISPVENVMISIAALGEGWHNFHHVFPWDYKTGELGNYRYNVTTGFIDAFANIGWAYDRKYVSPAMVRRRANRSGDGTH--------------------VWGYGDADIPIEDLRELKQMN----
>UPI0003DF6399	384	0.470	2.740E-115	19	354	358	50	364	368
-------------------EYVPRISWSNLIGLLFVHIGGLYGFYLIFVEAKLSTTLWMFITIYTTGFGITAGVHRLWSHRAYKAKWPLRLLLIFLFTITGQKDVYRWALDHRVHHKYSETDADPHNVKRGFFFAHVGWLFITPHPDVVSKRKTVDMSDLEADRLVMWQKRYYILLF-PLLTIGLPVVVPWYFWSESIWTSFWVNFNCRFCITLNIAFFVNSVAHIWGQRPYDKYISSVENTMLSIAALGEGWHNFHHVFPWDYKTGELGNYTFNLTTGFIDTFARFGWAYDRKYVSPAMVRRRAKRSGDGSH--------------------IWGYGDADIPAEDLQELKLMDK---
>A0A1Q3FPV1	384	0.457	2.740E-115	13	356	358	59	391	392
-------------EGSHEEEFRPEIRWPDFIAQVFLHVGFLIGVWQVVTlQAKLYTVLWTLILVWGSGIGITAGAHRLWSHKSYKAKWPLRVLLMFLFTICGQRDAYTWAHDHRVHHKYSETKADPHNAKRGFFFAHVGWVFLTPHPEVVAKRKIIDMSDLEADPIVMWQKKYYLPLFA-LLVIGFPVFVPYYYWSESFWVAFWVCFTVRFTTTLNIAFFVNSVAHMFGNRPYDKNISPVENLPVAIAAMGEGWHNYHHVFPWDYKTGELGSYMFNVTTGVIDAFAKLGWAYERKSVSPEIIERRAAKYGDGTR---------FLSDECVHQDPVWGFGDRDIAKEDLD--EILRRQE-
>A0A336M2V1	384	0.490	2.740E-115	8	354	358	34	389	393
--------TKSEQN--KQLPYTKRFIWRNIIILSYLHAVALYSVF-NITDCKWQVSLFDTLIGFCAALGITAGAHRLWTHKSYKAKLPLRIILLIFQTLSFQQSIYDWARDHRVHHKFTDTPADPHNSRRGFFFSHVGWLLVNKHPEVTEKGKTIDMSDLLEDPVVVWQKKHF-KWFLPIVGFLLPFWLSAMIFDEQWFHAW-NAQCLRYVIGLNLTWLLNSGAHMWGAKPYDKNISPTDTLTMGIACFGEGWHNYHHVFPWDYKTSELSRYGYNFTIAFIDFFAKIGWAYDLKTVSEEMIRKRMLRTGDGSNKYSNIKdldlKLKEIVEDYNNNNnsningmrneCLWGWDDKDMTEDERSFVTIYNK---
>A0A1B6CS40	384	0.537	3.752E-115	11	300	358	40	328	329
-----------PESKRERPQYHWKIVWRNVIAFLYLHVGALYGLYLCFVSAKLLTSIWALSLGYIGGLGITAGAHRLWAHKAYKAKWPMRLLLAFLQTVAFQNHIYEWVRDHRVHHKFTDTDADPHNSKRGFFFSHIGWLMVRKHPDVFNKGKTVDMSDLEKDWVVVWQKRLY-PVILPIFSFVLPTWIPCYFWGEDAWTSWYIAGIYRYTMSLNFTWLVNSAAHIWGWRPYDRTISSTENLAVAVVAVGEGWHNYHHSFPWDYKAAELGNYRYNLTTGFIDLCAKLGLAYDMKKASEDLI---------------------------------------------------------
>Q4PP95	384	0.469	3.752E-115	11	355	358	27	351	354
-----------SEKKEENDKFVRQILWINVAHFTVLHIFAFYGLYLVFTSAKLATTFFAYILFVLGTFGISAGVHRLWSHKAYKAKFPLRVILMIFNSLAYQNSIWVWARDHRVHHKYSETDADPCNAKRGFFFSHVGWLMSKKHPDVTNIGKGVDLKDLEADPVVAFQKKYY-FYLVALICIILPAVIPVMFWNESWTNAIFIPVFLRYTIGLNATWLVNSAAHMYGGRPYDKFINPSENFAVIIGTLGEGWHNFHHTFPWDYKTSELPHYVFNWTTGFIHLFAKIGWAYDLKSVSEQVVKARCKRTGDGS-----------------HE--VWGWGDKDQTAEEREAAIIEHAK--
>UPI0018D1DD6C	384	0.449	3.752E-115	13	357	358	34	355	356
-------------PQAAPRKYE--VVYFNLLTFGFAHLSSVYGLYLIFTAAKWQTNVFTAVIIIASGLGITAGAHRLWAHRTYKAKMPLQIILMILNTMAFQNTAIHWVRDHRLHHKYSDTDADPHNATRGFFYSHVGWLLVKKHPEVRRCGKLIDMSDIKSNPVLKFQKRYAIP-LVLTVTFILPAAIPWYYWGETLNTSWHVAVMFRYVYTLNVTFLVNSAAHLFGYKPYDKNIMPVQNKFVSLTALGEGWHNYHHIFPWDYRTAELGNNSLNLTTHFIDFFAKIGWAYDLKAAPEDMIKTRAARTGDGSH--------------------CWGWGDTDQDKEEREQAIIKHPIAD
>UPI001D092EC8	384	0.469	3.752E-115	0	357	358	18	356	389
LNSEDIVVDKSSdkIKDDFPTPWNRRFLWRNIAVFGPLHVLSFYGLYLVFTSARIYTTIFALVLHQLGIFSVTAGAHRLWSHRAYKAKWPLRCLLIFIHWCTFQDAVYIWAYHHRIHHKFSDTDADPHNAKRGFFFSHMGWLFCEGHPDFETKKKVIDLTDLHQDKILMFQYRHYLK-VMPFLSFILPTLLPMVLWDETLWNSFFV-NIWRYAITFHVTVCINSFAHTYGSRPYDKEIMPTESYSLAWVTLGEGWHNYHHVFPWDYKAAEFGGSRVNPTTVLLNFFAKIGWAYDLKTVTDEGIKKRVMRTGDGTHP-------------------VWGWGDPEQTKENANAATILHKQED
>A0A0M3QYF9	384	0.464	3.752E-115	9	346	358	77	403	412
---------EQQQQQAAAVDYNPQIRWPDLGAQTFLHVGALYGVYLLC-YAKFYTFLWVAATILFSGIGITAGAHRLWSHKSYHASLPLRILLCFMFTIAGQRDAYTWALDHRIHHKFSETDADPHNANRGFFFAHVGWLFLTPHPKVIEKRKVIDMSDLEADAVVMFQRKYYIILFA-LCSIVLPVMVPWYFWQESLWMSFWINFNMRFTWTLNVAFFVNSVAHMYGNKPYDKNITPVEAPIVSLLALGEGWHNYHHVFPWDYKTGEFGNYTLNITTGFIDLCARLGLASGRKSVSPDMVLRRAEKCGDGTR---------FLSDEYAHKDQVWGFGDCDLPREDI-----------
>UPI0005F5043C	383	0.485	5.137E-115	8	308	358	18	316	322
--------DKASTKESCKTGYEWKIVWRNVIIFAYIHLAALFGLYVLFFRAKYQSAIWFTVVGVAGGLGITAGAHRLWAHRSYKAKWPLRFILMIFQTIAFQDDIYQWVRDHRVHHKFTDTDADPYNVRRGFFFSHIGWLLVRKHPDVADKGAIVDCSDLKQDPIVIFQKKWYLN-LMWLCCFIIPTLVPWLAWNESLSYSWHCAVC-RYCINLNITWLVNSAAHMWGMKPYEKSFSSTNNATVSLLTFGEGWHNYHHVFPWDYKAAELGNYRLNFTTAFIDFCAYLGLAYDLKTVPADTIKKRASRSG-------------------------------------------------
>UPI000C1FE6E6	383	0.482	5.137E-115	7	354	358	3	343	344
-------THQKSETELNKKIYKWEIVWINIVILTYWHICGIYGIYVLPT-AKFETILWAILLGVVGIIGHTAGSHRLWSHRSYRANLPLRIILAILSMTCYQHRIYVWARDHRVHHKYVDTDADPHNSTRGFFFSHIGWFMVKKQKEVIEKGNQIDLSDLKNDGVVMFQKKYF-TILMPIFTFVIPSVIPWYFWGESGEVSYYFAGVARYLWSLHSIFLINSAAHAYGTKPYDKNIRPTENKYVGYLAMGEGWHNYHHTFPWDYKASEYGDYAPNLTIAFIDFFAWLGWARDLKTVSSDMVKRRILRTGDGTKLV-----MEKNLDDLVMSDNIWGWGDENMKKIDFDSIKRLNQ---
>B4JEM9	383	0.451	5.137E-115	15	346	358	93	413	422
---------------EAEVAYNPQIRWPDLIAQTFLHVGALYGVYL-LFHAKLYTFLWLAASILVSGVGITAGAHRLWSHKSYTASLFLRIVLAFMFTIAGQRDAYTWALDHRIHHKFSETDADPHNAKRGFFFAHVGWLFLTPHPKVIEKRKVIDMSDLEEDAVVMFQRKYFIPLFA-LISIGLPVLVPWYFWEEDLWMSFWINFNMRFTWTLNVAFFVNSVAHMYGNKPYDKNITSVEVPIVSLLAMGEGWHNYHHVFPWDYKAGEFGNYTLNVTTAFIDFCARIGLASGRKSVSPDMVLRRAAKCGDGSR---------FLSDEYAHKDQVWGFGDCDLPREDI-----------
>UPI000E6E4E43	383	0.458	5.137E-115	18	355	358	129	455	461
------------------EEFVPKIRWPDTIVQLFIHLGFVYGFYLVLTKAQYKTILWAFSTVILSGFGITAGAHRLWSHRSYKATWQLRTILMFLFTITGQRDAYTWALDHRVHHKYSETDSDPHNAKRGFFFAHVGWLVLTPHPNVVLKRKQVDMSDLEADAVVMWQKRFYIPLFA-LLAIGLPVLAPWYFWQEDLWVSFWVNFNFRFCLTLNIAFFVNSVAHMWGQKPYDKNISPVENLGVAIAALGEGWHNYHHVFPYDYKTGELGGYTFNPTTGLIDFFARIGWAYDRKSVSRRMIVRRALRSGDGS----------FILDPHAEETQIWGYGDVDMDEQDIKDLILPDQK--
>A0A1L8D6M1	383	0.480	7.033E-115	19	347	358	31	337	340
-------------------PRKFNIVYFNLLTFGYWHLAGAYGLYLCFTSAKFATVLFAILTYTAAEIGITAGAHRLWSHKAYKAKLPLQIILMTFNTLAFQNSAIEWVRDHRLHHKYSDTDADPHNATRGFFYSHVGWLLVRKHSEVKKRGKTIDMSDMYSNPVLAFQKRYIVPWVI-LVTFLLPTIIPVYLWNESLWTSWHV-TMLRYVANLNATFLVNSAAHLWGYKPYDKNIMPAQNISVSLATFGEGFHNYHHVFPWDYKAAELGNNRYNLTTKFIDFFAWIGWAYDLKSVSEELVVNRMRRTGDGS--------------------NLWGWGDKDMTEEDRN----------
>A0A6P4IGS5	383	0.473	7.033E-115	15	314	358	44	342	357
---------------KQAQAWKRPLVWGNIIIFTVTHLASLYGGYLLFTDTKPATMLFAFVMYCLGMLGITAGAHRLWSHRSFKAKWPARLFLAILNCISFQDSIYYWVRDHRMHHKYSETDADPHNTSRGFFYSHIGWLLVRKHPDVTIKGKGLDLSDLHADPIVMFQHKYY-YYLMPLGCFILPTLIPWLCWNETLASSYFVAAMFRWCVQLNMTWMVNSSAHAWGGKPYDKGMNPSQNSFVSLMTFGEGWHNYHHVFPWDYRTAEWGGYTLSHATLLIDLFAKIGWAYDLKTVTPEMIKKRSQRTGDGTHEL-------------------------------------------
>A0A8J5V7E8	383	0.471	7.033E-115	20	352	358	49	364	372
--------------------YTPKIKWLDLSAQIFIHTGCLYGLYLLLTEAKLLTGLWVFIMIQLSGFGITAGAHRLWSHRAYKAKWPLRLLLIFLFTIAGQRHVYAWALDHRVHHKYSETDADPHNAKRGFFFAHVGWLFITPHPDAVAKREAVDMSDLIADPIVMWQKKYYIPLFA-LLCIGLPVIVPWYFWNESLWTSFWVNFNFRFCVTLNIAFLVNSVAHMWGHRPYDKSISPAENNFVSVLALGEAAHNYHHVFPWDYKTSELGSYTFNLTTGFIDAFARLGWAYDCKYASQQMIRRRANRTGDGS----------------HTDPNVWGYGDEDLTSDDLKDIDTM-----
>UPI000626385F	383	0.453	7.033E-115	16	357	358	47	366	394
----------------DEVEYVPAIKWLDLAAQVFIHAGCLYGLYLVLAQAKFLTTLWAFLTIYTSGFGITAGAHRLWSHRAYKAKWPLRLLLVFLFTITGQRHVYAWALDHRVHHKYSETDADPHNAKRGFFFAHVGWLFTTPHPNVVVKRGAVDMSDLEADPIVMWQKRLYIPLFA-LLAIAFPVVVPWYFWSESLWTSFWVNFNFRFCVTLNIAFFVNSVAHMWGQRPYDKSISPVENVVVSIAALGEGWHNYHHVFPWDYKTGELGDYSFNITTGFIDAFARIGWAYDRKYVSPEMVRRRANRSGDGSH--------------------VWGYGDSDISMEDRRELEMM-DQED
>A0A7M7KJ62	383	0.462	7.033E-115	19	329	358	66	381	400
-------------------EFKAQIVWQNVFVFVLLHGAMLYGIYVALVHAMWRTWFFAFLIGQLAGLGVTAGAHRLWSHRAYKARLPLRIVLMLFNCLACQNDLYEWTRDHRVHHKYSETDADPHNVNRGFFFAHVGWLMCKKHPEVFRKGKAVDCSDLLQDPVIRFQRRWYVP-LTTFMCFYMPTVVPYYLFGETYWNAFFVSTMTRYVFSLNFTWLVNSAAHLWGNKPYDRHISPAENAFVSLVAIGEGFHNYHHTFPWDYRTSELGW-KINLTSMFIEAMAYIGQAYDLKTVPPAVVEKRKLRTGDGTKDcfddaanRSRTKDSEPHRHHYHH----------------------------
>U5KFQ4	383	0.462	9.628E-115	2	327	358	1	335	336
--AQGVQTTTIFREEEPaltfvvpQEPRKYQIVYPNLITFGYWHIAGLYGLYLYFTSAKWQTMLFSFMLVVLAELGITAGAHRLWAHKTYKAKLPLQIILMVLNSIAFQNSAIDWVRDHRLHHKYSDTDADPHNANRGFFYSHVGWLLVRKHPEVKRRGKELDMSDIYNNPVLRFQKKYAIPFIG-AMCFGLPTFIPVYCWGETWTNAWHI-TMLRYIVNLNITFLVNSAAHIWGNKPYDSKILPAQNIAVSIVTGGEGFHNYHHVFPWDYRAAELGNNYLNLTTKFIDFFAWIGWAYDLKTVSSDVIKSRAQRTGDGTNLWGLEDkgeeEILKIWKDN------------------------------
>A0A6P4ISV5	383	0.451	9.628E-115	18	354	358	34	350	355
------------------DGRKLQLVWVNIVLFVILHLSALYGVWLLLTKATWTTVLLFPFALIVTALGISGGAHRLWAHRTFKANVPLRLIFLFLNTLAFQDAVYIWARDHRVHHKYAETDADPYNSERGWFFSHIGWLCVRKHPQVVEKGKQIDLSDLEQDRLVMFQKKYY-LLLMPLICFVLPTVLPMYLWGESLNVSWHVMALLRWVTTLNLIWLVNSSAHMYGKRPYDKKISPTDESFLIWLRFGEGYHNYHHVFPWDYKSAELGPYSRDLTTAFINFFAWLGWAYDLKSVSPDLVRRRVQRTGDGSHP-------------------VWGWGDKDQCSEDVADTTITHQ---
>C7BBA9	383	0.449	9.628E-115	23	355	358	40	353	356
-----------------------QLVWLNIVLFVIIHTASLYGVWLLLAEATWTTFLLFFPAVVMTILGVSGGAHRLWAHRTFKANTPLKLIFLFLNTLAFQDAVYYWARDHRVHHKYTETDGDPYNSQRGWFFSHIGWLCCRKHPEVVEKGKQIDLSDLEQDPLVMFQKKYY-LLLMPLICFVLPTVVPMYLWGESLNVSFHVMALLRWCLSLNLIWLVNSSAHMFGMKPYDKNICPVDQGFLIFCRVGEGYHNYHHVFPWDYKSAELGKYSQDITTKFIDFFAYLGWAYDLKSVSQDLVRRRAERTGDGSHP-------------------VWGWGDRDQRMEDIGDTTItHQRK--
>A0A7R9KVR2	383	0.500	9.628E-115	18	309	358	23	312	541
------------------RDFKVEIVWRNVAIMSGLHLAALYGLYLCFTSAHWQTMAFAVFLYVISGLGITAGAHRLWSHRAYKAKWPMRVILTIFNTVAFQNSIYEWSRDHRVHHKYSETDADPHNANRGFFFAHCGWLLCRKHPDVIEKGRNVSCEDLLQDPLVRFQRKFYLP-LVLVFCFVLPSIIPNILWGESCFNAYFVCGLLRYCWTLNMTWLVNSAAHFWGRKPYDRHISPAENKVTIIGAIGEGFHNYHHTFPWDYATSELGR-DYNLTTCFIDVCAKIGWAYDRKTVSPNMIRQRKERTGD------------------------------------------------
>UPI0006B080E3	382	0.480	1.318E-114	0	311	358	0	308	310
MTSNSISST-VTETEKRRSSPKLQIVWKNVFIFAFLHAASLYAIQLVFTSAKLKTIVFAFLLYVASGVGVTAGVHRLWAHRSYKAKWPLRLLLAFFNSVAFQNDIYEWSRDHRVHHKFSETDADPHNAKRGFFFSHIGWLMVRKHPDVIEKGKIVDCSDILADPIVRFQRKYYTP-IVFLSCFVIPTVVPVWSWGESYWNAFYVAGILRYCWTLNVTWLVNSAAHMWGNRPYDRSINPRENKYVIVSAMGEGFHNYHHTFPWDYSTSEFGT-RLNVSTVFIDFMAALGLAYDRKTVSPDVIKRQRERHGDGS----------------------------------------------
>UPI0005F45C4E	382	0.468	1.318E-114	8	308	358	18	316	322
--------DKASTKESYKTGYEWKIVWRNVMIFAYIHLAALFGLYVLFFRAKYQTAIWFIVVAIPGGLGITAGAHRLWAHRSYKAKWPLRFILMIFQTIAFQDDIYQWVRDHRVHHKFTDTDADPYNVRRGFFFSHVGWLLVHKHPDVTAKGATVDCSDLKQDPIVIFQKKWY-RYLMPLCCFIIPTLVPCWAWNESLLYSWH-CVVCRYCLNLNSTWLVNSAAHMWGMKPYDKSISSANNAGVAFAALGEGWHNYHHVFPWDYKAAELGNYRLNFTTAFIDFCAYLGLAYDLKTVPADIIRKRAARSG-------------------------------------------------
>B3MAZ6	382	0.449	1.318E-114	21	354	358	37	350	355
---------------------KLQLVWLNIVLFIILHVSSLYGVWLIFTEADWRTTAAFLVVGTISGLGISGGAHRLWSHRTFKANLPLKLIFMFLNTIAFQDAVYIWARDHRVHHKFTETDADPYNSQRGWFFSHIGWLCCKKHPEVLAKGKQIDLSDLERDPVVMFQKKYY-LILMPLLCFILPTVLPMYLWGESLKCSWHIVALLRWCVTLNLIWLLNSSAHVFGKRSYDKSISPTDESFLIWLRYGEGYHNYHHVFPWDYKSAELGAYSNDLTTGFINFFARIGWAYDLKSVSPELVQKRVMRTGDGSHP-------------------VWGWGDKDHPCEDIRETTITHK---
>A0A8C4CCQ7	382	0.463	1.318E-114	1	313	358	58	366	369
-AAVGDVFDDTYKEKDGPKPP-MRIVWRNVVLMSLLHVGALYGL-VVVPYASLSTWIWTAVCFFISALGVTAGAHRLWSHRSYKASVPLRIFLAVANSMAFQNDIYEWARDHRVHHKYSETDADPHNASRGFFFAHIGWLLVRKHPDVIEKGRKLDLSDLKADPVVMFQRRHY-KLSIVLMCFVLPTFVPWFLWGESLWVSYFIPGLLRYTIVLNATWLVNSAAHMWGMRPYDKSINPRENKFVVFSAVGEGFHNYHHTFPYDYAASEFG-CSLNLTTLFIDLMSCLGLAKDCKRVSAEMVAARVKRTGDGSHK--------------------------------------------
>E2AX07	382	0.527	1.805E-114	13	306	358	10	303	310
-------------PAKKQRTidYKWEIVWRNVIIFIYIHLSCLYGLYLTLFYAKLWTFIWHFAIGIISGIGVTAGAHRLWCHRSYKAKWPMRFILMIFQTTAFQNHIYEWVRDHRVHHKFTDTDADPYNACRGFFFSHIGWLMVRKHSDVIRKGATIDMSDLDQDPLVVFQKKWY-LYLMSFCCFIVPTVIPWWTWGENLWFAWHIAV-ARYCINLNITWSVNSAAHIWGVKPYDKSITSTDNASVSFITFGEGWHNYHHVFPCDYKAAEFGNYKLNFTTALIDFCAYLGLAYDLKTASADMVKKRILR---------------------------------------------------
>UPI000C143335	382	0.437	1.805E-114	11	348	358	12	331	336
-----------SEKNEKeknlaPHPRKWDIAWRDCTISLIFHIGAAYGLYLSFTAAKWQTWVFAILLHVVTNLGVSVGAHRLWTHKSFQAKLPLRVILLFLFTMAFQYSVVSWSRIHRMHHKYTDTDADPHNAKRGFFFSHMGWLMIKKHPEV--KAHKVDMSDLMQDPLLRFQHRHYWE-ALFLLCFLLPTYIP-TMWGEQARTAFYICVCLRYIGSLHITWLVNSAAHMWGSKPYDKNMTPVEIRIISLLAGGEGFHNYHHVFPWDYRIAEFGGYSLNIGKLFIDIMAKIGWAYNLKSVPDELIEKRVKRTGDGTHP-------------------IWGWDDPDLPLEDRDM---------
>UPI000767077A	382	0.440	1.805E-114	6	355	358	9	336	339
------LTVDESYRGSK-TEYVPGIRWPDLIAQVFIHAGCVYGFYLMFAEAKLFTSLWAFVTIYTSAFGITAGAHRLWSHRSYKAKWPLRLLLVFLFTISGQRHVYAWALDHRVHHKYSETDADPHNAKRGFFFAHVGWLFTTPHPDVVLKRQAVDMSDLEADPIVMWQKRLYIPLFA-LLTIGLPVFVPCYFWSESLWISFWVNFNFRFCVTLNIAFFVNSVAHMWGQKPYDKYISPVENVAVSIAALGEGWHNYHHVFPWDYKTGELGNYTYNVTTGFIDAFACIGWAYDRKYVSPTMVQRRANRTGDGSH--------------------VWGYGDTDIPTEDLQELNQMDQK--
>A0A6A4JLC4	382	0.450	1.805E-114	7	351	358	26	362	369
-------TYTADSKSQNKSDYKLEIVWVNAIFFLIVNAISLRGTYdLVFFRLPWTSTAYMWSLFYINGISITAGAHRLWAHKCYKAKLPLKIFLLVCNLTAFQNSIYDWVRDHRVHHRFVDTNADPHNSTRGFFFSHMGWLMVKKHPEVKQKGQIVDMSDLRSDPLVMFQHKYY-FYLMPIFTFLLPALIPVYFFGTDFWYAFRLYSLTRWTLVLHGTWCVNSVAHMFGYKPYDKFISSTQSIWVSFFVLGEGWHNYHHAFPWDYKASEF-PYYVNFTTAFIDLCAKIGLAYDLKTVKQDVINLRAQRTGNGSH------ASVPPS-GTSESNGIWGWDDEALTKEDREMASI------
>A0A653CRG1	382	0.442	1.805E-114	18	356	358	63	381	387
------------------DEFVPQIRWPDTIVQLFLHLGLVYGLFLCLVSAKFYTTLFAFLTIYITGFGITAGAHRLWSHRAYKAKWPLRLILVILFTVTGQRHVYAWALDHRVHHKYSETDADPHNAKRGFFFSHVGWLILTPHPKVVEKRKAVDMSDLEADPIVMWQKKLYPPLFA-IFNIILPVGIPVYYWNETLWNSFWINFVARFTITLNIAFFVNSVAHMWGQKPYDRNISPVENLAVSLAALGEGWHNYHHVFPWDYKTGELGN-AYNPSTAFIDFFARLGWAYDLKSVSKGMIARRAKKCGDGSHP------------------QIWGYGDEDIGKEDQEELDKMAAEE-
>UPI00163E72B6	382	0.446	1.805E-114	19	355	358	110	435	437
-------------------PFRAQIRWPDFLAQLFVHVGFVIGLvLLVTLQVKLYTFLWTLLLVWASGIGITAGAHRLWSHKSYKARWPLRLLLMFLFTICGQRDAYTWAHDHRVHHKYSETDADPHNAKRGFFFAHVGWVFLTPHPEVVAKRKIIDMSDLEADPIVMAQRRYYIPLFA-LLVIGMPVLVPCYFWGERPIVAFWVCFTLRFTTTLNIAFFVNSVAHMFGNRPYDKSISPVENLAVAIAAMGEGWHNYHHVFPWDYKTSELGSYVFNITTAFIDCFARLGWAYDRKSVPAEVIARRAAKCGDGTR---------FLTDEYAHQDAVWGYGDRDLPPEDV--AAIVQQQ--
>A0A443SD68	382	0.512	1.805E-114	20	302	358	327	607	608
--------------------YQLQIVWRNVALFAYLHIAALYGLYLCFGSAKLLTIIFAGFLYVISGLGITAGAHRLWAHRSYKAKWPLRLMLAFFNSIAFENDIYEWARDHRVHHKFSETDADPHNALRGFFFAHIGWLLCKKHPDVLNKGKTVDCSDIIADPIVRFQRRYYIP-LMVSCCFLMPTFVPHLCWGETKWNAFFICALLRYCFTLNMTWLVNSAAHMWGRQPYDKHINPRENVGVALGAIGEGYHNYHHTFPWDYSTSELGW-KINLTTIFIDTFAKIGWAYDLKKVSPEMIRQ-------------------------------------------------------
>A0A7I8VJL0	381	0.481	2.471E-114	9	311	358	25	321	335
---------EQNQPAKQPPT---KIVWRNVIWMIYLHIAALYGVYL-MYYCKWQSWIWFAVTYGMSGLGITAGAHRLWAHRSYKAKLPLRIVLAIWNTMAFQNDVIEWSRDHRVHHKYSETDADPHNANRGFFFSHVGWLLVRKHPEVRAKGKRVNIDDLLADPVLVFQRKVYLP-AMIFTCFFFPSLVAWYFWGESWWTAFFTVGILRYTLVLNATWAVNSVAHMFGNKPYDREISPVETLSVAVAALGEGYHNYHHTFPQDYSASEFGWGR-NCTTAFIDFCAWIGQAYGMKKISPEMIKRRMERTGDGS----------------------------------------------
>A0A834VCQ6	381	0.509	2.471E-114	8	309	358	24	322	341
--------TEEKESIEERQPYRVQIVWRNVILMSIIHLYALYGLYLCFTAAKWQTLVAAFILYILSGLGITAGSHRLWSHRAYKARLPLRIFLAFLQTMAFQNHIYEWARDHRVHHKYSETDADPHNSNRGFFFAHVGWLLCRKHPDVIKKGSLINLDDLLRDPIVALQRKYYLP-LVVLICFIIPTLLP-TLWGETLWNAFFICAAFRYVWTLNMTWLVNSAAHFWGRHPYDNTIKPAENLFTVYGAVGEGFHNYHHVFPWDYRASELG-FRFNLTTIFIDLMAALGQAYDLKQVSTEMVISRKHRTGD------------------------------------------------
>A0A6S4L246	381	0.535	2.471E-114	18	312	358	42	337	346
------------------RHLDWsKVVWRNAILFMLLHFYSVYGIYLAIFVAQWKTIGFSVMLYFMAALGITMGAHRLWSHRSFKATLPLRVILAVFQTLSFQNDIFEWARDHRVHHKYSETDADPHNARRGFFFSHMGWLMYRKHPDVITKGRTLDVSDLQEDKIVMWQRKHYVP-LVVTACFVLPTVIPWVLWEEHPVTALMVAGFLRYNIVLHVTWFVNSLAHWVGSKPFDKNIYPSQNPIVAYLALGEGWHNYHHVFPWDYRTAEFGGlGAYNITSLTIDFCSKIGLAYDLKTVSPEMIEQRAHRTGDGSR---------------------------------------------
>A0A670I5L6	381	0.505	2.471E-114	8	313	358	52	354	357
--------DETYREKEGPKP-QKRYVWRNIILMSLLHLSALYAAIWLTPTAKFATLVWVFVLFVLSGLGITAGAHRLWSHRSYKASLPLRIFLAIINSMAFQNDIYEWARDHRVHHKYSETDADPHNAKRGFFFSHIGWLLVRKHPDVKEKGKKLDLSDLKADKVVMFQRRHYKT-SVVIMCFIFPTVVPWYFWGETYHTSFFMAAILRYALILNATWLVNSAAHMYGNRPYDKNINPRENHFVVLGALGEGFHNYHHTFPYDYSTSEFG-LNWNITTAFIDLMCYLGLATDCKRVSKETIMARKIRTGDGSHK--------------------------------------------
>U5EQQ1	381	0.478	2.471E-114	15	355	358	21	368	371
---------------EEPATYTWdQVVWRNVIIFAFLHSGLLYGLYLMFAEAKLATSIWTIVIAVVAHFGITGGAHRLWSHKAYKANVQMRILLMLLNSMTFQNSIWEWSRDHRLHHKFTDTNADPHNSKRGFFFSHIGWLLVRKHPDVKEKGKLIDMSDLEADPVVMFQKK-YIAIFALLGTLVLPTLAPMYLFGETFKNAFYVGAIVKYVLALNLTWAINSWAHMWGTRPYDKNVTAVNHLQLATMTIGEGWHNYHHVFPWDYKVSEHDTYGSNLTLGFINLFSKIGWTYDLRTVSEEMIRKRVERTGDGTHPWSKEKlnekLFEFVTDYNGnigESGNIWGWDDENMSTIDKVDAKIICKK--
>UPI0005F51E87	381	0.437	2.471E-114	2	354	358	32	377	382
--TQTLLTQTTL--NSQPK-YEWKIIWKNVIALAYLHIVALYTWYLVLTmEIQIRTFIYYYAVGYLSGIGITAGVHRLWCHRSYKAKWPMRVILMVLQTIAFQKHIYDWVREHRVHHKFTDTDADPHNSKRGFFFSHVGWLMVRKHPDVISKGATIDMSDLEKDPIVVFQRRYY-AVLMPLLCFVLPMLVPIYFWNEKPIYAW-YGAVCKYVTVLNGTWLVNSAAHMWGTKPYDTSISATDYSFFGFSAFGEMSHNYHHVFPWDYKAAELGFNSRNITCGFIDFFAWLGWAYDLKTARHDLVKKRAARTGDGSIY--ERTGDYN-DELHTQEKMTWGWNDADMSFEDKQAAEILNK---
>A0A6L5D8K2	381	0.520	3.383E-114	58	357	358	8	287	288
----------------------------------------------------------AFVLYQIGGLGITAGAHRLWAHRTYKAKWPLRLLLAFFNLVSFQNHIYEWARDHRVHHKYSETDADPHNARRGFFFAHCGWLVVRKHPQVFEKGSQISLQDLHEDKIVMWQKKYY-LILMPIMCFILPTMAPPMLWGETWSNSFIVATLLRYAVTLNVTWLVNSAAHMWGNKPYDKTINPAENTPVALMALGEGWHNYHHVFPWDYKTAELGNYRYNLTTAFIDFFKWVGWAYDLKTVPPSVIEKRVKRTGDGS-----------------HE--LWGWGDKDMSTTEREEALHLGKKDD
>UPI000C6CACBE	381	0.456	3.383E-114	2	308	358	4	308	313
--AQSTVTETVTPPKRATPKQELNIVWRNVILFAFLHIGALYGFTLIFTSAKWQTILFVIIFGYASVLGVTGGAHRLWSHRSYKAKWPVRALLMILQTMAIQNHIYEWCRDHRLHHKYSETDADPHNATRGFFFSHMGWLMVKKHPEVKQKGKAIDLSDLLKDPLVVFQRKHYFP-LVILVSIVIPTMIPVLLWGENYWNSLFTVFFTRYVLSLHGTWLVNSAAHMWGNRPYDVTINPRESPIVIFTGSGEGFHNFHHVFPWDYCTGEFGW-KFNMTAAFIDCMAWLGLVYDRKKVSPEMLKQRIERTG-------------------------------------------------
>M4PTD0	381	0.480	3.383E-114	2	350	358	1	335	338
--AQTIQTTTILeQKEEKtvtllvPQagKRKFEIVYFNLVSFAYWHIAGLYGLYLCFTSAKWATILFSFFLFVVAEVGVTAGAHRLWSHKTYKAKLPLQILLMVMNSLAFQNTAIDWVRDHRLHHKYSDTDADPHNASRGFFYSHIGWLFVRKHPDVKKRGKEIDISDIYNNPVLRFQKKYAIPFIG-AVCFALPTLIPVYGWGETWTNAWHVAM-LRYIMNLNVTFLVNSAAHIYGKRPYDKKILPSQNIAVSIATFGEGFHNYHHVFPWDYRAAELGNNCLNFTTKFIDFFAWIGWAYDLKTVSKEMIKQRSKRTGDGT--------------------NLWGLEDVDTP-EDLKNTK-------
>A0A7E5W083	381	0.451	3.383E-114	17	356	358	27	345	346
-----------------PRKYKY--IYTNFLTFSYAHLAALYGLYLCFTSAKWETLLFSFVLFHMSNIGITAGAHRLWTHKTFKAKLPLEIVLMIFNSLAFQNTAITWAREHRLHHKYSDTDADPHNASRGFFYSHVGWLLVKKHPDVLKYGKTIDMSDVYNNPVLKFQKKYAVPLIG-TVCFALPTLIPVYFWGESWNNAWHIA-LFRYIFNLNVTFLVNSAAHIWGNKPYDKSILPAQNLLVSFLASGEGFHNYHHVFPWDYRTAELGNNFLNLTTLFIDFCAWFGWAYDLKSVSEDIIKQRAERTGDGSS------------------GVIWGWDDKDMDRDIKSKANIfYAKKE-
>A0A7E5VVD0	381	0.451	3.383E-114	13	351	358	30	347	349
-------------DAEASPRPKLILFWPNIVLFVVFHVALVYAIYLAFTKAMWQTNVFAYVLGLLSNVSVTAGVHRLWSHRAYKAKLPLRLFLLFFFTMIYEGSVLHWVRDHRVHHKHCDTDADPHNSRRGFFYAHVGWAMARKNPEVIAKGRTIDVSDILSDPWLRFQHKYY-LRLVIVICYVLPTYIP-TLWGEEAWTAFFVAGVLRHVLSTHAIALINSAAHMYGTKPYDKNILPVENKLVSLLATGEGFHNYHHTFPWDYKAAELGGYSLNFATFFIDVMAKLGLAYDLKTVSPELIEKRVKKTGDGSHP-------------------VWGWNDKDMPEEDRKSAII------
>B4QPM3	381	0.435	3.383E-114	2	354	358	16	350	355
--AQTVdggLSTELSNP-KTTDGRKMKLVWFNIVLFLILHISSLYGVWLFFTSATWTTFLLLWPAVVVTILGVSGGAHRLWAHRTFKANTPLKLIFLFLNTLAFQDAVYYWARDHRVHHKYTETDADPYNSQRGWFFAHIGWLCCRKHPDVVEKGKQIDLSDLEADPLIMFQKKYY-LLLMPIICFVLPTVVPMYLWGESLNVSWHVMTLLRWCISLNLIWTVNSSAHMHGMRPYDKNICPVDQSFLIFFHVGEGYHNYHHVFPWDYKSAELGKYSQDVTTKFIEFMAYLGWAYDLKSVSLDSVKQRAQRTGDGSHP-------------------VWGWGDKDQLKEDVGVTTISHQ---
>A0A7L1GQK4	381	0.493	3.383E-114	8	313	358	51	352	355
--------DETYQEKEGPKPP-LRYVWRNIILMSLLHIGAIIGLTLIP-SAKIQTLAWAVLCFLVSALGITAGAHRLWSHRTYKATLPLRIFLAIANSVAFENDIYEWVRDHRVHHKFSETDADPHNAKRGFFFSHIGWLLVRKHPDVIEKGQKLDLSDIKADKVVMFQRRFYKP-SVVLLCFVAPTVVPWYFWNESIIISFFIPAILRYALGLNATWLVNSAAHMYGYRPYDKNINPRENPLVSLGALGEGFHNYHHTFPYDYSTSEFGW-RFNLTTAFIDLMCLLGLASDRKKVSKEAIMARKLRTGDGSHK--------------------------------------------
>A0A7M4FQ11	381	0.483	3.383E-114	8	313	358	54	355	358
--------DESYREKEGPKPAK-RYVWRNIILMSMLHIGSLYGIYLIP-SAKLMTLGWGIICFVVSALGVTAGAHRLWSHRSYKATWPLRIFLAVANSMAFQNDVYEWARDHRVHHKFSETDADPHNASRGFFFAHIGWLLVRKHPDVIEKGKKIDLSDLKADKVVMLQRRYYKP-SVVIMCFLVPTIVPWYFWGESLAISYFIPAILRYAVVLNAAWLVNSAAHMFGNRPYDRNINPRENRLVVLGALGEGFHNYHHTFPFDYSTSEFGW-HYNFTTAFIDLMCFLGLASDRKTVSKEVILARKIRTGDGSHK--------------------------------------------
>UPI000873F40A	381	0.447	3.383E-114	18	352	358	48	362	374
------------------EEFVPRIRWPDTIAQLFLHLGCLYGFILCLVSAKFYTTVFAFLSIYITGFGITAGAHRLWSHRAYKAKWPLRLLLITLFTITGQRHVYVWALDHRVHHKYSETDADPHNAKRGFFFSHVGWLILTPHPSVVEKRKAVDMSDLEADPIVMWQKKIY-PLLFLIFNIFLPVAIPVYYWNETLWNSFWINFNMRFTVTLNIAFFVNSVAHMWGQKPYDKNISPVENLAVSLATLGEGWHNYHHVFPWDYKTGELGNV-YNPSTTFINFFAKLGWAYDLKSVSKSMIARRAKKCGDGSHP------------------QIWGYGDSDIEKEDLEELDKM-----
>UPI000C6D0DFC	381	0.459	4.631E-114	2	308	358	5	313	318
--STTLSTVTETVSQEKksiKSEYpPLQIVWRNVAIFAFLHIGAVYGVYLSLVFVKWQTWLFCCFIGFLSGLGITAGAHRLWCHRSYKAKLPLRIFLCICNCIATENDIYEWSRDHRVHHKYSETTADPHNVERGFFFSHIGWLLVRKHPDVIAKGKTIDLSDLRDDPVVKFQRRYY-PQLVLLFNLLIPTFVPYWFWGESAYYSFWFTFVARYIVALHMTWLVNSAAHMWGNKPYDKYISARENNFVAIGALGEGFHNYHHTFPWDYSTSELGW-RFNLSTMFIDTMAWLGLAYDLKTVPPEMIKQRVERTG-------------------------------------------------
>A0A6I9W6Y0	381	0.509	4.631E-114	5	308	358	24	320	324
-----ILTTEL-----YKTDYQWKIVWRNVIIFIYVHLAAIYGLYLIFFKIKHRSLIWFTAIAVAAGLGITAGAHRLWSHRSYKAKWPLRFILMIFQTAAFQDDIYTWVRDHRVHHKFTDTDADPYNARRGFFFSHIGWLLVRKHPDVASKGATIDCSDLNQDPFVVFQKKWY-IYLMLFCTFIIPTLVPWLVWGEYFWYSWNV-TVCRYCLNLNFTWSVNSAAHIWGVKPYDKSISPTNNGGVSFISFGEGWHNYHHVFPYDYKAAELGNYRLNLTTAFIDFFAYLGLAYDLKTAPTNAIKKRALRTG-------------------------------------------------
>A0A1V9XZX0	381	0.489	4.631E-114	0	308	358	0	316	333
MSITQAVTKEQLQQVQQQRiqgakfasaaDYRVKLVWRNVVLMLYLHVASAYGLYLMATQAMWYTVIWAYMMYFCSCLGITAGAHRLWAHRTYKAKTPLKIILAFLQSMAFQNHILEWARDHRVHHKYSETDADPHNAKRGFFFSHVGWLLCRKHPDVIEKGRKIDLSDLYADPVVMFQKRHYLK-SVVFCCFIFPAAVPMLFWGETFFNAFVVCSLTRYCASLNVTWLVNSAAHMWGEKPYDKNINPVENWGVSVGAIGEGWHNYHHTFPHDYKAAEL-PYTLNPTTLIIDLFALIGWAYDRRTVSPETIKARKMRTG-------------------------------------------------
>UPI001F4F9E02	381	0.464	4.631E-114	19	345	358	35	341	354
-------------------PYQPRIRWLDLIVQLFLHTGFLYGFWLTLTSAKLATTIWALVVVVTSGVGITAGAHRLWSHRAYKAKWPLRLLLVFLFTIAGQRHVYQWALDHRVHHKFSETDADPHDARRGFLFSHVGWLVLTPHPAVTENRAKVDMSDLEADPIVMWQKRLYVPLFA-LLVVVFPVWVPWYFWDETLWRSFFVLFNFRFVLTLNIAFLINSVAHMWGNRPYDKHISPVENAVVSVAALGEGWHNYHHVFPWDYKAAELGASPLNPTTAFIDFFARLGWAYDLKTVAPDMVRRRVERSGDGSH-------------------ALWGWGDRDLPADE------------
>UPI0018F2915E	381	0.508	4.631E-114	15	313	358	63	360	363
---------------REKEGPKPKViyVWRNIILMSLLHLGALYGIALIP-SAHLYTLLWVIGFYSISALGITAGAHRLWSHRTYKARLPLRIFLTFANTMAFQNDIYEWARDHRVHHKFSETDADPHNARRGFFFSHVGWLLVRKHPDVIEKGRLLDLSDLKADKLVMFQRRYYKP-AVLFMCFIMPTLVPWYFWGESLKHSFFVASLLRYACVLNATWLVNSAAHLYGSRPYDKNINPRENILVSLGAIGEGFHNYHHTFPYDYSTSEYRW-HINITTFFIDFMCFLGLAYDRKKVSKEVILARCSRTGDGSHK--------------------------------------------
>UPI001CA93302	381	0.486	4.631E-114	13	312	358	73	368	371
-------------EKEGPKPAR-RYVWRNIILMSLLHLGALYGLWLIPA-AKPVTLVWGFLCFLLSALGITAGAHRIWSHRSYKASLPLRIFLAIANSMAFQNDIYEWARDHRVHHKFSETDADPHNATRGFFFSHVGWLLVRKHPDVIEKGRKLDLSDLKADKVVMFQRRFY-KLSVVVMCFLFPTLVPWCFWGESLRNSFFLSAILRYVLVLNATWLVNSAAHMFGNRPYDRNINPRENRLVTFGALGEGFHNYHHTFPYDYSTSEFGW-HYNFTTAFIDLMCLLGLASDRKKVSKETILARKTRTGDGSH---------------------------------------------
>UPI0007383519	381	0.469	4.631E-114	20	345	358	59	366	380
--------------------YKPAVKWPDLIVQIFVHAGCAYGIYLIFTEAKWLTTLWALITIYTSAFGITAGAHRLWSHRAYKATWPLRLILVLLFTITGQRHVYAWALDHRVHHKYSETDSDPHNAKRGFFFAHVGWLFTTPHPDVEEKRAAVDMSDLEADAIVMWQKKYYIPLFA-LLAIGFPVWVPCYLWNETLWTSFWINFNFRFCVTLNLAFFVNSVAHMWGQRPYDKHISPVENIAVSIAALGEGWHNYHHVFPWDYKTGELGDYSFNITTGFIDAFAHIGWAYDRKYVLPEMVRRRAKRSGDGS-----------------HVPNVWGYGDTDILQEE------------
>UPI0002658F70	380	0.496	6.341E-114	0	308	358	0	311	328
MSiTQSVTTEElKLRKGAKfasADEYQLKFVWRNIALMAYLHIISIYGLYLFATKVMWLTVAWAYVLYFGSCLGITAGAHRLWAHRTYKAKLPLRIFLAFLQSLAFQNHIYEWARDHRVHHKYSETDADPHNAKRGFFFSHVGWLLVRKHPDVIEKGRKIDLSDLNADPVVMFQKKHYLKTVL-FACFVFPTVVPWFLWGESLFHAFVVCALTRYCVALNVTWLVNSAAHMWGDKPYDKNINPVENWGVSIGAIGEGWHNYHHTFPQDYKAAEV-PYTLNPTTFVIDVFAYFGLAYDRKSVSPETIRARKMRTG-------------------------------------------------
>A0A8D2CS45	380	0.486	6.341E-114	12	313	358	57	354	357
------------QDAEGPRP-KLEYVWRNIILMGLLHLGALYGVILVPTS-KFYTMLWAYVYYLISGLGITAGAHRLWSHRTYKARLPLRLFLIIANTMAFQNDVYEWARDHRAHHKFSETDADPHNSRRGFFFSHVGWLLVRKHPAVKEKGRTLNLSDLRAEKLVMFQRRYYKP-AVLLMCFILPTLVPWFCWGETFLHSLCVATFLRYAIVLNATWLVNSAAHLYGYRPYDKNINSRENILVSLGAVGEGFHNYHHTFPYDYSASEYRW-HINFTTFFIDCMAALGLAYDRKKVSKAAVLARIKRTGDGSHK--------------------------------------------
>T1PIA3	380	0.450	6.341E-114	15	355	358	34	357	361
---------------KHAKDRKLQIVWRNVIIFTYAGIAALYGLYLlCTAKPKWQSYVFTLATIYMGGFGITVGAHRLWAHRSYKAKLPMRILLMIFNTMSFQNPIFVWARDHRVHHKFSETDADPHNAMRGFFFSHMGWLMVRKHPDVLTKGKTVDVSDLKADPVVMFQLKYYGVLMY-ILTFIFPTVVPIWCWGESMTNAWHVCTAFRWWFILNGTWCINSVCHLFGNKPYDKSYNPGENLGISGLTIGECFHNYHHVFPWDYKAAELGGSRHNLSAAFIELCAKIGWAYDMKTVSPDIIKRRVLRTGDGTHP-------------------VWGWGDKDQTKEEIQSAVVIknNKK--
>UPI0018C356EB	380	0.453	6.341E-114	2	356	358	24	357	361
--ADGALSADISQ-LKKAEKREFKLVWRNIILLSLVHLVGLYGVYLFFFHAKWPTRLFTIILYWMGTVAATAGAHRLWSHRSYKAKWPLRALLVFFNLTTFHFSCFHWARDHRVHHKYADTDDDPHNSSRGFFFAHVGWLLIEKPSNVVAKGKSLDLSDLYADRILMFEHKYYFK-LVTLLGFVLPTIIPMYMWNESFINTFCVAVVLRLAIVLNAQWSINSVAHMFGTRPYDKNINPTQTVGVSIVCLGEGWHNYHHAFPWDYRAAEWGGSSLNLAAAFIEFFAKIGWAYDLKTVSPEMIERRVKRTGDGTH-------------------AIWGWGDKDLSRESKQNAIVLNKRE-
>A0A1Y1MPN0	380	0.460	6.341E-114	9	349	358	28	352	362
---------KQDQFNSKvPnEEFVPNIKWPDLIAQLFIHGGCIYGVVLMFSSAKLLTSLFVFVTIYTSGFGITAGVHRLWSHKAYKAKWPLRLILVFLFTITGQKHIYAWALDHRVHHKYSETTSDPHNAKRGFFFSHVGWLVLTPHPDVVKKRKIIDMSDLEADPIVMWQKRYY-PILFLLLTVGLPVAIPVYFWEETIWNSFWICFNTRFCITLNIAFCVNSLAHMWGYKPYDKDINPVENMIVSIAALGEGWHNYHHVFPWDYKTGEFGS-RLNLSTQFIDFFAKLGWAYDLKYASPEMISRRARKSGDGT----------------HIETHLWGYGDEDIEIEDKKEL--------
>A0A834HN42	380	0.485	6.341E-114	18	353	358	29	364	370
------------------KKYENQIVWKNVILLSILHGLVVYGFYLLFAgYGKWKVVLFNAVYWPFISIGITAGAHRLWAHRTYKANLPLRIYLMLAHTAAAQNHIYDWVRDHRVHHKYTDTDADPHNATRGFFFSHMGWLLYKKHKDVIEKGKTIDMSDILADPVLRFQIKYYYP-LVFVM-YFIPVVIPWYFFDSPLWHSFLTST-GRYVFTLHGTWCINSVAHKFGTKPYDKSIRAVDNSVMGPLGLGEGWHNYHHVFPWDYKTGELSGCKSNFTAAFIEFMAKFDWATDLKKASDEMIRKRVYRTGDGT--WSKMD-ILKKCDFSNSEfidngESYWGWGDKDMKQEEIQAINKYN----
>A0A836G381	380	0.481	6.341E-114	17	333	358	26	345	700
-----------------KTDYKWEIVWKNVIIFTYIHLAAIYGIYMACLYAKYWSILWFVAVTIVAIIGITAGSHRLWSHRSYKAKWPMRLILMIFQTIAFQDDIYQWARDHRMHHKFTDTDADPYNVRRGFFFSHIGWLLIRKHPDIVIKGATIDCSDLMQDPLVVFQKKWY-RYLMPLCAFIIPTLVPWWAWNESLWYSWHFAIC-RYCINLNITWSVNSVAHMWGTKPYDKSVSSTENIGVSLLAFGEGWHNYHHAFPWDYKTAELGNYKFNLTKNFIDFFAYIGLAYDLKTVSADVIKKRVLRFESSTSKmtsniLNTDSKILTEKDLQNEESSI------------------------
>A0A3Q1GXL0	380	0.476	8.681E-114	15	312	358	18	314	318
---------------KEKEGPKPPmvIVWRNVILMSLLHLGALYGIFLIP-SASPLTLVFSVLCFVISGLGITAGVHRLWSHRSYKASLPLRLFLAIANSMAFQNDIFEWARDHRVHHKYSETDADPHNACRGFFFAHIGWLLVRKHPDVIEKGRKLDLADLYADKVVMFQRKYYKP-SVLLMCFFVPTIVPWLLWGESLWVSYFIPGLLRYTMVLNASWLVNSAAHMWGNRPYDKNISPRENAFVTFSAIGEGFHNYHHTFPFDYATSEFGW-KLNITTCFIDLMCFLGLARDRKKVSREMVLSRIQRTGDGSH---------------------------------------------
>UPI00193D26A4	380	0.488	8.681E-114	16	308	358	25	315	320
----------------DKTDYEQKIVWKNVIIFMYIHIAGIYGLYLCIFRVKYWTFIWFTIVGVASGFGITVGAHRLWAHRSYKAKWPLRLILMIFNTIAFQDDIYQWVRDHRVHHKFTDTDADPYNVRRGFFFSHMGWLLVRKHPDVKNKGATVDCSDVAQDPIVAFQRKWY-LYLMPFCCFIVPALIPWLVWNESLWYSSHVAV-FRYCLGLHCTWTVNSIAHIWGMKPYNKSLTAAENIVVSIVAVGEGWHNYHHVFPWDYKAGEFGNYKINLSTAVIDFFAYLGLAYDLKTAPADMIKKRVLRNG-------------------------------------------------
>A0A3B3S036	380	0.485	8.681E-114	13	313	358	24	322	325
-------------YREKdgPKPP-MQIVWRNVILMTLLHFGALYGLYLLP-STSVLTLAWSILCFLISALGVTAGAHRLWSHRSYKASLPLRIFLAIANSMAFQNDIYEWARDHRVHHKYSETDADPHNAVRGFFFAHIGWLLVRKHPDVIEKGQRLELSDLKQDQVVMFQRKHYKP-SILLMCFIFPTVVPWYLWGESLWLAYFVPGLLRYALVLNATWLVNSAAHMWGNRPYDQHINPRENKFVAFSAIGEGFHNYHHTFPYDYATSEFG-CRLNLTTCFIDMMCRLGLATDCKKVSREQVLARKQRTGDGSHR--------------------------------------------
>T1JXU0	380	0.478	8.681E-114	9	312	358	14	318	330
---------ESIEPELKDKntvEYKVQIVWRNVVLFIALHIAALYGLKLIFTAAAWQTTFFAFLLYICGGLGITAGAHRLWSHRSYKAKWPLRVILSIFNSLAFQNHIYEWSRDHRVHHTYSETDADPHNATRGFFFAHMGWLLCRKHPEVIRKGANIDCSDILADPIVRFQKKNYLK-LVFIFCFLLPTIIPRIFWGESLWNAYFICAAFRYCFLLHVTWLINSAAHLWGQHPYDKHINPAENLSVCLTAIGEGFHNYHHTFPYDYSASELGT-RYNLTTVFIDAMASIGWAYDRKRVSPSVLKQRIERTGDGSH---------------------------------------------
>A0A7L3RRQ3	380	0.500	8.681E-114	8	313	358	50	351	354
--------DETYREKEGPKPP-MRYVWRNIILMSLLHLGAIFGLTLIP-SAKIQTLAWAGLCFLVSALGITAGSHRLWSHRSYKATLPLRIFLAIANSMAFQNDIYEWARDHRVHHKFSETDADPHNAMRGFFFSHIGWLLVRKHPDVIEKGQKLDLSDLKADKVVMFQRRYYKP-SVVLLCFTLPTVVPWYFWDESLVISFFIPAILRYTVGLNATWLVNSAAHMFGNRPYDQHINPRENPLVSLGAIGEGFHNYHHTFPYDYSTSEFGW-RFNLTTAFIDFMCLLGLASDRKKVSKEVILARKMRTGDGSHK--------------------------------------------
>UPI001E1B2FA5	380	0.500	8.681E-114	12	315	358	58	357	358
------------QDAKGP-PPKLEYVWRNIILMALLHVGALYGITLVP-SCKYHTWIWAYFCYVFSALGITAGAHRLWSHRTYKARLPLRVFLILANTMAFQNDVYEWARDHRAHHKFSDTHADPHNSRRGFFFSHVGWLLVRKHPAVKEKGALLDMSDLKAEKLVMFQRRYYIP-GLLLMCFILPTLVPWYFWGETFQHSLFVATFLRYAVVLNATWLVNSAAHLYGYRPYDKNIQSRENILVSMGAVGEGFHNYHHAFPYDYSASEYRW-HINFTTFFIDCMAAIGLAYDRKKVSKASILARIKRTGDGSHKSS------------------------------------------
>UPI001CF75D82	380	0.434	8.681E-114	5	349	358	26	348	359
-----LTKTENLDNKSKKEEFRPKLRWPDLTVQIFIHVGCLYGLYLCLVSAKLYTTLFAFLTIYLSGFGITAGAHRLWSHRAYKAKWPLKILLLVLFTITGQRHVYVWALDHRVHHKYSETDADPHNAKRGFFFSHVGWLVLTPHPDVVEKRKAVDMSDLEADPLIMWHKKLY-PVLFFLFVIFLPVFIPVYFWNETIWNSFWVNFNARFCITLNIAFFVNSVAHMWGQKPYDRYISPVENLAVSLAALGEGWHNYHHVFPWDYRTGELGN-SYNPSTTFIDFFAKIGWAYDLKFASNSMIARRAQKSGDGSH--------------------VWGYGDADIEKEDLEEL--------
>A0A6I8V4C8	380	0.443	8.681E-114	18	355	358	40	357	361
------------------DGRKLELVWINIILFIYVHTASLYGIWLMLTTTKWQTDVFAVILFSLASLGITAGAHRLWAHRTYKANVAVRLILLFFNTLAFQDAVYYWARDHRLHHKCTDTDADPYNSKRGWWFAHIGWLCCKKHPDVTAKGKLIDLSDLQRDPLVMFQKKYY-LILMPILCFILPTLVPVYFWGESLSVAWHVPALTRWCLMLNVVWLLNSSGHMHGKRPYDRSISPTSLVFLIWLRYGEGYHNYHHVFPWDYKGAEMGHYSQDLPTILIRMFARLGWAYDLKSVSMDMVRKRVLRTGDGTHP-------------------VWGWGDKEHPQEDIDSTTITYKK--
>A0A6J1RYN5	380	0.477	8.681E-114	15	350	358	43	358	361
---------------KKKGERELQpIYWSNVYWFVVMHVMALYGLKLVFTDAKLLTTAWAVFLYVIGTLGVSAGVHRLWSHKAYKARLPLRMLLTFFNTIAFQNSIWEWTRDHRVHHKFTETDADPVNADRGFFFAHVGWLLCKKHPDVTRIGKTVDLSDIEADPCVAFQKKYYGP-LVFTFCFLMPTVVP-TLWGESLWNAYFVAAMLRYTLSLHGTWLVNSLAHYVGDRPYDKSIAARENLIVSLGALGEGYHNYHHVFPWDYKTAELGVYSTNLTTAFIDFMARIGQAYDLKYVNQDMIKTRTLRTGDGTHP-------------------VWGWDDKDLTQEDKELAK-------
>A0A6P6YJF9	380	0.486	8.681E-114	12	309	358	36	328	362
------------QKNQKSE--KLQIVWRNVFIMGLLHIGAVYGATLCFGTAKWQTVLAGFIFYVLSGLGITAGAHRLWSHRSYKAKFPLRLFLAFLQTMAVQNHIYEWSRDHRVHHKYSETDADPHNAKRGFFFAHVGWLLCRKHPEVIRKGRTISNDDLLRDPIVVFQRRYYIPLLL-FCCFIFPSLVP-LMWGETLWNAFFICAIFRYVWTLNMTWLVNSAAHFWGRRPYDKTINPAENYLTVFGAVGEGFHNYHHTFPWDYSTSELGW-RLNLTTIFINTMAFIGQAYDLKQVSPEMIIKRKLRTGD------------------------------------------------
>UPI00189A3135	380	0.462	8.681E-114	6	329	358	64	385	386
------TTVQQHQEVQKESEqaakpaFKTEVVWRNVAVFALLHSMAFYGLYLAVTHkVKWQTAIFAFVWGICAGLGVTAGAHRLWSHRSYKARFPLRVVLMVFNCMACQNDLYEWTRDHRVHHKFSESDADPHNVNRGFFFAHVGWLMCKKHPDVMRKGKAVDCSDLLKDPVIRFQKAYYVP-LTTFFCFYLSTVLPHHLFGESYLVGFFVATMLRYVISLNFTWLVNSAAHLWGNRPYDKNISPAENRFVSWAAIGEGFHNYHHTFPWDYSTSELGW-KLNFTTFFIDTMAKLGLAYDLKTVPKDVVEKRKARTGD--HSYDHMN-----GHSNHH----------------------------
>A0A158NYS4	379	0.515	1.188E-113	17	311	358	5	297	304
-----------------KTDYKWEIVWKNVIIFTYIHLAAIYGMYMACWHVKYWSILWFVALGIAAMIGVTAGSHRLWSHRSYKAKWPMRLILMIFQTIAFQDNIYQWARDHRVHHKFTDTDADPYNARRGFFFSHIGWLLIHKHPDIVIKGATIDCSDLMQDPLVMFQKKWY-RYLMPLCAFIIPTLVPWWAWNENLWYSWHF-TICRYCIILNITWSVNSVAHIWGMKPYDKSLSSTENIGVSLLTCGEGWHNYHHAFPWDYKMAEIENYKFNLAKTFIDFFAYIGLAYDLKTVSVDVIKKRVLRCGEST----------------------------------------------
>UPI001B7DEBAC	379	0.484	1.188E-113	0	311	358	15	327	329
MSSSnGVVADKQAAPAESRDGKDRRsqdIVWRNVVLMALDHVGAVYALSLIP-KAHPLTWIWAYLCFLLTALGVTAGAHRLWSHRSYKAKLPLRIFLAAANSMAFQNDIFEWSRDHRVHHKYSETDADPHNATRGFFFSHVGWLFIRKHRDVIDKGKKLDFSDLMADPVVVFQRKYYKS-SVLLMCFILPTLVPWYFWGESLWNSFFLASILRYTMCLNVTWLVNSAAHMYGNRPYDKSISPRENRFVTFGAIGEGFHNYHHTFPFDYSTSEFG-LRLNPTTCFIDLMCWLGLASDRKRASKEIIEARKKRTGDGS----------------------------------------------
>A0A6P7GEV2	379	0.468	1.188E-113	6	352	358	17	365	370
------VSTQKSTEQIKRNGYFDQdLVWKNIILYLIFHSLVLWG-YSRLFTGKlmWTTFIFMHIYAYLSVIGITCGVHRLWSHKAYKAKLPLRIILMLMQTATLQNNIYIWTRDHRLHHKYTDTDADPHNSNRGFFFSHVGWLLMKKHPEVKSKGKTIDMSDVAADPVVQFQKKYYLP-LALFLGLIIPTVFSTYILGESLTNS-CLGSIMKSVYILNGSWMINSAGHMWGWKPYDRTINPCENLTIAIITWGEGWHNYHHTFPWDYKAAELGNYRWNVSTGFLDLMAYLGQAYDLKTVSPEMVRKRVARTGDGSYKHGKVPLEYGNAKVQHnfHEDCVWGWDDKDMKDEDIKNATIM-----
>U4UEC1	379	0.445	1.188E-113	8	349	358	67	390	404
--------DEETKENSKLrreiEQFRPSIKWPDLIVQLFIHLGCLYGLFLCVWSAKLFTLLFAFLTVIASGFGITAGAHRLWSHRAYKAKWPLRMLLVFLFTIAGQRHIYVWALDHRVHHKYSETDADPHNAKRGFFFSHVGWLVLTPHPLVVEKRKMVDMSDLENDSIVMWQKKLY-PMLFLLFAIMLPVGIPVYFWNETLWNSFWINFNARFCITLNIAFFVNSVAHMWGQKPYDKFISPVENLAVSIAALGEGWHNYHHVFPWDYKTGELGNC-WNPSTHFIDFFAKLGWAYDLKSVSSKMIARRAQRSGDGSH--------------------IWGYGDADIELEDLKEL--------
>D2A4M6	379	0.548	1.627E-113	20	308	358	1	288	290
--------------------FQTPIVWPNVILFILYHAIALQGWyYFITFQTNLRTIFWAFLILVLAGQGITSGVHRLWSHRSYKAKLPLRIFLCLCQTISFQNSIYEWARDHRAHHKFSDTDADPHNIKRGFFFAHMGWLLVRKHPQVKMKGQLIDLSDLENDPVVRFQKKYYHV-LAPLCCFVVPTMVPWYFWKENFYVSFCVCM-LRYLISLHFTWLVNSAAHLWGFKPYDRFIKPSENQIVAKLTMGEGWHNYHHTFPWDYKAAELDSYNGNLSTAFIDLMAKIGWAYDLKTVPLDVIRKRVLRTG-------------------------------------------------
>UPI0007676577	379	0.424	1.627E-113	8	357	358	19	349	351
--------DKSTSSASSKPKYKMRIIWMNLMACCLLHSGAFYGLYLALTSAKLLTNIFAFWLHIVSAIGITGGAHRLWTHRGYKAKWPLQLLLMLMNTIAFQDAAINWAKVHRLHHKFSETDADPHNAKRGFFFSHAGWLLCRKHPDFVQRVQEIDMSDLKDNSILAFQRKYYRI-LMPLLCFVMPTAVPVLCWGETLTNAYFIAGILRYTFTMHVSGLVNSAAHLYGNKPYDRFMNPAENILVIILALGEGWHNYHHVFPWDYRTSEFDGSILNVTAAFINFFAMFGLAYDLKVVPKDVIRKRVERTGDGS-----------------HE--LWGWGDKDQTQEDRDQTVVTHRlKKD
>A0A8I5ZQY8	379	0.493	1.627E-113	12	313	358	55	352	355
------------QDEEGP-PPKLEYVWRNIILMALLHVGALYGITLIP-SSKVYTLLWAFIYYAISIEGIGAGVHRLWSHRTYKARLPLRIFLIIANTMAFQNDVYEWARDHRAHHKFTETHADPHNSRRGFFFSHVGWLLVRKHPAVKEKGGKLDMSDLKAEKLVMFQRRYYKP-GILLLCFILPTLVPWYFWGETFLHSFYVATLLRYAVVLNVTWLVNSAAHLYGYRPYDKNIDPRENALVSLGTLGEGFHNYHHAFPYDYSASEY-PWHINFTTFFIDCMAFLGLAYDRKRVSKATVLARIKRTGDGSHK--------------------------------------------
>A0A8C6RLA8	379	0.496	1.627E-113	12	315	358	57	356	357
------------QDAEGP-PPKLEYVWRNIILMALLHMGALYGITLIP-SCKLYTCLFAVLCYVISALGITAGAHRLWSHRTYKARLPLRIFLIIANTMAFQNDVYEWARDHRAHHKFSETHADPHNSRRGFFFSHVGWLLVRKHPAVKEKGGKLDMSDLEAEKLVMFQRKYYKP-GLLLMCFILPTLVPWYYWGETFLNSLYVSTFLRYTAVLNATWLVNSAAHLYGYRPYDKNIESRENILVSLGAVGEGFHNYHHTFPFDYSASEYRW-HINFTTFFIDCMAALGLAYDRKKVSKAAVLARIKRTGDGSHKSD------------------------------------------
>B6CBS5	379	0.441	1.627E-113	9	351	358	20	347	359
---------EESKPALKPlvapqaDNRKPEIVPLNLITFGYGHLAAIYGIYLCFTSAKWATIVFAFVLYICAELGITAGAHRLWSHRSYKAKLPLRLILLLFNTLAFQNTAIDWVRDHRMHHKYSDTDADPHNATRGFFFSHVGWLLTRKHPEVKRRGKDIDMMDIYNDSLLKFQKKYAIPFVG-LVCFVIPTLMPMYFWNETLNNSWHIATMLRYIVNLNMTFLVNSAAHIWGYKPYDKSIKPVQNITVSILILGEGFHNYHHVFPWDYRTSELGNDFLNFTTLFINLFAKIGWAYDLKTASDKVVAARRKRTGDGT--------------------NLWGWEDKSLNEEERQAATV------
>D2KCJ1	379	0.447	1.627E-113	21	352	358	40	352	359
---------------------KYDLVYANIIWFILLHIASLYALYVAFADTMWQTNVFAFVCYLQSGMGITAGVHRLWAHKAFKAKWPLRLTLMLWNTMAFQDSVIDWARDHRVHHKYSDTDADPHNAVRGFFFAHVGWLCCRKSDQVKAKGQLIDMSDLENDPILAFQKKYYMK-LMPLVCFILPTVIPVYGWDESWANAFLVPTLLRYAIVLNATWSVNSFAHFFGHRPYDNALNPRENLGVACVALGEGFHNFHHTFPWDYKSSELPFYtLPNPSSAFIDFMAYIGQASDLKTVSNAVVRRRAKRTGDGTHK-------------------IWGWDDTDLTAEFKKDVTIH-----
>A0A8D2CSF8	379	0.500	1.627E-113	12	315	358	59	358	359
------------QDAEGPRP-KLEYVWRNIILMGLLHLGALHGLTLVPT-CKFYTWLWAYFCYWTSIEGIGAGAHRLWSHRTYKARLPLRLFLIIANTMAFQNDVYEWARDHRAHHKFSETDADPHNSRRGFFFSHVGWLLVRKHPAVKEKGRTLDLSDLRAEKLVMFQRRYYKP-AVLLMCFILPTLVPCFCWGETFLHSLYVATFLRYAVVLNITWLVNSAAHLYGYRPYDKNIEPRESPLVSLGTMGEGFHNYHHAFPYDYSTSEYRW-HINFTTFFIDCMAVLGLAYDRKKVSKAAILARVKRTGDGSHKSD------------------------------------------
>UPI00099583C9	379	0.459	1.627E-113	15	356	358	54	374	376
---------------EAKIEYVPRIKWPDLAAQIFIHAGCIYGLYLVFTQAKLLTTLWVFVTIYTSGFGITAGVHRLWSHKAYKAKWPLRLLLVFLFTITGQRDVYTWALDHRVHHKYCETDADPHDVRRGFFYAHVGWLFITPHPDVVAKRNAIDMSDLEADPIIMWQKRLYVPLFA-LLAIGLPVSIPCYIWSESLWVSFWVNFNLRFCVNLNIAFCVNSVSHLWGQKPYDKNISPVENVAVSVAALGEGWHNYHHVFPWDYKTSELGDYSFNLTTGFIDFFARIGWAYDRKYVTSAMVRRRAIRSGDGTH--------------------VWGYGDTDIVKEDLQELDTMDDHE-
>UPI001C9BFFC7	379	0.473	1.627E-113	16	349	358	54	366	376
----------------KPVEYVPALKWPDLLAQIFIHVGFVYGFGLIFTKAKLLTSLWALFLIIMSGFGITAGAHRLWSHRAYKAEWPLRLILVFLFTIAGQRHVYAWALDHRVHHKYSETDADPHNAKRGFFFAHVGWLFTTPHPDVVAKRKAVDMSDLEADPIVMWQKRLYVPLFA-LLAIGLPVWVPWYFWDESLWTSFWVNFNFRFGFTLNSAFLVNSVAHMWGQKPYDKYISPAENVMVSVVAMGEGWHNYHHVFPWDYKTGELGDYSLNVTTGFIDAFAKIGWAYDRKHVSRDMIRRRANRSGDGTH--------------------VWGYGDVDVSKEDREEL--------
>A0A182N6J3	379	0.441	1.627E-113	18	347	358	56	376	384
------------------EPFRAHIRWPDFFAQLFVHAGFAVGLyYLVTFQAKFYTYLWTLALVWATGLGITAGAHRLWSHKSYKARWPLRLLLMFLFTICGQRDAYTWAHDHRVHHKYSETDADPHNAKRGFFFAHVGWVFLTPHPEVVAKRKIIDMSDLEADPIVMAQRRFYIPLFA-LLVIGVPVLVPWYAWDERLSVAFWVCFTFRFTTTLNIAFFVNSVAHMFGNKPYDRSISPVENMAVAIAAMGEGWHNYHHVFPWDYKTSELGSYLFNVTTAFIDCFARLGWAYERKSVPPEVVARRAAKCGDGTR---------FLTDEYAHQDAVWGYGDRDIPKDDLD----------
>A0A7R8ZM77	379	0.551	1.627E-113	18	311	358	76	368	388
------------------KTYKGKIVWRNVILMTILHGYFPYACYLFFFAIQWKTFFYTWGLLYLSGFGITAGAHRLWAHKSYKARLPLRLFLTFCQTLAFQNDIYEWCRDHRVHHKFSETDADPHNAKRGFFFSHIGWLLVKKHPDVKEKGKTIDMSDLMEDPIIYYQRKYYVP-IVLTVSLILPSYLPVWVWNENPWYAFVVCSLGRYCFSLNCTWLVNSAAHMWGNKPYDREISAVENYKVSQWVLGEGWHNYHHTFPWDYKTSELGLYQFNLTAMFIDFMARIGQAYDLKTVDHETIMQRVNRTGDGS----------------------------------------------
>H9JF74	379	0.421	1.627E-113	0	347	358	100	432	440
MSpnIATIVPSQETENEyEKLEPPqaserKYEIIYFNIFTFTFAHLSALYGVYLCFTSAKRESLILGYIIGVLAGFGVTAGAHRLWTHRTYKAKMPLQILLMLFYSFAYQNSAVHWIRDHRLHHKYSDTDADPHNATRGFFYSHMGWLLVKKHPEVKRRGRSLDMSDIYSNRVLMFQKKYAIPITG-TICFVIPTLLPMYLWGESFKNAWHI-TILRYIITLHVAFLVNSAAHIWGYKPYDKRILPTQNLFVSFMAFGEGFHNYHHVFPWDYRTAELGNNYLNLTTMFIDFFAWLGWAYDLKSVPVSLAESRARKTGDGT--------------------GLWGWGDKDMS-EDLK----------
>A0A7J6Z856	379	0.518	1.627E-113	58	351	358	27	318	476
----------------------------------------------------------TILYGLMTSLSITAGAHRLWTHRSYKAKLPLRIILMFFQSGALQNHIYEWVRDHRVHHKFNDTDADPHNATRGFFFSHIGWLMVKKHKEVFNKGRTVDMSDVEADPVVRFQKSFY-LVLVLIMCFAIPTFVPWYFWAEDGWASWYTAAILRYVLTLNGTWLINSAAHIWGARPYDTKISARENFHIALFSIGECWHNYHHVFPWDYKAAELGDYRLNLTTMVIDFFAKIGWAYDLKTVSVDMIKKRIKRTGDIS--AINCDNNTNASTDFHHEEVIWGWGDKDMRIEDIDDkTKI------
>A0A653CZA7	379	0.520	2.228E-113	58	357	358	6	284	285
----------------------------------------------------------AIVLYQLGGLGVTAGAHRLWAHRSYKAKWPLRLILTFCNTLAFENSVIEWSRDHRVHHKFSETDADPHNAKRGFFFSHVGWLLCRKHPEVRSKGKGIEISDLEADPILAFQHKYYMI-LMPIVCFVLPTMAPMYLWNETFVNAFTV-NIFRYVLTLNATWLVNSAAHLYGSKPYDRFINPAENLTVSILALGEGWHNYHHTFPWDYKTSELGKYSVNFSAAFIDFFAKIGWAYDLKTVSEEMIKKRVLRTGDGS-----------------HE--VWGWGDKDQPKEDYNEAVVLNKRYD
>UPI0018653CCC	379	0.477	2.228E-113	8	313	358	30	331	334
--------DDTYKEKEGPKPP-LKIVWKNVILMSGLHIAALYG-FIIIPSASILTLVWSVFCFLVSALGVTAGAHRLWSHRSYKASLPLRIFLAIANSMAFQNDIFEWARDHRVHHKYSETDADPHNAVRGFFFSHIGWLLVRKHPDVIEKGRKLELSDLKADKVVMFQRKYYKP-SVLVMCFFIPMWVPWYFWGESLWVGYFIPALLRYTLVLNATWLVNSAAHMWGNRPYDQNINPRENKFVTFSAIGEGFHNYHHTFPYDYATSEFGW-KLNLTTCFIDFMCFLGLARDCKRVSRELVLARAQRTGDGSHR--------------------------------------------
>A0A6P7KDV1	379	0.460	2.228E-113	11	313	358	32	332	335
-----------NTYKEKDGPKPPRiIVWRNVILMTLLHIGALYGVYLIP-SASAATLLWSVVCFVISGLGITAGAHRLWSHRSYKASLPLRIFLSVANSMAFQNDIFEWARDHRVHHKYSETDADPHNAVRGFFFAHIGWLLVRKHPDVIEKGRKLELKDLLNDKVVMFQRKYY-KLSVLIMCFFIPTIVPWYLWGESLWVAYFLPGLLRYTLVLNASWLVNSAAHMWGNRPYDKHINPRENKFVTFSAIGEGFHNYHHTFPYDYATSEYGW-KLNLTTCFIDLMCFLGLAKDCKRVPHELVLARIQRTGDGSHR--------------------------------------------
>UPI001CF55318	379	0.472	2.228E-113	11	313	358	35	335	338
-----------TTYTEKkgPKPPR-KIVWRNVILMALLHFGALYGLSFLPA-TKPATIIWALVCFMLSALGVTAGAHRLWSHRSFKAKLPLRIFLAVVNTMAFQNDIYEWARDHRAHHKYSETDADPHNAKRGFFFAHIGWLLMKKHPDVIEKGSKLDLSDLYADEVVMFQRRHYKK-LILVMCFIFPTVVPWYFWNESLYTAFYVPGLLRYTLVLNATWLVNSAAHMYGNRPYDKNINPRENKFVAIGAFGEGFHNYHHTFPYDYTSSEFGI-RYNLTTCFINLMCFLGLASDCKKASKETVIARQQRTGDGSHR--------------------------------------------
>A0A6J1WF32	379	0.458	2.228E-113	16	355	358	22	337	340
----------------EPREYK--IVYHNLLTFGYWHLAGIYGLYLCFTSAKWATIILSIFTYMAAEIGVTAGAHRLWAHKTYKAKLPLQIFLMVLNSIAFQNTALHWARDHRLHHKYTDTDIDPHNAKRGFFYSHVGWLLVKKLPKVKDYGRQIDMIDLNNNPVLRFQKKYAIPFIG-LVCFIIPTLIPMYFWGESLNNAWHLCM-LRYISNLNATFLVNSAAHMWGYKPYDKGILSTQNLPVSLATFGEGFHNYHHVFPWDYRASELGNNKLNLTTKFIDFFAWIGWAYDLKTVPKDMIMRRAKRTGDGT--------------------NLWGWEDNDISEEDKNTTIILYEK--
>UPI0018A1636D	379	0.456	2.228E-113	21	356	358	35	351	353
---------------------KLELVWLNIVLFVILHASSVYGVWLLFTEATWTTVLLFAPAVVMTILGVSGGAHRLWAHRTFKANTPLKLIFLFLNTLAFQDAVYYWARDHRVHHKYTETDADPYNSQRGWFFAHIGWLCCRKHPEVVEKGKQIDLSDLEADPLVMFQKKYY-LWLMPVICFVLPTALPMYLWGESLNTSWHVMALLRWCVSLNLIWMVNSSAHMFGMKPYDKNICPVDQGFLISFHVGEGYHNYHHVFPWDYKSAELGPCSQDATTKFIDFFAYLGWAYDLKSVSLDMVRQRALRTGDGSHP-------------------VWGWGDKDQKSEDIGDTTItHQRKE-
>A0A6J2LMT9	379	0.501	2.228E-113	15	313	358	59	356	359
---------------KDPEGPKPKLvyVWRNIILMGLLHLGALYGITLVPT-CKVYTWLWGVFYYMISALGITAGAHRLWSHRSYKARLPLRLFLIIANTMAFQNDAYEWARDHRAHHKFSETDADPHNARRGFFFSHVGWLLVRKHPAVKEKGGSLDLSDLKAEKLVMFQRRYYKP-AVLVMCFIMPTLVPWYFWGETFQHSLCVATLLRYAIVLNATWLVNSAAHLYGYRPYDKTINPRENLLVSLGAVGEGFHNYHHTFPYDYSASEYRW-HINFTTFFIDCMAALGLAYDRKKVSKEAVLARVKRTGDGSYK--------------------------------------------
>UPI00063F64A0	378	0.484	3.050E-113	17	309	358	16	306	316
-----------------KDNYEWKIVWKNVIIFLYIHLAAIYGFYVLCFRVKFWSIIWTLIFFAAAIIGMTAGAHRLWSHRSFKAKWPMKFILMIFQTIAFQDDIYQWARDHRVHHKFTDTNADPYNVKRGFFFSHIGWLLIRKHPDVMIKGATIDCSDLDRDPIVAFQKKWY-MYLMPLCCFVIPTLVPWLAWDESLWYSWHLAV-YRYCMSLNSTWTINSIAHMWGMKPYDKSLSSAQNASVSLFTLGEGWHNYHHAFPWDYKAEELGSYGLNLTTAFIDFFASLGLAYDLKTTSDDVIKKRVLRSGD------------------------------------------------
>A0A7U1H0S2	378	0.484	3.050E-113	2	314	358	1	320	322
--AQSVQTTTILRGEEQqtltlrpPRatPRKFQIVYPNLITFGYWHIAGLYGLYLCFTSAKWQTILFSYILLVLGELGITAGAHRLWAHKTYKAKLPLEILLMVLNSIAFQNSAIDWVRDHRLHHKYSDTDADPHNATRGFFYSHVGWLLVRKHPDVKKRGKELDLSDIYNNPVLRFQKKYAIPFIG-AICFGLPTLIPVYCWGETWTNAWHI-TMLRYVTNLNVTFLVNSAAHIWGNKPYDKKILPAQNIAVSIATGGEGFHNYHHVFPWDYRAAELGNNKLNLTTHFIDFFAWLGWAYDLKTVSNDMIKNRSLRTGDGSDLW-------------------------------------------
>A0A2T7PYW6	378	0.480	3.050E-113	8	311	358	24	321	323
--------TEETQTQKRPPRV---IVWRNVILFMFLHLGALYGIYVIP-QAHPLTWLWTCVMYVMSGLGITAGAHRLWSHRSYKAKLPMRMILAIFNSMAFQNDVFEWARDHRAHHKYSETDADPHNAKRGFFFAHMGWLLLRKHPDVREKGRSLDLSDLYADPVVMFQRKYYKT-SVLLCCFILPTFVPVYFWGESLSVAFYLPAVLRYALVLNATWLVNSAAHMWGNKPYDKNINPAQNLMVAFSAVGEGFHNYHHVFPHDYSTSEYGW-HFNITTMFIDFMSLFGQAYDRRRIPTKVVVQRKARTGDGT----------------------------------------------
>UPI0015A83E41	378	0.523	3.050E-113	15	312	358	19	313	329
---------------QKPQ-YKTKIVWFNVILFVYLHLSFFYGVYLGLTSAYLKTCLFGYIYGNIGGLGITAGSHRLWSHRSYKARWPLRVLLCIFASIAAQNDIYEWCRDHRVHHKFTETDADPHNIKRGFFFAHMGWLMCRKHPAVASKGKTVYLDDLWADPIVRFHRRFYIP-MVLLFSFYVPTMIPVWFWGETLWNSFFIAGLARYCFSLNVTWLVNSVAHKYGDQPYDRYIEARENSIVALLGHGEGWHNYHHVFPWDYSTSELG-YTFNLTKIFIDFMALIGLAYDRKIVHPELVKNRKLKTGDGTR---------------------------------------------
>A0A437BUS7	378	0.443	3.050E-113	16	357	358	24	344	345
----------------KLTQIRHKILYVNLTYFLYWHLAAPYGIYLCFTSVKWETIIFGFVVFLAAELGVTAGAHRLWSHKSYKAKRPLEIILMLFNSMAFQNSIIHWARDHRLHHKYCDTDADPYNASRGFFYSHVGWLLTKKNKEVLKRGKTIDASDLFNNPVLQFQKKYAIPVFA-LCCFILPTAIPMYVWGETLNNSWH-ANLLRYTINLNVTFLVNSAAHIWGYRPYDKSIYPAQNVYVSLVTLGEGFHNYHHVFPWDYKTAELGNNKLNVTTWFINFFTKLGWAYDLKTVSNEIVRARAMRTGDGK--------------------DLWGWNDKDITDMDKEHTDIlYSKTED
>A0A6M8P6N1	378	0.513	3.050E-113	18	309	358	41	333	347
------------------RNLDWsKVVWRNVILFSLLHVYSVYGAYLALFATQWSTLGFSVILYFMAALGITMGAHRLWSHRSFKATLPLRMILALCQTVAFQNDIYEWARDHRVHHKYSETDADPHNARRGFFFSHMGWLMYRKHPHVIEKGSRLDLSDLEQDAVVMFQRKYYVP-LVVTTCFVLPAVIPWLGWGEHPLTALMVAGFLRYTIVLHVTWFVNSLAHWVGTKPFDKHIYPSQNPVVAYLTLGEGWHNYHHVFPWDYRAAELgGIINYNMTSLAIKACSKVGLAYDLRTVSPEMIEKRINRTGD------------------------------------------------
>A0A7J7BAB5	378	0.479	3.050E-113	18	356	358	25	347	348
------------------EKYEKNIenkyYWIMILLYSYFHVVAVYGLYLVIVSAKIWTTLTVPVLYFFGILGITAGVHRLWSHRSYKATWQLRLLLTTFQTLAFQDPVIDWARDHRVHHKYNETDADPYNINRGFFFSHIGWMFVNKHPAVRNKGQGIDSSDLFADPFLAFQKKYY-FYVMPIVCFILPTFLPMYLWDETFTNAYSI-NILRYVLSLNSTLAVNSFAHRFGSKPYDKNLNPSENLTMSLITLGEGWHNYHHAFPWDYKTSELGIYSTNITTLFIDLMAKIGWAYDLKTASEDMIKKRVLRTGDGSHD-------------------LWGWGDKDQTEEDRQGVVVqHPKKE-
>F6WAL7	378	0.501	3.050E-113	15	313	358	66	363	366
---------------REKAGPKPKViyVWRNIILMSLLHLGALYGIALIP-SAHLYTLLWVIAFYSVSALGITAGAHRLWSHRTYKARLPLRIFLTFANTMAFQNDIYEWARDHRVHHKFSETDADPHNARRGFFFSHVGWLLVRKHPDVIEKGRLLDMSDLKADKLVMFQRRYYKP-AVLFMCFIMPTLVPWYFWDESLKHSFFVASLLRYACVLNATWLVNSAAHLYGSRPYDKNINPRENILVSLGAIGEGFHNYHHTFPYDYSTSEYRW-HINITTFFIDFMCFLGLAYDRKKVSKEVILARCSRTGDGSHK--------------------------------------------
>UPI00062367EA	378	0.442	3.050E-113	7	356	358	37	365	367
-------TVRKDESTEVKVEYVPRIKWLDLGAQIFIHAGGLYGLYLVFTQAKLLTTLWVFITIYISGFGITAGVHRLWSHKSYKAKWPLRLLLIFLFTITGQKDVYTWALDHRVHHKYSETDADPHDVRRGFFFAHVGWLFTTPHPDVVAKRNAVDMSDLEADPIVMWQKRLYIPLFA-LLTIGLPVFVPWYYWSESLWVSFWVNFNLRFGINLNIAFCVNSVAHSWGQKPYDKNISPVENFAVSIAALGEGYHNYHHVFPWDYKTSELGDYSFNLSTAFIDAFARIGWVYDRKYVSPMMIRRRALRYGDGSH--------------------IWGYGDVDISKEDKEELDMMANQE-
>A0A7J6B624	378	0.508	3.050E-113	23	313	358	101	388	391
-----------------------KIVWRNVALMTLLHIGAVYGLTLIP-SAKASTLFWAWVCFIISAMGVTAGAHRLWSHRSYKAKLPLRIYLAFANSMAFQNDIYEWARDHRVHHKYSETHADPHNATRGFFFSHVGWLLVRKHPDVIEKGSKLDVSDLKADPVVMFQRRYYKS-SVVVICFIIPTLVPWYFWGESLWVAYFIPGLLRYAMVLNATWLVNSAAHMWGMRPFDRNINPRENMFVAFSAVGEGFHNYHHTFPYDYATSEHGGF-LNFTKVFIDLMCYIGLAQDCKKPSHDTIMARVKRTGDGSHK--------------------------------------------
>UPI0009A2B899	378	0.518	3.050E-113	13	311	358	116	411	413
-------------NRQQKAEAKREIVWRNVALMSLLHLGAVYSLSLLP-QAQPLTWLWAYFCFIVTALGVTAGAHRLWSHRSYKAKLPLRMFLAAANSMAFQNDIYEWCRDHRVHHKYSESNADPHNATRGFFFSHIGWLFLRKHPDVAEKGKKLDVSDLLADPVVVFQRKYYKT-SVLIMCFFMPTFIPWYFWGENLWNSYFLASILRYTISLNVTWLVNSAAHMYGNRPYDKYISPRENRFVTFGAIGEGFHNYHHTFPFDYSTSEFG-LRLNPTTCFIDFMCWLGLASDRKRASKQMIEARKLRTGDGS----------------------------------------------
>UPI00186B0799	378	0.484	4.175E-113	17	311	358	40	331	333
-----------------KGPARQGIVWRNVILMTLLHFGALYSLTLIP-KAQLLTLLWAYLCFLLTALGVTAGAHRLWSHRSYKAKLPLRIFLAAANSMAFQNDIFEWSRDHRVHHKYSETDADPHNAQRGFFFSHIGWLFVRKHRDVIEKGRKLDLTDLLADPVVRLQRKYYKTTVL-LMCFAVPTLVPWYIWGESLWNSYFLAFILRYTISLNVTWLVNSAAHMYGNRPYDKHISPRENPFVTLGAIGEGFHNYHHTFPFDYSASEFG-LKFNPTTWFIDFMSWLGLATDLKRVPKQMIQARKERTGDGS----------------------------------------------
>A0A835GP00	378	0.463	4.175E-113	2	350	358	1	335	338
--AQSVQTTTILeQKEEKtvtllvPQagKRKFEFVYQNLITFAYWHIAGLYGLYLCFTSAKWATIVFSFILFVIAEIGITAGAHRLWSHKSYKVKLPLEILLMVMNSIAFQNTVIDWVRDHRLHHKYSDTDADPHNASRGFFYSHIGWLFVRKHPEVKKRGKELDMSDIYNNPVLRFQRKYAVPFIG-AVCFGLPTLIPVYCWGESWTNAWHI-TMLRYIMNLNATFLVNSAAHIYGKRPYDKKILPAQNIGVSIATFGEGFHNYHHVFPWDYRAAELGNNSLNLTTKFIDFFAWIGWAYDLKTVSKEMIKQRSKRTGDGT--------------------NLWGLEDKDTP-ENLKNIK-------
>A0A5N5T683	378	0.501	4.175E-113	23	312	358	51	340	350
-----------------------KVSWRNVTLFVLLHIYSVYGLYLLFTACMWRTIAFTYLLYFLSAMGITMGAHRLWAHRSYKAKLPLRIFLAFCQTLAFQNSIFEWSRDHRVHHKFSETDADPHNAQRGFFFSHMGWLMYRKHPDVIKKGKTLDMSDLLNDPVVRFQMNYYVP-LMVLACFVIPTFLPWYLWGETFINSLMVPTFLRYCVTLHVTWMVNSLAHWIGSKPFDKDIYPSQNKLVATLALGEGWHNYHHVFPFDYRAAELGGvINFNATTDIIDFFAKIGQAYDLKTASKEMQENRAKRTGDGTH---------------------------------------------
>A0A6P4IVF7	378	0.446	4.175E-113	14	355	358	24	348	354
--------------SQKKytDGRKLQLVWRNIVLFALVHLFSLYGVWLLFTEATWTTFLAFPVSVAFSIVGISGGAHRLYAHRTFKAKVPLQLILLFLDTFAFQDAVYYWARDHRVHHKYTETDADPYNSERGWFFSHIGWLCVRKHPDVVAKGKEIDLSDLKQDRLVMFQKKYF-LVLMPLICFVMPTVLPMYCWGESLKVSWHVLALLRWCLNLNIIWLVNSSAHMFGMRPYDKKISPTDERFLMFLRMGEGYHNYHHVFPWDYKSAELGPYSRDFTTRFINFFAWLGWAYDLKSVSPDMVRRRVLRTGDGSHP-------------------VWGWGDKDLQKEDVVDSTItHQRK--
>H0WKU4	378	0.503	4.175E-113	12	313	358	59	356	359
------------QDEEGPKP-KLQYVWRNIILMGLLHLGALYGITLIP-SCKLYTWLWGLFYYFVSALGITAGAHRLWSHRTYKARLPLRFFLIIANTMAFQNDVYEWARDHRAHHKFSETDADPHNSRRGFFFSHVGWLLVRKHPAVKEKGGMLDLSDLKAEKLVMFQRRYYKP-AVVFMCFILPTVVPWYFWGETFMHSLYVATFLRYAVVLNATWLVNSAAHLYGYRPYDKNINPRENILVSLGAVGEGFHNYHHTFPYDYSASEYRW-HINLTTFFIDFMALLGQAYDRKKVSKAAILARIKRTGDGSYK--------------------------------------------
>UPI00143D6216	378	0.470	4.175E-113	15	354	358	28	367	370
---------------EKPknetKEYKMQVVWNRIAILIYLHLAGFYGMYLMCTKSHILSPFLMYGFVILTGLGTGAGCHRLWSHRAYKAKLPMRIIMMCLQTIGYQGHIYGWVRDHRVHHKFVDTDADPHNSKRGFFFSHMGWLMVKKHPEVRRKGATVDLSDLKKDPVVMFQKKYYAPMVA-LFCFGIPAATVHYLFGEPWFDAYHLA-CAKFLWSTHLTWLINSGAHMWGARPYDKTMTARNNLALAVAVVGEGWHNYHHVFPWDYKSSELGNYKTNTPTAFIDFFAWLGLAYDLKTVPTAMINKRAARTGDGTRVSAFFDN--DHQRKEHEADNVWGWDDKDMAEEDKKEALILNK---
>UPI00048E0C37	378	0.486	4.175E-113	12	313	358	78	375	378
------------QDEEGPRP-KLEFVWRNIILMALLHVGALYGITLVPT-CKFRTWLWAFSYYVISVVGITAGAHRLWSHRSYKARLPLRFFLIIANTMAFQNDVFEWARDHRAHHKFSETDADPHNSRRGFFFSHVGWLLVRKHPAVKQKGALLDLSDLKAEKLVMFQRRYYKP-AVLLMCFILPTLVPWYFWGETFRHSLYVATLLRYAVVLNATWLINSVAHMYGYRPYDKNIDPRENVLVSLGAVGEGFHNYHHSFPYDYSASEYRW-HVNFTTFFIDCMAALGLAYDRKRASKATILARMKRTGDGSHK--------------------------------------------
>A0A1J1J657	378	0.435	4.175E-113	9	355	358	396	736	1432
---------KSSNDAE--TDYKMEISWQNVFIFTYLHLAALYG---FTFQKKTSSLIIGWAIGICQGLGTTIGAHRLYTHRTFKANLPLRILLMMMQTMATQNDMIEWVRDHRVHHKFTDTNADPHNSKRGFFFAHMGWLMCKKHPDVKKYGAKVDISDVEADPVLQFQRKFYIP-LALLLNFVFPIWLACSF-GEYFVVAW-NGNIFRYVVGLHMVWCVNSVAHFWGDRPFDKNMSPTDSHVMGIVSLGEGWHNYHHCFPWDYKTSEFPTYTFNFSTMFIDFFAWIGWATDLKTVPEEMIFNRVMRTGDGTHKIMKSKNKIKTDfKEETRDvTHFWGFGDNEMTNEDMKKVKIIHEK--
>A0A076FRH6	377	0.492	5.716E-113	0	314	358	0	310	324
MLSQEEPTDTSLVPRAAPRKY--QIVYPNLITFGYWHLAGLYGLYLCFTSAKWTTILFSFILCVIAEIGVTAGAHRLWAHKTYKANLPLQILLMVMNSIAFQNSAIDWVRDHRLHHKYSDTDADPHNASRGFFYSHVGWLLVKKHPEVKKRGKELDMSDIYSNPVLRFQKQYAIPFIG-AVCFILPTVIPVYCWGETWTNAWHI-TMLRYITNLNVTFLVNSAAHIWGYKPYDENILPAQNIAVSIATCGEGFHNYHHVFPWDYRAAELGNNNLNLTTKFIDFFAWLGWAYDLKTVSSDMIKLRAKRTGDGTNLW-------------------------------------------
>A0A8J7T6D6	377	0.503	5.716E-113	14	311	358	32	322	324
--------------SQRPQ----QIVWRNVILMSLLHIGAIYSVTLIP-KAHPLTWMWAYLCFLVTALGVTAGAHRLWSHRSYKAKLPLRIFLAVANSMAFQNDIFEWSRDHRVHHKYSETDADPHNATRGFFFSHVGWLFVRKHKDVIENGKKLDISDLLADPVVVFQRKYYKT-SVVLMCFVVPMLVPWYFWGETLWNAYFLASILRYTVSLNVTWLVNSAAHMYGNRPYDKNISPRENRFVTFGAIGEGFHNYHHTFPFDYSTSEFG-LRFNPTTCFIDLMCWLGLASDRKTASPQMIQARKKRTGDGS----------------------------------------------
>UPI00073FF206	377	0.464	5.716E-113	8	313	358	22	323	326
--------DETYREKEGPKPPR-KIVWRNVILMSLLHAGALYGLTL-VSSASVLTLMWAVLCFLLSALGVTAGAHRLWSHRSYKAKLPLRIFLAFANSMAFQNDIYEWARDHRAHHKYSETDADPHNSGRGFFFAHIGWLLVRKHPDVIEKGSKLELTDLKADPVVMFQRKNY-KMSVVLMCFVFPTVVPWYLWGESLWVGYFIPGILRYTLVLNATWLVNSAAHLWGNRPYDVHISPRENRFVTFSAIGEGFHNYHHTFPYDYATSEFG-CKLNLTTCFIDFMCFVGLATDCKKVPQELVMARAQRTGDGSHR--------------------------------------------
>UPI001864F212	377	0.490	5.716E-113	10	311	358	29	327	329
----------EPPNGDAKDKRSKQIVWRNVILMSLLHVGAVYALFLIP-KAHPLTWIWSYLCFVMTALGVTAGAHRLWSHRSYKATLPLRLFLAAANSMAFQNDIFEWSRDHRVHHKYSETDADPHNAKRGFFFAHVGWLFVRKHWDVIEKGKKLDVSDLLADPVVVFQRKYYKT-SVVLMCFVLPTLVPWYFWSETLWNSYFLSSILRYTISLNVTWLVNSAAHMYGNRPYDKNISPRENRFVTFGAIGEGFHNYHHTFPFDYSASEFG-FRFNPTTCFIDLMCWLGLASNRKRVSPEMIQARKLRTGDGS----------------------------------------------
>UPI001BD21D9E	377	0.503	5.716E-113	8	313	358	33	334	337
--------DDTYKEKKGPRPPRM-LVWRNIIMMTLLHIGALYGL-LLLPSASFLTLVWTVVCYLFSGLGVTAGVHRLWSHRSYKASFPLRVFLALGNSMAFQNDIYDWARDHRVHHKFSETDADPHNATRGFFFAHIGWLLIRKHPDVIEKGKKLDLSDLKADKVVMFQRRHY-KLSVVILCFLVPTLVPWYFWGESLAVGYFVPGLLRYAVILNATWLVNSAAHIWGNRPYDKNINPRENSLVAFSAIGEGFHNYHHTFPFDYATSEFG-CRLNLTTAFIDLMCFLGLASDCKRVSKEMIAARVQRTGDGSYK--------------------------------------------
>UPI0015DDFB52	377	0.483	5.716E-113	2	318	358	1	325	339
--AQTIQTTTILEQKEEenitlplvPQagKRKFEIIYPNLITFTYWHVAGLYGLYLCFTSAKWASILFAFFLFVVAEVGITAGAHRLWSHKTYKAKLPLEILLMVMNSIAFQNSAIDWVRNHRLHHKYSDTDADPHNASRGFFYSHVGWLLVRKHPDVKKLGKKLDMSDIYNNPVLRFQKKYAIPFIG-AVCFGLPTLIPVYCWGETWTNAWHI-TMLRYIMNLNVTFLVNSAAHIYGKRPYDKKILPAQNIAVSIATFGEGFHNFHHVFPWDYRTAELGNNSLNFTTKFIDFFAWIGWAYDLKTVSNEMIKQRSKRTGDGTNLWGLED---------------------------------------
>M1FXD6	377	0.513	5.716E-113	23	311	358	47	335	347
-----------------------KVVWRNVILFSLLHVYSVYGAYLAVFATQWATLGFTLILYFMAALGITMGAHRLWSHRSFKARLPLRVALAVCQTIAFQNDIYEWARDHRVHHKYSETDADPHNARRGFFFSHMGWLMYRKHPHVIEKGKRLDLTDLEQDGVVMFQRKYYVP-LVVGTCFVMPAVVPWLGWGEHPITALMVAGFLRYTVVLHVTWFVNSLAHWVGSKPFDKNIYPSQNSVVAYLTMGEGWHNYHHVFPWDYRAAELGGLiNYNMTGLAIKACSKLGLAYDLRTVSPEMIEKRINRTGDTS----------------------------------------------
>B3NCQ1	377	0.443	5.716E-113	21	354	358	37	350	354
---------------------KMELVWLNIVLFVILHISSLYGLWLLFTASTWTTFLLFIPAVAVTTLGISAGAHRLWAHRTFKANTPLKLILLFLNTFAFQDAVYYWARDHRVHHKYTETDADPYNSNRGWFFAHMGWLCCRKHPAVVEKGKQIDLSDLEADPLVMFQKKYY-LLLMPVICFFLPTVVPMFLWGESFNVSWHVMALLRWCISLHFVWLVNSSAHMHGMRPYDKNICPVNLSFLIFFRFGEGYHNYHHVFPWDYKSAELGKYSQDVTTKFIEFMAYLGWAYDLKSVSLDLVKQRAQRTGDGSHP-------------------VWGWGDKDQLKEDVGVTTRSHQ---
>UPI000A1D1438	377	0.445	5.716E-113	18	354	358	34	350	355
------------------DGRKLQLVWLNIVLFVILHLSALYGIWLLMTKAMLTTILVFPFAMIFTALGISGGAHRLWAHRTFKANVPLRLIFLFLNTLAFQDAVYIWARDHRVHHKYSETDADPYNSERGWFFSHIGWLCVRKHPQVVEKGKQIDLSDLEQDRLVMFQKKYY-MLLMPLICFVMPTVLPMYLWGESFNVSFQVMALLRWVTVLNLIWLVNSSAHMYGKRPYDKKISPTDESFLIWLRFGEGYHNYHHVFPWDYKSAELGPYSRDVTTAFINFFAWLGWAYDLKSVSPDLVRRRVQRTGDGSHP-------------------VWGWGDKDQCSEDVADTTITHQ---
>A0A6I9M677	377	0.481	5.716E-113	13	315	358	58	357	358
-------------EDEEGPPPKLEYVWRNIILMALLHLGALYGITLVP-SCKVYTCLFGFIYYVISALGITAGAHRLWSHRTYKARLPLRLFLIIANTMAFQNDVYEWARDHRVHHKFTETHADPHNSRRGFFFSHIGWLLVRKHPAVKEKGGKLDMSDLKAEKLVMFQRRYYKPSLL-LLCFILPTLVPWYYWGETFVNSLCVSTLLRYAVVLNATWLVNSAAHLYGYRPYDKNIESRENILVSLGAVGEGFHNYHHAFPYDYSASEYRW-HINFTTFFIDCMAALGLAYDRKKVSKAAVLARIKRTGDGSHKSS------------------------------------------
>W8FT41	377	0.465	7.826E-113	15	313	358	24	321	324
---------------KEKEGPKPPIvvVWRNVILMTLLHTGALYGL-LLIPSASVLTLIWTFACFVYSALGITAGAHRLWSHRSYKASLPLRIFLAFANSMAFQNDIYEWSRDHRVHHKYSETDADPHNAVRGFFFAHIGWLLVRKHPDVIEKGRKLEISDLKADKVVMFQRRHYKP-SVLLMCFFVPMFVPWFFWGESLWVAYFVPTVLRYTLVLNATWLVNSAAHMWGNRPYDSTINPRENRFVTFSAIGEGFHNYHHTFPFDYSTSEYGW-KLNLTTCFIDLMCFLGLASDPKRVSREAVLARVQRTGDGSHR--------------------------------------------
>A0A3Q3W9W8	377	0.477	7.826E-113	8	313	358	23	324	327
--------DDTYTERAGPKPP-MRLVWRNIILMSLLHIGALYGL-VLLPSASWLTVAWAAVCYFLSALGVTAGAHRLWSHRSYKASFPLRVFLALSNSMAFQNDIFEWARDHRVHHKYSETDADPHNATRGFFFAHIGWLLVRKHPDVIEKGKKLELTDLKADEVVMFQRRHY-KLSVVIFCFLVPMLVPWYFWGESLAVGYFVPGLLRYALILNATWLVNSAAHMWGNRPYDKTINPRENPMVAFSAIGEGYHNYHHTFPFDYASSEFG-YKLNLTTAFIDFMCFLGLATDRKKVSKEAIFARMQRTGDSSYK--------------------------------------------
>UPI001E1B1277	377	0.488	7.826E-113	15	311	358	32	327	329
---------------EKPGARGQRlsIVWRNVVLMSLLHLAAAYSL-LLIPKAQPLTLLWAYFCFLLTALGVTAGAHRLWSHRSYKAKLPLRIFLATANSMAFQNDIFEWARDHRAHHKYSETDADPHNARRGFFFSHIGWLLVRKHPDVIEKGKKLDVSDLLADPVVRFQRKYYKT-SVVLMCFVLPTLVPWYIWGESLWNSYFLASILRYTISLNGTWLVNSAAHMYGNRPYDKHISPRQNPLVALGAIGEGFHNYHHTFPFDYSASEFG-LNFNPTTWFIDAMCLLGLATDRKQATKTMIEARKAKTGDGS----------------------------------------------
>A0A140GBL3	377	0.465	7.826E-113	11	313	358	28	328	330
-----------PTYKEKegPKPP-LNIVWKNVFLMGLLHLGALYGAFLVP-HASAKTLVWSVLCYMVSALGITAGAHRLWSHRSYKASLPLKIFLGFANSMAFQNDIFEWARDHRVHHKYSESDADPHNAKRGFFFSHIGWLLVRKHPDVIEKGGKLELKDLTSDPVVRFQRKYY-KMSVVLMCFLLPTMVPWYFWGESLLVSYFVPALLRYAVVLNATWLVNSAAHMWGNRPYDKHINPRENRFVAFSAIGEGFHNYHHTFPYDYATSEFG-CKVNLTTCFIDLMCWLGLAYDAKRVSRELIHTRIQRTGDGSHR--------------------------------------------
>A0A7M7JD27	377	0.512	7.826E-113	18	308	358	26	314	331
------------------DDYRIKLVWRNVILMGYLHIISIYGLYLIATQAMWKTVGWAYIMYFASCLGITAGAHRLWAHRTYKAKLPLKIFLAFCQSMAFQNHIMEWARDHRVHHKYSETNADPHNAKRGFFFSHVGWLLCRKHPDVIEKGRKIDLSDLQADPVVAFQKRHYLKTVL-ICCFIFPAVIPMFLWGETFLNAFVICSLTRYCISLNVTWLVNSAAHMWGHKPYDTNINPVENWGVSVGAIGEGWHNYHHTFPHDYKAAEL-PYTLNPTTLIIDFFALIGWAYDRRSVSAETIKARKMRTG-------------------------------------------------
>A0A8B9LB16	377	0.469	7.826E-113	0	313	358	19	330	333
MAEAMLLTDDAFAESySEKEGPATKIVWRNVILMALLHLGAVYGLF-IITSASKLTLLWSAVCFMVSALGVTAGAHRLWSHRSYKAKLPLRIFLAVANSMAFQNDIFEWARDHRAHHKFSETNADPHNATRGFFFAHIGWLLVRKHPDVIEKGAKLDLSDLKADGVVMFQRRHY-KLSILVMCFLFPTLVPWYLWGEDFWVAYFVPGLLRYTVVLNATWLVNSAAHMWGMRPYDSSINPRENRFVAFSAVGEGFHNYHHTFPYDYAASEFGS-RLNITKGFIDLMCFFGLAKDCKKVSPDTVMARVQRTGDGSHK--------------------------------------------
>T1I0V7	377	0.466	7.826E-113	9	347	358	22	341	347
---------KELSPEQK-VPYVSRIRWPDLFAQIFIHAGAFYGLFLVFTSAQWATTLWTFFMIYSSGLGITAGAHRLWSHKSYKAKWPLRLLLAFLFTISGQRHIYVWALDHRVHHKYSETDADPHDARRGFWFSHVGWLFLTPHPEVVIKRAAVDMSDLDRDPIVVWQRRLYIPLFA-LLCVALPVWVPYYFWNETLVNSYFLAFHVRFATTLNIAYSVNSFAHMYGNKPYDKNIMPTESIGVAIGALGEGWHNYHHVFPWDYKTSEFGSYKMNLTTGFIDLCARYKLATERKSASKEMVKRRALRTGDGSW----------------HP-GLWGYGDTDQPQEEID----------
>A0A8D8TUI4	377	0.436	7.826E-113	12	355	358	28	354	357
------------EPKERAKEFqRHHFVWWMIIMLTYLHTASIYGLYLVFTSsAKLATLIFATVLHLSGAIGVTAGAHRLWSHRCYKANLPLRIALMLCNTIAFQMPIFYWTRDHRLHHKYSETNADPYNSKRGFFFCHIGWLLVQKHPEVIEKGRQLDLSDLLEDPVVTFQKKHYWNVLI-LIYLVFPTVVPMFLWGESFSNAWHIALVLRYICTVNAAALVNSVAHLWGQRPYDKFIQPSQNLGVAIIALGEGWHNYHHVFPWDYKTSELGTYSTNFTTAFIDFFARIGWAYDCKTVSPAMVATRAQRTGDGSHK------------------DVWGWGDKDMTSEDKKDATVLHEK--
>A0A8J6G4C6	377	0.480	7.826E-113	12	315	358	58	357	358
------------QDEEGP-PPKLQYVWRNIILMALLHLAALYGITLIP-SCKLYTCLFAIMSYYFSGLGITAGAHRLWSHRTYKARLPLRLFLILANTMAFQNDVYEWSRDHRAHHKFSETHADPHNSRRGFFFSHVGWLLVRKHPAVKEKGGKLDMSDLKADKLVMFQRRYYLP-GLLLMCFILPTLVPWYYWGETFVNSLYVCAFLRYAVVLNSTWLVNSAAHLYGYRPYNKDIEPRENILVSLGAVGEGFHNYHHTFPYDYSTSEYGWY-VNFTTFFIDCMAALGLAYDRKKVSKAAVLARIKRTGDGSHKSS------------------------------------------
>UPI001B34EB34	377	0.483	7.826E-113	12	313	358	59	356	359
------------QDEEGPRP-KLQYVWRNIILMALLHIGALYGITLVP-SCKFHTWLWGIFYYLVSALGITAGAHRLWSHRTYKARLPLRLFLIVANTMAFQNDVFEWARDHRAHHKFSETDADPHNSRRGFFFSHVGWLLVRKHPAVKEKGGLLDLSDLKAEKLVMFQRRYYKP-AVLLMCFILPTFVPWYFWGETFRHSLYVATFLRYALVLNATWLVNSAAHMYGYRPYDKNIQSRENILVSLGAVGEGFHNYHHSFPYDYSTSEYRW-HLNFTTFFIDCMAALGLAYDRKKVSKAAVLARIKRTGDGSHK--------------------------------------------
>A0A1L8D6B5	377	0.453	7.826E-113	19	353	358	39	352	360
-------------------PRKFEVVYFNLLTFGFAHLSWAYGVYLIFTAAKWQTTVFALAYGIAGGLGITAGAHRLWAHRTYKAKMPLQIILMILNTIAFQNTAMDWVRDHRLHHKYSDTDADPHNATRGFFYSHVGWLLVKKHPEVRRRGKLIDMSDIRNNPVLDFQKRYAIP-LVLTLTFILPAFIPWYFWGETLNSSWHVATMFRYVTGLNLTFLVNSAAHFFGYKPYDKSIMPAQNKFVAFAALGEGWHNYHHIFPWDYRTAELGNNSLNLTTHFIDFFAKIGWAYDLKAAPEDMIKTRAARTGDGSH--------------------CWGWGDTDQDKEEREQAIIKH----
>A0A1J1HJL8	377	0.477	7.826E-113	19	347	358	472	801	1330
-------------------EYKIEPAWFNIFGFIYLHFT----LCTAPFHMGlNKTFLFALIIGLGSGFGITAGAHRLWAHGAYKANKKLKVFLLILQTLAFQNSVIEWVRDHRVHHKFTDTNADPHNASRGFFFSHMGWLMCKKHPDVKKFGAKVNMTDLTSDPMLRFQHKYF-LILMPLICFVLPATIPWYFWGENFYSAYVVAGVLRYVVVLHITWLINSAAHMFGDKPYDRYIRPVDTYWVSFVAFGEGFHNYHHVFPWDYKTSEFGLYWCNFTNGFLDFFALLGWATDLKTVSQEMIYKRALRTGDGSHHEANEHAVLLESNVNSKECdrdveHFWGWNDELLTEEDKN----------
>A0A7E5VWY6	377	0.458	1.071E-112	17	352	358	19	332	333
-----------------PSP-KLKIFWPNIIFFVVVHIGSFYAIRLVFTKAMWQTNLFAYLLFVFSSVGVTAGVHRLWSHRAYKAKLPLRIFLLFFYTMAYEGSVLHWVRDHRVHHKYCDTDADPHNSKRGFFFAQIGWMLARKHPDVIAKGHTIDVSDILSDPWLRLQNKYYFR-LVFVICYMVPTYIP-TLWGEEAWTAFLVAGVLRHLVSAHTISLINSAAHIYGTKPYDKNIRPVENMTVSLLATGEGFHNYHHTFPWDYKAAELGGYSLNFATFFIDVMAKIGLAYDLKTVSTDLIEKRVKKTGDGSHP-------------------VWGWNDKDMPEEDKKSAIIF-----
>UPI001E676348	377	0.516	1.071E-112	18	311	358	42	336	338
------------------RNLDWsKVVWRNAILFFLLHIYSVYGLYVAVFHAQWKTIGFSLVLYFMAALGITMGAHRLWSHRSFKATPLLRFILAAFQTLSFQNDIFEWARDHRVHHKYSETDADPHNARRGFFFSHMGWLMYRKHPEVIAKGRTLDLSDLQQDAIVMWQRKHYIP-LVITACFVLPTVIPWLGWGENAVTALLVAGFLRYSIVLHVTWCVNSLAHWVGSKPFDRNIYPSQNSVVAYMALGEGWHNYHHVFPWDYRTAEFGGlNHYNITSLMIDFCSMIGLAYDRKTVTPAMIKKRAERTGDGS----------------------------------------------
>A0A8C0WYM2	377	0.496	1.071E-112	12	313	358	58	355	358
------------QDEEGP-PPKLEYVWRNIILMGLLHLGALYGITLVPT-CKFYTWLWAYMYYVVSALGITAGAHRLWSHRTYKARLPLRLFLIIANTMAFQNDVYEWARDHRAHHKFSETHADPHNSRRGFFFSHVGWLLVRKHPAVKEKGGLLDMSDLKAEKLVMFQRRYYKP-ALLLMCFVLPTLVPWYCWGETFPHSLFVATLLRYAVVLNATWLVNSAAHLYGYRPYDKNISSRENILVSLGAVGEGFHNYHHSFPQDYSASEYRW-SLNFTTFFIDCMAAIGLAYDRKTMSKAAILARIKRTGDGSYK--------------------------------------------
>A0A8C6S3G4	377	0.509	1.071E-112	12	313	358	58	355	358
------------QDAEGP-PPKLEYVWRNIILMSLLHVGALYGITLIP-SCKFYTCLFACVCYVISMEGIGAGAHRLWSHRTYKARLPLRLFLIFGNTMAFQNDVYEWARDHRAHHKFTETHADPHNSRRGFFFSHVGWLLVRKHPAVKEKGGKLDMSDLEAEKLVMFQRKYYKP-GILLICFILPTLVPWYFWGETLKHGLYVATFLRYALTLNITWLVNSAAHLYGYRPYDKNIDPRENALVSVGTMGEGFHNYHHTFPFDYSASEYRW-HINFTTFFIDCMAALGLAYDQKEVSKAAVLARIKRTGDGSHK--------------------------------------------
>UPI00187A7250	377	0.488	1.071E-112	8	315	358	53	360	361
--------DDILDPSYKDQEgPKPKLvyVWRNIILMSLLHLGALYGIILVPT-CKVYTWLWAFSCYIFSALGITAGAHRLWSHRSYKARLPLRIFLIIANTMAFQNDVYEWARDHRVHHKFSETDADPHNARRGFFFSHVGWLLVRKHPAVKEKGGSLDLSDLKAEKMLMFQRRYYKP-AILLMCFILPTFVPCYFWGETFLHSLCVATFLRYTIVLNATWLVNSAAHLYGYRPYDKNINPRENILVSMGAAGEGFHNYHHSFPYDYSTSEYRW-HINLTTFFIDCMAALGLAYDRKKVSKETVLARVKRTGDGSHKSD------------------------------------------
>A0A151JSF3	377	0.501	1.071E-112	15	311	358	37	331	612
---------------EYKTDYKWEIVWKNVVIFTYIHFAAIYGLYIACLHAKYWSILWFVALVIAALIGIGAGVHRLWSHRSYKAKWPMRLILMIFQTIAFQDDIYQWARDHRVHHKFTDTDADPYNALRGFFFSHIGWLLTRKHPDVVIKGATIDCSDLMQDPIVVFQKKWY-RYLMPLCAFIIPTLVPWWAWNESLWYSWHLAVC-RYCINLNITWSVNSVAHIWGTKPYDQSVTATENIGVALLACGEGWHNYHHAFPWDYKTAEFGNYKFNLNKTFIDFFAYIGLAYDLKTVSADVIKKRVLRCGELT----------------------------------------------
>A0A1V9XWP6	376	0.454	1.467E-112	0	329	358	0	310	320
MS----VTTTVTKTAPTAAPYKLQIVWRNVALMGYLHVAAVYGFYLMLTQAMWSTCITAVVLYFLSGLGITAGCHRLWSHKSYRARLPLRVFLGVMQTMALQNSIFEWSRDHRVHHKFTETDADPHNALRGFFFAHVGWLLCKKHPEVISKGSKVNMDDLLQDPVVTFQKKYYKP-LAILACFVIPTLIPMVFFGETFLNSFFVCALWRYCFTLNMTWLVNSAAHMWGQKPYDTHINPAENWVVSIGAQGEGWHNYHHTFPYDYKTSEV-PYTLNVTTMFIDAMRLIGQAYDCRVVPPETVKARMMRTG-------------ALADLHHH----------------------------
>UPI001C099CB4	376	0.473	1.467E-112	8	313	358	24	325	328
--------DDTYREKEGPKPPR-RIVWRNVILMTLLHSGALYGL-MIVPSASILTLLWAVVCFFISALGVTAGAHRLWSHKSYKASLPLRIFLAFGNSMAFQNDIFEWARDHRVHHKFSETDADPHNAVRGFFFAHIGWLLVRKHPDVIEKGRKLDVHDLKADPVVMFQKEHYKVSVA-LACFAIPMFVPWYLWGESLWVGYFVPGLLRYATVLNATWLVNSAAHMWGMRPYDHHINPRENRFVALSAIGEGFHNYHHTFPYDYATSEFGS-KLNFTTAFINLMCSLGLASDCKQASPEVVKARVQRTGDGSHK--------------------------------------------
>A0A8J5K201	376	0.516	1.467E-112	18	311	358	42	336	346
------------------RHLDWsKVVWRNAILFALLHMYSVYGLYLAIFAVKWKTIGFSVLLYFMAALGITMGAHRLWSHRSYKATLPLRVILAAFQTLSFQNDIFEWARDHRVHHKYSETDADPHNARRGFFFSHMGWLMYRKHPKVIEKGRNLDLSDLKEDAIVMWQRKHYVP-VVLLTCFVMPTFLPWFFWEENAVNALMVAGFLRYTTVLHVTWLVNSLAHWVGNKPFDKSIYPSQNPVVAYLALGEGWHNYHHVFPWDYRTAELGGLvDYNITSLVIGFCSKIGLAYDLKTVTPEMIEKRANRTGDGS----------------------------------------------
>A0A1Y1LKR9	376	0.468	1.467E-112	10	352	358	22	362	368
----------IDQNTRQyqPTPrYKWVLVPRALFWMLYLHVGGLYGLYLLLFVASPKTLIWTYLCGYLGQMGTWCGVHRLWSHRSYKAKLPLRIMLMIFFAMSDQGVILNWARDHRGHHKFVDTDADTHNSKRGFFFSHMGWLFIRKHPEVSAKGKLIDMSDIEADTVAVFQRQYYIPLLL-FFAFWLPAFVPYYFWNESGWVAWHTATLCRLLCTIHATFFINSAAHMWGTRPYDKTIRPTETLFVSILTNGEGWHNYHHVFPWDYRAAELGNHVFNHSKMWIDFFSRIGLAYELKTASDAMIRKRVLRTGDGS----KTAHECTITDFSSETDHCWGWDDPDMRVEDIEGVNVI-----
>A0A1A9WAU5	376	0.442	1.467E-112	2	356	358	43	375	377
--ADGALSVDVTQ-VKRVDERKHEVVWRNVIIFIVMHASALYGVY-HIFHAKLFTIFFSIFLYSINMIAITAGCHRLWSHRSYKAKDPLRALLIFFNLTMYQLSAFHWARDHRIHHKFTDTDADPHNSTRGFFFCHIGWVLSVKFPEVVAKGKSLDLSDLYEDRILMFEDKYYFK-LMPFLAFLLPTIIPMYMWNENFINSWCLAIALRMIFVWHSEWSINSVSHMYGMRPYDKNINPTQNVGVSIFAFGEGWHNYHHAFPWDYKAAEWGDYSLNFATAFIDLCAKIGWAYDLKSVSPAMIEKRVKRTGDGTH-------------------AIWGWDDKNLSPECKQNAIVLNKKE-
>E0VE44	376	0.445	1.467E-112	16	345	358	73	383	392
----------------EKIKFEPQVKWLDLSGLLFVHLGCIYGLYLLVLSRSFKNYIWLFFSIYASGFGITAGVHRLWSHRAYKANYPLQLLLLILFTISGQRDVYAWVLDHRVHHKYTETDADPHNAKRGFMFSHVGWIFLTPHPDVVEKRIQADMRDLESDPLIMWHKKYYIPLFL-ALAVALPVIVPIYLWNEPLWTSFWINFNVRYAITLNIAFFVNSVAHIWGQRPYDKYINSADNVSVSIAALGEGWHNYHHVFPYDYKAGELGNYTFNPTTGFIDFFAKIGWAWDRKFVSTEMVSRRKKRTGDGS------------------KTPVWGWGDKDMPKED------------
>A0A3Q2D323	376	0.460	1.467E-112	1	313	358	344	652	655
-STVDDVFDDTYREKEGKKPARI-LVWRNIIMMSLLHIGALYGL-LLIPSASWLTLGWTAVCYMISALGVTAGAHRLWSHRSYKASFPLRVFLALGNSMAFQNDIYEWARDHRVHHKYSETDADPHNAKRGFFFSHIGWLLVRKHPDVIEKGRKLDLGDLRADPVVMFQRRYY-KLSVVLLCFVVPTVVPWYFWGESLAVGYFVPGLLRFTVVLNATWLVNSAAHMWGNRPYDKTINPRENPFVALSAIGEGFHNYHHTFPFDYATSEFG-CKINITTAFINLMCFLGLARDRKSVSRDMIAARIQRTGDSSYK--------------------------------------------
>A0A6P6YI66	376	0.466	1.467E-112	7	317	358	62	376	1272
-------TNTINEIEQKLSTVQWNdIVWRNVIALTILHLLAIYGWFLFVTDikIKWQTSFITFILGLFsSSFGITAGAHRLWSHRSYKAKWPLRLILAFANTIALQNDIYEWCRDHRVHHKYSETNADPHNSRRGFFFAHMGWLLVKKQNDVKIKGKNIDLSDIWADPIVRFQRRFYIPLV--IVCWgIIPTLIPYYCFNETLWHSFLGCVCFRYVYVLHCTWLVNSAAHLWGHRPYDKNIQPKENDSVVYLTFGEGYHNYHHTFPWDYSASEYGCyYNFNLTTLIIDLFERCGWAYDLKKPSNEMIIARKFRTGDGTGSYEEC----------------------------------------
>UPI001C41ED7C	376	0.496	2.008E-112	13	310	358	42	335	341
-------------EKEGPKPPRTP-VWRNIILMSLLHVGALYGL-VVLPSASVPTLAWSVVCYLISALGVTAGAHRLWSHRSYKASLPLQIFLALANSMAFQNDIYEWARDHRVHHKYSETDADPHNAKRGFFFSHIGWLMLRKHPDVIEKGRKLELSDLRADKVVMFQRRHY-KLSVVVLCFLVPTLIPWYFWGESLAVAYFVPGLLRYTLVLNATWLVNSAAHMWGNRPYDKTINPRENPLVAFSAMGEGFHNYHHTFPFDYATGEFGW-KLNVTTAFIDLMCSLGLARERKRVSKEMIVARVKRTGEG-----------------------------------------------
>UPI00077FB06B	376	0.482	2.008E-112	13	319	358	50	352	355
-------------EAQKPVP--TQIVWRNVILFAYLHMAAVYGFYLMFTSAMWQTNLFAFILYLFSGVGVTAGAHRLWAHRSYKARFPLRVFLAFIYTIAFENDIYEWARDHRVHHKYSETDADPHNATRGFFFAHVGWLLCRKHPEVIKKGKNIDLSDLMADPIVRFHRKYYLK-LVLLCCFILPTIVPMYFWGETFKNALFVATIFRLCFTLNQTWLVNSAAHMWGTRPFDVNINPRENPLVVLGAVGEGFHNYHHTFPYDYATSEYGI-KYNVTTAFIDAMACLGLAYDRKSASRSVVSARKLRTGQPSMSSSSATK--------------------------------------
>A0A2Y9D8R5	376	0.510	2.008E-112	17	313	358	64	356	359
-----------------PRP-KTEYVWRNIILMFLLHLGALYGIILFPT-GQFYTWLWVFFYYMMSALGITAGAHRLWSHRTYKARLPLRVFLIICNTMAFQNDVYEWARDHRAHHKFSETDADPHNSRRGFFFSHVGWLLVRKHPAVKEKGSLLDLSDLKAEKVVMFQRKYYKP-AILLMCFIVPTLVPWYFWGETFQHSLFLATLLRYTMVLNVTWLVNSAAHLYGYRPYDKNISPRENILVSLGAVGEGFHNYHHSFPYDYSTSEYRW-HVNFTTFFIDCMAALGLAYDRKKVSKAAIQARIKRTGDGSYK--------------------------------------------
>UPI00193DD379	376	0.443	2.008E-112	6	352	358	39	369	373
------TTTEKNDDLAVETEYVPRIKWLDLSAQIFIHGGCLYGLYLvltqaVLTQAKLLTTLWVFVTIYTSGFGITAGVHRLWSHKAYKAKWPLRLFLAFLFTITGQKDLYTWALDHRVHHKYSETDADPHDVRRGFFFAHVGWLFITPHPDVVAKRKAVDVSDLEADPIVMWQRRLYIPLFV-LLTILLPVGIPCYFWSESLWISFWVNFNFRFSINLNIAFSVNSVAHMWGQKPYDKNISPVENIAVSIAALGEGYHNYHHVFPWDYKTSELGNYPFNLSTGFIDAFARIGWAYDLKSVSPNMIRRRADRCGDGSH--------------------IWGYGDADISQEDQAELDVM-----
>A0A8J5AGK9	376	0.416	2.008E-112	11	355	358	39	396	399
-----------TKPGEKP--YKLEIVWRNVFIFAYLHAACVIATYM---PISGREALFGFMYGFIGSYGISAGAHRYWAHKCYKVTRPLYYILLFLQTVALQNCVIEWVRDHRVHHKYSDTNADPHNASRGFFFSHMGWLMCKKHPDVIKYGKRIDMTDLTSDPVLRFQKKYYVP-LALFCTFLLPIFLSMYIFDAPFWKAYHWH-ILRYVVTLHITWSINSVSHIWGSKPFEKDIKPTDTYAIGFMAFGEGWHNYHHVYPFDYKVSELPRYWCNFTIPFIDFFAWLGWAYDLKTVSDEMVRRRVLRTGDGSHRYSKEeklktakelvqayTEKCNEEEEERlrqnvarIRDHYWGWGDDDMLQEDINDIKTINPK--
>A0A151X2V6	376	0.488	2.008E-112	8	312	358	18	320	599
--------DKALPKKSYKTDYKWKIVWKNVFIFSYIHLAAIYGIYMACLHAKYWSVLWFVALGIAANIGVTAGSHRLWSHRSYKAKWPMRFILIIFQTIAFQDDIYQWVRDHRMHHKFTDTDADPYNSRRGFFFSHIGWLLVRKHPDLITKGTTIDCSDLMQDPLVAFQKKWY-MYLMPFCAFIVPTLVPWWAWNESLWYSWHFAVC-RYCVNLNITWSVNSVAHIWGAKPYDKLVSSTDNIGVALLACGEGWHNYHHAFPWDYKTAELGNYKFNLTKTFIDFFAYIGLAYDLKTVSADVIKNRVLRCSESTH---------------------------------------------
>UPI001E8EEEDD	376	0.486	2.008E-112	8	313	358	557	858	861
--------DDTYKEKEGPKPPKM-MVWRNIILMALLHFAALYGLILLP-SASASTLAWSVVCYLISALGVTAGAHRLWSHRSYKASNPLRVFLALANSMAFQNDIFEWARDHRVHHKYSETDADPHNATRGFFFAHIGWLLVRKHPDVIEKGKKLDMSDLKADKVVMFQRRHY-KLSVLILCFLVPTLVPWYFWGESLIVAYFIPGLLRYAVVLNATWLVNSAAHIWGNRPYDKTINPRENPLVAFSAIGEGFHNYHHTFPFDYATSEFG-CKLNITTAFIDLMCFLGLANDPKKVSKELIIARIQRTGDGSHK--------------------------------------------
>A0A3B4AZT8	376	0.455	2.749E-112	11	313	358	21	321	323
-----------PTYREKegPKPP-LNIVWKNVILMGLLHLGALYGVFLIP-SASLNTLLWTLLCYIISALGITAGAHRLWSHRSYKASLPLRIFLGVANSMAFQNDIFEWARDHRVHHKYSESDADPHNAKRGFFFAHIGWLLVRKHPDVIEKGGKLQLQDLTSDPVVRFQRKNY-KLSVVLMCFLVPTLVPWYFWGESLWVSYFVPSLLRYTVVLNATWLVNSAAHMWGNRPYDKNINPRENKFVAFSAIGEGFHNYHHTFPYDYASSEFG-CKVNLTTCFIDTMCWLGLASDRKRVTRDLIHSRIQRTGDGTHR--------------------------------------------
>A0A2G8K4C9	376	0.479	2.749E-112	4	312	358	12	322	325
----DLLTTDEAETSvrrdEKPIVVPTQIVWRNFFWLALLHVGSVYALFGVTWKCHWYTLIWALFLYIWGGLGVTAGSHRLWAHRTYQAKFPLRVFLALGQTSAFQNDIYEWCRDHRVHHKFSETDADPHNASRGFFFSHVGWLLVRKHPNVKVKGAGVDVSDLLKDPVVYLQNRYYIP-LMFLLCFIVPTAVPVFYWGESAWNAFYVAGLLRYCLILNATWLVNSVAHIWGMHPYDDQINPSENPLVSTFALGEGWHNYHHAFPSDYRTGEFGW-RINLTTMFIDVMAFVGQAYDRKLVSTDIVLKRAKRTGDGSR---------------------------------------------
>A0A6J0UDY5	376	0.457	2.749E-112	15	311	358	33	326	328
---------------EEKVGRNQEIVWRNVILMALLHIGAVYALFLIP-KAHLFTLIWAYLCFLMSALGVTAGAHRLWSHRSYKAKLPLRIFLAAVNSMAFQNDIFEWARDHRVHHKYSETDADPHNAQRGFFFSHIGWLFVRKHRDVIEKGRKLDYSDLLEDPVVMFQRKHY-KISVVLMCFVVPTLVPWYFWRESLWNSYFLASILRYTISLNVAWLVNSAAHMYGNRPYDKTINPRQNPFVTFGAIGEGFHNYHHTFPFDYSASELG-LKFNPTTWFIDFMFWLGLVTDRKKTPKEMVEARKERTGDGS----------------------------------------------
>W5UB07	376	0.505	2.749E-112	23	313	358	41	328	331
-----------------------KIVWRNVVLMTLLHIGAVYGLTLIP-SAKASTLLWAWVCFIISATGVTAGAHRLWSHRSYKAKLPLRIYLAFANSMAFQNDIYEWARDHRVHHKYSETHADPHNARRGFFFSHVGWLLVRKHPEVIEKGSKLDVSDLKADPVVMFQRRYYKS-SVVVICFIIPTLVPWYFWGESLWVAYFIPGLLRYAMVLNATWLVNSAAHMWGMRPFDHNINPRENMFVAFSAVGEGFHNYHHTFPYDYATSEHGGF-LNFTKVFIDLMCYIGLAQDCKKPSHDTIMARVKRTGDGSHK--------------------------------------------
>A0A8C3WT26	376	0.470	2.749E-112	12	311	358	36	330	332
------------RPSERPR--RRDIVWRNVVLMSLLHLGAAYSL-VLIPKAQPLTLLWAYFCFLLTALGVTAGAHRLWSHRSYKAKLPLRIFLAVANSMAFQNDIFEWSRDHRVHHKYSETDADPHNARRGFFFSHIGWLFVRKHRDVIEKGRKLDVTDLLADPVVRFQRKYY-KISVVVMCFVVPTLVPWCLWGESLWNSYFLASILRYTVSLNVTWLVNSAAHMYGNRPYDKHISPRQNPLVTLGAIGEGFHNYHHTFPFDYSASEFG-LNFNPTTWFIDFMCWLGLATDRKRATKLMIEARKARTGDGS----------------------------------------------
>Q9NB26	376	0.498	2.749E-112	13	325	358	23	331	338
-------------PQASPRKY--QIVYPNLITFGYWHIAGLYGLYLCFTSAKWATILFSYILFVLAEIGITAGAHRLWAHKTYKAKLPLEILLMVFNSIAFQNSAIDWVRDHRLHHKYSDTDADPHNASRGFFYSHVGWLLVRKHPEVKKRGKELNMSDIYNNPVLRFQKKYAIPFIG-AVCFALPTMIPVYFWGETWSNAWHI-TMLRYIMNLNVTFLVNSAAHIWGNKPYDAKILPAQNVAVSVATGGEGFHNYHHVFPWDYRAAELGNNSLNLTTKFIDLFAAIGWAYDLKTVSEDMIKQRIKRTGDGTDLWGHEQNCDEVWD--------------------------------
>T1GWE7	376	0.459	2.749E-112	15	352	358	20	355	356
---------------KKPNKWfQTDIVWRNVIIFILLHSLSLYAAhYLNTLGLKGLMIyLFGHVFGTFCGMGVTAGAHRLWSHRAYKARFPMRVALMILQTIAFQNCIYEWCRDHRTHHKFADTDADPHNSKRGFFFSHMGWLMLKKHPDVKAKGKLVDLSDLEKDPVVMFQKKYY-LIMMPLLAFVFPTVLSHHLFGMTYWYSFVTVGILRYVMSLHYTWLINSAAHMVGNRPFDENVSATDSLTISVIACGEGWHNYHHVFPWDYKAAELGGFGTNFTSWLIDQCAKVGLAYDLKTASEEIIKKRIQRTGDGSHP-----KVCRKEKDESSEDvMVWGWDDKDMDESEKKLATKI-----
>UPI0009E377D4	375	0.440	3.764E-112	6	312	358	7	316	323
------VTQTETLDAQKKtldrdvKRPERQIVWINVYFMVVLHLMALYGIYLIPGTGP-RTWFWTWLCHFIGGLGITVGVHRLWSHRSYKASWPLRLALMLMNSLAAQNDIFEWARDHRVHHKYSETDADPHNAKRGFFFSHVGWLLVKKHPDVIKKGKQLDLSDLYEDKIVMFQRRHY-KLLSTICNVIIPIAVPWYFWNESIWNGFFICYAFRYTFTLNATWCVNSFAHLWGAKPYDEHINPSQNFSVVIATGGEGFHNFHHTFPQDYATSELGS-PMNPSKWFIDLCALFGLAYDLKTISKEAIRKRRIRTGDLQH---------------------------------------------
>A0A3P8V2W7	375	0.503	3.764E-112	17	313	358	39	331	334
-----------------PKPP--RIpVWRNIILMSLLHVAALYGLTLAP-SASAPTLVWSTVCYLISALGVTAGAHRLWSHRTYKASVPLSIFLASANSMAFQNDIYEWARDHRVHHKYSETDADPHNATRGFFFSHIGWLLVRKHPDVIEKGRKLDLSDLKADKVVMFQRRHY-KMSVLIFCFLVPTLVPWYFWGESLLVAYFVPGLLRYAVVLNATWLVNSAAHMWGMRPYDKTINPRENPLVAISAMGEGFHNYHHTFPFDYATGEFGW-KLNLTTAFIDLMCFLGLATDRKMVSKATVHARVQRTGDGSNK--------------------------------------------
>A9YRX6	375	0.475	3.764E-112	3	319	358	2	325	337
---QSVRTTTILRGKEEPtltwlvpqaSPRKYQIVYPNLFTFGYWHIAGLYGLYLCFTSAKWQTMIFSFILFVLAEIGVTAGAHRLWAHKTYKAKLPLQILLMILNSIAFQNSAIDWVRDHRLHHKFSDTDADPHNATRGFFYSHVGWLLVRKHPEVKRRGKELDMSDIYNNPVLRFQKNYAIPFIG-AVCFGLPTLIPVYCWGETWSTAWHI-TMFRYVMNLNVTFLVNSAAHIWGKKPYDKKILPAQNIAVSIATCGEGFHNYHHVFPWDYRAAELGNNSLNVTTKFIDFFAWIGWAYDLKTVSQDMIKHRALRTGDGSNLWGLEDK--------------------------------------
>Q4V9Y3	375	0.503	3.764E-112	16	313	358	39	335	338
----------------KKVDFKPPIklVWRNVILMALLHFGAFYGLFMIPA-AKPITLAWAILCFMLSALGVTAGAHRLWSHRSYKAKLPLRIFLAVVNSMAFQNDIYEWARDHRVHHKYSETDADPHNAVRGFFFSHIGWLLMRKHPDVIEKGKKLDLSDLKADKVVMFQRRNY-KLSILVMCFILPTVIPWYFWDESFSVAFYVPCLLRYALVLNATWLVNSAAHMYGNRPYDQTINPRENPLVAIGAIGEGFHNYHHTFPFDYSTSEFG-LKFNITTGFIDLMCLLGLANDCKRVSKETIMARKKRTGDGSHR--------------------------------------------
>UPI000C142C18	375	0.441	3.764E-112	17	351	358	27	338	340
-----------------PHPKKWDIVWREVIIFTIFHITAIRGLYLFITVAKWQTCIFAFVLYIATTTSVTVGAHRLWSHKAFQAKLPLQIILLFFFTMAFQYSAVIWARLHRMHHKYLDTDADPHNAGRGFFFSHIGWMLIKKHPEY--RAHKVDISDLMRDPLLRFQHKHYWE-VLFIICFLIPTYIP-TLWGEQASTAFYTCVCLRYICALHAIWLVNSAAHMWGTKPYDKNIRPVETKVVSLLAAGEGFHNYHHTFPWDYRIAEFGGYSLNTGRLFIDIMAKIGWAYNLKSVPDELIRKRVKRTGDGTHP-------------------IWGWDDPDLPLEERRMSII------
>UPI000C1FDF19	375	0.456	3.764E-112	19	353	358	25	337	343
-------------------EFVSRIRWPDLLVQIFIHVGCLYGLYLCIVAARFYTVMFAICTIYTSGFGITAGVHRLWSHRAYKAKWPLRLLLVLLFTITGQRHVYIWALDHRVHHKYSETDADPHNAKRGFLFSHVGWLVLTPHPDVVAKRKVVDMSDLEEDSIVMWQKKYY-PILFFIFTIALPVGLPIYCWNETLWNSFWINFNLRFCITLNIAFFVNSVAHMWGQKPYDKNISPVENLAVSIAALGEGWHNYHHVFPWDYKTGELG-VKYNPSTYFINFFARLGWAYDLKSVSPEMIYRRATKSGDGSF--------------------IWGYGDGDIAKEDLEELEMMN----
>UPI001F4FE926	375	0.503	3.764E-112	12	313	358	25	325	356
------------EDADKQPEYEWRIVWRNVVVFIYLHVATVYGLYLALTAAKWATVYWTVLVGWMATTGVQAGAHRLWAHRSYKAKLPLRLVLAVWNTIAFQNHIYEWVRDHRVHHKFTDTDADPHNSRRGFFFSHIGWLMVRKHPLVREKGRQLDMSDLRQDPVVMWQMRLY-PVIMPLFCFVLPAWIPVALWGESGWVSWHLASVLRYTVSLNITWCINSVAHVFGHRPFDKSISATDSLAMGAFGLGEGWHNFHHTFPGDYKAAELGGGAVNATAAFIRLMAALGQAYDLQTVPAEALRARAARTGDGSHP--------------------------------------------
>UPI001C205064	375	0.444	3.764E-112	15	355	358	32	353	357
---------------KKASPKKYEYVWFNIFWFLFLHIGSVYGVYLALTSAKWQTNVFAFLVHLMCATGIGAGSHRLWTHRSFKAKTPLRTLLMIWQTMGFQDTIFEWARDHRTHHKYADTDADPHNAERGLFFSHMGWLCCKKNPEVIEGGRRLDLSDLYEDPVVMFQKKYY-LIMMPILCFVLPTVIPVYCWNESWLNAFFIPTILRYTCGINVVWSVNSFAHKYGYRPYDKSLNPRENIGVWLVCV-EGFHNYHHTFPWDYRATEHPlWNMLTPTIMFIDAMAWIGQAYDLKTVSPEIIKQRSQRTGDGT----------------HH---LWGWDDPEF-TEKMKAqfGVVHSEK--
>A0A6I9IUN9	375	0.505	3.764E-112	12	313	358	59	356	359
------------QDKEGPRP-KTVYVWRNIILMSLLHVGALYGITLIP-SCQFYTLLWGCFYYLMSALGITAGAHRLWSHRTYKARLPLRVFLIIANTMAFQNDVFEWARDHRVHHKFSETDADPHNSRRGFFFSHVGWLLVRKHPAVKEKGGLLDLSDLKAEKLVMFQRKYYKP-AILLMCFILPTLVPWYFWGETLHHSLYVATFLRYAIVLNATWLVNSAAHLYGYRPYDKNIGPRENILVSLGAVGEGFHNYHHTFPYDYSTSEYRW-HINLTTFFIDCMAALGLAYDLKKVSKATVLARIKRTGDGSYK--------------------------------------------
>A0A1I8NS51	375	0.438	3.764E-112	9	355	358	40	363	366
---------ESMKNAEKK---KLEIIWLRVLFFVIVHIGGFYGAYLSVVSAKWQTNIFALILGIFASLGITVGSHRLYSHRAFKVNLPLELLILYMQTMCFHLSVYHWVRDHRVHHKYTETEADPHNAKRGFFFSQIGWLLVKKQQEVKEKAKGIDYSDVLNNPLVMFQHRHYFI-LTLFACYIIPTIVPIYFWNETFLNAFFVSVMLRHVCTVHGIGTINSVAHLYGNRPYDKNYNPTENNIVNILAVGEGFHNYHHVFPWDYKASELGHYALNLGATFIDFFAKIGWAYDLKTVSPQMIRNRVERTGDGSHP-------------------IWGWGDKDQSSEEIKNATILNKK--
>UPI001304098A	375	0.462	3.764E-112	6	353	358	43	368	369
------LTVDET-YRSSRTEYVPRLMWPDLIAQTFIHGGGIYGLWLMFTEAKLLTSLWAFVTIYTSAFGITAGAHRLWAHKAYKAKWPLRLLLVFLFTISGQRHVYAWALDHRVHHKYSETNADPHNAKRGFFFAHVGWLFTTPHPDVIAKRKSIDMSDLEADPIIMWQKRLYIPLF-FLLTIALPVSVPCYFWSESLSTSFWVNFNFRFCVTLNVAFCVNSVAHMWGHKPYDKHISPVENTVVSIAALGEGWHNFHHVFPWDYKTGELGNYSYNLTTGFIDTFANIGWAFDRKYVSPGMIRRRANRTGDGSH--------------------IWGYGDVDIPVEDLQELKQMN----
>A0A1B0FDB4	375	0.498	3.764E-112	15	339	358	40	344	402
---------------KKVEERKFKLVWRNIILLFLMHVLALYGVYLFIFHAKWPTRFFTLILYWMAMLSITAGSHRLWSHRSYKAKWPLRALFVFFNLTSLQHSCLHWARDHRVHHKFSDTDADPHNSSRGFFFSHVGWILIEKSPLVVAKGKSLDLSDLYADRILMFEHKYYFK-LMPIIALVLPAIIPMYMWNESFINAFCVPVMLRLVILLNGQWSINSVTHMFGWRPYDKNINPTQSVGVSIVCLGEGWHNYHHAFPWDYRAAEWGGSSVNLAAAFIELCAKIGWAYDLKTVSPEMIEKRVKRTGDGTH-------------------AIWGWDDD------------------
>UPI00193D4630	375	0.488	3.764E-112	16	308	358	376	666	672
----------------DKTHYELKIVWRNVIIFTFIHLAAIYGLYLYLFRAKCLSFIWFTLVGFAGGFGITVGAHRLWAHRSYKAKWPMRLILMIFNTVAFEDDIYQWVRDHRVHHKFVDTDADPYNVRRGFFFSHMGWLLVRKHPDVIKKGATIDCSDVIQDPIVAFQRKWY-MYLMPLCCFIIPALIPWLAWNENLWYSWYIAV-FRYCTSLHLTWMVNSVAHMWGMKPYDKSLTATNNVGVGIFAFGEGWHNYHHVFPWDYKASEFGNYRCNFSTAFIDFFAYLGLAYDLKTVPADMIKKRILRNG-------------------------------------------------
>A0A6Q2XHC4	375	0.484	5.152E-112	17	313	358	23	315	318
-----------------PKPP-MRLVWRNVILMILLHSGALYGL-MLVPSTSALTLAWTALCFLLSALGITAGAHRLWSHKSYKASTPLRVFLALANSMAFQNDIYEWARDHRVHHKYSETDADPHNAVRGFFFAHIGWLLVRKHPEVIEKGQKLELSDLKADKIVMFQRKYY-KLSVVLLCFLVPMLVPWYFWGESLWVGYFIPGLLRYALVLNATWLVNSAAHMWGNRPYDKNINPSENRFVAFSAIGEGFHNYHHTFPFDYATSEFG-LKLNITTAFIDLMCYLGLAKDCKRVSREVILSRVQRTGDGSHK--------------------------------------------
>UPI001AACF0BB	375	0.480	5.152E-112	12	313	358	37	334	337
------------QEQKGPRPP-MKIVWRNVILMTLLHGAALYGIFLIPA-AKPATLVWAVLCFMMSALGVTAGAHRLWSHRSYKAKLPLKMFLAVSNTMAFQNDIYEWARDHRAHHKYSETNADPHNAMRGFFFAHIGWLLMRKHPDVIEKGKKLDLSDLHADKVVMFQRRHYKK-LILLMCFIFPTVVPWYFWGESLYNAIYVPCLLRYALVLNATWLVNSAAHMFGNRPYDKNINPRENRFVAIGAIGEGFHNYHHTFPYDYSSSEFGI-KYNFTTLFIDLMCYLGLASDCKKVSTDIIKARRQRTGDGSLR--------------------------------------------
>K7PD28	375	0.438	5.152E-112	7	354	358	19	346	349
-------TPEQIEEVHKtSKNRHLPLVWRDVIKFAVLHALGFYGFYLMFTSARIWTSVLVFINYHLGILGITAGAHRLWAHKAYKARWPLKLFLAYIQTLAFQFDIIFWAKYHRVHHKYTETDADPHNAKRGFFYSHMGWTMVKKNPEFETRCNEIDLSDLYSDPIVNFQYKYYYQ-ILFVVFLVVPTFIPMYFWNETFVNAFCL-NLSRYLLSLHCTWLVNSAAHLYGNKPYDKSLYSSENFWVTILVNGEGWHNYHHAFPWDYKASELGIYSTNMTAFFIDAMAKLGLAYDLKSVAPEVVKRRVERTGDGSHP-------------------IWGWGDKDQSEEDKRSALISHK---
>UPI000A1CF68E	375	0.456	5.152E-112	15	314	358	43	341	355
---------------KQAQTRKQSLVWRNIIIFTVLHIVSLYGGYLLVTQTKPATILFTFVIYSLGMLGLTAGTHRLWSHRSYKAKWPVRLFLVILNCLTFQDSIFVWVRDHRMHHKYSETDADPHNTSRGFFYSHIGWLLVKKHPDVTIKGKGLDLSDIRADPIVMFQHKYY-YYLMPLGCFILPTLIPWLCWNESLSSSYFVAAVLRWCVQLNMTWMINSSAHAWGNKPYDKAMNPSQNSFVSLMTFGEGWHNFHHVFPWDYRTAEWGGYSLSHATILINLFAKIGWAYDLKEVTPEMIKKRTLRTGDGTHEL-------------------------------------------
>UPI001485F8C3	375	0.476	5.152E-112	12	315	358	59	358	359
------------QDEEGP-PPKLEYVWRNIILMALLHVGALYGITLVP-SCKIYTCLFGFVCYLISGLGVTAGAHRLWSHRTYKARLPLRVFLIIANTMAFQNDVYEWARDHRAHHKFSETHADPHDSRRGFFFSHVGWLLVRKHPAVKEKGRKLDMSDLKAEKLLMFQRRYYIP-GLLLMCFILPTMVPWYCWGETFLHSLFVSTFLRYAVVLNATWLVNSAAHLYGYRPYDKNIQSRENVLVSLGAVGEGFHNYHHAFPYDYSASEYRW-HINFTTFFIDCMAALGLAYDRKKVSKAAVLARIKRTGDGSHKSS------------------------------------------
>A0A672YK42	374	0.478	7.054E-112	13	313	358	21	317	320
-------------EKEGPKPPRI-IVWRNVFLMLLLHIGAAYGIFLIPT-ASPLTLLWSLFCFVLSALGITAGAHRLWSHRSYKASLPLRIFLCIANSMAFQNDIFEWARDHRVHHKYSETDADPHNAVRGFFFAHIGWLLVRKHPDVITKGRKLELKDLMADKVVMFQRKYY-KLSVLLMCFFIPMSVPWYLWGESLWVGYFIPAVLRYTLVLNATWLVNSAAHMWGNRPYDKNISPRENRFVTFSAIGEGFHNYHHTFPYDYATSEFG-CKLNLTTAFIDFMCFLGLAKDRKRVSREQVLARKQRTGDGSHR--------------------------------------------
>UPI00063F141A	374	0.487	7.054E-112	20	308	358	30	316	322
--------------------YEWKIVWRNVIVFIYIHLAGLYGLYTIFVYAKFITFIWFTIVGIAGGLGITVGAHRLWSHRSYKAKWPMRLVLMIFQTIAFQDDIYQWVRDHRVHHKFTDTDADPYNVRRGFFFSHMGWLLVRKHPDVIIKGATVDCRDVAQDPIVIFQKKWY-LYLMALFGFIIPTLVPWLGWNENLWYSWHVAV-TRYFLNLHFTWTVNSVAHIWGMKPYDKSLSSTNNIGVSMVAFGEGWHNYHHVFPWDYKANEFGNYTFNLSTAFIDFCAYLDLAYDLKTAPADIIKKRILRSG-------------------------------------------------
>A0A8C9VYH0	374	0.473	7.054E-112	8	313	358	20	321	324
--------DDTYREKEGPKPP-MQIVWRNVILMSLLHVGAAYGFFVIP-SATAMTLAWSLLCFFLSALGVTAGAHRLWSHRSYKASLPLRIFLAIANSMAFQNDIFEWARDHRVHHKYSETDADPHNASRGFFFAHIGWLLVRKHPDVIEKGQKLEFSDLKEDKVVMFQRKYYKP-SVLLMCFCMPMMVPWCLWGESLWVGYFVPGLLRYALVLNATWLVNSAAHMWGNRPYDKNINPRENKFVTFSAIGEGFHNYHHTFPYDYATSEFG-CKLNLTTCFIDLMCFLGLAKECKTVSREAIVARVQRTGDGSHR--------------------------------------------
>A0A6I9KNY7	374	0.450	7.054E-112	8	311	358	28	328	330
--------DDSGQERPDARRQRQNIVWRNVVLMCLLHLGAVYAL-VLIPKAKPLTLLWAYFCFLLTALGVTAGAHRLWSHRSYQAKLPLRIFLAAANSMAFQNDIFEWSRDHRVHHKYSETDADPHNARRGFFFSHIGWLFVRKHRDVIEKGRKLDVTDLLADPVVQFQRKYY-KISVVLMCFVIPTLVPWYIWGETLWNSYFLASILRYTISLNVTWLVNSAAHMYGNRPYDKHISPRQNPLVTLGAIGEGFHNYHHTFPYDYSASEFG-LNFNPTTWFIDIMCWLGLATDRKRATQSIIKARKARTGDGS----------------------------------------------
>UPI000F5111C1	374	0.501	7.054E-112	23	313	358	43	330	333
-----------------------KIVWRNVVLMTILHVGAVYGLTIVPT-AKPFTLLWACLCFLISALGVTAGVHRLWSHRSYKAKLPLRIFLATANSMAFQNDIYEWCRDHRVHHKYSETNADPHNARRGFFFSHIGWLLVRKHPEVIEKGSKLDLSDLKADGVVMFQRRYY-KLSILVMCFLVPTLVPWYFWGESLWVAYFIPGLLRYAMVLNASWLVNSAAHMWGMRPFDRNINPRENTFVALTAIGEGFHNYHHTFPYDYATSEYGSM-LNITKMFIDFMFYIGLAQDLKKPSHETITARVQRTGDGSHK--------------------------------------------
>UPI001CE14EB9	374	0.486	7.054E-112	8	313	358	30	331	334
--------DDTYKEKEGPKPPRM-LVWRNIIMMTLLHVGGLYGLILLP-SASVPTLAWTAVCYLISALGVTAGAHRLWSHRSYKASYPLRVFLALANSMAFQNDIYEWARDHRVHHKYSETDADPHNATRGFFFAHIGWLLVRKHPDVIEKGRKLELSDLRADKVVMFQRRHY-KLSVVIFCFLVPMLVPWYFWGESLTVGYFVPGLLRYAVMLNATWLVNSAAHIWGNRPYDKTINPRENPLVAFTAIGEGFHNYHHTFPYDYATSEFG-CKLNLTTAFIDFMCFLGLAKDLKRVSKEMIVARMQRTGDNSNK--------------------------------------------
>UPI0003290523	374	0.515	7.054E-112	17	313	358	62	354	357
-----------------PRP-KLQYVWRNIILMSLLHVGALYGL-MLLPSCQIYTCLWAFVHYFLSALGITAGAHRLWSHRTYKARLPLRVFLVIANTMAFQNDIYEWARDHRVHHKFSETDADPHNSRRGFFFSHVGWLLVRKHPAVKEKGGLLDLSDLKAEKMVMFQRRYY-KVGIMLMCFILPTLVPYYFWGESFQHSLFVATLLRYAVVLNATWLVNSAAHLYGYRPYDKNIGPRENILVSLGAVGEGFHNYHHTFPYDYSTSEYRW-HFNITTLFIDCMAAIGLAYDRKKVSKSTILARIKRTGDGSYK--------------------------------------------
>A0A0T6B747	374	0.534	9.657E-112	61	354	358	0	272	275
-------------------------------------------------------------MYQISGLGITAGAHRLWAHKSYKAKWPLSLFLAMCNTIAFQDAAVDWARDHRVHHKYSETDADPHNAKRGFFFAHVGWLLCRKHPDVKAKGKGIDMSDLYADPVLRFQKKYY-LIIMPFLAFVIPTMIPMYLWNETFKNAFF-ANMLRYAFTLNATWLVNSAAHMFGSKPYDRFINPAENKSVAILAMGEGWHNYHHTFPWDYKTAEMGRYSVNFTALFIDIMAKIGLAYDLKTVSEDMIRRRVERTGDGT-----------------HE--LWGWGDEDQPDEEKREAIIINK---
>UPI00077FD8C3	374	0.504	9.657E-112	12	316	358	17	318	323
------------EPETKPLEPV-QIVWRNVFLFIGLHAAAIYGLYLVIAHATLTSWFYGVFLSFANGLGITAGAHRLWTHRSYKAKLPLRIFLAFCNCLALQNDIYEWSRDHRVHHKFAETNADPHNVNRGFFFAHMGWLMAKKQKDVIEKGKTVDISDIWADPVVRFQHRFYVP-LAAICCFVIPSAIPYYCWNEDWYASVFGAGFLRYVLCLHFTWFVNSAAHLWGNKPYDKYISATESKWVSAFAIGEGFHNYHHTFPWDYATSELG-YKYNFTTFFIDCMAYIGQAYDLKTTNPESIHQRKIRTGDGSYFIDK-----------------------------------------
>A0A4Y2NE15	374	0.510	9.657E-112	12	311	358	15	313	324
------------EPQQETKPLEPvQIVWRNVLLFIALHTAALYGLYLVILNAALTSWFFGVFLCFLSGLGVTAGAHRLWTHKAYKAKLPLRIFLAFCNCMALQNDLYEWARDHRVHHKFAETNADPHNVNRGFFFAHMGWLMAKKQKDVIEKGKTVDISDVWADPVVRFQHRFYVP-LCALVCFIIPAAIPYYCWGEKLWVSFFGAGFTRYVVCLHFTWFVNSAAHMWGNKPYDKNISAVENKWVSALAIGEGFHNYHHTFPWDYSTSELG-YKYNFTTLFIDCMAYIGQAYDLKTASKESVQQRKSRTGDGS----------------------------------------------
>A0A3Q1GJM7	374	0.501	9.657E-112	15	313	358	31	326	329
---------------EKEGKPPMMFVWRNIILMSLLHIAALYGL-LLLPSASPLTLAWTAVCYFISALGVTAGAHRLWSHRSYKASLPLRVFLALANSMAFQNDIYEWARDHRVHHKYSETDADPHNAKRGFFFAHIGWLLVRKHPDVIEKGRKLELSDLKADQVVMFQRRHY-KLSVVTLCFLLPMLVPWYFWGESLTVGYFVPGFLRYAVVLNATWLVNSAAHIWGNRPYDKTINPRENPMVAFSAIGEGFHNYHHTFPFDYATSEFG-CKLNLTTAFIDLMCFMGLATDCKRVSKEMIIARVQRTGDGSYK--------------------------------------------
>G8FQ79	374	0.468	9.657E-112	19	340	358	32	331	332
-------------------PRKFEIVYRNMATFGYMHVAGLYGLCLCFTSGKWQTMVSAFILYMFAEIGITAGAHRLWAHKSFKAKMPLQIILMVLNSIAFQNSAIDWVRDHRLHHKYSDTDADPHNATRGFFYSHVGWLLVRKHPEVTKRGRTMDMSDIYSNPVLRFQKKYAVPFIG-IICFGLPTLVPMYFWGETLNNAWHI-TMLRYIANLNATFLVNSAAHIFGNKAYDKNILPAQNISVSILTFGEGFHNYHHVFPWDYRTAELGNNMLNMTTLFIDFFAWIGWAYDLKTVSSAVIETRAKRTGDGT--------------------NLWGWGDKD-----------------
>A0A0K2GV16	374	0.480	9.657E-112	21	355	358	30	342	344
---------------------KYEIIYTNIITFTYWHLAGLYGLYLCFTTAKWATIIMSWLIFVSAAIGVTAGAHRLWAHRTYKAKLPLQILLMVFNTFAFQNTAINWVRDHRLHHKFSDTDADPHNATRGFFYSHVGWLLVKKHPEVKRRGKLIDMSDIYSNKVLVFQKNYAIPFIG-MVCFILPTLIPVYCWGESLNTAWHI-TMLRYVANLNITFLVNSAAHLWGNKPYDKNILAAQNLSVSFAAFGEGFHNYHHVFPWDYRTAELGNNYLNLSTKFIDFFAWLGWAYDLKAVPVGMAKSRAERTGDGT--------------------NLWGWGDKDMADDERGGAEILHEK--
>UPI0014866FCA	374	0.496	9.657E-112	12	313	358	50	347	350
------------QDEEGP-PPKLEYVWRNIILMALLHVGALYGITLVPF-CKVYTLLWTFLCFMISIEGIGAGAHRLWSHRTYKARLPLRVFLIIANTMAFQNDVYEWARDHRAHHKFSDTHADPHNSRRGFFFSHVGWLLVRKHPAVKEKGGKLDMSDLKAEKLVMFQRRYYKP-GLLLICFILPTLMPWYYWGETFLHSLFVSTFLRYAVVLNATWLVNSAAHLYGYRPYDKNIDPRENALVSFGSLGEGFHNYHHAFPYDYSASEYRW-HINFTTFFIDCMAALGLAYDRKKVSKAAVLARIKRTGDGNHK--------------------------------------------
>UPI001BB2C830	374	0.486	9.657E-112	12	313	358	50	347	350
------------QDEEGPLP-KLEYVWRNIILMSLLHLGALYGL-VLVPSSKFYTLLWAYIYYVVSITGIGAGAHRLWSHRTYKARLPLRVFLIIANTMAFQNDVYEWARDHRAHHKFTETHADPHNSRRGFFFSHVGWLLVRKHPAVKEKGGKLDLSDLKAEKLVMFQRRYYKP-SVLLLCFILPTLVPWYCWGETFLHSLYVATFLRYALTLNATWLVNSAAHLYGYRPYDKNIDPRENPLVSVGSLGEGFHNYHHAFPYDYSASEYRWY-INFSTFFIDCMALLGLAYDRKKVSQAAVLARIKRTGDGSHK--------------------------------------------
>A0A7J8GF33	374	0.505	9.657E-112	17	313	358	64	356	359
-----------------PRP-KLEYVWKNIILMSLLHLAGLYGITLVPT-CHVYTCLWGIFYYLMSALGITAGAHRLWSHRTYKARLPLRVFLIIANTMAFQNDVYEWARDHRVHHKFSETDADPHNARRGFFFSHVGWLLVRKHPAVKEKGALLDLSDLKAEKLVMFQRRYYKP-AILLMCFILPTIVPCYFWGETLLHSFHVAVALRYVIVLNATWLVNSAAHLYGYRPYDKTINPRENILVSLGAAGEGFHNYHHTFPYDYSTSEYRW-HVNFTTFFIDCMAALGLAYDRKTVSKAAILARVKRTGDGSYK--------------------------------------------
>G3TJK2	374	0.504	9.657E-112	15	313	358	65	362	365
---------------KDKEGPRPKtvYVWRNIILMSLLHLGALYGITLVPT-CKLYTWLWGVFYYFMSALGITAGAHRLWSHRTYKARLPLRVFLVIANTMAFQNDIFEWARDHRVHHKFSETDADPHNSRRGFFFSHVGWLLVRKHPAVKEKGGLLDLSDLKAEKMLMFQRKYYKP-AILLMCFILPTLVPWYFWGETFKHSLFVATFLRYTIVLNATWLVNSAAHLYGYRPYDKNIGPRENILVSLGAAGEGFHNYHHSFPYDYATSEYRW-HINFTTFFIDCMAALGLAYDRKKVSKAAILARVKRTGDGSYK--------------------------------------------
>A0A1I8PLR0	374	0.440	9.657E-112	9	355	358	40	363	366
---------ESIKNAEKK---KLEIIWLRVLFFVVIHSGGFYGAYLAVVSAKWQTNMFALISGIFATLGITVGSHRLYSHRAFKVKLPLELLILYMQTMCFQLSVYHWLRDHRVHHKYTETEADPHNAKRGFFFSHIGWLLVKKQEEVKEKAKGIDYSDILNNPLVMFQHRHYFI-LTLLACYVIPPIFPIYFWNETFLNAFFVSVMLRHICSFHGIGTINSVAHLYGNRPYDKNYNPTENNIVNILAVGEGCHNYHHVFPWDYKASELGHYALNLGATFIDFFAKIGWAYDLKTVSPQIIKNRVERTGDGSHP-------------------IWGWGDKDQSIEEINNTTILNKK--
>A0A6P7L8C1	374	0.454	9.657E-112	1	313	358	57	374	377
-SSNGTVSTEAGRDDVFDPTYKAKegpkppmvIVWRNVILMSLLHLGSLYGVFLIP-SASPLTLLWSGVCFLISALGITAGVHRLWSHRSYKASLPLRIFLAIGNSMAFQNDIFEWARDHRVHHKYSETDADPHNASRGFFFAHIGWLLVRKHPDVIEKGRKLELSDLLADKVVMFQRKYYKP-SVLLMCFFVPTFVPWYLWDESPWVAYFVPALLRYTLVLNASWLVNSAAHMWGNRPYDKSINPRENKFVTFSAIGEGFHNYHHTFPYDYATSEFG-CKLNLTTCFIDLMCLLGLARDRKRVSHEIVQARRQRTGDGSHR--------------------------------------------
>A0A5F7Z782	374	0.486	9.657E-112	13	313	358	139	439	442
-------------PTYKDKEgpsPKVEYVWRNIILMSLLHLGALYGITLIPT-CKLYTCLWGLFYYVVSALGITAGAHRLWSHRSYKARLPLRLFLIIANTMAFQNDVYEWARDHRAHHKFSETHADPHNSRRGFFFSHVGWLLVRKHPAVKEKGATLDLSDLEAEKLVMFQRRYYKP-GLLLMCFILPTLVPWCFWGETFQHSVFVATFLRYAIVLNVTWLVNSAAHLFGYRPYDKNISPRENILVSLGAVGEGFHNYHHSFPYDYSASEYRW-HINFTTFFIDCMAALGLAYDRKKVSKAAVLARIKRTGDGSYK--------------------------------------------
>A0A3Q3MLD6	374	0.471	1.322E-111	15	313	358	20	317	320
---------------KEKEGPKPPvvIVWRNVILMSLLHISALYGIFLIPSASSL-TLLWSTLCFFISALGITAGAHRLWSHRSYKASLPLRVFLGIANTMAFQNDIYEWARDHRVHHKYSETDADPHNAVRGFFFAHIGWLLVRKHPDVIEKGRKLELNDLLSDKVVMFQRKYYKP-SVLLMCFFIPTIVPWYMWGESLLVSYFVPALLRYTLVLNATWLVNSAAHMWGNKPYDKNINPRENKFVTFSAIGEGFHNYHHTFPYDYATSEFG-CKLNLTTCFIDFMCFLGLAKDCKRVSHELVLARVQRTGDGSHR--------------------------------------------
>UPI000441E51D	374	0.491	1.322E-111	13	311	358	32	326	328
-------------NNQKVQQ-KQNIVWRNVILMSLLHGGAVYSLFLIP-KAHLFTLIWAYICFVVTALGVTAGAHRLWSHRSYKARLPLRIFLAAANSMAFQNDIFEWCRDHRVHHKYSETDADPHNAQRGFFFSHIGWLFVRKHRDVIEKGRKLDFSDLLEDPVVSFQRKYY-KISVVLMCFVIPTLVPWYFWGESFWNSYFLASVLRYTISLNVAWLVNSVAHMYGNRPYDKNINPRQNTLVTFGAIGEGFHNYHHTFPFDYSASELG-LKFNPTTWFIDFMFWLGLVTERKQAPKEMIQARKERTGDGT----------------------------------------------
>UPI0015B1960C	374	0.476	1.322E-111	8	311	358	33	332	337
--------DDTYKEREGPKPP-MQIVWRNVILMGFLHIGALYG-FTVLPSASVLTLAWSAVCFLISALGVTAGAHRLWSHRSYKASLPLRVFLAFANSMAFQNDVYEWARDHRVHHKYSETDADPHNAVRGFFFSHIGWLLVRKHPDVIEKGKKLELADLRADKVVMFQRKHY-KLSVLLICFGVPMLVPWYMWGESLWVAYFVPGLLRYTVVLNSTWLVNSAAHMWGNRPYDKTINPRENKFVSFSAIGEGFHNYHHTFPFDYSTSEFG-YKVNLTTCFIDLMCFLGLASDRKKASREVVHARIQRTGDGS----------------------------------------------
>A0A3P8WGX9	374	0.465	1.322E-111	13	313	358	40	336	339
-------------EKEGPKPPR-DIVWKNVFLMTLLHVGAAYGVYLIP-SASFLTLLWSVLCFVISGLGVTAGAHRLWSHRSYKASLPLRIFLAFANSMAFQNDIFEWARDHRVHHKYSETDADPHNAVRGFFFSHIGWLMVRKHPDVIEKGRKLELTDLLSDQVVMFQRKYYKP-SVLLMCFFIPTFVPWYLWGESLWLAYFVPALLRYTLVLNASWLVNSAAHMWGTRPYDKSINPRENKFVTFGAIGEGFHNYHHTFPYDYASSEFG-CKMNLTTCFIDFMCFLGLARDCKRVPRELVLARIQRTGNGSHR--------------------------------------------
>A0A5B7DN04	374	0.510	1.322E-111	18	311	358	41	335	347
------------------RNVDWsKVVWKNVILFFLLHIYSVYGLYEAIFVAQWKTLAFSVVLYFMAALGITMGAHRLWSHRSFKATLPLRIILGVCQTIAFQNDIYEWARDHRVHHKYSETDADPHNARRGFFFSHMGWLMYRKHPSVIEKGRRLDLSDLEKDIVVILQRKYYLP-LVVTMCFVLPTVIPWMMWEERFITALMVAGFLRYTLVLHVTWFVNSLAHWVGSKPFDKNIYPSQNSVVAYLSLGEGWHNYHHVFPWDYRTAEFGGLiNYNITSLAIDLCSKVGLAYDLRTVTPEMIDRRINRTGDPS----------------------------------------------
>UPI000942057D	374	0.508	1.322E-111	17	313	358	64	356	359
-----------------PKP-KTEYVWRNIILMFLLHLGALYGITLVPTS-QVYTWLWAFFYYVVSALGITAGAHRLWSHRTYKARLPLRFFLIVANTMAFQNDVYEWSRDHRVHHKFSETDADPHNARRGFFFSHVGWLLVRKHPAVKEKGALLDLSDLKAEKLVMFQRRYYKP-AVLFMCFILPTFVPWYFWGETFQHSLYVATFLRYAIVLNATWLVNSAAHLYGHRPYDKTINPRENVLVSLGAIGEGFHNYHHSFPYDYSTSEYRW-HINLTTFFIDCMAALGLAYDRKKVSKEAILARAKRTGDGSYK--------------------------------------------
>A0A5N4DKM8	374	0.488	1.322E-111	15	313	358	59	356	359
---------------QDKEGPKPKVvyVWRNIILMGLLHLGALYGITLIPT-CKFYTFCWVLFYYIISALGITAGAHRLWSHRSYKARLPLRVFLIIANTMAFQNDVFEWARDHRAHHKFSETDADPHNSRRGFFFSHVGWLLVRKHPAVKEKGGLLDLSDLKAEKLVMFQRRYYKP-GILLMCFIMPTLVPWYFWGETFQHSLYLATFLRYAVVLNVTWLVNSAAHLYGYRPYDKTINPRENILVSLGAVGEGFHNYHHSFPYDYSASEYRW-HINPTTFFIDCMAALGLAYDRKKVSKAAILARVKRTGDGSYK--------------------------------------------
>A0A8C2TCP7	374	0.493	1.322E-111	24	311	358	81	365	367
------------------------IVWRNVLLMGLLHLGAVYALSLVP-RAQLLTLLWAYFCFLMTALGVTAGAHRLWSHRSYKAKLPLRIFLAAANSMAFQNDIYEWSRDHRVHHKYSETDADPHNARRGFFFAHIGWLFVRKHKDVIEKGRKLDFTDLLDDPVVRFQRKYYKS-SVVLMCFVIPTVVPWYLWGESLWNAYFLASILRYTISLNVTWLVNSAAHMYGNRPYDKYISPRQNTFVTLGAIGEGFHNYHHTFPFDYSASELG-LKFNPTTWFIDFMFWLGLVTDRKQAPKEMIEARKERTGDGS----------------------------------------------
>A0A8C9SZ73	374	0.486	1.322E-111	12	311	358	110	405	407
------------QNYEGPK-RSREVVWRNVFLMSLLHLGALYSLFLIP-QAHPLTWIWSYVCFMINALGVTAGAHRLWSHRSYKAKLPLRIFLAAANSMAFQNDIFEWSRDHRVHHKYSETDADPHNAKRGFFFAHVGWLFVRKHQDVIEKGKRLDLSDLLADPVVVFQRKYY-KISVVLMCFVVPTLVPWYFWGESLWNGYFLSSILRYTISLNVSWLVNSAAHMYGNRPYDKTISPRENCFVTFGAIGEGFHNYHHTFPFDYSTSEFG-LHLNPTTCFIDLMCWLGLASNRKKASPEMIQARKLRTGDGS----------------------------------------------
>UPI00192F5AD6	374	0.463	1.322E-111	12	311	358	159	455	457
------------EENKQKVEHKQIIVWRNVILMALLHIGAVYSL-LLIPKAHLYTLIWTYICFLMCALGVTAGAHRLWSHRSYKAKLPLRIFLAAANSMAFQNDIFEWARDHRVHHKYSETDADPHNAKRGFFFSHIGWLFVRKHRDVIEKGRKLDFSDLLEDPVVSFQRKYYKS-SVVLMCFVIPTILPWYLWGESLWNSYFLASILRYTVSLNVAWLVNSVAHMYGNRPYDKDINPRQNTFVTFGAIGEGYHNYHHTFPFDYSASEFG-LKFNPTTWFIDFMFWLGLVTERKQAPNEMIQARKQRTGDGT----------------------------------------------
>A0A5N5LNI6	373	0.505	1.810E-111	21	311	358	30	317	319
---------------------RQRVVWRNVILMGLLHTGALYSL-LLIPKAHPFTWIWSYICFMITALGVTAGAHRLWSHRSYKAKLPLRIFLAAANSMAFQNDIFEWSRDHRAHHKYSETDADPHNAKRGFFFAHIGWLFVHKHKDVIEKGKRLDLSDLLSDPVVVFQRKHY-KISVLVMCFLLPTLVPWYFWGESMWNSYFLASILRYTIALNITWLVNSAAHMYGNRPYNKNINPRENRFVTFGTIGEGFHNFHHTFPFDYAASEFG-FRFNPTTCFIDLMCWLGLASNRKRATPEMIMARKLRTGDGS----------------------------------------------
>A0A8D0HA03	373	0.482	1.810E-111	20	311	358	30	318	320
--------------------HRQEIVWRNVILMTLLHIGAVYSLCLIP-KAHLFTLIWAYVCFLMTALGVTAGAHRLWSHRSYKAKLPLRIFLAAANSMAFQNDIFEWCRDHRVHHKYSETDADPHNARRGFFFSHIGWLFIRKHRDVIEKGRKLDFSDLLYDPVVQFQRKYYKT-SVVLMCFVIPTLVPWYVWGENLWNSYFLASILRYTISLNVSWLVNSAAHMYGNRPYDKYISPRQNAFVTLGAIGEGFHNYHHTFPFDYSASELG-LKFNPTTWFIDFMFWLGLVTDRRHAPQEMIQARKERTGDGS----------------------------------------------
>UPI001863CFE3	373	0.460	1.810E-111	8	313	358	27	328	331
--------DDTYKEKEGPKPPR-KIVWRNIVLMTLLHIGALYGV-IILPSASVLTLGWSVVCFLISALGVTAGAHRLWSHRSYKASLPLRVFLAVGNSMAFQNDILEWARDHRVHHKYSETDADPHNAVRGFFFAHIGWLLVRKHPDVIEKGRRLELNDLKADKVVMFQRKYY-KLSVLVMCFLVPMLVPWYLWGESLWVGYFVPGLLRYTIVLNATWLVNSAAHMWGNRPYDQSINPRENKFVTFSAIGEGFHNYHHTFPYDYSTSEFG-CKLNLTTCFIDLMCFLGLAWDRKKASRELVLARAQRTGDGSHR--------------------------------------------
>A0A673CQ95	373	0.473	1.810E-111	8	313	358	30	331	334
--------DDTYKEGDGPKPPRM-LVWRNIILMSLLHIGALYGLILIP-SASVLTLAWSAVCFLISALGVTAGAHRLWSHRSYKASFPLKVFLALANSMAFQNDIYEWARDHRVHHKYSETDADPHNAMRGFFFAHIGWLLVRKHPDVIEKGRKLELSDLKADEVVMFQRRHY-KLSVVILCFLVPMLVPWYFWGESLLVGYFLPGLLRYTVVLNATWLVNSAAHMWGNKPYDKTINPRENPLVAFSAVGEGFHNYHHTFPFDYATSEFG-CRLNLTTAFIDLMCFLGLAKDRKRVSKETILARIQRTGDGSHK--------------------------------------------
>UPI001ED7EDC1	373	0.480	1.810E-111	8	313	358	30	331	334
--------DDTYREKEGPKPPR-RLVWRNIILMSVLHVGALYGL-TILPSASGLTLAWTAVCYLVSALGVTAGAHRLWSHRSYKASLPLRVFLALANSMAFQNDIYEWARDHRVHHKYSETDADPHNAKRGFFFSHIGWLLVRKHPDVIEKGRKLELSDLKADKVVMFQRRHY-KLSVVILCFLVPTLVPWYFWGESLGVGYFIPGLLRYAVILNATWLVNSAAHMWGNRPYDKTINPRENRLVAFSAIGEGFHNYHHTFPFDYATSEFG-CKLNLTTAFIDFMCFLGLAKDRKRVMKETITARVQRTGDGSYK--------------------------------------------
>A0A7I8W789	373	0.485	1.810E-111	6	311	358	23	322	335
------VTTDQ----KKSQEaPPMQIVWRNVIWMIYLHLAAVYGAY-AMFYVKWQTWIWFAATYAMSGLGITAGAHRLWSHRSYKAKLPLRIILVIWNTMAFQNDIIEWSRDHRAHHKYSETNADPHNAKRGFFFSHVGWLLVRKHPEVKEKGKKINMDDLLADPLLRLQRKFYVP-AMIFLCFFFPALVAWYFWGENWWTAFFTVGILKYTCVVNATWAVNSVAHLFGNKPYDKDINPVETLGVVVAAMGEGYHNYHHTFPQDYSASEYGWGR-NITTAFIDFCALIGQAYGMKKISPEMIKRRKERTGDGS----------------------------------------------
>UPI000C140634	373	0.416	1.810E-111	8	348	358	14	336	341
--------TDNNEKEKKdepllPHPRKWDIEWRNLILFIIFHIGAVRGVYLLFTAAKWQTCLFTLLLYIATSIGITVGVHRLWSHKTFQARLPLRLILLFFSTMAFQFSVVAWSRLHRMHHKYLDTDADPYNARRGFIYSHFGWMLIKKHPEY--KLRIVDMSDLLQDPLLRFQNNHYWE-VLFIAFFLIPTYIP-TLWGEQASTAFYTCVCLRYICALHAIWLINSAAHMWGTKPYDKNMTPVETRIVALLAAGEGFHNYHHAFPWDYRIAEFGGYSLNIGKLFIDIMAKIGWAYNLKSVPDELIEKRVKRTGDGTHP-------------------IWGWDDPDLPLEDRNM---------
>A0A8C3X5B3	373	0.493	1.810E-111	12	313	358	59	356	359
------------QDKEGPRP-KLEYVWRNIILMSLLHLGALYGIILIPT-CKIYTLLWAFSYYLFSAVGITAGAHRLWSHRTYKARLPLRLFLIIANTMAFQNDVYEWARDHRAHHKFSETDADPHNSRRGFFFSHVGWLLVRKHPAVKEKGSLLNMSDLKAEKLVMFQRRYYKP-GILLMCFILPTLVPWYFWGEAFPQSLFVATFLRYAIVLNATWLVNSAAHMYGYRPYDKTISPRENILVSLGAVGEGFHNYHHTFPYDYSASEYRW-HINLTTFFIDCMAALGLAYDRKKVSKAAILARIKRTGDESYK--------------------------------------------
>A0A5A9PSF5	373	0.465	1.810E-111	13	313	358	59	357	360
-------------YEEKagPKPP-MSIVWRNVILMTLLHTAALYGIFLIP-SAQPLTLLWALLCFVLSALGITAGAHRLWSHRSYKASLPLRLFLVTCNSMAFQNDIYEWARDHRVHHKFSETDADPHNALRGFFFSHIGWLLVRKHPDVIEKGRKLELGDLKTDEVVMFQRRYYKP-LVLLMCFVVPMAVPCCLWGETLWVAYFVPAILRYMLALNATWLVNSAAHMWGNRPYDSTINPRENRFVTFSAIGEGFHNYHHTFPYDYATSEYGW-KINLTTCFIDLMCFLGLASQRKRVSKEVVMARVQRTGDKSHR--------------------------------------------
>UPI00187CD0C2	373	0.509	1.810E-111	8	313	358	59	358	361
--------TYKDQEGPKP---KFVYVWRNIILMAVLHLGALYGIILVPT-CKVYTWLWGIFYYMISALGITAGAHRLWSHRSYKARLPLRIFLIIANTMAFQNDAYEWARDHRVHHKFSETDADPHNARRGFFFSHVGWLLVRKHPAVIQKGGSLDLSDLKAEKLLMFQRKYYKP-AVLMMCFILPTFVPCYFWGETFLHSLCVATFLRYTVVLNATWLVNSAAHLYGYRPYDKNINPRENILVSLGAAGEGFHNYHHSFPYDYSTSEYRW-HINFTTFFIDCMAALGLAYDRKKVSKETILARVKRTGDGSYK--------------------------------------------
>A0A834M566	373	0.441	1.810E-111	18	352	358	74	386	394
------------------EEFVPRIKWPDLLVQIYIHLGCLYGLFLCVWSARFYTTVFAFFTIIFSGFGITAGAHRLWSHRAYKATWPLRLLLVTLFTVTGQRHVYAWALDHRVHHKYSETDADPHNANRGFFFSHVGWLVLTPHPLVVEKRKMVDMSDLESDPILMWQKKLYPPLFL-IFVILIPVSIPVYFWNETIWNSLWISFNARFSITLNIAFFVNSIAHMWGQKPYDKYISPVENIAVSIAALGEGWHNYHHVFPWDYKTGELGN-AYNPSTTFIDFFAKIGWAYDLKSVSRKMIKRRAERSGDGSY--------------------IWGYGDSDIEPEDLEELEKM-----
>A0A6P3WBD0	373	0.473	2.478E-111	8	313	358	24	325	328
--------DDTYKEKEGPKPPR-QIVWRNVVLMALLHTGALYGL-TITPSASILTLLWTVVCFLISALGVTAGAHRLWSHRSYKASLPLRIFLAFGNSMAFQNDIFEWARDHRVHHKFSETDADPHNALRGFFFSHIGWLLVRKHPDVIEKGRKLDVSDLKADPVVMFQKKHY-KMSVLLVCFGVPMFVPWYLWGESLWVGYFVPGLLRYCAVLNATWLVNSAAHMWGMRPYDLTINPRENRFVALSAIGEGFHNYHHTFPYDYSTSEFG-HKLNFTTFFIDGMHSLGLARECKQASKEVVMARIQRTGKGSHK--------------------------------------------
>A0A6J2VBZ6	373	0.488	2.478E-111	17	313	358	37	329	332
-----------------PRPPTI-IVWRNVMLMTLLHLGALYGLYLIPSACAL-TLAWALFCFVVSALGVTAGAHRLWSHRSYKATLPLRIFLAFANSMAFQNDIYEWARDHRVHHKYSETDADPHNAQRGFFFAHIGWLLVRKHPDVIEKGNKLELSDLKADKVVMFQRRHY-KVSVLVICFLVPMLVPWYLWGESLWVAYFIPALLRYTLVLNATWLVNSAAHMWGNRPYDANINPRENKFVTFSAIGEGFHNYHHTFPYDYATSEFGW-KLNLTTCFIDLMCYLGLAKERKKVSRELVLARVQRTGDGSHR--------------------------------------------
>R7TL57	373	0.475	2.478E-111	9	311	358	24	320	333
---------QAPPEAKRPP---MVIVWTNVAWMSYIHLAGLYGLYL-FFYCEYKTWAFTFLWYFLNAFGITAGAHRLWSHRSYKAKLPFRTFLMLCNSIAFQNDIIEWSRDHRVHHKYSETEADPHNAKRGFFFAHCGWLLCRKHPDVKAKGKQIDMSDLHADPVCAFQRKYYFP-LVITCSFILPTVLPWYFWGESLWNAFFVCGWFRLVFALNITWFVNSAAHMWGNKPYDRHINPAENFFVTFGAIGEGFHNYHHTFPMDYNTSEFGW-HVNATSLVIDFMALIGQVYDRKTMSHEAVFGRKKRTGDGS----------------------------------------------
>UPI0018E1EA8B	373	0.476	2.478E-111	15	313	358	37	333	336
---------------EKEGPKPPRVmVWRNVILMTLLHIGAAYGLFLIPT-ASPSTLLWSLVCFLLSALGVTAGAHRLWSHRAYKASLPLRIFLALSNSMAFQNDIFEWARDHRVHHKYSETDADPHNAGRGFFFSHIGWLLVRKHPDVIEKGRKLELSDLLADKVVMFQRRHY-KLSVLLMCFFIPMFVPWYFWGESLWVAYFIPALLRYTLVLNATWLVNSAAHMWGNRPYDRDINPRENRFVTFSAIGEGFHNYHHTFPYDYATSEYG-CKLNLTTCFIDFMCFLGLAKDRKRMSREVVLSRIQRTGDGSHR--------------------------------------------
>UPI001ED8BF94	373	0.442	2.478E-111	18	345	358	13	322	339
------------------RPFRASFKWPDLCAQVLIHGGCLYGFYLIFASARVYTTIWAFFVLYASGFGITAGAHRLWSHRAYKAKWPLRLLLVFLFTITGQRHVHAWALDHRVHHKYSETDADPHNAKRGFMFAHVGWLVLSPHPDVVEKRSSIDMKDLDDDPILVWQKRLYIPLFA-LLAIGLPVWVPCALWNEKLVESLMVNFFFRFCVTLNIAFFVNSAAHMWGNKPYDRSISPVENIAVSIAALGEGWHNYHHVFPWDYRTAELGNYSLNITTAFIDFFAWIGWAYDLKTVSSDMVQRRAKRTGDGS---------------YSH--ALWGWGDSDIPAED------------
>A0A291P0P3	373	0.460	2.478E-111	11	356	358	16	342	344
-----------TEEVHKpnvPSDHKWEIVWGRAVFAVLVHLAGFYGAFLFFTAAKWQTCLFTIFLHVAMAISVTAGAHRLWAHRAYKAKLPLRILLLTFFTMAFQNTLIVWARDHRAHHKYVDTDADPHNSNRGFFFSHIGWLLVRRHPEV--RAHKVDLSDLFADPLLKFQNNYY-VWMLPFLVVLTPIYIP-TLWGEKKMVALFVCLFLRYLLTIHVFFVVNSVAHMFGTRPYDKNIQPGESKLVSFFASGEGFHNYHHAFPWDYRTAELGGYLFNTSRLFIDLMAKIGWAYDLKSVPTDMIERRVKRTGDGSHP-------------------VWGWDDPDMSAEDRKLATIINEnKE-
>A0A814UWA6	373	0.510	2.478E-111	24	309	358	54	337	345
------------------------IVWRNVFIFILLHLGALYGFYLC-FSAKIMTIICAFILYIMGGLGITAGSHRLWAHRSYKARFPLRILLAIFQTMAFQNCVYEWSRDHRVHHKYSETHADPHNANRGFFFAHVGWLLCRKHPDVIRKGKDLKMDDLRADPVVRFQEKFYLPLVG-LICFILPTILPYFLWSESLWNSYFICGLFRYVFTLHCTWLVNSVAHSWGMKPYDRRINPSENLFVSIGAIGEGFHNYHHTFPFDYSTSEYGFKYFNLTTGFINVMAKIGWAYDLKKVSPEMIKQRRLRTGD------------------------------------------------
>A0A8D8V1F6	373	0.417	2.478E-111	16	355	358	28	346	350
----------------KPK-VEQPIIWRNVIAISLFHLVALVTPFYCWSRCKYNTIFWGIMIGSLGGFGVTGGVHRLWAHRSYSAKWPLRLILLLCYSIAGQNSVLNWVRDHRVHHKFSDTDADPHNANRGFFFSHIGWLMCKKHPEVIAKGNQLDLSDLFADPLVRYYQKAF-IYFRFFLCFIIPPCMATYLWGEDIIVSFITLSFIRYVLSLNFTFLVNSAAHLYGYKPYDTRIFPSQNKWVSLVAMGEGWHNYHHVFPWDYKTAELGHYSTNWTTLVIDWFAWMGWAYDLKTVSPAVVTARVKRTGDGTHD-------------------VWGWGDKDMSLEDKVEATVLNGK--
>A0A8C8VQP2	373	0.473	2.478E-111	8	313	358	49	350	353
--------DDSYREKEGPKPVKI-YVWRNIIFMSLLHLGGLYGLWLIP-VAKPLTLMWAVLCFLVSALGITAGAHRLWSHRTYKASLPLRIFLTIANSMAFQNDIYEWARDHRVHHKFSETNADPHNAKRGFFFAHIGWLLVRKHPEVIQKGQKLDLADLKADKVVMFQRRFY-KLSVVVMCFLFPTLVPWYFWGESFSNSFFVPAILRYVLVLNASWFVNSAAHMFGSRPYDRNINPRENPLVTFGALGEGFHNYHHTFPYDYAASEFSW-HYNFTTAFIDLMCFLGLASDRKQVSKEVILARKIRTGDGNHK--------------------------------------------
>UPI001C4AD7A9	373	0.503	2.478E-111	8	313	358	52	353	356
--------DETYREKEGPKPVT-RYVWRNIILMALLHLSGLYSICLIP-SAKPLTLLWALLCFVLSGLGITAGAHRLWSHRSYKATLPLRIFLAIINSMAFQNDIYEWARDHRAHHKFSETDADPHNASRGFFFSHIGWLLVRKHPDVIEKGKKLDLSDLKSDKVVMFQRRYYKA-SVVIMCFLIPSFVPWYYWGESFYNSFLIAAILRYTVILNATWLVNSAAHMYGNRPYDKHINPRENHFVVFGALGEGFHNYHHTFPFDYSTSEFGA-RWNFTTGFIDFMRYLGLASDCKKVSKEIILSRKIRTGDGSHK--------------------------------------------
>UPI00034F6E2F	373	0.483	2.478E-111	12	313	358	57	354	357
------------EDEEGPVP-KLEYVWRNIILMALLHVGALYGITLVPT-CKFYTWLWACMYYVVSGLGITAGAHRLWSHRTYKARLPLKIFLIIANTMAFQNDVYEWARDHRAHHKFSETHADPHNSRRGFFFSHVGWLLVRKHPAVKEKGKLLDMSDLKAEKLVMFQRRYYIP-GLLLLCFILPTLVPWYFWGETFQHSLYVATFLRYSLVLNATWLVNSAAHLYGYRPYDKNINSRENILVSLGAVGEGFHNYHHSFPYDYSASEYRW-HINLTTFFIDCMAALGLAYDRKRVSKAAVLAKIKRTGDGSYK--------------------------------------------
>UPI0003F0E013	373	0.498	2.478E-111	13	313	358	56	355	358
-------------PSYKDEGPRPKtvYVWRNIILMALLHLGALYGITLIP-SCRFYTCLWAFCYYVISALGITAGAHRLWSHRSYKARLPLRFFLIIANTMAFQNDVFEWARDHRVHHKFSETDADPHNSQRGFFFSHVGWLLVRKHPAVKEKGALLDLSDLKAEKLVMFQRKYYKP-AILLICFILPTLVPWYFWGETFENSLFVATFLRYAVVLNATWLVNSAAHLYGFRPYDKTIGPRENVLVSLGAVGEGFHNYHHTFPYDYSASEYRW-HINFTTFFIDCMAALGLAYDRKKVSKSVVTARAKRTGDGNYK--------------------------------------------
>A0A8C0NMY4	373	0.491	2.478E-111	13	313	358	61	357	360
-------------PEGRPKP-KVEYVWRNIILMSLLHVGALYGITLIPT-CKTYTWLWVFSYYLISAVGITAGAHRLWSHRTYKARLPLRLFLIIANTMAFQNDVYEWARDHRAHHKFSETDADPHNSRRGFFFSHVGWLLVRKHPAVKEKGGLLDLSDLKAEKLVMFQRRYYKP-GILLMCFILPTFVPWYFWGETFLHSVCVATLLRYAIVLNATWLVNSAAHLYGYRPYDKNISPRENILVSLGAAGEGFHNYHHSFPYDYSASEYRW-HINFTTFFIDCMAALGLAYDRKKVSKAAILARIKRTGDGSYK--------------------------------------------
>A0A836FL13	373	0.451	2.478E-111	8	356	358	38	362	720
--------TATTQNDESTEiKYVPRIKWLDLSAQLFIHGGCLYGLYLVLTQAKLLTSLWVFVTIYTSGFGITAGVHRLWSHKAYKAKWPLRLFLVFLFTITGQKDVYTWALDHRVHHKYSETDADPHDARRGFFFAHVGWLFTTPHPDVVAKRKAADVSDLEADPIVML----YIPLFA-LLTIALPVGIPCYFWSESLWISFWVNFNFRFCINLNIAFSVNSVAHMWGQKPYDKNISPVENIAVSIAALGEGYHNYHHVFPWDYKTGELGDYPFNLTTAFIDVFARIGWAYDRKYVSPNMIHRRAHRCGDGSH--------------------VWGYGDVDISKEDLEELDVMDNHE-
>UPI001CF7284D	372	0.537	3.392E-111	20	308	358	1	288	290
--------------------FQTPIVWPNVVLFTLYHIIALQGLyYIATLKTNLRTLIWAFLVLVLAGQGITSGVHRLWAHKSYKAKLPLRLFLCLCQTISFQNSIYEWARDHRAHHKFSDTDADPHNINRGFFFAHMGWLLVRKHPQVKIKGQLIDLSDLESDSVVQFQRKYYHV-LAPICCFVVPTIVPWYLWEENFYTSFCVCM-LRYLMSLHFTWLVNSAAHMWGYKPYDRSIKPSENRVVAKLTMGEGWHNYHHTFPWDYKAAELDTYNGNLSTAFIDLMAQLGWAYDLKTVPLDVVRKRALRTG-------------------------------------------------
>UPI00074FD6FA	372	0.471	3.392E-111	10	311	358	17	316	318
----------ELSNTKKmXKEPPQEIVWRNVILMALLHVGAVYSLVLIPKS-HLFTLIWAYLCFLVTALGVTAGAHRLWSHRSYKAKLPLRIFLAVANSMAFQNDIFEWCRDHRVHHKYSETDADPHNAKRGFFFSHIGWLFVRKHRDVIEKGRKLDFSDLLDDPVVRFQRKHYKISVA-LMCFVVPTLVPWYFWGETLWNSYFVASILRYTISLNVSWLVNSVAHMYGNRPYDKNINPRENALVTVGAIGEGFHNYHHTFPFDYSASEFG-LKFNPTTWFIDFMFWLGLVTERKQAPRELIQARKERTGDGS----------------------------------------------
>C3ZRD7	372	0.496	3.392E-111	12	311	358	24	315	325
------------QDGKAPPT---QIVWRNVVIMSLLHMGAIFGLFLLP-SAHPYTLMWAVICYSLSALGVTAGAHRLWAHRSYKARLPLRIFLAIINCMSLQNDIYDWSRDHRVHHKYSETPADPHNAKRGFFFAHIGWLLVRKHPDVITKGKQIDLTDVLNDPVVKVQRKLYAP-AAVLMCFIIPTLVP-SLWGESLVTAFFI-SVLRYVLALNATWLVNSAAHMWGNKPYDKFINPSQNFPVAVLAMGEGWHNYHHTFPYDYATSELGW-KVNPTTVFIDFMARLGLAYDRKKVSPNVIRARVSRTGDGT----------------------------------------------
>F1QG70	372	0.470	3.392E-111	15	313	358	27	323	326
---------------EKPGPkPPMKIVWRNVILMSLLHIAAVYGLFLIP-SAHPLTLLWAFACFVYGGLGITAGVHRLWSHRSYKATLPLRIFLAIGNSMAFQNDIYEWSRDHRVHHKYSETDADPHNSNRGFFFSHVGWLLVRKHPEVIERGRKLELTDLKADKVVMFQRRFY-KLSVVLMCFVVPTVVPCYMWGESLWIAYFIPTLLRYALGLNSTWLVNSAAHMWGNRPYDGNIGPRENRFVTFSAIGEGYHNYHHTFPYDYSTSEYGW-KLNLTTIFVDTMCFLGLASNRKRVSKELILARVKRTGDGSYR--------------------------------------------
>UPI001C4D5014	372	0.474	3.392E-111	15	311	358	33	326	328
---------------EQKVGQRQEIVWRNVILMALLHVGAVYSLFLIP-KAHLLTLIWAYLCFVMTALGVTAGAHRLWSHRSYKAKLPLRIFLAFANSMAFQNDIFEWARDHRVHHKYSETNADPHNAQRGFFFSHIGWLFVRKHRDVIEKGRKLDFSDLLDDPVVMFQRKHY-VVSVILMCFVVPTLVPWYFWKESLWNSYFLASILRYTVSLNVAWLVNSAAHMYGNRPYDKNINPRENALVSIGAIGEGFHNYHHTFPFDYSASELG-LKFNPTTWFIDFMFWLGLVTERKQAPREMVQARKERTGDGS----------------------------------------------
>UPI001C044DA6	372	0.442	3.392E-111	1	313	358	13	330	333
-SSNGTVLSEAPREDAFDHTYKDKegpkppmiIVWRNVILMSLLHIAALYGIFLIP-SASPLTLLWSVFCFLISALGITAGVHRLWSHRTYKASLPLKIFLAFANSMAFQNDIFEWARDHRVHHKYSETDADPHNATRGFFFAHIGWLLVRKHPDVIEKGQKLELSDLLADKVVMFQRRHY-KLSVLLMCFFIPTFVPWYLWGESLVVAYFIPALLRYTVVLNASWLVNSAAHMWGNRPYDKNINPRENKFVTFSAIGEGFHNYHHTFPYDYATSEFG-CKLNLTTCFIDFMCFLGLAKDRKRVSREVVLSRIQRTGDGSHR--------------------------------------------
>A0A6P8RCX1	372	0.483	3.392E-111	8	313	358	34	335	338
--------DESYREKEGPKPP-MKIVWRNVIAMSLLHIGALYGLILIP-SASFSTWVWSMFCSYFSALGVTAGAHRLWSHRAYKAKLPLRILLVLANSMSFQNDVYEWARDHRVHHKYSETDADPHNASRGFFFSHIGWLLVRKHPDVIEKGRKLDLSDLKADKIVMFQRRFYKP-SVLLMCFIMPTVVPWYFWGESLKNAFYISSILRYASTLNLTWLVNSAAHMYGNRPYDKSINPRENLLVAFGACGEGFHNYHHTFPYDYSTSEFGW-QINLTTFFIDSMCFLGLATSCRKVSKEVILARRLRTGDGSHR--------------------------------------------
>A0A8D3DDY0	372	0.472	3.392E-111	1	313	358	33	341	344
-AAADDVFDDTYREKEGPKPPTT-LVWRNIVLMSLLHAGALYGL-VVLPRASGFTLAWTVVCYLISALGVTAGAHRLWSHRSYKASFPLRVFLALANSMAFQNDVYEWARDHRVHHKYSETDADPHNAVRGFFFAHIGWLLVRKHPDVIEKGRKLEMLDLKADEVVMFQRRHY-KMSVVIFCFVVPTLVPWYFWGESFVVGYFVPGLLRYALVLNATWLVNSAAHIWGNRPYDKTINPRENRLVAVSAMGEGFHNYHHTFPFDYATSEFG-CRLNLTTAFINLMCSLGLAKDCKSVSKEMIAARVQRTGDGSHK--------------------------------------------
>A0A2U3W213	372	0.498	3.392E-111	15	313	358	59	356	359
---------------KDPEGPKPKVeyVWRNIILMSLLHLGALCGIVLIPT-CKIYTYIWGFFCYLISAVGITAGAHRLWSHRTYKARLPLRLFLIIANTMAFQNDVYEWARDHRAHHKFSETDADPHNSRRGFFFSHVGWLLVRKHPAVKEKGALLDLSDLKAEKLVMFQRRYYKP-SVLLMCFLLPTLVPWYFWGETFIHSLFVATFLRYAIVLNATWLVNSAAHLYGYRPYDKNISPRENILVSLGAAGEGFHNYHHSFPYDYSASEYRW-HINFTTFFIDCMAALGLAYDRKKVSKAVILARIKRTGDGSSK--------------------------------------------
>UPI0018A0742C	372	0.500	3.392E-111	12	311	358	59	354	359
------------QDKEGPKP-KFEYVWRNIILMSLLHLGALYGI-VLFPTCQIYTYLWVIFYYCVSALGITAGAHRLWSHRTYKARLPLRVFLIIANTMAFQNDIYEWARDHRAHHKFSETDADPHNARRGFFFSHVGWLLVRKHPAVKEKGGLLDLSDLKAEKMVMFQRRHY-KVGILLMCFILPTLVPYYFWGETFQHSLFVATLLRYAIVLNVTWLVNSAAHLYGYRPYDKNINPRENILVSLGAVGEGFHNYHHTFPYDYSASEYRW-HLNLTTFFIDCMAALGLAYDRKKVSKATILARIKRTGDGS----------------------------------------------
>UPI001B346EB7	372	0.496	3.392E-111	12	313	358	59	356	359
------------QDEEGPRP-KLQYVWSNIILLALLHIGALYGITLVP-SCKFHTWLWVYFYRVISGLGVTAGAHRLWTHRTYKARLPLRLFLIIADTMAFQNDVFEWARDHRAHHKFSETDADPHNSRRGFFFSHVGWLLVRKHPAVKEKGGLLDLSDLKAEKLLMFQRRYYKH-AVLLMCFILPTFVPWYFWGETFRHSLYVATFLRYAIVLNSTWLVNSAAHMYGYRPYDKNIEPRENTLVSLSTMGEGFHNYHHSFPYDYSTSEYRW-HLNFTTFFIDCMAALGLAYDRKKVSKAAVLARIKRTGDGSHK--------------------------------------------
>UPI0010FB351B	372	0.461	3.392E-111	17	356	358	44	362	364
-----------------KVAYVPKIKWLDLGAQIFIHGGFLYGLYLVFAQAKLLTSIWAFVTIYTSGFGITAGVHRLWSHKAYKAKWPLRLLLVFLFTITGQKDVYTWALDHRVHHKYSETDGDPHDVRRGFFFAHVGWLFTTPHPDVVAKRKAIDMSDLEADSIVMWQKRLYIPLFA-LLTIGLPVFIPCYFWSESLWISFWVNFNFRFCINLNIAFCVNSVAHMWGQKPYDKNISPVENFAVSIASLGEGYHNYHHVFPWDYKTSELGDYPFNLTTGFIDAFARIGWAYDRKYVLPEMIYRRAHRCGDGSH--------------------VWGYGDIDISKDDQAELDMMNNHE-
>UPI00084F12D2	372	0.518	3.392E-111	17	307	358	26	314	598
-----------------KTDYKWEVVWKNVIMFTYIHLAAIYGMYMACLYAKYWSILWFVALGIAAMIGVTAGTHRLWAHRSYKAKWPMRLILMIFQTIAFQDSIYQWARDHRVHHKFTDTDADPYNVRRGFFFSHIGWLLIRKHPDVVIKGATIDCNDLMQDPLVVFQKKWY-GYLMPLCAFIIPTLVPWWAWNESLWYSWHLAIC-RYCININSTWSVNSVAHIWGMKPYDKSASSTENIGVTLLTCGEGWHNYHHAFPWDYKTAELGNYKFNLAKTFIDFFAYIGLAYDLKTVSDDMVKKRVLRC--------------------------------------------------
>UPI0019B3CC88	372	0.498	4.643E-111	21	311	358	24	311	313
---------------------RQHIVWRNVLLMGLLHAGALYSVFLVP-SAHPFTWMWSYICFMITGLGVTAGAHRLWSHRSYKAKLPLRIFLAAANSMAFQNDIFEWSRDHRAHHKYSETDADPHNARRGFFFSHVGWLFVPKHKDVIEKGKRLDMSDLLADPVVAFQRKYY-KISVVMMCFFLPTLVPWYFWGESLWNSYFLSTILRYTIALNLTWLVNSAAHMYGNRPYNKNINPRENRFVTFGAIGEGFHNFHHTFPFDYAASEFG-FRYNPTTCFIDLMCWFGLASNRKRATPEMIMARKLRTGDGS----------------------------------------------
>A0A3Q0TA02	372	0.473	4.643E-111	11	313	358	16	316	319
-----------TTYKEKEGPKPPRiIVWRNVISMSLLHAGAVYGLFVIP-SASRLTLLWTALCFFISALGVTAGAHRLWSHRSYKATLPLRIFLGVANSMAFQNDIFEWARDHRVHHKYSETDADPHNAVRGFFFAHIGWLLVRKHPDVIEKGRKLELTDLLADKVVMFQRKYY-KLSVLLMCFFVPSFVPWYLWGESLWVAYFVPTLLRYTLVLNAAWLVNSAAHMWGNRPYDTNINPRENKFVTFSAIGEGFHNYHHTFPYDYAASEFGS-KLNFTTCFIDFMCFLGLAKDRKRVSHEMVQARVQRTGDGSHR--------------------------------------------
>A0A498LPE9	372	0.468	4.643E-111	15	313	358	26	323	326
---------------KEKEGPKPPtiIVWRNVILMSLLHIGALYGLYL-FPSARVLTWVWFFTCFVFSALGITAGVHRLWSHRSYKASLPLRIFLAFGNSMAFQNDIYEWARDHRVHHKYSETDADPHNAVRGFFFSHVGWLLVRKHPDVIEKGRKLELDDLKADKVVMFQRRYYKP-SVLLMCFFVPTFVPWYVWGESLWVAYFVPCLLRYALVLNATWLVNSAAHMWGNRPYDSSINPRENRFVAFSAIGEGFHNYHHTFPFDYATSEFG-CKINLTTCFIDLMCFLGLAREPKRVSREVVLARAQRTGDSSHR--------------------------------------------
>UPI001B3ADB22	372	0.477	4.643E-111	8	313	358	30	331	334
--------DDTYKEKEGPKPPRT-LVWRNIILMSLLHIGALYGLIIIPSASSF-TLAWAAACYLISALGVTAGAHRLWSHRSYKASLPLRVFLAIANSMAFQNDIYEWARDHRVHHKYSETDADPHNASRGFFFAHIGWLLVRKHPDVIEKGQKLELSDLKADKVVMFQRRHY-KLSVVVLCFLVPTLVPWFFWGESLLVAYFIPGLLRYAVVLNATWLVNSAAHMWGNRPYDKTINPRENPLVALSTIGEGFHNYHHTFPFDYASSEFG-FKLNITTAFIDLMCFLGLAKDCKMVSKEMIIARANRTGDGSKK--------------------------------------------
>A0A4U5VC40	372	0.477	4.643E-111	8	313	358	31	332	335
--------DDTYTEKEGPKPPRM-LVWRNIILMTLLHSAALYGL-VLLPSASVLTLAWTVVCYLISALGVTAGAHRLWSHRSYKASYPLRIFLALANSMAFQNDIYEWARDHRVHHKYSETDADPHNATRGFFFAHIGWLLVRKHPDVIEKGKKLELSDLRADKVVMFQRRHY-KLSVVLLCFLVPTLVPWYFWGESLAVGYFVPGLLRYTVTLNATWLVNSAAHIWGNRPYDKSINPRENPLVAFSAIGEGFHNYHHTFPFDYSTSEFG-CKLNLTTAFIDTMCFLGLATDRKRVLKETIRARIQRTGDGSYK--------------------------------------------
>A0A2A4JEX0	372	0.449	4.643E-111	7	353	358	16	338	339
-------TAEEDHKSNVPSKWQWEIVWERVAFAIIMHIGGFYGAYLFFTEAKWQTCLFTIFLHVAMATSVTAGAHRLWSHRAYKAKLPLKILLLTFFTMAYQNTVMVWARDHRAHHKYCDTDADPHNSNRGFFFSHIGWLLVRRHPAV--RANKIDLSDLFEDPLLRFQNKYY-LWVVPFLTVLTPIYVP-TLWGEKKMVALFVCLFLRYIMTVHVFFIVNSVAHKWGTKPYDKSIKPVETKLVSFFAAGEGFHNYHHAFPWDYKTAELGGYLFNTSRLFIDLMAKIGWAYDLKSVPSDMIERRVKRTGDGSHP-------------------VWGWDDPDLSAEDRKSA-IVN----
>A0A7R8X3H6	372	0.508	4.643E-111	18	312	358	34	327	343
------------------KIYDKDIVWRNVILFIILHSMAPLGIYYIFARTMAATNLFFVALVLCSGFGITAGAHRLWAHRSYKAKWPLRLLLGFFNTIAFQNDIHEWSRDHRVHHKFSETDADPHNARRGFFFSHVGWLCVKKHQEVIARGKSVDCNDLLADPIVYYQRMFYLP-LVLLCCFVFPTVTPVYFWGEDAWVAFCTCALARYCLVLNGTWLVNSAAHIWGPHPYDKNISAVENLSVATLAFGEGWHNYHHTFPWDYKTSELGAYHVNFTALFIDFMAFLGLAYDLKSVPDEVVKQRVLRTGDGSH---------------------------------------------
>UPI001AEF659E	372	0.480	4.643E-111	12	313	358	48	345	348
------------QDEEGP-PPKLEYVWRNIILMVLLHLGALYGITLVP-SCKVYTWLFACVSYVFTGMGITAGAHRLWSHRTYKARLPLRLFLIIANTMAFQNDVYEWARDHRAHHKFTETHADPHDSRRGFFFSHVGWLLVRKHPAVKEKGRKLDMSDLKAEKLVMFQRRYYKP-GILLMCFILPTLVPWYCWGETFPHSLCVATLLRYALALNATWMVNSAAHLYGYRPYDKNIRARENMLTSMGALGEGFHNYHHAFPYDYSASEYRW-HINFTTFFIDCMAALGLAYDRKRVSKAAVLARIKRTGDGSHK--------------------------------------------
>K7PD27	372	0.446	4.643E-111	18	355	358	31	347	349
------------------KNRDLPLVWRDVIKFVVLHVIGFYGFYLMFTSASIWTSVLVFVNYHLGILGITAGAHRLWAHKSYKARWPLKLFLAYIETLAFQFDIIFWAKYHRVHHKYSETDADPHNAKRGFFFSHMGWTMCEKNPEFETRCNEVDLSDLYADPIVRYQEKYYYQLLVLIF-FVIPTCMPMYLWNESFENAFCI-NLTRYLISLHCTWLVNSAAHFYGNKPYDRSLYPAENMLVTVLVNGEGWHNYHHTFPWDYKASELGLWATNTTAGFIDIMAKMGLAYDLKSVSPDMVKRRVKRTGDGSH-------------------NIWGWGDKDLTEEERQCAVITHKQ--
>A0A1B6DQL3	372	0.471	4.643E-111	9	355	358	19	348	350
---------ESTRETAAP-SHVTRYYLGNVVLFAVLHISGLYGLYLlGFTEVKWQTTAFVAALYWMGVIGVTGGNHRLWSHRTYKANLPLRSLLMFFSITSFQGEVFQWARDHRVHHKYQDTDADPYNIRRGFWFAHVGWLLQKKHPLVIEKGKTIDLSDLTKDEVVMFQRKYFWYLLL-FFSLFLPTIIPMYFWGESLKTAWYVATSLRIVLCFNTAAIVNSVAHTFGNRPYDSNFLATQSPICNLITLGEGWHNYHHAFPWDYKAAELGKYGFNFITAFINFFAMIGWAYDLKTVSPGLVRKRVLRTGDGTHP----------------QQVYWGWNDKDILREEKEEAYIFNRK--
>A0A8J6H6Q3	372	0.487	4.643E-111	14	336	358	2	315	361
--------------SSKPD-YKFAIVWRNVFVFLLYHYVALQGVYYILSlTVQWRTLLWGYIILLCNAQGITSGVHRLWAHRSYKAKLPLKILLCVFQTIGFQNSIYEWARDHRVHHKFTDTDADPHNSTRGFFFSHMGWLLVRKHPDVFAKGKTVDMSDLEADPVVRFQRKYY-VLLAPTLCFVVPTVVPWYCWNEDAYVAFAVCGMLRYLISLHCTWLVNSAAHIWGTKPYNRYIRPSENVWVSALTQGEGWHNYHHTFPWDYKAAELDSYSGNMSTAFIDFMAKIGLAYDLKTVPPAMG----LTLG--------WWEEEKHSSDHHREAGrvriPAGW---------------------
>UPI00083C2AE5	372	0.469	4.643E-111	9	353	358	21	367	374
---------QKNQNHESSNKYSWDIVWFNVFVLGYLHLAAVYGLvLVLTGNTKISTICWGLFVGITSSMAVTGGAHRLWAHKTYKANLPLRILLATFMTMTFQNHIYEWARDHRVHHKYAETDADPHNAKRGFFFSHVGWLMVKKHKDVIEKGKTVDVSDLEQDSVVVFQRKYYAPLV--LFGtFIFPMLVPWYFWNESISISWHVATVLRYVMSVNMVWCTNSAAHLYGTKPYDKNIGPTQNQMMLIIGLGEGFHNYHHTFPWDYKAAEFGNDIRNITTSMIDFFAKIGWATELKTTSPEMIRRRAFRTGDGTWDgdLTEMKRNFVEKKLDDSKEEVWGWGDKAMGRDEMREIQISN----
>UPI0015A901D7	372	0.488	4.643E-111	6	308	358	59	358	397
------VTLETASPSSRESSPV-KIVWRNVILFAYLHLAALYGLYLMFVSAKWQTNVFAFFLYITSGLGVTAGAHRLWSHRSYKARLPLRILLAFVYTIAFENDIYEWARDHRVHHKYSETDADPHNAKRGFFFAHIGWLLCRKHPDVIKRGKAIDLSDLMADPVVRFHRKHYLKLVVP-CCFVIPTLIPMYCWRETFLNSFLIATLFRLCFTLNQTWLVNSAAHMWGTQPYDITINPRQNALTVLGAVGEGFHNYHHTFPYDYATSEYGI-KYNLTTAFINTMAFLGLAYDLKTASKGAIEGRKARTG-------------------------------------------------
>UPI0014021BCA	372	0.505	6.357E-111	22	311	358	19	305	307
----------------------HKIVWRNVVLMCLLHLGALYSLILIP-QAHPLTCLWAYVCFLLTALGVTAGAHRLWSHRSYKAKLPLRVFLAAANSMAFQNDIYEWSRDHRVHHKYSESNADPHNATRGFFFSHIGWLFIRKHPDVMEKGKKLDVSDLLTDPVVLFQRKYYMT-SVLIMCFLMPTFIPWYCWGEGLWNSYFLASILRYTVSLNVTWLVNSAAHMYGNRPYDKYINPRENRFVTFGALGEGFHNYHHTFPFDYSTSEFG-LRLNPTTCFIDFMCWLGLASDRKQASKQMIEARKLRTGDES----------------------------------------------
>UPI0013867948	372	0.479	6.357E-111	18	311	358	18	308	310
------------------QGARRRIVWRNVVLLGLLHAAALYALALVPA-ARPLTLLWAYFCFLLNALGVTAGAHRLWSHRSYKAKLPLRIFLAAANSMAFQNDIFEWARDHRVHHKYSETDADPHNARRGFFFSHIGWLFVHKHQDVIEKGRELDLTDLLADPVVRFQRKYYKITVA-LMCFLIPTMVPWCFWGESLWNSYFLASILRYTISLNVTWLVNSAAHMYGNRPYDKHISPRQNLLVTLGAIGEGFHNYHHTFPFDYSASEFG-LNFNPTTWFIDLMCWLGLATDRRRATKPMIEARKARTGDGS----------------------------------------------
>UPI0018643A17	372	0.448	6.357E-111	15	313	358	19	316	319
---------------REKKGPKPPmvIVWRNVVLMSLLHLGAVYALFLIP-SASPLTLLWALLCFVFSALGITAGAHRLWSHRSYKASLPLRVFLTFANSMAFQNDIYEWARDHRVHHKYSETDADPHNAVRGFFFSHIGWLLVRKHPDVIEKGSKLELSDLKADKVVMFQRRFYKP-SVLLMCFVVPTVVPWLLWNESLWVGFFIPTLMRYALGLNATWLVNSAAHMWGNRPYDVNINPRENRFVTFSAIGEGYHNYHHTFPYDYSTSEYGW-KLNLTTCFIDLMCFVGLARERKRAAREVVRARVQRTGDGSHR--------------------------------------------
>A0A8C7G7G5	372	0.478	6.357E-111	15	312	358	12	307	320
---------------EKADRWrSLGIVWRNVILMALLHIGAVYSI-LVIPRAKPLTWVWSYVCFIVTALGVTAGAHRLWSHRSYRAKLPLRVFLAAANSMAFQNDIYEWARDHRVHHKYSETDADPHNATRGFFFAHIGWLFVRKHSDVIEKGRKLDVTDLLADPVVQFQRRYYKT-SVLIMCFLVPTVVPWYFWGETLWNSYFLASILRYTVSLNVTWLVNSAAHMYGNRPYDQNISPRENRWVTFGAIGEGFHNFHHTFPFDYSTSEFG-LRFNPTTCFIDLMCWMGLASNRKKASVETIQSRKLRTGDGNR---------------------------------------------
>A0A6P7JSY3	372	0.470	6.357E-111	4	313	358	18	330	333
----TITETSTVEDV-FDDTYKEKeskpprtLVWRNIILMSLLHIAALYGLVLLPSASSL-TLAWTVVCYLYSALGVTAGAHRLWSHRSYKASFPLRVFLALANSMAFQNDIFEWARDHRVHHKYSETDADPHNATRGFFFSHVGWLLVRKHPDVIEKGQKLELSDLKADKVVMFQRRHY-KLSVVTLCFLVPTLVPWYFWGESLVVAYFIPGLLRYTVVLNATWLVNSAAHMWGNRPYDKTINPRENRMVALSAIGEGYHNYHHTFPFDYAASEFG-YRLNITTAFIDLMCYMGLAKDPKKVSDEMIIARMQRTGDGSHK--------------------------------------------
>UPI001B3B0C55	372	0.457	6.357E-111	1	313	358	13	330	333
-SSNGNATPEATREDAFDHTYKEKegpkppmiIVWRNVILMTLLHLSAVYSVFLIP-SASHLTLLWAVFCFLVSALGVTAGAHRLWSHRSYKASLPLRIFLGIANSMAFQNDIFEWARDHRVHHKYSETDADPHNAVRGFFFAHIGWLLVRKHPDVIEKGRKLELSDLLADRVVMFQRRYYKP-SVLLMCFFIPTFVPWYLWGESLWVAYFIPALLRYALVLNASWLVNSAAHMWGNRPYDKNINPRENKFVTFSAIGEGFHNYHHTFPYDYATSEFG-CKLNLTTCFIDFMCFLGLAKDRKRVSHELVLARIQRTGDGSHR--------------------------------------------
>UPI0015B11DD6	372	0.495	6.357E-111	9	309	358	43	339	343
---------EALKEDAKGKRAQ-NIVWRNVILMTLLHIGAVYSL-LLIPKAHPLTWIWSYLCFLITALGVTAGAHRLWSHRSYKAKLPLRIFLAAANSMAFQNDIYEWSRDHRVHHKYSETDGDPHNAKRGFFFAHVGWLFVRKHRDVLEKGKKLDFSDLLADPVVVFQRKYYNT-SVLVMCFLVPTVVPWYFWGETLWNSYFLSSILRYTISLNVTWLVNSAAHMYGNRPYDKDISPRENRFVTFGAIGEGFHNYHHTFPFDYSTSEFG-LRFNPTTCFIDLMCWLGLASNRKRASSEMIQARKLRTGD------------------------------------------------
>A0A1B6DKD3	372	0.460	6.357E-111	23	354	358	30	344	347
-----------------------KICWRNLFILAYFHTASLYAIYLIFTEAKWQTIAFVTILYIMARLGVTAGLHRLWAHRSYKANTPLKTILMFFTILAFEGRAFVWVRDHRVHHKYQETDADPHNAARGFWFSHIGWSIQRKHPMVAEKGKGIDVSDLYKDKLIMFQKKYFWQ-LMSLFGFFLPTIVPNYFWGESLSIAWHIAVCLRIILSFHATFLINSAAHLYGNRPYDVNLYARENRMVSVVALGEGWHNYHHAFPWDYKAAELGNYRLNLTTAFIDFFAKIGWAYELKTVPPALIRKRALKMGDGT----------------YQEPPAWGWNDKDLSNEEKEAALILNR---
>UPI000DC156E2	372	0.478	6.357E-111	7	324	358	15	339	350
-------TTSITPNDRpvEKQSYQLVIVWRNVILCSLVHLGALYGVYLAFVSAKLTTTIFAICLYQITAIGVTAGSHRLWSHRAFKATWQLRLIIIILNTIAFQNSVYEWARDHRLHHKYTDTNADPHNSNRGLFFSHVGWLLCRKHPDVIEKGRTIDVSDLLADPFVAFQKKYF-WFLITWACFIIPTLIPVYFWGETWRNSWYVAVLLRYVLTLNGIWLINSAAHAWGGKPYDRSIKPTQNLGVAIMSVGEGWHNYHHVFPQDYKAAELGNYKFNFTTAFIDLFAKIRWAYDLKTVSTELVHQRVLRTGQiQSRKdpepiSEGWVEKYFLW---------------------------------
>UPI0003318C22	372	0.500	6.357E-111	12	313	358	59	356	359
------------QDKEGPRP-QLEYVWRNIILMSLLHLGALYGI-VLIPSCRLYTCLWAFLYYIISALGITAGAHRLWSHRTYKARLPLRVFLIIANTMAFQNDVFEWARDHRVHHKFSETDADPHNSRRGFFFSHVGWLLVRKHPAVKEKGALLDLSDLKAEKLVMFQRRYYKA-GILLMCFILPTLVPWYFWEESFMNSLYVATLLRYAWVLNATWLVNSAAHLYGYRPYDKNINPRENILVSLGAVGEGFHNYHHTFPYDYSASEY-RYHINLTTFFIDCMAAVGLAYDRKKVSPATILARIKRTGDGSFK--------------------------------------------
>UPI00032B0B39	372	0.505	6.357E-111	12	313	358	60	357	360
------------QDEEGPRP-KLQYVWRNIILMALLHIGALYGITLVP-SCKFHTWLWAFGYYLVSVVGVTAGAHRLWSHRTYKARLPLRLFLIIADTMAFQNDVFEWARDHRTHHKFSETNADPHNSRRGFFFSHVGWLLVRKHPAVKEKGRLLDLSDLKAEKLVMFQRRYYKP-AVLLMCFILPTFVPWYFWSETFQHSLYVATFLRYAVVLNITWLVNSAAHMYGYRPYDKNIDPRENALISLAALGEGFHNYHHSFPYDYSTSEYCW-HINLTTFFIDCMAALGLAYDRKRVSKGAILARIKRTGDGSHK--------------------------------------------
>A0A139WH27	372	0.483	6.357E-111	19	355	358	6	321	643
-------------------PLNIRPVWLKIVYFAYLHYGTILGTYYLLTAAQWKTILWTYLLLLSATHGIAVGAHRLWAHRAYKAKLPLRLLLAFDQTLTFQKDIYDWVRDHRIHHKYSDTEYDPHNATRGFFYSHIGWLMIKKSDKVIAKGKELDLSDLEQDPVVWYQRKYY-WYMAPFLAFIFPAMVPWYFWSEQFKVSWYLCSIFRLCVTLHGTCLVNSAAHIWGSKPYDKNIKPVETSWVAHISHGEGWHNYHHVFPWDYKAAELGSYYGNWNTAFIDFMAKIGWAYDLKSAPLDMVKKRGERTGDGTK--------------------LWGWGDEDMDKEDVSQIHKHRTK--
>A0A1J1J657	372	0.448	6.357E-111	18	349	358	42	368	1432
------------------DNYKMEIVWRNVIIFVYLHCCALYS-YTLPKTTT-SSIVMAWVIGITAALGTTVGAHRLFTHRSYKANTKLRLLLLFMQTIAVQNSMYEWVRDHRVHHKYTDTNADPHNSRRGFFFSHIGWLMCKKHPDVKRFGARIEMSDLESDPLVMFQHKYYLP-LSIIFGFAMPMWLACLV-GESFRV-VYYGHICRYMIGLHMVWMINSGAHLWGYRPYDKSISSTDSYWIGTFGMGEGWHNYHHVFPWDYKASELPTYWCNLSLAFLDFFAWLGWATDLKTVSDEMILKRVERTGDGTHAKSKSDKNNNFAEEKEPHCELWGWDDKEMTDADRKMV--------
>UPI000775CCA5	371	0.463	8.702E-111	12	311	358	31	327	329
------------EENKQKVELKQIIVWRNVILMALLHIGAVYSL-LLIPKAHLYTLIWAYICFLMCALGVTAGAHRLWSHRSYKAKLPLRIFLAAANSMAFQNDIFEWARDHRVHHKYSETDADPHNAQRGFFFSHIGWLFVRKHRDVIEKGRKLDFSDLLEDPVVSFQRKYYKS-SVVLMCFVIPTILPWYLWGESLWNSYFLASILRYTVSLNVAWLVNSVAHMYGNRPYDKGINPRQNTFVTFGAIGEGYHNYHHTFPFDYSASEFG-LKFNPTTWFIDFMFWLGLVTERKQAPNEMIQARKERTGDGT----------------------------------------------
>A0A6J2VAH4	371	0.478	8.702E-111	11	313	358	31	330	333
-----------SQKEKEGPTLPGQIVWRNVVLMLLLHIGALYGLVTIPA-ASALTLVWTGVCFMISALGITAGAHRLWSHRSYKASMPLRIFLAVANSMAFQNDIFEWARDHRVHHKYSETDADPHNATRGFFFSHIGWLLVRKHPDVIAKGRKLDLSDLKTDRVVMFQRRYY-KLSVVVMCFLIPTVVPWYFWGESLLVGFYLAGLLRYTVVLNATWLVNSAAHMWGMRPYDQNINPRENKFVAFSAIGEGFHNYHHTFPYDYATSEFGS-RLNLTKAFIDFMCYLGQASDCKRVSHETVMARVRRTGDGSHK--------------------------------------------
>UPI001B7DA193	371	0.466	8.702E-111	0	308	358	24	328	334
MSTVEDVFDETYKEKEGPKPPK-QIVWRNVVLMILLHSGAVYGLTLVP-YTSASTLAWTVVCFLFSALGITAGAHRLWSHRSYKAKLPLRIFLAFANSMAFQNDIYEWARDHRVHHKFSETDADPHNALRGFFFSHIGWLLVRKHPDVIEKGKKLELADLKADKVVMFQRKYY-KLSILIMCFMVPMMVPWYLWGESLWVGYFIPGLLRYALVLNATWLVNSAAHMWGNRPYDATINPRENKFVAFSAIGEGFHNYHHTFPFDYATSEFG-CKLNFTTCFINLMCFVGLAKDCKKVPREVIQARVQRTG-------------------------------------------------
>A0A7L1C106	371	0.493	8.702E-111	12	313	358	54	351	354
------------QQKEGPRPP-LRYVWRNIILMSLLHLGALLALPMIP-YAKIQTLAWAVLCFTLSALGITAGAHRLWSHRTYKATLPLRIFLTIVNSMAFQNDIYEWARDHRVHHKFSETDADPHNAMRGFFFSHIGWLLVRKHPDVIEKGQKLDLSDLKADKVVMFQRRYYKP-SVVLLCFTMPAVVPWYFWDESIIISFFIPVILRYATGLNTTWLVNSAAHMFGNRPYDQNINPRENPLVSLGALGEGFHNYHHTFPYDYSTSEFGW-RFNVTTAFIDLMCLLGLASDRKKVSKEVILARKMRTGDGSHK--------------------------------------------
>UPI000F0A5976	371	0.478	8.702E-111	17	313	358	62	354	357
-----------------PQPPR-QIVWRNVVLMTFLHIGAVYGL-IIITSASALTVLWTCVCYVISALGVTAGAHRLWSHRSYKAKLPLRIFLAIANSMAFQNDIFEWSRDHRVHHKYSETSADPHNATRGFFFAHIGWLLVRKHPEVIEKGTKLDLSDLKADEVVMFQRRYY-KLSVVVMCFLVPMLVPWYLWGESLWVGYFIPGLLRYTVVLNATWLVNSAAHMWGMRPYDCNINPRENTFVAFSAVGEGFHNYHHTFPYDYATSEYGS-RLNITKAFIDLMCYFGLAKDCKRVPHDTVMARVRRTGDSSHK--------------------------------------------
>UPI001386AAD0	371	0.488	8.702E-111	15	313	358	57	354	357
---------------KDPEGPKPKVeyVWRNIILMFLLHVGALYGITLVP-SCKIYTLIWGYLYYLFSALGITAGAHRLWSHRTYKARLPLRVFLIIANTMAFQNDVYEWARDHRAHHKFSETHADPHNSRRGFFFSHVGWLLVRKHPAVKEKGGLLDLSDLKAEKLVMFQRRYYKS-GILLMCFILPTLVPCYCWGETFRNSLFVATLLRYAIVLNATWLVNSAAHLYGYRPYDKNISPRENILVSLGAVGEGFHNYHHTFPYDYSASEYRW-HINLTTFFIDCMAALGLAYDRKRVSKAAVLARIKRTGDGSYK--------------------------------------------
>A0A2K6GQS4	371	0.509	8.702E-111	12	313	358	59	356	359
------------QDEEGPRP-KVEYVWRNIILMFLLHVGALYGITLIPT-CKLYTWLWGLFYYFISALGITAGAHRLWSHRSYKARLPLRLFLIIANTMAFQNDVFEWARDHRAHHKFAETNADPHNSRRGFFFSHVGWLLVRKHPAVMKKGGTLDLSDLRADKLVMFQRKYYKP-AVVFMCFLLPTWVPWYFWGETFLHSTFVATFLRYSVVLNATWLVNSAAHLYGYRPYDKNINPRENILVSLGAVGEGFHNYHHTFPHDYSTSEYRW-HINITTFFIDCMAALGLAYDRKKVSKATILARIKRTGDESFK--------------------------------------------
>L5JRP8	371	0.510	8.702E-111	17	313	358	64	356	359
-----------------PRP-KLEYVWRNIILMFLVHLGGLYGILLIPT-CRVYTWLWGVFCYGFSALGITAGAHRLWSHRSYKARLPLRLFLIIGNTMAFQNDVYEWSRDHRVHHKFSETDADPHNARRGFFFSHVGWLLVRKHPDVKEKGGLLDLSDLKAEKLLMFQRRYYKP-AILLLCFILPTLVPWYFWGETFQHSLYVATFLRYILVLNATWLVNSAAHLYGYRPYDKTINPRENILVSLGAVGEGFHNYHHTFPYDYSTSEYRW-HLNLTTLFIDCMAAIGLAYDRKKVSKAAVLARVKRTGDGSYK--------------------------------------------
>A0A1B0AII8	371	0.476	8.702E-111	4	341	358	26	342	373
----GTLSADISQ-LKKVEERKFKLVWRNIIVLSLTHVLAVYGVYLFFFHAKWPTRFFTIILYWMAMLAITAGAHRLWAHRSYKAKWPLRALFIIFHLTSFQLSCFHWARDHRVHHKFSDTDADPHNSSRGFFFSHMGWLLTEKSPLVVAKGKSLDLSDLYADRMLMFEHKHYFK-LVPIFAFVLPAIIPMYMWNESFINTVCVPVMLRLVVLLNAQSCINSVAHMFGWRSYDKNINPTQNFGLSILCLGEGWHNYHHAFPWDYKAAEWGGSSSNVAAAFIELCAKMGWAYDLKTVSAEMIEKRVKRTGDGTH-------------------AIWGWGDKDL----------------
>UPI0014041006	371	0.519	8.702E-111	23	311	358	87	372	377
-----------------------RVVWRNVILMSLLHLGALYGL-LLLPVAHPITWVWTWFCFTVSALGITAGAHRLWSHRSYKASLPLRALLAVANSMAFQNDIFEWSRDHRVHHKFSETHADPHNAKRGFFFSHVGWLLLRKHPEVITKGKRLDLSDLEKDPIVQFQRKYYKP-SVVLMCFIVPTVVPWYFWGETIHTAFYLAGLLRYTLALNATWLVNSAAHMYGMRPYDKNINPRENRFVTISAIGEGFHNYHHTFPYDYATSEYGW-RLNLTTMFIDFMCWVGLASEPKKVSREMVMARKMRTGDGS----------------------------------------------
>UPI00038EC458	371	0.485	8.702E-111	13	313	358	81	378	381
-------------EDEEGPAPKLEYVWRNIILMGLLHVGALYGITLVPT-CKVYTWLWVYFYYTVSILGITAGAHRLWSHRTYKARLPLKIFLIIANTMAFQNDVYEWARDHRAHHKFSETHADPHNSRRGFFFSHVGWLLVRKHPAVKEKGRLLDMSDLKAEKLVMFQRRYYKP-ALLLLCFILPTLIPWYCWGETFLHSFYVATLLRYVLVLNVTWLVNSVAHLYGYRPYDKNINPRESPLVSLGTMGEGFHNYHHSFPYDYSASEYRW-HINFTTFFIDCMAALSLAYDRKKVSKAAILAKMKRSGDGSYK--------------------------------------------
>A0A3Q1AVD8	371	0.476	8.702E-111	11	313	358	97	397	400
-----------NTYKEKEGPKPPRIvVWKNVVLMTLLHIGALYGMFLIPSAAPL-TLLWSVFCFLISALGITAGAHRLWSHRSYKATLPLRIFLGLANSMAFQNDIFEWARDHRVHHKYSETDADPHNAVRGFFFAHVGWLLVRKHPDVIEKGRKLELNDLLADKVVMFQRKYY-KLSVLLFCFFIPMSVPWYLWGESLWVAYFVPALLRYTLVLNATWLVNSAAHMWGNRPYDKNINPRENKFVTFSAIGEGFHNYHHTFPFDYATSEFG-CKLNLTTCFIDFMCFLGLAKDRKRVSHELVMARIQRTGDGSHR--------------------------------------------
>A0A7R9RSP2	371	0.505	1.191E-110	19	313	358	17	310	321
-------------------NYKPQYVWKNVVFMTFLHLGALYGLYLILTTARLITFGWTMFYATLSGLGITAGAHRLWTHRAYKAKLPLRIFLGFCNTVAVQNSIYEWTRDHRVHHKFSETDADPHNACRGFFFAHVGWLLQKKHPYVKKFGKSVEIDDLKQDSVVMFQKEHYLPLVA-VFSLILPALVPWYFLSETFMTSWFVATMFRYVLSLHFTWLVNSAAHLWGNKPYDKFINPSENRLVAFLAFGEGWHNYHHTFPWDYKTSELGGYSLNLTTAFIDTCAYFGLAYDLKTCPDSLVKSKVLNAGDGSHP--------------------------------------------
>A0A3Q3IQ55	371	0.455	1.191E-110	13	313	358	23	319	322
-------------ENEGPKPPVI-IVWKNVIMMGLLHIGALYGV-LLIPSASFLTLLWSTLCFFISGLGITAGAHRLWSHRSYKASLPLRIFLSVANSMAFQNDIFEWARDHRVHHKYSETDADPHNAVRGFFFAHIGWLLVRKHPDVIEKGRKLELTDLLSDKVVMFQRKYY-KLSVLLMCFFIPMFVPWYMWGESLWVAYFVPALLRYTLVLNAAWLVNSAAHMWGNRPYDKTINPRENLFVTLSAIGEGFHNYHHTFPYDYATGEFGW-KFNFTTCFIDVMCFLGLAKDCKKVPHELVLARIQRTGDGSHR--------------------------------------------
>A0A8B9K4I7	371	0.461	1.191E-110	17	313	358	25	317	325
-----------------PKPP-MRIVWRNVVLMALLHIGALYGI-LLVPSASPLTLLWTWACFLFSALGITAGVHRLWSHRSYKATLPLRLFLALGNSMAFQNDIYEWARDHRVHHKFSETDADPHNATRGFFFSHIGWLLVRKHPDVIEKGSKLELSDLKADKVVMFQRRFYKS-SVLLMCFAVPTVVPWLFWGESLWVSYFVPALLRYAVVLNASWLVNSAAHMWGNRPYDANINPRENRFVTLGAIGEGFHNYHHTFPYDYSTSEFGW-KLNFTSCFIDTMCFLGLASDCKRAARSVVQARAQRTGDGSKK--------------------------------------------
>UPI00189C4CE1	371	0.472	1.191E-110	11	313	358	31	331	334
-----------TTYREKegPKPPMI-IVWRNVIMMSLLHIGALYGAFLIP-SASHLTLLWSLLCFLISALGITAGAHRLWSHRTYKASLPLRIFLAVANSMAFENDIFEWARDHRVHHKYSETDADPHNARRGFFFAHIGWLLVRKHPDVIEKGGKLELSDLLSDKVVMFQRRYY-KLSVLLMCFLVPMFVPWHFWGESLWVAYFIPGLLRYAMVLNASWLVNSAAHMWGNRPYDKNINPRENRFVAFSAIGEGFHNYHHTFPFDYATSEFG-CKFNLTTCFIDFMCVLGLAKDRKRVSREVVVSRVQRTGDGSHR--------------------------------------------
>UPI0018D0158B	371	0.496	1.191E-110	16	311	358	26	318	336
----------------KPRKYE--VVYTNLLTFGYGHIGALYGLYLACTVAKWTTILFALGLYYAGILGITAGAHRLWSHRTYKAKMPLQIILMILNTIAFQNTAYTWIRDHRLHHKYSDTDADPHNATRGFFFSHVGWLLVRKHEDVKKYGKLIDMSDIENNPVLRFQKKYALPWCG-MVCFVLPTLIPMYCWGESLNCAWHIAVVLRYVANLNVTFLVNSAAHIWGYKPYDKNMLPGENISVAIASFGEGFHNYHHTFPWDYRAAELGNNRLNLTTAFIDFFASIGWAYDLKSVTKTHIEARKKRTGDGS----------------------------------------------
>A0A6P7Y3F5	371	0.467	1.191E-110	8	313	358	34	335	338
--------DESYREKEGPKPP-MKIVWRNVIAMSLLHIGALYGMTLIP-SARFYTWMWSLFCFVCSALGITAGAHRLWSHRSYKAKLPLRIFLVMASSMSFQNDVYEWARDHRVHHKYSETDADPHNASRGFFFSHIGWLLVRKHPDVIEKGSKLDLSDLKADKIVMFQRRFYKT-SVLLMCFITPTVVPWYFWGESLKNAFYISAIWRYALTLNFTWLVNSAAHMYGNRPYDKFINPRENLLVALGACGEGFHNYHHTFPYDYSTSEFGW-HFNFTTFFIDCMCFLGLATSCRKVSKETVLARRLRTGDGSHR--------------------------------------------
>A0A482G2E8	371	0.473	1.191E-110	7	329	358	19	338	339
-------TTTQEQNSQlkKEEKIDLPIRWRNVAIFSALHMGAIYGIYLC-FYSKIQTLIFAYLLYLGGALGITAGAHRLWAHRTYKAKLPLRVFLGLMQTLALQNSIFEWSRDHRVHHKHAETNADPHNSNRGFFFAHMGWLLMKKHPDVIQKGSRIPLDDLLADPVVAFQKKFYRP-LAILICFVLPTLIPVYFWNESWSNAYFVPAILRYVITLHFTWFVNSFAHMWGMRPYDKKINPAENLFVSIGAAGEGFHNYHHTFPMDYSTSEHGSAYFNFTKFFIDFMALIGQAYNRNKVSAEQILARRKRTGDLS---EKETQSYGVEHEHDY----------------------------
>V9KWF8	371	0.496	1.191E-110	16	311	358	53	342	347
----------------KPP---MRLVWRNIVMMSLLHLSAAYAVFLVPF-ASLPTLLWATVYFFLSALGVTAGAHRLWSHRSYRATLPLRVFLAVANSMAFQNHIFEWARDHRVHHKFSETDADPHNASRGFFFSHVGWLMVRKHPDVIEKGRKLDLRDLKADPVIMFQKKYYKP-SVVVMCFLVPTLIPWYFWGESAWNAYFIASILRYTLVLNATWLVNSAAHMFGNRPYDKFINPRENRFVAFGAIGEGFHNYHHTFPYDYSTSEYGW-RFNITTCFINSMCWLGLASNCKSVSKEVIVARRMRTGDRS----------------------------------------------
>A0A6P3ETS6	371	0.485	1.191E-110	13	313	358	58	355	358
-------------EDEEGPAPKLEYVWRNIILMALLHVGALYGVTLLPT-CKFYTWLWVIACYLVSGLGITAGAHRLWSHRTYKARLPLRIFLIIANTMAFQNDVYEWARDHRAHHKFSETHADPHNSRRGFFFSHVGWLLVRKHPAVIEKGRLLDMSDLKAEKLVMFQRRYYIP-GLLLLCFTLPTLVPWYYWGETFVHSVCVATLLRYALVLNATWLVNSAAHLYGYRPYDKNINSRENILVSLGAVGEGFHNYHHSFPYDYSASEYRW-HINFTTFFIDCMAALGLAYDRKKVSKAAILARVKRTGDGTYK--------------------------------------------
>A0A4Y2UXN8	371	0.462	1.191E-110	6	308	358	49	355	377
------VSDKELPPAEKtteelaEEGPLMPVVWRNVILFAYLHIASLYGVYLIFTSAMWQTNVFAVFLYLFSGIGVTAGAHRLWSHRSYKARFPLRVFLAFIFTIAFENDIFEWARDHRVHHKYSETDADPHNAKRGFFFAHIGWLLCRKHPEVIKKGKKINLDDLMADPVVRFHRKFYLP-LVVLCCFVLPTIAPMYLWGETFMNSLFVATLFRFCFTLNQTWLVNSAAHMWGNKPYDIHISPRENTLVALGAVGEGFHNYHHTFPYDYATSEYGI-KFNLTTLFIDTMAWLRLAYDRKTVSKGMVEARKLRTG-------------------------------------------------
>UPI001E275138	371	0.505	1.191E-110	19	314	358	55	348	383
-------------------NFKRKIVWKNVLGFIVLHSGALYGSYLCFTDAKWLTVAFYWILTFFTGVGITGGAHRLFSHKTYKAKLPLKLLMLILQTMAGQNCMYIWVRDHRLHHKFSDTDADPHNAMRGFFFSHMGWLMSRKHPLVIQKGKTIDLSDLEADELVMFQKKYYKT-LYFIFALIIPVYIPVILWGETEWNSLFISYFLRYVTLLHITWTVNSIAHFYGTKPFDKNMVSVESRLVALWAGGEGWHNYHHAFPWDYKASEFGA-GLNATGFFIDVMAHFGLAYDLKEASPDMVKKRILRTGDGTHKY-------------------------------------------
>A0A194PN07	371	0.433	1.191E-110	15	356	358	91	413	418
---------------KKATPKKHEYVWFNIFWFLFLHISSVYGLYLAFTSAKWQTNVFAFAIHQMCAIGIGAGSHRLWTHRCFKAKTPLRTVLMIWQTMGFQDSIFEWARDHRTHHKYADTDGDPHNAERGLFFSHMGWLCCKKSPEVIEGGKRIDLSDLYEDPVVMFQKKHYLK-MMPILCFVLPTVLPVYLWGETWINAFFIPTILRYTFGINVVWSVNSFAHKFGYRPYDKSLNPRENIAVWMFCV-EGFHNYHHTFPWDYRASEHP--LINmltPTIVFIEAMAKIGQAYDLKAVSPEIIKQRTLRTGDGTHQ-------------------LWGWDDPEFTERLkAKYGAIHCTEE-
>H0V0E8	370	0.441	1.631E-110	0	311	358	0	313	315
MPDAGTVPCRGTEEQDGPEGPSARgqrltVVWRNVVLMGLLHAGAVYAL-VLVPRAQPLTLLWAYFCFLVTALGVTAGAHRLWSHRSYKAKLPLRIFLAAANSMAFQNDIFEWARDHRAHHKYSETDADPHNARRGFFFSHIGWLLVRKHPDVIEKGRKLDVTDLLADPVVQFQRKHY-KVSVVLMCFVVPTLVPWYIWGESLWNSYFLAAILRYAVALNGTWLVNSVAHMYGNRPYDKHISPRQNPLVTLGAIGEGFHNYHHTFPFDYSASELG-LNFNPTTWFIDFMCLLGLATDRKRATKPMIEARKAKTGDGT----------------------------------------------
>UPI00114393EC	370	0.510	1.631E-110	19	306	358	29	314	321
-------------------NYEWKIVWKNVIVFIYIHLATIYGLYLAFCYASLRSFMWYFSFGMLSGIGVTAGAHRLWCHRSYKAKWPMRLILIIFHTAALQDNLYQWVRDHRVHHKFTDTDADPYNARRGFFYSHIGWLMVRKHPDVIRKGATVDMSDLDRDPLVVFQKKWY-SYLALFLSIVVPTIVPWWGWGENLWYAWHW-TVTKYCINLNITWSVNSAAHMWGVKPFDKSITPTDNAGVSFLTLGEGWHNYHHVFPWDYKAGEFGNYWFNFTATFIDLCAYLGLAYDLKTASANMVKKRVLR---------------------------------------------------
>A0A556TN03	370	0.494	1.631E-110	23	313	358	44	331	334
-----------------------RIVWRNVVAMTLLHIGALYGLTLIP-SAKAFTLLWAWVCFMISAMGVTAGAHRLWSHRSYKAKLPLRIFLGFGNSMAFQNDIYEWSRDHRAHHKFSETNADPHNSKRGFFFSHIGWLLVRKHPEVIEKGRKLDVSDLKADGVVMFQRRHY-KLSVVLICFLFPTLVPWYFWGESLWVAYFIPCLLRYSLVLNATWLVNSAAHMWGMRPFDRSINPRENRFVAFSAIGEGYHNYHHTFPYDYATSEFGSV-LNITKLFIDTMCYIGLAEDRKKASHETIVARIQRTGDGSYK--------------------------------------------
>A0A8J6FE78	370	0.486	1.631E-110	9	313	358	34	335	338
---------DTTYTAKEgPEPPR-KIVWRNVILMSMLHIGALYGCF-FISSAKPATLLWAVLCFMLSALGVTAGAHRLWSHRSFKAKLPLRIFLAVSNTMAFQNDIYEWARDHRAHHKYSETNADPHNAMRGFFFAHIGWLLMRKHPDVIEKGKKLDLSDLHADKVVMFQRRHYKK-LILVMCFIVPTMVPWYFWDESLYTAFYVPCLLRYALVLNATWLVNSAAHMFGNRPYDKSINPRENRFVAIGAIGEGFHNYHHTFPYDYTASEFGI-RYNLTTCFINVMRYFNLASDCKTVSKETITARRLRTGDGSYR--------------------------------------------
>A0A8C5K9B8	370	0.490	1.631E-110	12	313	358	59	356	359
------------QDAKGP-PPKLEYVWRNIILMVLLHLGALYGTTLLL-SCKLYTLLWGIVYFSISILGITAGAHRLWSHRTYKARLPLKIFLIIANTMAFQNDVYEWARDHRTHHKFSDTHADPHNSHRGFFFSHVGWLLVRKHPAVKEKGSLVNMSDLKAEKLVMFQRRYYKP-AVLMMCFILPTLVPCHFWGETFQHSLYIATLLRYAVVLNATWLVNSAAHLYGYRPYDKNINPREQVLVSLATLGEGFHNYHHAFPYDYSASEYRW-HINFTTFFIDCMAAIGLAYDRKKVSKASILARIKRTGDGSYK--------------------------------------------
>UPI001954679D	370	0.432	1.631E-110	18	356	358	34	353	363
------------------DGRKLELVWFNIVLFVILHISSLYGVWLLLTAATWTTCLLFVPIVVVTILGISGGAHRLWAHRTFKANTRLKLIFLFLNTFAFQDAVYYWARDHRVHHKYTETDADPYNSQRGWFFAHMGWLCCRKHPEVVAKGKLIDLSDLEADPLIMFQKKYY-LLLMPIIAFLLPTVVPMYLWGESLNVSWHVMALLRWCVSLNFIWAVNSSAHMHGMRPYDKNICPVDQSFLIFFHVGEGYHNYHHVFPWDYKSAELGKYSQDVTTKLIDFMAYLGWAYDLKSVSLDLVKQRAQRTGDGSHP-------------------VWGWGDKDQREGDVDVTTIsHQRKE-
>A0A7R9M1J7	370	0.464	1.631E-110	20	311	358	47	342	898
--------------------YKsHEIVWRNVILLSILHILAFYGWLLFVFidELKWQTAVATFLFGLFsSSLGITAGAHRLWSHRSYKAKWPLRLLLAFANTMALQNDIYEWSRDHRVHHKFSETNADPHNANRGFFFSHMGWLLLKKHKDVREKGASVDMSDIWDDPIIRFQRRFYVPLIILIWG-VIPTLVPYYVWNERLWYAFLGCVCFRYVYVLHCTWLVNSLAHLEGNRPYDRHIGPRENNSVIYFAFGEGYHNYHHTFPWDYSASEFGWkSNFNLTTLLIKFFEWCGLAYDLKKPSHNLVRGRQERTGDGS----------------------------------------------
>A0A665X4B3	370	0.471	2.233E-110	15	313	358	20	317	320
---------------KEKEGPKPPvvIVWKNVVLMTLLHLGALYGVFLLP-SASPLTLLWSLLCFVMSALGVTAGAHRLWSHRSYKASLPLRIFLGVANSMAFQNDIFEWARDHRVHHKYSETDADPHNAVRGFFFSHIGWLLVRKHPDVIEKGRKLELNDLRADKVVMFQRKYYKP-SVLLMCFFVPMFVPWYLWGETLWVAYYVPALLRYTLVLNATWLVNSAAHMWGNRPYDKTINPRENKFVTFSAIGEGFHNYHHTFPYDYATSEFG-CKLNLTTCFIDFMCFLGLAKDRKKVSHELVLSRIQRTGDGSHR--------------------------------------------
>UPI001955D302	370	0.468	2.233E-110	15	313	358	27	324	327
---------------KEKEGPKPPVViiWRNVILMSLLHSAALYGL-LLVPSASVLTLFWTLVCYVFSGLGITAGAHRLWSHRTYKASLPLRIFLAFANSMAFENDIYQWARDHRAHHKYSETDADPHNAQRGFFFSHIGWLLVRKHPDVIEKGRKLEISDLKADKVVMFQRKYY-KLSVLLMCFFVPMFVPWFLWGESLWVAYFVPAILRYALVLNSTWLVNSAAHMWGNRPYDSTIYPRENRFVAFTTIGEGFHNYHHTFPFDYATSEYGW-KLNLTTFFIDLMCLLGLASDPKSVTRDAMNARIVRTGDGSHR--------------------------------------------
>A0A5E4PP85	370	0.481	2.233E-110	9	321	358	12	327	328
---------ETSEDLVKPVPGQWtprkyHIVYRNLLTFGYGHITACYGLYLAVTEATWSTLFFNWVIYVTASIGVTAGAHRLWTHRAYKAKLPLQILLMVMNTLAFQNTVTDWVRDHRLHHRYSDTDADPHNASRGFFYSHVGWLLVRKHDEVKKRGRQTDMSDIRANPVLRFQKKYAVPFIG-TVCFLLPTVIPVYFWGETLKVAWHLA-ILRYIMNLHGTFLVNSAAHIWGMKPYEKNIKPAQNLAVSFITFGEGFHNYHHTYPWDYRTAELGNNMLNMTTLFIDFFGWIGWAYDMKTVDDEIIRSRAKRTGDGTNSWGHVKTVL------------------------------------
>A0A8C5FSI5	370	0.481	2.233E-110	17	311	358	34	324	329
-----------------PKPPK-EIVWKNVVLMTFLHAGAFYGLFQVP-SASYMTLLWSGVCFVISALGVTAGAHRLWSHRTYKASLPLRVFLGLANSMAFQNDIFEWARDHRVHHKYSETDADPHNAVRGFFFAHIGWLMVRKHPDVIEKGRKLELSDLKADKVVMFQRKYYKS-SVVLMCFMLPMVVPWYMWGESLWVAYFVPSLLRYTLVLNATWLVNSAAHMWGNRPYDTGINPRENKFVTFSAIGEGFHNYHHTFPYDYATSEYG-MKLNLTTCFIDFMCFLGLATDRKRASRDIVQARVQRTGDAS----------------------------------------------
>A0A4U5VR76	370	0.471	2.233E-110	8	313	358	24	334	337
--------TEANRDDVFDPTYKEKagpkppiiIVWRNVILMSLLHIGALYGLTLIP-SASPLTLLWGLLCFMISALGVTAGAHRLWSHRSYKASVPLRIFLCLANSMAFQNDIFEWARDHRVHHKYSETDADPHNAVRGFFFSHVGWLLVRKHPDVIEKGRKLELTDLRADKVIMFQKRYY-KLSVVVMCFLVPMWVPWYMWGETLWVSYFVPTVLRYAILLNATWLVNSAAHMWGNRPYDKNISPRENMFVTFSAIGEGFHNYHHSFPYDYATSEFG-CKLNLTTCFIDFMCFLGLASDRKKVSREVVMARIQRTGDGSHR--------------------------------------------
>A0A835CPV1	370	0.461	2.233E-110	8	345	358	16	335	345
--------TTKIENNDERQFYKPTIKWLDLTAQIFIHAGAIYGLYLMFIQAKLLTSFWAFFVVYASGFGITAGAHRLWSHRAYKAKWPLRLILIILFTISGQKDVHAWALDHRVHHKYSETDSDPHNVKRGFFFAHVGWLILTPHPDVVEKRKNVDLKDLDADQIVMWQKRLYIPLFG-LLTIGLPVFLPVYYWNEDIWTSFWVNFNFRFCVTLNMAFFVNSAAHMWGGRPYDKNITPTENLTVSIATLGEGWHNYHHVFPWDYKTSELGDYSLNITTGFIDAFANIGWAYDRKYVSSKMIKHRATKNGDGS--YNK---------------NIWGYGDKDITTED------------
>UPI001873A3A5	370	0.483	2.233E-110	18	313	358	62	356	359
------------------EGPRPKIvyVWRNIILMSLLHLGALYGI-AMIPTCKIYTCVWGFAYYLVSALGITAGAHRLWSHRSYKARLPLRFFLIIANTMAFQNDVYEWARDHRAHHKFSETDADPHNSRRGFFFSHVGWLLVRKHPAVKEKGGLLDLSDLKAEKLVMFQRRYYKP-AVLLMCFILPTLVPWYVWGETFLHSLYIATFLRYAVVLNATWLVNSAAHLYGYRPYDRTINPRENILVSLGAVGEGFHNYHHSFPYDYSTSEYRW-HVNLTTFFIDCMALLGLAYDRKKVSKTAILARVKRTGDGSYK--------------------------------------------
>UPI000B4E9266	370	0.483	2.233E-110	12	313	358	60	357	360
------------QDEEGP-PPKLEYVWRNIILMALLHLGALYGITLIP-SCRLYTLLWAHVYYMTSILGIGAGAHRLWSHRTYKARLPLRLFLIIANTMAFQNDVYEWARDHRAHHKFTETHADPHNSRRGFFFSHVGWLLVRKHPAVKEKGGKLDMSDLKAEKLVMFQRRYYKP-GVLLLCFLLPTLVPWYCWGETFRHSLYVATLLRYAVVLNATWLVNSAAHLYGYRPYDKSIDPRENVLVSFGSLGEGFHNYHHTFPYDYSTSEYRW-HVNFSTFFIDCMAALGLAYDRKKVSKAAVLARIKRTGDGSYK--------------------------------------------
>UPI0004D0973D	370	0.483	2.233E-110	12	313	358	61	358	361
------------QDKEGPKP-KLEYVWRNIILMSLLHLGALYGIVLVPT-CKFYTWLWGVVYYFISALGITAGAHRLWSHRTYKARLPLRVFLIIANTMAFQNDVFEWARDHRAHHKFSETHADPHNSRRGFFFSHVGWLLVRKHPAVKEKGGLLDLSDLKSEKLVMFQRRYYKS-GILLLCFILPTLVPWCLWGETFQNSLCVATFLRYAIVLNATWLVNSAAHLYGYRPYDKNISPRENILVSLGAVGEGFHNYHHSFPYDYSASEYRW-HINFTTFFIDCMAALGLAYDRKRVSKAAILARIKRTGDGSYK--------------------------------------------
>UPI0012D4460E	370	0.445	2.233E-110	16	352	358	52	373	376
----------------EAVPFKPKIRWPDLAAQMFLHVGAVYGLIFQFYTIRFYTAIWFFALIVSSGFGITAGAHRLFSHKAYKANAKLRLLLIFLFTISGQRDAYTWAHDHRVHHKYTETDADPHDARRGFWFAHVGWLFLTPHPAVVAKRKIIDLRDLENDPIVMWQKRIYIPLFA-LIAIAMPVLVPWYFWNENLWASFWVNFNLRFCVTLNAAFFVNSVAHLYGNKPYDQNISPVESLPVALAAFGEGWHNFHHVFPWDYKTSEFGDYKYNISTGFIDFFAKIGWARDRKYASADMIARRVAKTGDGSHP--------------NHSQYVWGYGDTDICKDDLQELEKM-----
>UPI001CA86830	370	0.525	3.056E-110	64	354	358	21	304	306
----------------------------------------------------------------INGLGITAGAHRLWAHKAYKAKWPMRVILMILQTISFQQSIYDWVRNHRVHHKFTDTDADPHNSKRGFFFSHIGWLLMRKHPDVKTKGATIDLSDLEKDPVVVWQRRHY-KIFMPLVCFIIPTWIPVHFWEESLLNA-RYATVTRYILLLHVTFLVNSAAHMWGAKPYDSAITSTEIPVVSFLAVGEGWHNYHHVFPWDYKAAELGNYKLNLTTAFTDGFAKIGWAYDLKTVSHEMIEKRACRTGDGTWYQHLEDQ-----HETKYNNSVWGWDDPNIIPEDIKDAKVLNR---
>A0A4W4EH12	370	0.460	3.056E-110	8	313	358	19	320	323
--------DETYREKEGPKPP-MRIVWRNVLMMSLLHLGALYGIFLIP-SASPLTLMWSVLCFVISGLGITAGVHRLWSHRAYKASLPLRVFLAIANSMAFQNDIYEWSRDHRVHHKYSETDADPHNASRGFFFSHIGWLLVRKHPDVIEKGSKLDLTDLKMDKVVMFQRRFYKP-SVVLMCFIFPMLVPWLLWDESLWVGYFIPTLLRYAVVLNATWLVNSAAHMWGNRPYDVQIYPRENMFVTLGALGEGFHNYHHTFPYDYSTSEFG-CKLNFTTCFINFMCFCGLAKECKRVSKDAAQARAQRTGDGSYK--------------------------------------------
>A0A8C4AAP0	370	0.488	3.056E-110	13	313	358	26	324	327
-------------YEEKagPKPPV-RLVWRNLILMGLLHAGAAYGVSLLP-SASRYTLVWSAFCFIVSALGVTAGAHRLWSHRSYKASLPLRIFLAIANSMAFQNDIYEWARDHRVHHKFSETDADPHNASRGFFFAHIGWLLVRKHPDVIEKGSKLDLADLKADKVVMLQRRFYKP-SVLLMCFFTPMFVPWYFWGESVWVSYFVPALLRYTLALNATWLVNSAAHIWGNRPYDSNINPRENKFVTFSAIGEGFHNYHHTFPYDYSTSEFGW-KMNLTTCFIDFMHFVGLATDCRKASREVVMARAKRTGDGSHR--------------------------------------------
>A0A6P4Z129	370	0.486	3.056E-110	12	315	358	27	322	328
------------QDGKAPP---LQIVWRNVVIMSLLHLGAIYGL-VLLPWAHVYTLLWAVFCYCLSALGVTAGAHRLWAHRSYKARLPLRIFLAIVNCMSLQNDIYDWSRDHRVHHKYSETPADPHNAKRGFFFAHIGWLLVRKHPDVIAKGKQIDLSDVLNDPVVKVQRKLYAP-TALLMCFVVPTLVPRL-WGESLVSAFF-SAVLRYVLALNATWFVNSAAHMWGNKPYDKFINPSQNFPVAFLAMGEGWHNYHHTFPYDYATSELGW-KVNSTTVFIDVMAWLGLAYDRKKVSPNTVRARVSRTGDGTWKNS------------------------------------------
>A0A6G1QPB7	370	0.468	3.056E-110	13	313	358	34	330	333
-------------EKEGPKPPMI-IVWRNVVLMTLLHIGALYGISLIPSAAPL-TLLWFGLCFVISALGITAGAHRLWSHRSYKASLPLRIFLAIANSMAFQNDIFEWSRDHRVHHKYSETDADPHNAVRGFFFAHIGWLLVRKHPDVIEKGGKLELHDLLSDKVVMFQRKYYKP-SVLLMCFFVPMFVPWYMWGESLWVGYFVPAVLRYTLVLNASWLVNSAAHMWGNRPYDKNINPRENKFVTLSAIGEGFHNYHHTFPYDYASSEFGS-KLNLTTCFIDFMCFLGLAKDRKIVSREMILARTQRTGDGSHR--------------------------------------------
>H3C3J5	370	0.480	3.056E-110	13	313	358	33	331	334
-------------YREKDGPkPAMRLVWRNIILMSLLHVGALYGL-LLLPSASASTLAWTAACYLFSALGVTAGAHRLWSHRSYKASFPLRVFLAVANSMSFQNDIFEWARDHRVHHKFSETDADPHNAKRGFFFAHIGWLLVRKHPDVIEKGGKLDLSDLKADEVVMFQRRHY-KLSVVTLCFLVPTLVPWYFWGESLVVGYFVPGLLRYSVVLNASWLVNSAAHMWGNRPYDATINPRENPVVAFSAVGEGFHNYHHTFPFDYATSEFG-CRLNLTTAFIDLMCFLGLAGDRKRVSKDTILARAQRTGDGSHK--------------------------------------------
>UPI001F4FC18E	370	0.443	3.056E-110	13	313	358	23	323	345
-------------PGREPsKPYVRQIYWTNVVGIAALHLAALWGITWTPFYAKVLTILWAIFLGGAGGFGVTAGAHRLWTHRAYKATWPARVILMVCYCIAGQNPLYDWVRDHRVHHKFSETDADPHNARRGFFFAHVGWLMMRKHPEVVRRGKQIDMSDILADPVVRFHQKYFRP-LKFMLCFYLPVMIPVWLWAEDWYLSLVVNAIIRYACSLNFTWLVNSAAHIWGNKPYDRRISPVENRLVAFLAMGEGWHNYHHAFPWDYKAAELGAYGFNVTTLFLDLFARLGMVYDRRVPSEDLVRRTALMNGDGSHP--------------------------------------------
>UPI001E662991	370	0.435	3.056E-110	15	357	358	32	357	358
---------------KKAAPKKYEYVWFNIFWFLFLHIGSAYGIYLGVTSAKWQTNVFAFLVHLMCAIGIGAGSHRLWTHRCYKAKTPLRVLLMIWQTMGFQDCIFEWARDHRTHHKYADTDADPHNAERGLFFSHMGWLCCKKSPEVIEGGRRIDVTDLYEDPVVMFQKKHYMK-MMPILCFLLPTIIPVYFWGETWLNAFFIPTILRYTCGINVVWSVNSFSHTFGYRPYDKSLNPRDNIGVWMICV-EGFHNYHHTFPWDYRATELPLYNmLTPTIVFIEAMAKIGQAYDLKSVSPEIVQKRTYRTGDGTH-------------------FLWGWDDPEFTEKLkEKYGSIHNtqQKED
>UPI001E2734F6	370	0.435	3.056E-110	15	353	358	32	351	358
---------------KKAKPRKYEYVYFNIFWFIFLHTGSLYGIYLALTQAKWQTLVFAFAVHLMCAIGIGAGAHRLWTHRSYKARTPLRTVLMLWQTMGFQDDIFEWARDHRTHHKYADTDADPHNAERGLFYSHMGWLCCKKLPEVVEGGHRLELTDLYADPVVMFQRKHYLK-LMPLLCFVLPTVIPVYFWNETWTSAFFIPTILRYTCGLNIVWSVNSFAHTFGYRPYDKSLNPRENIGVWMICV-EGFHNYHHTFPWDYRASEHPFFNmLTPTIVFIDIMAKIGQAYDLKTVSPEIIKQRAQRTGDGTHK-------------------LWGWDDPEF-TEKLKsrYSVIHN----
>UPI001C548CDA	370	0.505	3.056E-110	19	313	358	65	356	359
-------------------PPKHEYVWRNIIIMALLHLGALYGITLVPG-CKAYTWLWVLLCYVFSGLGITAGAHRLWSHRTYKARLPLRLFLIIANTMAFQTYVYEWARDHRVHHKFTETHADPHNSRRGFFFCHVGWLLVRKHPAVKEKGGSLDLSDLKAEKLLMFQKRYYKP-SVLLMCFILPTLVPWYCWGETFQHSLCVATFLRSVLTHNMTWLVNSAAHLYGYRPYDKNIDARENALVSLGTLGEGFHNYHHTFPYDYSTSEYRW-NLNFTTFFIDCMAAIGLAYDLKKVPKASILARIKRTGDGSYK--------------------------------------------
>A0A1I8P7Q5	370	0.430	3.056E-110	9	352	358	36	359	360
---------DKNIEAFKSANKKLELVWQRVVFFVVTHVAGIYGAYLAVVLAKWQTNIFAFILTILSSLGITVGAHRLYAHRAFRAKLPLEVLILFFQTMAFQFSAYHWARDHRVHHKFSETDADPHNAKRGFLYAQIGWLLYRKQPEVTIKAKSIDFSDLKSNPLVMFQHRHYFI-LTLIICYIMPTMAAIYFWNETFSNALFVTAMLRWICVFHGINTINSFAHLYGNKPYDKNYNPSENIIASILTVGEGWHNYHHVFPWDYKASELGHYALNWGTVFIDFFAKTGWAYDLKSVSPQMIKNRVHRTGDGSHP-------------------IWGWGDKDQGIEEIKSAIIF-----
>A0A6P7GT83	370	0.481	3.056E-110	10	351	358	22	365	368
----------QLPEKQKKRNgyFEQDLVLPNVSVYIILHALTIYGFYRItTTEVKGSAILFSTFIGMLAILGVTAGAHRLWAHRTYKAKLPLRVFLMLLQTAALQNDLFIWVRDHRMHHKYTDTNADPHNSNRGFFFCHVGWLLMKKHPDVINKGKNIDMSDVANDPVVKFQRKYY-TLLILALTFILPTIAMVHFFHETTVNALLI-CIGKLVLTLNGTWCVNSFAHMYGWRPFDSSINPVENLTVSIVGLGEGWHNYHHTFPWDYKAAELGNYRANLTTAFLDLMAYLGQAYDLKTVSPEMIKKRAARTGDGSYNFDKVPLENGNAKEHHnfHEDCVWGWDDKDM-KEEFKKATI------
>A0A8C5PV32	370	0.475	3.056E-110	11	313	358	69	369	372
-----------TTYREKagPKPPR-KLVWRNVILMLLLHVGALYGFFLIPA-AKFHTLAFSIICFMFSALGVTAGAHRLWSHRSYKASLPLRIFLAVSNSMAFQNDIYEWVRDHRGHHKYSETDADPHNALRGFFFAHIGWLLQRKHPDVLEKGRKLDLRDIEADGVVMFQRSHYKK-SILVMCFIMPTLVPWYFWGESLYVAFYVPCLLRYALVLNATWLVNSAAHMFGNRPYDKTINPRENSLVALGAIGEGFHNYHHTFPYDYAASEFGE-RYNLTTCFIDLMCLLGLASDCKSVSKETIMARRMRTGDGSHR--------------------------------------------
>UPI001CF74EC7	369	0.472	4.184E-110	18	349	358	6	316	317
------------------EPLKIRPVWFKIIYFLYLHYGTIVGFYYLFAIAQWKTILWTYLLLLSATHGIAVGAHRLWAHRAFKAKLPLRVLLAFDQTMTFQNDIYDWVRDHRIHHKYSDTEYDPHNASRGFFYSHIGWLMVKKSDKVISKGKELDLSDLERDPVVWYQRKYY-WYMAPFLAFVFPALVPWYFWSEPFKVSWYICSIFRVCIVLHGTCLVNSAAHIWGTKPYDKNIKPVETGWVAHISHGEGFHNYHHTFPWDHKAAELGSYYGNWNTAFIDFMAKIGWAYDLKSVPLDMVKKRGERTGDGTK--------------------VWGWEDNDMNKENICMA--------
>UPI001471B9F8	369	0.466	4.184E-110	12	313	358	23	320	323
------------REKEGPKPPR-KIVWKNVILMGLLHTGAVYSL-LLIPSASAHTLSWSVFCFMFSALGITAGAHRLWSHRSYKASLPLRIFLGLGNSMAFQNDIFEWARDHRVHHKYSETDADPHNASRGFFFAHIGWLLVRKHPDVIERGRKLDLSDLMADKVVKLQRKYY-KLSVVLMCFLVPTVVPWYVWGESLWVAYFLATVLRYTLVLNATWLVNSAAHMWGNRPYDRTINPRENVFVAFSAIGEGFHNYHHTFPYDYATGEFGW-KLNFTTCFIDLMCFLGLARDCKRVSHDVLVARVQRTGNGSHR--------------------------------------------
>A0A3B4CHE7	369	0.477	4.184E-110	17	311	358	34	325	327
-----------------KEQRGRTIVWRNVVLMALLHTGALYAV-LLVPKAHPFTWIWSYVCFIITALGVTAGAHRLWSHRSYKAKLPLRIFLAAANSMAFQNDIFEWSRDHRAHHKYSETDGDPHNAKRGFFFAHIGWLFLRKHNDVIEKGKRLDLSDLLADPVVVFQRRHYKT-SVVVMCFLLPTLVPWYFWGECIWNSYFLAAILRYTISLNVAWLVNSAAHMYGNRPYDRNINPRENCFVSFGAIGEGYHNYHHTFPFDYAASELG-LRFNPTTCFIDLMCWFGLASDRKKATPEMIKARKLRTGDGS----------------------------------------------
>UPI001A9D7D8E	369	0.486	4.184E-110	15	316	358	19	317	329
---------------KQSEPYERIFVWRNVVKISLVHLMALYGCYEY-FYSMWQTHIFGTIILIFSGISVTAGAHRLWCHRAYKAKMPLRIFLMIFNCMAAQNDIHEWVRDHRVHHKYSETDADPHNVNRGFFFAHVGWLFLRKHPLVTKKGKAIDCSDVLADPVVRFQMRYY-MLLVTLFSFYLPTVIPHYLWGESYWNAFFTVTMLRLVLSLNFTWSVNSFAHLWGTKPFDKDISPVETPWVSFFAVGEGFHNYHHTFPMDYSTSELGW-KFNMSTMFIDIMAACGQAYDLKSTPKEIIESRKLRTGDGSRLPNK-----------------------------------------
>A0A3B3QWW1	369	0.478	4.184E-110	13	311	358	32	327	329
-------------DANGKDKCTQNIVWRNVVWMSLLHAGAVYSLFLIP-KAHPFTWIWSYVCFLVTALGVTAGVHRLWSHRAYKAKLPLRIFLAAANSMAFQNDIYEWSRDHRVHHKYSETDADPHNAKRGFFFAHVGWLFMRKHHDVIEKGKRLDFSDLLADPVVVFQRKYY-KISVVLMCFIIPTLVPWYFWGETLWNSYFLSSILRYTVSLNVAWLVNSAAHMYGNRPYDRTISPRENRFVAFGAIGEGFHNFHHTFPFDYSTSEFG-LRLNPTTCFIDLMCWLGLASGCKKTSPEMIQARKLRTGDSS----------------------------------------------
>UPI001EEBCB49	369	0.493	4.184E-110	22	311	358	39	325	330
----------------------MKIVWRNVMMMTLLHIGAVWGLILVP-SAKPITLFWAWVCFMISAMGITAGVHRLWSHRSYKAKLPLRIFLAFANSMAFQNDIYEWSRDHRVHHKHSETNADPHNASRGFFFSHIGWLFVRKHPEVIEKGSKLDLSDLKADSIVMFQRRYYKA-SVVLICFVFPTLVPWYFWGESLWVSYLIPGLLRYAVVLNATWLVNSAAHMWGMRPFDANIYPRENKFVXFGAVGEGFHNFHHTFPSDYATSEFGSV-LNFTTVFIDFMCFIGLAQDRKRTSQEAIKARVQRTGDGS----------------------------------------------
>A0A8D0GLY7	369	0.473	4.184E-110	8	313	358	28	329	332
--------DKSYREKEGPKPAR-SYVWRNILLMSLLHLGGLYAFCLIP-SAKFVTLAWVCLCFLISALGVTAGAHRLWSHRSYKASLPLRIFLAFANSMAFQNDIYEWARDHRVHHKFSETDADPHNAKRGFFFSHIGWLLVRKHPDVIEKGRKLDLADLKADKVVMFQRRYY-KLSVVLMCFFFPTFVPWYFWGESLHNSFFLPAILRYAVVLNASWLVNSAAHMFGNRPYDQSINPRENRFVTLGALGEGFHNYHHTFPYDYSTSEFGW-KCNATTFFIDLMCLLGLASDCKKVSKETIMARKIRTGDGSHK--------------------------------------------
>A0A3Q2Z2B8	369	0.483	4.184E-110	12	313	358	32	329	332
------------EEKQGPKPPRI-VVWRNVILMTLLHIGALYGV-LLVPSASLATLLWSALCFLISALGVTAGAHRLWSHRSYKATLPLRIFLAVANSMSFQNDIYEWARDHRVHHKYSETDADPHNAVRGFFFAHIGWLLVRKHPDVIEKGRKLELHDLLADKVVMFQRKHY-KLSVVLMCFFVPMFVPWYFWGESLRVAYFVPALLRYTLVLNATWLVNSAAHMWGNRPYDQGINPRENKFVTFSAIGEGFHNYHHTFPYDYATSEFG-CKFNLTTCFIDLMCFLGLAKDRKRVSHEMVLARVQRTGDGSYR--------------------------------------------
>A0A6I9MPG8	369	0.505	4.184E-110	17	313	358	38	330	333
-----------------PKPPRM-LVWRNIILMTLLHLGALYGL-VLLPSASVSTVAWTAVCYLISALGVTAGAHRLWSHRSYKASFPLRVFLALGNSMAFQNDIYEWARDHRVHHKYSETDADPHNATRGFFFSHVGWLMVRKHPDVVEKGKKLELSDLKADKVVMFQRRHY-KLSVVILCFVVPMMVPWYFWGESLVLAYFVPGLLRYAVMLNATWLVNSAAHLYGNRPYDKSINPRENPFVAFSAIGEGFHNYHHTFPFDYATSEFG-VKLNITTAFIDLMCFMGLATDPKSVSKEVIMARVKRTGEGSHK--------------------------------------------
>A0A3Q1HII3	369	0.505	4.184E-110	17	311	358	39	329	334
-----------------PKPP-MRLVWRNIILMALLHVGAVYGL-VLLPSASALTLAWTAMYYIISALGVTAGAHRLWSHRSYKASLPLRVFLAIANSTAFQNDIYEWARDHRVHHKFSETDADPHNATRGFFFSHIGWLLVRKHPDVIEKGQKLELSDLKADKVVMFQRRHY-KLSVVVLCFMVPTLVPWYFWGESFAVAYFIPGLMRYALVLNATWLVNSAAHMWGNRPYDKTINPRENPLVALSAAGEGFHNYHHTFPFDYATSEFGW-KLNVTTAFIDLMCFLGLAQDRKKVSKETIIARVQRTGDGS----------------------------------------------
>UPI00112DAB55	369	0.457	4.184E-110	0	313	358	22	335	338
MTADRVMTDDIfDENYREKEGPKppMKIVWRNVIAMSLLHVGALYGT-LLLPSVTFLTWVWLLYCFLFSALGVTAGAHRLWSHRSYKAKLPLRIFLVIANSMAFQNDVYEWARDHRVHHKYSETDADPHNASRGFFFSHIGWLLVRKHPDVIEKGSKLDLSDLKADKAVMFQRRFYKT-SVVLMCFILPTVVPWYYWGESLKNAFYVSAILRYALVLNFTWLVNSAAHIYGYRPYDQFINPRENLLVAFGAIGEGFHNYHHTFPYDYSTSEFSW-HFNFTTFFIDFMCFLGLATSCKKVSKEAVLARRLRTGDGSHR--------------------------------------------
>A0A5N5PRH2	369	0.486	4.184E-110	22	313	358	55	343	346
----------------------MKIVWRNVVLMALLHIGAVHGLTLVP-SAKAFTLLWAWICFLISAMGVTAGVHRLWSHRSYKAKLPLRVFLAIANSMAFQNDIYEWSRDHRAHHKYSETNADPHNAKRGFFFSHIGWLLVRKHPDVIEKGSKLDLSDLKADGVVMFQRRHY-KLSVVVMCFLVPTLVPWYFWGESLSLAFFIPGLLRYAVTLNASWLVNSAAHMWGMRPFDRNINPRENKFVAFSAVGEGFHNYHHTFPYDYATSEYGSV-LNFTKMFIDFMSYIGLAQDCKKPSHDTILARIQRTGDGSHK--------------------------------------------
>A0A1D2MPX3	369	0.508	4.184E-110	11	312	358	38	337	347
-----------TTETAKEWNPMEHILWMNVFWFTILHVGAVYGTYLTIFSASWKTFVFAFFTYKLSLFGITAGVHRLWSHRAYKARLPLRIFLAFCNSVSYQNSIYEWARDHRVHHKFTETNADPVNSKRGFFFSHVGWLCCKKHPDVKLIGGKVDMSDILNDPVVYYQKKYYVP--SVIVCFaLLPTVIPWYYWGESLWNAYWVAVILRYCFALNATWLVNSAAHMYGDRPYDKNIAPAENITVSALTLGEGYHNFHHTFPFDYTTSEWG-YRINITTAILDFFSLFGLAYGFRQATPEMIKARIARTGKSGH---------------------------------------------
>L9JFI9	369	0.493	4.184E-110	12	313	358	59	356	359
------------QDKEGPAP-KLEYVWRNIILMSLLHLGALYGIVLFPTS-KFYTWLWVLFYYLVSALGITAGAHRLWSHRTYKARLPLRLFLIIANTMAFQNDVYEWARDHRVHHKFSETHADPHNARRGFFFSHVGWLLVRKHPAVKEKGALLDLSDLRAEKLVMFQRRYYVP-GVLLMCFILPTLVPWCLWGETFMHSLYVATLLRYATVLNATWLVNSAAHLYGYRPYDKTINPRENILVSLGAVGEGFHNYHHTFPYDYSASEYRW-HINLTTFFIDCMAALGLAYDRKKVSKAAVLARIKRTGDGTYK--------------------------------------------
>UPI000E6D5B4A	369	0.433	4.184E-110	15	338	358	36	339	363
---------------KKATPRKHQLVWGNIIWFLYLHIASLYGIYLVFTSAKWQTNVFAFLVHLMCAIGIGAGSHRLWTHRSYKARTPLRTLLMIWQTMGFQDCIFEWARDHRTHHKYADTDADPHNAERGLFFSHMGWLCCKKSPEVIEGGKRIDLRDLYNDPVVMFQRKHYMK-MMPILCFVIPTVIPVYFWNETWLNAFMIPTILRYTIGINVVWSINSFAHTFGYRPYDKSLNPRDNIATWMICV-EGFHNYHHTFPWDYRATEYPlWNMLTPTIVFIDMMAKIGQAYDLKSVTPDIIKQRAQRTGDGTHY-------------------LWGWDD-------------------
>A0A8C2MQR4	369	0.483	4.184E-110	12	311	358	80	375	380
------------QDEEGP-PPKLEYVWRNIFFMALLHLGALYGITLVP-SSKIYTCLFACVLYVFTGLGITAGAHRLWSHRTYKARLPLRFFLIVANTMAFQNDVYEWARDHRAHHKFSETHADPHNSRRGFFFSHVGWLLVRKHPAVKEKGGKLDMSDLKDDKLVMFQRRYYKPCLL-LMCFILPTLVPWYCWDETFLHSLYVATLLRHVFMLNATWLVNSAAHLYGFRPYDKNIGARENMLISVGALGEGFHNYHHAFPYDYSTSEYRW-HINFTTFFIDCMAALGLAYDRKRVSKAAVLARMKRTGDGS----------------------------------------------
>UPI001D05D03A	369	0.428	4.184E-110	13	346	358	158	470	479
-------------DAQKHVDFVPKYRWPDLFGLVILHIAFVIAFILMFTTAKFYTTLWTFFLIYASGFGITAGAHRLWSHRAYKAKWPLKLILTFLFTISGQRDAYTWALDHRIHHKYSETTSDPHDATRGFWFAHIGWLVLTPHPNVVQKRLEVDMSDLEADPIVMWQRKLYLPLFM-VIAVLMPVLVPFYYWNEQLWVSFLLSFAFRYAFTLNLAFFVNSAAHMWGNKPYDKFINPVENIYVSIAALGEGWHNYHHVFPWDYKTSELGTYTYNISTGFIDLFAKIGWAYDRKKVSREMIARRKARTGDGSH--------------------VWGYGDKDIAKEDL-----------
>F0J9X1	369	0.541	5.728E-110	0	291	358	0	286	288
MSTVTETVTEE-RPASKP--YKMEIVWRNVILMGSLHLISIYGFYLVFFAAQWKTVLAAYILYTISGIGVTAGSHRLWSHRSYKAKLPYRIMLMIFQTMAFQNDIFDWARDHRMHHKFSETTADPHDATRGFFFSHVGWLLVRKHPDVRNKGKSIDLSDVLADPVVRFQKRYYLP-LMVFFCFILPALLPWYLWGETLWNSFVVCSLTRYCFTLNMTWLVNSAAHIWGNRPYDRHISPRQNLVTIVGAHGEGFHNYHHTFPYDYRTSELG-CRINTTTWFIDFFAWLGQVYD------------------------------------------------------------------
>A0A8D2ZFB2	369	0.470	5.728E-110	12	311	358	22	317	322
------------REREGPKPASV-IVWKNVLLMSVLHAGAAYGVFLVP-SASPLTLLWSVLCFLISALGVTAGAHRLWSHRSYKASLPLRIFLGAANSMAFQNDIFEWARDHRVHHKYSETDADPHNAVRGFFFAHIGWLMVRKHPDVIEKGRKLELSDLLSDKVVMFQRKYYKP-SVLLMCFFIPMSVPWYLWGESLWVAYFVPALLRYTLVLNATWLVNSAAHMWGNRPYDKTINPRENKFVTFSAIGEGYHNYHHTFPYDYATSEFG-CKLNLTTCFIDSMCFLGLARDPKRVSKELVQARMQRTGDGS----------------------------------------------
>C3ZZN6	369	0.478	5.728E-110	10	313	358	20	317	323
----------IPQPRAQP----LQIVWRNVVFMTLLHIGAVYGL-VLIPHAHTYTTVWAIFLhYFSGVLGITAGAHRLWTHRSYKARLPLRVVMAAANSVAFQNHIHEWSRDHRCHHKYSETDADPHNASRGFFFSHCGWLLLRKHPDVKAKGKLIDMTDLAADPVVRFQKRYYLA-SVLLLCFALPTAVPILAWQESLRNAFFIAVVSRYVLTLNVTWLVNSAAHLWGNRPYDRSIHPAENGFVSAMAGGEGWHNYHHTFPFDYATGELGW-RINMTTVFIDAMAWTGLAYDLRTASPNVVRARALRTGDGTWK--------------------------------------------
>Q5XQ38	369	0.504	5.728E-110	13	313	358	32	330	333
-------------YREKdgPKPPR-RLVWRNIILMTLLHAGALYGL-VLLPSASGLTLVWSAVCYLVSALGVTAGAHRLWSHRSYKASFPLRVFLAVANSMSFQNDIFEWARDHRVHHKFSETDADPHNAKRGFFFAHIGWLLVRKHPDVIEKGKKLDLSDLKADAVVMFQRRHY-KLSVVVLCFLLPMLVPWYFWGESLAVGYFVPGLLRYSLILNATWLVNSAAHIWGNRPYDKTINPRENFMVALSAIGEGFHNYHHTFPFDYATSEFG-CKLNLTTAFIDFMCFLGLARDRKSVSKDTILTRVQRTGDGSYK--------------------------------------------
>UPI000C6D04CF	369	0.505	5.728E-110	5	308	358	35	335	343
-----IMTAEMSANQVKIEPHK-ELVWKNVILLTFLHVASLYSLYLTLFRSQWKTIIFAVLYGMIAGLGITAGAHRLWCHRSYKATLPLRILLCIFNCMAVQTDIYDWCRDHRVHHKFSETDADPHNSNRGFFFSHIGWLFYKKHPDVLTKGKTVDLSDLLADPVVRFQRKFYIP-LSIVFGFLISTFIPYRFWNEELITAFFVASIGRYTFLLHSTWAVNSLAHLYGYRPYDKKINARENWFVTLFALGEGFHNYHHTFPWDYSTSEFGKL-FNFSTAFIDLMAWLGFAYNLKHASGNMIKNVKENRG-------------------------------------------------
>A0A8D0B341	369	0.477	5.728E-110	8	313	358	49	350	353
--------DETYREKEGPKPAV-RYVWRNIILMALLHLSALYSLXLLP-EAKFLTLIWGVFCFTASGLGITAGAHRLWSHRSYKASLPLRILLAIMNSMAFQNDIYEWARDHRVHHKFSETDADPHNASRGFFFSHIGWLLVRKHPDVMEKGQTVDLSDLKADKVVMFQRRFY-KISVVTLCFLVPTFVPWYCWGESLYLSFLIPAILRYALILNATWLVNSAAHMFGNRPYDQYINPRENRFVIFGALGEGYHNYHHTFPYDYSASEFGW-QKNFTTAFIDVMCYFGLASDRKKVAKETILARKTRTGDGSHK--------------------------------------------
>A0A8D2J1V6	369	0.470	5.728E-110	8	313	358	52	353	356
--------DESYREKEGPKPAKI-YVWRNIILMSLLHLSAVYAVFTIP-SAKVLTLLWVLLCFTLSGLGITAGAHRLWSHRSYKASLPLRIFLAIINSMAFQNDIYEWARDHRVHHKFSETDADPHNASRGFFFSHIGWLLVRKHPDVIEKGQLLDLSDLKADKVVMFQRRHYKA-SVVIMCFLVPPLVPWYFWGESYFNSFLLAAILRYTLILNATWLVNSAAHMYGYRPYDKTINPRENPFVVFGALGEGFHNFHHTFPFDYSASEFG-LRWNFTTGFINLMCYLGLASDCKKVSKEVVLARRIRTGDGSHK--------------------------------------------
>UPI000B4FA1D0	369	0.473	5.728E-110	12	313	358	60	357	360
------------QDEEGP-PPKLEYVWRNIILMALLHVGALYGVTLLP-SCKLYTWLWVCVSYLFSGLGITAGAHRLWSHRTYKARLPLRLFLIIANTMAFQNDVYEWARDHRAHHKFTETHADPHDSRRGFFFSHVGWLLVRKHPAVKEKGGKLDMSDLKAEKLVMFQRRYYIP-GVLLLCFLLPTLVPWYFWGETFRHSLYIATLLRYAVVLNATWLVNSAAHLYGYRPYDKKVGARENLLTSVGAIGEGFHNYHHAFPYDYSASEYRW-HVNFTTFFIDCMAALGLAYDRKRVSRAAVLARIKRTGDGSHK--------------------------------------------
>A0A1I8NWE4	369	0.420	5.728E-110	18	354	358	43	360	363
------------------KERKLEPAWLNIIIISYVALGSLYGLYLLLTnSVKLKTFVFATILSYSSGLAITAGAHRLWTHRSYKAKWPVKIFLLILNTVAYQNSVYVWARDHRVHHKYSETDADPHNAMRGFFFSHVGWLLCKKHPDVKAKGKGIDMSDLKSDPLVMFQHRHYFI-LMPLLSFVIPTLIPMYLWGETFSNSWHVSALLRWFYSVNWVWCINSVCHLYGNKPYDKRLNPGENNQISWLTLGECFHNYHHVFPWDYKTAELGGSMSNLGALFIETCAKFGLTYDLKTVPQDIIKQRIMRTGDGSHP-------------------IWGWGDKDQRPEEIANAVILEK---
>A0A2P8ZGG8	369	0.432	5.728E-110	6	357	358	46	365	367
------TTEKDTRVDGEKVNYVPRWRWPDLIVQLFIHIGCLY----------------AFCMIYTSGFGITAGAHRLWSHRAYKAKWPLRLLLVILFTIAgqvlFQRHVYQWALDHRVHHKYSETDADPHDVRRGFLFAHVGWLVLTPHPAVEEKRKAVDMSDLEADPIVMWHKRLYIPLFA-IFVIILPVWVPWYFWNETLWNSFWVLFNSRFCVTLNIAFFVNSLAHMWGNKPYDRNITSVESLAVSVAALGEGWHNYHHVFPYDYKTAELGHYTFNLTTAFIDFFAWLGWAYDCKTVSEDMIRRKVQRCGDGSH-------------------NLWGWGDADIPEEDIRDLQKVSPAKD
>A0A8B7YJI2	369	0.485	5.728E-110	6	308	358	67	366	376
------TATGTAKP-GDPSENQTRIVWRNVILMAALHVVSVYSFFFLTWKCRPYTLLWAVGMYVCSGLGITAGAHRLWAHRCYKAKLPLRILLAIFNCMAFQNDIFEWARDHRVHHKYSETDADPHNATRGFFFSHVGWLLVRKHPKVIEKGSKINLRDLIDDPVVRFQRKYYQS-LMFFFCFVGPTIVPIYLWGETFWNTLCVATLLRYCFLLNCTWMVNSVAHLWGSRPYDRFINPAENRLVSSLAIGEGWHNYHHTFPWDYKTGELGW-RINFTTMFIDLMAALGQVSDRKVVPKATIVARKKRTG-------------------------------------------------
>UPI00096B3965	369	0.450	5.728E-110	13	345	358	53	367	380
-------------NADSDDNFVPSIRWPDLIAQLFIHLGCLYGFFLCLVSAKIYTTIFAFLTVYISGFGITAGAHRLWSHRAYKAKWPLRLLLVILFTVTGQRHVYVWALDHRVHHKYSESDADPHNAKRGFFFSHVGWLVVTPHPKVVEKRKAVDMSDLEADPIVMWQKKFYPPLF-FIFNIFLPVATPVYYWDETLWNSFWINFNMRFCITLNIAFFVNSIAHMWGQKPYDKYISPVENLAVSLAALGEGWHNYHHVFPWDYKTGELGNV-YNPSTTFINFFAKLGWAYELKSVSQKMIARRANKSGDGS----------------YQEKNVWGYGDSDIDKED------------
>A0A8J5E3F5	369	0.430	5.728E-110	11	355	358	35	395	399
-----------TKPGEKP--YKLEIVWQNVLLFAYLHYVCIAAI--AYYPVNGVVILFGFMYGFISSYGISAGAHRYWAHKCYKVTRPLYYILLFLQTTALQNCVIEWVRDHRVHHKYSDTNADPHNASRGFFFSHMGWLMCKKHPDVVKYGKRIDMTDLTSDPVLQFQKKYYVP-LVLFCTFALPISLTMYIFGTPFWTAFHWHV-LRYVVSLHITWSINSVSHIWGSKPFEKDIKPTDTFAIGFMAFGEGWHNYHHVYPFDYKVSELPHYWCNFTIPFIDFFAWIGWAYDLKTVSDDMIRRRVLRTGDGSHRYSKEAAKQkttnellasynnNVDSEEDAErlrqnvarirDHYWGWGDNDMLEEDINDIKTVNPK--
>A0A482VNW0	369	0.538	5.728E-110	21	316	358	3	300	576
---------------------KLQIVWRNVLILTIYHSFALNGLYHLLTlQVSPKTFLWFSLLCFLSSQGAASGAHRLWTHRSYKATLTLRVLLCFLQTLSFQNSIHEWARDHRVHHKFTDTDADPHNSTRGFFFSHMGWLMVRKHPEVITKGKTVDLSDLEADPVVMFQKKYY-LILAPIISFVIPTLIPWYYWEEGFYTSWCVAGMLRYMLSLHVTWLINSAAHKWGTKPYDKYIKPVENPTVSILTFGEGWHNYHHTFPWDYKAAELGTYSTNLNTAFIDFMAWIGWAYELKSASADIVLKRINRTGyeSGTIDYEK-----------------------------------------
>A0A1J1HM95	369	0.426	5.728E-110	6	338	358	54	392	745
------TATKPAPSVDEPEEYtllgifkfKSPIKWLNTISIVLIHLIFIYGFITYPLKSQLKTTLWGFLVGGISGFGVTAGAHRFWCHRAYKAKLPLRIMLMLAYCVAGQNTLYDWVRDHRVHHKYSETDADPHNSNRGFFFAHVGWLMLQKHPEVIKKGRAIDMSDVLADPVIQFHQKYFIP-LKILLCFIVPTVVPVYFWGETWYLAFLSQAVLRYLFGLNFTWLVNSAAHMWGYRPYDKKINPVENIAVAVVAMGEGWHNYHHVFPWDYKAAELGNYKLNITTFWIDLFAKMGLAYDLKEPSKELVRKTIEKHGDGSHLvYGHAGK-----SHHAHEDGpkiFSGLGD-------------------
>A0A5J5CQL6	369	0.501	5.728E-110	17	313	358	532	824	827
-----------------PKPPRM-LVWRNIILMCLLHLGALYGLTLVP-SASVPTLAFTALLYIISALGVTAGAHRLWSHRSYKASFPLRVFLAFANSMAFQNDIYEWARDHRVHHKYSETDADPHNATRGFFFAHVGWLMVRKHPDVVEKGKKLELSDLTADKVVMFQRRYY-KLSVILLCFLMPTLVPWYFWGESLTVAYFVPGLLRYTVMLNATWLVNSAAHLWGNRPYDKTINPRENPLVAFSAIGEGFHNYHHTFPFDYATSEFGI-KLNLTTLFIDTMCFLGLAKDPKRVSKEVITARIQRTGDKSYK--------------------------------------------
>A0A3B4CMU1	368	0.435	7.841E-110	15	313	358	19	316	319
---------------REKKGPKPPIvvVWRNVVLMSLLHLGAIYGLFLIPSASSL-TLLWAVLCFLYAGLGITAGVHRLWSHRSYKASLPLRIFLAFANSMAFQNDIFEWARDHRVHHKYSETDADPHNANRGFFFSHIGWLLVRKHPDVIEKGSKLELSDLKADKVVMFQRRVY-KQSVLLMCFVVPTVVPWLLWNESLWIGFFIPALLRYSVGLNATWLVNSAAHMWGNRPYDININPRENRFVTFSAMGEGFHNYHHTFPYDYSTSEYGW-KLNVTTCFIDLMCLLGLAWECKLAARDLVKARAQRTGDGSHR--------------------------------------------
>A0A8C9XNR1	368	0.461	7.841E-110	15	313	358	22	319	322
---------------KEKEGHKPPmvIVWRNVFLMTLLHIGAVYSLFLIPTASHL-TLLWSALCFLISALGITAGAHRLWSHRSYKATLPLRIFLGAANSMAFQNDIFEWARDHRVHHKYSETDADPHNARRGFFFAHIGWLLVRKHPDVIEKGRKLEISDLKADKVVMFQRKYYKP-SVLLMCFFIPMFVPWYLWGESLWVAYFIPALLRYTLVLNAAWLVNSAAHMWGNRPYDKNINPRENKFVTFSAIGEGFHNYHHTFPFDYATSEFG-CKLNITTCFIDAMCFLGLATDCKRGSRELVQARVQRTGDGSHR--------------------------------------------
>A0A8B9JSS5	368	0.489	7.841E-110	16	311	358	34	326	328
----------------KEEKRGQTIVWRNVVLMALLHLAAVYALQLIP-RAHPFTWIWSYVCFLITGLGITAGAHRLWSHRSYKAKFPLRMFLAAANSMAFQNDIFEWSRDHRGHHKYSETDADPHNASRGFFFSHVGWLCVHKHKDVIEKGKRLDVSDLLADPVVMFQRKYY-KLSVVMMCFVVPTLVPWYFWDESIWNSYFLPGILRYTICLNCTWLVNSAAHIYGNRPYDKYINPRENCLVTFGAMGEGFHNFHHTFPFDYSASEFG-LRLNPTTCFIDFMCLLGLASNRKKATPEMIKSRKLRTGDGS----------------------------------------------
>A0A401SPY0	368	0.493	7.841E-110	11	311	358	25	323	328
-----------TTYKEKQGaKPAMKLVWRNIILMGALHLAAIYSFVLVPF-AKPLTWLWAAFCFLLSALGVTAGAHRLWSHRSYTATTPLRVFLAIANSMAFQNHIYEWARDHRVHHKFSETDADPHNATRGFFFSHVGWLMVRKHPDVIEKGSKLDLSDLKADPVVMLQKKYYKP-SVVLMCFFIPTVVPWYFWGESLWNAYFITAILRYTLVLNATWLVNSAAHMFGNRPYDRWINPRENRFVAFGAIGEGFHNYHHTFPYDYSTSEYGW-RGNITTCFIDAVCWLGLASNCKRVSKEAILARRRRTGDGS----------------------------------------------
>A0A193DTC0	368	0.508	7.841E-110	15	309	358	33	323	329
---------------QKPRPP-LRIVWKNVFLFAALHIGALYSITLIP-KAHPLTWLWTILMYLCSGVGITAGAHRLWAHRSYKAKLPLRILLAYMQTSAVQNDIIEWARDHRVHHKYSETDADPHNACRGFFFAHIGWLLVRKHPEVRMKGKQLDISDLFADPVCRIQRKYYRI-LAVLICFVIPTIVPNYLWGEQLWTAFYLAAILRYCATLNATWLVNSAAHIWGMRPYDKRISPRENMGVSFGACGEGFHNYHHVFPHDYSTSEYGW-KLNITTFFIDTMAAIGQAYDLKKVSHDAVRRRRERTGD------------------------------------------------
>UPI001F0721BC	368	0.476	7.841E-110	8	311	358	30	329	334
--------DDTYKEKEGPKPPTT-IVWKNVILMTLLHVGALYGGFLIP-SASPLTLVWSFFCFIVSALGVTAGAHRLWSHRSYKASLPLKIFLATANSMSFQNDIYEWARDHRVHHKYSETDADPHNAIRGFFFSHIGWLLVRKHPDVIEKGRKLELSDLKADKVVMFQRKYY-KLSVLLMCFFIPMFVPWYLWGETLWVGYFIPALLRYTLVLNATWLVNSAAHLWGNRPYDHNINPRENKFVTFSAIGEGFHNYHHTFPYDYATSEFG-CKLNLTTCFIDFMCFLGLAKECKKVSKEVVSARVQRTGDGS----------------------------------------------
>UPI001C4BE838	368	0.467	7.841E-110	8	313	358	30	331	334
--------DDTYKEKEGPKPPRI-LVWRNIILMSLLHVGALYGL-TVIPSASALTLAWTVVCFLISALGVTAGAHRLWSHRSYKASSPLRVFLAIANSMAFQNDIYEWARDHRVHHKYSETDADPHNAMRGFFFAHIGWLLVRKHPDVIEKGRKLELTDLKADKVVMFQRRHY-KLSVLIFCFLVPMFVPWYFWGESLHVGYFLPGLLRYALVLNATWLVNSAAHMWGNRPYDRTINPRENPLVALSAIGEGFHNYHHTFPYDYATSEFG-CKLNLTTAFIDLMCFLGLATDRKIVSKEMIAARKQRTGDSSNK--------------------------------------------
>A2RRT2	368	0.500	7.841E-110	16	313	358	40	336	339
----------------KKVDSKPPItlVWRNIILMSLLHFGAFYGLF-YVSSAKPITLAWAILCFLLSALGVTAGAHRLWSHRSYKAKLPLRIFLAVVNSMAFQNDIFEWARDHRVHHKYSETDADPHNAVRGFFFSHIGWLLLRKHPDVIEKGKKLDLSDLKEDKVVMFQRRNY-KLSILVMCFILPTVIPWYFWGESFSVAFYVPCLLRYALVLNATWLVNSAAHMFGNRPYDQTINPRENPFVAIGAIGEGFHNYHHTFPYDYSTSEFGI-KFNLTTGFIDLMCLLGLASHCKSVSKETIMARKMRTGDGSHR--------------------------------------------
>A0A059TBF7	368	0.432	7.841E-110	13	357	358	16	339	348
-------------PVASLPPRKYEIIYLNLFLHIAGHISAVYGLYLCFTAAQWKTIFFAYLWLLMGELGVVCGAHRLWSHRSFKVKPPLEIMLMLFNCIGFQNTATDWVRNHRLHHKHSDTDADPHNSNRGMLFSHIGWLCVRKHPDVKERGKTTDMSDIYSNPVLRFQKKHKVPLFG-AMCFGLPTLIP-TLWGEDIVTAWHV-NLLRFVLNLNSILLVNSIAHKYGTRPYDRTICPRQNTTCNMMTLGEGFHNYHHTFPWDYRSAELGKNYLNFTKWFIDFFALIGWAYDLKTVPDDMIQRRMKRTGDGSNS--------------------WGWGDKDMTKEERDSATIIypEKKDD
>UPI001F13F5F2	368	0.446	7.841E-110	15	338	358	32	335	358
---------------KKATPRKYEYVWFNIFWFLFLHIGSVYGIYLGLTSAKWQTNVFAFAVHLMCATGIGAGSHRLWTHRSFKARTPLRILLMIWQTMGFQDSIFEWARDHRTHHKYADTDADPHNAERGLFYSHMGWLCVKKLPEVVEGGRRLDLSDLYADPVVMFQRKHYLK-MMPILCFVLPTVIPVYFWNETWLNAFFIPTILRYTCGINVVWSVNSFAHKFGYRPYDKSLNPRENLAVWMICV-EGFHNYHHTFPWDYRATEHPILNmLTPTIMFIEFMAKIGQAYDLKAVTPEIIKQRAQRTGDGT----------------HH---LWGWDD-------------------
>UPI00118380F0	368	0.455	7.841E-110	15	338	358	32	335	358
---------------KKATPKKHELVWFNIFWFLFLHVSSVYGLYLVFTSAKWQTNVFAFAVHLMCAIGIGAGSHRLWTHRCFKAKTPLRVLLMLWQTMGFQDCIFEWARDHRTHHKYADTDADPHNAERGLFFSHMGWLCCKKSPEVLEGGRRIDLSDLYDDPVVMFQKKHYMK-MMPILCFVLPTVIPVYFWNETWLNAFLIPTILRYTCGINVVWSVNSFAHTFGYRPYDKSLNPRENIGVWLICV-EGFHNYHHTFPWDYRATEHPLYNmLTPTIMFIDAMAMIGQAYDLKTVSPEIIKQRTHRTGDGT----------------HH---LWGWDD-------------------
>UPI0007A7150B	368	0.491	7.841E-110	15	313	358	59	356	359
---------------QDEKGPRPQVvyVWRNIILMFLLHLGALYGIVLVPT-CKVYTWLFAFLYYLISALGITAGAHRLWSHRSYKARLPLRLFLIIANTMAFQNDAYEWARDHRVHHKFSETDADPHNARRGFFFSHVGWLLVRKHPAVKEKGSLLDLSDLKAEKLLMFQRRYYKP-AVLLMCFILPTFVPWYFWGETFKHSLYVATFLRYAIVLNATWLVNSVAHLYGYRPYDKNINPRENILVSLGAVGEGFHNYHHSFPYDYSTSEYRW-HINLTTFFIDCMAALGLAYDRKKVSKAAVLAKIKRTGDGSYK--------------------------------------------
>UPI00103F6D82	368	0.455	7.841E-110	15	338	358	32	335	359
---------------KKAAPKKYEYVWGNIAWFLFLHITSLYGLYLVFTSAKWQTNVFAFAVHLMCAIGIGAGSHRLWTHRCFKARTPLRILLMIWQTMGFQDCIFEWARDHRTHHKYADTDADPHNAERGLFFSHMGWLCCKKSPEVIEGGKRIDVSDLYADPVVMFQKKHYMK-MMPILCFVLPTIIPVYFWGETWLNSFCVPTILRYTCGINVVWSINSFAHTFGYRPYDKSLNPRDNIGTWMICV-EGFHNYHHTFPWDYRATEYPLYNmLTPTIVFIDLMAKIGQAYDLKSVSPDIIKQRAHRTGDGTHY-------------------LWGWDD-------------------
>G3VF96	368	0.478	7.841E-110	15	313	358	63	360	363
---------------REKDGPKPKfiYVWRNIILMGLLHLGAVYGIFLLP-SSHVYTLLWAFGYYLVSALGITAGAHRLWSHRTYKARLPLRIILMIANTMAFQNDIFEWSRDHRVHHKFSETDADPHNARRGFFFSHVGWLLVRKHPDVIEKGRLLDLSDLKSEKLVMFQRRYYKP-GILLMCFIFPTFVPCYFWGESFTHSLFVATLLRYAVVLNATWLVNSAAHMYGTRPYDKNINPRENILVALGAVGEGFHNYHHTFPYDYSASEYRW-HINFTTFFIDCMCLLGLAYDRKKVSKAAIEARCARTGEGSWK--------------------------------------------
>W5PZ56	368	0.486	7.841E-110	12	313	358	66	363	366
------------QDKEGPKP-KLEYVWRNIILMGLLHLGALYGITLIPT-CKIYTFLWVLFYYVISALGITAGVHRLWSHRTYKARLPLRVFLIIANTMAFQNDVFEWSRDHRAHHKFSETDADPHNSRRGFFFSHVGWLLVRKHPAVREKGATLDLSDLRAEKLVMFQRRYYKP-GVLLLCFILPTLVPWYLWGETFQNSLFFATFLRYAVVLNATWLVNSAAHMYGYRPYDKTINPRENILVSLGAVGEGFHNYHHTFPYDYSASEYRW-HINFTTFFIDCMAAIGLAYDRKKVSKAAVLARMKRTGEESYK--------------------------------------------
>UPI001E1B0DA6	368	0.490	7.841E-110	12	315	358	70	369	370
------------QDEEGP-PPKLEYVWKNIILMALLHVGALYGITLVP-SCKYHTWIWTFFLLFFCGLGITAGAHRLWSHRTYKARLPLRVFLIIANTMAFQNDVYEWTRDHRTHHKFSDTHADPHNSHRGFFFSHVGWLLVRKHPAVKEKGSLVNMSDLKAEKLVMFQRRYYIP-AVLVTSFILPTVVPCYCWGETFLHSLFIATILRYAMALNITWLVNSAAHLYGYRPYDKNISSRENILVSMGAMGEGFHNYHHAFPYDYSTSEYRW-HINVTTFFIDCMAAIGLAYDRKKVSAASVLARTKRTGDGSYKSD------------------------------------------
>A0A7J6CGN8	368	0.468	7.841E-110	15	313	358	74	371	374
---------------KEKEGPKPPtvIVWRNVILMSFLHIGALYGLFLAP-SASALTWIWFCACFLFSALGITAGVHRLWSHRSYKASLPLRIFLALGNSMAFQNDIYEWSRDHRVHHKYSETDADPHNAVRGFFFSHIGWLLVRKHPDVIEKGRKLDLSDLKADNVVMFQRRHY-KLSVLLMCFFVPTFVPWYMWGESLWVAYFVPSLLRYATVLNATWLVNSAAHMWGNRPYDGNINPRENRFVTFSAIGEGFHNYHHTFPFDYATSEFG-CKFNLTTCFIDSMCFLGLAREPKRVSKEAVLARAQRTGDGSHR--------------------------------------------
>A0A667WQT4	368	0.517	1.073E-109	24	311	358	16	300	302
------------------------IVWRNVVFMALLHLGAVYSLVLVPG-AQPLTWIWSYACFIITALGVTAGAHRLWSHRSYKAKLPLRVFLAAANSMAFQNDIFEWARDHRVHHKYSETDADPHNAMRGFFFSHVGWLFVRKHRDVIEKGKKLDVSDLLADPVVRLQRRYYKT-SVLVMCFLIPTLVPWYFWGESLWNAYFLASILRYTISLNLTWLVNSAAHMYGNRPYDKNISPRENRFVTFGAIGEGFHNFHHTFPFDYSTSEFG-LRLNPTTCFIDLMCWFGLASNRKKASVEMIQARKQRTGDGS----------------------------------------------
>UPI0015B1C1CC	368	0.513	1.073E-109	10	311	358	14	312	326
----------ETEPEQKPLEPV-QIVWRNVFLFIGLHIAALYGMYLVILNATLTSWFYGVFLCFVNGLGVTAGAHRLWTHRAYKAKLPLRIFLAFCNCMALQNDLYEWARDHRVHHKFAETNADPHNVNRGFFFAHMGWLMAKKQKDVIEKGKTVDVSDVWADPVVRFQHRFYVP-LAAICCFVIPPAIPYYCWGEEFYTCLFGAGFFRYVVCLHFTWFVNSAAHLWGNKPYDQYISATELKWVSALAIGEGFHNYHHTFPWDYSTSELG-YKYNFTTLFIDFMSYIGQAYDLKTANPENVHQRKLRTGDGS----------------------------------------------
>UPI001E27EA81	368	0.477	1.073E-109	13	320	358	23	326	327
-------------PQAAPRKY--QIVYRNIITFGYGHLAALYGLYLGLTQAMWKTLFFNYILFVLAAVGVTAGAHRLWTHRAYKAKMPLQIILMFMNSLAFQNTAIDWIRDHRMHHRYSDTDADPHNATRGFFYSHVGWLLVKKHEEVKKRGKFIDMSDIYANPVLMFQKKYAIPFIG-SVCFLLPTLVPVYYWGESLNIAWHI-CLFRYIFNLNTTFLVNSAAHLWGYKPYEKGIKPVQNKIVTFMVFGEGFHNYHHVYPWDYRTAELGNNRMNFTTLFIDLFAKIGWAYDLKSVPEGMIEARARRTGDGSDLWGKIRAV-------------------------------------
>A0A2L2XZJ1	368	0.495	1.073E-109	11	312	358	17	317	333
-----------NETEQKTEPkFKTEIVYTNVLLFIYLHLSFVYGVYLGLTTADSKTGIFSYIYGNIAGLGITAGAHRLWSHRSYKAKLPLRIFLVILNSIAAQNDVYEWCRDHRVHHKFTETDADPHNIKRGFFFAHMGWLMCRKHPAVKAKGKAVFLDDILADPVVRFQRKFYIP-LVLLFSFYLPTMIPVWLWNETIWNSFFVSSMARYCFSLNVTWLVNSAAHMFGDRPYDKFIWASENPIVAFFAHGEGWHNYHHVFPWDYSTSELG-YSLNLTKIFIDFMALIGQAYDLKTAHPQLVKNRKLKTGDGTR---------------------------------------------
>UPI001B3AD5B3	368	0.501	1.073E-109	24	310	358	45	328	334
------------------------VVWRNVILMSLLHIGALYGLILIP-SASVLTLALAVLYYVYSGLGVTVGAHRLWSHRSYKASFPLRVFLAIGQSMAFQNDIYEWTRDHRVHHKHSETNADPHNAKRGFFFSHVGWLLVRKHPSVIEKGRKLDMSDLKADKVVMFQRKYY-KLSVLLFCFVMPTLVPWYFWGESLLVAYFVPGILRYVLMLHGTWLVNSAAHMWGNRPYDKTINPAENTLVAIGSIGEGFHNYHHTFPFDYAASELGW-RLNLSTVFIDLMCFLGLAKDRKRVSKEMILARIRRTGGG-----------------------------------------------
>UPI001590E239	368	0.451	1.073E-109	13	311	358	37	334	336
-------------PGRSPGKvgHKQEIVWRNVILMALLHVGAAYSL-VLIPRAHLFTLMWAYLCFFVTALGVTAGAHRLWSHRSYKAKLPLRIFLAVANSMAFQNDIFEWARDHRVHHKYSETDADPHNAKRGFFFAHVGWLFVRKHRDVIEKGRKLDFSDLLDDPVVMFQRKHY-KVSVVLMCFVVPTIVPWYFWGESLWNSYFLASILRYTISLNVSWLVNSAAHMYGNRPYNKNINPRQNSFVTIGAIGEGFHNYHHTFPFDYSASELG-LNFNPTTWFIDFMFWLGLVTDRKQAPREMIQACKERAGDGS----------------------------------------------
>UPI001D099472	368	0.473	1.073E-109	15	353	358	17	338	340
---------------EPDRQYKRKYRWDYIIFFIIFHIQAIYGIYLMITSAKLLTTAFAFVLYLVALFSATAGSHRLWSHRAYKAKWQLKLLLVIFQTIAFQETLYRWILYHRLHHKYTDTNADPHNSKRGFFFSQIGWLMIEAHPDQIEKRKTIDMSDIKSDPFVRFQIRYYYRMLFLFFAF-LPTVIPWYFWNETLTNSWFVAVPLRYLFSLHITFFVNSWAHFWGNQPYDIGTTGRETLFLSIITLGEGWHNYHHTFPWDYRASEFGGGRINVTTFVLKnIFGKIGWAYDFKTVSDDMIQKRIERTGDGS-----------------YSPSIWGWGDRDQTEENKSFATIEN----
>A0A2G8KCV5	368	0.448	1.073E-109	2	311	358	27	333	343
--ASTVEEKKTAQN-EPKKEYKMEIVWTNLIIHTVLHATALYGLTVEIWRSQWYTLLFAFVLGWFSNLGITAGAHRLWSHKAYSAKLPLRIFLAIIASLSCQNSIYIWCRDHRVHHKFTETDGDPHNAKRGFFFSHVGWLIVKKHPEVIEKGAKLDYSDMLNDPVVKFQHKFYYP-LILMISFVLPTVVPYFLWNESLWNAYFVAAVMRLVLTLNIGWCVNSVAHMWGNHPYDETIEPAENIAVSFFALGEGWHNYHHAFPFDYRASEL-PWKLNPTTQFIDLMHLIGQAYGLKYMSKEAIRSRATKYGDGS----------------------------------------------
>A0A3P9AUF9	368	0.481	1.073E-109	13	311	358	54	348	350
-------------EKEGPKPPRI-IVWKNVILMTLLHIGALYGVFVVP-SASRLTLLWSVLCFLISALGVTAGAHRLWSHRSYKATLPLRIFLSVANSMAFQNDIFEWARDHRVHHKYSETDADPHNAVRGFFFSHIGWLLVRKHPDVIEKGRKLELTDLLTDKVVMFQRKYY-KLSVLVMCFIIPTIVPWYLWGESLWVAYFVPTLLRYTLVLNATWLVNSAAHMWGNRPYDKNINPRENKFVTFSAIGEGFHNYHHTFPYDYATSEFG-CKLNLTTCFIDFMCFLGLAKDCKKVSRELVLARIQRTGDRS----------------------------------------------
>A0A1S3A709	368	0.508	1.073E-109	17	309	358	64	352	359
-----------------PQP-KVQFVWRNIILMSLLHLGAVYGIFLIP-SCQFYTLLWVLFYYVVSALGITAGAHRLWSHRSYKARLPLRFFLILANTMAFQNDVFEWARDHRVHHKFSETHADPHNSRRGFFFSHVGWLLVRKHPAVKEKGGLLDLSDLKADKLVMFQRRYYKT-GILLMCFILPTLVPYYFWGETFMNSLYVATLFRYAIVLNATWLVNSAAHLYGYRPYDKNINPRENILVSLGAVGEGFHNYHHTFPYDYSASEYRW-HINFTTFFIDCMAALGLAYDRKKVSKATVLARIKRTGD------------------------------------------------
>UPI0003346395	368	0.489	1.073E-109	17	310	358	64	353	359
-----------------PKP-KLEYVWRNIILMGLLHLGALIGI-TMIPSCKLYTCLWAFLYYLISALGITAGAHRLWSHRTYKARLPLRLFLIVANTMAFQNDVFEWARDHRVHHKFSETDADPHNSRRGFFFSHVGWLLVRKHPAVKEKGGLLDLSDLKAEKLVMFQRRYYKS-AVLLMCFILPTLVPCYFWNETFLNSLYVATFLRYAVVLNATWLVNSAAHMYGYRPYDKNINPRENILVSLGAVGEGFHNYHHTFPYDYSASEYRW-HINFTTFFIDCMAAIGLAYDRKKVSKAAVLARIKRTGDG-----------------------------------------------
>A0A340YDA7	368	0.483	1.073E-109	12	313	358	59	356	359
------------QDKEGP-NPKLEYVWRNIILMSLLHLGALYGITWIPT-CKMYTLLWAFFYYLISALGVTAGAHRLWSHRSYKARLPLRLFLIIANTMAFQNDVYEWARDHRAHHKFSETHADPHNSRRGFFFSHVGWLLVRKHPEVKEKGGLLNLSDLKAEKLLVFQRRYYKP-AVLLMCFILPTLVPWYCWGETFPHSLFVATFLRYAVVLNATWLVNSAAHLYGYRPYDKTINPRENLLVSLGAVGEGFHNYHHSFPYDYSASEYRW-HINFTTFFIDCMAAIGLAYDRKKVSKAAVLARIKRTGDESYK--------------------------------------------
>UPI00148D31EB	368	0.481	1.073E-109	13	313	358	84	380	383
-------------EKEGPKPPR-SIVWRNVLLMTVLHLAAAYGL-LLIPSASPLTLLWSVLCFVISALGVTAGAHRLWSHRSYKATVPLKIFLSLANSMAFQNDIYEWARDHRVHHKYSETDADPHNAVRGFFFSHIGWLMLRKHPDVIEKGRKLELSDLQADKVVMFQRNYY-KLSVVLMCFFIPMFVPWYLWGESLWVAYFVPALLRYTLVLNATWLVNSAAHMWGNRPYDKNINPRENKFVTFSAIGEGYHNYHHTFPYDYATSEFG-CKLNLTTCFIDLMCFFGLANNRKRVSSELVLARMQRTGDGIHR--------------------------------------------
>UPI0018A01C01	368	0.458	1.073E-109	13	313	358	90	386	389
-------------EKEGPKPPSI-IVWKNVFMMTLLHIGALYSVFLIP-SASPLTLLWSVLCFLISALGVTAGAHRLWSHRSYKASLPLKIFLGFANSMAFQNDIFEWARDHRVHHKYSETDADPHNAVRGFFFAHIGWLMLRKHPDVLEKGRKLELKDLMADKVVMFQRKYYKP-SVLLMCFFVPMFVPWYLWGESLWVAYFVPALLRYTLVLNATWLVNSAAHMWGNRPYDKNINPRENKFVTFSAIGEGFHNYHHTFPFDYATSEFG-CKLNITTCFIDVMCYFGLATDRKRVSHELVQARLQRTGDGSHR--------------------------------------------
>A0A482VK63	368	0.577	1.073E-109	15	293	358	11	287	476
---------------EKPK-YVWKLVWGNILLLLILHIFAIHGLYFAIITVKWETVLWGYFLGFITGQGITAGAHRLWAHRSYKAKLPLKLILCFFQTLALQTPIYDWVRDHRVHHKYVDTDADPHNATRGFFFSHMGWLLIKKHNDVVTKGKNVDLSDLRADSVVMFQKK-YHKIAAPFLCLLLPALVPWYFFEEKFYVSWCTACVLRYVLSLHATWAVNSAAHMWGNKPYDKDIKPTENLAVAVFAFGEGWHNYHHVFPWDYKTGELGGYRTNITTAFIDLMAKLGWAYERK----------------------------------------------------------------
>UPI0014254BC6	368	0.479	1.469E-109	18	311	358	26	316	317
------------------KRHHSDIVWRNVLIMGFIHLSAVYSFLFVTWKCHWLTLVWAVILYLLNGLGITAGAHRLWAHRSYKAKLPLRIFLAACNCIAFQNSIFEWARDHRVHHKYSETDADPHNAKRGFFFSHVGWLLVRKHPDVTNKGSRLKMDDLLADPVVRIQKKYYFI-LMPLMCFVLPTIIP-TLWNESLWNAYFVAAVLRYCIALNCTWMVNSFAHFWGNRPYDKHINPAQNSFVAGLSLGEGWHNYHHTFPNDYRTGEFGW-KLNPTTMLIDCMYVLGQAYDCNEIKHEVIDARRRRTGDRS----------------------------------------------
>UPI00112B0E8B	368	0.489	1.469E-109	20	311	358	30	318	320
--------------------YRQEIVWRNVILMTLLHLGAVYAL-LLIPKAQLLTLLWAYLCFLVTALGVTAGAHRLWSHRSYKAKLPLRIFLAAANSMAFQNDIFEWARDHRVHHKYSETDADPHNARRGFFFSHIGWLFVRKHRDVIEKGSKLDFYDLMEDPVVRFQRKYYKT-SVVIMCFMIPTLVPWYFWGESLWNSYFLASILRYAISLNVSWLVNSVAHLYGNRPYDKYINPRENTFVTLGAIGEGFHNFHHTFPFDYSASEFG-LKFNPTTCFIDFMCLLGLASDCRRASRQTILARKERTGDGS----------------------------------------------
>UPI0007B851A7	368	0.471	1.469E-109	17	313	358	31	323	326
-----------------PKPPSV-IVWRNVFLMSFLHVGALYGLFL-FPSASVLTWIWFFACLLFSALGITAGAHRLWSHRSYKASLPLRIFLAFANSMAFQNDIYEWSRDHRVHHKYSETDADPHNAVRGFFFSHIGWLLVRKHPDVIEKGRKLELSDLKADKVVMFQRRFYKS-SVLLMCFSVPTLVPWLVWGESLWVAYFVPALLRYALVLNATWLVNSAAHMWGNRPYDGSINPRENRFVAFSAIGEGFHNYHHTFPFDYATSEFG-CKLNLTTCFIDFMCFLGLAREPKLVSREAVLARAQRTGDGSHR--------------------------------------------
>A0A3Q2Q0S4	368	0.460	1.469E-109	1	313	358	21	329	332
-STADDVFDDSYREKEGKKPPRV-LVWRNIILMCLLHGGALYGL-VLLPSASWLTLGWTGVCYLMSALGVTAGAHRLWSHRSYKASFPLRVFLALGNSMAFQNDIYEWARDHRVHHKYSETDADPHNAKRGFFFSHIGWLLVRKHPDVIEKGQKLEMGDLRADSVVMFQRRYY-KQSVVLLCFLVPMLVPWYFWGESLVVGYFVPGLLRYTVVLNATWLVNSAAHMWGNRPYDKTINPRENQFVALSAIGEGFHNYHHTFPFDYSTSEFG-CKINLTTAFINLMWFLGQAKDCKSVSRDTIAARIQRTGDGSYK--------------------------------------------
>A0A672GYG3	368	0.483	1.469E-109	13	313	358	33	331	334
-------------YREKEGKKPPRIfVWRNIILMSLLHVGALYGL-LFLPSASCLTLAWTAVCYLFSALGVTAGAHRLWSHRSYKASFPLRVFLALANSMAFQNDIFEWARDHRVHHKYSETDADPHNAKRGFFFAHIGWLLVRKHPDVIEKGRKLELSDLRADEVVMFQRRHY-KLSVVILCFLVPMLVPWYFWGESLAVGYFIPGLLRYTIVLNATWLVNSAAHIWGNRPYDESINPRENALVAFSAAGEGFHNYHHTFPFDYATSEFG-CKLNLTTAFIDLMCFLGLAKDPKRVSKEMISARVKRTGDGSYK--------------------------------------------
>UPI00187CC179	368	0.458	1.469E-109	15	313	358	35	332	335
---------------KEKEGPKPGtiIVWKNVILMTALHIGALYAISLIP-SASPLTLLWSVLCFLISALGVTAGAHRLWSHRSYKASLPLRIFLGVANSMAFQNDIFEWARDHRVHHKYSETDADPHNAVRGFFFAHIGWLLVRKHPDVIEKGRKLELTDLLSDKVVMFQRKYYKP-SVLLMCFFVPTSVPWYLWGESLWVAYFIPALLRYTLVLNASWLVNSAAHMWGNRPYDKNINPRENKFVTFSAIGEGFHNYHHSFPYDYATSEFG-CKMNLTTCFIDLMCYLGLAKDRKRVSHEMVLARIQRTGDGSHR--------------------------------------------
>A0A3Q3N581	368	0.488	1.469E-109	17	313	358	42	334	337
-----------------PKPPMI-LVWRNIILMSLLHMGALYGLTLIPYASSL-TLAWSAVCYLISGLGVTAGVHRLWSHRSYKASFPLRVFLALANSMAFQNDIYEWSRDHRVHHKYTETDADPHNAMRGFFFSHIGWLLVRKHPDVIAKGQKLDLSDLKADKVVMFQRRHY-KLSVVLLCFVVPTVVPFFFWGESLAVAYFVPGLLRYTLVLNASWLVNSAAHMWGNRPYDKSINPRENSLVAFGAIGEGFHNYHHTFPFDYSTSEFG-CKLNLTTAFINLMCFLGWAKDCRRVSKEMIMARIQRTGDGSHK--------------------------------------------
>UPI001E27C61B	368	0.475	1.469E-109	13	321	358	31	335	338
-------------PQAEPRKYD--IVYKNLVTFGYGHFCMFYAIYLGFTTALWPTIFFNYVIYILAAVGVTAGTHRLWTHRAYKAKMPLQIILMLMNTLAFQNTAMDWVRDHRMHHRYTDTDADPHNAVRGFFYSHMGWLLVRKHREVKTRGKYIDMSDIHANPVLRFQKKYAIPFIG-TFTFLLPTLIPWYFWNEDLYTAWYIAV-GRYVLNLHGTFLVNSAAHMWGNKPYDKYIKPTQNLPVSFITFGEGFHNYHHVYPWDYRTAELGNNNLNMTTLFIDFFAWIGWAYDLKTVPDEVIRSRAARTGDGSDLWGHINEKL------------------------------------
>A0A7R9BRN4	368	0.498	1.469E-109	15	313	358	38	335	363
---------------RKDPRYQVEIVWRNVLIFFVLHVLAVVGAYMAVARAMGLTLLFTLVLLFWGGFGVTAGAHRLWAHRTYKARLPLRLFLTFCQTLALQNSLYEWCRDHRLHHKFSETDADPHNARRGFFFAHMGWLMCKKHPEVKEKGKVLDMKDLLEDPCVYYQRKFYIPLILLIWG-VFPTAVPVYFWGEDVAVAMLFSVFFRYVFSLHCTWLVNSAAHLYGNKPFDKFINAAENVRVAYAALGEGWHNYHHVFPWDYKTSELGDYSVNLTKMFIDSMAFIGQAYDLKTVSREVILARAARTGDGTHP--------------------------------------------
>A0A6J1TP57	368	0.486	1.469E-109	10	312	358	51	354	389
----------MPIRGEKygKRFFKTDIVWFNAIGFFLLHALALYGSYLfLLFRINWQTWLFSVFLGMCSSQGILAGAHRYYAHRSYKANLPLRMLIVLFHTVATQNCMWVWVRDHRQHHKFSDTDADPHNASRGFFFSHVGWLMMKKHPDVIEKGKTIDMSDLDSDPLIMFQKKYYFPLF-FIFSLAIPTFVPAYFWGETVLNAFMVPFLLRTVVVLNFTWMVNSWAHAFGNKPYDRNIRPVETMVVSIVAFGEGWHNYHHTFPWDYKASEFG-VRYNPTTAFINFLAKIGWAYDLKQASPSLVRARALRSGDGTH---------------------------------------------
>A0A0L7L9K4	368	0.467	1.469E-109	6	345	358	85	382	402
------VTNRVPPTAEKRV---WDIVWRNVLLMGFAHLGGVY----------------AVFLYLCSGLGITAGAHRLWAHKSYKARVPLRLLLTLFNTIAFQDAVIDWARDHRMHHKYSETDADPHNATRGFFFSHVGWLLVRKHPQIKAKGHTIDLSDLKSDPILRFQKKYYLT-LMPLCCFAMPTLIP-TLWGETAWNAFYVCAVFRFVYVLNVTWLVNSAAHLWGAKPYDKNINPVEIKTVSLVVLGEGFHNYHHTFPWDYKTAELGNYSLNFSKIFIDFMAAIGWAYDLKTVSHEVIEKRVKRTGDGSHP-------------------VWGPND-DI-IED------------
>A0A8C1II43	367	0.458	2.012E-109	0	313	358	3	315	318
MAETTITEDvYDDAYEEKPGPkPPVQIVWRNVILMSLLHLGALYGLTILPSVSTL-TLLWTGVCFMVSALGITAGAHRLWSHRSYKASMPLRIFLATANSMAFQNDIYEWARDHRVHHKFSETDADPHNAHRGFFFSHIGWLLVRKHPEVIEKGRKLELADLKADGVVMFQRRHYKLSVA-VMCFLIPTFVPWFFWEESLLTSYLVPCLLRYTVVLNATWLVNSAAHMWGMRPYDHNINPRENKFVAFSAIGEGFHNYHHTFPHDYATSEFGS-RLNVTKAFIDLMCFFGLAKDCRRVTRETIMARVKRTGDGSHK--------------------------------------------
>A0A3L8DY09	367	0.463	2.012E-109	0	305	358	3	313	320
MSVGTsVTELEESLNSDKESNklhqanYEWKIVWRNVIIFSYIHLASIYAAYLCLFRLKFISFLWFYCVGACAGLGVTAGAHRLWCHRCYKAKWPMRLMLMIFHTIAFQDAIFQWVRDHRVHHKFTDTDADPYNARQGFFFSHIGWLLVRKHPSVKIRGATVDCSDLEQDPFVVFQKKWY-MYLMPFCCFIIPTLVPYWFWGESLWYSWH-AAVFRYCVNLNITWSVNSAAHMWGVKPYNKSLSSTNNSSVSFFTLGEGWHNYHHVFPWDYKAAELGNYRLNLTTAFIDLFAYFGLAYDLKTVPVDMIKKRVL----------------------------------------------------
>A0A099ZK45	367	0.482	2.012E-109	1	313	358	11	319	322
-SSVDDTFDDTYHEKEGPKPP-LQYVWRNIILMSLLHLGGIFGLILVP-YAKIQTLAWAVVVFVVNALGITAGAHRLWSHRTYKATLPLRIFLTIANSVAFQNDIYEWVRDHRVHHKFSETDADPHNAKRGFFFSHVGWLLVRKHPDVIEKGQKIDLSDVRADKVVMFQRRYYKP-SVVLLCFMMPAVVPWYFWDESITISFFIPSILRYVIGLNAAWLVNSAAHMFGNRPYDKNINPRENSLVSLGALGEGFHNYHHTFPYDYSASEFGW-HFNLTTVFIDLMCFLGLASDRKRVSKEVILARKMRTGEGRQK--------------------------------------------
>A0A8C5HUT6	367	0.465	2.012E-109	15	313	358	22	319	322
---------------KEKEGLKPPrvIVWKNVILMILLHVGAVYGIFLIPSASSL-TLLWSVFCFLVSALGITAGAHRLWSHRSYKASLPLRIFLCVANSMAFQNDIFEWARDHRVHHKYSETDADPHNAVRGFFFAHIGWLLVRKHPDVIEKGRNLELKDLLADKVVMFQRKYYKP-SVLLMCFFIPMFVPWYLWGESLWVAYFLPALLRYTLVLNATWLVNSAAHMWGNRPYDKSINPRENKFVTFSAIGEGYHNYHHTFPYDYATSEFG-CKLNITTCFIDFMCFLGLAKDPKKVSRELILARIQRTGDSNHR--------------------------------------------
>A0A7M3UE39	367	0.465	2.012E-109	15	313	358	26	323	326
---------------KEKEGPKPPiiIVWRNVILMSLLHVGAVYGLFL-FPSARALTWVWFLACFLFSGLGITAGVHRLWSHRSYKASLPLRIFLALANSMAFQNDIYEWSRDHRVHHKFSETDADPHNAGRGFFFSHVGWLLVRKHPDVIEKGRKLDLDDLKADQVVMFQRRHY-KLSVVVMCFLVPTVVPWYMWGESLWVAYFVPGLLRYATVLNSTWLVNSAAHMWGNRPYDGSINPRENRFVTFSAIGEGFHNYHHTFPFDYATSEFG-CKLNLTTCFIDLMCFLGLATEPKSVSKEAVLARAQRTGDGSHR--------------------------------------------
>A0A8C5F7M0	367	0.467	2.012E-109	8	313	358	30	331	334
--------DDTYREKEGPKPPR-RLVWRNIILMLLLHSGALYGL-MLIPSASVLTLAWTVVCFIISALGVTAGAHRLWSHRTYKASFPLRVFLALANSMAFQNDIYEWARDHRTHHKYSETDADPHNALRGFFFSHIGWLLVRKHPDVLEKGRKLELSDLRADAVVMFQRRHY-KLAVLLLCFLMPMLVPWYLWGESLTVGYFVPGLMRYALVLNATWLVNSAAHMWGNRPYDQGINPRENRFVAFSAVGEGFHNYHHTFPFDYATSEFGN-RLNLTTVFIDLMCSLGLASDCKKVSQETIRARRQRTGDASNK--------------------------------------------
>UPI001E1C86F8	367	0.483	2.012E-109	8	311	358	31	330	337
--------DETYKEKEGPKPPMI-IVWKNITLMTLLHIAAVYGISLVP-SAHVLTWAWSVFCFLISALGVTAGAHRLWSHRSYKASLPLRIFLATANSMAFQNDIFEWARDHRVHHKFSETDADPHNAIRGFFFSHIGWLLVRKHPDVIEKGKKLELSDLKADKVVMFQRKYY-KMSVLLMCFAVPMFVPWCLWGESLWLGYFVPGLLRYTLVLNATWLVNSAAHMWGNRPYDANINPRENKFVTLSAIGEGFHNYHHTFPYDYATSEFG-CKLNLTTCFIDLMCFLGLAKDCKRVSPEIVLARAQRTGDGS----------------------------------------------
>UPI0005CE2C10	367	0.529	2.012E-109	19	311	358	40	331	340
-------------------NYEPRIMWPDLFAQIFLHTGCLYGLYLALMHAKIYTNLWASMTIFATGFGITAGAHRLWSHKAYKAKWPLRLLLIVLFTVTGQRHVYSWALDHRVHHKYSETNADPHNAKRGFFFSHVGWLFTTPHPDVVMKRLSTDMSDLEADPIVMWQKRLYIPLFA-LFAIGLPVIVPWYYWSESFWVSFWVNFNFRFCVTLNMAFSVNSVAHMWGQRPYDKTISPVDNMTVSIAAFGEGWHNYHHVFPWDYKTGEFGNYSFNITTGFIDVFAYLGWAYDRKSVSPEMIKCRANRCGDGT----------------------------------------------
>UPI00061508C7	367	0.486	2.012E-109	16	302	358	57	343	347
----------------DKQKYVRRIVWRNVIIFIYLHLAAVYGLYLVFTSAKFATTLFTLALYVVNAFGITAGAHRLWAHKSYKAKWPLQLFLMINNTMAFQDAAIDWARDHRLHHKYSETNADPHNAKRGFFFAHVGWLLCRKHPDISEKGKGIDLSDLKNNRILAFQKKYY-KYLMPLLCFVVPTVIPVVGWNETWSNAYFIPAVLRFVVGWNTAWLVNSAAHLYGFKPYDKYINPAENKGVSIVTLGEGWHNYHHVFPWDYKAAEFGNYRYSPTTAFIDLCAKLGLAYDLKFVPDDvMVLK-------------------------------------------------------
>A0A1I8Q1F3	367	0.429	2.012E-109	18	351	358	40	354	356
------------------KERKVELVWRNIIIISYVTLGSLYGVYLLLTnSVKLKTFVYALLLSYASGFAITVGVHRLWTHRSYKAKWPVKIGLLIFSTIAYQNSVYIWARDHRVHHKYSETDADPHNSMRGFFFSHVGWLLCKKHPEVKAKGKCIDMSDLKSDPLVMFQHRYYFV-LMPLLSFVIPTLIPMYLWDETFSNSWHVGALLRWFYSVNWVWCINSVCHLYGNKPYDKRLNPGENNQISWLTFGESYHNYHHVFPWDYKTGELGGSMNNLGALFIETCAKFGLTYDLKSVSRDIIKQRIMRTGDGSHP-------------------VWGWGDKDQKLEEIKNAVI------
>A0A8J2W011	367	0.426	2.012E-109	15	348	358	32	344	357
---------------KKARPRKYEYVWFNIMWFLFLHIASAYGIYLVFTSAKWQTNVFAFLVHLCCAIGIGAGSHRLWTHRSFKAKTPLRILLMIWQTMGFQDCIFEWARDHRTHHKYADTDADPHNAERGLFYSHMGWLCVKKSPEVLEGGRRIELKDLYDDPVVMFQKRHYLK-MMPILCFVFPTIIPVYFWNETWLNAFLIPTILRYTCGINIVWSVNSFAHVFGYRPYDKSLNPRENIAVWMFCV-EGFHNYHHTFPWDYRATEHPILNmLTPTIMFIDLMAKLGQAYDLKTVTPEIIKQRAQRTGDGT----------------HH---LWGWDDPEF-TEKMKL---------
>A0A7I0Z8U5	367	0.426	2.012E-109	15	348	358	32	344	357
---------------KKARPRKYEYVWFNIMWFLFLHVASAYGIYLVFTSAKWQTNVFAFLVHLCCAIGIGAGSHRLWTHRSFKAKTPLRILLMIWQTMGFQDCIFEWARDHRTHHKYADTDADPHNAERGLFYSHMGWLCVKKSPEVLEGGRRIELKDLYDDPVVMFQKRHYLK-MMPILCFVFPTIIPVYFWNETWLNAFLIPTILRYTCGINIVWSVNSFAHVFGYRPYDKSLNPRENIAVWMFCV-EGFHNYHHTFPWDYRATEHPILNmLTPTIMFIDLMAKLGQAYDLKTVTPEIIKQRAQRTGDGT----------------HH---LWGWDDPEF-TEKMKL---------
>A0A4X2LHD7	367	0.498	2.012E-109	15	313	358	62	359	362
---------------REKEGPKPKfiYVWRNIILMSMLHLGALYGIFLVP-SCHIYTLMFTFGYYMISALGITAGAHRLWSHRTYKARLPLRVFLTIANTMAFQNDIFEWARDHRVHHKFSETDADPHNAQRGFFFSHVGWLLVRKHPDVIEKGRLLDLSDLKAEKLVMFQRKYYKP-AILLMCFILPTFIPWYFWGENFAHSLYVSTLLRYAIVLNATWLVNSAAHMYGSRPYDKNINPRENILVALGAVGEGFHNYHHTFPYDYSASEYRW-HINFTTFFIDCMCLLGLAYDRKKVSKATILARCSRTGEGSSK--------------------------------------------
>UPI0008F9A8B2	367	0.446	2.012E-109	17	355	358	99	432	435
-----------------PVKNEVKLSWDEVfltrqrrIFFIFNHCVSLLGIYYCLTgQVKIATVIWAALLGSLSLIAVTAGAHRLWSHRAYKARWPLRLTMAVFQTVAVQYSVLNWVRDHRVHHKFVDTDADPHNSRRGFFFSHIGWVLVLPHPAVQEKKSRIDTRDVESDWVVSAQYKYYLP-LSVLLGYIVPTLVPWYFWSEGLWTSHIVAAQLRHVLTSHGTFLINSAAHMWGTRPYDKNINPTENMLVSVASMGEGWHNYHHTFPWDYKNAELWDYKVNLATAWVDLFAWLGQVYERKTVNPEMVAKRARRTGDGTHP------------HHHHGPGVWGWNDDDVPQEDRAITRIIDNK--
>A0A6M2DYV7	367	0.485	2.012E-109	50	356	358	4	298	463
--------------------------------------------------AQYYTIMWALLTVILSGFGITAGAHRLWSHRSYKASWQLRLILMFLFTITGQRDAYTWALDHRVHHKYSETDSDPHNAKRGFFFAHVGWLVLTPHPNVVLKRKQVDMSDLEADAIVMWQRKYYIPLFA-LLAIALPVGVPYHFWQEDLWTSFWVNFNWRFCTTLNIAFFVNSVAHMWGQKPYDKNISPVENIGVAIAALGEGWHNYHHVFPYDYKTGELGGYTFNPTTGLIDFFARIGWAYDRKSVSQRMIARRALRCGDGSYLLDP----------HAEETQLWGYGDTDMPEEDIKDL-ILPEKE-
>A0A4W4E388	367	0.480	2.754E-109	13	311	358	13	311	313
-------------EAKSKDAKKSRnrcIVWRNVILMFLLHTGALYAIILIP-KAHPFTWIWSYMCFIVTALGVTAGAHRLWSHRSYKAKLPLRIFLAAANSMAFQNDIFEWSRDHRAHHKYSETDADPHNAVRGFFFAHIGWLFVRKHKDVIEKGKRLDVSDLLADPVVVFQRKYYKT-SVVVMCFLLPTLVPWYFWGESIWNSYFLASILRYTISLNVAWLVNSAAHMYGNRPYDRNINPRENRFVTLGAIGEGFHNFHHTFPFDYSASEFG-LRLNPTTCFIDLMCWLGLAGSRKKATPEMIKARKLRTGDGS----------------------------------------------
>A0A0F7R6V4	367	0.439	2.754E-109	5	317	358	3	316	323
-----ITSDPNENPTEKniPKNKGGtKIIYQYVISFTYLHLAALYGLYLCFTSVKWLTIGFGLLLYHLTLTGITAGAHRLWSHKSYKAKFPLQVILMVLNSMAFQNTIITWARDHRVHHKCSDTDGDPHNANRGFFFSHIGWLMTKKSEEVIKKGKTIDMFDLYNNPVLRFQRKYALPVIG-TLCFILPTLIPMYFWGETLNNAWHM-NILRYVTVLHVTLCVNSVVHKWGYKPYDKNILPSQNVLMSTFALGEGFHNYHHVFPWDYQTAELGNKKFNPTTWFIDFFAWVGWAYDLKTASEEVVRKRAERTGDGTDLWGAP----------------------------------------
>A0A4W3HQM1	367	0.489	2.754E-109	16	309	358	33	321	325
----------------KARPFI--IVWRNVLLMALLHLAALYALWLIP-KAQPLTWLWAYLCFIVTALGVTAGAHRLWSHRSYTAKLPLRVFLAAANSMAFQNDIYEWSRDHRVHHKYSETDADPHNATRGFFFSHIGWLFVRKHPDVTEKGKCLDVTDLLDDPVVVYQRRYYKT-SVLIMCFLMPTFIPWYFWGETLWNSYFLASILRYTLSLNVTWLVNSAAHMYGNRPYDRHISPRENRLVTFGAIGEGFHNYHHTFPFDYSTSEFG-LRLNPTTCFIDFMCWLGLASNRKRASRQMIQARKLRTGD------------------------------------------------
>UPI001CF25293	367	0.430	2.754E-109	1	318	358	7	326	327
-STETLTLTEnvpsvSNRSEDERKRPELKIVWMNVYFMSVLHIMALYGIYLIPA-ASPRTWFWAWLCHFIGGLGITCGVHRLWAHRSYKATWPLRLLLMCFNCIAAQNDIFEWTRDHRVHHKYSETDADPHNATRGFFFAHVGWLLVKKHPDVIKKGKQLDLSDLYADKIIMFQRRHY-KLLTLLFNVIMPVFVPWHFWNENFLNAFMICFALRYVVTLNATWCVNSLAHLLGSKPYDKSINPSENFPVVLMTGGEGFHNFHHTFPQDYATSELG-MSLNPSKWVIDICAMLGLAYDLKSTSPDMVLKRRMRTGDMQHLNHHHD---------------------------------------
>A0A6P3VVV7	367	0.478	2.754E-109	9	311	358	24	325	327
---------DETEP--KSTNYKGDdvqgIVWRNVILMILLHSASIYSLFLIP-VARPLTLAWSYVYFLITALGVTAGAHRLWSHRSYKAKLPLRVFLVAANCMAFQNDIFEWSRDHRVHHKYSETNADPHNARRGFFFAHIGWLFVRKHRDVIEKGRKLDTSDLLADPVVVFQRRYYKT-LVLVMCFLVPTLVPWYFWGESLWNSYFLASILRYTVSLNVTWLVNSAAHMYGNRPYDITINPRENSFVTLGAIGEGFHNFHHTFPFDYSASEFG-FRFNPTTCFINLMCWLGLASDCKKASAEMVQARKCRTGEGT----------------------------------------------
>UPI00189BEE19	367	0.493	2.754E-109	13	313	358	31	329	332
-------------YREKGGPPPRRvLVWRNIILMLLLHVGALYGLTLLP-SASPLTLTWAAVCYVYSALGVTAGAHRLWSHRSYKASFPLRVLLALGNSMAFQNDIYEWARDHRVHHKYSETNADPHNAKRGFFFSHIGWLLVRKHPEVIEKGQKLQLADLKADEVVMFQRRYY-KLSVVIFCFLAPTLVPWYFWGESLMVGYFVPGLLRYAMVLNATWLVNSAAHMWGNRPYDKSINPRENAFVALSAIGEGFHNYHHTFPFDYSTSEFG-CKINVTTAFINLMCFVGLARDCKQVSKEMITARVRRTGDGSYK--------------------------------------------
>UPI0015E254FD	367	0.456	2.754E-109	9	313	358	21	330	333
---------EATREDVFDHTYKEKegpkpatiIVWKNVLLMTLLHLAALYAMFLVP-SASILTLLWSTLCFLISALGITAGAHRLWSHRSYKASVPLRIFLGFANSMAFQNDIFEWARDHRVHHKYSETDADPHNAVRGFFFAHIGWLLVRKHPDVIEKGRKLELNDLLADKVVMFQRKYYKP-SVLLMCFFVPMFVPWYMWGESLWVAYFIPAVLRYTMVLNATWLVNSAAHMWGNRPYDKNINPRENKFVAFSAIGEGFHNYHHSFPYDYATSEFG-CKLNLTTCFIDFMCFLGLAKDRKRVSSELITARIQRTGDGSHR--------------------------------------------
>A0A1A8F1S0	367	0.455	2.754E-109	13	313	358	35	331	334
-------------EKEGPKPPRI-IVWRNVIMMSLLHLGAVYAIFLIPSAAPL-TLLWSVLCFLISALGITAGAHRLWSHRTYKASLPLRIFLAFANSMAFENDIFEWARDHRVHHKYSETDADPHNARRGFFFAHIGWLLVRKHPDVIEKGRKLELTDLLSDKVVMFQRRYY-KLSVLLMCFLIPTFVPWYLWRESLWVAYFVPALLRYTLVLNASWLVNSAAHMWGNRPYDKSINPRENRFVTFSAIGEGFHNYHHTFPYDYATSEYG-CKLNLTTCFIDFMCFLGLARDCKRVSREAVLSRIQRTGDGSHR--------------------------------------------
>UPI001EE60D22	367	0.478	2.754E-109	5	311	358	33	332	334
-----VITAET--HAQKRPP--MKIVWRNVVLFALLHLAAVYSL-LLVPQAHSYTLLWCAFMYLFAALGITAGAHRLWAHRSYKAKMPLRILLAIMDSAAFQNSVFEWSRDHRCHHKYSETDADPHNAKRGFFFSHMGWLMVKKHPDVIAKGKQLEMADLKADPVVRVQEKFYVP-SVLLFCFIVPSVVPWYFWGEGLFVSFYLAAILRYCLGLNATWLVNSAAHMWGMRPYDKRINPAENMMVALSAVGEGFHNYHHTFPQDYATSEFGW-KINLTTFFIDTMAYLGLAYDRRKIPDDVIRARKLRTGEGS----------------------------------------------
>UPI00146E54AF	367	0.478	2.754E-109	13	311	358	36	330	335
-------------EKEGPKPPSV-IVWRNVFLMTLLHIGAAYGICLVP-SASTLTLLWSVLCFVLSALGVTAGAHRLWSHRSYKASLPLKIFLGVANSMAFQNDIYEWARDHRVHHKYSETDADPHNAVRGFFFSHIGWLMVRKHPDVLEKGRKLEVHDLLADKVVMFQKKYYKA-SVLLMCFFVPMIVPWYLWGESLWVAYFVPALLRYTLVLNATWLVNSAAHMWGNRPYDHHINPRENKFVAFSALGEGFHNYHHTFPFDYATSEFGI-KWNITTCFIDTMCFLGLAKDRKRVSHEVVASRIQRTGDGS----------------------------------------------
>UPI0014774E44	367	0.500	2.754E-109	8	311	358	30	329	336
--------DETYKEKDGPKPPMI-IVWKNVILMTLLHIGAVYGIFLLP-SARMLTLAWSVICFLISALGVTAGVHRLWSHKSYKASLPLRIFLAFANSMAFENDIFEWSRDHRVHHKFSETDADPHNAVRGFFFSHIGWLLVRKHPDVIEKGKKIDLSDLKADKVVMFQRKYY-KISVVLMCFTVPTLVPWYLWGENFWVSYFVPGLLRYAVVLNSTWLVNSAAHMWGNRPYDVNIYPRENKLVILTTIGEGFHNYHHTFPYDYATSEFG-CKMNLTTCFINFMCFLGLAKDCKTVAPEIVLARAQRTGDGS----------------------------------------------
>A0A813MWS0	367	0.503	2.754E-109	13	312	358	26	323	339
-------------PVKKNEEIHLPIRWRNVVIFIFLHLGALYGGYLC-FQAKFQTLVFAYVLYLCGALGITAGAHRLWAHRTYKAKLPLRIVLGVFQTLALQNSIYEWSRDHRVHHKHAETNADPHNSKRGFFFSHVGWLLMKKHPDVIQKGSRIPLNDLLNDPVVAFQKKYY-KFLAITTCFVLPTIIPVYFWNESWLNAYFIPAILRYVITLNFTWLTNSVAHMWGWRPYDKKIGPVENVLVSMGAIGEGFHNFHHTFPMDYSTSEHGSVYFNFTKFFIDFMALIGQVYDRNQVSQEQILARRKRTGDLSR---------------------------------------------
>A0A8I6TFN8	367	0.467	2.754E-109	20	353	358	29	341	342
--------------------PRWR--FPDLGAQLFLHLGGLYGLYLAFTSAKWQTNLWTFFLVYASGVGITAGAHRLWSHKSYKAKWPLRLLLAFLFTIAGQRHIYMWALDHRVHHKYSESDSDPHDARRGFWFSHVGWLVLTPKPEVEAKRAQVDMSDLEHDPIVMWQKRLFIPLFA-IITIAIPVLVPWYYWDEDIITAFFLPFNTRFSATLNIAFSVNSFAHMYGNKPYDKFISPVENWFVSMSALGEGWHNYHHVFPWDYKTSEFGAYAYNLTTGFIDLMARIGWAYDRKTASYDMVKRKALKSGDGTWPSS------------------WGYGDPDTPYDQVELVDKKN----
>UPI0014035A6C	367	0.501	2.754E-109	11	311	358	47	344	349
-----------TTYVEKKAKPPMRMVWRNIILMGALHLAAVYALTLAP-SAKALTWLWAAFCFLLSALGVTAGAHRLWSHRSYTAATPLRVFLAIANSMAFQNHIYEWARDHRVHHKFSETDADPHNASRGFFFSHVGWLMVRKHPDVIEKGKKLDLTDLKADPVVMFQKKYYKP-SVVLLCFVLPTFVPWYFWEETFWTSYFLAAILRYTLVLNATWLVNSAAHMFGNKPYDITINPRENRFVAFGAIGEGFHNYHHTFPYDYSTSEYGW-RGNITTCFINISRWLGLASKCKVASNELILARRRRTGDGS----------------------------------------------
>A0A6P4HVZ8	367	0.408	2.754E-109	18	357	358	34	353	360
------------------DGRRLKLVWLNIILFVVAHTLSVYGLWLLFVESTWTTFLXFPAAFLLTGVGISGGAHRLFAHRTFKANTRLKLIFLFLDTLAFQDAVYYWVRDHRLHHKYTETDADPYNSERGWWFAHIGWLCCRKHPEVKAKGQQIDLSDLESDPLVMFQKKYY-LILMPLICFVLPTVLPMWLWGETLRTSFYTVCMLRWVLSLNLVWLLNSSAHMFGNRCYDKNINPTNEPVLIWLKCGEGYHNYHHVFPWDYKSAEGGHFANDFTTKFIXFFAKIGWAYDLKSVPADLVQRRVERTGDGTHP-------------------IWGWGDKDQTEQDIANTKIMHKRKD
>A0A7R9IL66	367	0.416	2.754E-109	11	353	358	106	426	473
-----------PEP-QFPE-WKPEIIWLNTISITLLHLAAVYAVLTAAFQVLLPTYVWGFFLGGVGGFGVTAGVHRLWTHRAYKAKTPLRVILAICFSVAGQNTIFDWVRDHRVHHKFSETNADPHNSNRGFFFAHVGWLMTRKHPEVIRRGQQLDMSDVINDPVVAFHHKYFTS-LKLLFCFFLPIMIPPFLWGESWYNSIMAIGVVRYVLSLNFTWLVNSAAHLWGYKPYDKRINPAENRMVALVAMGEGWHNYHHVFPWDYKAAELGDYSLNVTTFFLDLFAKIGWAYDLKCPSQELVRRVIERNGDGSHP----------------E---WGCHPKEVPEEEDQLMVVKN----
>A0A6J1PMU2	367	0.479	2.754E-109	0	306	358	12	319	768
MSATkfgkSI-SDKALTKESYKTDYEWKIIWQNVIIFAYTYLAGFYGLYVLCFQAKYQSVIWLFVVGLAASMGVTAGAHRLWAHRSYKAKWPMRFILMIFQSIAFQESIYKWARDHRVHHKFTDTDADPYNSRRGFFFSHIGWLLIRHHPDVARKGATIDCSDLMQDPFVVFQKKWY-MYLMLLFCFIIPTLVPWWAWNESLWCSWNLVVC-RYLLNLNSAFSVNSVAHMWGMKPYDKSLSSVDNAGVAIVAFGEGWHNYHHVFPWDYKTAELGNYALNCTTAFIDFCAYLGLAYDLKTVPADIIKKRVLR---------------------------------------------------
>A0A2I4AYB9	366	0.503	3.770E-109	24	313	358	42	328	331
------------------------LVWRNIILMSLLHVGALYGLLLIPSTTPL-TLAWTAVCYVYSALGVTAGAHRLWSHRSFKASFPLRVFLAVGNSMAFQNDIYEWARDHRVHHKYSETNADPHNAKRGFFFSHIGWLLVRKHPDVIEKGQKLQLEDLRADEVVMFQRRYY-KISVVIFCFLAPMLVPWYFWGESLMVAYFVPGLFRYAMVLNATWLVNSAAHMWGNRPYDKAINPRENLFVALGAIGEGFHNYHHTFPFDYATSEFG-CKINLTTAFIDLMCLLGLARDCKQVSKEMIVARVQRTGDGSYK--------------------------------------------
>UPI0006768080	366	0.470	3.770E-109	13	339	358	22	324	332
-------------PQAAPRKY--QIVYRNIVTFGYAHLTALYGLYLACTEATWATIIFSYVLFALAAIGVTAGAHRLWTHRAYKAKLPLQIILIVINSLAFQNTAIDWVRDHRLHHRYSDTDADPHNATRGFFYSHMGWLLVRKHEEVKRRGKFIDMSDIYANPVLQFQRKYAIPFIG-TICFVLPTVIPMYFFGESLKTAWCIA-ILRYVLNLHIAFLVNSAAHLWGNKPYDRTIKPVQSLPVSFVAFGEGFHNYHHVFPWDYRTAELGNNYLNLTTIFIDFFAKIGWAYDMKSVTDDMIKSRADRTGDGT--------------------NMWGFGDK------------------
>Q5XQ39	366	0.462	3.770E-109	12	313	358	33	330	333
------------REKEGPKPAKI-IVWKNVILMTLLHLSAVYAIFLIP-SASALTLLWAMLCFFISALGITAGAHRLWSHRTYKASLPLRIFLGVANSMAFQNDIFEWARDHRVHHKYSETDADPHNAVRGFFFAHIGWLLVRKHPDVIEKGRKLNVSDLLADEVVQFQRRYY-KQSVLLACFLIPTFVPWYMWGESLWVAYFIPAVLRYTLVLNATWLVNSAAHMWGNRPYDNTINPRENKYVAFsLT-GEGFHNYHHSFPYDYATSEFG-CKLNLTTCFIDLMCYLGLATDRKMVSREVILARAQRTGDGSHR--------------------------------------------
>A0A3B4DKP6	366	0.467	3.770E-109	6	313	358	27	330	333
------VLDESYKERRDP-SYPKQIVWRNVVLMTLLHVGAVYGL-ITITAASALTLLWSSVCFMISALGITAGVHRLWSHRSYKAKLPLRIFLAIANSMAFQNDIYEWARDHRAHHKFSETNADPHNAARGFFFAHIGWLLVRKHPDVIEKGSKLDLSDLKADAVVMFQRRYY-KLSVVVMCFLVPTLVPWCFWGESLWVAYFIPCLLRYTLVLNATWLVNSAAHMWGMRPYDSNINPRENKFVAFSAVGEGFHNYHHTFPHDYAASEYGS-RLNITKSFIDLMCHFGLATDCKKVAHDTVLARIQRTGDGSHK--------------------------------------------
>A0A6J1WKS1	366	0.481	3.770E-109	9	313	358	24	323	334
---------KVIQPSAEDR--KLDIVWPNVFIFLIAHIAGLYGCYLFLGQVKLLTCVFAVVVYIIAGLGITAGVHRLWSHRAYKARFPLRVILAIFNSMAFQHPVLIWARDHRVHHKYSDTDADPYNATRGFFFSHIGWLLVRKHPEVKAKGQQIDLSDLYADPVLRYQEKYYMP-LMLATCFVLPTYIP-TLWGETAWNAFFVCAVFRFIVGMNVTWLINSAAHKWGYRPYNKNINPGDGKTLALMVLGEGYHNYHHTFPWDYRTAELGA-PLNLTTRFINLMAKIGWAYDMKSVSKEVIEKRKMRTGDNNHK--------------------------------------------
>A0A8J2RQZ8	366	0.437	3.770E-109	4	329	358	1	334	337
----TAVTTEQPEKcpllmDEPPalahqSPYVMEIIWRNVLVFTFLHAAAFYGLHLVFTSAKIATLLWAYYLFIVGGFGIAGGAHKLWSHRSFKAKFPLRVLIAVAQTIALQDDIYQWSRDHRVHHKFSDTDADPYNSRRGFFFSHVGWLLCKKHPEVIRRGKTVDASDLLNDPVVVFQRKYYIP-LAVTLCLVMPAVVPWYFWDESFQTAFFVASMFRYVLTLHATWLTNSAAHIWGYHPYDKEIKPSDSRLAAIFSMGE-WHNYHHVFPGDYRIAELGSPRMSATVIVIDLFAWLGLIYDLKTSTEGIVRSRALRTGDGSHSYALENTSLTSDDRKDH----------------------------
>A0A7D5UMJ6	366	0.461	3.770E-109	19	343	358	27	328	338
-------------------PRKFDIVYQNLITFGYWHVAAIYGIFLCFTSAKWATILFAFFLFVVATIGLTAGAHRLWSHKSYKAKLPLQIILMVMNSIAFQNTATNWVRDHRLHHKFSDTDADPHNATRGLFYSHVGWLLVKKHPEVKKRGKLIDMSDIYDNPVLRFQAKYAVPFIG-AVCFVLPTLIPMYFWGESLNNAWHI-NMLRYVCNLNVTFLVASAAHSWGYKPYDKNILPTDKVATFIVTLGEGFHNYHHVFPWDYRSAELGN-TFNPTTKFIDFFARIGWAYDLKTVSDELIRSRVKLTGDGT--------------------NLWGWDDEDMAE--------------
>A0A059TBF6	366	0.418	3.770E-109	12	352	358	11	330	346
------------QNFRKPLEFlprKYDVVYENVFLHIAGHISAAYGLYLCFTVAKWQTIALAFVWYHLGKIGIICGAHRLWSHRCYKAKMPLHIILMICNCIGFENTAINWVRNHRMHHKHSDTDGDPHNSNRGAFFSHIGWLCVRKHPET--RNCKVDMSDIYSNPVLVFQKRYKYPLVG-FLCYGLPTFIPMYFWGETLVTAWHV-NILRYFLSMNAVFLVNSLAHLYGNKPYDISICPRQSPFVSLLTIGEGFHNYHHTFPWDYRAAELGNNYLNVGKWVIDFFAMIGWAYDLKTVPDETIKRRMKRTGDGT--------------------NCWGWGDKDMTREDRDIAKII-----
>A0A3Q0E5G1	366	0.478	3.770E-109	15	313	358	49	346	349
---------------KDKEGPKAKVeyVWRNIILMALLHLGALCGL-TMVSSCKVYTWLWGFFYYFISALGITAGAHRLWSHRTYKARLPLRVFLIIANTMAFQNDVFEWARDHRAHHKFSETNADPHNSRRGFFFSHVGWLLVRKHPAVKEKGGTLDLSDLRAEKLVMFQRRYYKP-AVLFMCFIMPTLVPWLCWGETFVHSLFVSTFLRYAVVLNATWLVNSAAHLYGYRPYDKNISPRENILVSLGAVGEGFHNYHHSFPYDYSASEYRW-HINFTTFFIDCMAALGLAYDRKKVSRAAVLARIKRTGDGSYK--------------------------------------------
>UPI000661D8A7	366	0.501	3.770E-109	13	315	358	54	353	354
-------------EDEEGPMPKLEYVWRNIILMGLLHVGALYGIALVP-SCKFYTWLWGYFCFFVSILGVTAGAHRLWSHRTYKARLPLKVFLIISNTMAFQNDVYEWARDHRVHHKFSDTHADPHNSRRGFFFCHVGWLLVRKNPAVKEKGSLLDMSDLKAEKLVMFQRRYY-THAVLLLCFILPTLIPWYFWGETFLHSLFVATFLRYAFVLNITWLVNSAAHMYGYRPYDKNIKPRESLLVSVGSMGEGFHNYHHSFPYDYSASEYRW-HINFTTFFIDCMAALGLAYDRKKASKAAILAKVKRSGDGSYKSD------------------------------------------
>UPI00051E5F6D	366	0.486	3.770E-109	8	313	358	57	356	359
--------DETYREKEGPKPP-LQYVWRNIILMSLLHLGGIFGL-VLIPYAKIQTLAWGVLC--LAGLCITASSHNLWSHRSYKATLPLRIFLTIANSLAFQNDIYEWVRDHRVHHKFSETDADPHNAMRGFFFSHIGWLLVRKHPDVIEKGQKLDLSDVKADKVVMFQRRYYKP-SVVLLCFTLPTVVPWYFWEESLIISFFIPAILRYVIGLNATWLVNSAAHMFGNRPYDRYISPRENPLVSLGALGEGFHNYHHTFPYDYSTSEFGW-RFNLTTAFIDLMCFLGLASDRKKVSKEVILARKMRTGDGSHK--------------------------------------------
>UPI001CFE427E	366	0.501	3.770E-109	15	311	358	63	358	363
---------------REKEGPKPKfvYVWRNIILMGMLHLGAIYGFFLLP-STQMYTLIFGFAYYLISALGITAGAHRLWSHRTYKARLPLRVFLTIANTMAFQNDIYEWARDHRVHHKFSETDADPHNARRGFFFSHVGWLLVRKHPDVIEKGRLLDMSDLKAEKLLMFQRRHY-KLGILLMCFVLPTFIPWYFWGESFSHSLFVATLLRYAVVLNATWLVNSAAHMYGSRPYDKNINPRENILVALGAAGEGFHNYHHTFPYDYSASEYRW-HINFTTFFIDCMCFLGLAYDRKKVSKAAILARCSRTGEGS----------------------------------------------
>UPI001CA92B1C	366	0.447	3.770E-109	16	354	358	34	366	369
----------------KKSDFKMQLVWNRVAILGYFHLAGLYGMYLMCTKAHILSPLIMYGFVVLTGLGTGAGCHRLWSHRAYKAKLPMKIIMMCLQTIGYQGHIYGWVRDHRVHHKFVDTDADPHNSKRGFFFSHMGWLMVRKHPDVKRKGATVDISDLKKEPVVMFQKKYYLPMVG-VFCFTIPSMVVHYVCGETWFDAYHM-SVSKFLWSTHLTWLINSGAHMWGARPYDQTMTARNNLALAVAVVGEGWHNYHHVFPWDYKSSELGNYKTNTPTAFIDFFAWLGLAYDLKTVPVSMINKRALRTGDGTRNSQFIDdNKPDLTDE-----TVWGWDDKDMNEQDKKLALILNK---
>A0A2B4RAF9	366	0.431	3.770E-109	5	312	358	59	363	370
-----IVEPDKICDDNKRKRTEREIVWFNVYFMVVLHLMAIYGISLLP-SANPRTWVWTWLCHFFGGLGITVGVHRLWSHRSFKATWPLRLALMIMNCIAAQNDIFEWARDHRVHHKYSETDADPHNAKNGFFFSHVGWLLVRKHPDVIARGKQIDLSDLYEDGIVMFQRRNY-KLLVIVFNILMPVAVPWFFWNESVWNGFFICYAFRYVVTLNATWCVNSLAHLWGSRPYDESINPSENFTVVLATGGEGFHNFHHTFPQDYATSELGS-PMNPSKWFIDLCALLGLAYDLKTISKDTILKRRMRTGNLQH---------------------------------------------
>A0A2H1WYV5	366	0.432	3.770E-109	19	351	358	29	340	453
-------------------PQKWDIVWRELIIFTIFHITAVRGLYLLITVAKWQTCIFAFLLYIATTTSVTVGAHRLWSHKAFQATLPLKVILLFFFTMAFQYSAVIWARLHRMHHKYLDTDADPHNAGRGFFFSHIGWMLIKKHPEY--RAHKVDISDLMQDPLLRFQHKHYWE-VLFIAFFLIPTYVP-TIWGEQLSTAFYTCVCLRYVCGLHSIWLVNSAAHMWGTKPYDKNIRAVETKIVSMLAAGEGFHNYHHTFPWDYRIAEFGDYSLNLGKLFIDIMAKIGWAYNLKSVPDELIEKRVKRTGDGTHP-------------------VWGWDDPDLPLEDkrMSIAKV------
>A0A7K4KDD2	366	0.496	5.160E-109	24	311	358	13	297	299
------------------------VVWRNVVLMSLLHLGAVYAL-SIVPRARLLTLLWMYLYFLMTILGVTAGAHRLWSHRSYKAKLPLRIFLAMANSMAFQNDIYEWSRDHRVHHKYSETNADPHNALRGFFFSHIGWLLVRKHPDVIEKGKKVDVSDLLDDPVVRFQRKYY-KLSVVLMCFVVPALVPWYVWGESLWNAYFLASILRYAVSLNAIWLVNSVAHMYGKRPYDKTINPRENAFIAVGTIGEGYHNYHHTFPFDYSASELG-LKFNLTTWFIDCMFWLGLVTDRKRVPKEVVQARKEKTGDGS----------------------------------------------
>A0A670ZT13	366	0.477	5.160E-109	23	311	358	18	303	305
-----------------------QIVWRNVILMALLHSGALYS-FLLIPKAHLYTLIWAYMCFLVCALGVTAGAHRLWSHRSYKARLPLRIFLAAANSMAFQNDIFEWARDHRVHHKYSETDADPHNAQRGFFFSHIGWLFVRKHRDVIEKGKKLDLSDLLEDPVVLFQRKYYKS-SVVLMCFVIPTVVPWYFWGESIWNSYFLASILRYTIALNVSWLVNSAAHMYGNRPYDKSINPRQNSFVTFGAIGEGFHNYHHTFPFDYSASELG-LKFNPTTWFIDLMFWLGLVTERKQTTKEMIKARKERTGDGT----------------------------------------------
>UPI0002657A88	366	0.493	5.160E-109	0	308	358	0	303	321
MSiTQTVTTATTSQ----VVPFRVQIVWRNVILMAYLHIAALYGLYLMFTSAKLSTSITALVLYVASGLGITAGAHRLWSHKAYKAKLPLRVFLAAMQSMALQNSIFEWCRDHRVHHKFSETDADPHNANRGFFFAHVGWLLCKKHPDVATKGKKVDMSDLLKDPVVVFQKNHYKT-IALMSCFVIPTLIPIIFFGENFVNAFFVCGLFRYCWTLNMTWFVNSAAHMWGNHPYDHHIHPAENWAVSLVANGEGWHNYHHTFPYDYKAAEV-PYTLNISTFFIDFMKSIGQAYDCRAVPKETILARMMRTG-------------------------------------------------
>Q8QFV8	366	0.462	5.160E-109	11	313	358	21	320	323
[truncated: 5,529,357 more chars]
