# Supplementary material for: Evolution of Linoleic Acid Biosynthesis Paved the Way for Ecological Success of Termites
Source: Mol Biol Evol. 2023 Apr 12;40(4):msad087. doi: 10.1093/molbev/msad087 (PMC10139705; doi:10.1093/molbev/msad087)
Supplement: msad087_Supplementary_Data [file msad087_supplementary_data.zip › SUPPLEMENTARY ARCHIVE/Tribolium/TcaDd12_rank1_model2.pdb]

MODEL     1                                                                     
ATOM      1  N   MET A   1      57.451  32.119 -45.816  1.00 41.09           N  
ATOM      2  CA  MET A   1      57.296  32.307 -44.377  1.00 41.09           C  
ATOM      3  C   MET A   1      56.205  33.329 -44.075  1.00 41.09           C  
ATOM      4  CB  MET A   1      58.617  32.751 -43.746  1.00 41.09           C  
ATOM      5  O   MET A   1      56.340  34.506 -44.415  1.00 41.09           O  
ATOM      6  CG  MET A   1      59.522  31.598 -43.344  1.00 41.09           C  
ATOM      7  SD  MET A   1      60.905  32.135 -42.264  1.00 41.09           S  
ATOM      8  CE  MET A   1      62.316  31.489 -43.205  1.00 41.09           C  
ATOM      9  N   SER A   2      54.931  32.815 -44.177  1.00 35.23           N  
ATOM     10  CA  SER A   2      53.800  33.487 -43.546  1.00 35.23           C  
ATOM     11  C   SER A   2      52.813  32.480 -42.965  1.00 35.23           C  
ATOM     12  CB  SER A   2      53.086  34.393 -44.550  1.00 35.23           C  
ATOM     13  O   SER A   2      52.295  31.624 -43.686  1.00 35.23           O  
ATOM     14  OG  SER A   2      52.179  33.647 -45.344  1.00 35.23           O  
ATOM     15  N   ALA A   3      53.047  32.032 -41.716  1.00 34.73           N  
ATOM     16  CA  ALA A   3      52.338  31.264 -40.696  1.00 34.73           C  
ATOM     17  C   ALA A   3      51.033  31.950 -40.301  1.00 34.73           C  
ATOM     18  CB  ALA A   3      53.223  31.064 -39.469  1.00 34.73           C  
ATOM     19  O   ALA A   3      51.021  33.145 -39.996  1.00 34.73           O  
ATOM     20  N   GLN A   4      49.891  31.597 -40.883  1.00 37.96           N  
ATOM     21  CA  GLN A   4      48.451  31.636 -40.650  1.00 37.96           C  
ATOM     22  C   GLN A   4      48.097  31.044 -39.289  1.00 37.96           C  
ATOM     23  CB  GLN A   4      47.707  30.888 -41.758  1.00 37.96           C  
ATOM     24  O   GLN A   4      48.507  29.928 -38.966  1.00 37.96           O  
ATOM     25  CG  GLN A   4      47.331  31.764 -42.946  1.00 37.96           C  
ATOM     26  CD  GLN A   4      46.618  30.992 -44.041  1.00 37.96           C  
ATOM     27  NE2 GLN A   4      46.104  31.710 -45.033  1.00 37.96           N  
ATOM     28  OE1 GLN A   4      46.531  29.761 -43.995  1.00 37.96           O  
ATOM     29  N   THR A   5      48.005  31.805 -38.249  1.00 36.16           N  
ATOM     30  CA  THR A   5      47.436  31.755 -36.907  1.00 36.16           C  
ATOM     31  C   THR A   5      45.963  31.359 -36.959  1.00 36.16           C  
ATOM     32  CB  THR A   5      47.581  33.109 -36.187  1.00 36.16           C  
ATOM     33  O   THR A   5      45.173  31.979 -37.674  1.00 36.16           O  
ATOM     34  CG2 THR A   5      47.273  32.977 -34.700  1.00 36.16           C  
ATOM     35  OG1 THR A   5      48.923  33.586 -36.346  1.00 36.16           O  
ATOM     36  N   ILE A   6      45.582  30.104 -36.892  1.00 38.86           N  
ATOM     37  CA  ILE A   6      44.363  29.372 -36.565  1.00 38.86           C  
ATOM     38  C   ILE A   6      43.895  29.749 -35.161  1.00 38.86           C  
ATOM     39  CB  ILE A   6      44.575  27.845 -36.667  1.00 38.86           C  
ATOM     40  O   ILE A   6      44.656  29.641 -34.197  1.00 38.86           O  
ATOM     41  CG1 ILE A   6      45.038  27.464 -38.078  1.00 38.86           C  
ATOM     42  CG2 ILE A   6      43.294  27.095 -36.290  1.00 38.86           C  
ATOM     43  CD1 ILE A   6      45.446  26.004 -38.222  1.00 38.86           C  
ATOM     44  N   THR A   7      43.085  30.753 -34.954  1.00 36.53           N  
ATOM     45  CA  THR A   7      42.258  31.148 -33.819  1.00 36.53           C  
ATOM     46  C   THR A   7      41.252  30.053 -33.476  1.00 36.53           C  
ATOM     47  CB  THR A   7      41.510  32.464 -34.104  1.00 36.53           C  
ATOM     48  O   THR A   7      40.508  29.592 -34.344  1.00 36.53           O  
ATOM     49  CG2 THR A   7      41.361  33.298 -32.836  1.00 36.53           C  
ATOM     50  OG1 THR A   7      42.241  33.221 -35.077  1.00 36.53           O  
ATOM     51  N   THR A   8      41.563  29.057 -32.640  1.00 36.32           N  
ATOM     52  CA  THR A   8      40.766  28.090 -31.893  1.00 36.32           C  
ATOM     53  C   THR A   8      39.793  28.799 -30.955  1.00 36.32           C  
ATOM     54  CB  THR A   8      41.662  27.136 -31.082  1.00 36.32           C  
ATOM     55  O   THR A   8      40.184  29.707 -30.218  1.00 36.32           O  
ATOM     56  CG2 THR A   8      41.853  25.809 -31.810  1.00 36.32           C  
ATOM     57  OG1 THR A   8      42.943  27.747 -30.882  1.00 36.32           O  
ATOM     58  N   THR A   9      38.552  29.170 -31.328  1.00 36.81           N  
ATOM     59  CA  THR A   9      37.325  29.474 -30.600  1.00 36.81           C  
ATOM     60  C   THR A   9      37.016  28.380 -29.581  1.00 36.81           C  
ATOM     61  CB  THR A   9      36.132  29.636 -31.560  1.00 36.81           C  
ATOM     62  O   THR A   9      36.955  27.199 -29.929  1.00 36.81           O  
ATOM     63  CG2 THR A   9      35.480  31.006 -31.401  1.00 36.81           C  
ATOM     64  OG1 THR A   9      36.589  29.491 -32.910  1.00 36.81           O  
ATOM     65  N   GLU A  10      37.614  28.354 -28.399  1.00 38.25           N  
ATOM     66  CA  GLU A  10      37.292  27.715 -27.126  1.00 38.25           C  
ATOM     67  C   GLU A  10      35.852  28.004 -26.712  1.00 38.25           C  
ATOM     68  CB  GLU A  10      38.257  28.178 -26.032  1.00 38.25           C  
ATOM     69  O   GLU A  10      35.457  29.165 -26.590  1.00 38.25           O  
ATOM     70  CG  GLU A  10      39.520  27.337 -25.929  1.00 38.25           C  
ATOM     71  CD  GLU A  10      40.440  27.771 -24.799  1.00 38.25           C  
ATOM     72  OE1 GLU A  10      41.517  27.157 -24.623  1.00 38.25           O  
ATOM     73  OE2 GLU A  10      40.080  28.732 -24.083  1.00 38.25           O  
ATOM     74  N   THR A  11      34.798  27.328 -27.236  1.00 37.00           N  
ATOM     75  CA  THR A  11      33.458  27.139 -26.693  1.00 37.00           C  
ATOM     76  C   THR A  11      33.523  26.578 -25.275  1.00 37.00           C  
ATOM     77  CB  THR A  11      32.623  26.198 -27.582  1.00 37.00           C  
ATOM     78  O   THR A  11      34.094  25.509 -25.050  1.00 37.00           O  
ATOM     79  CG2 THR A  11      31.268  26.814 -27.914  1.00 37.00           C  
ATOM     80  OG1 THR A  11      33.333  25.947 -28.801  1.00 37.00           O  
ATOM     81  N   THR A  12      33.884  27.318 -24.226  1.00 38.36           N  
ATOM     82  CA  THR A  12      33.668  27.072 -22.805  1.00 38.36           C  
ATOM     83  C   THR A  12      32.200  26.759 -22.527  1.00 38.36           C  
ATOM     84  CB  THR A  12      34.107  28.280 -21.956  1.00 38.36           C  
ATOM     85  O   THR A  12      31.314  27.532 -22.897  1.00 38.36           O  
ATOM     86  CG2 THR A  12      35.141  27.871 -20.913  1.00 38.36           C  
ATOM     87  OG1 THR A  12      34.677  29.277 -22.813  1.00 38.36           O  
ATOM     88  N   GLN A  13      31.645  25.573 -22.863  1.00 40.73           N  
ATOM     89  CA  GLN A  13      30.551  24.815 -22.267  1.00 40.73           C  
ATOM     90  C   GLN A  13      30.448  25.084 -20.768  1.00 40.73           C  
ATOM     91  CB  GLN A  13      30.734  23.317 -22.520  1.00 40.73           C  
ATOM     92  O   GLN A  13      31.418  24.897 -20.030  1.00 40.73           O  
ATOM     93  CG  GLN A  13      30.095  22.830 -23.813  1.00 40.73           C  
ATOM     94  CD  GLN A  13      30.300  21.344 -24.046  1.00 40.73           C  
ATOM     95  NE2 GLN A  13      29.675  20.816 -25.092  1.00 40.73           N  
ATOM     96  OE1 GLN A  13      31.016  20.678 -23.292  1.00 40.73           O  
ATOM     97  N   ASN A  14      29.996  26.254 -20.316  1.00 36.65           N  
ATOM     98  CA  ASN A  14      29.375  26.584 -19.038  1.00 36.65           C  
ATOM     99  C   ASN A  14      28.851  25.337 -18.332  1.00 36.65           C  
ATOM    100  CB  ASN A  14      28.244  27.596 -19.236  1.00 36.65           C  
ATOM    101  O   ASN A  14      27.845  24.758 -18.748  1.00 36.65           O  
ATOM    102  CG  ASN A  14      28.705  29.029 -19.055  1.00 36.65           C  
ATOM    103  ND2 ASN A  14      27.935  29.971 -19.587  1.00 36.65           N  
ATOM    104  OD1 ASN A  14      29.744  29.287 -18.442  1.00 36.65           O  
ATOM    105  N   ALA A  15      29.617  24.307 -17.932  1.00 45.30           N  
ATOM    106  CA  ALA A  15      29.296  23.274 -16.950  1.00 45.30           C  
ATOM    107  C   ALA A  15      28.658  23.883 -15.705  1.00 45.30           C  
ATOM    108  CB  ALA A  15      30.551  22.491 -16.572  1.00 45.30           C  
ATOM    109  O   ALA A  15      29.198  24.824 -15.119  1.00 45.30           O  
ATOM    110  N   GLN A  16      27.326  24.307 -15.716  1.00 44.84           N  
ATOM    111  CA  GLN A  16      26.444  24.623 -14.598  1.00 44.84           C  
ATOM    112  C   GLN A  16      26.900  23.920 -13.322  1.00 44.84           C  
ATOM    113  CB  GLN A  16      25.002  24.235 -14.924  1.00 44.84           C  
ATOM    114  O   GLN A  16      27.134  22.709 -13.324  1.00 44.84           O  
ATOM    115  CG  GLN A  16      24.174  25.375 -15.501  1.00 44.84           C  
ATOM    116  CD  GLN A  16      22.796  24.930 -15.954  1.00 44.84           C  
ATOM    117  NE2 GLN A  16      21.912  25.891 -16.197  1.00 44.84           N  
ATOM    118  OE1 GLN A  16      22.529  23.731 -16.087  1.00 44.84           O  
ATOM    119  N   LYS A  17      27.708  24.427 -12.449  1.00 40.84           N  
ATOM    120  CA  LYS A  17      27.979  24.079 -11.057  1.00 40.84           C  
ATOM    121  C   LYS A  17      26.791  23.356 -10.429  1.00 40.84           C  
ATOM    122  CB  LYS A  17      28.317  25.332 -10.247  1.00 40.84           C  
ATOM    123  O   LYS A  17      25.637  23.696 -10.700  1.00 40.84           O  
ATOM    124  CG  LYS A  17      29.768  25.774 -10.367  1.00 40.84           C  
ATOM    125  CD  LYS A  17      30.066  26.966  -9.467  1.00 40.84           C  
ATOM    126  CE  LYS A  17      31.486  27.479  -9.669  1.00 40.84           C  
ATOM    127  NZ  LYS A  17      31.802  28.611  -8.747  1.00 40.84           N  
ATOM    128  N   PRO A  18      26.954  22.037  -9.867  1.00 50.18           N  
ATOM    129  CA  PRO A  18      25.852  21.324  -9.215  1.00 50.18           C  
ATOM    130  C   PRO A  18      25.111  22.187  -8.197  1.00 50.18           C  
ATOM    131  CB  PRO A  18      26.551  20.148  -8.529  1.00 50.18           C  
ATOM    132  O   PRO A  18      25.741  22.903  -7.414  1.00 50.18           O  
ATOM    133  CG  PRO A  18      28.010  20.448  -8.648  1.00 50.18           C  
ATOM    134  CD  PRO A  18      28.180  21.639  -9.546  1.00 50.18           C  
ATOM    135  N   GLN A  19      24.017  22.836  -8.525  1.00 55.70           N  
ATOM    136  CA  GLN A  19      23.108  23.524  -7.614  1.00 55.70           C  
ATOM    137  C   GLN A  19      23.023  22.802  -6.272  1.00 55.70           C  
ATOM    138  CB  GLN A  19      21.715  23.645  -8.234  1.00 55.70           C  
ATOM    139  O   GLN A  19      22.820  21.587  -6.227  1.00 55.70           O  
ATOM    140  CG  GLN A  19      20.997  24.941  -7.885  1.00 55.70           C  
ATOM    141  CD  GLN A  19      19.720  25.138  -8.680  1.00 55.70           C  
ATOM    142  NE2 GLN A  19      19.087  26.294  -8.510  1.00 55.70           N  
ATOM    143  OE1 GLN A  19      19.307  24.259  -9.443  1.00 55.70           O  
ATOM    144  N   GLN A  20      23.663  23.230  -5.236  1.00 59.47           N  
ATOM    145  CA  GLN A  20      23.561  22.783  -3.851  1.00 59.47           C  
ATOM    146  C   GLN A  20      22.106  22.736  -3.393  1.00 59.47           C  
ATOM    147  CB  GLN A  20      24.371  23.698  -2.930  1.00 59.47           C  
ATOM    148  O   GLN A  20      21.385  23.730  -3.497  1.00 59.47           O  
ATOM    149  CG  GLN A  20      24.803  23.035  -1.629  1.00 59.47           C  
ATOM    150  CD  GLN A  20      25.885  23.813  -0.905  1.00 59.47           C  
ATOM    151  NE2 GLN A  20      26.479  23.197   0.112  1.00 59.47           N  
ATOM    152  OE1 GLN A  20      26.186  24.958  -1.256  1.00 59.47           O  
ATOM    153  N   TYR A  21      21.467  21.595  -3.440  1.00 71.35           N  
ATOM    154  CA  TYR A  21      20.094  21.398  -2.990  1.00 71.35           C  
ATOM    155  C   TYR A  21      19.979  21.599  -1.484  1.00 71.35           C  
ATOM    156  CB  TYR A  21      19.599  19.999  -3.370  1.00 71.35           C  
ATOM    157  O   TYR A  21      20.723  20.990  -0.712  1.00 71.35           O  
ATOM    158  CG  TYR A  21      18.159  19.742  -2.995  1.00 71.35           C  
ATOM    159  CD1 TYR A  21      17.836  18.955  -1.892  1.00 71.35           C  
ATOM    160  CD2 TYR A  21      17.120  20.284  -3.743  1.00 71.35           C  
ATOM    161  CE1 TYR A  21      16.511  18.714  -1.544  1.00 71.35           C  
ATOM    162  CE2 TYR A  21      15.791  20.050  -3.404  1.00 71.35           C  
ATOM    163  OH  TYR A  21      14.184  19.030  -1.964  1.00 71.35           O  
ATOM    164  CZ  TYR A  21      15.497  19.265  -2.304  1.00 71.35           C  
ATOM    165  N   HIS A  22      19.198  22.651  -1.025  1.00 81.66           N  
ATOM    166  CA  HIS A  22      18.914  22.898   0.385  1.00 81.66           C  
ATOM    167  C   HIS A  22      17.580  22.284   0.794  1.00 81.66           C  
ATOM    168  CB  HIS A  22      18.913  24.399   0.677  1.00 81.66           C  
ATOM    169  O   HIS A  22      16.575  22.453   0.100  1.00 81.66           O  
ATOM    170  CG  HIS A  22      20.235  25.057   0.440  1.00 81.66           C  
ATOM    171  CD2 HIS A  22      20.704  25.754  -0.622  1.00 81.66           C  
ATOM    172  ND1 HIS A  22      21.254  25.035   1.367  1.00 81.66           N  
ATOM    173  CE1 HIS A  22      22.295  25.693   0.885  1.00 81.66           C  
ATOM    174  NE2 HIS A  22      21.987  26.139  -0.321  1.00 81.66           N  
ATOM    175  N   TRP A  23      17.630  21.478   1.828  1.00 89.03           N  
ATOM    176  CA  TRP A  23      16.413  20.852   2.336  1.00 89.03           C  
ATOM    177  C   TRP A  23      15.503  21.884   2.993  1.00 89.03           C  
ATOM    178  CB  TRP A  23      16.755  19.745   3.336  1.00 89.03           C  
ATOM    179  O   TRP A  23      15.949  22.668   3.834  1.00 89.03           O  
ATOM    180  CG  TRP A  23      17.588  18.639   2.759  1.00 89.03           C  
ATOM    181  CD1 TRP A  23      17.996  18.506   1.461  1.00 89.03           C  
ATOM    182  CD2 TRP A  23      18.109  17.507   3.462  1.00 89.03           C  
ATOM    183  CE2 TRP A  23      18.825  16.728   2.527  1.00 89.03           C  
ATOM    184  CE3 TRP A  23      18.040  17.075   4.794  1.00 89.03           C  
ATOM    185  NE1 TRP A  23      18.741  17.359   1.315  1.00 89.03           N  
ATOM    186  CH2 TRP A  23      19.387  15.141   4.191  1.00 89.03           C  
ATOM    187  CZ2 TRP A  23      19.470  15.540   2.882  1.00 89.03           C  
ATOM    188  CZ3 TRP A  23      18.682  15.893   5.145  1.00 89.03           C  
ATOM    189  N   ARG A  24      14.273  21.866   2.452  1.00 93.19           N  
ATOM    190  CA  ARG A  24      13.251  22.670   3.114  1.00 93.19           C  
ATOM    191  C   ARG A  24      12.302  21.792   3.922  1.00 93.19           C  
ATOM    192  CB  ARG A  24      12.462  23.487   2.088  1.00 93.19           C  
ATOM    193  O   ARG A  24      11.617  20.932   3.365  1.00 93.19           O  
ATOM    194  CG  ARG A  24      13.288  24.552   1.383  1.00 93.19           C  
ATOM    195  CD  ARG A  24      12.433  25.406   0.456  1.00 93.19           C  
ATOM    196  NE  ARG A  24      13.226  26.432  -0.214  1.00 93.19           N  
ATOM    197  NH1 ARG A  24      11.442  27.360  -1.352  1.00 93.19           N  
ATOM    198  NH2 ARG A  24      13.549  28.226  -1.612  1.00 93.19           N  
ATOM    199  CZ  ARG A  24      12.737  27.337  -1.058  1.00 93.19           C  
ATOM    200  N   MET A  25      12.232  22.154   5.219  1.00 96.26           N  
ATOM    201  CA  MET A  25      11.471  21.305   6.131  1.00 96.26           C  
ATOM    202  C   MET A  25       9.980  21.613   6.045  1.00 96.26           C  
ATOM    203  CB  MET A  25      11.960  21.486   7.569  1.00 96.26           C  
ATOM    204  O   MET A  25       9.588  22.773   5.900  1.00 96.26           O  
ATOM    205  CG  MET A  25      13.434  21.169   7.760  1.00 96.26           C  
ATOM    206  SD  MET A  25      13.832  19.420   7.375  1.00 96.26           S  
ATOM    207  CE  MET A  25      13.092  18.599   8.814  1.00 96.26           C  
ATOM    208  N   VAL A  26       9.194  20.565   6.100  1.00 97.06           N  
ATOM    209  CA  VAL A  26       7.745  20.674   6.233  1.00 97.06           C  
ATOM    210  C   VAL A  26       7.335  20.369   7.672  1.00 97.06           C  
ATOM    211  CB  VAL A  26       7.012  19.727   5.257  1.00 97.06           C  
ATOM    212  O   VAL A  26       7.126  19.207   8.031  1.00 97.06           O  
ATOM    213  CG1 VAL A  26       5.505  19.969   5.300  1.00 97.06           C  
ATOM    214  CG2 VAL A  26       7.545  19.909   3.837  1.00 97.06           C  
ATOM    215  N   TRP A  27       7.235  21.363   8.547  1.00 96.97           N  
ATOM    216  CA  TRP A  27       7.116  21.217   9.994  1.00 96.97           C  
ATOM    217  C   TRP A  27       5.754  20.648  10.374  1.00 96.97           C  
ATOM    218  CB  TRP A  27       7.333  22.564  10.690  1.00 96.97           C  
ATOM    219  O   TRP A  27       5.635  19.906  11.352  1.00 96.97           O  
ATOM    220  CG  TRP A  27       8.762  23.016  10.709  1.00 96.97           C  
ATOM    221  CD1 TRP A  27       9.320  24.017   9.962  1.00 96.97           C  
ATOM    222  CD2 TRP A  27       9.818  22.480  11.513  1.00 96.97           C  
ATOM    223  CE2 TRP A  27      10.990  23.204  11.203  1.00 96.97           C  
ATOM    224  CE3 TRP A  27       9.886  21.457  12.468  1.00 96.97           C  
ATOM    225  NE1 TRP A  27      10.659  24.135  10.255  1.00 96.97           N  
ATOM    226  CH2 TRP A  27      12.256  21.931  12.744  1.00 96.97           C  
ATOM    227  CZ2 TRP A  27      12.217  22.937  11.814  1.00 96.97           C  
ATOM    228  CZ3 TRP A  27      11.108  21.192  13.075  1.00 96.97           C  
ATOM    229  N   ARG A  28       4.844  21.007   9.585  1.00 97.06           N  
ATOM    230  CA  ARG A  28       3.522  20.443   9.839  1.00 97.06           C  
ATOM    231  C   ARG A  28       3.568  18.918   9.837  1.00 97.06           C  
ATOM    232  CB  ARG A  28       2.517  20.938   8.797  1.00 97.06           C  
ATOM    233  O   ARG A  28       3.057  18.276  10.757  1.00 97.06           O  
ATOM    234  CG  ARG A  28       1.111  20.393   8.990  1.00 97.06           C  
ATOM    235  CD  ARG A  28       0.188  20.797   7.848  1.00 97.06           C  
ATOM    236  NE  ARG A  28      -0.972  19.915   7.755  1.00 97.06           N  
ATOM    237  NH1 ARG A  28      -1.484  20.478   5.574  1.00 97.06           N  
ATOM    238  NH2 ARG A  28      -2.771  18.952   6.702  1.00 97.06           N  
ATOM    239  CZ  ARG A  28      -1.740  19.784   6.677  1.00 97.06           C  
ATOM    240  N   ASN A  29       4.173  18.313   8.857  1.00 96.64           N  
ATOM    241  CA  ASN A  29       4.287  16.862   8.755  1.00 96.64           C  
ATOM    242  C   ASN A  29       5.106  16.281   9.904  1.00 96.64           C  
ATOM    243  CB  ASN A  29       4.901  16.464   7.411  1.00 96.64           C  
ATOM    244  O   ASN A  29       4.732  15.261  10.485  1.00 96.64           O  
ATOM    245  CG  ASN A  29       3.975  16.735   6.242  1.00 96.64           C  
ATOM    246  ND2 ASN A  29       4.403  16.354   5.045  1.00 96.64           N  
ATOM    247  OD1 ASN A  29       2.883  17.283   6.414  1.00 96.64           O  
ATOM    248  N   ILE A  30       6.106  16.978  10.190  1.00 97.79           N  
ATOM    249  CA  ILE A  30       6.987  16.510  11.254  1.00 97.79           C  
ATOM    250  C   ILE A  30       6.206  16.408  12.562  1.00 97.79           C  
ATOM    251  CB  ILE A  30       8.206  17.443  11.430  1.00 97.79           C  
ATOM    252  O   ILE A  30       6.243  15.375  13.236  1.00 97.79           O  
ATOM    253  CG1 ILE A  30       9.089  17.410  10.177  1.00 97.79           C  
ATOM    254  CG2 ILE A  30       9.008  17.054  12.675  1.00 97.79           C  
ATOM    255  CD1 ILE A  30      10.205  18.445  10.178  1.00 97.79           C  
ATOM    256  N   ILE A  31       5.544  17.409  12.887  1.00 98.22           N  
ATOM    257  CA  ILE A  31       4.780  17.469  14.128  1.00 98.22           C  
ATOM    258  C   ILE A  31       3.699  16.390  14.122  1.00 98.22           C  
ATOM    259  CB  ILE A  31       4.145  18.863  14.334  1.00 98.22           C  
ATOM    260  O   ILE A  31       3.527  15.670  15.109  1.00 98.22           O  
ATOM    261  CG1 ILE A  31       5.231  19.909  14.610  1.00 98.22           C  
ATOM    262  CG2 ILE A  31       3.119  18.826  15.470  1.00 98.22           C  
ATOM    263  CD1 ILE A  31       4.741  21.348  14.521  1.00 98.22           C  
ATOM    264  N   LEU A  32       2.995  16.197  13.069  1.00 97.03           N  
ATOM    265  CA  LEU A  32       1.909  15.226  12.979  1.00 97.03           C  
ATOM    266  C   LEU A  32       2.438  13.804  13.130  1.00 97.03           C  
ATOM    267  CB  LEU A  32       1.171  15.371  11.646  1.00 97.03           C  
ATOM    268  O   LEU A  32       1.820  12.975  13.801  1.00 97.03           O  
ATOM    269  CG  LEU A  32       0.312  16.625  11.478  1.00 97.03           C  
ATOM    270  CD1 LEU A  32      -0.318  16.655  10.090  1.00 97.03           C  
ATOM    271  CD2 LEU A  32      -0.762  16.686  12.560  1.00 97.03           C  
ATOM    272  N   TYR A  33       3.594  13.515  12.553  1.00 97.58           N  
ATOM    273  CA  TYR A  33       4.140  12.165  12.650  1.00 97.58           C  
ATOM    274  C   TYR A  33       4.695  11.901  14.044  1.00 97.58           C  
ATOM    275  CB  TYR A  33       5.237  11.952  11.602  1.00 97.58           C  
ATOM    276  O   TYR A  33       4.661  10.767  14.528  1.00 97.58           O  
ATOM    277  CG  TYR A  33       4.723  11.428  10.283  1.00 97.58           C  
ATOM    278  CD1 TYR A  33       4.652  10.059  10.035  1.00 97.58           C  
ATOM    279  CD2 TYR A  33       4.308  12.300   9.283  1.00 97.58           C  
ATOM    280  CE1 TYR A  33       4.181   9.572   8.820  1.00 97.58           C  
ATOM    281  CE2 TYR A  33       3.835  11.824   8.064  1.00 97.58           C  
ATOM    282  OH  TYR A  33       3.308   9.984   6.639  1.00 97.58           O  
ATOM    283  CZ  TYR A  33       3.775  10.461   7.843  1.00 97.58           C  
ATOM    284  N   ILE A  34       5.202  12.977  14.698  1.00 98.37           N  
ATOM    285  CA  ILE A  34       5.603  12.836  16.093  1.00 98.37           C  
ATOM    286  C   ILE A  34       4.383  12.510  16.951  1.00 98.37           C  
ATOM    287  CB  ILE A  34       6.298  14.114  16.613  1.00 98.37           C  
ATOM    288  O   ILE A  34       4.416  11.581  17.761  1.00 98.37           O  
ATOM    289  CG1 ILE A  34       7.691  14.256  15.990  1.00 98.37           C  
ATOM    290  CG2 ILE A  34       6.381  14.099  18.142  1.00 98.37           C  
ATOM    291  CD1 ILE A  34       8.362  15.593  16.271  1.00 98.37           C  
ATOM    292  N   ILE A  35       3.318  13.194  16.745  1.00 98.34           N  
ATOM    293  CA  ILE A  35       2.085  12.970  17.491  1.00 98.34           C  
ATOM    294  C   ILE A  35       1.558  11.565  17.206  1.00 98.34           C  
ATOM    295  CB  ILE A  35       1.012  14.026  17.141  1.00 98.34           C  
ATOM    296  O   ILE A  35       1.148  10.851  18.125  1.00 98.34           O  
ATOM    297  CG1 ILE A  35       1.403  15.394  17.713  1.00 98.34           C  
ATOM    298  CG2 ILE A  35      -0.363  13.590  17.656  1.00 98.34           C  
ATOM    299  CD1 ILE A  35       0.516  16.538  17.242  1.00 98.34           C  
ATOM    300  N   MET A  36       1.559  11.236  15.923  1.00 98.08           N  
ATOM    301  CA  MET A  36       1.081   9.912  15.538  1.00 98.08           C  
ATOM    302  C   MET A  36       1.840   8.820  16.284  1.00 98.08           C  
ATOM    303  CB  MET A  36       1.221   9.707  14.028  1.00 98.08           C  
ATOM    304  O   MET A  36       1.232   7.905  16.841  1.00 98.08           O  
ATOM    305  CG  MET A  36       0.763   8.339  13.550  1.00 98.08           C  
ATOM    306  SD  MET A  36       1.298   7.980  11.832  1.00 98.08           S  
ATOM    307  CE  MET A  36       3.075   7.724  12.097  1.00 98.08           C  
ATOM    308  N   HIS A  37       3.143   8.929  16.387  1.00 98.61           N  
ATOM    309  CA  HIS A  37       3.960   7.903  17.026  1.00 98.61           C  
ATOM    310  C   HIS A  37       3.768   7.910  18.539  1.00 98.61           C  
ATOM    311  CB  HIS A  37       5.437   8.105  16.683  1.00 98.61           C  
ATOM    312  O   HIS A  37       3.636   6.851  19.156  1.00 98.61           O  
ATOM    313  CG  HIS A  37       5.796   7.669  15.298  1.00 98.61           C  
ATOM    314  CD2 HIS A  37       6.386   6.537  14.847  1.00 98.61           C  
ATOM    315  ND1 HIS A  37       5.551   8.446  14.187  1.00 98.61           N  
ATOM    316  CE1 HIS A  37       5.975   7.808  13.108  1.00 98.61           C  
ATOM    317  NE2 HIS A  37       6.486   6.647  13.482  1.00 98.61           N  
ATOM    318  N   LEU A  38       3.721   9.089  19.175  1.00 98.70           N  
ATOM    319  CA  LEU A  38       3.508   9.179  20.615  1.00 98.70           C  
ATOM    320  C   LEU A  38       2.168   8.566  21.006  1.00 98.70           C  
ATOM    321  CB  LEU A  38       3.569  10.638  21.076  1.00 98.70           C  
ATOM    322  O   LEU A  38       2.093   7.775  21.949  1.00 98.70           O  
ATOM    323  CG  LEU A  38       4.943  11.309  21.024  1.00 98.70           C  
ATOM    324  CD1 LEU A  38       4.833  12.774  21.434  1.00 98.70           C  
ATOM    325  CD2 LEU A  38       5.933  10.570  21.917  1.00 98.70           C  
ATOM    326  N   THR A  39       1.182   8.941  20.255  1.00 98.60           N  
ATOM    327  CA  THR A  39      -0.142   8.414  20.565  1.00 98.60           C  
ATOM    328  C   THR A  39      -0.232   6.933  20.207  1.00 98.60           C  
ATOM    329  CB  THR A  39      -1.242   9.193  19.821  1.00 98.60           C  
ATOM    330  O   THR A  39      -0.977   6.180  20.838  1.00 98.60           O  
ATOM    331  CG2 THR A  39      -1.305  10.642  20.293  1.00 98.60           C  
ATOM    332  OG1 THR A  39      -0.968   9.171  18.415  1.00 98.60           O  
ATOM    333  N   GLY A  40       0.409   6.518  19.186  1.00 98.62           N  
ATOM    334  CA  GLY A  40       0.501   5.099  18.880  1.00 98.62           C  
ATOM    335  C   GLY A  40       1.117   4.286  20.003  1.00 98.62           C  
ATOM    336  O   GLY A  40       0.589   3.237  20.378  1.00 98.62           O  
ATOM    337  N   PHE A  41       2.235   4.795  20.544  1.00 98.72           N  
ATOM    338  CA  PHE A  41       2.890   4.108  21.651  1.00 98.72           C  
ATOM    339  C   PHE A  41       1.985   4.073  22.877  1.00 98.72           C  
ATOM    340  CB  PHE A  41       4.218   4.787  21.998  1.00 98.72           C  
ATOM    341  O   PHE A  41       1.930   3.066  23.586  1.00 98.72           O  
ATOM    342  CG  PHE A  41       5.351   4.407  21.083  1.00 98.72           C  
ATOM    343  CD1 PHE A  41       5.736   3.079  20.945  1.00 98.72           C  
ATOM    344  CD2 PHE A  41       6.032   5.379  20.361  1.00 98.72           C  
ATOM    345  CE1 PHE A  41       6.784   2.724  20.099  1.00 98.72           C  
ATOM    346  CE2 PHE A  41       7.081   5.032  19.514  1.00 98.72           C  
ATOM    347  CZ  PHE A  41       7.456   3.704  19.385  1.00 98.72           C  
ATOM    348  N   TYR A  42       1.343   5.133  23.086  1.00 98.79           N  
ATOM    349  CA  TYR A  42       0.350   5.163  24.153  1.00 98.79           C  
ATOM    350  C   TYR A  42      -0.745   4.132  23.910  1.00 98.79           C  
ATOM    351  CB  TYR A  42      -0.267   6.560  24.274  1.00 98.79           C  
ATOM    352  O   TYR A  42      -1.161   3.429  24.834  1.00 98.79           O  
ATOM    353  CG  TYR A  42      -1.274   6.684  25.391  1.00 98.79           C  
ATOM    354  CD1 TYR A  42      -2.593   7.051  25.129  1.00 98.79           C  
ATOM    355  CD2 TYR A  42      -0.911   6.436  26.710  1.00 98.79           C  
ATOM    356  CE1 TYR A  42      -3.524   7.169  26.155  1.00 98.79           C  
ATOM    357  CE2 TYR A  42      -1.834   6.551  27.744  1.00 98.79           C  
ATOM    358  OH  TYR A  42      -4.054   7.031  28.477  1.00 98.79           O  
ATOM    359  CZ  TYR A  42      -3.136   6.917  27.457  1.00 98.79           C  
ATOM    360  N   GLY A  43      -1.206   4.069  22.739  1.00 98.72           N  
ATOM    361  CA  GLY A  43      -2.167   3.038  22.380  1.00 98.72           C  
ATOM    362  C   GLY A  43      -1.663   1.632  22.650  1.00 98.72           C  
ATOM    363  O   GLY A  43      -2.418   0.775  23.113  1.00 98.72           O  
ATOM    364  N   LEU A  44      -0.425   1.409  22.342  1.00 98.57           N  
ATOM    365  CA  LEU A  44       0.186   0.114  22.623  1.00 98.57           C  
ATOM    366  C   LEU A  44       0.148  -0.192  24.116  1.00 98.57           C  
ATOM    367  CB  LEU A  44       1.631   0.083  22.119  1.00 98.57           C  
ATOM    368  O   LEU A  44      -0.178  -1.312  24.516  1.00 98.57           O  
ATOM    369  CG  LEU A  44       2.395  -1.225  22.331  1.00 98.57           C  
ATOM    370  CD1 LEU A  44       1.666  -2.380  21.651  1.00 98.57           C  
ATOM    371  CD2 LEU A  44       3.821  -1.103  21.805  1.00 98.57           C  
ATOM    372  N   TYR A  45       0.514   0.767  24.862  1.00 98.68           N  
ATOM    373  CA  TYR A  45       0.439   0.637  26.313  1.00 98.68           C  
ATOM    374  C   TYR A  45      -0.974   0.275  26.755  1.00 98.68           C  
ATOM    375  CB  TYR A  45       0.882   1.936  26.993  1.00 98.68           C  
ATOM    376  O   TYR A  45      -1.169  -0.676  27.515  1.00 98.68           O  
ATOM    377  CG  TYR A  45       0.566   1.988  28.468  1.00 98.68           C  
ATOM    378  CD1 TYR A  45      -0.496   2.752  28.946  1.00 98.68           C  
ATOM    379  CD2 TYR A  45       1.328   1.274  29.386  1.00 98.68           C  
ATOM    380  CE1 TYR A  45      -0.790   2.804  30.304  1.00 98.68           C  
ATOM    381  CE2 TYR A  45       1.044   1.319  30.747  1.00 98.68           C  
ATOM    382  OH  TYR A  45      -0.303   2.133  32.542  1.00 98.68           O  
ATOM    383  CZ  TYR A  45      -0.016   2.085  31.196  1.00 98.68           C  
ATOM    384  N   LEU A  46      -2.013   0.892  26.237  1.00 98.65           N  
ATOM    385  CA  LEU A  46      -3.405   0.623  26.581  1.00 98.65           C  
ATOM    386  C   LEU A  46      -3.822  -0.766  26.111  1.00 98.65           C  
ATOM    387  CB  LEU A  46      -4.324   1.681  25.964  1.00 98.65           C  
ATOM    388  O   LEU A  46      -4.562  -1.465  26.806  1.00 98.65           O  
ATOM    389  CG  LEU A  46      -4.194   3.100  26.519  1.00 98.65           C  
ATOM    390  CD1 LEU A  46      -5.134   4.047  25.781  1.00 98.65           C  
ATOM    391  CD2 LEU A  46      -4.477   3.116  28.018  1.00 98.65           C  
ATOM    392  N   ALA A  47      -3.334  -1.107  24.971  1.00 98.39           N  
ATOM    393  CA  ALA A  47      -3.672  -2.415  24.417  1.00 98.39           C  
ATOM    394  C   ALA A  47      -3.178  -3.539  25.323  1.00 98.39           C  
ATOM    395  CB  ALA A  47      -3.084  -2.568  23.016  1.00 98.39           C  
ATOM    396  O   ALA A  47      -3.864  -4.548  25.501  1.00 98.39           O  
ATOM    397  N   MET A  48      -2.092  -3.320  25.997  1.00 97.83           N  
ATOM    398  CA  MET A  48      -1.447  -4.364  26.788  1.00 97.83           C  
ATOM    399  C   MET A  48      -2.071  -4.458  28.176  1.00 97.83           C  
ATOM    400  CB  MET A  48       0.055  -4.099  26.907  1.00 97.83           C  
ATOM    401  O   MET A  48      -2.250  -5.555  28.708  1.00 97.83           O  
ATOM    402  CG  MET A  48       0.819  -4.315  25.611  1.00 97.83           C  
ATOM    403  SD  MET A  48       2.638  -4.301  25.857  1.00 97.83           S  
ATOM    404  CE  MET A  48       2.909  -2.530  26.138  1.00 97.83           C  
ATOM    405  N   PHE A  49      -2.542  -3.317  28.634  1.00 98.04           N  
ATOM    406  CA  PHE A  49      -2.837  -3.347  30.062  1.00 98.04           C  
ATOM    407  C   PHE A  49      -4.300  -3.006  30.320  1.00 98.04           C  
ATOM    408  CB  PHE A  49      -1.929  -2.374  30.821  1.00 98.04           C  
ATOM    409  O   PHE A  49      -4.854  -3.368  31.360  1.00 98.04           O  
ATOM    410  CG  PHE A  49      -0.466  -2.713  30.729  1.00 98.04           C  
ATOM    411  CD1 PHE A  49       0.061  -3.781  31.445  1.00 98.04           C  
ATOM    412  CD2 PHE A  49       0.384  -1.963  29.927  1.00 98.04           C  
ATOM    413  CE1 PHE A  49       1.415  -4.097  31.363  1.00 98.04           C  
ATOM    414  CE2 PHE A  49       1.738  -2.272  29.839  1.00 98.04           C  
ATOM    415  CZ  PHE A  49       2.252  -3.339  30.559  1.00 98.04           C  
ATOM    416  N   TYR A  50      -5.001  -2.380  29.303  1.00 97.90           N  
ATOM    417  CA  TYR A  50      -6.307  -1.838  29.661  1.00 97.90           C  
ATOM    418  C   TYR A  50      -7.373  -2.284  28.667  1.00 97.90           C  
ATOM    419  CB  TYR A  50      -6.256  -0.309  29.722  1.00 97.90           C  
ATOM    420  O   TYR A  50      -8.526  -2.507  29.043  1.00 97.90           O  
ATOM    421  CG  TYR A  50      -5.368   0.226  30.819  1.00 97.90           C  
ATOM    422  CD1 TYR A  50      -5.858   0.416  32.109  1.00 97.90           C  
ATOM    423  CD2 TYR A  50      -4.037   0.543  30.568  1.00 97.90           C  
ATOM    424  CE1 TYR A  50      -5.044   0.910  33.122  1.00 97.90           C  
ATOM    425  CE2 TYR A  50      -3.214   1.038  31.574  1.00 97.90           C  
ATOM    426  OH  TYR A  50      -2.915   1.708  33.845  1.00 97.90           O  
ATOM    427  CZ  TYR A  50      -3.725   1.218  32.846  1.00 97.90           C  
ATOM    428  N   ALA A  51      -6.961  -2.523  27.442  1.00 98.19           N  
ATOM    429  CA  ALA A  51      -7.940  -2.782  26.390  1.00 98.19           C  
ATOM    430  C   ALA A  51      -8.556  -4.170  26.543  1.00 98.19           C  
ATOM    431  CB  ALA A  51      -7.293  -2.640  25.014  1.00 98.19           C  
ATOM    432  O   ALA A  51      -7.890  -5.104  26.996  1.00 98.19           O  
ATOM    433  N   GLN A  52      -9.828  -4.220  26.209  1.00 98.23           N  
ATOM    434  CA  GLN A  52     -10.464  -5.529  26.108  1.00 98.23           C  
ATOM    435  C   GLN A  52      -9.858  -6.349  24.973  1.00 98.23           C  
ATOM    436  CB  GLN A  52     -11.972  -5.380  25.900  1.00 98.23           C  
ATOM    437  O   GLN A  52      -9.444  -5.795  23.952  1.00 98.23           O  
ATOM    438  CG  GLN A  52     -12.686  -4.687  27.053  1.00 98.23           C  
ATOM    439  CD  GLN A  52     -14.191  -4.642  26.869  1.00 98.23           C  
ATOM    440  NE2 GLN A  52     -14.927  -5.054  27.896  1.00 98.23           N  
ATOM    441  OE1 GLN A  52     -14.689  -4.240  25.813  1.00 98.23           O  
ATOM    442  N   TRP A  53      -9.720  -7.622  25.116  1.00 97.81           N  
ATOM    443  CA  TRP A  53      -9.079  -8.460  24.108  1.00 97.81           C  
ATOM    444  C   TRP A  53      -9.804  -8.354  22.771  1.00 97.81           C  
ATOM    445  CB  TRP A  53      -9.042  -9.921  24.568  1.00 97.81           C  
ATOM    446  O   TRP A  53      -9.183  -8.467  21.711  1.00 97.81           O  
ATOM    447  CG  TRP A  53     -10.396 -10.541  24.737  1.00 97.81           C  
ATOM    448  CD1 TRP A  53     -11.165 -10.544  25.868  1.00 97.81           C  
ATOM    449  CD2 TRP A  53     -11.139 -11.254  23.744  1.00 97.81           C  
ATOM    450  CE2 TRP A  53     -12.352 -11.661  24.342  1.00 97.81           C  
ATOM    451  CE3 TRP A  53     -10.897 -11.588  22.405  1.00 97.81           C  
ATOM    452  NE1 TRP A  53     -12.343 -11.216  25.637  1.00 97.81           N  
ATOM    453  CH2 TRP A  53     -13.060 -12.700  22.337  1.00 97.81           C  
ATOM    454  CZ2 TRP A  53     -13.322 -12.387  23.646  1.00 97.81           C  
ATOM    455  CZ3 TRP A  53     -11.863 -12.310  21.713  1.00 97.81           C  
ATOM    456  N   LYS A  54     -11.213  -8.121  22.795  1.00 98.27           N  
ATOM    457  CA  LYS A  54     -11.993  -7.948  21.573  1.00 98.27           C  
ATOM    458  C   LYS A  54     -11.504  -6.742  20.776  1.00 98.27           C  
ATOM    459  CB  LYS A  54     -13.479  -7.792  21.901  1.00 98.27           C  
ATOM    460  O   LYS A  54     -11.414  -6.798  19.547  1.00 98.27           O  
ATOM    461  CG  LYS A  54     -14.102  -9.020  22.548  1.00 98.27           C  
ATOM    462  CD  LYS A  54     -15.566  -8.785  22.899  1.00 98.27           C  
ATOM    463  CE  LYS A  54     -16.105  -9.877  23.813  1.00 98.27           C  
ATOM    464  NZ  LYS A  54     -17.509  -9.599  24.240  1.00 98.27           N  
ATOM    465  N   THR A  55     -11.144  -5.665  21.501  1.00 98.56           N  
ATOM    466  CA  THR A  55     -10.672  -4.443  20.860  1.00 98.56           C  
ATOM    467  C   THR A  55      -9.302  -4.660  20.224  1.00 98.56           C  
ATOM    468  CB  THR A  55     -10.596  -3.279  21.865  1.00 98.56           C  
ATOM    469  O   THR A  55      -9.039  -4.176  19.122  1.00 98.56           O  
ATOM    470  CG2 THR A  55     -10.128  -1.996  21.186  1.00 98.56           C  
ATOM    471  OG1 THR A  55     -11.893  -3.060  22.433  1.00 98.56           O  
ATOM    472  N   VAL A  56      -8.519  -5.378  20.905  1.00 98.43           N  
ATOM    473  CA  VAL A  56      -7.191  -5.669  20.375  1.00 98.43           C  
ATOM    474  C   VAL A  56      -7.314  -6.489  19.093  1.00 98.43           C  
ATOM    475  CB  VAL A  56      -6.320  -6.421  21.407  1.00 98.43           C  
ATOM    476  O   VAL A  56      -6.682  -6.171  18.082  1.00 98.43           O  
ATOM    477  CG1 VAL A  56      -4.981  -6.825  20.792  1.00 98.43           C  
ATOM    478  CG2 VAL A  56      -6.102  -5.560  22.650  1.00 98.43           C  
ATOM    479  N   PHE A  57      -8.133  -7.506  19.134  1.00 98.32           N  
ATOM    480  CA  PHE A  57      -8.341  -8.330  17.949  1.00 98.32           C  
ATOM    481  C   PHE A  57      -8.969  -7.514  16.826  1.00 98.32           C  
ATOM    482  CB  PHE A  57      -9.227  -9.536  18.280  1.00 98.32           C  
ATOM    483  O   PHE A  57      -8.558  -7.620  15.669  1.00 98.32           O  
ATOM    484  CG  PHE A  57      -9.481 -10.443  17.106  1.00 98.32           C  
ATOM    485  CD1 PHE A  57     -10.674 -10.368  16.398  1.00 98.32           C  
ATOM    486  CD2 PHE A  57      -8.526 -11.371  16.712  1.00 98.32           C  
ATOM    487  CE1 PHE A  57     -10.911 -11.206  15.311  1.00 98.32           C  
ATOM    488  CE2 PHE A  57      -8.756 -12.212  15.627  1.00 98.32           C  
ATOM    489  CZ  PHE A  57      -9.950 -12.129  14.928  1.00 98.32           C  
ATOM    490  N   TYR A  58      -9.929  -6.762  17.173  1.00 98.52           N  
ATOM    491  CA  TYR A  58     -10.586  -5.876  16.219  1.00 98.52           C  
ATOM    492  C   TYR A  58      -9.578  -4.944  15.557  1.00 98.52           C  
ATOM    493  CB  TYR A  58     -11.680  -5.057  16.910  1.00 98.52           C  
ATOM    494  O   TYR A  58      -9.592  -4.769  14.337  1.00 98.52           O  
ATOM    495  CG  TYR A  58     -12.254  -3.961  16.046  1.00 98.52           C  
ATOM    496  CD1 TYR A  58     -11.980  -2.621  16.312  1.00 98.52           C  
ATOM    497  CD2 TYR A  58     -13.072  -4.261  14.962  1.00 98.52           C  
ATOM    498  CE1 TYR A  58     -12.508  -1.607  15.520  1.00 98.52           C  
ATOM    499  CE2 TYR A  58     -13.606  -3.256  14.163  1.00 98.52           C  
ATOM    500  OH  TYR A  58     -13.845  -0.934  13.662  1.00 98.52           O  
ATOM    501  CZ  TYR A  58     -13.319  -1.934  14.449  1.00 98.52           C  
ATOM    502  N   SER A  59      -8.723  -4.323  16.355  1.00 98.31           N  
ATOM    503  CA  SER A  59      -7.699  -3.421  15.838  1.00 98.31           C  
ATOM    504  C   SER A  59      -6.768  -4.140  14.867  1.00 98.31           C  
ATOM    505  CB  SER A  59      -6.886  -2.819  16.985  1.00 98.31           C  
ATOM    506  O   SER A  59      -6.420  -3.598  13.816  1.00 98.31           O  
ATOM    507  OG  SER A  59      -5.925  -1.901  16.493  1.00 98.31           O  
ATOM    508  N   TRP A  60      -6.379  -5.326  15.228  1.00 98.10           N  
ATOM    509  CA  TRP A  60      -5.548  -6.137  14.344  1.00 98.10           C  
ATOM    510  C   TRP A  60      -6.265  -6.416  13.028  1.00 98.10           C  
ATOM    511  CB  TRP A  60      -5.169  -7.456  15.023  1.00 98.10           C  
ATOM    512  O   TRP A  60      -5.670  -6.303  11.953  1.00 98.10           O  
ATOM    513  CG  TRP A  60      -4.356  -8.373  14.160  1.00 98.10           C  
ATOM    514  CD1 TRP A  60      -3.012  -8.302  13.918  1.00 98.10           C  
ATOM    515  CD2 TRP A  60      -4.837  -9.499  13.419  1.00 98.10           C  
ATOM    516  CE2 TRP A  60      -3.729 -10.065  12.751  1.00 98.10           C  
ATOM    517  CE3 TRP A  60      -6.100 -10.085  13.256  1.00 98.10           C  
ATOM    518  NE1 TRP A  60      -2.629  -9.316  13.071  1.00 98.10           N  
ATOM    519  CH2 TRP A  60      -5.092 -11.744  11.790  1.00 98.10           C  
ATOM    520  CZ2 TRP A  60      -3.846 -11.190  11.932  1.00 98.10           C  
ATOM    521  CZ3 TRP A  60      -6.214 -11.205  12.441  1.00 98.10           C  
ATOM    522  N   PHE A  61      -7.499  -6.809  13.140  1.00 98.29           N  
ATOM    523  CA  PHE A  61      -8.315  -7.069  11.960  1.00 98.29           C  
ATOM    524  C   PHE A  61      -8.367  -5.841  11.058  1.00 98.29           C  
ATOM    525  CB  PHE A  61      -9.733  -7.483  12.365  1.00 98.29           C  
ATOM    526  O   PHE A  61      -8.174  -5.947   9.845  1.00 98.29           O  
ATOM    527  CG  PHE A  61     -10.682  -7.615  11.204  1.00 98.29           C  
ATOM    528  CD1 PHE A  61     -11.652  -6.649  10.968  1.00 98.29           C  
ATOM    529  CD2 PHE A  61     -10.603  -8.706  10.348  1.00 98.29           C  
ATOM    530  CE1 PHE A  61     -12.531  -6.768   9.894  1.00 98.29           C  
ATOM    531  CE2 PHE A  61     -11.479  -8.833   9.274  1.00 98.29           C  
ATOM    532  CZ  PHE A  61     -12.442  -7.863   9.049  1.00 98.29           C  
ATOM    533  N   LEU A  62      -8.565  -4.673  11.605  1.00 98.51           N  
ATOM    534  CA  LEU A  62      -8.607  -3.435  10.833  1.00 98.51           C  
ATOM    535  C   LEU A  62      -7.261  -3.161  10.172  1.00 98.51           C  
ATOM    536  CB  LEU A  62      -8.998  -2.258  11.730  1.00 98.51           C  
ATOM    537  O   LEU A  62      -7.207  -2.616   9.067  1.00 98.51           O  
ATOM    538  CG  LEU A  62     -10.466  -2.186  12.154  1.00 98.51           C  
ATOM    539  CD1 LEU A  62     -10.710  -0.949  13.011  1.00 98.51           C  
ATOM    540  CD2 LEU A  62     -11.377  -2.183  10.930  1.00 98.51           C  
ATOM    541  N   LEU A  63      -6.244  -3.470  10.920  1.00 98.51           N  
ATOM    542  CA  LEU A  63      -4.902  -3.311  10.369  1.00 98.51           C  
ATOM    543  C   LEU A  63      -4.747  -4.108   9.078  1.00 98.51           C  
ATOM    544  CB  LEU A  63      -3.848  -3.755  11.386  1.00 98.51           C  
ATOM    545  O   LEU A  63      -4.266  -3.581   8.072  1.00 98.51           O  
ATOM    546  CG  LEU A  63      -2.400  -3.780  10.895  1.00 98.51           C  
ATOM    547  CD1 LEU A  63      -1.972  -2.390  10.437  1.00 98.51           C  
ATOM    548  CD2 LEU A  63      -1.473  -4.298  11.990  1.00 98.51           C  
ATOM    549  N   VAL A  64      -5.149  -5.347   9.049  1.00 97.80           N  
ATOM    550  CA  VAL A  64      -5.042  -6.220   7.885  1.00 97.80           C  
ATOM    551  C   VAL A  64      -5.883  -5.661   6.740  1.00 97.80           C  
ATOM    552  CB  VAL A  64      -5.484  -7.663   8.216  1.00 97.80           C  
ATOM    553  O   VAL A  64      -5.430  -5.616   5.593  1.00 97.80           O  
ATOM    554  CG1 VAL A  64      -5.561  -8.509   6.946  1.00 97.80           C  
ATOM    555  CG2 VAL A  64      -4.528  -8.296   9.226  1.00 97.80           C  
ATOM    556  N   ILE A  65      -7.073  -5.205   7.084  1.00 98.18           N  
ATOM    557  CA  ILE A  65      -7.981  -4.638   6.094  1.00 98.18           C  
ATOM    558  C   ILE A  65      -7.372  -3.369   5.501  1.00 98.18           C  
ATOM    559  CB  ILE A  65      -9.366  -4.331   6.707  1.00 98.18           C  
ATOM    560  O   ILE A  65      -7.418  -3.160   4.286  1.00 98.18           O  
ATOM    561  CG1 ILE A  65     -10.059  -5.630   7.136  1.00 98.18           C  
ATOM    562  CG2 ILE A  65     -10.234  -3.548   5.717  1.00 98.18           C  
ATOM    563  CD1 ILE A  65     -10.350  -6.585   5.987  1.00 98.18           C  
ATOM    564  N   ALA A  66      -6.803  -2.536   6.345  1.00 98.47           N  
ATOM    565  CA  ALA A  66      -6.157  -1.312   5.877  1.00 98.47           C  
ATOM    566  C   ALA A  66      -4.995  -1.629   4.941  1.00 98.47           C  
ATOM    567  CB  ALA A  66      -5.671  -0.481   7.062  1.00 98.47           C  
ATOM    568  O   ALA A  66      -4.850  -1.002   3.888  1.00 98.47           O  
ATOM    569  N   LEU A  67      -4.204  -2.634   5.304  1.00 98.25           N  
ATOM    570  CA  LEU A  67      -3.085  -3.034   4.458  1.00 98.25           C  
ATOM    571  C   LEU A  67      -3.579  -3.549   3.111  1.00 98.25           C  
ATOM    572  CB  LEU A  67      -2.246  -4.111   5.152  1.00 98.25           C  
ATOM    573  O   LEU A  67      -2.968  -3.277   2.075  1.00 98.25           O  
ATOM    574  CG  LEU A  67      -1.355  -3.639   6.303  1.00 98.25           C  
ATOM    575  CD1 LEU A  67      -0.767  -4.836   7.043  1.00 98.25           C  
ATOM    576  CD2 LEU A  67      -0.248  -2.728   5.783  1.00 98.25           C  
ATOM    577  N   GLN A  68      -4.704  -4.241   3.081  1.00 98.07           N  
ATOM    578  CA  GLN A  68      -5.292  -4.704   1.828  1.00 98.07           C  
ATOM    579  C   GLN A  68      -5.716  -3.528   0.952  1.00 98.07           C  
ATOM    580  CB  GLN A  68      -6.491  -5.614   2.101  1.00 98.07           C  
ATOM    581  O   GLN A  68      -5.604  -3.589  -0.274  1.00 98.07           O  
ATOM    582  CG  GLN A  68      -6.108  -7.002   2.598  1.00 98.07           C  
ATOM    583  CD  GLN A  68      -5.217  -7.749   1.624  1.00 98.07           C  
ATOM    584  NE2 GLN A  68      -4.203  -8.429   2.150  1.00 98.07           N  
ATOM    585  OE1 GLN A  68      -5.437  -7.716   0.409  1.00 98.07           O  
ATOM    586  N   GLY A  69      -6.231  -2.504   1.596  1.00 98.42           N  
ATOM    587  CA  GLY A  69      -6.574  -1.308   0.843  1.00 98.42           C  
ATOM    588  C   GLY A  69      -5.393  -0.708   0.104  1.00 98.42           C  
ATOM    589  O   GLY A  69      -5.531  -0.258  -1.035  1.00 98.42           O  
ATOM    590  N   VAL A  70      -4.219  -0.808   0.762  1.00 98.56           N  
ATOM    591  CA  VAL A  70      -3.008  -0.271   0.151  1.00 98.56           C  
ATOM    592  C   VAL A  70      -2.492  -1.238  -0.912  1.00 98.56           C  
ATOM    593  CB  VAL A  70      -1.910  -0.003   1.205  1.00 98.56           C  
ATOM    594  O   VAL A  70      -2.247  -0.841  -2.054  1.00 98.56           O  
ATOM    595  CG1 VAL A  70      -0.609   0.431   0.532  1.00 98.56           C  
ATOM    596  CG2 VAL A  70      -2.377   1.053   2.205  1.00 98.56           C  
ATOM    597  N   THR A  71      -2.397  -2.444  -0.584  1.00 98.22           N  
ATOM    598  CA  THR A  71      -1.755  -3.423  -1.454  1.00 98.22           C  
ATOM    599  C   THR A  71      -2.664  -3.785  -2.625  1.00 98.22           C  
ATOM    600  CB  THR A  71      -1.381  -4.700  -0.678  1.00 98.22           C  
ATOM    601  O   THR A  71      -2.307  -3.567  -3.785  1.00 98.22           O  
ATOM    602  CG2 THR A  71      -0.362  -4.399   0.417  1.00 98.22           C  
ATOM    603  OG1 THR A  71      -2.560  -5.250  -0.079  1.00 98.22           O  
ATOM    604  N   ALA A  72      -3.889  -4.292  -2.379  1.00 98.45           N  
ATOM    605  CA  ALA A  72      -4.798  -4.728  -3.436  1.00 98.45           C  
ATOM    606  C   ALA A  72      -5.395  -3.532  -4.173  1.00 98.45           C  
ATOM    607  CB  ALA A  72      -5.908  -5.601  -2.858  1.00 98.45           C  
ATOM    608  O   ALA A  72      -5.797  -3.647  -5.333  1.00 98.45           O  
ATOM    609  N   GLY A  73      -5.523  -2.382  -3.476  1.00 98.54           N  
ATOM    610  CA  GLY A  73      -6.157  -1.209  -4.057  1.00 98.54           C  
ATOM    611  C   GLY A  73      -5.167  -0.242  -4.679  1.00 98.54           C  
ATOM    612  O   GLY A  73      -4.792  -0.393  -5.844  1.00 98.54           O  
ATOM    613  N   SER A  74      -4.651   0.658  -3.822  1.00 98.54           N  
ATOM    614  CA  SER A  74      -3.808   1.754  -4.290  1.00 98.54           C  
ATOM    615  C   SER A  74      -2.630   1.234  -5.107  1.00 98.54           C  
ATOM    616  CB  SER A  74      -3.297   2.579  -3.109  1.00 98.54           C  
ATOM    617  O   SER A  74      -2.280   1.811  -6.139  1.00 98.54           O  
ATOM    618  OG  SER A  74      -4.369   3.225  -2.444  1.00 98.54           O  
ATOM    619  N   HIS A  75      -2.043   0.124  -4.708  1.00 98.69           N  
ATOM    620  CA  HIS A  75      -0.807  -0.379  -5.297  1.00 98.69           C  
ATOM    621  C   HIS A  75      -1.086  -1.162  -6.576  1.00 98.69           C  
ATOM    622  CB  HIS A  75      -0.055  -1.257  -4.296  1.00 98.69           C  
ATOM    623  O   HIS A  75      -0.752  -0.708  -7.672  1.00 98.69           O  
ATOM    624  CG  HIS A  75       1.247  -1.780  -4.816  1.00 98.69           C  
ATOM    625  CD2 HIS A  75       2.143  -1.238  -5.674  1.00 98.69           C  
ATOM    626  ND1 HIS A  75       1.753  -3.009  -4.454  1.00 98.69           N  
ATOM    627  CE1 HIS A  75       2.909  -3.201  -5.068  1.00 98.69           C  
ATOM    628  NE2 HIS A  75       3.168  -2.141  -5.814  1.00 98.69           N  
ATOM    629  N   ARG A  76      -1.725  -2.296  -6.540  1.00 98.49           N  
ATOM    630  CA  ARG A  76      -1.838  -3.244  -7.643  1.00 98.49           C  
ATOM    631  C   ARG A  76      -2.940  -2.828  -8.612  1.00 98.49           C  
ATOM    632  CB  ARG A  76      -2.109  -4.654  -7.115  1.00 98.49           C  
ATOM    633  O   ARG A  76      -2.785  -2.954  -9.828  1.00 98.49           O  
ATOM    634  CG  ARG A  76      -1.029  -5.181  -6.184  1.00 98.49           C  
ATOM    635  CD  ARG A  76      -1.255  -6.644  -5.829  1.00 98.49           C  
ATOM    636  NE  ARG A  76      -0.460  -7.047  -4.672  1.00 98.49           N  
ATOM    637  NH1 ARG A  76      -0.944  -9.298  -4.864  1.00 98.49           N  
ATOM    638  NH2 ARG A  76       0.419  -8.554  -3.178  1.00 98.49           N  
ATOM    639  CZ  ARG A  76      -0.330  -8.299  -4.241  1.00 98.49           C  
ATOM    640  N   LEU A  77      -4.027  -2.168  -8.077  1.00 98.66           N  
ATOM    641  CA  LEU A  77      -5.166  -1.793  -8.909  1.00 98.66           C  
ATOM    642  C   LEU A  77      -4.945  -0.428  -9.550  1.00 98.66           C  
ATOM    643  CB  LEU A  77      -6.452  -1.779  -8.079  1.00 98.66           C  
ATOM    644  O   LEU A  77      -4.886  -0.316 -10.777  1.00 98.66           O  
ATOM    645  CG  LEU A  77      -7.712  -1.281  -8.791  1.00 98.66           C  
ATOM    646  CD1 LEU A  77      -8.021  -2.160  -9.998  1.00 98.66           C  
ATOM    647  CD2 LEU A  77      -8.894  -1.250  -7.828  1.00 98.66           C  
ATOM    648  N   TRP A  78      -4.733   0.599  -8.760  1.00 98.65           N  
ATOM    649  CA  TRP A  78      -4.784   1.965  -9.272  1.00 98.65           C  
ATOM    650  C   TRP A  78      -3.402   2.431  -9.717  1.00 98.65           C  
ATOM    651  CB  TRP A  78      -5.339   2.917  -8.209  1.00 98.65           C  
ATOM    652  O   TRP A  78      -3.271   3.129 -10.726  1.00 98.65           O  
ATOM    653  CG  TRP A  78      -6.824   2.824  -8.024  1.00 98.65           C  
ATOM    654  CD1 TRP A  78      -7.790   3.126  -8.944  1.00 98.65           C  
ATOM    655  CD2 TRP A  78      -7.513   2.403  -6.843  1.00 98.65           C  
ATOM    656  CE2 TRP A  78      -8.897   2.474  -7.119  1.00 98.65           C  
ATOM    657  CE3 TRP A  78      -7.095   1.970  -5.578  1.00 98.65           C  
ATOM    658  NE1 TRP A  78      -9.038   2.918  -8.406  1.00 98.65           N  
ATOM    659  CH2 TRP A  78      -9.429   1.709  -4.943  1.00 98.65           C  
ATOM    660  CZ2 TRP A  78      -9.865   2.129  -6.173  1.00 98.65           C  
ATOM    661  CZ3 TRP A  78      -8.060   1.627  -4.638  1.00 98.65           C  
ATOM    662  N   ALA A  79      -2.296   1.920  -9.069  1.00 98.22           N  
ATOM    663  CA  ALA A  79      -0.961   2.386  -9.434  1.00 98.22           C  
ATOM    664  C   ALA A  79      -0.407   1.593 -10.615  1.00 98.22           C  
ATOM    665  CB  ALA A  79      -0.016   2.285  -8.239  1.00 98.22           C  
ATOM    666  O   ALA A  79       0.156   2.169 -11.549  1.00 98.22           O  
ATOM    667  N   HIS A  80      -0.738   0.291 -10.643  1.00 98.09           N  
ATOM    668  CA  HIS A  80      -0.029  -0.548 -11.602  1.00 98.09           C  
ATOM    669  C   HIS A  80      -0.987  -1.137 -12.632  1.00 98.09           C  
ATOM    670  CB  HIS A  80       0.722  -1.669 -10.882  1.00 98.09           C  
ATOM    671  O   HIS A  80      -0.555  -1.773 -13.596  1.00 98.09           O  
ATOM    672  CG  HIS A  80       1.901  -1.192 -10.095  1.00 98.09           C  
ATOM    673  CD2 HIS A  80       2.182  -1.279  -8.773  1.00 98.09           C  
ATOM    674  ND1 HIS A  80       2.963  -0.531 -10.672  1.00 98.09           N  
ATOM    675  CE1 HIS A  80       3.849  -0.232  -9.737  1.00 98.09           C  
ATOM    676  NE2 HIS A  80       3.399  -0.675  -8.576  1.00 98.09           N  
ATOM    677  N   LYS A  81      -2.168  -1.008 -12.401  1.00 97.43           N  
ATOM    678  CA  LYS A  81      -3.176  -1.558 -13.303  1.00 97.43           C  
ATOM    679  C   LYS A  81      -2.926  -3.039 -13.570  1.00 97.43           C  
ATOM    680  CB  LYS A  81      -3.197  -0.784 -14.622  1.00 97.43           C  
ATOM    681  O   LYS A  81      -2.990  -3.488 -14.716  1.00 97.43           O  
ATOM    682  CG  LYS A  81      -3.572   0.683 -14.472  1.00 97.43           C  
ATOM    683  CD  LYS A  81      -3.531   1.410 -15.811  1.00 97.43           C  
ATOM    684  CE  LYS A  81      -4.625   0.917 -16.749  1.00 97.43           C  
ATOM    685  NZ  LYS A  81      -4.532   1.560 -18.094  1.00 97.43           N  
ATOM    686  N   ALA A  82      -2.706  -3.733 -12.527  1.00 97.27           N  
ATOM    687  CA  ALA A  82      -2.330  -5.141 -12.618  1.00 97.27           C  
ATOM    688  C   ALA A  82      -3.557  -6.024 -12.826  1.00 97.27           C  
ATOM    689  CB  ALA A  82      -1.575  -5.572 -11.363  1.00 97.27           C  
ATOM    690  O   ALA A  82      -3.440  -7.164 -13.281  1.00 97.27           O  
ATOM    691  N   TYR A  83      -4.732  -5.522 -12.500  1.00 98.21           N  
ATOM    692  CA  TYR A  83      -6.030  -6.148 -12.723  1.00 98.21           C  
ATOM    693  C   TYR A  83      -7.129  -5.099 -12.841  1.00 98.21           C  
ATOM    694  CB  TYR A  83      -6.359  -7.122 -11.587  1.00 98.21           C  
ATOM    695  O   TYR A  83      -6.879  -3.906 -12.654  1.00 98.21           O  
ATOM    696  CG  TYR A  83      -6.701  -6.442 -10.284  1.00 98.21           C  
ATOM    697  CD1 TYR A  83      -5.702  -5.929  -9.460  1.00 98.21           C  
ATOM    698  CD2 TYR A  83      -8.024  -6.311  -9.874  1.00 98.21           C  
ATOM    699  CE1 TYR A  83      -6.013  -5.302  -8.257  1.00 98.21           C  
ATOM    700  CE2 TYR A  83      -8.346  -5.687  -8.673  1.00 98.21           C  
ATOM    701  OH  TYR A  83      -7.649  -4.567  -6.684  1.00 98.21           O  
ATOM    702  CZ  TYR A  83      -7.335  -5.186  -7.873  1.00 98.21           C  
ATOM    703  N   LYS A  84      -8.280  -5.596 -13.243  1.00 98.36           N  
ATOM    704  CA  LYS A  84      -9.454  -4.728 -13.285  1.00 98.36           C  
ATOM    705  C   LYS A  84     -10.481  -5.142 -12.236  1.00 98.36           C  
ATOM    706  CB  LYS A  84     -10.088  -4.750 -14.677  1.00 98.36           C  
ATOM    707  O   LYS A  84     -10.519  -6.302 -11.821  1.00 98.36           O  
ATOM    708  CG  LYS A  84      -9.182  -4.218 -15.778  1.00 98.36           C  
ATOM    709  CD  LYS A  84      -9.903  -4.168 -17.119  1.00 98.36           C  
ATOM    710  CE  LYS A  84      -9.001  -3.627 -18.220  1.00 98.36           C  
ATOM    711  NZ  LYS A  84      -9.708  -3.562 -19.534  1.00 98.36           N  
ATOM    712  N   ALA A  85     -11.177  -4.121 -11.728  1.00 98.27           N  
ATOM    713  CA  ALA A  85     -12.154  -4.400 -10.678  1.00 98.27           C  
ATOM    714  C   ALA A  85     -13.507  -3.776 -11.006  1.00 98.27           C  
ATOM    715  CB  ALA A  85     -11.648  -3.889  -9.331  1.00 98.27           C  
ATOM    716  O   ALA A  85     -13.572  -2.690 -11.588  1.00 98.27           O  
ATOM    717  N   ARG A  86     -14.540  -4.458 -10.697  1.00 98.09           N  
ATOM    718  CA  ARG A  86     -15.886  -3.909 -10.829  1.00 98.09           C  
ATOM    719  C   ARG A  86     -16.181  -2.906  -9.719  1.00 98.09           C  
ATOM    720  CB  ARG A  86     -16.928  -5.030 -10.813  1.00 98.09           C  
ATOM    721  O   ARG A  86     -15.417  -2.795  -8.757  1.00 98.09           O  
ATOM    722  CG  ARG A  86     -16.813  -5.995 -11.982  1.00 98.09           C  
ATOM    723  CD  ARG A  86     -18.031  -6.902 -12.087  1.00 98.09           C  
ATOM    724  NE  ARG A  86     -18.037  -7.654 -13.338  1.00 98.09           N  
ATOM    725  NH1 ARG A  86     -18.240  -9.725 -12.334  1.00 98.09           N  
ATOM    726  NH2 ARG A  86     -18.132  -9.559 -14.618  1.00 98.09           N  
ATOM    727  CZ  ARG A  86     -18.136  -8.977 -13.427  1.00 98.09           C  
ATOM    728  N   LEU A  87     -17.251  -2.262  -9.803  1.00 98.32           N  
ATOM    729  CA  LEU A  87     -17.553  -1.124  -8.941  1.00 98.32           C  
ATOM    730  C   LEU A  87     -17.619  -1.552  -7.479  1.00 98.32           C  
ATOM    731  CB  LEU A  87     -18.877  -0.474  -9.354  1.00 98.32           C  
ATOM    732  O   LEU A  87     -17.051  -0.890  -6.607  1.00 98.32           O  
ATOM    733  CG  LEU A  87     -19.319   0.741  -8.538  1.00 98.32           C  
ATOM    734  CD1 LEU A  87     -18.267   1.843  -8.615  1.00 98.32           C  
ATOM    735  CD2 LEU A  87     -20.671   1.250  -9.027  1.00 98.32           C  
ATOM    736  N   PRO A  88     -18.233  -2.698  -7.150  1.00 98.26           N  
ATOM    737  CA  PRO A  88     -18.282  -3.061  -5.731  1.00 98.26           C  
ATOM    738  C   PRO A  88     -16.894  -3.233  -5.118  1.00 98.26           C  
ATOM    739  CB  PRO A  88     -19.046  -4.388  -5.734  1.00 98.26           C  
ATOM    740  O   PRO A  88     -16.650  -2.780  -3.997  1.00 98.26           O  
ATOM    741  CG  PRO A  88     -19.883  -4.345  -6.972  1.00 98.26           C  
ATOM    742  CD  PRO A  88     -19.138  -3.573  -8.024  1.00 98.26           C  
ATOM    743  N   LEU A  89     -16.040  -3.905  -5.836  1.00 98.64           N  
ATOM    744  CA  LEU A  89     -14.692  -4.105  -5.315  1.00 98.64           C  
ATOM    745  C   LEU A  89     -13.942  -2.780  -5.224  1.00 98.64           C  
ATOM    746  CB  LEU A  89     -13.916  -5.085  -6.199  1.00 98.64           C  
ATOM    747  O   LEU A  89     -13.232  -2.530  -4.247  1.00 98.64           O  
ATOM    748  CG  LEU A  89     -12.470  -5.368  -5.788  1.00 98.64           C  
ATOM    749  CD1 LEU A  89     -12.410  -5.815  -4.331  1.00 98.64           C  
ATOM    750  CD2 LEU A  89     -11.851  -6.421  -6.702  1.00 98.64           C  
ATOM    751  N   ARG A  90     -14.107  -1.924  -6.202  1.00 98.70           N  
ATOM    752  CA  ARG A  90     -13.459  -0.617  -6.172  1.00 98.70           C  
ATOM    753  C   ARG A  90     -13.928   0.199  -4.972  1.00 98.70           C  
ATOM    754  CB  ARG A  90     -13.734   0.150  -7.467  1.00 98.70           C  
ATOM    755  O   ARG A  90     -13.118   0.826  -4.286  1.00 98.70           O  
ATOM    756  CG  ARG A  90     -13.006  -0.407  -8.680  1.00 98.70           C  
ATOM    757  CD  ARG A  90     -13.278   0.419  -9.929  1.00 98.70           C  
ATOM    758  NE  ARG A  90     -14.710   0.582 -10.166  1.00 98.70           N  
ATOM    759  NH1 ARG A  90     -14.461   1.651 -12.199  1.00 98.70           N  
ATOM    760  NH2 ARG A  90     -16.555   1.259 -11.353  1.00 98.70           N  
ATOM    761  CZ  ARG A  90     -15.239   1.164 -11.239  1.00 98.70           C  
ATOM    762  N   MET A  91     -15.172   0.191  -4.641  1.00 98.62           N  
ATOM    763  CA  MET A  91     -15.711   0.914  -3.492  1.00 98.62           C  
ATOM    764  C   MET A  91     -15.186   0.328  -2.186  1.00 98.62           C  
ATOM    765  CB  MET A  91     -17.240   0.878  -3.504  1.00 98.62           C  
ATOM    766  O   MET A  91     -14.806   1.069  -1.277  1.00 98.62           O  
ATOM    767  CG  MET A  91     -17.864   1.694  -4.625  1.00 98.62           C  
ATOM    768  SD  MET A  91     -19.694   1.561  -4.658  1.00 98.62           S  
ATOM    769  CE  MET A  91     -20.105   2.437  -3.123  1.00 98.62           C  
ATOM    770  N   LEU A  92     -15.181  -0.963  -2.172  1.00 98.66           N  
ATOM    771  CA  LEU A  92     -14.683  -1.657  -0.990  1.00 98.66           C  
ATOM    772  C   LEU A  92     -13.223  -1.305  -0.727  1.00 98.66           C  
ATOM    773  CB  LEU A  92     -14.833  -3.172  -1.155  1.00 98.66           C  
ATOM    774  O   LEU A  92     -12.858  -0.949   0.395  1.00 98.66           O  
ATOM    775  CG  LEU A  92     -14.387  -4.030   0.030  1.00 98.66           C  
ATOM    776  CD1 LEU A  92     -15.274  -3.764   1.241  1.00 98.66           C  
ATOM    777  CD2 LEU A  92     -14.411  -5.509  -0.342  1.00 98.66           C  
ATOM    778  N   LEU A  93     -12.422  -1.376  -1.716  1.00 98.79           N  
ATOM    779  CA  LEU A  93     -10.998  -1.092  -1.579  1.00 98.79           C  
ATOM    780  C   LEU A  93     -10.766   0.380  -1.255  1.00 98.79           C  
ATOM    781  CB  LEU A  93     -10.250  -1.470  -2.860  1.00 98.79           C  
ATOM    782  O   LEU A  93      -9.782   0.728  -0.597  1.00 98.79           O  
ATOM    783  CG  LEU A  93     -10.125  -2.965  -3.156  1.00 98.79           C  
ATOM    784  CD1 LEU A  93      -9.444  -3.183  -4.504  1.00 98.79           C  
ATOM    785  CD2 LEU A  93      -9.356  -3.668  -2.043  1.00 98.79           C  
ATOM    786  N   CYS A  94     -11.650   1.245  -1.719  1.00 98.73           N  
ATOM    787  CA  CYS A  94     -11.582   2.659  -1.370  1.00 98.73           C  
ATOM    788  C   CYS A  94     -11.767   2.861   0.129  1.00 98.73           C  
ATOM    789  CB  CYS A  94     -12.643   3.451  -2.135  1.00 98.73           C  
ATOM    790  O   CYS A  94     -11.013   3.607   0.757  1.00 98.73           O  
ATOM    791  SG  CYS A  94     -12.701   5.202  -1.696  1.00 98.73           S  
ATOM    792  N   ILE A  95     -12.656   2.138   0.686  1.00 98.57           N  
ATOM    793  CA  ILE A  95     -12.913   2.221   2.119  1.00 98.57           C  
ATOM    794  C   ILE A  95     -11.715   1.672   2.890  1.00 98.57           C  
ATOM    795  CB  ILE A  95     -14.198   1.457   2.509  1.00 98.57           C  
ATOM    796  O   ILE A  95     -11.242   2.296   3.843  1.00 98.57           O  
ATOM    797  CG1 ILE A  95     -15.433   2.160   1.933  1.00 98.57           C  
ATOM    798  CG2 ILE A  95     -14.305   1.320   4.030  1.00 98.57           C  
ATOM    799  CD1 ILE A  95     -16.703   1.323   1.988  1.00 98.57           C  
ATOM    800  N   PHE A  96     -11.267   0.490   2.412  1.00 98.65           N  
ATOM    801  CA  PHE A  96     -10.103  -0.104   3.058  1.00 98.65           C  
ATOM    802  C   PHE A  96      -8.920   0.856   3.031  1.00 98.65           C  
ATOM    803  CB  PHE A  96      -9.725  -1.424   2.377  1.00 98.65           C  
ATOM    804  O   PHE A  96      -8.221   1.015   4.034  1.00 98.65           O  
ATOM    805  CG  PHE A  96     -10.686  -2.548   2.654  1.00 98.65           C  
ATOM    806  CD1 PHE A  96     -11.775  -2.358   3.496  1.00 98.65           C  
ATOM    807  CD2 PHE A  96     -10.501  -3.795   2.072  1.00 98.65           C  
ATOM    808  CE1 PHE A  96     -12.667  -3.396   3.754  1.00 98.65           C  
ATOM    809  CE2 PHE A  96     -11.388  -4.838   2.326  1.00 98.65           C  
ATOM    810  CZ  PHE A  96     -12.469  -4.636   3.168  1.00 98.65           C  
ATOM    811  N   GLN A  97      -8.706   1.473   1.858  1.00 98.59           N  
ATOM    812  CA  GLN A  97      -7.586   2.394   1.691  1.00 98.59           C  
ATOM    813  C   GLN A  97      -7.727   3.604   2.610  1.00 98.59           C  
ATOM    814  CB  GLN A  97      -7.477   2.849   0.235  1.00 98.59           C  
ATOM    815  O   GLN A  97      -6.740   4.084   3.170  1.00 98.59           O  
ATOM    816  CG  GLN A  97      -6.213   3.643  -0.068  1.00 98.59           C  
ATOM    817  CD  GLN A  97      -6.317   5.097   0.353  1.00 98.59           C  
ATOM    818  NE2 GLN A  97      -5.182   5.699   0.691  1.00 98.59           N  
ATOM    819  OE1 GLN A  97      -7.409   5.674   0.374  1.00 98.59           O  
ATOM    820  N   THR A  98      -8.897   4.092   2.751  1.00 98.61           N  
ATOM    821  CA  THR A  98      -9.149   5.233   3.623  1.00 98.61           C  
ATOM    822  C   THR A  98      -8.787   4.901   5.068  1.00 98.61           C  
ATOM    823  CB  THR A  98     -10.622   5.678   3.549  1.00 98.61           C  
ATOM    824  O   THR A  98      -8.282   5.755   5.799  1.00 98.61           O  
ATOM    825  CG2 THR A  98     -10.869   6.908   4.415  1.00 98.61           C  
ATOM    826  OG1 THR A  98     -10.953   5.990   2.190  1.00 98.61           O  
ATOM    827  N   LEU A  99      -8.942   3.623   5.432  1.00 98.05           N  
ATOM    828  CA  LEU A  99      -8.596   3.155   6.769  1.00 98.05           C  
ATOM    829  C   LEU A  99      -7.090   3.235   7.000  1.00 98.05           C  
ATOM    830  CB  LEU A  99      -9.080   1.718   6.977  1.00 98.05           C  
ATOM    831  O   LEU A  99      -6.638   3.340   8.142  1.00 98.05           O  
ATOM    832  CG  LEU A  99     -10.564   1.542   7.302  1.00 98.05           C  
ATOM    833  CD1 LEU A  99     -10.930   0.062   7.327  1.00 98.05           C  
ATOM    834  CD2 LEU A  99     -10.902   2.205   8.633  1.00 98.05           C  
ATOM    835  N   SER A 100      -6.339   3.216   5.894  1.00 97.84           N  
ATOM    836  CA  SER A 100      -4.884   3.202   5.999  1.00 97.84           C  
ATOM    837  C   SER A 100      -4.342   4.587   6.337  1.00 97.84           C  
ATOM    838  CB  SER A 100      -4.256   2.704   4.697  1.00 97.84           C  
ATOM    839  O   SER A 100      -3.213   4.718   6.817  1.00 97.84           O  
ATOM    840  OG  SER A 100      -4.354   3.688   3.682  1.00 97.84           O  
ATOM    841  N   LEU A 101      -5.067   5.622   5.954  1.00 97.85           N  
ATOM    842  CA  LEU A 101      -4.726   7.014   6.224  1.00 97.85           C  
ATOM    843  C   LEU A 101      -3.379   7.373   5.606  1.00 97.85           C  
ATOM    844  CB  LEU A 101      -4.694   7.276   7.732  1.00 97.85           C  
ATOM    845  O   LEU A 101      -2.587   8.099   6.211  1.00 97.85           O  
ATOM    846  CG  LEU A 101      -6.029   7.157   8.469  1.00 97.85           C  
ATOM    847  CD1 LEU A 101      -5.819   7.297   9.973  1.00 97.85           C  
ATOM    848  CD2 LEU A 101      -7.015   8.204   7.962  1.00 97.85           C  
ATOM    849  N   GLN A 102      -3.108   6.861   4.457  1.00 96.96           N  
ATOM    850  CA  GLN A 102      -1.870   7.141   3.737  1.00 96.96           C  
ATOM    851  C   GLN A 102      -2.124   8.047   2.536  1.00 96.96           C  
ATOM    852  CB  GLN A 102      -1.208   5.839   3.282  1.00 96.96           C  
ATOM    853  O   GLN A 102      -1.512   7.873   1.480  1.00 96.96           O  
ATOM    854  CG  GLN A 102      -0.761   4.943   4.429  1.00 96.96           C  
ATOM    855  CD  GLN A 102       0.075   3.765   3.963  1.00 96.96           C  
ATOM    856  NE2 GLN A 102       0.070   2.689   4.742  1.00 96.96           N  
ATOM    857  OE1 GLN A 102       0.718   3.822   2.910  1.00 96.96           O  
ATOM    858  N   ASN A 103      -3.031   9.012   2.708  1.00 96.11           N  
ATOM    859  CA  ASN A 103      -3.504   9.992   1.737  1.00 96.11           C  
ATOM    860  C   ASN A 103      -4.445   9.360   0.715  1.00 96.11           C  
ATOM    861  CB  ASN A 103      -2.323  10.659   1.029  1.00 96.11           C  
ATOM    862  O   ASN A 103      -4.625   8.141   0.702  1.00 96.11           O  
ATOM    863  CG  ASN A 103      -1.703  11.772   1.850  1.00 96.11           C  
ATOM    864  ND2 ASN A 103      -0.397  11.960   1.704  1.00 96.11           N  
ATOM    865  OD1 ASN A 103      -2.392  12.457   2.611  1.00 96.11           O  
ATOM    866  N   HIS A 104      -5.146  10.244  -0.018  1.00 98.00           N  
ATOM    867  CA  HIS A 104      -6.146   9.712  -0.937  1.00 98.00           C  
ATOM    868  C   HIS A 104      -5.492   8.917  -2.062  1.00 98.00           C  
ATOM    869  CB  HIS A 104      -6.995  10.844  -1.518  1.00 98.00           C  
ATOM    870  O   HIS A 104      -4.283   9.021  -2.280  1.00 98.00           O  
ATOM    871  CG  HIS A 104      -6.189  11.966  -2.090  1.00 98.00           C  
ATOM    872  CD2 HIS A 104      -5.961  13.220  -1.633  1.00 98.00           C  
ATOM    873  ND1 HIS A 104      -5.506  11.859  -3.282  1.00 98.00           N  
ATOM    874  CE1 HIS A 104      -4.890  13.002  -3.534  1.00 98.00           C  
ATOM    875  NE2 HIS A 104      -5.150  13.844  -2.548  1.00 98.00           N  
ATOM    876  N   ILE A 105      -6.202   8.057  -2.653  1.00 98.73           N  
ATOM    877  CA  ILE A 105      -5.779   7.074  -3.645  1.00 98.73           C  
ATOM    878  C   ILE A 105      -5.030   7.773  -4.777  1.00 98.73           C  
ATOM    879  CB  ILE A 105      -6.982   6.284  -4.206  1.00 98.73           C  
ATOM    880  O   ILE A 105      -3.979   7.301  -5.218  1.00 98.73           O  
ATOM    881  CG1 ILE A 105      -7.578   5.378  -3.123  1.00 98.73           C  
ATOM    882  CG2 ILE A 105      -6.567   5.469  -5.435  1.00 98.73           C  
ATOM    883  CD1 ILE A 105      -8.952   4.820  -3.469  1.00 98.73           C  
ATOM    884  N   TYR A 106      -5.547   8.910  -5.223  1.00 98.68           N  
ATOM    885  CA  TYR A 106      -4.952   9.631  -6.342  1.00 98.68           C  
ATOM    886  C   TYR A 106      -3.506  10.006  -6.042  1.00 98.68           C  
ATOM    887  CB  TYR A 106      -5.762  10.891  -6.663  1.00 98.68           C  
ATOM    888  O   TYR A 106      -2.602   9.690  -6.819  1.00 98.68           O  
ATOM    889  CG  TYR A 106      -5.274  11.632  -7.884  1.00 98.68           C  
ATOM    890  CD1 TYR A 106      -4.326  12.647  -7.774  1.00 98.68           C  
ATOM    891  CD2 TYR A 106      -5.759  11.319  -9.149  1.00 98.68           C  
ATOM    892  CE1 TYR A 106      -3.875  13.334  -8.896  1.00 98.68           C  
ATOM    893  CE2 TYR A 106      -5.315  12.000 -10.278  1.00 98.68           C  
ATOM    894  OH  TYR A 106      -3.931  13.681 -11.256  1.00 98.68           O  
ATOM    895  CZ  TYR A 106      -4.374  13.004 -10.142  1.00 98.68           C  
ATOM    896  N   ASP A 107      -3.249  10.618  -4.938  1.00 97.58           N  
ATOM    897  CA  ASP A 107      -1.900  11.048  -4.580  1.00 97.58           C  
ATOM    898  C   ASP A 107      -0.978   9.849  -4.372  1.00 97.58           C  
ATOM    899  CB  ASP A 107      -1.930  11.913  -3.318  1.00 97.58           C  
ATOM    900  O   ASP A 107       0.164   9.850  -4.835  1.00 97.58           O  
ATOM    901  CG  ASP A 107      -2.345  13.348  -3.592  1.00 97.58           C  
ATOM    902  OD1 ASP A 107      -2.471  13.731  -4.776  1.00 97.58           O  
ATOM    903  OD2 ASP A 107      -2.543  14.104  -2.617  1.00 97.58           O  
ATOM    904  N   TRP A 108      -1.519   8.891  -3.696  1.00 98.42           N  
ATOM    905  CA  TRP A 108      -0.728   7.692  -3.439  1.00 98.42           C  
ATOM    906  C   TRP A 108      -0.273   7.050  -4.746  1.00 98.42           C  
ATOM    907  CB  TRP A 108      -1.532   6.684  -2.613  1.00 98.42           C  
ATOM    908  O   TRP A 108       0.915   6.769  -4.926  1.00 98.42           O  
ATOM    909  CG  TRP A 108      -0.695   5.619  -1.970  1.00 98.42           C  
ATOM    910  CD1 TRP A 108      -0.240   5.595  -0.681  1.00 98.42           C  
ATOM    911  CD2 TRP A 108      -0.210   4.424  -2.590  1.00 98.42           C  
ATOM    912  CE2 TRP A 108       0.533   3.721  -1.616  1.00 98.42           C  
ATOM    913  CE3 TRP A 108      -0.332   3.879  -3.875  1.00 98.42           C  
ATOM    914  NE1 TRP A 108       0.499   4.456  -0.462  1.00 98.42           N  
ATOM    915  CH2 TRP A 108       1.017   1.987  -3.153  1.00 98.42           C  
ATOM    916  CZ2 TRP A 108       1.152   2.498  -1.888  1.00 98.42           C  
ATOM    917  CZ3 TRP A 108       0.285   2.662  -4.143  1.00 98.42           C  
ATOM    918  N   ALA A 109      -1.187   6.816  -5.639  1.00 98.51           N  
ATOM    919  CA  ALA A 109      -0.914   6.108  -6.887  1.00 98.51           C  
ATOM    920  C   ALA A 109       0.026   6.914  -7.779  1.00 98.51           C  
ATOM    921  CB  ALA A 109      -2.216   5.808  -7.625  1.00 98.51           C  
ATOM    922  O   ALA A 109       0.952   6.359  -8.376  1.00 98.51           O  
ATOM    923  N   THR A 110      -0.173   8.199  -7.849  1.00 97.77           N  
ATOM    924  CA  THR A 110       0.642   9.023  -8.736  1.00 97.77           C  
ATOM    925  C   THR A 110       2.087   9.076  -8.249  1.00 97.77           C  
ATOM    926  CB  THR A 110       0.081  10.453  -8.841  1.00 97.77           C  
ATOM    927  O   THR A 110       3.021   8.950  -9.044  1.00 97.77           O  
ATOM    928  CG2 THR A 110      -1.268  10.464  -9.554  1.00 97.77           C  
ATOM    929  OG1 THR A 110      -0.082  10.995  -7.525  1.00 97.77           O  
ATOM    930  N   TYR A 111       2.275   9.248  -6.946  1.00 96.67           N  
ATOM    931  CA  TYR A 111       3.630   9.276  -6.407  1.00 96.67           C  
ATOM    932  C   TYR A 111       4.304   7.917  -6.554  1.00 96.67           C  
ATOM    933  CB  TYR A 111       3.614   9.694  -4.934  1.00 96.67           C  
ATOM    934  O   TYR A 111       5.509   7.839  -6.805  1.00 96.67           O  
ATOM    935  CG  TYR A 111       3.757  11.181  -4.723  1.00 96.67           C  
ATOM    936  CD1 TYR A 111       5.006  11.757  -4.504  1.00 96.67           C  
ATOM    937  CD2 TYR A 111       2.643  12.014  -4.741  1.00 96.67           C  
ATOM    938  CE1 TYR A 111       5.142  13.128  -4.308  1.00 96.67           C  
ATOM    939  CE2 TYR A 111       2.767  13.386  -4.545  1.00 96.67           C  
ATOM    940  OH  TYR A 111       4.148  15.289  -4.136  1.00 96.67           O  
ATOM    941  CZ  TYR A 111       4.019  13.932  -4.330  1.00 96.67           C  
ATOM    942  N   HIS A 112       3.509   6.946  -6.436  1.00 98.11           N  
ATOM    943  CA  HIS A 112       4.075   5.609  -6.573  1.00 98.11           C  
ATOM    944  C   HIS A 112       4.525   5.346  -8.006  1.00 98.11           C  
ATOM    945  CB  HIS A 112       3.059   4.551  -6.140  1.00 98.11           C  
ATOM    946  O   HIS A 112       5.569   4.728  -8.230  1.00 98.11           O  
ATOM    947  CG  HIS A 112       3.631   3.172  -6.049  1.00 98.11           C  
ATOM    948  CD2 HIS A 112       3.371   2.053  -6.766  1.00 98.11           C  
ATOM    949  ND1 HIS A 112       4.593   2.824  -5.126  1.00 98.11           N  
ATOM    950  CE1 HIS A 112       4.903   1.548  -5.280  1.00 98.11           C  
ATOM    951  NE2 HIS A 112       4.175   1.057  -6.269  1.00 98.11           N  
ATOM    952  N   ARG A 113       3.770   5.810  -8.996  1.00 98.26           N  
ATOM    953  CA  ARG A 113       4.173   5.650 -10.389  1.00 98.26           C  
ATOM    954  C   ARG A 113       5.490   6.366 -10.664  1.00 98.26           C  
ATOM    955  CB  ARG A 113       3.085   6.176 -11.327  1.00 98.26           C  
ATOM    956  O   ARG A 113       6.358   5.836 -11.361  1.00 98.26           O  
ATOM    957  CG  ARG A 113       1.840   5.304 -11.378  1.00 98.26           C  
ATOM    958  CD  ARG A 113       0.856   5.786 -12.435  1.00 98.26           C  
ATOM    959  NE  ARG A 113      -0.395   5.034 -12.390  1.00 98.26           N  
ATOM    960  NH1 ARG A 113      -1.319   6.060 -14.242  1.00 98.26           N  
ATOM    961  NH2 ARG A 113      -2.493   4.446 -13.115  1.00 98.26           N  
ATOM    962  CZ  ARG A 113      -1.399   5.182 -13.249  1.00 98.26           C  
ATOM    963  N   VAL A 114       5.613   7.525 -10.053  1.00 97.42           N  
ATOM    964  CA  VAL A 114       6.862   8.269 -10.184  1.00 97.42           C  
ATOM    965  C   VAL A 114       8.003   7.479  -9.549  1.00 97.42           C  
ATOM    966  CB  VAL A 114       6.758   9.669  -9.539  1.00 97.42           C  
ATOM    967  O   VAL A 114       9.090   7.377 -10.123  1.00 97.42           O  
ATOM    968  CG1 VAL A 114       8.106  10.386  -9.586  1.00 97.42           C  
ATOM    969  CG2 VAL A 114       5.683  10.500 -10.237  1.00 97.42           C  
ATOM    970  N   HIS A 115       7.706   6.897  -8.476  1.00 97.34           N  
ATOM    971  CA  HIS A 115       8.696   6.075  -7.787  1.00 97.34           C  
ATOM    972  C   HIS A 115       9.175   4.931  -8.674  1.00 97.34           C  
ATOM    973  CB  HIS A 115       8.119   5.522  -6.483  1.00 97.34           C  
ATOM    974  O   HIS A 115      10.380   4.710  -8.812  1.00 97.34           O  
ATOM    975  CG  HIS A 115       8.911   4.390  -5.909  1.00 97.34           C  
ATOM    976  CD2 HIS A 115       8.633   3.069  -5.813  1.00 97.34           C  
ATOM    977  ND1 HIS A 115      10.154   4.566  -5.341  1.00 97.34           N  
ATOM    978  CE1 HIS A 115      10.608   3.397  -4.921  1.00 97.34           C  
ATOM    979  NE2 HIS A 115       9.704   2.472  -5.195  1.00 97.34           N  
ATOM    980  N   HIS A 116       8.332   4.276  -9.259  1.00 96.71           N  
ATOM    981  CA  HIS A 116       8.694   3.120 -10.071  1.00 96.71           C  
ATOM    982  C   HIS A 116       9.471   3.541 -11.314  1.00 96.71           C  
ATOM    983  CB  HIS A 116       7.445   2.335 -10.473  1.00 96.71           C  
ATOM    984  O   HIS A 116      10.469   2.910 -11.671  1.00 96.71           O  
ATOM    985  CG  HIS A 116       7.086   1.245  -9.515  1.00 96.71           C  
ATOM    986  CD2 HIS A 116       6.273   1.245  -8.432  1.00 96.71           C  
ATOM    987  ND1 HIS A 116       7.592  -0.033  -9.618  1.00 96.71           N  
ATOM    988  CE1 HIS A 116       7.103  -0.774  -8.638  1.00 96.71           C  
ATOM    989  NE2 HIS A 116       6.300  -0.023  -7.904  1.00 96.71           N  
ATOM    990  N   LYS A 117       9.021   4.650 -11.892  1.00 95.34           N  
ATOM    991  CA  LYS A 117       9.612   5.073 -13.158  1.00 95.34           C  
ATOM    992  C   LYS A 117      11.026   5.609 -12.953  1.00 95.34           C  
ATOM    993  CB  LYS A 117       8.742   6.136 -13.829  1.00 95.34           C  
ATOM    994  O   LYS A 117      11.908   5.383 -13.784  1.00 95.34           O  
ATOM    995  CG  LYS A 117       9.182   6.497 -15.240  1.00 95.34           C  
ATOM    996  CD  LYS A 117       8.860   5.383 -16.228  1.00 95.34           C  
ATOM    997  CE  LYS A 117       9.156   5.803 -17.661  1.00 95.34           C  
ATOM    998  NZ  LYS A 117       8.809   4.727 -18.637  1.00 95.34           N  
ATOM    999  N   PHE A 118      11.190   6.220 -11.810  1.00 95.62           N  
ATOM   1000  CA  PHE A 118      12.473   6.880 -11.601  1.00 95.62           C  
ATOM   1001  C   PHE A 118      13.118   6.412 -10.301  1.00 95.62           C  
ATOM   1002  CB  PHE A 118      12.299   8.402 -11.581  1.00 95.62           C  
ATOM   1003  O   PHE A 118      13.762   7.198  -9.603  1.00 95.62           O  
ATOM   1004  CG  PHE A 118      11.584   8.947 -12.789  1.00 95.62           C  
ATOM   1005  CD1 PHE A 118      12.215   8.990 -14.026  1.00 95.62           C  
ATOM   1006  CD2 PHE A 118      10.281   9.416 -12.686  1.00 95.62           C  
ATOM   1007  CE1 PHE A 118      11.556   9.493 -15.146  1.00 95.62           C  
ATOM   1008  CE2 PHE A 118       9.616   9.920 -13.800  1.00 95.62           C  
ATOM   1009  CZ  PHE A 118      10.256   9.959 -15.029  1.00 95.62           C  
ATOM   1010  N   VAL A 119      12.971   5.205 -10.055  1.00 93.70           N  
ATOM   1011  CA  VAL A 119      13.361   4.566  -8.803  1.00 93.70           C  
ATOM   1012  C   VAL A 119      14.829   4.862  -8.506  1.00 93.70           C  
ATOM   1013  CB  VAL A 119      13.123   3.040  -8.847  1.00 93.70           C  
ATOM   1014  O   VAL A 119      15.662   4.878  -9.416  1.00 93.70           O  
ATOM   1015  CG1 VAL A 119      14.009   2.386  -9.905  1.00 93.70           C  
ATOM   1016  CG2 VAL A 119      13.380   2.420  -7.474  1.00 93.70           C  
ATOM   1017  N   ASP A 120      15.147   5.224  -7.324  1.00 90.88           N  
ATOM   1018  CA  ASP A 120      16.428   5.435  -6.657  1.00 90.88           C  
ATOM   1019  C   ASP A 120      17.246   6.512  -7.366  1.00 90.88           C  
ATOM   1020  CB  ASP A 120      17.222   4.129  -6.593  1.00 90.88           C  
ATOM   1021  O   ASP A 120      18.473   6.419  -7.438  1.00 90.88           O  
ATOM   1022  CG  ASP A 120      16.629   3.122  -5.622  1.00 90.88           C  
ATOM   1023  OD1 ASP A 120      16.096   3.531  -4.568  1.00 90.88           O  
ATOM   1024  OD2 ASP A 120      16.699   1.908  -5.912  1.00 90.88           O  
ATOM   1025  N   THR A 121      16.575   7.484  -8.062  1.00 94.27           N  
ATOM   1026  CA  THR A 121      17.127   8.739  -8.561  1.00 94.27           C  
ATOM   1027  C   THR A 121      16.581   9.923  -7.769  1.00 94.27           C  
ATOM   1028  CB  THR A 121      16.815   8.931 -10.057  1.00 94.27           C  
ATOM   1029  O   THR A 121      15.776   9.746  -6.852  1.00 94.27           O  
ATOM   1030  CG2 THR A 121      17.121   7.664 -10.849  1.00 94.27           C  
ATOM   1031  OG1 THR A 121      15.427   9.254 -10.212  1.00 94.27           O  
ATOM   1032  N   ASN A 122      17.028  11.145  -8.135  1.00 94.49           N  
ATOM   1033  CA  ASN A 122      16.519  12.339  -7.468  1.00 94.49           C  
ATOM   1034  C   ASN A 122      15.034  12.549  -7.751  1.00 94.49           C  
ATOM   1035  CB  ASN A 122      17.320  13.572  -7.888  1.00 94.49           C  
ATOM   1036  O   ASN A 122      14.346  13.240  -6.997  1.00 94.49           O  
ATOM   1037  CG  ASN A 122      18.684  13.636  -7.230  1.00 94.49           C  
ATOM   1038  ND2 ASN A 122      19.628  14.303  -7.883  1.00 94.49           N  
ATOM   1039  OD1 ASN A 122      18.889  13.088  -6.144  1.00 94.49           O  
ATOM   1040  N   ALA A 123      14.535  11.909  -8.768  1.00 95.21           N  
ATOM   1041  CA  ALA A 123      13.133  12.037  -9.156  1.00 95.21           C  
ATOM   1042  C   ALA A 123      12.265  11.023  -8.418  1.00 95.21           C  
ATOM   1043  CB  ALA A 123      12.981  11.865 -10.666  1.00 95.21           C  
ATOM   1044  O   ALA A 123      11.045  10.995  -8.596  1.00 95.21           O  
ATOM   1045  N   ASP A 124      12.857  10.216  -7.610  1.00 96.44           N  
ATOM   1046  CA  ASP A 124      12.155   9.276  -6.742  1.00 96.44           C  
ATOM   1047  C   ASP A 124      11.783   9.928  -5.413  1.00 96.44           C  
ATOM   1048  CB  ASP A 124      13.011   8.031  -6.496  1.00 96.44           C  
ATOM   1049  O   ASP A 124      12.659  10.341  -4.651  1.00 96.44           O  
ATOM   1050  CG  ASP A 124      12.327   7.007  -5.608  1.00 96.44           C  
ATOM   1051  OD1 ASP A 124      11.176   7.243  -5.180  1.00 96.44           O  
ATOM   1052  OD2 ASP A 124      12.945   5.957  -5.330  1.00 96.44           O  
ATOM   1053  N   PRO A 125      10.463   9.984  -5.080  1.00 94.49           N  
ATOM   1054  CA  PRO A 125      10.030  10.674  -3.862  1.00 94.49           C  
ATOM   1055  C   PRO A 125      10.648  10.082  -2.597  1.00 94.49           C  
ATOM   1056  CB  PRO A 125       8.512  10.481  -3.869  1.00 94.49           C  
ATOM   1057  O   PRO A 125      10.888  10.804  -1.626  1.00 94.49           O  
ATOM   1058  CG  PRO A 125       8.165  10.229  -5.300  1.00 94.49           C  
ATOM   1059  CD  PRO A 125       9.316   9.517  -5.951  1.00 94.49           C  
ATOM   1060  N   HIS A 126      10.860   8.818  -2.603  1.00 95.47           N  
ATOM   1061  CA  HIS A 126      11.453   8.185  -1.430  1.00 95.47           C  
ATOM   1062  C   HIS A 126      12.712   7.408  -1.801  1.00 95.47           C  
ATOM   1063  CB  HIS A 126      10.443   7.257  -0.754  1.00 95.47           C  
ATOM   1064  O   HIS A 126      12.840   6.229  -1.463  1.00 95.47           O  
ATOM   1065  CG  HIS A 126       9.594   6.490  -1.718  1.00 95.47           C  
ATOM   1066  CD2 HIS A 126       9.766   5.271  -2.280  1.00 95.47           C  
ATOM   1067  ND1 HIS A 126       8.403   6.978  -2.211  1.00 95.47           N  
ATOM   1068  CE1 HIS A 126       7.878   6.089  -3.038  1.00 95.47           C  
ATOM   1069  NE2 HIS A 126       8.686   5.044  -3.097  1.00 95.47           N  
ATOM   1070  N   ASN A 127      13.636   8.104  -2.352  1.00 96.16           N  
ATOM   1071  CA  ASN A 127      14.929   7.646  -2.851  1.00 96.16           C  
ATOM   1072  C   ASN A 127      15.736   6.949  -1.759  1.00 96.16           C  
ATOM   1073  CB  ASN A 127      15.724   8.815  -3.435  1.00 96.16           C  
ATOM   1074  O   ASN A 127      16.218   7.598  -0.829  1.00 96.16           O  
ATOM   1075  CG  ASN A 127      17.057   8.383  -4.013  1.00 96.16           C  
ATOM   1076  ND2 ASN A 127      17.834   9.346  -4.496  1.00 96.16           N  
ATOM   1077  OD1 ASN A 127      17.386   7.194  -4.027  1.00 96.16           O  
ATOM   1078  N   SER A 128      15.873   5.656  -1.963  1.00 95.86           N  
ATOM   1079  CA  SER A 128      16.511   4.843  -0.933  1.00 95.86           C  
ATOM   1080  C   SER A 128      18.010   5.115  -0.863  1.00 95.86           C  
ATOM   1081  CB  SER A 128      16.266   3.356  -1.195  1.00 95.86           C  
ATOM   1082  O   SER A 128      18.657   4.800   0.137  1.00 95.86           O  
ATOM   1083  OG  SER A 128      16.793   2.974  -2.454  1.00 95.86           O  
ATOM   1084  N   ARG A 129      18.585   5.822  -1.831  1.00 95.13           N  
ATOM   1085  CA  ARG A 129      20.009   6.138  -1.820  1.00 95.13           C  
ATOM   1086  C   ARG A 129      20.325   7.207  -0.779  1.00 95.13           C  
ATOM   1087  CB  ARG A 129      20.469   6.602  -3.204  1.00 95.13           C  
ATOM   1088  O   ARG A 129      21.490   7.432  -0.445  1.00 95.13           O  
ATOM   1089  CG  ARG A 129      20.370   5.530  -4.277  1.00 95.13           C  
ATOM   1090  CD  ARG A 129      20.678   6.086  -5.660  1.00 95.13           C  
ATOM   1091  NE  ARG A 129      22.048   6.583  -5.747  1.00 95.13           N  
ATOM   1092  NH1 ARG A 129      22.652   5.217  -7.509  1.00 95.13           N  
ATOM   1093  NH2 ARG A 129      24.172   6.681  -6.615  1.00 95.13           N  
ATOM   1094  CZ  ARG A 129      22.954   6.159  -6.624  1.00 95.13           C  
ATOM   1095  N   ARG A 130      19.325   7.784  -0.310  1.00 94.68           N  
ATOM   1096  CA  ARG A 130      19.491   8.846   0.677  1.00 94.68           C  
ATOM   1097  C   ARG A 130      19.435   8.289   2.096  1.00 94.68           C  
ATOM   1098  CB  ARG A 130      18.420   9.923   0.494  1.00 94.68           C  
ATOM   1099  O   ARG A 130      19.521   9.042   3.068  1.00 94.68           O  
ATOM   1100  CG  ARG A 130      18.545  10.702  -0.805  1.00 94.68           C  
ATOM   1101  CD  ARG A 130      17.539  11.842  -0.879  1.00 94.68           C  
ATOM   1102  NE  ARG A 130      17.584  12.518  -2.172  1.00 94.68           N  
ATOM   1103  NH1 ARG A 130      16.677  14.498  -1.401  1.00 94.68           N  
ATOM   1104  NH2 ARG A 130      17.259  14.281  -3.608  1.00 94.68           N  
ATOM   1105  CZ  ARG A 130      17.173  13.764  -2.391  1.00 94.68           C  
ATOM   1106  N   GLY A 131      19.250   7.003   2.163  1.00 96.23           N  
ATOM   1107  CA  GLY A 131      19.354   6.345   3.455  1.00 96.23           C  
ATOM   1108  C   GLY A 131      18.033   5.782   3.946  1.00 96.23           C  
ATOM   1109  O   GLY A 131      16.980   6.064   3.370  1.00 96.23           O  
ATOM   1110  N   PHE A 132      18.122   4.983   4.967  1.00 97.68           N  
ATOM   1111  CA  PHE A 132      16.982   4.264   5.524  1.00 97.68           C  
ATOM   1112  C   PHE A 132      15.931   5.237   6.044  1.00 97.68           C  
ATOM   1113  CB  PHE A 132      17.433   3.328   6.649  1.00 97.68           C  
ATOM   1114  O   PHE A 132      14.751   5.124   5.706  1.00 97.68           O  
ATOM   1115  CG  PHE A 132      16.321   2.496   7.229  1.00 97.68           C  
ATOM   1116  CD1 PHE A 132      15.531   2.988   8.260  1.00 97.68           C  
ATOM   1117  CD2 PHE A 132      16.066   1.220   6.742  1.00 97.68           C  
ATOM   1118  CE1 PHE A 132      14.501   2.221   8.799  1.00 97.68           C  
ATOM   1119  CE2 PHE A 132      15.038   0.447   7.275  1.00 97.68           C  
ATOM   1120  CZ  PHE A 132      14.257   0.949   8.304  1.00 97.68           C  
ATOM   1121  N   PHE A 133      16.379   6.177   6.816  1.00 97.76           N  
ATOM   1122  CA  PHE A 133      15.428   7.086   7.443  1.00 97.76           C  
ATOM   1123  C   PHE A 133      14.693   7.911   6.392  1.00 97.76           C  
ATOM   1124  CB  PHE A 133      16.140   8.013   8.433  1.00 97.76           C  
ATOM   1125  O   PHE A 133      13.473   8.069   6.461  1.00 97.76           O  
ATOM   1126  CG  PHE A 133      15.218   8.970   9.139  1.00 97.76           C  
ATOM   1127  CD1 PHE A 133      15.183  10.313   8.783  1.00 97.76           C  
ATOM   1128  CD2 PHE A 133      14.386   8.527  10.159  1.00 97.76           C  
ATOM   1129  CE1 PHE A 133      14.331  11.202   9.435  1.00 97.76           C  
ATOM   1130  CE2 PHE A 133      13.532   9.410  10.815  1.00 97.76           C  
ATOM   1131  CZ  PHE A 133      13.507  10.746  10.452  1.00 97.76           C  
ATOM   1132  N   PHE A 134      15.464   8.410   5.429  1.00 97.19           N  
ATOM   1133  CA  PHE A 134      14.828   9.205   4.385  1.00 97.19           C  
ATOM   1134  C   PHE A 134      13.772   8.389   3.650  1.00 97.19           C  
ATOM   1135  CB  PHE A 134      15.873   9.726   3.393  1.00 97.19           C  
ATOM   1136  O   PHE A 134      12.635   8.837   3.489  1.00 97.19           O  
ATOM   1137  CG  PHE A 134      15.300  10.604   2.313  1.00 97.19           C  
ATOM   1138  CD1 PHE A 134      14.894  10.062   1.100  1.00 97.19           C  
ATOM   1139  CD2 PHE A 134      15.167  11.972   2.512  1.00 97.19           C  
ATOM   1140  CE1 PHE A 134      14.363  10.871   0.099  1.00 97.19           C  
ATOM   1141  CE2 PHE A 134      14.638  12.788   1.516  1.00 97.19           C  
ATOM   1142  CZ  PHE A 134      14.238  12.236   0.309  1.00 97.19           C  
ATOM   1143  N   SER A 135      14.051   7.190   3.216  1.00 97.13           N  
ATOM   1144  CA  SER A 135      13.123   6.366   2.448  1.00 97.13           C  
ATOM   1145  C   SER A 135      12.015   5.809   3.336  1.00 97.13           C  
ATOM   1146  CB  SER A 135      13.865   5.218   1.763  1.00 97.13           C  
ATOM   1147  O   SER A 135      10.931   5.476   2.850  1.00 97.13           O  
ATOM   1148  OG  SER A 135      14.535   4.412   2.717  1.00 97.13           O  
ATOM   1149  N   HIS A 136      12.201   5.733   4.623  1.00 98.24           N  
ATOM   1150  CA  HIS A 136      11.193   5.241   5.556  1.00 98.24           C  
ATOM   1151  C   HIS A 136      10.169   6.322   5.882  1.00 98.24           C  
ATOM   1152  CB  HIS A 136      11.853   4.739   6.842  1.00 98.24           C  
ATOM   1153  O   HIS A 136       8.962   6.072   5.842  1.00 98.24           O  
ATOM   1154  CG  HIS A 136      10.932   3.958   7.724  1.00 98.24           C  
ATOM   1155  CD2 HIS A 136      10.240   4.322   8.830  1.00 98.24           C  
ATOM   1156  ND1 HIS A 136      10.639   2.630   7.505  1.00 98.24           N  
ATOM   1157  CE1 HIS A 136       9.804   2.209   8.440  1.00 98.24           C  
ATOM   1158  NE2 HIS A 136       9.546   3.216   9.257  1.00 98.24           N  
ATOM   1159  N   MET A 137      10.577   7.535   6.188  1.00 97.26           N  
ATOM   1160  CA  MET A 137       9.612   8.570   6.548  1.00 97.26           C  
ATOM   1161  C   MET A 137      10.186   9.961   6.297  1.00 97.26           C  
ATOM   1162  CB  MET A 137       9.197   8.433   8.014  1.00 97.26           C  
ATOM   1163  O   MET A 137       9.441  10.938   6.210  1.00 97.26           O  
ATOM   1164  CG  MET A 137      10.340   8.632   8.996  1.00 97.26           C  
ATOM   1165  SD  MET A 137       9.791   8.528  10.744  1.00 97.26           S  
ATOM   1166  CE  MET A 137       9.383   6.763  10.846  1.00 97.26           C  
ATOM   1167  N   GLY A 138      11.511  10.081   6.212  1.00 97.07           N  
ATOM   1168  CA  GLY A 138      12.184  11.362   6.071  1.00 97.07           C  
ATOM   1169  C   GLY A 138      11.703  12.160   4.873  1.00 97.07           C  
ATOM   1170  O   GLY A 138      11.604  13.387   4.937  1.00 97.07           O  
ATOM   1171  N   TRP A 139      11.375  11.500   3.852  1.00 96.60           N  
ATOM   1172  CA  TRP A 139      10.950  12.170   2.627  1.00 96.60           C  
ATOM   1173  C   TRP A 139       9.673  12.971   2.859  1.00 96.60           C  
ATOM   1174  CB  TRP A 139      10.731  11.151   1.505  1.00 96.60           C  
ATOM   1175  O   TRP A 139       9.381  13.913   2.119  1.00 96.60           O  
ATOM   1176  CG  TRP A 139       9.533  10.272   1.706  1.00 96.60           C  
ATOM   1177  CD1 TRP A 139       9.453   9.155   2.491  1.00 96.60           C  
ATOM   1178  CD2 TRP A 139       8.244  10.435   1.107  1.00 96.60           C  
ATOM   1179  CE2 TRP A 139       7.430   9.380   1.574  1.00 96.60           C  
ATOM   1180  CE3 TRP A 139       7.698  11.372   0.220  1.00 96.60           C  
ATOM   1181  NE1 TRP A 139       8.190   8.614   2.416  1.00 96.60           N  
ATOM   1182  CH2 TRP A 139       5.587  10.167   0.315  1.00 96.60           C  
ATOM   1183  CZ2 TRP A 139       6.096   9.236   1.183  1.00 96.60           C  
ATOM   1184  CZ3 TRP A 139       6.371  11.227  -0.168  1.00 96.60           C  
ATOM   1185  N   LEU A 140       8.946  12.677   3.863  1.00 96.53           N  
ATOM   1186  CA  LEU A 140       7.695  13.362   4.172  1.00 96.53           C  
ATOM   1187  C   LEU A 140       7.956  14.643   4.957  1.00 96.53           C  
ATOM   1188  CB  LEU A 140       6.763  12.443   4.967  1.00 96.53           C  
ATOM   1189  O   LEU A 140       7.054  15.466   5.128  1.00 96.53           O  
ATOM   1190  CG  LEU A 140       6.202  11.234   4.217  1.00 96.53           C  
ATOM   1191  CD1 LEU A 140       5.600  10.234   5.199  1.00 96.53           C  
ATOM   1192  CD2 LEU A 140       5.164  11.674   3.191  1.00 96.53           C  
ATOM   1193  N   PHE A 141       9.160  14.827   5.418  1.00 97.28           N  
ATOM   1194  CA  PHE A 141       9.498  15.932   6.308  1.00 97.28           C  
ATOM   1195  C   PHE A 141      10.118  17.085   5.528  1.00 97.28           C  
ATOM   1196  CB  PHE A 141      10.457  15.464   7.406  1.00 97.28           C  
ATOM   1197  O   PHE A 141      10.316  18.174   6.072  1.00 97.28           O  
ATOM   1198  CG  PHE A 141       9.908  14.353   8.260  1.00 97.28           C  
ATOM   1199  CD1 PHE A 141       8.540  14.117   8.322  1.00 97.28           C  
ATOM   1200  CD2 PHE A 141      10.760  13.544   8.999  1.00 97.28           C  
ATOM   1201  CE1 PHE A 141       8.029  13.089   9.111  1.00 97.28           C  
ATOM   1202  CE2 PHE A 141      10.257  12.515   9.790  1.00 97.28           C  
ATOM   1203  CZ  PHE A 141       8.891  12.290   9.845  1.00 97.28           C  
ATOM   1204  N   ILE A 142      10.343  16.816   4.283  1.00 95.36           N  
ATOM   1205  CA  ILE A 142      10.965  17.864   3.480  1.00 95.36           C  
ATOM   1206  C   ILE A 142      10.206  18.026   2.165  1.00 95.36           C  
ATOM   1207  CB  ILE A 142      12.454  17.556   3.205  1.00 95.36           C  
ATOM   1208  O   ILE A 142       9.478  17.123   1.746  1.00 95.36           O  
ATOM   1209  CG1 ILE A 142      12.591  16.259   2.399  1.00 95.36           C  
ATOM   1210  CG2 ILE A 142      13.239  17.471   4.517  1.00 95.36           C  
ATOM   1211  CD1 ILE A 142      14.010  15.969   1.931  1.00 95.36           C  
ATOM   1212  N   GLU A 143      10.358  19.159   1.584  1.00 94.22           N  
ATOM   1213  CA  GLU A 143       9.775  19.365   0.262  1.00 94.22           C  
ATOM   1214  C   GLU A 143      10.433  18.464  -0.778  1.00 94.22           C  
ATOM   1215  CB  GLU A 143       9.901  20.832  -0.158  1.00 94.22           C  
ATOM   1216  O   GLU A 143      11.633  18.194  -0.704  1.00 94.22           O  
ATOM   1217  CG  GLU A 143       9.038  21.782   0.660  1.00 94.22           C  
ATOM   1218  CD  GLU A 143       9.104  23.221   0.175  1.00 94.22           C  
ATOM   1219  OE1 GLU A 143       8.391  24.084   0.735  1.00 94.22           O  
ATOM   1220  OE2 GLU A 143       9.874  23.488  -0.775  1.00 94.22           O  
ATOM   1221  N   PRO A 144       9.518  17.992  -1.726  1.00 92.11           N  
ATOM   1222  CA  PRO A 144      10.078  17.089  -2.735  1.00 92.11           C  
ATOM   1223  C   PRO A 144      11.170  17.748  -3.575  1.00 92.11           C  
ATOM   1224  CB  PRO A 144       8.866  16.730  -3.598  1.00 92.11           C  
ATOM   1225  O   PRO A 144      11.116  18.954  -3.828  1.00 92.11           O  
ATOM   1226  CG  PRO A 144       7.681  17.032  -2.739  1.00 92.11           C  
ATOM   1227  CD  PRO A 144       8.046  18.145  -1.798  1.00 92.11           C  
ATOM   1228  N   HIS A 145      12.130  16.959  -3.981  1.00 93.85           N  
ATOM   1229  CA  HIS A 145      13.162  17.409  -4.908  1.00 93.85           C  
ATOM   1230  C   HIS A 145      12.549  17.950  -6.195  1.00 93.85           C  
ATOM   1231  CB  HIS A 145      14.131  16.269  -5.226  1.00 93.85           C  
ATOM   1232  O   HIS A 145      11.507  17.465  -6.643  1.00 93.85           O  
ATOM   1233  CG  HIS A 145      15.397  16.722  -5.881  1.00 93.85           C  
ATOM   1234  CD2 HIS A 145      16.644  16.896  -5.382  1.00 93.85           C  
ATOM   1235  ND1 HIS A 145      15.464  17.060  -7.216  1.00 93.85           N  
ATOM   1236  CE1 HIS A 145      16.702  17.422  -7.510  1.00 93.85           C  
ATOM   1237  NE2 HIS A 145      17.437  17.331  -6.415  1.00 93.85           N  
ATOM   1238  N   LYS A 146      13.177  18.927  -6.854  1.00 93.06           N  
ATOM   1239  CA  LYS A 146      12.666  19.548  -8.073  1.00 93.06           C  
ATOM   1240  C   LYS A 146      12.495  18.517  -9.185  1.00 93.06           C  
ATOM   1241  CB  LYS A 146      13.599  20.668  -8.536  1.00 93.06           C  
ATOM   1242  O   LYS A 146      11.547  18.595  -9.970  1.00 93.06           O  
ATOM   1243  CG  LYS A 146      13.032  21.520  -9.662  1.00 93.06           C  
ATOM   1244  CD  LYS A 146      13.957  22.681 -10.005  1.00 93.06           C  
ATOM   1245  CE  LYS A 146      13.473  23.438 -11.234  1.00 93.06           C  
ATOM   1246  NZ  LYS A 146      13.966  24.848 -11.246  1.00 93.06           N  
ATOM   1247  N   ASP A 147      13.359  17.534  -9.132  1.00 94.97           N  
ATOM   1248  CA  ASP A 147      13.286  16.503 -10.163  1.00 94.97           C  
ATOM   1249  C   ASP A 147      11.996  15.695 -10.040  1.00 94.97           C  
ATOM   1250  CB  ASP A 147      14.499  15.574 -10.080  1.00 94.97           C  
ATOM   1251  O   ASP A 147      11.462  15.213 -11.041  1.00 94.97           O  
ATOM   1252  CG  ASP A 147      15.786  16.238 -10.538  1.00 94.97           C  
ATOM   1253  OD1 ASP A 147      15.734  17.365 -11.075  1.00 94.97           O  
ATOM   1254  OD2 ASP A 147      16.862  15.626 -10.361  1.00 94.97           O  
ATOM   1255  N   VAL A 148      11.534  15.545  -8.841  1.00 95.02           N  
ATOM   1256  CA  VAL A 148      10.277  14.832  -8.637  1.00 95.02           C  
ATOM   1257  C   VAL A 148       9.135  15.598  -9.301  1.00 95.02           C  
ATOM   1258  CB  VAL A 148       9.979  14.626  -7.135  1.00 95.02           C  
ATOM   1259  O   VAL A 148       8.345  15.020 -10.050  1.00 95.02           O  
ATOM   1260  CG1 VAL A 148       8.589  14.022  -6.939  1.00 95.02           C  
ATOM   1261  CG2 VAL A 148      11.045  13.738  -6.497  1.00 95.02           C  
ATOM   1262  N   GLU A 149       9.139  16.873  -9.117  1.00 92.46           N  
ATOM   1263  CA  GLU A 149       8.085  17.718  -9.669  1.00 92.46           C  
ATOM   1264  C   GLU A 149       8.122  17.722 -11.194  1.00 92.46           C  
ATOM   1265  CB  GLU A 149       8.208  19.149  -9.137  1.00 92.46           C  
ATOM   1266  O   GLU A 149       7.082  17.604 -11.846  1.00 92.46           O  
ATOM   1267  CG  GLU A 149       7.908  19.280  -7.650  1.00 92.46           C  
ATOM   1268  CD  GLU A 149       8.063  20.700  -7.130  1.00 92.46           C  
ATOM   1269  OE1 GLU A 149       7.969  20.909  -5.899  1.00 92.46           O  
ATOM   1270  OE2 GLU A 149       8.279  21.611  -7.960  1.00 92.46           O  
ATOM   1271  N   ASP A 150       9.283  17.751 -11.688  1.00 94.46           N  
ATOM   1272  CA  ASP A 150       9.465  17.815 -13.135  1.00 94.46           C  
ATOM   1273  C   ASP A 150       9.034  16.510 -13.801  1.00 94.46           C  
ATOM   1274  CB  ASP A 150      10.924  18.124 -13.479  1.00 94.46           C  
ATOM   1275  O   ASP A 150       8.277  16.525 -14.774  1.00 94.46           O  
ATOM   1276  CG  ASP A 150      11.325  19.547 -13.136  1.00 94.46           C  
ATOM   1277  OD1 ASP A 150      10.435  20.391 -12.894  1.00 94.46           O  
ATOM   1278  OD2 ASP A 150      12.543  19.829 -13.110  1.00 94.46           O  
ATOM   1279  N   LYS A 151       9.436  15.445 -13.174  1.00 94.44           N  
ATOM   1280  CA  LYS A 151       9.175  14.152 -13.800  1.00 94.44           C  
ATOM   1281  C   LYS A 151       7.739  13.700 -13.550  1.00 94.44           C  
ATOM   1282  CB  LYS A 151      10.154  13.097 -13.281  1.00 94.44           C  
ATOM   1283  O   LYS A 151       7.197  12.889 -14.305  1.00 94.44           O  
ATOM   1284  CG  LYS A 151      11.587  13.300 -13.750  1.00 94.44           C  
ATOM   1285  CD  LYS A 151      11.711  13.135 -15.259  1.00 94.44           C  
ATOM   1286  CE  LYS A 151      13.154  13.282 -15.722  1.00 94.44           C  
ATOM   1287  NZ  LYS A 151      13.270  13.201 -17.209  1.00 94.44           N  
ATOM   1288  N   TYR A 152       7.205  14.224 -12.542  1.00 95.25           N  
ATOM   1289  CA  TYR A 152       5.802  13.973 -12.229  1.00 95.25           C  
ATOM   1290  C   TYR A 152       4.909  14.317 -13.416  1.00 95.25           C  
ATOM   1291  CB  TYR A 152       5.372  14.779 -11.001  1.00 95.25           C  
ATOM   1292  O   TYR A 152       3.980  13.572 -13.737  1.00 95.25           O  
ATOM   1293  CG  TYR A 152       3.947  14.523 -10.575  1.00 95.25           C  
ATOM   1294  CD1 TYR A 152       2.892  15.245 -11.130  1.00 95.25           C  
ATOM   1295  CD2 TYR A 152       3.651  13.560  -9.616  1.00 95.25           C  
ATOM   1296  CE1 TYR A 152       1.578  15.013 -10.739  1.00 95.25           C  
ATOM   1297  CE2 TYR A 152       2.340  13.320  -9.218  1.00 95.25           C  
ATOM   1298  OH  TYR A 152       0.012  13.817  -9.394  1.00 95.25           O  
ATOM   1299  CZ  TYR A 152       1.312  14.050  -9.785  1.00 95.25           C  
ATOM   1300  N   LYS A 153       5.234  15.337 -14.160  1.00 93.90           N  
ATOM   1301  CA  LYS A 153       4.436  15.839 -15.275  1.00 93.90           C  
ATOM   1302  C   LYS A 153       4.593  14.952 -16.507  1.00 93.90           C  
ATOM   1303  CB  LYS A 153       4.828  17.278 -15.611  1.00 93.90           C  
ATOM   1304  O   LYS A 153       3.767  14.999 -17.421  1.00 93.90           O  
ATOM   1305  CG  LYS A 153       4.542  18.274 -14.497  1.00 93.90           C  
ATOM   1306  CD  LYS A 153       5.053  19.666 -14.848  1.00 93.90           C  
ATOM   1307  CE  LYS A 153       4.892  20.632 -13.681  1.00 93.90           C  
ATOM   1308  NZ  LYS A 153       5.495  21.965 -13.978  1.00 93.90           N  
ATOM   1309  N   SER A 154       5.551  14.129 -16.401  1.00 93.28           N  
ATOM   1310  CA  SER A 154       5.852  13.303 -17.566  1.00 93.28           C  
ATOM   1311  C   SER A 154       5.049  12.006 -17.545  1.00 93.28           C  
ATOM   1312  CB  SER A 154       7.346  12.986 -17.627  1.00 93.28           C  
ATOM   1313  O   SER A 154       5.082  11.234 -18.506  1.00 93.28           O  
ATOM   1314  OG  SER A 154       7.709  12.073 -16.605  1.00 93.28           O  
ATOM   1315  N   ILE A 155       4.373  11.749 -16.481  1.00 93.92           N  
ATOM   1316  CA  ILE A 155       3.616  10.509 -16.347  1.00 93.92           C  
ATOM   1317  C   ILE A 155       2.136  10.778 -16.610  1.00 93.92           C  
ATOM   1318  CB  ILE A 155       3.806   9.880 -14.948  1.00 93.92           C  
ATOM   1319  O   ILE A 155       1.601  11.806 -16.189  1.00 93.92           O  
ATOM   1320  CG1 ILE A 155       5.283   9.548 -14.708  1.00 93.92           C  
ATOM   1321  CG2 ILE A 155       2.932   8.632 -14.795  1.00 93.92           C  
ATOM   1322  CD1 ILE A 155       5.571   8.968 -13.330  1.00 93.92           C  
ATOM   1323  N   ASP A 156       1.489   9.851 -17.290  1.00 94.32           N  
ATOM   1324  CA  ASP A 156       0.066   9.942 -17.604  1.00 94.32           C  
ATOM   1325  C   ASP A 156      -0.786   9.462 -16.431  1.00 94.32           C  
ATOM   1326  CB  ASP A 156      -0.260   9.128 -18.858  1.00 94.32           C  
ATOM   1327  O   ASP A 156      -0.672   8.312 -16.003  1.00 94.32           O  
ATOM   1328  CG  ASP A 156      -1.725   9.206 -19.251  1.00 94.32           C  
ATOM   1329  OD1 ASP A 156      -2.415  10.166 -18.847  1.00 94.32           O  
ATOM   1330  OD2 ASP A 156      -2.194   8.296 -19.968  1.00 94.32           O  
ATOM   1331  N   PHE A 157      -1.759  10.356 -16.017  1.00 97.21           N  
ATOM   1332  CA  PHE A 157      -2.612   9.999 -14.890  1.00 97.21           C  
ATOM   1333  C   PHE A 157      -4.082  10.044 -15.287  1.00 97.21           C  
ATOM   1334  CB  PHE A 157      -2.359  10.937 -13.705  1.00 97.21           C  
ATOM   1335  O   PHE A 157      -4.960  10.154 -14.428  1.00 97.21           O  
ATOM   1336  CG  PHE A 157      -0.922  10.978 -13.259  1.00 97.21           C  
ATOM   1337  CD1 PHE A 157      -0.259   9.812 -12.894  1.00 97.21           C  
ATOM   1338  CD2 PHE A 157      -0.234  12.183 -13.205  1.00 97.21           C  
ATOM   1339  CE1 PHE A 157       1.071   9.847 -12.481  1.00 97.21           C  
ATOM   1340  CE2 PHE A 157       1.095  12.226 -12.793  1.00 97.21           C  
ATOM   1341  CZ  PHE A 157       1.745  11.057 -12.431  1.00 97.21           C  
ATOM   1342  N   SER A 158      -4.375  10.060 -16.575  1.00 97.53           N  
ATOM   1343  CA  SER A 158      -5.725  10.247 -17.096  1.00 97.53           C  
ATOM   1344  C   SER A 158      -6.658   9.138 -16.623  1.00 97.53           C  
ATOM   1345  CB  SER A 158      -5.708  10.293 -18.625  1.00 97.53           C  
ATOM   1346  O   SER A 158      -7.842   9.379 -16.375  1.00 97.53           O  
ATOM   1347  OG  SER A 158      -5.152   9.104 -19.158  1.00 97.53           O  
ATOM   1348  N   ASP A 159      -6.089   7.994 -16.431  1.00 97.54           N  
ATOM   1349  CA  ASP A 159      -6.922   6.883 -15.980  1.00 97.54           C  
ATOM   1350  C   ASP A 159      -7.461   7.136 -14.574  1.00 97.54           C  
ATOM   1351  CB  ASP A 159      -6.132   5.573 -16.013  1.00 97.54           C  
ATOM   1352  O   ASP A 159      -8.619   6.826 -14.283  1.00 97.54           O  
ATOM   1353  CG  ASP A 159      -4.871   5.619 -15.169  1.00 97.54           C  
ATOM   1354  OD1 ASP A 159      -4.062   6.558 -15.332  1.00 97.54           O  
ATOM   1355  OD2 ASP A 159      -4.684   4.707 -14.334  1.00 97.54           O  
ATOM   1356  N   LEU A 160      -6.683   7.676 -13.684  1.00 98.21           N  
ATOM   1357  CA  LEU A 160      -7.102   7.980 -12.320  1.00 98.21           C  
ATOM   1358  C   LEU A 160      -8.130   9.107 -12.306  1.00 98.21           C  
ATOM   1359  CB  LEU A 160      -5.895   8.364 -11.460  1.00 98.21           C  
ATOM   1360  O   LEU A 160      -9.085   9.072 -11.526  1.00 98.21           O  
ATOM   1361  CG  LEU A 160      -4.843   7.276 -11.245  1.00 98.21           C  
ATOM   1362  CD1 LEU A 160      -3.634   7.845 -10.510  1.00 98.21           C  
ATOM   1363  CD2 LEU A 160      -5.438   6.101 -10.476  1.00 98.21           C  
ATOM   1364  N   HIS A 161      -7.980  10.061 -13.224  1.00 98.16           N  
ATOM   1365  CA  HIS A 161      -8.940  11.153 -13.346  1.00 98.16           C  
ATOM   1366  C   HIS A 161     -10.299  10.642 -13.814  1.00 98.16           C  
ATOM   1367  CB  HIS A 161      -8.420  12.219 -14.311  1.00 98.16           C  
ATOM   1368  O   HIS A 161     -11.339  11.138 -13.375  1.00 98.16           O  
ATOM   1369  CG  HIS A 161      -7.340  13.077 -13.731  1.00 98.16           C  
ATOM   1370  CD2 HIS A 161      -6.024  13.175 -14.033  1.00 98.16           C  
ATOM   1371  ND1 HIS A 161      -7.569  13.970 -12.706  1.00 98.16           N  
ATOM   1372  CE1 HIS A 161      -6.437  14.582 -12.403  1.00 98.16           C  
ATOM   1373  NE2 HIS A 161      -5.484  14.118 -13.193  1.00 98.16           N  
ATOM   1374  N   ALA A 162     -10.223   9.640 -14.594  1.00 98.16           N  
ATOM   1375  CA  ALA A 162     -11.439   9.109 -15.203  1.00 98.16           C  
ATOM   1376  C   ALA A 162     -12.198   8.217 -14.225  1.00 98.16           C  
ATOM   1377  CB  ALA A 162     -11.103   8.333 -16.474  1.00 98.16           C  
ATOM   1378  O   ALA A 162     -13.387   7.949 -14.413  1.00 98.16           O  
ATOM   1379  N   ASP A 163     -11.585   7.792 -13.185  1.00 98.47           N  
ATOM   1380  CA  ASP A 163     -12.202   6.903 -12.205  1.00 98.47           C  
ATOM   1381  C   ASP A 163     -12.942   7.699 -11.132  1.00 98.47           C  
ATOM   1382  CB  ASP A 163     -11.147   6.004 -11.558  1.00 98.47           C  
ATOM   1383  O   ASP A 163     -12.318   8.362 -10.302  1.00 98.47           O  
ATOM   1384  CG  ASP A 163     -11.750   4.903 -10.703  1.00 98.47           C  
ATOM   1385  OD1 ASP A 163     -12.784   5.141 -10.042  1.00 98.47           O  
ATOM   1386  OD2 ASP A 163     -11.185   3.788 -10.687  1.00 98.47           O  
ATOM   1387  N   SER A 164     -14.275   7.574 -11.068  1.00 98.30           N  
ATOM   1388  CA  SER A 164     -15.107   8.399 -10.199  1.00 98.30           C  
ATOM   1389  C   SER A 164     -14.883   8.055  -8.730  1.00 98.30           C  
ATOM   1390  CB  SER A 164     -16.586   8.226 -10.550  1.00 98.30           C  
ATOM   1391  O   SER A 164     -14.909   8.937  -7.869  1.00 98.30           O  
ATOM   1392  OG  SER A 164     -16.972   6.866 -10.449  1.00 98.30           O  
ATOM   1393  N   VAL A 165     -14.640   6.788  -8.452  1.00 98.69           N  
ATOM   1394  CA  VAL A 165     -14.390   6.379  -7.074  1.00 98.69           C  
ATOM   1395  C   VAL A 165     -13.154   7.099  -6.537  1.00 98.69           C  
ATOM   1396  CB  VAL A 165     -14.206   4.849  -6.960  1.00 98.69           C  
ATOM   1397  O   VAL A 165     -13.178   7.645  -5.432  1.00 98.69           O  
ATOM   1398  CG1 VAL A 165     -13.764   4.461  -5.550  1.00 98.69           C  
ATOM   1399  CG2 VAL A 165     -15.499   4.127  -7.335  1.00 98.69           C  
ATOM   1400  N   VAL A 166     -12.149   7.183  -7.302  1.00 98.77           N  
ATOM   1401  CA  VAL A 166     -10.888   7.815  -6.927  1.00 98.77           C  
ATOM   1402  C   VAL A 166     -11.103   9.312  -6.713  1.00 98.77           C  
ATOM   1403  CB  VAL A 166      -9.796   7.581  -7.995  1.00 98.77           C  
ATOM   1404  O   VAL A 166     -10.678   9.868  -5.698  1.00 98.77           O  
ATOM   1405  CG1 VAL A 166      -8.556   8.421  -7.692  1.00 98.77           C  
ATOM   1406  CG2 VAL A 166      -9.435   6.098  -8.071  1.00 98.77           C  
ATOM   1407  N   MET A 167     -11.819   9.898  -7.631  1.00 98.66           N  
ATOM   1408  CA  MET A 167     -11.956  11.351  -7.598  1.00 98.66           C  
ATOM   1409  C   MET A 167     -12.912  11.782  -6.490  1.00 98.66           C  
ATOM   1410  CB  MET A 167     -12.448  11.877  -8.947  1.00 98.66           C  
ATOM   1411  O   MET A 167     -12.711  12.822  -5.860  1.00 98.66           O  
ATOM   1412  CG  MET A 167     -11.459  11.672 -10.083  1.00 98.66           C  
ATOM   1413  SD  MET A 167      -9.758  12.199  -9.637  1.00 98.66           S  
ATOM   1414  CE  MET A 167     -10.022  13.980  -9.417  1.00 98.66           C  
ATOM   1415  N   ILE A 168     -13.891  10.967  -6.210  1.00 98.64           N  
ATOM   1416  CA  ILE A 168     -14.787  11.267  -5.100  1.00 98.64           C  
ATOM   1417  C   ILE A 168     -14.026  11.165  -3.780  1.00 98.64           C  
ATOM   1418  CB  ILE A 168     -16.009  10.320  -5.088  1.00 98.64           C  
ATOM   1419  O   ILE A 168     -14.174  12.020  -2.903  1.00 98.64           O  
ATOM   1420  CG1 ILE A 168     -16.965  10.669  -6.234  1.00 98.64           C  
ATOM   1421  CG2 ILE A 168     -16.727  10.382  -3.737  1.00 98.64           C  
ATOM   1422  CD1 ILE A 168     -18.050   9.628  -6.474  1.00 98.64           C  
ATOM   1423  N   GLN A 169     -13.275  10.101  -3.670  1.00 98.65           N  
ATOM   1424  CA  GLN A 169     -12.474   9.962  -2.459  1.00 98.65           C  
ATOM   1425  C   GLN A 169     -11.544  11.158  -2.274  1.00 98.65           C  
ATOM   1426  CB  GLN A 169     -11.661   8.667  -2.498  1.00 98.65           C  
ATOM   1427  O   GLN A 169     -11.425  11.693  -1.169  1.00 98.65           O  
ATOM   1428  CG  GLN A 169     -10.929   8.360  -1.198  1.00 98.65           C  
ATOM   1429  CD  GLN A 169      -9.743   7.436  -1.396  1.00 98.65           C  
ATOM   1430  NE2 GLN A 169      -9.530   6.532  -0.446  1.00 98.65           N  
ATOM   1431  OE1 GLN A 169      -9.024   7.532  -2.396  1.00 98.65           O  
ATOM   1432  N   LYS A 170     -10.903  11.553  -3.301  1.00 98.57           N  
ATOM   1433  CA  LYS A 170      -9.983  12.686  -3.256  1.00 98.57           C  
ATOM   1434  C   LYS A 170     -10.696  13.956  -2.802  1.00 98.57           C  
ATOM   1435  CB  LYS A 170      -9.337  12.908  -4.624  1.00 98.57           C  
ATOM   1436  O   LYS A 170     -10.176  14.704  -1.972  1.00 98.57           O  
ATOM   1437  CG  LYS A 170      -8.352  14.067  -4.663  1.00 98.57           C  
ATOM   1438  CD  LYS A 170      -7.710  14.210  -6.037  1.00 98.57           C  
ATOM   1439  CE  LYS A 170      -6.746  15.387  -6.085  1.00 98.57           C  
ATOM   1440  NZ  LYS A 170      -6.988  16.253  -7.277  1.00 98.57           N  
ATOM   1441  N   LYS A 171     -11.807  14.207  -3.337  1.00 98.50           N  
ATOM   1442  CA  LYS A 171     -12.555  15.432  -3.066  1.00 98.50           C  
ATOM   1443  C   LYS A 171     -12.970  15.509  -1.600  1.00 98.50           C  
ATOM   1444  CB  LYS A 171     -13.789  15.517  -3.965  1.00 98.50           C  
ATOM   1445  O   LYS A 171     -12.864  16.566  -0.974  1.00 98.50           O  
ATOM   1446  CG  LYS A 171     -14.613  16.781  -3.768  1.00 98.50           C  
ATOM   1447  CD  LYS A 171     -15.747  16.873  -4.781  1.00 98.50           C  
ATOM   1448  CE  LYS A 171     -16.566  18.142  -4.590  1.00 98.50           C  
ATOM   1449  NZ  LYS A 171     -17.652  18.259  -5.609  1.00 98.50           N  
ATOM   1450  N   TYR A 172     -13.337  14.374  -1.030  1.00 98.48           N  
ATOM   1451  CA  TYR A 172     -13.935  14.404   0.299  1.00 98.48           C  
ATOM   1452  C   TYR A 172     -13.022  13.741   1.324  1.00 98.48           C  
ATOM   1453  CB  TYR A 172     -15.301  13.711   0.291  1.00 98.48           C  
ATOM   1454  O   TYR A 172     -13.432  13.488   2.459  1.00 98.48           O  
ATOM   1455  CG  TYR A 172     -16.331  14.410  -0.563  1.00 98.48           C  
ATOM   1456  CD1 TYR A 172     -16.879  15.629  -0.170  1.00 98.48           C  
ATOM   1457  CD2 TYR A 172     -16.759  13.853  -1.763  1.00 98.48           C  
ATOM   1458  CE1 TYR A 172     -17.830  16.276  -0.953  1.00 98.48           C  
ATOM   1459  CE2 TYR A 172     -17.709  14.491  -2.554  1.00 98.48           C  
ATOM   1460  OH  TYR A 172     -19.178  16.336  -2.920  1.00 98.48           O  
ATOM   1461  CZ  TYR A 172     -18.237  15.700  -2.141  1.00 98.48           C  
ATOM   1462  N   TYR A 173     -11.824  13.458   0.944  1.00 98.52           N  
ATOM   1463  CA  TYR A 173     -10.919  12.672   1.775  1.00 98.52           C  
ATOM   1464  C   TYR A 173     -10.686  13.351   3.120  1.00 98.52           C  
ATOM   1465  CB  TYR A 173      -9.582  12.458   1.060  1.00 98.52           C  
ATOM   1466  O   TYR A 173     -10.885  12.740   4.173  1.00 98.52           O  
ATOM   1467  CG  TYR A 173      -8.615  11.591   1.829  1.00 98.52           C  
ATOM   1468  CD1 TYR A 173      -7.648  12.157   2.657  1.00 98.52           C  
ATOM   1469  CD2 TYR A 173      -8.664  10.205   1.728  1.00 98.52           C  
ATOM   1470  CE1 TYR A 173      -6.753  11.362   3.366  1.00 98.52           C  
ATOM   1471  CE2 TYR A 173      -7.775   9.400   2.433  1.00 98.52           C  
ATOM   1472  OH  TYR A 173      -5.941   9.195   3.948  1.00 98.52           O  
ATOM   1473  CZ  TYR A 173      -6.825   9.987   3.248  1.00 98.52           C  
ATOM   1474  N   HIS A 174     -10.316  14.643   3.144  1.00 96.91           N  
ATOM   1475  CA  HIS A 174      -9.873  15.301   4.369  1.00 96.91           C  
ATOM   1476  C   HIS A 174     -11.061  15.791   5.191  1.00 96.91           C  
ATOM   1477  CB  HIS A 174      -8.942  16.470   4.043  1.00 96.91           C  
ATOM   1478  O   HIS A 174     -10.990  15.846   6.421  1.00 96.91           O  
ATOM   1479  CG  HIS A 174      -7.656  16.052   3.405  1.00 96.91           C  
ATOM   1480  CD2 HIS A 174      -7.160  16.287   2.167  1.00 96.91           C  
ATOM   1481  ND1 HIS A 174      -6.712  15.291   4.060  1.00 96.91           N  
ATOM   1482  CE1 HIS A 174      -5.688  15.077   3.251  1.00 96.91           C  
ATOM   1483  NE2 HIS A 174      -5.935  15.671   2.096  1.00 96.91           N  
ATOM   1484  N   THR A 175     -12.221  16.037   4.478  1.00 97.18           N  
ATOM   1485  CA  THR A 175     -13.342  16.660   5.173  1.00 97.18           C  
ATOM   1486  C   THR A 175     -14.282  15.600   5.741  1.00 97.18           C  
ATOM   1487  CB  THR A 175     -14.127  17.598   4.238  1.00 97.18           C  
ATOM   1488  O   THR A 175     -14.906  15.811   6.783  1.00 97.18           O  
ATOM   1489  CG2 THR A 175     -13.324  18.855   3.919  1.00 97.18           C  
ATOM   1490  OG1 THR A 175     -14.422  16.909   3.017  1.00 97.18           O  
ATOM   1491  N   PHE A 176     -14.235  14.355   5.061  1.00 97.72           N  
ATOM   1492  CA  PHE A 176     -15.245  13.403   5.507  1.00 97.72           C  
ATOM   1493  C   PHE A 176     -14.646  12.010   5.661  1.00 97.72           C  
ATOM   1494  CB  PHE A 176     -16.420  13.363   4.525  1.00 97.72           C  
ATOM   1495  O   PHE A 176     -14.619  11.458   6.762  1.00 97.72           O  
ATOM   1496  CG  PHE A 176     -17.499  12.387   4.908  1.00 97.72           C  
ATOM   1497  CD1 PHE A 176     -17.651  11.191   4.218  1.00 97.72           C  
ATOM   1498  CD2 PHE A 176     -18.363  12.666   5.959  1.00 97.72           C  
ATOM   1499  CE1 PHE A 176     -18.649  10.285   4.571  1.00 97.72           C  
ATOM   1500  CE2 PHE A 176     -19.363  11.767   6.318  1.00 97.72           C  
ATOM   1501  CZ  PHE A 176     -19.505  10.577   5.622  1.00 97.72           C  
ATOM   1502  N   PHE A 177     -14.070  11.430   4.656  1.00 98.05           N  
ATOM   1503  CA  PHE A 177     -13.698  10.020   4.638  1.00 98.05           C  
ATOM   1504  C   PHE A 177     -12.631   9.728   5.687  1.00 98.05           C  
ATOM   1505  CB  PHE A 177     -13.194   9.613   3.250  1.00 98.05           C  
ATOM   1506  O   PHE A 177     -12.780   8.807   6.492  1.00 98.05           O  
ATOM   1507  CG  PHE A 177     -14.292   9.416   2.240  1.00 98.05           C  
ATOM   1508  CD1 PHE A 177     -15.487   8.806   2.602  1.00 98.05           C  
ATOM   1509  CD2 PHE A 177     -14.129   9.840   0.927  1.00 98.05           C  
ATOM   1510  CE1 PHE A 177     -16.505   8.622   1.669  1.00 98.05           C  
ATOM   1511  CE2 PHE A 177     -15.142   9.659  -0.010  1.00 98.05           C  
ATOM   1512  CZ  PHE A 177     -16.329   9.049   0.362  1.00 98.05           C  
ATOM   1513  N   ALA A 178     -11.564  10.484   5.757  1.00 97.81           N  
ATOM   1514  CA  ALA A 178     -10.468  10.196   6.679  1.00 97.81           C  
ATOM   1515  C   ALA A 178     -10.915  10.359   8.129  1.00 97.81           C  
ATOM   1516  CB  ALA A 178      -9.275  11.102   6.388  1.00 97.81           C  
ATOM   1517  O   ALA A 178     -10.740   9.450   8.945  1.00 97.81           O  
ATOM   1518  N   PRO A 179     -11.564  11.498   8.525  1.00 98.01           N  
ATOM   1519  CA  PRO A 179     -11.972  11.663   9.922  1.00 98.01           C  
ATOM   1520  C   PRO A 179     -12.998  10.622  10.364  1.00 98.01           C  
ATOM   1521  CB  PRO A 179     -12.574  13.070   9.950  1.00 98.01           C  
ATOM   1522  O   PRO A 179     -12.898  10.081  11.468  1.00 98.01           O  
ATOM   1523  CG  PRO A 179     -11.908  13.793   8.824  1.00 98.01           C  
ATOM   1524  CD  PRO A 179     -11.641  12.812   7.718  1.00 98.01           C  
ATOM   1525  N   VAL A 180     -13.885  10.250   9.483  1.00 98.10           N  
ATOM   1526  CA  VAL A 180     -14.990   9.382   9.876  1.00 98.10           C  
ATOM   1527  C   VAL A 180     -14.560   7.920   9.779  1.00 98.10           C  
ATOM   1528  CB  VAL A 180     -16.242   9.628   9.004  1.00 98.10           C  
ATOM   1529  O   VAL A 180     -14.641   7.177  10.760  1.00 98.10           O  
ATOM   1530  CG1 VAL A 180     -17.326   8.597   9.313  1.00 98.10           C  
ATOM   1531  CG2 VAL A 180     -16.771  11.045   9.219  1.00 98.10           C  
ATOM   1532  N   ILE A 181     -14.043   7.531   8.645  1.00 98.07           N  
ATOM   1533  CA  ILE A 181     -13.728   6.129   8.394  1.00 98.07           C  
ATOM   1534  C   ILE A 181     -12.384   5.779   9.029  1.00 98.07           C  
ATOM   1535  CB  ILE A 181     -13.703   5.817   6.881  1.00 98.07           C  
ATOM   1536  O   ILE A 181     -12.226   4.704   9.611  1.00 98.07           O  
ATOM   1537  CG1 ILE A 181     -15.084   6.061   6.262  1.00 98.07           C  
ATOM   1538  CG2 ILE A 181     -13.239   4.379   6.633  1.00 98.07           C  
ATOM   1539  CD1 ILE A 181     -15.120   5.909   4.748  1.00 98.07           C  
ATOM   1540  N   GLY A 182     -11.467   6.687   8.936  1.00 96.77           N  
ATOM   1541  CA  GLY A 182     -10.109   6.408   9.378  1.00 96.77           C  
ATOM   1542  C   GLY A 182      -9.915   6.607  10.869  1.00 96.77           C  
ATOM   1543  O   GLY A 182      -9.141   5.885  11.501  1.00 96.77           O  
ATOM   1544  N   PHE A 183     -10.705   7.534  11.493  1.00 97.05           N  
ATOM   1545  CA  PHE A 183     -10.434   7.869  12.886  1.00 97.05           C  
ATOM   1546  C   PHE A 183     -11.642   7.561  13.762  1.00 97.05           C  
ATOM   1547  CB  PHE A 183     -10.051   9.347  13.020  1.00 97.05           C  
ATOM   1548  O   PHE A 183     -11.566   6.716  14.657  1.00 97.05           O  
ATOM   1549  CG  PHE A 183      -8.663   9.661  12.533  1.00 97.05           C  
ATOM   1550  CD1 PHE A 183      -7.554   9.378  13.320  1.00 97.05           C  
ATOM   1551  CD2 PHE A 183      -8.467  10.241  11.286  1.00 97.05           C  
ATOM   1552  CE1 PHE A 183      -6.267   9.668  12.871  1.00 97.05           C  
ATOM   1553  CE2 PHE A 183      -7.184  10.533  10.830  1.00 97.05           C  
ATOM   1554  CZ  PHE A 183      -6.086  10.247  11.625  1.00 97.05           C  
ATOM   1555  N   TYR A 184     -12.794   8.003  13.501  1.00 97.95           N  
ATOM   1556  CA  TYR A 184     -13.946   7.951  14.394  1.00 97.95           C  
ATOM   1557  C   TYR A 184     -14.565   6.558  14.405  1.00 97.95           C  
ATOM   1558  CB  TYR A 184     -14.997   8.985  13.977  1.00 97.95           C  
ATOM   1559  O   TYR A 184     -14.803   5.987  15.472  1.00 97.95           O  
ATOM   1560  CG  TYR A 184     -16.188   9.047  14.903  1.00 97.95           C  
ATOM   1561  CD1 TYR A 184     -17.415   8.505  14.528  1.00 97.95           C  
ATOM   1562  CD2 TYR A 184     -16.089   9.648  16.153  1.00 97.95           C  
ATOM   1563  CE1 TYR A 184     -18.515   8.561  15.377  1.00 97.95           C  
ATOM   1564  CE2 TYR A 184     -17.183   9.711  17.010  1.00 97.95           C  
ATOM   1565  OH  TYR A 184     -19.476   9.224  17.458  1.00 97.95           O  
ATOM   1566  CZ  TYR A 184     -18.390   9.165  16.614  1.00 97.95           C  
ATOM   1567  N   LEU A 185     -14.800   6.031  13.282  1.00 98.13           N  
ATOM   1568  CA  LEU A 185     -15.533   4.774  13.178  1.00 98.13           C  
ATOM   1569  C   LEU A 185     -14.766   3.640  13.850  1.00 98.13           C  
ATOM   1570  CB  LEU A 185     -15.798   4.427  11.711  1.00 98.13           C  
ATOM   1571  O   LEU A 185     -15.349   2.844  14.590  1.00 98.13           O  
ATOM   1572  CG  LEU A 185     -16.795   3.297  11.451  1.00 98.13           C  
ATOM   1573  CD1 LEU A 185     -18.156   3.642  12.047  1.00 98.13           C  
ATOM   1574  CD2 LEU A 185     -16.915   3.023   9.955  1.00 98.13           C  
ATOM   1575  N   PRO A 186     -13.467   3.566  13.638  1.00 98.38           N  
ATOM   1576  CA  PRO A 186     -12.721   2.489  14.294  1.00 98.38           C  
ATOM   1577  C   PRO A 186     -12.867   2.511  15.814  1.00 98.38           C  
ATOM   1578  CB  PRO A 186     -11.272   2.762  13.881  1.00 98.38           C  
ATOM   1579  O   PRO A 186     -12.899   1.454  16.450  1.00 98.38           O  
ATOM   1580  CG  PRO A 186     -11.374   3.429  12.547  1.00 98.38           C  
ATOM   1581  CD  PRO A 186     -12.562   4.347  12.562  1.00 98.38           C  
ATOM   1582  N   ALA A 187     -12.992   3.633  16.407  1.00 98.28           N  
ATOM   1583  CA  ALA A 187     -13.135   3.783  17.853  1.00 98.28           C  
ATOM   1584  C   ALA A 187     -14.585   3.585  18.285  1.00 98.28           C  
ATOM   1585  CB  ALA A 187     -12.633   5.154  18.298  1.00 98.28           C  
ATOM   1586  O   ALA A 187     -14.852   2.989  19.331  1.00 98.28           O  
ATOM   1587  N   ALA A 188     -15.518   4.018  17.488  1.00 98.55           N  
ATOM   1588  CA  ALA A 188     -16.940   3.998  17.821  1.00 98.55           C  
ATOM   1589  C   ALA A 188     -17.464   2.567  17.905  1.00 98.55           C  
ATOM   1590  CB  ALA A 188     -17.739   4.794  16.792  1.00 98.55           C  
ATOM   1591  O   ALA A 188     -18.305   2.255  18.751  1.00 98.55           O  
ATOM   1592  N   ILE A 189     -16.961   1.700  17.138  1.00 98.36           N  
ATOM   1593  CA  ILE A 189     -17.477   0.340  17.029  1.00 98.36           C  
ATOM   1594  C   ILE A 189     -17.203  -0.421  18.324  1.00 98.36           C  
ATOM   1595  CB  ILE A 189     -16.856  -0.406  15.827  1.00 98.36           C  
ATOM   1596  O   ILE A 189     -18.129  -0.935  18.957  1.00 98.36           O  
ATOM   1597  CG1 ILE A 189     -17.388   0.167  14.509  1.00 98.36           C  
ATOM   1598  CG2 ILE A 189     -17.133  -1.910  15.923  1.00 98.36           C  
ATOM   1599  CD1 ILE A 189     -16.747  -0.437  13.267  1.00 98.36           C  
ATOM   1600  N   PRO A 190     -16.000  -0.468  18.791  1.00 98.45           N  
ATOM   1601  CA  PRO A 190     -15.790  -1.156  20.067  1.00 98.45           C  
ATOM   1602  C   PRO A 190     -16.511  -0.476  21.229  1.00 98.45           C  
ATOM   1603  CB  PRO A 190     -14.272  -1.095  20.255  1.00 98.45           C  
ATOM   1604  O   PRO A 190     -17.003  -1.153  22.136  1.00 98.45           O  
ATOM   1605  CG  PRO A 190     -13.726  -0.872  18.882  1.00 98.45           C  
ATOM   1606  CD  PRO A 190     -14.733  -0.089  18.089  1.00 98.45           C  
ATOM   1607  N   TRP A 191     -16.575   0.816  21.121  1.00 98.56           N  
ATOM   1608  CA  TRP A 191     -17.252   1.587  22.158  1.00 98.56           C  
ATOM   1609  C   TRP A 191     -18.727   1.211  22.240  1.00 98.56           C  
ATOM   1610  CB  TRP A 191     -17.109   3.088  21.891  1.00 98.56           C  
ATOM   1611  O   TRP A 191     -19.252   0.963  23.328  1.00 98.56           O  
ATOM   1612  CG  TRP A 191     -17.887   3.952  22.837  1.00 98.56           C  
ATOM   1613  CD1 TRP A 191     -17.791   3.974  24.201  1.00 98.56           C  
ATOM   1614  CD2 TRP A 191     -18.885   4.917  22.490  1.00 98.56           C  
ATOM   1615  CE2 TRP A 191     -19.352   5.488  23.694  1.00 98.56           C  
ATOM   1616  CE3 TRP A 191     -19.429   5.355  21.275  1.00 98.56           C  
ATOM   1617  NE1 TRP A 191     -18.669   4.896  24.722  1.00 98.56           N  
ATOM   1618  CH2 TRP A 191     -20.855   6.886  22.516  1.00 98.56           C  
ATOM   1619  CZ2 TRP A 191     -20.339   6.476  23.718  1.00 98.56           C  
ATOM   1620  CZ3 TRP A 191     -20.412   6.338  21.301  1.00 98.56           C  
ATOM   1621  N   TYR A 192     -19.354   1.049  21.192  1.00 98.51           N  
ATOM   1622  CA  TYR A 192     -20.794   0.827  21.128  1.00 98.51           C  
ATOM   1623  C   TYR A 192     -21.124  -0.655  21.259  1.00 98.51           C  
ATOM   1624  CB  TYR A 192     -21.366   1.375  19.817  1.00 98.51           C  
ATOM   1625  O   TYR A 192     -22.045  -1.030  21.989  1.00 98.51           O  
ATOM   1626  CG  TYR A 192     -22.867   1.256  19.713  1.00 98.51           C  
ATOM   1627  CD1 TYR A 192     -23.453   0.263  18.931  1.00 98.51           C  
ATOM   1628  CD2 TYR A 192     -23.701   2.135  20.394  1.00 98.51           C  
ATOM   1629  CE1 TYR A 192     -24.836   0.151  18.830  1.00 98.51           C  
ATOM   1630  CE2 TYR A 192     -25.085   2.032  20.300  1.00 98.51           C  
ATOM   1631  OH  TYR A 192     -27.012   0.931  19.421  1.00 98.51           O  
ATOM   1632  CZ  TYR A 192     -25.642   1.038  19.518  1.00 98.51           C  
ATOM   1633  N   PHE A 193     -20.435  -1.578  20.685  1.00 98.45           N  
ATOM   1634  CA  PHE A 193     -20.864  -2.963  20.531  1.00 98.45           C  
ATOM   1635  C   PHE A 193     -20.388  -3.811  21.704  1.00 98.45           C  
ATOM   1636  CB  PHE A 193     -20.339  -3.546  19.215  1.00 98.45           C  
ATOM   1637  O   PHE A 193     -21.083  -4.735  22.131  1.00 98.45           O  
ATOM   1638  CG  PHE A 193     -21.120  -3.112  18.004  1.00 98.45           C  
ATOM   1639  CD1 PHE A 193     -22.343  -3.698  17.702  1.00 98.45           C  
ATOM   1640  CD2 PHE A 193     -20.632  -2.117  17.168  1.00 98.45           C  
ATOM   1641  CE1 PHE A 193     -23.069  -3.299  16.582  1.00 98.45           C  
ATOM   1642  CE2 PHE A 193     -21.351  -1.712  16.047  1.00 98.45           C  
ATOM   1643  CZ  PHE A 193     -22.568  -2.305  15.755  1.00 98.45           C  
ATOM   1644  N   TRP A 194     -19.243  -3.531  22.200  1.00 98.22           N  
ATOM   1645  CA  TRP A 194     -18.890  -4.423  23.299  1.00 98.22           C  
ATOM   1646  C   TRP A 194     -18.414  -3.630  24.512  1.00 98.22           C  
ATOM   1647  CB  TRP A 194     -17.805  -5.412  22.863  1.00 98.22           C  
ATOM   1648  O   TRP A 194     -17.794  -4.187  25.422  1.00 98.22           O  
ATOM   1649  CG  TRP A 194     -16.637  -4.771  22.176  1.00 98.22           C  
ATOM   1650  CD1 TRP A 194     -15.528  -4.231  22.767  1.00 98.22           C  
ATOM   1651  CD2 TRP A 194     -16.465  -4.599  20.766  1.00 98.22           C  
ATOM   1652  CE2 TRP A 194     -15.226  -3.947  20.573  1.00 98.22           C  
ATOM   1653  CE3 TRP A 194     -17.237  -4.933  19.646  1.00 98.22           C  
ATOM   1654  NE1 TRP A 194     -14.676  -3.734  21.808  1.00 98.22           N  
ATOM   1655  CH2 TRP A 194     -15.519  -3.961  18.225  1.00 98.22           C  
ATOM   1656  CZ2 TRP A 194     -14.743  -3.623  19.303  1.00 98.22           C  
ATOM   1657  CZ3 TRP A 194     -16.754  -4.610  18.383  1.00 98.22           C  
ATOM   1658  N   GLY A 195     -18.780  -2.291  24.513  1.00 98.08           N  
ATOM   1659  CA  GLY A 195     -18.733  -1.420  25.677  1.00 98.08           C  
ATOM   1660  C   GLY A 195     -17.321  -1.041  26.082  1.00 98.08           C  
ATOM   1661  O   GLY A 195     -17.025  -0.911  27.271  1.00 98.08           O  
ATOM   1662  N   GLU A 196     -16.375  -0.940  25.184  1.00 98.55           N  
ATOM   1663  CA  GLU A 196     -15.021  -0.464  25.451  1.00 98.55           C  
ATOM   1664  C   GLU A 196     -15.017   1.021  25.804  1.00 98.55           C  
ATOM   1665  CB  GLU A 196     -14.114  -0.721  24.245  1.00 98.55           C  
ATOM   1666  O   GLU A 196     -15.888   1.772  25.359  1.00 98.55           O  
ATOM   1667  CG  GLU A 196     -12.641  -0.446  24.514  1.00 98.55           C  
ATOM   1668  CD  GLU A 196     -12.010  -1.444  25.472  1.00 98.55           C  
ATOM   1669  OE1 GLU A 196     -12.114  -1.251  26.704  1.00 98.55           O  
ATOM   1670  OE2 GLU A 196     -11.407  -2.426  24.985  1.00 98.55           O  
ATOM   1671  N   ASN A 197     -14.129   1.406  26.679  1.00 98.15           N  
ATOM   1672  CA  ASN A 197     -13.887   2.830  26.881  1.00 98.15           C  
ATOM   1673  C   ASN A 197     -13.476   3.519  25.583  1.00 98.15           C  
ATOM   1674  CB  ASN A 197     -12.822   3.046  27.958  1.00 98.15           C  
ATOM   1675  O   ASN A 197     -12.606   3.026  24.863  1.00 98.15           O  
ATOM   1676  CG  ASN A 197     -12.518   4.513  28.193  1.00 98.15           C  
ATOM   1677  ND2 ASN A 197     -13.180   5.105  29.181  1.00 98.15           N  
ATOM   1678  OD1 ASN A 197     -11.696   5.109  27.493  1.00 98.15           O  
ATOM   1679  N   PHE A 198     -14.217   4.617  25.257  1.00 98.34           N  
ATOM   1680  CA  PHE A 198     -14.002   5.263  23.967  1.00 98.34           C  
ATOM   1681  C   PHE A 198     -12.548   5.692  23.812  1.00 98.34           C  
ATOM   1682  CB  PHE A 198     -14.927   6.475  23.811  1.00 98.34           C  
ATOM   1683  O   PHE A 198     -11.956   5.522  22.743  1.00 98.34           O  
ATOM   1684  CG  PHE A 198     -14.818   7.152  22.471  1.00 98.34           C  
ATOM   1685  CD1 PHE A 198     -14.011   8.270  22.305  1.00 98.34           C  
ATOM   1686  CD2 PHE A 198     -15.525   6.669  21.377  1.00 98.34           C  
ATOM   1687  CE1 PHE A 198     -13.909   8.899  21.066  1.00 98.34           C  
ATOM   1688  CE2 PHE A 198     -15.428   7.292  20.136  1.00 98.34           C  
ATOM   1689  CZ  PHE A 198     -14.620   8.407  19.983  1.00 98.34           C  
ATOM   1690  N   TRP A 199     -11.972   6.215  24.828  1.00 98.47           N  
ATOM   1691  CA  TRP A 199     -10.590   6.682  24.809  1.00 98.47           C  
ATOM   1692  C   TRP A 199      -9.630   5.531  24.526  1.00 98.47           C  
ATOM   1693  CB  TRP A 199     -10.229   7.349  26.139  1.00 98.47           C  
ATOM   1694  O   TRP A 199      -8.705   5.670  23.722  1.00 98.47           O  
ATOM   1695  CG  TRP A 199      -8.885   8.013  26.143  1.00 98.47           C  
ATOM   1696  CD1 TRP A 199      -7.771   7.617  26.831  1.00 98.47           C  
ATOM   1697  CD2 TRP A 199      -8.515   9.195  25.427  1.00 98.47           C  
ATOM   1698  CE2 TRP A 199      -7.160   9.459  25.727  1.00 98.47           C  
ATOM   1699  CE3 TRP A 199      -9.198  10.057  24.559  1.00 98.47           C  
ATOM   1700  NE1 TRP A 199      -6.730   8.482  26.584  1.00 98.47           N  
ATOM   1701  CH2 TRP A 199      -7.166  11.378  24.342  1.00 98.47           C  
ATOM   1702  CZ2 TRP A 199      -6.474  10.550  25.188  1.00 98.47           C  
ATOM   1703  CZ3 TRP A 199      -8.514  11.143  24.024  1.00 98.47           C  
ATOM   1704  N   THR A 200      -9.830   4.467  25.192  1.00 98.57           N  
ATOM   1705  CA  THR A 200      -9.019   3.281  24.940  1.00 98.57           C  
ATOM   1706  C   THR A 200      -9.201   2.796  23.504  1.00 98.57           C  
ATOM   1707  CB  THR A 200      -9.372   2.144  25.917  1.00 98.57           C  
ATOM   1708  O   THR A 200      -8.222   2.511  22.811  1.00 98.57           O  
ATOM   1709  CG2 THR A 200      -8.551   0.893  25.625  1.00 98.57           C  
ATOM   1710  OG1 THR A 200      -9.107   2.575  27.257  1.00 98.57           O  
ATOM   1711  N   ALA A 201     -10.430   2.753  23.047  1.00 98.50           N  
ATOM   1712  CA  ALA A 201     -10.732   2.317  21.686  1.00 98.50           C  
ATOM   1713  C   ALA A 201     -10.079   3.237  20.658  1.00 98.50           C  
ATOM   1714  CB  ALA A 201     -12.242   2.265  21.466  1.00 98.50           C  
ATOM   1715  O   ALA A 201      -9.521   2.768  19.663  1.00 98.50           O  
ATOM   1716  N   PHE A 202     -10.140   4.508  20.942  1.00 98.67           N  
ATOM   1717  CA  PHE A 202      -9.591   5.478  20.002  1.00 98.67           C  
ATOM   1718  C   PHE A 202      -8.087   5.286  19.843  1.00 98.67           C  
ATOM   1719  CB  PHE A 202      -9.891   6.907  20.467  1.00 98.67           C  
ATOM   1720  O   PHE A 202      -7.578   5.240  18.721  1.00 98.67           O  
ATOM   1721  CG  PHE A 202      -9.349   7.970  19.549  1.00 98.67           C  
ATOM   1722  CD1 PHE A 202      -8.165   8.632  19.852  1.00 98.67           C  
ATOM   1723  CD2 PHE A 202     -10.024   8.308  18.384  1.00 98.67           C  
ATOM   1724  CE1 PHE A 202      -7.661   9.616  19.005  1.00 98.67           C  
ATOM   1725  CE2 PHE A 202      -9.527   9.290  17.532  1.00 98.67           C  
ATOM   1726  CZ  PHE A 202      -8.346   9.944  17.845  1.00 98.67           C  
ATOM   1727  N   PHE A 203      -7.347   5.124  20.871  1.00 98.77           N  
ATOM   1728  CA  PHE A 203      -5.893   5.052  20.795  1.00 98.77           C  
ATOM   1729  C   PHE A 203      -5.443   3.672  20.331  1.00 98.77           C  
ATOM   1730  CB  PHE A 203      -5.266   5.380  22.154  1.00 98.77           C  
ATOM   1731  O   PHE A 203      -4.417   3.540  19.661  1.00 98.77           O  
ATOM   1732  CG  PHE A 203      -5.185   6.854  22.445  1.00 98.77           C  
ATOM   1733  CD1 PHE A 203      -4.203   7.640  21.856  1.00 98.77           C  
ATOM   1734  CD2 PHE A 203      -6.093   7.453  23.309  1.00 98.77           C  
ATOM   1735  CE1 PHE A 203      -4.126   9.005  22.124  1.00 98.77           C  
ATOM   1736  CE2 PHE A 203      -6.022   8.817  23.581  1.00 98.77           C  
ATOM   1737  CZ  PHE A 203      -5.037   9.590  22.989  1.00 98.77           C  
ATOM   1738  N   VAL A 204      -6.260   2.621  20.640  1.00 98.73           N  
ATOM   1739  CA  VAL A 204      -5.864   1.272  20.249  1.00 98.73           C  
ATOM   1740  C   VAL A 204      -6.332   0.988  18.823  1.00 98.73           C  
ATOM   1741  CB  VAL A 204      -6.431   0.210  21.218  1.00 98.73           C  
ATOM   1742  O   VAL A 204      -5.520   0.688  17.945  1.00 98.73           O  
ATOM   1743  CG1 VAL A 204      -6.099  -1.199  20.730  1.00 98.73           C  
ATOM   1744  CG2 VAL A 204      -5.890   0.433  22.629  1.00 98.73           C  
ATOM   1745  N   ALA A 205      -7.567   1.181  18.516  1.00 98.42           N  
ATOM   1746  CA  ALA A 205      -8.141   0.774  17.236  1.00 98.42           C  
ATOM   1747  C   ALA A 205      -7.863   1.813  16.154  1.00 98.42           C  
ATOM   1748  CB  ALA A 205      -9.644   0.545  17.376  1.00 98.42           C  
ATOM   1749  O   ALA A 205      -8.004   1.531  14.962  1.00 98.42           O  
ATOM   1750  N   THR A 206      -7.454   3.029  16.577  1.00 98.23           N  
ATOM   1751  CA  THR A 206      -7.215   4.078  15.592  1.00 98.23           C  
ATOM   1752  C   THR A 206      -5.736   4.450  15.547  1.00 98.23           C  
ATOM   1753  CB  THR A 206      -8.054   5.333  15.896  1.00 98.23           C  
ATOM   1754  O   THR A 206      -5.068   4.241  14.532  1.00 98.23           O  
ATOM   1755  CG2 THR A 206      -7.810   6.422  14.856  1.00 98.23           C  
ATOM   1756  OG1 THR A 206      -9.444   4.984  15.890  1.00 98.23           O  
ATOM   1757  N   MET A 207      -5.189   5.021  16.582  1.00 98.63           N  
ATOM   1758  CA  MET A 207      -3.854   5.610  16.548  1.00 98.63           C  
ATOM   1759  C   MET A 207      -2.783   4.528  16.463  1.00 98.63           C  
ATOM   1760  CB  MET A 207      -3.619   6.483  17.782  1.00 98.63           C  
ATOM   1761  O   MET A 207      -1.834   4.647  15.687  1.00 98.63           O  
ATOM   1762  CG  MET A 207      -4.522   7.704  17.850  1.00 98.63           C  
ATOM   1763  SD  MET A 207      -4.458   8.712  16.319  1.00 98.63           S  
ATOM   1764  CE  MET A 207      -2.740   9.293  16.390  1.00 98.63           C  
ATOM   1765  N   LEU A 208      -2.879   3.462  17.339  1.00 98.74           N  
ATOM   1766  CA  LEU A 208      -1.910   2.373  17.273  1.00 98.74           C  
ATOM   1767  C   LEU A 208      -1.960   1.683  15.914  1.00 98.74           C  
ATOM   1768  CB  LEU A 208      -2.172   1.355  18.386  1.00 98.74           C  
ATOM   1769  O   LEU A 208      -0.921   1.454  15.291  1.00 98.74           O  
ATOM   1770  CG  LEU A 208      -1.330   0.078  18.348  1.00 98.74           C  
ATOM   1771  CD1 LEU A 208       0.155   0.421  18.400  1.00 98.74           C  
ATOM   1772  CD2 LEU A 208      -1.711  -0.848  19.498  1.00 98.74           C  
ATOM   1773  N   ARG A 209      -3.147   1.393  15.444  1.00 98.15           N  
ATOM   1774  CA  ARG A 209      -3.331   0.755  14.144  1.00 98.15           C  
ATOM   1775  C   ARG A 209      -2.734   1.604  13.028  1.00 98.15           C  
ATOM   1776  CB  ARG A 209      -4.816   0.503  13.874  1.00 98.15           C  
ATOM   1777  O   ARG A 209      -2.027   1.089  12.159  1.00 98.15           O  
ATOM   1778  CG  ARG A 209      -5.092  -0.197  12.553  1.00 98.15           C  
ATOM   1779  CD  ARG A 209      -5.618   0.770  11.501  1.00 98.15           C  
ATOM   1780  NE  ARG A 209      -6.360   1.873  12.106  1.00 98.15           N  
ATOM   1781  NH1 ARG A 209      -5.332   3.522  10.857  1.00 98.15           N  
ATOM   1782  NH2 ARG A 209      -6.934   4.077  12.399  1.00 98.15           N  
ATOM   1783  CZ  ARG A 209      -6.207   3.155  11.786  1.00 98.15           C  
ATOM   1784  N   TYR A 210      -3.129   2.925  13.039  1.00 98.47           N  
ATOM   1785  CA  TYR A 210      -2.617   3.878  12.060  1.00 98.47           C  
ATOM   1786  C   TYR A 210      -1.094   3.901  12.066  1.00 98.47           C  
ATOM   1787  CB  TYR A 210      -3.162   5.282  12.341  1.00 98.47           C  
ATOM   1788  O   TYR A 210      -0.461   3.807  11.012  1.00 98.47           O  
ATOM   1789  CG  TYR A 210      -2.584   6.348  11.442  1.00 98.47           C  
ATOM   1790  CD1 TYR A 210      -2.357   7.638  11.916  1.00 98.47           C  
ATOM   1791  CD2 TYR A 210      -2.264   6.068  10.118  1.00 98.47           C  
ATOM   1792  CE1 TYR A 210      -1.827   8.624  11.091  1.00 98.47           C  
ATOM   1793  CE2 TYR A 210      -1.733   7.046   9.284  1.00 98.47           C  
ATOM   1794  OH  TYR A 210      -0.993   9.292   8.957  1.00 98.47           O  
ATOM   1795  CZ  TYR A 210      -1.518   8.319   9.779  1.00 98.47           C  
ATOM   1796  N   CYS A 211      -0.536   3.964  13.227  1.00 98.60           N  
ATOM   1797  CA  CYS A 211       0.914   3.994  13.382  1.00 98.60           C  
ATOM   1798  C   CYS A 211       1.546   2.711  12.857  1.00 98.60           C  
ATOM   1799  CB  CYS A 211       1.292   4.196  14.850  1.00 98.60           C  
ATOM   1800  O   CYS A 211       2.513   2.757  12.095  1.00 98.60           O  
ATOM   1801  SG  CYS A 211       3.070   4.341  15.130  1.00 98.60           S  
ATOM   1802  N   ALA A 212       1.011   1.611  13.203  1.00 98.47           N  
ATOM   1803  CA  ALA A 212       1.525   0.318  12.761  1.00 98.47           C  
ATOM   1804  C   ALA A 212       1.408   0.171  11.246  1.00 98.47           C  
ATOM   1805  CB  ALA A 212       0.782  -0.818  13.461  1.00 98.47           C  
ATOM   1806  O   ALA A 212       2.368  -0.223  10.579  1.00 98.47           O  
ATOM   1807  N   CYS A 213       0.240   0.471  10.749  1.00 98.27           N  
ATOM   1808  CA  CYS A 213      -0.005   0.358   9.316  1.00 98.27           C  
ATOM   1809  C   CYS A 213       0.989   1.200   8.524  1.00 98.27           C  
ATOM   1810  CB  CYS A 213      -1.432   0.789   8.980  1.00 98.27           C  
ATOM   1811  O   CYS A 213       1.591   0.717   7.563  1.00 98.27           O  
ATOM   1812  SG  CYS A 213      -1.858   0.603   7.235  1.00 98.27           S  
ATOM   1813  N   THR A 214       1.217   2.410   8.905  1.00 97.87           N  
ATOM   1814  CA  THR A 214       2.116   3.330   8.216  1.00 97.87           C  
ATOM   1815  C   THR A 214       3.546   2.799   8.228  1.00 97.87           C  
ATOM   1816  CB  THR A 214       2.080   4.730   8.855  1.00 97.87           C  
ATOM   1817  O   THR A 214       4.213   2.772   7.191  1.00 97.87           O  
ATOM   1818  CG2 THR A 214       3.041   5.682   8.150  1.00 97.87           C  
ATOM   1819  OG1 THR A 214       0.750   5.257   8.764  1.00 97.87           O  
ATOM   1820  N   ASN A 215       3.994   2.322   9.339  1.00 98.46           N  
ATOM   1821  CA  ASN A 215       5.372   1.855   9.442  1.00 98.46           C  
ATOM   1822  C   ASN A 215       5.580   0.550   8.679  1.00 98.46           C  
ATOM   1823  CB  ASN A 215       5.772   1.683  10.909  1.00 98.46           C  
ATOM   1824  O   ASN A 215       6.635   0.339   8.078  1.00 98.46           O  
ATOM   1825  CG  ASN A 215       6.230   2.980  11.546  1.00 98.46           C  
ATOM   1826  ND2 ASN A 215       5.332   3.633  12.273  1.00 98.46           N  
ATOM   1827  OD1 ASN A 215       7.382   3.392  11.384  1.00 98.46           O  
ATOM   1828  N   ILE A 216       4.568  -0.268   8.759  1.00 98.17           N  
ATOM   1829  CA  ILE A 216       4.660  -1.508   7.996  1.00 98.17           C  
ATOM   1830  C   ILE A 216       4.748  -1.190   6.505  1.00 98.17           C  
ATOM   1831  CB  ILE A 216       3.456  -2.434   8.277  1.00 98.17           C  
ATOM   1832  O   ILE A 216       5.578  -1.759   5.791  1.00 98.17           O  
ATOM   1833  CG1 ILE A 216       3.548  -3.015   9.692  1.00 98.17           C  
ATOM   1834  CG2 ILE A 216       3.378  -3.550   7.231  1.00 98.17           C  
ATOM   1835  CD1 ILE A 216       2.289  -3.742  10.146  1.00 98.17           C  
ATOM   1836  N   THR A 217       4.006  -0.274   6.043  1.00 97.61           N  
ATOM   1837  CA  THR A 217       4.052   0.143   4.647  1.00 97.61           C  
ATOM   1838  C   THR A 217       5.399   0.781   4.317  1.00 97.61           C  
ATOM   1839  CB  THR A 217       2.919   1.134   4.322  1.00 97.61           C  
ATOM   1840  O   THR A 217       6.000   0.477   3.285  1.00 97.61           O  
ATOM   1841  CG2 THR A 217       2.948   1.542   2.853  1.00 97.61           C  
ATOM   1842  OG1 THR A 217       1.657   0.518   4.610  1.00 97.61           O  
ATOM   1843  N   PHE A 218       5.930   1.564   5.183  1.00 98.08           N  
ATOM   1844  CA  PHE A 218       7.174   2.289   4.954  1.00 98.08           C  
ATOM   1845  C   PHE A 218       8.355   1.329   4.882  1.00 98.08           C  
ATOM   1846  CB  PHE A 218       7.405   3.324   6.060  1.00 98.08           C  
ATOM   1847  O   PHE A 218       9.355   1.616   4.220  1.00 98.08           O  
ATOM   1848  CG  PHE A 218       6.533   4.545   5.941  1.00 98.08           C  
ATOM   1849  CD1 PHE A 218       5.652   4.686   4.876  1.00 98.08           C  
ATOM   1850  CD2 PHE A 218       6.595   5.552   6.895  1.00 98.08           C  
ATOM   1851  CE1 PHE A 218       4.844   5.815   4.763  1.00 98.08           C  
ATOM   1852  CE2 PHE A 218       5.791   6.683   6.789  1.00 98.08           C  
ATOM   1853  CZ  PHE A 218       4.917   6.813   5.722  1.00 98.08           C  
ATOM   1854  N   LEU A 219       8.228   0.220   5.499  1.00 98.14           N  
ATOM   1855  CA  LEU A 219       9.294  -0.775   5.449  1.00 98.14           C  
ATOM   1856  C   LEU A 219       9.536  -1.241   4.018  1.00 98.14           C  
ATOM   1857  CB  LEU A 219       8.950  -1.973   6.338  1.00 98.14           C  
ATOM   1858  O   LEU A 219      10.662  -1.591   3.656  1.00 98.14           O  
ATOM   1859  CG  LEU A 219       9.131  -1.776   7.843  1.00 98.14           C  
ATOM   1860  CD1 LEU A 219       8.518  -2.943   8.609  1.00 98.14           C  
ATOM   1861  CD2 LEU A 219      10.608  -1.620   8.188  1.00 98.14           C  
ATOM   1862  N   VAL A 220       8.518  -1.189   3.204  1.00 96.86           N  
ATOM   1863  CA  VAL A 220       8.659  -1.597   1.810  1.00 96.86           C  
ATOM   1864  C   VAL A 220       9.555  -0.606   1.070  1.00 96.86           C  
ATOM   1865  CB  VAL A 220       7.287  -1.704   1.108  1.00 96.86           C  
ATOM   1866  O   VAL A 220      10.329  -0.996   0.193  1.00 96.86           O  
ATOM   1867  CG1 VAL A 220       7.462  -2.050  -0.370  1.00 96.86           C  
ATOM   1868  CG2 VAL A 220       6.411  -2.744   1.804  1.00 96.86           C  
ATOM   1869  N   ASN A 221       9.491   0.641   1.453  1.00 96.34           N  
ATOM   1870  CA  ASN A 221      10.322   1.671   0.838  1.00 96.34           C  
ATOM   1871  C   ASN A 221      11.743   1.650   1.392  1.00 96.34           C  
ATOM   1872  CB  ASN A 221       9.696   3.054   1.035  1.00 96.34           C  
ATOM   1873  O   ASN A 221      12.697   1.966   0.678  1.00 96.34           O  
ATOM   1874  CG  ASN A 221       8.340   3.181   0.369  1.00 96.34           C  
ATOM   1875  ND2 ASN A 221       7.519   4.099   0.866  1.00 96.34           N  
ATOM   1876  OD1 ASN A 221       8.033   2.460  -0.584  1.00 96.34           O  
ATOM   1877  N   SER A 222      11.868   1.274   2.561  1.00 96.72           N  
ATOM   1878  CA  SER A 222      13.159   1.329   3.240  1.00 96.72           C  
ATOM   1879  C   SER A 222      13.809  -0.049   3.303  1.00 96.72           C  
ATOM   1880  CB  SER A 222      12.998   1.891   4.653  1.00 96.72           C  
ATOM   1881  O   SER A 222      14.664  -0.376   2.478  1.00 96.72           O  
ATOM   1882  OG  SER A 222      12.009   1.173   5.371  1.00 96.72           O  
ATOM   1883  N   TRP A 223      13.361  -0.932   4.039  1.00 97.25           N  
ATOM   1884  CA  TRP A 223      13.943  -2.259   4.214  1.00 97.25           C  
ATOM   1885  C   TRP A 223      14.005  -3.005   2.885  1.00 97.25           C  
ATOM   1886  CB  TRP A 223      13.138  -3.070   5.232  1.00 97.25           C  
ATOM   1887  O   TRP A 223      15.057  -3.525   2.507  1.00 97.25           O  
ATOM   1888  CG  TRP A 223      13.765  -4.382   5.598  1.00 97.25           C  
ATOM   1889  CD1 TRP A 223      13.869  -5.494   4.809  1.00 97.25           C  
ATOM   1890  CD2 TRP A 223      14.370  -4.720   6.850  1.00 97.25           C  
ATOM   1891  CE2 TRP A 223      14.821  -6.054   6.749  1.00 97.25           C  
ATOM   1892  CE3 TRP A 223      14.575  -4.022   8.048  1.00 97.25           C  
ATOM   1893  NE1 TRP A 223      14.504  -6.503   5.496  1.00 97.25           N  
ATOM   1894  CH2 TRP A 223      15.655  -6.001   8.964  1.00 97.25           C  
ATOM   1895  CZ2 TRP A 223      15.467  -6.706   7.803  1.00 97.25           C  
ATOM   1896  CZ3 TRP A 223      15.218  -4.673   9.095  1.00 97.25           C  
ATOM   1897  N   ALA A 224      12.977  -2.997   2.081  1.00 95.83           N  
ATOM   1898  CA  ALA A 224      12.872  -3.778   0.851  1.00 95.83           C  
ATOM   1899  C   ALA A 224      13.737  -3.179  -0.255  1.00 95.83           C  
ATOM   1900  CB  ALA A 224      11.417  -3.862   0.396  1.00 95.83           C  
ATOM   1901  O   ALA A 224      13.948  -3.806  -1.296  1.00 95.83           O  
ATOM   1902  N   HIS A 225      14.352  -2.109   0.006  1.00 96.07           N  
ATOM   1903  CA  HIS A 225      15.244  -1.490  -0.968  1.00 96.07           C  
ATOM   1904  C   HIS A 225      16.700  -1.600  -0.529  1.00 96.07           C  
ATOM   1905  CB  HIS A 225      14.869  -0.023  -1.182  1.00 96.07           C  
ATOM   1906  O   HIS A 225      17.612  -1.400  -1.334  1.00 96.07           O  
ATOM   1907  CG  HIS A 225      13.782   0.178  -2.189  1.00 96.07           C  
ATOM   1908  CD2 HIS A 225      12.439   0.043  -2.087  1.00 96.07           C  
ATOM   1909  ND1 HIS A 225      14.034   0.565  -3.488  1.00 96.07           N  
ATOM   1910  CE1 HIS A 225      12.888   0.659  -4.142  1.00 96.07           C  
ATOM   1911  NE2 HIS A 225      11.905   0.348  -3.315  1.00 96.07           N  
ATOM   1912  N   ILE A 226      16.882  -2.016   0.729  1.00 93.85           N  
ATOM   1913  CA  ILE A 226      18.244  -1.935   1.246  1.00 93.85           C  
ATOM   1914  C   ILE A 226      18.738  -3.330   1.622  1.00 93.85           C  
ATOM   1915  CB  ILE A 226      18.330  -0.989   2.464  1.00 93.85           C  
ATOM   1916  O   ILE A 226      19.865  -3.706   1.293  1.00 93.85           O  
ATOM   1917  CG1 ILE A 226      17.973   0.445   2.054  1.00 93.85           C  
ATOM   1918  CG2 ILE A 226      19.724  -1.047   3.096  1.00 93.85           C  
ATOM   1919  CD1 ILE A 226      17.877   1.417   3.222  1.00 93.85           C  
ATOM   1920  N   TYR A 227      17.816  -4.088   2.176  1.00 95.49           N  
ATOM   1921  CA  TYR A 227      18.245  -5.362   2.742  1.00 95.49           C  
ATOM   1922  C   TYR A 227      17.544  -6.528   2.055  1.00 95.49           C  
ATOM   1923  CB  TYR A 227      17.970  -5.402   4.248  1.00 95.49           C  
ATOM   1924  O   TYR A 227      16.312  -6.587   2.022  1.00 95.49           O  
ATOM   1925  CG  TYR A 227      18.571  -4.243   5.006  1.00 95.49           C  
ATOM   1926  CD1 TYR A 227      19.947  -4.151   5.200  1.00 95.49           C  
ATOM   1927  CD2 TYR A 227      17.763  -3.239   5.530  1.00 95.49           C  
ATOM   1928  CE1 TYR A 227      20.505  -3.085   5.899  1.00 95.49           C  
ATOM   1929  CE2 TYR A 227      18.310  -2.169   6.230  1.00 95.49           C  
ATOM   1930  OH  TYR A 227      20.226  -1.044   7.103  1.00 95.49           O  
ATOM   1931  CZ  TYR A 227      19.680  -2.101   6.409  1.00 95.49           C  
ATOM   1932  N   GLY A 228      18.289  -7.527   1.494  1.00 95.07           N  
ATOM   1933  CA  GLY A 228      17.735  -8.731   0.895  1.00 95.07           C  
ATOM   1934  C   GLY A 228      18.440  -9.140  -0.385  1.00 95.07           C  
ATOM   1935  O   GLY A 228      19.507  -8.613  -0.707  1.00 95.07           O  
ATOM   1936  N   SER A 229      17.821 -10.146  -1.017  1.00 94.85           N  
ATOM   1937  CA  SER A 229      18.406 -10.678  -2.244  1.00 94.85           C  
ATOM   1938  C   SER A 229      17.778 -10.039  -3.478  1.00 94.85           C  
ATOM   1939  CB  SER A 229      18.235 -12.197  -2.304  1.00 94.85           C  
ATOM   1940  O   SER A 229      16.722  -9.409  -3.388  1.00 94.85           O  
ATOM   1941  OG  SER A 229      16.863 -12.550  -2.286  1.00 94.85           O  
ATOM   1942  N   ARG A 230      18.469 -10.181  -4.635  1.00 95.98           N  
ATOM   1943  CA  ARG A 230      18.005  -9.662  -5.917  1.00 95.98           C  
ATOM   1944  C   ARG A 230      18.083 -10.732  -7.001  1.00 95.98           C  
ATOM   1945  CB  ARG A 230      18.824  -8.437  -6.330  1.00 95.98           C  
ATOM   1946  O   ARG A 230      18.913 -10.645  -7.909  1.00 95.98           O  
ATOM   1947  CG  ARG A 230      18.766  -7.293  -5.331  1.00 95.98           C  
ATOM   1948  CD  ARG A 230      19.771  -6.199  -5.667  1.00 95.98           C  
ATOM   1949  NE  ARG A 230      19.791  -5.154  -4.648  1.00 95.98           N  
ATOM   1950  NH1 ARG A 230      22.051  -4.719  -4.845  1.00 95.98           N  
ATOM   1951  NH2 ARG A 230      20.780  -3.544  -3.342  1.00 95.98           N  
ATOM   1952  CZ  ARG A 230      20.874  -4.475  -4.281  1.00 95.98           C  
ATOM   1953  N   PRO A 231      17.212 -11.639  -6.930  1.00 94.24           N  
ATOM   1954  CA  PRO A 231      17.301 -12.810  -7.806  1.00 94.24           C  
ATOM   1955  C   PRO A 231      16.927 -12.494  -9.252  1.00 94.24           C  
ATOM   1956  CB  PRO A 231      16.304 -13.791  -7.185  1.00 94.24           C  
ATOM   1957  O   PRO A 231      17.341 -13.207 -10.170  1.00 94.24           O  
ATOM   1958  CG  PRO A 231      15.379 -12.937  -6.379  1.00 94.24           C  
ATOM   1959  CD  PRO A 231      16.137 -11.731  -5.904  1.00 94.24           C  
ATOM   1960  N   TYR A 232      16.203 -11.391  -9.450  1.00 93.81           N  
ATOM   1961  CA  TYR A 232      15.672 -11.127 -10.782  1.00 93.81           C  
ATOM   1962  C   TYR A 232      16.482 -10.046 -11.487  1.00 93.81           C  
ATOM   1963  CB  TYR A 232      14.201 -10.708 -10.702  1.00 93.81           C  
ATOM   1964  O   TYR A 232      16.731 -10.134 -12.692  1.00 93.81           O  
ATOM   1965  CG  TYR A 232      13.325 -11.702  -9.978  1.00 93.81           C  
ATOM   1966  CD1 TYR A 232      12.775 -12.792 -10.648  1.00 93.81           C  
ATOM   1967  CD2 TYR A 232      13.046 -11.552  -8.624  1.00 93.81           C  
ATOM   1968  CE1 TYR A 232      11.966 -13.709  -9.985  1.00 93.81           C  
ATOM   1969  CE2 TYR A 232      12.239 -12.463  -7.951  1.00 93.81           C  
ATOM   1970  OH  TYR A 232      10.904 -14.442  -7.979  1.00 93.81           O  
ATOM   1971  CZ  TYR A 232      11.704 -13.537  -8.639  1.00 93.81           C  
ATOM   1972  N   ASP A 233      16.861  -9.041 -10.784  1.00 94.53           N  
ATOM   1973  CA  ASP A 233      17.668  -7.978 -11.375  1.00 94.53           C  
ATOM   1974  C   ASP A 233      18.617  -7.371 -10.344  1.00 94.53           C  
ATOM   1975  CB  ASP A 233      16.772  -6.890 -11.970  1.00 94.53           C  
ATOM   1976  O   ASP A 233      18.193  -6.601  -9.480  1.00 94.53           O  
ATOM   1977  CG  ASP A 233      17.521  -5.940 -12.888  1.00 94.53           C  
ATOM   1978  OD1 ASP A 233      18.756  -5.805 -12.749  1.00 94.53           O  
ATOM   1979  OD2 ASP A 233      16.871  -5.320 -13.756  1.00 94.53           O  
ATOM   1980  N   LYS A 234      19.895  -7.627 -10.468  1.00 95.07           N  
ATOM   1981  CA  LYS A 234      20.902  -7.189  -9.506  1.00 95.07           C  
ATOM   1982  C   LYS A 234      21.290  -5.732  -9.742  1.00 95.07           C  
ATOM   1983  CB  LYS A 234      22.142  -8.080  -9.583  1.00 95.07           C  
ATOM   1984  O   LYS A 234      21.962  -5.120  -8.908  1.00 95.07           O  
ATOM   1985  CG  LYS A 234      22.863  -8.023 -10.922  1.00 95.07           C  
ATOM   1986  CD  LYS A 234      24.077  -8.943 -10.944  1.00 95.07           C  
ATOM   1987  CE  LYS A 234      24.782  -8.909 -12.293  1.00 95.07           C  
ATOM   1988  NZ  LYS A 234      25.955  -9.833 -12.329  1.00 95.07           N  
ATOM   1989  N   ASN A 235      20.802  -5.180 -10.829  1.00 94.54           N  
ATOM   1990  CA  ASN A 235      21.178  -3.822 -11.207  1.00 94.54           C  
ATOM   1991  C   ASN A 235      20.233  -2.789 -10.599  1.00 94.54           C  
ATOM   1992  CB  ASN A 235      21.212  -3.679 -12.730  1.00 94.54           C  
ATOM   1993  O   ASN A 235      20.454  -1.584 -10.734  1.00 94.54           O  
ATOM   1994  CG  ASN A 235      22.218  -4.607 -13.381  1.00 94.54           C  
ATOM   1995  ND2 ASN A 235      21.814  -5.249 -14.471  1.00 94.54           N  
ATOM   1996  OD1 ASN A 235      23.349  -4.747 -12.908  1.00 94.54           O  
ATOM   1997  N   ILE A 236      19.158  -3.205  -9.962  1.00 94.60           N  
ATOM   1998  CA  ILE A 236      18.263  -2.290  -9.262  1.00 94.60           C  
ATOM   1999  C   ILE A 236      18.381  -2.506  -7.755  1.00 94.60           C  
ATOM   2000  CB  ILE A 236      16.798  -2.474  -9.717  1.00 94.60           C  
ATOM   2001  O   ILE A 236      18.879  -3.541  -7.306  1.00 94.60           O  
ATOM   2002  CG1 ILE A 236      16.316  -3.896  -9.405  1.00 94.60           C  
ATOM   2003  CG2 ILE A 236      16.653  -2.161 -11.209  1.00 94.60           C  
ATOM   2004  CD1 ILE A 236      14.849  -4.137  -9.731  1.00 94.60           C  
ATOM   2005  N   TYR A 237      17.777  -1.528  -6.948  1.00 94.55           N  
ATOM   2006  CA  TYR A 237      18.036  -1.533  -5.512  1.00 94.55           C  
ATOM   2007  C   TYR A 237      17.005  -2.379  -4.775  1.00 94.55           C  
ATOM   2008  CB  TYR A 237      18.030  -0.104  -4.960  1.00 94.55           C  
ATOM   2009  O   TYR A 237      17.299  -2.949  -3.722  1.00 94.55           O  
ATOM   2010  CG  TYR A 237      19.335   0.627  -5.153  1.00 94.55           C  
ATOM   2011  CD1 TYR A 237      20.261   0.727  -4.117  1.00 94.55           C  
ATOM   2012  CD2 TYR A 237      19.646   1.221  -6.372  1.00 94.55           C  
ATOM   2013  CE1 TYR A 237      21.465   1.402  -4.290  1.00 94.55           C  
ATOM   2014  CE2 TYR A 237      20.847   1.898  -6.557  1.00 94.55           C  
ATOM   2015  OH  TYR A 237      22.939   2.652  -5.689  1.00 94.55           O  
ATOM   2016  CZ  TYR A 237      21.749   1.983  -5.512  1.00 94.55           C  
ATOM   2017  N   PRO A 238      15.740  -2.465  -5.228  1.00 96.09           N  
ATOM   2018  CA  PRO A 238      14.754  -3.293  -4.530  1.00 96.09           C  
ATOM   2019  C   PRO A 238      15.251  -4.715  -4.277  1.00 96.09           C  
ATOM   2020  CB  PRO A 238      13.557  -3.295  -5.484  1.00 96.09           C  
ATOM   2021  O   PRO A 238      15.921  -5.300  -5.132  1.00 96.09           O  
ATOM   2022  CG  PRO A 238      13.769  -2.107  -6.366  1.00 96.09           C  
ATOM   2023  CD  PRO A 238      15.246  -1.881  -6.514  1.00 96.09           C  
ATOM   2024  N   THR A 239      14.871  -5.220  -3.106  1.00 96.23           N  
ATOM   2025  CA  THR A 239      15.336  -6.546  -2.714  1.00 96.23           C  
ATOM   2026  C   THR A 239      14.159  -7.442  -2.337  1.00 96.23           C  
ATOM   2027  CB  THR A 239      16.321  -6.466  -1.533  1.00 96.23           C  
ATOM   2028  O   THR A 239      13.048  -6.956  -2.115  1.00 96.23           O  
ATOM   2029  CG2 THR A 239      17.530  -5.605  -1.884  1.00 96.23           C  
ATOM   2030  OG1 THR A 239      15.655  -5.895  -0.400  1.00 96.23           O  
ATOM   2031  N   GLU A 240      14.483  -8.764  -2.298  1.00 94.68           N  
ATOM   2032  CA  GLU A 240      13.501  -9.721  -1.797  1.00 94.68           C  
ATOM   2033  C   GLU A 240      13.648  -9.926  -0.292  1.00 94.68           C  
ATOM   2034  CB  GLU A 240      13.635 -11.061  -2.526  1.00 94.68           C  
ATOM   2035  O   GLU A 240      14.761 -10.103   0.210  1.00 94.68           O  
ATOM   2036  CG  GLU A 240      13.324 -10.985  -4.014  1.00 94.68           C  
ATOM   2037  CD  GLU A 240      11.848 -10.774  -4.309  1.00 94.68           C  
ATOM   2038  OE1 GLU A 240      11.519 -10.145  -5.340  1.00 94.68           O  
ATOM   2039  OE2 GLU A 240      11.013 -11.241  -3.501  1.00 94.68           O  
ATOM   2040  N   SER A 241      12.493  -9.942   0.411  1.00 93.62           N  
ATOM   2041  CA  SER A 241      12.466 -10.182   1.850  1.00 93.62           C  
ATOM   2042  C   SER A 241      11.197 -10.922   2.262  1.00 93.62           C  
ATOM   2043  CB  SER A 241      12.568  -8.863   2.616  1.00 93.62           C  
ATOM   2044  O   SER A 241      10.099 -10.368   2.192  1.00 93.62           O  
ATOM   2045  OG  SER A 241      12.394  -9.074   4.007  1.00 93.62           O  
ATOM   2046  N   ALA A 242      11.367 -12.138   2.739  1.00 91.16           N  
ATOM   2047  CA  ALA A 242      10.226 -12.949   3.157  1.00 91.16           C  
ATOM   2048  C   ALA A 242       9.523 -12.328   4.361  1.00 91.16           C  
ATOM   2049  CB  ALA A 242      10.676 -14.371   3.482  1.00 91.16           C  
ATOM   2050  O   ALA A 242       8.292 -12.320   4.432  1.00 91.16           O  
ATOM   2051  N   THR A 243      10.322 -11.817   5.244  1.00 91.56           N  
ATOM   2052  CA  THR A 243       9.781 -11.186   6.443  1.00 91.56           C  
ATOM   2053  C   THR A 243       8.867 -10.021   6.077  1.00 91.56           C  
ATOM   2054  CB  THR A 243      10.907 -10.688   7.369  1.00 91.56           C  
ATOM   2055  O   THR A 243       7.751  -9.915   6.589  1.00 91.56           O  
ATOM   2056  CG2 THR A 243      10.338 -10.055   8.634  1.00 91.56           C  
ATOM   2057  OG1 THR A 243      11.741 -11.794   7.735  1.00 91.56           O  
ATOM   2058  N   ILE A 244       9.355  -9.252   5.220  1.00 94.01           N  
ATOM   2059  CA  ILE A 244       8.578  -8.093   4.794  1.00 94.01           C  
ATOM   2060  C   ILE A 244       7.348  -8.555   4.015  1.00 94.01           C  
ATOM   2061  CB  ILE A 244       9.425  -7.130   3.933  1.00 94.01           C  
ATOM   2062  O   ILE A 244       6.271  -7.966   4.137  1.00 94.01           O  
ATOM   2063  CG1 ILE A 244      10.606  -6.586   4.746  1.00 94.01           C  
ATOM   2064  CG2 ILE A 244       8.561  -5.987   3.391  1.00 94.01           C  
ATOM   2065  CD1 ILE A 244      10.203  -5.938   6.064  1.00 94.01           C  
ATOM   2066  N   ALA A 245       7.488  -9.585   3.266  1.00 92.17           N  
ATOM   2067  CA  ALA A 245       6.362 -10.125   2.508  1.00 92.17           C  
ATOM   2068  C   ALA A 245       5.238 -10.570   3.439  1.00 92.17           C  
ATOM   2069  CB  ALA A 245       6.819 -11.291   1.635  1.00 92.17           C  
ATOM   2070  O   ALA A 245       4.066 -10.280   3.190  1.00 92.17           O  
ATOM   2071  N   VAL A 246       5.532 -11.167   4.512  1.00 91.42           N  
ATOM   2072  CA  VAL A 246       4.536 -11.650   5.463  1.00 91.42           C  
ATOM   2073  C   VAL A 246       3.897 -10.467   6.188  1.00 91.42           C  
ATOM   2074  CB  VAL A 246       5.156 -12.629   6.485  1.00 91.42           C  
ATOM   2075  O   VAL A 246       2.672 -10.398   6.314  1.00 91.42           O  
ATOM   2076  CG1 VAL A 246       4.171 -12.926   7.615  1.00 91.42           C  
ATOM   2077  CG2 VAL A 246       5.586 -13.921   5.793  1.00 91.42           C  
ATOM   2078  N   LEU A 247       4.683  -9.556   6.541  1.00 92.45           N  
ATOM   2079  CA  LEU A 247       4.215  -8.408   7.309  1.00 92.45           C  
ATOM   2080  C   LEU A 247       3.300  -7.526   6.465  1.00 92.45           C  
ATOM   2081  CB  LEU A 247       5.400  -7.588   7.824  1.00 92.45           C  
ATOM   2082  O   LEU A 247       2.300  -7.005   6.964  1.00 92.45           O  
ATOM   2083  CG  LEU A 247       6.148  -8.161   9.029  1.00 92.45           C  
ATOM   2084  CD1 LEU A 247       7.371  -7.307   9.349  1.00 92.45           C  
ATOM   2085  CD2 LEU A 247       5.224  -8.255  10.238  1.00 92.45           C  
ATOM   2086  N   THR A 248       3.580  -7.438   5.210  1.00 92.54           N  
ATOM   2087  CA  THR A 248       2.870  -6.492   4.356  1.00 92.54           C  
ATOM   2088  C   THR A 248       1.801  -7.205   3.533  1.00 92.54           C  
ATOM   2089  CB  THR A 248       3.839  -5.753   3.415  1.00 92.54           C  
ATOM   2090  O   THR A 248       1.150  -6.590   2.685  1.00 92.54           O  
ATOM   2091  CG2 THR A 248       4.837  -4.911   4.203  1.00 92.54           C  
ATOM   2092  OG1 THR A 248       4.556  -6.712   2.628  1.00 92.54           O  
ATOM   2093  N   GLY A 249       1.756  -8.452   3.725  1.00 90.58           N  
ATOM   2094  CA  GLY A 249       0.762  -9.214   2.986  1.00 90.58           C  
ATOM   2095  C   GLY A 249       1.146  -9.450   1.538  1.00 90.58           C  
ATOM   2096  O   GLY A 249       0.287  -9.442   0.653  1.00 90.58           O  
ATOM   2097  N   GLY A 250       2.504  -9.501   1.242  1.00 91.83           N  
ATOM   2098  CA  GLY A 250       2.944  -9.932  -0.076  1.00 91.83           C  
ATOM   2099  C   GLY A 250       3.773  -8.887  -0.799  1.00 91.83           C  
ATOM   2100  O   GLY A 250       4.251  -9.126  -1.910  1.00 91.83           O  
ATOM   2101  N   GLU A 251       4.042  -7.755  -0.162  1.00 94.98           N  
ATOM   2102  CA  GLU A 251       4.690  -6.637  -0.843  1.00 94.98           C  
ATOM   2103  C   GLU A 251       6.195  -6.637  -0.593  1.00 94.98           C  
ATOM   2104  CB  GLU A 251       4.081  -5.307  -0.391  1.00 94.98           C  
ATOM   2105  O   GLU A 251       6.889  -5.683  -0.952  1.00 94.98           O  
ATOM   2106  CG  GLU A 251       2.594  -5.179  -0.688  1.00 94.98           C  
ATOM   2107  CD  GLU A 251       2.271  -5.240  -2.172  1.00 94.98           C  
ATOM   2108  OE1 GLU A 251       1.246  -5.854  -2.546  1.00 94.98           O  
ATOM   2109  OE2 GLU A 251       3.050  -4.669  -2.968  1.00 94.98           O  
ATOM   2110  N   GLY A 252       6.679  -7.718   0.004  1.00 93.66           N  
ATOM   2111  CA  GLY A 252       8.086  -7.827   0.353  1.00 93.66           C  
ATOM   2112  C   GLY A 252       8.929  -8.442  -0.748  1.00 93.66           C  
ATOM   2113  O   GLY A 252      10.159  -8.375  -0.707  1.00 93.66           O  
ATOM   2114  N   TRP A 253       8.285  -9.012  -1.752  1.00 94.88           N  
ATOM   2115  CA  TRP A 253       8.983  -9.491  -2.940  1.00 94.88           C  
ATOM   2116  C   TRP A 253       9.235  -8.351  -3.921  1.00 94.88           C  
ATOM   2117  CB  TRP A 253       8.180 -10.601  -3.624  1.00 94.88           C  
ATOM   2118  O   TRP A 253       8.667  -8.328  -5.015  1.00 94.88           O  
ATOM   2119  CG  TRP A 253       7.681 -11.658  -2.686  1.00 94.88           C  
ATOM   2120  CD1 TRP A 253       6.377 -11.952  -2.394  1.00 94.88           C  
ATOM   2121  CD2 TRP A 253       8.478 -12.559  -1.911  1.00 94.88           C  
ATOM   2122  CE2 TRP A 253       7.591 -13.373  -1.173  1.00 94.88           C  
ATOM   2123  CE3 TRP A 253       9.858 -12.758  -1.771  1.00 94.88           C  
ATOM   2124  NE1 TRP A 253       6.317 -12.983  -1.485  1.00 94.88           N  
ATOM   2125  CH2 TRP A 253       9.396 -14.545  -0.186  1.00 94.88           C  
ATOM   2126  CZ2 TRP A 253       8.041 -14.372  -0.305  1.00 94.88           C  
ATOM   2127  CZ3 TRP A 253      10.304 -13.752  -0.907  1.00 94.88           C  
ATOM   2128  N   HIS A 254      10.069  -7.437  -3.551  1.00 96.25           N  
ATOM   2129  CA  HIS A 254      10.137  -6.097  -4.122  1.00 96.25           C  
ATOM   2130  C   HIS A 254      11.066  -6.060  -5.331  1.00 96.25           C  
ATOM   2131  CB  HIS A 254      10.604  -5.090  -3.070  1.00 96.25           C  
ATOM   2132  O   HIS A 254      10.856  -5.273  -6.257  1.00 96.25           O  
ATOM   2133  CG  HIS A 254      10.073  -3.708  -3.285  1.00 96.25           C  
ATOM   2134  CD2 HIS A 254      10.711  -2.522  -3.421  1.00 96.25           C  
ATOM   2135  ND1 HIS A 254       8.726  -3.435  -3.380  1.00 96.25           N  
ATOM   2136  CE1 HIS A 254       8.558  -2.137  -3.566  1.00 96.25           C  
ATOM   2137  NE2 HIS A 254       9.747  -1.560  -3.595  1.00 96.25           N  
ATOM   2138  N   ASN A 255      12.181  -6.972  -5.306  1.00 96.73           N  
ATOM   2139  CA  ASN A 255      13.001  -7.098  -6.506  1.00 96.73           C  
ATOM   2140  C   ASN A 255      12.187  -7.613  -7.689  1.00 96.73           C  
ATOM   2141  CB  ASN A 255      14.197  -8.016  -6.244  1.00 96.73           C  
ATOM   2142  O   ASN A 255      12.266  -7.063  -8.789  1.00 96.73           O  
ATOM   2143  CG  ASN A 255      15.118  -8.131  -7.444  1.00 96.73           C  
ATOM   2144  ND2 ASN A 255      15.747  -7.023  -7.817  1.00 96.73           N  
ATOM   2145  OD1 ASN A 255      15.261  -9.207  -8.030  1.00 96.73           O  
ATOM   2146  N   TYR A 256      11.316  -8.579  -7.419  1.00 95.45           N  
ATOM   2147  CA  TYR A 256      10.399  -9.082  -8.436  1.00 95.45           C  
ATOM   2148  C   TYR A 256       9.427  -7.995  -8.879  1.00 95.45           C  
ATOM   2149  CB  TYR A 256       9.623 -10.293  -7.909  1.00 95.45           C  
ATOM   2150  O   TYR A 256       9.269  -7.745 -10.076  1.00 95.45           O  
ATOM   2151  CG  TYR A 256       8.700 -10.913  -8.930  1.00 95.45           C  
ATOM   2152  CD1 TYR A 256       7.425 -10.396  -9.150  1.00 95.45           C  
ATOM   2153  CD2 TYR A 256       9.100 -12.017  -9.674  1.00 95.45           C  
ATOM   2154  CE1 TYR A 256       6.571 -10.965 -10.089  1.00 95.45           C  
ATOM   2155  CE2 TYR A 256       8.253 -12.595 -10.615  1.00 95.45           C  
ATOM   2156  OH  TYR A 256       6.151 -12.630 -11.745  1.00 95.45           O  
ATOM   2157  CZ  TYR A 256       6.993 -12.062 -10.815  1.00 95.45           C  
ATOM   2158  N   HIS A 257       8.868  -7.378  -8.006  1.00 96.71           N  
ATOM   2159  CA  HIS A 257       7.849  -6.371  -8.279  1.00 96.71           C  
ATOM   2160  C   HIS A 257       8.399  -5.256  -9.162  1.00 96.71           C  
ATOM   2161  CB  HIS A 257       7.308  -5.788  -6.972  1.00 96.71           C  
ATOM   2162  O   HIS A 257       7.742  -4.833 -10.116  1.00 96.71           O  
ATOM   2163  CG  HIS A 257       6.474  -4.561  -7.163  1.00 96.71           C  
ATOM   2164  CD2 HIS A 257       6.652  -3.290  -6.734  1.00 96.71           C  
ATOM   2165  ND1 HIS A 257       5.291  -4.568  -7.870  1.00 96.71           N  
ATOM   2166  CE1 HIS A 257       4.778  -3.350  -7.869  1.00 96.71           C  
ATOM   2167  NE2 HIS A 257       5.584  -2.555  -7.186  1.00 96.71           N  
ATOM   2168  N   HIS A 258       9.581  -4.795  -8.856  1.00 96.36           N  
ATOM   2169  CA  HIS A 258      10.158  -3.703  -9.633  1.00 96.36           C  
ATOM   2170  C   HIS A 258      10.634  -4.190 -10.997  1.00 96.36           C  
ATOM   2171  CB  HIS A 258      11.317  -3.058  -8.872  1.00 96.36           C  
ATOM   2172  O   HIS A 258      10.769  -3.397 -11.932  1.00 96.36           O  
ATOM   2173  CG  HIS A 258      10.888  -1.977  -7.931  1.00 96.36           C  
ATOM   2174  CD2 HIS A 258      10.385  -2.039  -6.676  1.00 96.36           C  
ATOM   2175  ND1 HIS A 258      10.955  -0.639  -8.254  1.00 96.36           N  
ATOM   2176  CE1 HIS A 258      10.511   0.077  -7.235  1.00 96.36           C  
ATOM   2177  NE2 HIS A 258      10.158  -0.749  -6.265  1.00 96.36           N  
ATOM   2178  N   THR A 259      10.797  -5.451 -11.094  1.00 94.72           N  
ATOM   2179  CA  THR A 259      11.167  -6.044 -12.374  1.00 94.72           C  
ATOM   2180  C   THR A 259       9.934  -6.250 -13.250  1.00 94.72           C  
ATOM   2181  CB  THR A 259      11.892  -7.388 -12.179  1.00 94.72           C  
ATOM   2182  O   THR A 259       9.962  -5.959 -14.448  1.00 94.72           O  
ATOM   2183  CG2 THR A 259      12.341  -7.970 -13.516  1.00 94.72           C  
ATOM   2184  OG1 THR A 259      13.042  -7.188 -11.348  1.00 94.72           O  
ATOM   2185  N   PHE A 260       8.853  -6.618 -12.621  1.00 94.58           N  
ATOM   2186  CA  PHE A 260       7.589  -6.850 -13.311  1.00 94.58           C  
ATOM   2187  C   PHE A 260       6.450  -6.112 -12.618  1.00 94.58           C  
ATOM   2188  CB  PHE A 260       7.279  -8.349 -13.378  1.00 94.58           C  
ATOM   2189  O   PHE A 260       5.616  -6.731 -11.953  1.00 94.58           O  
ATOM   2190  CG  PHE A 260       8.433  -9.186 -13.861  1.00 94.58           C  
ATOM   2191  CD1 PHE A 260       8.810  -9.171 -15.198  1.00 94.58           C  
ATOM   2192  CD2 PHE A 260       9.141  -9.989 -12.976  1.00 94.58           C  
ATOM   2193  CE1 PHE A 260       9.877  -9.945 -15.647  1.00 94.58           C  
ATOM   2194  CE2 PHE A 260      10.209 -10.766 -13.418  1.00 94.58           C  
ATOM   2195  CZ  PHE A 260      10.575 -10.743 -14.754  1.00 94.58           C  
ATOM   2196  N   PRO A 261       6.373  -4.823 -12.752  1.00 94.67           N  
ATOM   2197  CA  PRO A 261       5.454  -3.998 -11.965  1.00 94.67           C  
ATOM   2198  C   PRO A 261       3.989  -4.251 -12.311  1.00 94.67           C  
ATOM   2199  CB  PRO A 261       5.862  -2.569 -12.330  1.00 94.67           C  
ATOM   2200  O   PRO A 261       3.099  -3.935 -11.517  1.00 94.67           O  
ATOM   2201  CG  PRO A 261       6.538  -2.692 -13.658  1.00 94.67           C  
ATOM   2202  CD  PRO A 261       7.264  -4.006 -13.703  1.00 94.67           C  
ATOM   2203  N   TRP A 262       3.718  -4.931 -13.402  1.00 92.35           N  
ATOM   2204  CA  TRP A 262       2.344  -5.125 -13.855  1.00 92.35           C  
ATOM   2205  C   TRP A 262       1.809  -6.480 -13.406  1.00 92.35           C  
ATOM   2206  CB  TRP A 262       2.259  -5.008 -15.380  1.00 92.35           C  
ATOM   2207  O   TRP A 262       0.658  -6.824 -13.685  1.00 92.35           O  
ATOM   2208  CG  TRP A 262       3.327  -5.766 -16.109  1.00 92.35           C  
ATOM   2209  CD1 TRP A 262       3.307  -7.088 -16.458  1.00 92.35           C  
ATOM   2210  CD2 TRP A 262       4.576  -5.246 -16.576  1.00 92.35           C  
ATOM   2211  CE2 TRP A 262       5.264  -6.310 -17.200  1.00 92.35           C  
ATOM   2212  CE3 TRP A 262       5.180  -3.983 -16.528  1.00 92.35           C  
ATOM   2213  NE1 TRP A 262       4.470  -7.421 -17.115  1.00 92.35           N  
ATOM   2214  CH2 TRP A 262       7.096  -4.901 -17.711  1.00 92.35           C  
ATOM   2215  CZ2 TRP A 262       6.528  -6.147 -17.772  1.00 92.35           C  
ATOM   2216  CZ3 TRP A 262       6.438  -3.823 -17.097  1.00 92.35           C  
ATOM   2217  N   ASP A 263       2.579  -7.252 -12.806  1.00 95.35           N  
ATOM   2218  CA  ASP A 263       2.149  -8.547 -12.287  1.00 95.35           C  
ATOM   2219  C   ASP A 263       1.284  -8.379 -11.041  1.00 95.35           C  
ATOM   2220  CB  ASP A 263       3.361  -9.427 -11.972  1.00 95.35           C  
ATOM   2221  O   ASP A 263       1.719  -7.785 -10.052  1.00 95.35           O  
ATOM   2222  CG  ASP A 263       2.988 -10.875 -11.706  1.00 95.35           C  
ATOM   2223  OD1 ASP A 263       2.227 -11.143 -10.751  1.00 95.35           O  
ATOM   2224  OD2 ASP A 263       3.461 -11.756 -12.456  1.00 95.35           O  
ATOM   2225  N   TYR A 264       0.067  -9.003 -11.047  1.00 95.92           N  
ATOM   2226  CA  TYR A 264      -0.883  -8.753  -9.968  1.00 95.92           C  
ATOM   2227  C   TYR A 264      -0.476  -9.494  -8.700  1.00 95.92           C  
ATOM   2228  CB  TYR A 264      -2.295  -9.174 -10.388  1.00 95.92           C  
ATOM   2229  O   TYR A 264      -0.886  -9.123  -7.598  1.00 95.92           O  
ATOM   2230  CG  TYR A 264      -2.583 -10.638 -10.165  1.00 95.92           C  
ATOM   2231  CD1 TYR A 264      -2.139 -11.601 -11.069  1.00 95.92           C  
ATOM   2232  CD2 TYR A 264      -3.300 -11.063  -9.052  1.00 95.92           C  
ATOM   2233  CE1 TYR A 264      -2.404 -12.952 -10.870  1.00 95.92           C  
ATOM   2234  CE2 TYR A 264      -3.571 -12.411  -8.842  1.00 95.92           C  
ATOM   2235  OH  TYR A 264      -3.385 -14.682  -9.552  1.00 95.92           O  
ATOM   2236  CZ  TYR A 264      -3.119 -13.346  -9.755  1.00 95.92           C  
ATOM   2237  N   LYS A 265       0.392 -10.446  -8.812  1.00 94.00           N  
ATOM   2238  CA  LYS A 265       0.793 -11.255  -7.665  1.00 94.00           C  
ATOM   2239  C   LYS A 265       1.904 -10.572  -6.872  1.00 94.00           C  
ATOM   2240  CB  LYS A 265       1.249 -12.642  -8.119  1.00 94.00           C  
ATOM   2241  O   LYS A 265       2.054 -10.811  -5.672  1.00 94.00           O  
ATOM   2242  CG  LYS A 265       0.138 -13.497  -8.710  1.00 94.00           C  
ATOM   2243  CD  LYS A 265       0.644 -14.878  -9.103  1.00 94.00           C  
ATOM   2244  CE  LYS A 265      -0.447 -15.706  -9.770  1.00 94.00           C  
ATOM   2245  NZ  LYS A 265       0.047 -17.059 -10.163  1.00 94.00           N  
ATOM   2246  N   THR A 266       2.739  -9.745  -7.567  1.00 92.19           N  
ATOM   2247  CA  THR A 266       3.862  -9.007  -7.001  1.00 92.19           C  
ATOM   2248  C   THR A 266       4.911  -9.964  -6.441  1.00 92.19           C  
ATOM   2249  CB  THR A 266       3.398  -8.045  -5.891  1.00 92.19           C  
ATOM   2250  O   THR A 266       5.714  -9.583  -5.587  1.00 92.19           O  
ATOM   2251  CG2 THR A 266       2.379  -7.043  -6.424  1.00 92.19           C  
ATOM   2252  OG1 THR A 266       2.799  -8.801  -4.832  1.00 92.19           O  
ATOM   2253  N   GLY A 267       4.862 -11.084  -6.737  1.00 89.28           N  
ATOM   2254  CA  GLY A 267       5.816 -12.118  -6.369  1.00 89.28           C  
ATOM   2255  C   GLY A 267       5.632 -13.405  -7.150  1.00 89.28           C  
ATOM   2256  O   GLY A 267       4.587 -13.618  -7.768  1.00 89.28           O  
ATOM   2257  N   GLU A 268       6.791 -14.084  -7.270  1.00 80.96           N  
ATOM   2258  CA  GLU A 268       6.828 -15.333  -8.025  1.00 80.96           C  
ATOM   2259  C   GLU A 268       6.344 -16.506  -7.177  1.00 80.96           C  
ATOM   2260  CB  GLU A 268       8.243 -15.607  -8.542  1.00 80.96           C  
ATOM   2261  O   GLU A 268       5.600 -17.362  -7.659  1.00 80.96           O  
ATOM   2262  CG  GLU A 268       8.367 -16.899  -9.337  1.00 80.96           C  
ATOM   2263  CD  GLU A 268       9.800 -17.228  -9.726  1.00 80.96           C  
ATOM   2264  OE1 GLU A 268      10.018 -18.221 -10.456  1.00 80.96           O  
ATOM   2265  OE2 GLU A 268      10.712 -16.486  -9.297  1.00 80.96           O  
ATOM   2266  N   PHE A 269       6.986 -16.404  -5.833  1.00 62.56           N  
ATOM   2267  CA  PHE A 269       6.878 -17.502  -4.880  1.00 62.56           C  
ATOM   2268  C   PHE A 269       5.956 -17.128  -3.725  1.00 62.56           C  
ATOM   2269  CB  PHE A 269       8.260 -17.888  -4.345  1.00 62.56           C  
ATOM   2270  O   PHE A 269       5.755 -15.946  -3.443  1.00 62.56           O  
ATOM   2271  CG  PHE A 269       9.254 -18.233  -5.421  1.00 62.56           C  
ATOM   2272  CD1 PHE A 269       9.113 -19.394  -6.171  1.00 62.56           C  
ATOM   2273  CD2 PHE A 269      10.329 -17.394  -5.684  1.00 62.56           C  
ATOM   2274  CE1 PHE A 269      10.032 -19.715  -7.168  1.00 62.56           C  
ATOM   2275  CE2 PHE A 269      11.251 -17.708  -6.679  1.00 62.56           C  
ATOM   2276  CZ  PHE A 269      11.101 -18.869  -7.419  1.00 62.56           C  
ATOM   2277  N   GLY A 270       4.974 -18.089  -3.480  1.00 56.19           N  
ATOM   2278  CA  GLY A 270       4.338 -17.910  -2.184  1.00 56.19           C  
ATOM   2279  C   GLY A 270       2.887 -18.353  -2.165  1.00 56.19           C  
ATOM   2280  O   GLY A 270       2.231 -18.392  -3.208  1.00 56.19           O  
ATOM   2281  N   LYS A 271       2.717 -19.330  -1.354  1.00 68.93           N  
ATOM   2282  CA  LYS A 271       1.360 -19.674  -0.939  1.00 68.93           C  
ATOM   2283  C   LYS A 271       0.657 -18.473  -0.313  1.00 68.93           C  
ATOM   2284  CB  LYS A 271       1.380 -20.842   0.048  1.00 68.93           C  
ATOM   2285  O   LYS A 271       1.250 -17.401  -0.177  1.00 68.93           O  
ATOM   2286  CG  LYS A 271       1.948 -22.131  -0.529  1.00 68.93           C  
ATOM   2287  CD  LYS A 271       1.932 -23.257   0.496  1.00 68.93           C  
ATOM   2288  CE  LYS A 271       2.569 -24.525  -0.056  1.00 68.93           C  
ATOM   2289  NZ  LYS A 271       2.592 -25.621   0.959  1.00 68.93           N  
ATOM   2290  N   TYR A 272      -0.537 -18.388  -0.157  1.00 80.48           N  
ATOM   2291  CA  TYR A 272      -1.342 -17.297   0.381  1.00 80.48           C  
ATOM   2292  C   TYR A 272      -0.795 -16.826   1.723  1.00 80.48           C  
ATOM   2293  CB  TYR A 272      -2.802 -17.731   0.535  1.00 80.48           C  
ATOM   2294  O   TYR A 272      -1.035 -15.688   2.134  1.00 80.48           O  
ATOM   2295  CG  TYR A 272      -3.517 -17.933  -0.779  1.00 80.48           C  
ATOM   2296  CD1 TYR A 272      -3.106 -17.262  -1.929  1.00 80.48           C  
ATOM   2297  CD2 TYR A 272      -4.605 -18.795  -0.874  1.00 80.48           C  
ATOM   2298  CE1 TYR A 272      -3.763 -17.444  -3.141  1.00 80.48           C  
ATOM   2299  CE2 TYR A 272      -5.269 -18.985  -2.081  1.00 80.48           C  
ATOM   2300  OH  TYR A 272      -5.496 -18.491  -4.405  1.00 80.48           O  
ATOM   2301  CZ  TYR A 272      -4.842 -18.307  -3.207  1.00 80.48           C  
ATOM   2302  N   ARG A 273       0.141 -17.562   2.372  1.00 77.97           N  
ATOM   2303  CA  ARG A 273       0.664 -17.184   3.681  1.00 77.97           C  
ATOM   2304  C   ARG A 273       1.652 -16.028   3.563  1.00 77.97           C  
ATOM   2305  CB  ARG A 273       1.335 -18.381   4.358  1.00 77.97           C  
ATOM   2306  O   ARG A 273       1.752 -15.196   4.467  1.00 77.97           O  
ATOM   2307  CG  ARG A 273       0.359 -19.440   4.844  1.00 77.97           C  
ATOM   2308  CD  ARG A 273       1.059 -20.524   5.652  1.00 77.97           C  
ATOM   2309  NE  ARG A 273       0.104 -21.453   6.250  1.00 77.97           N  
ATOM   2310  NH1 ARG A 273       1.709 -22.897   7.072  1.00 77.97           N  
ATOM   2311  NH2 ARG A 273      -0.515 -23.333   7.415  1.00 77.97           N  
ATOM   2312  CZ  ARG A 273       0.435 -22.559   6.911  1.00 77.97           C  
ATOM   2313  N   SER A 274       2.361 -15.903   2.552  1.00 83.88           N  
ATOM   2314  CA  SER A 274       3.365 -14.862   2.362  1.00 83.88           C  
ATOM   2315  C   SER A 274       2.904 -13.828   1.341  1.00 83.88           C  
ATOM   2316  CB  SER A 274       4.694 -15.474   1.916  1.00 83.88           C  
ATOM   2317  O   SER A 274       3.613 -12.857   1.069  1.00 83.88           O  
ATOM   2318  OG  SER A 274       4.534 -16.195   0.706  1.00 83.88           O  
ATOM   2319  N   ASN A 275       1.620 -13.997   0.897  1.00 92.25           N  
ATOM   2320  CA  ASN A 275       0.968 -13.067  -0.019  1.00 92.25           C  
ATOM   2321  C   ASN A 275      -0.551 -13.110   0.125  1.00 92.25           C  
ATOM   2322  CB  ASN A 275       1.372 -13.365  -1.465  1.00 92.25           C  
ATOM   2323  O   ASN A 275      -1.248 -13.617  -0.756  1.00 92.25           O  
ATOM   2324  CG  ASN A 275       1.148 -12.184  -2.389  1.00 92.25           C  
ATOM   2325  ND2 ASN A 275       1.874 -12.155  -3.500  1.00 92.25           N  
ATOM   2326  OD1 ASN A 275       0.331 -11.305  -2.106  1.00 92.25           O  
ATOM   2327  N   LEU A 276      -0.966 -12.589   1.174  1.00 94.16           N  
ATOM   2328  CA  LEU A 276      -2.379 -12.566   1.537  1.00 94.16           C  
ATOM   2329  C   LEU A 276      -3.189 -11.772   0.518  1.00 94.16           C  
ATOM   2330  CB  LEU A 276      -2.564 -11.966   2.933  1.00 94.16           C  
ATOM   2331  O   LEU A 276      -4.329 -12.128   0.211  1.00 94.16           O  
ATOM   2332  CG  LEU A 276      -3.996 -11.927   3.470  1.00 94.16           C  
ATOM   2333  CD1 LEU A 276      -4.517 -13.343   3.692  1.00 94.16           C  
ATOM   2334  CD2 LEU A 276      -4.062 -11.118   4.761  1.00 94.16           C  
ATOM   2335  N   THR A 277      -2.575 -10.791  -0.075  1.00 96.00           N  
ATOM   2336  CA  THR A 277      -3.244  -9.929  -1.043  1.00 96.00           C  
ATOM   2337  C   THR A 277      -3.608 -10.710  -2.302  1.00 96.00           C  
ATOM   2338  CB  THR A 277      -2.363  -8.724  -1.420  1.00 96.00           C  
ATOM   2339  O   THR A 277      -4.716 -10.574  -2.825  1.00 96.00           O  
ATOM   2340  CG2 THR A 277      -3.053  -7.839  -2.453  1.00 96.00           C  
ATOM   2341  OG1 THR A 277      -2.096  -7.948  -0.246  1.00 96.00           O  
ATOM   2342  N   THR A 278      -2.712 -11.528  -2.752  1.00 95.49           N  
ATOM   2343  CA  THR A 278      -3.007 -12.362  -3.912  1.00 95.49           C  
ATOM   2344  C   THR A 278      -4.189 -13.284  -3.628  1.00 95.49           C  
ATOM   2345  CB  THR A 278      -1.783 -13.202  -4.322  1.00 95.49           C  
ATOM   2346  O   THR A 278      -5.069 -13.453  -4.475  1.00 95.49           O  
ATOM   2347  CG2 THR A 278      -2.110 -14.109  -5.504  1.00 95.49           C  
ATOM   2348  OG1 THR A 278      -0.710 -12.326  -4.688  1.00 95.49           O  
ATOM   2349  N   GLY A 279      -4.157 -13.941  -2.462  1.00 95.39           N  
ATOM   2350  CA  GLY A 279      -5.303 -14.750  -2.081  1.00 95.39           C  
ATOM   2351  C   GLY A 279      -6.612 -13.984  -2.115  1.00 95.39           C  
ATOM   2352  O   GLY A 279      -7.614 -14.480  -2.635  1.00 95.39           O  
ATOM   2353  N   PHE A 280      -6.612 -12.806  -1.554  1.00 96.81           N  
ATOM   2354  CA  PHE A 280      -7.782 -11.936  -1.548  1.00 96.81           C  
ATOM   2355  C   PHE A 280      -8.250 -11.649  -2.970  1.00 96.81           C  
ATOM   2356  CB  PHE A 280      -7.473 -10.623  -0.822  1.00 96.81           C  
ATOM   2357  O   PHE A 280      -9.438 -11.777  -3.275  1.00 96.81           O  
ATOM   2358  CG  PHE A 280      -8.546  -9.579  -0.973  1.00 96.81           C  
ATOM   2359  CD1 PHE A 280      -8.371  -8.501  -1.832  1.00 96.81           C  
ATOM   2360  CD2 PHE A 280      -9.731  -9.676  -0.254  1.00 96.81           C  
ATOM   2361  CE1 PHE A 280      -9.363  -7.533  -1.973  1.00 96.81           C  
ATOM   2362  CE2 PHE A 280     -10.727  -8.713  -0.391  1.00 96.81           C  
ATOM   2363  CZ  PHE A 280     -10.540  -7.642  -1.250  1.00 96.81           C  
ATOM   2364  N   LEU A 281      -7.371 -11.364  -3.857  1.00 97.07           N  
ATOM   2365  CA  LEU A 281      -7.718 -11.021  -5.232  1.00 97.07           C  
ATOM   2366  C   LEU A 281      -8.234 -12.244  -5.983  1.00 97.07           C  
ATOM   2367  CB  LEU A 281      -6.507 -10.434  -5.960  1.00 97.07           C  
ATOM   2368  O   LEU A 281      -9.172 -12.140  -6.777  1.00 97.07           O  
ATOM   2369  CG  LEU A 281      -6.048  -9.048  -5.504  1.00 97.07           C  
ATOM   2370  CD1 LEU A 281      -4.794  -8.628  -6.264  1.00 97.07           C  
ATOM   2371  CD2 LEU A 281      -7.163  -8.026  -5.696  1.00 97.07           C  
ATOM   2372  N   ASP A 282      -7.606 -13.382  -5.725  1.00 95.69           N  
ATOM   2373  CA  ASP A 282      -8.095 -14.610  -6.345  1.00 95.69           C  
ATOM   2374  C   ASP A 282      -9.533 -14.903  -5.923  1.00 95.69           C  
ATOM   2375  CB  ASP A 282      -7.189 -15.789  -5.984  1.00 95.69           C  
ATOM   2376  O   ASP A 282     -10.350 -15.332  -6.740  1.00 95.69           O  
ATOM   2377  CG  ASP A 282      -5.852 -15.752  -6.703  1.00 95.69           C  
ATOM   2378  OD1 ASP A 282      -5.696 -14.963  -7.660  1.00 95.69           O  
ATOM   2379  OD2 ASP A 282      -4.947 -16.520  -6.310  1.00 95.69           O  
ATOM   2380  N   PHE A 283      -9.802 -14.678  -4.631  1.00 96.83           N  
ATOM   2381  CA  PHE A 283     -11.161 -14.850  -4.133  1.00 96.83           C  
ATOM   2382  C   PHE A 283     -12.117 -13.883  -4.821  1.00 96.83           C  
ATOM   2383  CB  PHE A 283     -11.209 -14.646  -2.615  1.00 96.83           C  
ATOM   2384  O   PHE A 283     -13.188 -14.282  -5.281  1.00 96.83           O  
ATOM   2385  CG  PHE A 283     -12.604 -14.585  -2.055  1.00 96.83           C  
ATOM   2386  CD1 PHE A 283     -13.128 -13.387  -1.584  1.00 96.83           C  
ATOM   2387  CD2 PHE A 283     -13.393 -15.727  -1.999  1.00 96.83           C  
ATOM   2388  CE1 PHE A 283     -14.419 -13.328  -1.065  1.00 96.83           C  
ATOM   2389  CE2 PHE A 283     -14.684 -15.676  -1.481  1.00 96.83           C  
ATOM   2390  CZ  PHE A 283     -15.195 -14.476  -1.014  1.00 96.83           C  
ATOM   2391  N   MET A 284     -11.726 -12.638  -4.936  1.00 98.04           N  
ATOM   2392  CA  MET A 284     -12.565 -11.630  -5.579  1.00 98.04           C  
ATOM   2393  C   MET A 284     -12.787 -11.965  -7.050  1.00 98.04           C  
ATOM   2394  CB  MET A 284     -11.934 -10.242  -5.448  1.00 98.04           C  
ATOM   2395  O   MET A 284     -13.866 -11.718  -7.591  1.00 98.04           O  
ATOM   2396  CG  MET A 284     -11.837  -9.746  -4.015  1.00 98.04           C  
ATOM   2397  SD  MET A 284     -13.476  -9.634  -3.197  1.00 98.04           S  
ATOM   2398  CE  MET A 284     -13.089 -10.401  -1.598  1.00 98.04           C  
ATOM   2399  N   ALA A 285     -11.795 -12.511  -7.651  1.00 97.14           N  
ATOM   2400  CA  ALA A 285     -11.934 -12.964  -9.032  1.00 97.14           C  
ATOM   2401  C   ALA A 285     -12.924 -14.121  -9.133  1.00 97.14           C  
ATOM   2402  CB  ALA A 285     -10.577 -13.378  -9.595  1.00 97.14           C  
ATOM   2403  O   ALA A 285     -13.727 -14.179 -10.067  1.00 97.14           O  
ATOM   2404  N   ALA A 286     -12.841 -14.991  -8.195  1.00 96.78           N  
ATOM   2405  CA  ALA A 286     -13.709 -16.165  -8.179  1.00 96.78           C  
ATOM   2406  C   ALA A 286     -15.178 -15.760  -8.102  1.00 96.78           C  
ATOM   2407  CB  ALA A 286     -13.350 -17.077  -7.009  1.00 96.78           C  
ATOM   2408  O   ALA A 286     -16.041 -16.412  -8.695  1.00 96.78           O  
ATOM   2409  N   ILE A 287     -15.422 -14.640  -7.411  1.00 97.19           N  
ATOM   2410  CA  ILE A 287     -16.818 -14.240  -7.274  1.00 97.19           C  
ATOM   2411  C   ILE A 287     -17.166 -13.208  -8.344  1.00 97.19           C  
ATOM   2412  CB  ILE A 287     -17.107 -13.671  -5.867  1.00 97.19           C  
ATOM   2413  O   ILE A 287     -18.267 -12.652  -8.345  1.00 97.19           O  
ATOM   2414  CG1 ILE A 287     -16.275 -12.407  -5.620  1.00 97.19           C  
ATOM   2415  CG2 ILE A 287     -16.832 -14.726  -4.791  1.00 97.19           C  
ATOM   2416  CD1 ILE A 287     -16.639 -11.666  -4.341  1.00 97.19           C  
ATOM   2417  N   GLY A 288     -16.204 -12.869  -9.182  1.00 96.86           N  
ATOM   2418  CA  GLY A 288     -16.468 -12.064 -10.364  1.00 96.86           C  
ATOM   2419  C   GLY A 288     -16.256 -10.579 -10.135  1.00 96.86           C  
ATOM   2420  O   GLY A 288     -16.663  -9.755 -10.956  1.00 96.86           O  
ATOM   2421  N   TRP A 289     -15.667 -10.170  -9.031  1.00 98.05           N  
ATOM   2422  CA  TRP A 289     -15.499  -8.755  -8.719  1.00 98.05           C  
ATOM   2423  C   TRP A 289     -14.186  -8.224  -9.284  1.00 98.05           C  
ATOM   2424  CB  TRP A 289     -15.547  -8.528  -7.205  1.00 98.05           C  
ATOM   2425  O   TRP A 289     -14.057  -7.027  -9.552  1.00 98.05           O  
ATOM   2426  CG  TRP A 289     -16.930  -8.564  -6.627  1.00 98.05           C  
ATOM   2427  CD1 TRP A 289     -18.064  -9.030  -7.233  1.00 98.05           C  
ATOM   2428  CD2 TRP A 289     -17.325  -8.111  -5.329  1.00 98.05           C  
ATOM   2429  CE2 TRP A 289     -18.716  -8.333  -5.214  1.00 98.05           C  
ATOM   2430  CE3 TRP A 289     -16.638  -7.540  -4.250  1.00 98.05           C  
ATOM   2431  NE1 TRP A 289     -19.141  -8.894  -6.388  1.00 98.05           N  
ATOM   2432  CH2 TRP A 289     -18.735  -7.445  -3.021  1.00 98.05           C  
ATOM   2433  CZ2 TRP A 289     -19.432  -8.003  -4.061  1.00 98.05           C  
ATOM   2434  CZ3 TRP A 289     -17.352  -7.211  -3.104  1.00 98.05           C  
ATOM   2435  N   ALA A 290     -13.210  -9.186  -9.488  1.00 98.24           N  
ATOM   2436  CA  ALA A 290     -11.939  -8.868 -10.133  1.00 98.24           C  
ATOM   2437  C   ALA A 290     -11.757  -9.674 -11.415  1.00 98.24           C  
ATOM   2438  CB  ALA A 290     -10.777  -9.126  -9.176  1.00 98.24           C  
ATOM   2439  O   ALA A 290     -12.192 -10.825 -11.499  1.00 98.24           O  
ATOM   2440  N   TYR A 291     -11.134  -9.024 -12.390  1.00 97.94           N  
ATOM   2441  CA  TYR A 291     -10.908  -9.701 -13.662  1.00 97.94           C  
ATOM   2442  C   TYR A 291      -9.685  -9.134 -14.372  1.00 97.94           C  
ATOM   2443  CB  TYR A 291     -12.140  -9.576 -14.564  1.00 97.94           C  
ATOM   2444  O   TYR A 291      -9.034  -8.218 -13.865  1.00 97.94           O  
ATOM   2445  CG  TYR A 291     -12.457  -8.155 -14.965  1.00 97.94           C  
ATOM   2446  CD1 TYR A 291     -13.093  -7.287 -14.081  1.00 97.94           C  
ATOM   2447  CD2 TYR A 291     -12.121  -7.679 -16.227  1.00 97.94           C  
ATOM   2448  CE1 TYR A 291     -13.389  -5.978 -14.446  1.00 97.94           C  
ATOM   2449  CE2 TYR A 291     -12.412  -6.372 -16.604  1.00 97.94           C  
ATOM   2450  OH  TYR A 291     -13.334  -4.235 -16.075  1.00 97.94           O  
ATOM   2451  CZ  TYR A 291     -13.044  -5.530 -15.708  1.00 97.94           C  
ATOM   2452  N   ASP A 292      -9.261  -9.802 -15.399  1.00 96.60           N  
ATOM   2453  CA  ASP A 292      -8.092  -9.430 -16.191  1.00 96.60           C  
ATOM   2454  C   ASP A 292      -6.840  -9.357 -15.320  1.00 96.60           C  
ATOM   2455  CB  ASP A 292      -8.323  -8.091 -16.893  1.00 96.60           C  
ATOM   2456  O   ASP A 292      -6.068  -8.400 -15.412  1.00 96.60           O  
ATOM   2457  CG  ASP A 292      -7.439  -7.901 -18.114  1.00 96.60           C  
ATOM   2458  OD1 ASP A 292      -6.857  -8.892 -18.606  1.00 96.60           O  
ATOM   2459  OD2 ASP A 292      -7.322  -6.750 -18.587  1.00 96.60           O  
ATOM   2460  N   LEU A 293      -6.694 -10.348 -14.468  1.00 96.08           N  
ATOM   2461  CA  LEU A 293      -5.507 -10.426 -13.624  1.00 96.08           C  
ATOM   2462  C   LEU A 293      -4.282 -10.816 -14.444  1.00 96.08           C  
ATOM   2463  CB  LEU A 293      -5.720 -11.435 -12.492  1.00 96.08           C  
ATOM   2464  O   LEU A 293      -4.258 -11.881 -15.064  1.00 96.08           O  
ATOM   2465  CG  LEU A 293      -6.781 -11.072 -11.451  1.00 96.08           C  
ATOM   2466  CD1 LEU A 293      -8.173 -11.412 -11.973  1.00 96.08           C  
ATOM   2467  CD2 LEU A 293      -6.507 -11.792 -10.135  1.00 96.08           C  
ATOM   2468  N   LYS A 294      -3.290  -9.909 -14.401  1.00 94.49           N  
ATOM   2469  CA  LYS A 294      -2.092 -10.097 -15.214  1.00 94.49           C  
ATOM   2470  C   LYS A 294      -0.984 -10.775 -14.412  1.00 94.49           C  
ATOM   2471  CB  LYS A 294      -1.598  -8.757 -15.761  1.00 94.49           C  
ATOM   2472  O   LYS A 294      -0.659 -10.343 -13.304  1.00 94.49           O  
ATOM   2473  CG  LYS A 294      -2.622  -8.021 -16.612  1.00 94.49           C  
ATOM   2474  CD  LYS A 294      -2.118  -6.645 -17.027  1.00 94.49           C  
ATOM   2475  CE  LYS A 294      -3.165  -5.883 -17.829  1.00 94.49           C  
ATOM   2476  NZ  LYS A 294      -4.435  -5.714 -17.062  1.00 94.49           N  
ATOM   2477  N   THR A 295      -0.366 -11.842 -15.076  1.00 93.06           N  
ATOM   2478  CA  THR A 295       0.748 -12.531 -14.432  1.00 93.06           C  
ATOM   2479  C   THR A 295       1.854 -12.829 -15.440  1.00 93.06           C  
ATOM   2480  CB  THR A 295       0.286 -13.842 -13.770  1.00 93.06           C  
ATOM   2481  O   THR A 295       1.584 -13.029 -16.626  1.00 93.06           O  
ATOM   2482  CG2 THR A 295      -0.105 -14.879 -14.817  1.00 93.06           C  
ATOM   2483  OG1 THR A 295       1.352 -14.367 -12.969  1.00 93.06           O  
ATOM   2484  N   VAL A 296       3.055 -12.795 -14.860  1.00 90.03           N  
ATOM   2485  CA  VAL A 296       4.229 -13.000 -15.702  1.00 90.03           C  
ATOM   2486  C   VAL A 296       4.404 -14.489 -15.991  1.00 90.03           C  
ATOM   2487  CB  VAL A 296       5.506 -12.432 -15.043  1.00 90.03           C  
ATOM   2488  O   VAL A 296       4.220 -15.326 -15.104  1.00 90.03           O  
ATOM   2489  CG1 VAL A 296       6.707 -12.583 -15.974  1.00 90.03           C  
ATOM   2490  CG2 VAL A 296       5.302 -10.966 -14.662  1.00 90.03           C  
ATOM   2491  N   SER A 297       4.796 -14.862 -17.271  1.00 87.11           N  
ATOM   2492  CA  SER A 297       5.003 -16.260 -17.631  1.00 87.11           C  
ATOM   2493  C   SER A 297       6.302 -16.797 -17.040  1.00 87.11           C  
ATOM   2494  CB  SER A 297       5.019 -16.426 -19.151  1.00 87.11           C  
ATOM   2495  O   SER A 297       7.247 -16.039 -16.812  1.00 87.11           O  
ATOM   2496  OG  SER A 297       6.177 -15.831 -19.710  1.00 87.11           O  
ATOM   2497  N   GLU A 298       6.322 -18.038 -16.825  1.00 85.07           N  
ATOM   2498  CA  GLU A 298       7.516 -18.689 -16.295  1.00 85.07           C  
ATOM   2499  C   GLU A 298       8.710 -18.493 -17.225  1.00 85.07           C  
ATOM   2500  CB  GLU A 298       7.261 -20.182 -16.075  1.00 85.07           C  
ATOM   2501  O   GLU A 298       9.836 -18.295 -16.764  1.00 85.07           O  
ATOM   2502  CG  GLU A 298       8.349 -20.880 -15.271  1.00 85.07           C  
ATOM   2503  CD  GLU A 298       8.029 -22.335 -14.965  1.00 85.07           C  
ATOM   2504  OE1 GLU A 298       8.892 -23.038 -14.392  1.00 85.07           O  
ATOM   2505  OE2 GLU A 298       6.907 -22.775 -15.302  1.00 85.07           O  
ATOM   2506  N   GLU A 299       8.419 -18.540 -18.409  1.00 83.08           N  
ATOM   2507  CA  GLU A 299       9.456 -18.355 -19.420  1.00 83.08           C  
ATOM   2508  C   GLU A 299      10.105 -16.979 -19.301  1.00 83.08           C  
ATOM   2509  CB  GLU A 299       8.877 -18.544 -20.824  1.00 83.08           C  
ATOM   2510  O   GLU A 299      11.331 -16.860 -19.342  1.00 83.08           O  
ATOM   2511  CG  GLU A 299       9.915 -18.456 -21.934  1.00 83.08           C  
ATOM   2512  CD  GLU A 299       9.322 -18.625 -23.324  1.00 83.08           C  
ATOM   2513  OE1 GLU A 299      10.071 -18.512 -24.321  1.00 83.08           O  
ATOM   2514  OE2 GLU A 299       8.099 -18.871 -23.417  1.00 83.08           O  
ATOM   2515  N   MET A 300       9.321 -15.965 -19.154  1.00 86.25           N  
ATOM   2516  CA  MET A 300       9.828 -14.603 -19.018  1.00 86.25           C  
ATOM   2517  C   MET A 300      10.660 -14.456 -17.748  1.00 86.25           C  
ATOM   2518  CB  MET A 300       8.675 -13.598 -19.007  1.00 86.25           C  
ATOM   2519  O   MET A 300      11.703 -13.800 -17.757  1.00 86.25           O  
ATOM   2520  CG  MET A 300       9.127 -12.147 -18.961  1.00 86.25           C  
ATOM   2521  SD  MET A 300       7.726 -10.970 -19.096  1.00 86.25           S  
ATOM   2522  CE  MET A 300       7.342 -11.131 -20.862  1.00 86.25           C  
ATOM   2523  N   ILE A 301      10.186 -15.007 -16.697  1.00 88.60           N  
ATOM   2524  CA  ILE A 301      10.904 -14.949 -15.428  1.00 88.60           C  
ATOM   2525  C   ILE A 301      12.284 -15.583 -15.586  1.00 88.60           C  
ATOM   2526  CB  ILE A 301      10.116 -15.652 -14.300  1.00 88.60           C  
ATOM   2527  O   ILE A 301      13.292 -14.999 -15.181  1.00 88.60           O  
ATOM   2528  CG1 ILE A 301       8.852 -14.856 -13.954  1.00 88.60           C  
ATOM   2529  CG2 ILE A 301      10.999 -15.843 -13.063  1.00 88.60           C  
ATOM   2530  CD1 ILE A 301       7.910 -15.575 -12.999  1.00 88.60           C  
ATOM   2531  N   MET A 302      12.300 -16.703 -16.165  1.00 86.00           N  
ATOM   2532  CA  MET A 302      13.551 -17.435 -16.345  1.00 86.00           C  
ATOM   2533  C   MET A 302      14.538 -16.629 -17.182  1.00 86.00           C  
ATOM   2534  CB  MET A 302      13.291 -18.791 -17.003  1.00 86.00           C  
ATOM   2535  O   MET A 302      15.709 -16.504 -16.820  1.00 86.00           O  
ATOM   2536  CG  MET A 302      14.515 -19.692 -17.056  1.00 86.00           C  
ATOM   2537  SD  MET A 302      14.128 -21.366 -17.700  1.00 86.00           S  
ATOM   2538  CE  MET A 302      13.741 -20.964 -19.426  1.00 86.00           C  
ATOM   2539  N   LYS A 303      14.039 -16.111 -18.270  1.00 85.59           N  
ATOM   2540  CA  LYS A 303      14.891 -15.310 -19.145  1.00 85.59           C  
ATOM   2541  C   LYS A 303      15.487 -14.123 -18.394  1.00 85.59           C  
ATOM   2542  CB  LYS A 303      14.102 -14.819 -20.359  1.00 85.59           C  
ATOM   2543  O   LYS A 303      16.670 -13.812 -18.553  1.00 85.59           O  
ATOM   2544  CG  LYS A 303      13.840 -15.895 -21.403  1.00 85.59           C  
ATOM   2545  CD  LYS A 303      13.127 -15.328 -22.624  1.00 85.59           C  
ATOM   2546  CE  LYS A 303      12.881 -16.400 -23.677  1.00 85.59           C  
ATOM   2547  NZ  LYS A 303      12.138 -15.860 -24.854  1.00 85.59           N  
ATOM   2548  N   ARG A 304      14.660 -13.491 -17.602  1.00 88.64           N  
ATOM   2549  CA  ARG A 304      15.115 -12.333 -16.839  1.00 88.64           C  
ATOM   2550  C   ARG A 304      16.154 -12.736 -15.798  1.00 88.64           C  
ATOM   2551  CB  ARG A 304      13.933 -11.640 -16.158  1.00 88.64           C  
ATOM   2552  O   ARG A 304      17.183 -12.074 -15.652  1.00 88.64           O  
ATOM   2553  CG  ARG A 304      14.305 -10.356 -15.434  1.00 88.64           C  
ATOM   2554  CD  ARG A 304      14.774  -9.278 -16.401  1.00 88.64           C  
ATOM   2555  NE  ARG A 304      15.003  -8.006 -15.721  1.00 88.64           N  
ATOM   2556  NH1 ARG A 304      14.841  -6.718 -17.631  1.00 88.64           N  
ATOM   2557  NH2 ARG A 304      15.247  -5.726 -15.606  1.00 88.64           N  
ATOM   2558  CZ  ARG A 304      15.030  -6.820 -16.321  1.00 88.64           C  
ATOM   2559  N   VAL A 305      15.942 -13.751 -15.053  1.00 90.65           N  
ATOM   2560  CA  VAL A 305      16.843 -14.231 -14.010  1.00 90.65           C  
ATOM   2561  C   VAL A 305      18.200 -14.578 -14.619  1.00 90.65           C  
ATOM   2562  CB  VAL A 305      16.259 -15.458 -13.275  1.00 90.65           C  
ATOM   2563  O   VAL A 305      19.244 -14.220 -14.068  1.00 90.65           O  
ATOM   2564  CG1 VAL A 305      17.322 -16.121 -12.402  1.00 90.65           C  
ATOM   2565  CG2 VAL A 305      15.051 -15.049 -12.433  1.00 90.65           C  
ATOM   2566  N   LEU A 306      18.256 -15.278 -15.799  1.00 88.46           N  
ATOM   2567  CA  LEU A 306      19.491 -15.684 -16.460  1.00 88.46           C  
ATOM   2568  C   LEU A 306      20.259 -14.470 -16.970  1.00 88.46           C  
ATOM   2569  CB  LEU A 306      19.191 -16.637 -17.620  1.00 88.46           C  
ATOM   2570  O   LEU A 306      21.492 -14.463 -16.967  1.00 88.46           O  
ATOM   2571  CG  LEU A 306      18.738 -18.047 -17.239  1.00 88.46           C  
ATOM   2572  CD1 LEU A 306      18.325 -18.826 -18.484  1.00 88.46           C  
ATOM   2573  CD2 LEU A 306      19.844 -18.779 -16.487  1.00 88.46           C  
ATOM   2574  N   ARG A 307      19.524 -13.428 -17.279  1.00 88.41           N  
ATOM   2575  CA  ARG A 307      20.136 -12.248 -17.882  1.00 88.41           C  
ATOM   2576  C   ARG A 307      20.696 -11.315 -16.813  1.00 88.41           C  
ATOM   2577  CB  ARG A 307      19.122 -11.501 -18.751  1.00 88.41           C  
ATOM   2578  O   ARG A 307      21.833 -10.850 -16.922  1.00 88.41           O  
ATOM   2579  CG  ARG A 307      19.709 -10.316 -19.502  1.00 88.41           C  
ATOM   2580  CD  ARG A 307      18.683  -9.665 -20.419  1.00 88.41           C  
ATOM   2581  NE  ARG A 307      17.569  -9.099 -19.665  1.00 88.41           N  
ATOM   2582  NH1 ARG A 307      16.192  -8.832 -21.501  1.00 88.41           N  
ATOM   2583  NH2 ARG A 307      15.465  -8.213 -19.417  1.00 88.41           N  
ATOM   2584  CZ  ARG A 307      16.411  -8.716 -20.196  1.00 88.41           C  
ATOM   2585  N   THR A 308      19.894 -11.071 -15.723  1.00 92.92           N  
ATOM   2586  CA  THR A 308      20.300 -10.001 -14.819  1.00 92.92           C  
ATOM   2587  C   THR A 308      20.245 -10.469 -13.367  1.00 92.92           C  
ATOM   2588  CB  THR A 308      19.411  -8.755 -14.993  1.00 92.92           C  
ATOM   2589  O   THR A 308      20.405  -9.668 -12.445  1.00 92.92           O  
ATOM   2590  CG2 THR A 308      19.574  -8.153 -16.385  1.00 92.92           C  
ATOM   2591  OG1 THR A 308      18.040  -9.123 -14.801  1.00 92.92           O  
ATOM   2592  N   GLY A 309      19.969 -11.723 -13.127  1.00 91.86           N  
ATOM   2593  CA  GLY A 309      19.809 -12.209 -11.766  1.00 91.86           C  
ATOM   2594  C   GLY A 309      21.111 -12.251 -10.990  1.00 91.86           C  
ATOM   2595  O   GLY A 309      22.193 -12.229 -11.581  1.00 91.86           O  
ATOM   2596  N   ASP A 310      21.080 -12.261  -9.676  1.00 92.30           N  
ATOM   2597  CA  ASP A 310      22.261 -12.205  -8.820  1.00 92.30           C  
ATOM   2598  C   ASP A 310      22.743 -13.608  -8.458  1.00 92.30           C  
ATOM   2599  CB  ASP A 310      21.965 -11.406  -7.549  1.00 92.30           C  
ATOM   2600  O   ASP A 310      23.651 -13.766  -7.640  1.00 92.30           O  
ATOM   2601  CG  ASP A 310      20.959 -12.090  -6.639  1.00 92.30           C  
ATOM   2602  OD1 ASP A 310      20.392 -13.133  -7.031  1.00 92.30           O  
ATOM   2603  OD2 ASP A 310      20.728 -11.579  -5.522  1.00 92.30           O  
ATOM   2604  N   GLY A 311      22.029 -14.637  -9.029  1.00 89.90           N  
ATOM   2605  CA  GLY A 311      22.475 -16.011  -8.863  1.00 89.90           C  
ATOM   2606  C   GLY A 311      21.809 -16.718  -7.698  1.00 89.90           C  
ATOM   2607  O   GLY A 311      22.082 -17.892  -7.439  1.00 89.90           O  
ATOM   2608  N   THR A 312      21.000 -16.104  -6.942  1.00 90.48           N  
ATOM   2609  CA  THR A 312      20.345 -16.679  -5.772  1.00 90.48           C  
ATOM   2610  C   THR A 312      19.117 -17.486  -6.181  1.00 90.48           C  
ATOM   2611  CB  THR A 312      19.933 -15.585  -4.769  1.00 90.48           C  
ATOM   2612  O   THR A 312      18.640 -18.330  -5.420  1.00 90.48           O  
ATOM   2613  CG2 THR A 312      21.156 -14.884  -4.186  1.00 90.48           C  
ATOM   2614  OG1 THR A 312      19.115 -14.616  -5.437  1.00 90.48           O  
ATOM   2615  N   ARG A 313      18.491 -17.212  -7.351  1.00 86.10           N  
ATOM   2616  CA  ARG A 313      17.390 -17.994  -7.906  1.00 86.10           C  
ATOM   2617  C   ARG A 313      17.904 -19.047  -8.881  1.00 86.10           C  
ATOM   2618  CB  ARG A 313      16.381 -17.081  -8.604  1.00 86.10           C  
ATOM   2619  O   ARG A 313      18.474 -18.711  -9.922  1.00 86.10           O  
ATOM   2620  CG  ARG A 313      15.194 -17.819  -9.203  1.00 86.10           C  
ATOM   2621  CD  ARG A 313      14.317 -18.443  -8.128  1.00 86.10           C  
ATOM   2622  NE  ARG A 313      13.119 -19.055  -8.697  1.00 86.10           N  
ATOM   2623  NH1 ARG A 313      14.147 -21.050  -9.244  1.00 86.10           N  
ATOM   2624  NH2 ARG A 313      11.923 -20.736  -9.705  1.00 86.10           N  
ATOM   2625  CZ  ARG A 313      13.066 -20.279  -9.214  1.00 86.10           C  
ATOM   2626  N   LYS A 314      17.685 -20.394  -8.459  1.00 76.05           N  
ATOM   2627  CA  LYS A 314      18.213 -21.484  -9.274  1.00 76.05           C  
ATOM   2628  C   LYS A 314      17.090 -22.227  -9.993  1.00 76.05           C  
ATOM   2629  CB  LYS A 314      19.017 -22.458  -8.412  1.00 76.05           C  
ATOM   2630  O   LYS A 314      15.982 -22.349  -9.465  1.00 76.05           O  
ATOM   2631  CG  LYS A 314      20.256 -21.844  -7.777  1.00 76.05           C  
ATOM   2632  CD  LYS A 314      21.104 -22.897  -7.073  1.00 76.05           C  
ATOM   2633  CE  LYS A 314      22.345 -22.284  -6.440  1.00 76.05           C  
ATOM   2634  NZ  LYS A 314      23.191 -23.316  -5.768  1.00 76.05           N  
ATOM   2635  N   PHE A 315      17.271 -22.559 -11.326  1.00 69.34           N  
ATOM   2636  CA  PHE A 315      16.306 -23.351 -12.079  1.00 69.34           C  
ATOM   2637  C   PHE A 315      16.795 -24.784 -12.247  1.00 69.34           C  
ATOM   2638  CB  PHE A 315      16.045 -22.721 -13.451  1.00 69.34           C  
ATOM   2639  O   PHE A 315      17.992 -25.021 -12.424  1.00 69.34           O  
ATOM   2640  CG  PHE A 315      15.387 -21.370 -13.383  1.00 69.34           C  
ATOM   2641  CD1 PHE A 315      14.017 -21.258 -13.179  1.00 69.34           C  
ATOM   2642  CD2 PHE A 315      16.138 -20.210 -13.524  1.00 69.34           C  
ATOM   2643  CE1 PHE A 315      13.405 -20.008 -13.115  1.00 69.34           C  
ATOM   2644  CE2 PHE A 315      15.534 -18.958 -13.462  1.00 69.34           C  
ATOM   2645  CZ  PHE A 315      14.167 -18.859 -13.259  1.00 69.34           C  
ATOM   2646  N   ASP A 316      15.951 -25.788 -11.801  1.00 61.09           N  
ATOM   2647  CA  ASP A 316      16.232 -27.220 -11.847  1.00 61.09           C  
ATOM   2648  C   ASP A 316      16.283 -27.723 -13.288  1.00 61.09           C  
ATOM   2649  CB  ASP A 316      15.180 -27.999 -11.055  1.00 61.09           C  
ATOM   2650  O   ASP A 316      17.109 -28.574 -13.625  1.00 61.09           O  
ATOM   2651  CG  ASP A 316      15.289 -27.785  -9.555  1.00 61.09           C  
ATOM   2652  OD1 ASP A 316      16.392 -27.461  -9.064  1.00 61.09           O  
ATOM   2653  OD2 ASP A 316      14.264 -27.945  -8.859  1.00 61.09           O  
ATOM   2654  N   LYS A 317      15.794 -26.982 -14.358  1.00 56.62           N  
ATOM   2655  CA  LYS A 317      15.776 -27.466 -15.736  1.00 56.62           C  
ATOM   2656  C   LYS A 317      16.230 -26.380 -16.706  1.00 56.62           C  
ATOM   2657  CB  LYS A 317      14.378 -27.957 -16.114  1.00 56.62           C  
ATOM   2658  O   LYS A 317      15.402 -25.694 -17.310  1.00 56.62           O  
ATOM   2659  CG  LYS A 317      13.996 -29.286 -15.480  1.00 56.62           C  
ATOM   2660  CD  LYS A 317      12.643 -29.776 -15.981  1.00 56.62           C  
ATOM   2661  CE  LYS A 317      12.221 -31.063 -15.286  1.00 56.62           C  
ATOM   2662  NZ  LYS A 317      10.897 -31.550 -15.778  1.00 56.62           N  
ATOM   2663  N   ILE A 318      17.520 -25.962 -16.703  1.00 57.20           N  
ATOM   2664  CA  ILE A 318      18.132 -24.861 -17.438  1.00 57.20           C  
ATOM   2665  C   ILE A 318      18.423 -25.297 -18.873  1.00 57.20           C  
ATOM   2666  CB  ILE A 318      19.429 -24.375 -16.753  1.00 57.20           C  
ATOM   2667  O   ILE A 318      18.402 -24.478 -19.794  1.00 57.20           O  
ATOM   2668  CG1 ILE A 318      19.108 -23.729 -15.400  1.00 57.20           C  
ATOM   2669  CG2 ILE A 318      20.187 -23.401 -17.659  1.00 57.20           C  
ATOM   2670  CD1 ILE A 318      20.339 -23.339 -14.593  1.00 57.20           C  
ATOM   2671  N   ASP A 319      18.122 -26.705 -19.188  1.00 51.76           N  
ATOM   2672  CA  ASP A 319      18.693 -27.256 -20.413  1.00 51.76           C  
ATOM   2673  C   ASP A 319      17.677 -27.228 -21.553  1.00 51.76           C  
ATOM   2674  CB  ASP A 319      19.183 -28.687 -20.181  1.00 51.76           C  
ATOM   2675  O   ASP A 319      18.051 -27.286 -22.726  1.00 51.76           O  
ATOM   2676  CG  ASP A 319      20.576 -28.745 -19.579  1.00 51.76           C  
ATOM   2677  OD1 ASP A 319      21.294 -27.722 -19.602  1.00 51.76           O  
ATOM   2678  OD2 ASP A 319      20.960 -29.825 -19.080  1.00 51.76           O  
ATOM   2679  N   LYS A 320      16.492 -26.476 -21.449  1.00 50.43           N  
ATOM   2680  CA  LYS A 320      15.552 -26.579 -22.561  1.00 50.43           C  
ATOM   2681  C   LYS A 320      15.242 -25.205 -23.148  1.00 50.43           C  
ATOM   2682  CB  LYS A 320      14.259 -27.260 -22.110  1.00 50.43           C  
ATOM   2683  O   LYS A 320      14.815 -25.098 -24.300  1.00 50.43           O  
ATOM   2684  CG  LYS A 320      14.272 -28.774 -22.258  1.00 50.43           C  
ATOM   2685  CD  LYS A 320      12.926 -29.384 -21.888  1.00 50.43           C  
ATOM   2686  CE  LYS A 320      12.966 -30.905 -21.944  1.00 50.43           C  
ATOM   2687  NZ  LYS A 320      11.650 -31.508 -21.577  1.00 50.43           N  
ATOM   2688  N   ILE A 321      16.131 -24.164 -23.106  1.00 53.81           N  
ATOM   2689  CA  ILE A 321      15.605 -22.974 -23.765  1.00 53.81           C  
ATOM   2690  C   ILE A 321      16.744 -22.000 -24.058  1.00 53.81           C  
ATOM   2691  CB  ILE A 321      14.520 -22.286 -22.906  1.00 53.81           C  
ATOM   2692  O   ILE A 321      16.509 -20.814 -24.301  1.00 53.81           O  
ATOM   2693  CG1 ILE A 321      13.327 -23.227 -22.699  1.00 53.81           C  
ATOM   2694  CG2 ILE A 321      14.074 -20.971 -23.552  1.00 53.81           C  
ATOM   2695  CD1 ILE A 321      12.298 -22.711 -21.702  1.00 53.81           C  
ATOM   2696  N   LEU A 322      18.082 -22.474 -23.924  1.00 49.92           N  
ATOM   2697  CA  LEU A 322      19.198 -21.555 -24.120  1.00 49.92           C  
ATOM   2698  C   LEU A 322      19.425 -21.286 -25.604  1.00 49.92           C  
ATOM   2699  CB  LEU A 322      20.474 -22.118 -23.490  1.00 49.92           C  
ATOM   2700  O   LEU A 322      20.455 -20.725 -25.987  1.00 49.92           O  
ATOM   2701  CG  LEU A 322      20.633 -21.915 -21.983  1.00 49.92           C  
ATOM   2702  CD1 LEU A 322      21.592 -22.951 -21.406  1.00 49.92           C  
ATOM   2703  CD2 LEU A 322      21.121 -20.501 -21.683  1.00 49.92           C  
ATOM   2704  N   ASN A 323      18.353 -21.215 -26.435  1.00 44.68           N  
ATOM   2705  CA  ASN A 323      18.701 -20.731 -27.766  1.00 44.68           C  
ATOM   2706  C   ASN A 323      17.952 -19.447 -28.110  1.00 44.68           C  
ATOM   2707  CB  ASN A 323      18.422 -21.806 -28.818  1.00 44.68           C  
ATOM   2708  O   ASN A 323      17.620 -19.209 -29.273  1.00 44.68           O  
ATOM   2709  CG  ASN A 323      19.576 -22.776 -28.983  1.00 44.68           C  
ATOM   2710  ND2 ASN A 323      19.291 -23.948 -29.537  1.00 44.68           N  
ATOM   2711  OD1 ASN A 323      20.714 -22.474 -28.614  1.00 44.68           O  
ATOM   2712  N   VAL A 324      17.879 -18.432 -27.244  1.00 48.87           N  
ATOM   2713  CA  VAL A 324      17.298 -17.225 -27.822  1.00 48.87           C  
ATOM   2714  C   VAL A 324      18.049 -15.996 -27.316  1.00 48.87           C  
ATOM   2715  CB  VAL A 324      15.794 -17.104 -27.492  1.00 48.87           C  
ATOM   2716  O   VAL A 324      18.344 -15.889 -26.123  1.00 48.87           O  
ATOM   2717  CG1 VAL A 324      15.184 -15.887 -28.184  1.00 48.87           C  
ATOM   2718  CG2 VAL A 324      15.055 -18.379 -27.897  1.00 48.87           C  
ATOM   2719  N   ASP A 325      18.985 -15.502 -28.053  1.00 44.53           N  
ATOM   2720  CA  ASP A 325      19.660 -14.208 -28.028  1.00 44.53           C  
ATOM   2721  C   ASP A 325      18.658 -13.070 -27.845  1.00 44.53           C  
ATOM   2722  CB  ASP A 325      20.467 -13.997 -29.311  1.00 44.53           C  
ATOM   2723  O   ASP A 325      17.804 -12.844 -28.704  1.00 44.53           O  
ATOM   2724  CG  ASP A 325      21.861 -14.594 -29.238  1.00 44.53           C  
ATOM   2725  OD1 ASP A 325      22.368 -14.827 -28.120  1.00 44.53           O  
ATOM   2726  OD2 ASP A 325      22.460 -14.830 -30.310  1.00 44.53           O  
ATOM   2727  N   ASP A 326      18.139 -12.847 -26.660  1.00 47.81           N  
ATOM   2728  CA  ASP A 326      17.329 -11.646 -26.478  1.00 47.81           C  
ATOM   2729  C   ASP A 326      18.135 -10.535 -25.809  1.00 47.81           C  
ATOM   2730  CB  ASP A 326      16.081 -11.962 -25.650  1.00 47.81           C  
ATOM   2731  O   ASP A 326      18.695 -10.732 -24.728  1.00 47.81           O  
ATOM   2732  CG  ASP A 326      14.927 -11.015 -25.932  1.00 47.81           C  
ATOM   2733  OD1 ASP A 326      15.052 -10.152 -26.827  1.00 47.81           O  
ATOM   2734  OD2 ASP A 326      13.885 -11.132 -25.251  1.00 47.81           O  
ATOM   2735  N   ASP A 327      18.895  -9.774 -26.579  1.00 43.37           N  
ATOM   2736  CA  ASP A 327      19.699  -8.578 -26.347  1.00 43.37           C  
ATOM   2737  C   ASP A 327      18.815  -7.376 -26.021  1.00 43.37           C  
ATOM   2738  CB  ASP A 327      20.573  -8.273 -27.566  1.00 43.37           C  
ATOM   2739  O   ASP A 327      19.240  -6.228 -26.167  1.00 43.37           O  
ATOM   2740  CG  ASP A 327      21.943  -8.925 -27.491  1.00 43.37           C  
ATOM   2741  OD1 ASP A 327      22.334  -9.399 -26.403  1.00 43.37           O  
ATOM   2742  OD2 ASP A 327      22.638  -8.960 -28.529  1.00 43.37           O  
ATOM   2743  N   HIS A 328      17.592  -7.492 -25.399  1.00 46.41           N  
ATOM   2744  CA  HIS A 328      16.920  -6.219 -25.166  1.00 46.41           C  
ATOM   2745  C   HIS A 328      17.156  -5.724 -23.743  1.00 46.41           C  
ATOM   2746  CB  HIS A 328      15.419  -6.348 -25.435  1.00 46.41           C  
ATOM   2747  O   HIS A 328      16.904  -6.450 -22.779  1.00 46.41           O  
ATOM   2748  CG  HIS A 328      15.090  -6.671 -26.857  1.00 46.41           C  
ATOM   2749  CD2 HIS A 328      14.451  -7.733 -27.403  1.00 46.41           C  
ATOM   2750  ND1 HIS A 328      15.432  -5.845 -27.906  1.00 46.41           N  
ATOM   2751  CE1 HIS A 328      15.016  -6.387 -29.039  1.00 46.41           C  
ATOM   2752  NE2 HIS A 328      14.418  -7.533 -28.761  1.00 46.41           N  
ATOM   2753  N   HIS A 329      18.220  -5.007 -23.440  1.00 43.53           N  
ATOM   2754  CA  HIS A 329      18.506  -4.202 -22.257  1.00 43.53           C  
ATOM   2755  C   HIS A 329      17.477  -3.090 -22.085  1.00 43.53           C  
ATOM   2756  CB  HIS A 329      19.913  -3.607 -22.342  1.00 43.53           C  
ATOM   2757  O   HIS A 329      17.158  -2.380 -23.041  1.00 43.53           O  
ATOM   2758  CG  HIS A 329      20.996  -4.572 -21.978  1.00 43.53           C  
ATOM   2759  CD2 HIS A 329      21.978  -5.129 -22.724  1.00 43.53           C  
ATOM   2760  ND1 HIS A 329      21.147  -5.073 -20.703  1.00 43.53           N  
ATOM   2761  CE1 HIS A 329      22.180  -5.899 -20.682  1.00 43.53           C  
ATOM   2762  NE2 HIS A 329      22.702  -5.950 -21.896  1.00 43.53           N  
ATOM   2763  N   HIS A 330      16.499  -3.322 -21.232  1.00 51.59           N  
ATOM   2764  CA  HIS A 330      15.604  -2.202 -20.963  1.00 51.59           C  
ATOM   2765  C   HIS A 330      16.285  -1.149 -20.095  1.00 51.59           C  
ATOM   2766  CB  HIS A 330      14.322  -2.691 -20.286  1.00 51.59           C  
ATOM   2767  O   HIS A 330      16.777  -1.458 -19.008  1.00 51.59           O  
ATOM   2768  CG  HIS A 330      13.466  -3.543 -21.168  1.00 51.59           C  
ATOM   2769  CD2 HIS A 330      13.157  -4.860 -21.105  1.00 51.59           C  
ATOM   2770  ND1 HIS A 330      12.814  -3.047 -22.276  1.00 51.59           N  
ATOM   2771  CE1 HIS A 330      12.139  -4.025 -22.857  1.00 51.59           C  
ATOM   2772  NE2 HIS A 330      12.331  -5.135 -22.166  1.00 51.59           N  
ATOM   2773  N   GLU A 331      16.672  -0.111 -20.722  1.00 55.11           N  
ATOM   2774  CA  GLU A 331      17.294   1.004 -20.014  1.00 55.11           C  
ATOM   2775  C   GLU A 331      16.264   1.791 -19.209  1.00 55.11           C  
ATOM   2776  CB  GLU A 331      18.015   1.931 -20.996  1.00 55.11           C  
ATOM   2777  O   GLU A 331      16.559   2.267 -18.110  1.00 55.11           O  
ATOM   2778  CG  GLU A 331      19.452   1.523 -21.286  1.00 55.11           C  
ATOM   2779  CD  GLU A 331      20.170   2.480 -22.224  1.00 55.11           C  
ATOM   2780  OE1 GLU A 331      21.338   2.213 -22.587  1.00 55.11           O  
ATOM   2781  OE2 GLU A 331      19.559   3.507 -22.598  1.00 55.11           O  
ATOM   2782  N   ASP A 332      14.844   1.503 -19.521  1.00 70.81           N  
ATOM   2783  CA  ASP A 332      13.915   2.425 -18.875  1.00 70.81           C  
ATOM   2784  C   ASP A 332      12.997   1.688 -17.902  1.00 70.81           C  
ATOM   2785  CB  ASP A 332      13.083   3.169 -19.921  1.00 70.81           C  
ATOM   2786  O   ASP A 332      12.540   0.581 -18.190  1.00 70.81           O  
ATOM   2787  CG  ASP A 332      13.914   4.097 -20.790  1.00 70.81           C  
ATOM   2788  OD1 ASP A 332      14.912   4.664 -20.295  1.00 70.81           O  
ATOM   2789  OD2 ASP A 332      13.566   4.265 -21.979  1.00 70.81           O  
ATOM   2790  N   MET A 333      12.873   2.088 -16.640  1.00 84.08           N  
ATOM   2791  CA  MET A 333      12.013   1.548 -15.591  1.00 84.08           C  
ATOM   2792  C   MET A 333      10.542   1.797 -15.911  1.00 84.08           C  
ATOM   2793  CB  MET A 333      12.364   2.166 -14.236  1.00 84.08           C  
ATOM   2794  O   MET A 333      10.199   2.806 -16.529  1.00 84.08           O  
ATOM   2795  CG  MET A 333      13.758   1.810 -13.744  1.00 84.08           C  
ATOM   2796  SD  MET A 333      13.962   0.010 -13.452  1.00 84.08           S  
ATOM   2797  CE  MET A 333      13.298  -0.118 -11.768  1.00 84.08           C  
ATOM   2798  N   LEU A 334       9.674   0.808 -15.625  1.00 88.10           N  
ATOM   2799  CA  LEU A 334       8.240   0.889 -15.878  1.00 88.10           C  
ATOM   2800  C   LEU A 334       7.476   1.181 -14.591  1.00 88.10           C  
ATOM   2801  CB  LEU A 334       7.732  -0.414 -16.502  1.00 88.10           C  
ATOM   2802  O   LEU A 334       7.888   0.754 -13.509  1.00 88.10           O  
ATOM   2803  CG  LEU A 334       8.422  -0.862 -17.791  1.00 88.10           C  
ATOM   2804  CD1 LEU A 334       7.975  -2.270 -18.170  1.00 88.10           C  
ATOM   2805  CD2 LEU A 334       8.133   0.118 -18.923  1.00 88.10           C  
ATOM   2806  N   TRP A 335       6.455   1.960 -14.789  1.00 88.94           N  
ATOM   2807  CA  TRP A 335       5.638   2.175 -13.600  1.00 88.94           C  
ATOM   2808  C   TRP A 335       4.524   1.138 -13.510  1.00 88.94           C  
ATOM   2809  CB  TRP A 335       5.040   3.585 -13.606  1.00 88.94           C  
ATOM   2810  O   TRP A 335       4.025   0.847 -12.420  1.00 88.94           O  
ATOM   2811  CG  TRP A 335       4.169   3.872 -14.792  1.00 88.94           C  
ATOM   2812  CD1 TRP A 335       4.513   4.568 -15.917  1.00 88.94           C  
ATOM   2813  CD2 TRP A 335       2.806   3.473 -14.967  1.00 88.94           C  
ATOM   2814  CE2 TRP A 335       2.386   3.962 -16.224  1.00 88.94           C  
ATOM   2815  CE3 TRP A 335       1.899   2.749 -14.183  1.00 88.94           C  
ATOM   2816  NE1 TRP A 335       3.445   4.626 -16.783  1.00 88.94           N  
ATOM   2817  CH2 TRP A 335       0.228   3.037 -15.928  1.00 88.94           C  
ATOM   2818  CZ2 TRP A 335       1.096   3.749 -16.715  1.00 88.94           C  
ATOM   2819  CZ3 TRP A 335       0.615   2.537 -14.673  1.00 88.94           C  
ATOM   2820  N   GLY A 336       3.962   0.431 -14.529  1.00 88.26           N  
ATOM   2821  CA  GLY A 336       2.920  -0.583 -14.538  1.00 88.26           C  
ATOM   2822  C   GLY A 336       2.381  -0.874 -15.926  1.00 88.26           C  
ATOM   2823  O   GLY A 336       3.044  -0.591 -16.926  1.00 88.26           O  
ATOM   2824  N   TRP A 337       1.086  -1.476 -16.008  1.00 90.52           N  
ATOM   2825  CA  TRP A 337       0.483  -1.882 -17.272  1.00 90.52           C  
ATOM   2826  C   TRP A 337       0.014  -0.668 -18.067  1.00 90.52           C  
ATOM   2827  CB  TRP A 337      -0.693  -2.832 -17.027  1.00 90.52           C  
ATOM   2828  O   TRP A 337      -0.718   0.177 -17.547  1.00 90.52           O  
ATOM   2829  CG  TRP A 337      -1.279  -3.413 -18.279  1.00 90.52           C  
ATOM   2830  CD1 TRP A 337      -2.469  -3.080 -18.863  1.00 90.52           C  
ATOM   2831  CD2 TRP A 337      -0.701  -4.434 -19.098  1.00 90.52           C  
ATOM   2832  CE2 TRP A 337      -1.596  -4.670 -20.165  1.00 90.52           C  
ATOM   2833  CE3 TRP A 337       0.489  -5.171 -19.035  1.00 90.52           C  
ATOM   2834  NE1 TRP A 337      -2.666  -3.832 -19.998  1.00 90.52           N  
ATOM   2835  CH2 TRP A 337      -0.167  -6.322 -21.075  1.00 90.52           C  
ATOM   2836  CZ2 TRP A 337      -1.338  -5.615 -21.161  1.00 90.52           C  
ATOM   2837  CZ3 TRP A 337       0.744  -6.111 -20.027  1.00 90.52           C  
ATOM   2838  N   GLY A 338       0.484  -0.591 -19.440  1.00 87.35           N  
ATOM   2839  CA  GLY A 338       0.046   0.499 -20.297  1.00 87.35           C  
ATOM   2840  C   GLY A 338       1.006   1.673 -20.308  1.00 87.35           C  
ATOM   2841  O   GLY A 338       0.703   2.725 -20.874  1.00 87.35           O  
ATOM   2842  N   ASP A 339       2.142   1.493 -19.597  1.00 87.66           N  
ATOM   2843  CA  ASP A 339       3.189   2.508 -19.657  1.00 87.66           C  
ATOM   2844  C   ASP A 339       3.688   2.699 -21.088  1.00 87.66           C  
ATOM   2845  CB  ASP A 339       4.354   2.132 -18.739  1.00 87.66           C  
ATOM   2846  O   ASP A 339       3.845   1.728 -21.831  1.00 87.66           O  
ATOM   2847  CG  ASP A 339       5.349   3.264 -18.549  1.00 87.66           C  
ATOM   2848  OD1 ASP A 339       5.963   3.710 -19.542  1.00 87.66           O  
ATOM   2849  OD2 ASP A 339       5.522   3.712 -17.395  1.00 87.66           O  
ATOM   2850  N   SER A 340       4.006   3.966 -21.499  1.00 85.99           N  
ATOM   2851  CA  SER A 340       4.354   4.297 -22.877  1.00 85.99           C  
ATOM   2852  C   SER A 340       5.669   3.641 -23.287  1.00 85.99           C  
ATOM   2853  CB  SER A 340       4.453   5.812 -23.057  1.00 85.99           C  
ATOM   2854  O   SER A 340       5.913   3.418 -24.475  1.00 85.99           O  
ATOM   2855  OG  SER A 340       5.403   6.364 -22.163  1.00 85.99           O  
ATOM   2856  N   ASP A 341       6.462   3.326 -22.254  1.00 87.13           N  
ATOM   2857  CA  ASP A 341       7.785   2.765 -22.508  1.00 87.13           C  
ATOM   2858  C   ASP A 341       7.740   1.239 -22.525  1.00 87.13           C  
ATOM   2859  CB  ASP A 341       8.785   3.251 -21.457  1.00 87.13           C  
ATOM   2860  O   ASP A 341       8.774   0.584 -22.673  1.00 87.13           O  
ATOM   2861  CG  ASP A 341       9.042   4.746 -21.529  1.00 87.13           C  
ATOM   2862  OD1 ASP A 341       9.041   5.312 -22.643  1.00 87.13           O  
ATOM   2863  OD2 ASP A 341       9.250   5.363 -20.462  1.00 87.13           O  
ATOM   2864  N   MET A 342       6.515   0.658 -22.335  1.00 83.88           N  
ATOM   2865  CA  MET A 342       6.388  -0.797 -22.349  1.00 83.88           C  
ATOM   2866  C   MET A 342       6.500  -1.339 -23.769  1.00 83.88           C  
ATOM   2867  CB  MET A 342       5.058  -1.227 -21.728  1.00 83.88           C  
ATOM   2868  O   MET A 342       5.800  -0.878 -24.672  1.00 83.88           O  
ATOM   2869  CG  MET A 342       4.956  -2.722 -21.471  1.00 83.88           C  
ATOM   2870  SD  MET A 342       3.406  -3.183 -20.604  1.00 83.88           S  
ATOM   2871  CE  MET A 342       3.753  -2.517 -18.953  1.00 83.88           C  
ATOM   2872  N   ALA A 343       7.453  -2.342 -23.996  1.00 82.90           N  
ATOM   2873  CA  ALA A 343       7.665  -2.932 -25.316  1.00 82.90           C  
ATOM   2874  C   ALA A 343       6.499  -3.834 -25.707  1.00 82.90           C  
ATOM   2875  CB  ALA A 343       8.974  -3.717 -25.343  1.00 82.90           C  
ATOM   2876  O   ALA A 343       5.950  -4.550 -24.866  1.00 82.90           O  
ATOM   2877  N   LYS A 344       6.097  -3.813 -26.927  1.00 79.16           N  
ATOM   2878  CA  LYS A 344       4.978  -4.598 -27.441  1.00 79.16           C  
ATOM   2879  C   LYS A 344       5.224  -6.093 -27.256  1.00 79.16           C  
ATOM   2880  CB  LYS A 344       4.736  -4.285 -28.918  1.00 79.16           C  
ATOM   2881  O   LYS A 344       4.296  -6.847 -26.959  1.00 79.16           O  
ATOM   2882  CG  LYS A 344       4.064  -2.943 -29.165  1.00 79.16           C  
ATOM   2883  CD  LYS A 344       3.772  -2.727 -30.645  1.00 79.16           C  
ATOM   2884  CE  LYS A 344       3.166  -1.354 -30.902  1.00 79.16           C  
ATOM   2885  NZ  LYS A 344       2.926  -1.118 -32.357  1.00 79.16           N  
ATOM   2886  N   GLU A 345       6.381  -6.538 -27.402  1.00 73.27           N  
ATOM   2887  CA  GLU A 345       6.761  -7.942 -27.276  1.00 73.27           C  
ATOM   2888  C   GLU A 345       6.529  -8.451 -25.856  1.00 73.27           C  
ATOM   2889  CB  GLU A 345       8.225  -8.141 -27.675  1.00 73.27           C  
ATOM   2890  O   GLU A 345       6.158  -9.610 -25.660  1.00 73.27           O  
ATOM   2891  CG  GLU A 345       8.509  -7.849 -29.141  1.00 73.27           C  
ATOM   2892  CD  GLU A 345       8.875  -6.397 -29.404  1.00 73.27           C  
ATOM   2893  OE1 GLU A 345       8.897  -5.981 -30.585  1.00 73.27           O  
ATOM   2894  OE2 GLU A 345       9.142  -5.670 -28.422  1.00 73.27           O  
ATOM   2895  N   GLU A 346       6.729  -7.572 -24.839  1.00 70.58           N  
ATOM   2896  CA  GLU A 346       6.500  -7.906 -23.437  1.00 70.58           C  
ATOM   2897  C   GLU A 346       5.018  -8.144 -23.161  1.00 70.58           C  
ATOM   2898  CB  GLU A 346       7.033  -6.797 -22.526  1.00 70.58           C  
ATOM   2899  O   GLU A 346       4.662  -8.996 -22.344  1.00 70.58           O  
ATOM   2900  CG  GLU A 346       8.552  -6.729 -22.464  1.00 70.58           C  
ATOM   2901  CD  GLU A 346       9.066  -5.778 -21.395  1.00 70.58           C  
ATOM   2902  OE1 GLU A 346      10.226  -5.935 -20.950  1.00 70.58           O  
ATOM   2903  OE2 GLU A 346       8.303  -4.868 -20.999  1.00 70.58           O  
ATOM   2904  N   MET A 347       4.267  -7.464 -23.967  1.00 76.42           N  
ATOM   2905  CA  MET A 347       2.823  -7.599 -23.794  1.00 76.42           C  
ATOM   2906  C   MET A 347       2.344  -8.968 -24.264  1.00 76.42           C  
ATOM   2907  CB  MET A 347       2.085  -6.497 -24.555  1.00 76.42           C  
ATOM   2908  O   MET A 347       1.329  -9.474 -23.783  1.00 76.42           O  
ATOM   2909  CG  MET A 347       2.288  -5.107 -23.972  1.00 76.42           C  
ATOM   2910  SD  MET A 347       1.371  -3.816 -24.898  1.00 76.42           S  
ATOM   2911  CE  MET A 347      -0.282  -4.018 -24.177  1.00 76.42           C  
ATOM   2912  N   ASN A 348       3.168  -9.610 -25.095  1.00 76.47           N  
ATOM   2913  CA  ASN A 348       2.786 -10.900 -25.659  1.00 76.47           C  
ATOM   2914  C   ASN A 348       3.009 -12.035 -24.663  1.00 76.47           C  
ATOM   2915  CB  ASN A 348       3.556 -11.170 -26.953  1.00 76.47           C  
ATOM   2916  O   ASN A 348       2.380 -13.090 -24.767  1.00 76.47           O  
ATOM   2917  CG  ASN A 348       3.106 -10.283 -28.096  1.00 76.47           C  
ATOM   2918  ND2 ASN A 348       3.952 -10.148 -29.111  1.00 76.47           N  
ATOM   2919  OD1 ASN A 348       2.008  -9.722 -28.068  1.00 76.47           O  
ATOM   2920  N   TYR A 349       3.763 -11.750 -23.649  1.00 72.92           N  
ATOM   2921  CA  TYR A 349       4.134 -12.820 -22.729  1.00 72.92           C  
ATOM   2922  C   TYR A 349       3.325 -12.735 -21.440  1.00 72.92           C  
ATOM   2923  CB  TYR A 349       5.631 -12.760 -22.411  1.00 72.92           C  
ATOM   2924  O   TYR A 349       3.542 -13.518 -20.512  1.00 72.92           O  
ATOM   2925  CG  TYR A 349       6.514 -13.170 -23.565  1.00 72.92           C  
ATOM   2926  CD1 TYR A 349       6.736 -14.515 -23.854  1.00 72.92           C  
ATOM   2927  CD2 TYR A 349       7.128 -12.215 -24.367  1.00 72.92           C  
ATOM   2928  CE1 TYR A 349       7.550 -14.898 -24.915  1.00 72.92           C  
ATOM   2929  CE2 TYR A 349       7.944 -12.586 -25.431  1.00 72.92           C  
ATOM   2930  OH  TYR A 349       8.955 -14.301 -26.748  1.00 72.92           O  
ATOM   2931  CZ  TYR A 349       8.148 -13.928 -25.696  1.00 72.92           C  
ATOM   2932  N   VAL A 350       2.331 -11.885 -21.447  1.00 83.67           N  
ATOM   2933  CA  VAL A 350       1.488 -11.716 -20.268  1.00 83.67           C  
ATOM   2934  C   VAL A 350       0.416 -12.803 -20.239  1.00 83.67           C  
ATOM   2935  CB  VAL A 350       0.831 -10.318 -20.235  1.00 83.67           C  
ATOM   2936  O   VAL A 350      -0.142 -13.161 -21.279  1.00 83.67           O  
ATOM   2937  CG1 VAL A 350      -0.270 -10.264 -19.178  1.00 83.67           C  
ATOM   2938  CG2 VAL A 350       1.882  -9.241 -19.972  1.00 83.67           C  
ATOM   2939  N   LYS A 351       0.288 -13.411 -19.142  1.00 83.24           N  
ATOM   2940  CA  LYS A 351      -0.845 -14.302 -18.912  1.00 83.24           C  
ATOM   2941  C   LYS A 351      -1.973 -13.580 -18.180  1.00 83.24           C  
ATOM   2942  CB  LYS A 351      -0.408 -15.533 -18.116  1.00 83.24           C  
ATOM   2943  O   LYS A 351      -1.762 -13.021 -17.102  1.00 83.24           O  
ATOM   2944  CG  LYS A 351       0.525 -16.463 -18.877  1.00 83.24           C  
ATOM   2945  CD  LYS A 351       0.847 -17.714 -18.070  1.00 83.24           C  
ATOM   2946  CE  LYS A 351       1.827 -18.618 -18.806  1.00 83.24           C  
ATOM   2947  NZ  LYS A 351       2.164 -19.836 -18.009  1.00 83.24           N  
ATOM   2948  N   ILE A 352      -3.137 -13.548 -18.868  1.00 84.24           N  
ATOM   2949  CA  ILE A 352      -4.273 -12.859 -18.265  1.00 84.24           C  
ATOM   2950  C   ILE A 352      -5.308 -13.881 -17.800  1.00 84.24           C  
ATOM   2951  CB  ILE A 352      -4.914 -11.857 -19.250  1.00 84.24           C  
ATOM   2952  O   ILE A 352      -5.760 -14.717 -18.585  1.00 84.24           O  
ATOM   2953  CG1 ILE A 352      -3.877 -10.826 -19.713  1.00 84.24           C  
ATOM   2954  CG2 ILE A 352      -6.123 -11.168 -18.610  1.00 84.24           C  
ATOM   2955  CD1 ILE A 352      -4.398  -9.852 -20.760  1.00 84.24           C  
ATOM   2956  N   HIS A 353      -5.581 -13.798 -16.529  1.00 83.88           N  
ATOM   2957  CA  HIS A 353      -6.580 -14.675 -15.928  1.00 83.88           C  
ATOM   2958  C   HIS A 353      -7.920 -13.963 -15.779  1.00 83.88           C  
ATOM   2959  CB  HIS A 353      -6.100 -15.181 -14.567  1.00 83.88           C  
ATOM   2960  O   HIS A 353      -7.963 -12.747 -15.578  1.00 83.88           O  
ATOM   2961  CG  HIS A 353      -4.829 -15.967 -14.632  1.00 83.88           C  
ATOM   2962  CD2 HIS A 353      -3.558 -15.629 -14.312  1.00 83.88           C  
ATOM   2963  ND1 HIS A 353      -4.783 -17.270 -15.076  1.00 83.88           N  
ATOM   2964  CE1 HIS A 353      -3.534 -17.702 -15.025  1.00 83.88           C  
ATOM   2965  NE2 HIS A 353      -2.771 -16.726 -14.565  1.00 83.88           N  
ATOM   2966  N   ASN A 354      -9.086 -14.724 -16.001  1.00 86.10           N  
ATOM   2967  CA  ASN A 354     -10.449 -14.247 -15.796  1.00 86.10           C  
ATOM   2968  C   ASN A 354     -10.782 -13.085 -16.728  1.00 86.10           C  
ATOM   2969  CB  ASN A 354     -10.661 -13.835 -14.338  1.00 86.10           C  
ATOM   2970  O   ASN A 354     -11.317 -12.065 -16.290  1.00 86.10           O  
ATOM   2971  CG  ASN A 354     -10.516 -14.998 -13.376  1.00 86.10           C  
ATOM   2972  ND2 ASN A 354     -11.624 -15.403 -12.766  1.00 86.10           N  
ATOM   2973  OD1 ASN A 354      -9.419 -15.526 -13.182  1.00 86.10           O  
ATOM   2974  N   ARG A 355     -10.546 -13.310 -18.043  1.00 86.48           N  
ATOM   2975  CA  ARG A 355     -10.841 -12.269 -19.022  1.00 86.48           C  
ATOM   2976  C   ARG A 355     -12.330 -11.938 -19.038  1.00 86.48           C  
ATOM   2977  CB  ARG A 355     -10.385 -12.700 -20.418  1.00 86.48           C  
ATOM   2978  O   ARG A 355     -13.166 -12.800 -18.759  1.00 86.48           O  
ATOM   2979  CG  ARG A 355      -8.876 -12.693 -20.603  1.00 86.48           C  
ATOM   2980  CD  ARG A 355      -8.487 -12.804 -22.071  1.00 86.48           C  
ATOM   2981  NE  ARG A 355      -7.041 -12.912 -22.238  1.00 86.48           N  
ATOM   2982  NH1 ARG A 355      -7.030 -12.167 -24.425  1.00 86.48           N  
ATOM   2983  NH2 ARG A 355      -5.064 -12.744 -23.396  1.00 86.48           N  
ATOM   2984  CZ  ARG A 355      -6.382 -12.608 -23.352  1.00 86.48           C  
ATOM   2985  N   LYS A 356     -12.640 -10.580 -19.238  1.00 76.84           N  
ATOM   2986  CA  LYS A 356     -14.029 -10.137 -19.324  1.00 76.84           C  
ATOM   2987  C   LYS A 356     -14.766 -10.854 -20.452  1.00 76.84           C  
ATOM   2988  CB  LYS A 356     -14.098  -8.623 -19.532  1.00 76.84           C  
ATOM   2989  O   LYS A 356     -14.259 -10.945 -21.572  1.00 76.84           O  
ATOM   2990  CG  LYS A 356     -15.471  -8.024 -19.269  1.00 76.84           C  
ATOM   2991  CD  LYS A 356     -15.450  -6.506 -19.385  1.00 76.84           C  
ATOM   2992  CE  LYS A 356     -16.835  -5.908 -19.171  1.00 76.84           C  
ATOM   2993  NZ  LYS A 356     -16.819  -4.419 -19.281  1.00 76.84           N  
ATOM   2994  N   GLU A 357     -15.685 -11.713 -20.077  1.00 67.03           N  
ATOM   2995  CA  GLU A 357     -16.503 -12.332 -21.116  1.00 67.03           C  
ATOM   2996  C   GLU A 357     -17.363 -11.294 -21.832  1.00 67.03           C  
ATOM   2997  CB  GLU A 357     -17.389 -13.429 -20.521  1.00 67.03           C  
ATOM   2998  O   GLU A 357     -17.935 -10.408 -21.195  1.00 67.03           O  
ATOM   2999  CG  GLU A 357     -16.633 -14.699 -20.156  1.00 67.03           C  
ATOM   3000  CD  GLU A 357     -17.529 -15.786 -19.583  1.00 67.03           C  
ATOM   3001  OE1 GLU A 357     -17.020 -16.883 -19.260  1.00 67.03           O  
ATOM   3002  OE2 GLU A 357     -18.749 -15.539 -19.458  1.00 67.03           O  
ATOM   3003  N   ASP A 358     -16.949 -10.736 -23.033  1.00 51.31           N  
ATOM   3004  CA  ASP A 358     -17.763  -9.835 -23.843  1.00 51.31           C  
ATOM   3005  C   ASP A 358     -19.252 -10.107 -23.639  1.00 51.31           C  
ATOM   3006  CB  ASP A 358     -17.402  -9.969 -25.323  1.00 51.31           C  
ATOM   3007  O   ASP A 358     -19.669 -11.262 -23.538  1.00 51.31           O  
ATOM   3008  CG  ASP A 358     -16.003  -9.470 -25.640  1.00 51.31           C  
ATOM   3009  OD1 ASP A 358     -15.472  -8.624 -24.888  1.00 51.31           O  
ATOM   3010  OD2 ASP A 358     -15.428  -9.923 -26.653  1.00 51.31           O  
TER    3011      ASP A 358                                                      
ENDMDL                                                                          
END                                                                             
