# Supplementary material for: Evolution of Linoleic Acid Biosynthesis Paved the Way for Ecological Success of Termites
Source: Mol Biol Evol. 2023 Apr 12;40(4):msad087. doi: 10.1093/molbev/msad087 (PMC10139705; doi:10.1093/molbev/msad087)
Supplement: msad087_Supplementary_Data [file msad087_supplementary_data.zip › SUPPLEMENTARY ARCHIVE/Zootermopsis/ZnevFAD-A1a_2bd09.a3m]

#356	1
>101
MAPNITSSPTGVLFEDDIVETVAVPSIESKNDAKPPEKYRRQIVWRNVILFAYLHLAAVYGAYLMLTSAKIITSIWAILLYQAGGLGITAGAHRLWAHRAYKAKWPLRLILMLFNTLAFQNHVHEWARDHRVHHKFSETDADPHDARRGFFFSHVGWLLVRKHPDVKEKGKGIDMSDLDTDPLLMFQKKYYLIMMPILCFLIPTMVPVYLWGESWTNAWFVVAMFRYTFTLNMTWLVNSAAHMWGSQPYDKYINPAENLSVAVLALGEGWHNYHHVFPWDYKTAELGNYRANLTTAFIDFFSRIGWAYDLKTVPMSMVKRRVERTGDGSHEVWGWGDKDMSQDDMDQAQVINNKSK
>A0A067QT59	538	1.00	1.320E-168	0	355	356	15	370	371
MAPNITSSPTGVLFEDDIVETVAVPSIESKNDAKPPEKYRRQIVWRNVILFAYLHLAAVYGAYLMLTSAKIITSIWAILLYQAGGLGITAGAHRLWAHRAYKAKWPLRLILMLFNTLAFQNHVHEWARDHRVHHKFSETDADPHDARRGFFFSHVGWLLVRKHPDVKEKGKGIDMSDLDTDPLLMFQKKYYLIMMPILCFLIPTMVPVYLWGESWTNAWFVVAMFRYTFTLNMTWLVNSAAHMWGSQPYDKYINPAENLSVAVLALGEGWHNYHHVFPWDYKTAELGNYRANLTTAFIDFFSRIGWAYDLKTVPMSMVKRRVERTGDGSHEVWGWGDKDMSQDDMDQAQVINNKSK
>A0A6L2PHY9	517	0.890	2.327E-161	0	353	356	0	354	926
MAPNLTSSPTGVLFEDDIVETVAVPSVEPKNhDSKPPQKYRRQIVWRNVMLFVYLHVAAVYGAYLMLTSAKIITTVWAILLYQAGGLGITAGAHRLWAHRAYKAKWPLRLILVIFNTLAFQNHVCEWARDHRVHHKFSETDADPHNATRGFFFSHMGWLLVRKHPDVKVKGKAIDMSDLEADPLLKFQKKYYLILMPILCFVIPTFVPVYLWSETWSNAWFVVAMFRYAFTLNMTWLVNSAAHIWGTRPYDKYINPAENLGVAVFALGEGWHNYHHVFPWDYKTAELGNYRANLTTAFIDFFSRIGWAYDLKTVPLSMVQRRVERTGDGSHEVWGWGDKDMSQEDMDEAQVINKK--
>A0A2J7Q458	510	0.837	6.721E-159	0	355	356	0	355	356
MAPNITTSPTGVLFEND-IETVVAPSVEKKNDnAKPREKYRRKLVWRNIILFVYLHLAAVYGAYLMLASAKILTAVFATLLYIAGGFGVTAGAHRLWAHRAYKAKWPLRVILMIFNTLAFQNHIYEWARDHRVHHKYSETDADPHNATRGFFFSHVGWLLVRKHPDVKEKGKTLDMSDLDADPVVMFQKKYYLIIMPILCFILPTVIPVYLWGETWKNAWFVVAMFRYTFTLNITWLVNSAAHMWGNHPYDRFINPAENVSVAVFALGEGWHNYHHVFPWDYKTAELGNYHTNMTTALIDFFSRIGWAYDLKTVPMSMVKRRVERTGDGSHEIWGWGDKDMSREDMDEAQVINKKSK
>A0A482E8C3	502	0.734	3.643E-156	0	353	356	0	356	359
MAPSTASTPTGVLFEDDPVEQLEarlhNDH-EQISPPKPAKEYRRRLVWRNIILFVYLHLAALYGAYLALTSAKLLTDIWAFLLYQATGLGITAGAHRLWAHRSYKAKWPLRVILVIFNTIAFQNHVYEWARDHRVHHKYTETNADPHNAKRGFFFSHIGWLLCRKHPDVIEKGKGIDMSDLEQDPIVVFQRKYYLILMPLFCFIIPTVVPVYCWGETWINAWFIAAMFRYTFTLNMTWLVNSAAHMWGDRPYDKYINPSENKGVSMMALGEGWHNYHHVFPWDYKTSELGDYSANTTTAFIDFFSKLGWAYDLKTVSPEMIKKRAERTGDGSHPVWGWGDKDIPSEDIQEAVVINKK--
>Q9BH41	497	0.781	2.180E-154	0	353	356	0	356	359
MAPNITSAPTGVLFEGDTIgpaAKDQQAEVNAPEAKKPREPYRRQIVWRNVILFIYLHLAALYGAYLAFTSAKIATTIFAIILYQVSGVGITGGAHRLWAHRSYKAKWPLRVILMLCNTLAFQNHIYEWARDHRVHHKFSETDADPHNATRGFFFSHVGWLLVRKHPDVKEKGKGIDMHDLEQDKIVMFQKKYYLILMPIVCFLIPTTIPVYMWNETWSNAWFVATLFRYTFTLNMTWLVNSAAHMWGSQPYDKYINPAENLGVALGAMGEGWHNYHHVFPWDYKAAELGNYRANFTTAFIDFFARIGWAYDLKTVPVSMIQRRVERTGDGSHEVWGWGDKDMPQEDIDGAVIEKRK--
>A0A1B6DXZ2	483	0.731	1.814E-149	0	353	356	0	364	367
MAPNITSTPTGVLFEDDSIDQGGIPAVEtfegHQPKELPGKEYKLQIVWRNVILFVYLHAAALYGAYLMVTAASWPTVFWAILLYHFSGLGITAGAHRLWAHRSYKAKLPLRIILVVFNTLAFENHVIEWARDHRVHHKFSETNADPHNAKRGFFFSHVGWLLCRKHPDVLQKGKGIDISDLTSDKLLQFQRKYYLLLMPIICFIIPTFIPVYLWGETWTNSWFVATLFRYTFTLNMTWLVNSAAHMWGQRPYDQYINPSENLSVAIGALGEGWHNYHHVFPWDYKTAELGNYRANFTTAFIDFFAKIGWAYDLKTVSMAMIKKRVERTGDGSHPdhshegdVWGWGDKDLSQEDKEDALVMHRK--
>A0A7R9NY35	480	0.751	1.642E-148	0	354	356	70	427	429
MAPNVTSTPANVLF----NEGKEVPVVEHLPTLKTRSEevkvvapYRREIVWRNVTLFVILHLSALYGLYLALTSAKILTSLFAYLLYLCSGLGITAGAHRLWSHRAYKAKWPLKVMLMIFNTLAFQNHVIEWARDHRVHHKFSETDADPHNATRGFFFSHVGWLLVRKHPDVKEKGKGVDVSDLESDPVLAFQKRYYLLLMVIVCFLVPTALPVYLWGESWYNAWYVAALFRYTFTLNMTWLVNSAAHMWGSQPYDKNINPAENLCVAIGAIGEGWHNYHHVFPWDYKAAELGNYRANFTTAFIDFFSRVGWAYDLKTVPMSMVRTRVERTGDGSHEVWGWGDKDLTQEDRDLALIVNRKS-
>UPI0010FB29A7	480	0.688	2.249E-148	0	349	356	0	344	353
MAPNIISTPTGVLFEDETLTEP-----QVKEEVTEKSKYIRRIVWRNVGVFSYLHLGALYGLYLCFTSAKLATIVFAIVLYQVTGIGITAGAHRLWAHRSYKAKWPLQLLLMIFNTIAFQDAAIDWARDHRVHHKFSETDADPHNAKRGFFFAHVGWLLCRKHPEVKEKGKGIDLSDLESDPILAFQKKYYTVLMPLMCFILPTIIPVVCWNETWMNAYFIPTVLRYVFTLNMTWLVNSAAHLFGNKPYDKYINPSENKSVALLALGEGWHNYHHVFPWDYKTAEFGNYRFNFTTAFIDFFAKIGWAYDLKSVSEDMVKKRVKRTGDGSHELWGWGDKDQTQEERDDATI------
>A0A499UF07	479	0.759	3.081E-148	0	352	356	0	352	355
MAINVNSSPTGVLFEEDLVDVKNGGVKQTKKVESNPPKYKREIVWRNVILFGYLHIAAVYGFYLMLTSAKVLTIVWAVLLYQAGGLGITAGAHRLWSHRAYKAKWPLRLILVIFNTLAFQNHVHEWARDHRVHHKYSETNADPHNATRGFFFSHIGWLLCRKHPSVKEKGKGIDISDLDADPILAFQKKYYMILMPLACFVIPTLIPMYLWNESFTCSWFVATLFRYTFTLNMTWLVNSAAHIWGSKPYDKTINPSENLPVAVLALGEGWHNYHHVFPWDYKTAELGNYRTNFTTAFIDFFAWLGWAYDLKTVPLSMVESRVKRTGDGSHEVWGWNDKDLSEEEKSQAEIISK---
>UPI001ED87BA7	479	0.712	4.220E-148	0	353	356	0	353	355
MAPNVT-SPTGVLFEEDMAET---PTTETKEEAKEIRpinfEFKAKIVWRNVILFAYLHLAALYGCYLMFTSAKLLTVIWAFLLFQGGGLGITAGAHRLWSHRSYKAKWPLRLILIVLNTLAFQNSAYEWSRDHRVHHKYSETDADPHNAKRGFFFSHVGWLLCRKHPSVKEKGKGIDLSDLEEDSLLMFQKKYYIPLMIVACFLVPTLVPIYLWNESFTCSWFVATLFRYAFTLNATWLVNSAAHFWGNKPYDKSINPAQNPGVAMVALGEGWHNYHHVFPWDYKTAELGNYRTNITTAFIDFFAWLGWAYDLKTVPSSLIERRVKRTGDGSHEIWGWNDKDLPEEDKREAEILAKK--
>A0A8D8W6T7	479	0.722	5.780E-148	0	353	356	0	365	368
MAPNTTSAPTGVLFEDDS-PDSLSPSVtrtdtieKQKAAAAPTKEYKLQLVWRNVILFVYLHLAALYGAYLLVTSAKWPTVIWATLLYQASGLGITAGAHRLWAHRSYKAKWPLRVILVIFNTIAFENHVYEWARDHRVHHKYSETNADPHNAKRGFFFSHMGWLMCKKHPDVIEKGQGIDLTDLKQDKLLMFQKKYYMILMPIFCFLIPTLVPALVWGETWKNSWFVATMFRYTFTLNMTWLVNSAAHMWGQRPYDKYINPSENLGVAVFALGEGWHNYHHVFPWDYKTAELGNYRANLTTGFIDFFAKLGWAYDLKTVSHQMISTRVKRTGDGTHEhsheggVWGWGDKDMSQEDKDVAITTHTK--
>UPI000D624AC3	477	0.728	1.486E-147	0	352	356	6	357	362
MAPNITSAPTGVLFEDETLDENATrQTAEQISKEKP--KYVRRIVWRNVIIFAYLHLASLYGIYLAITSAKLMTLIFAFALYQCSGLGITAGAHRLWAHRSYKAKWQLRLILTVFNTLAFQDSAIDWARDHRVHHKYSETDADPHNAKRGFFFAHVGWLLCRKHPDVKEKGEGIDMSDLESDPILAFQRKYYIYLMPVICFMLPTVIPVYLWNETWTNAYFIPAILRYTFTLNMTWLVNSAAHLFGGKPYDKFINPAENKSVAIVALGEGWHNYHHVFPWDYKTAELGNYRYNLTTAFIDFFARIGWAYDLKSVSSDMVRRRVERTGDGSHEVWGWGDKDQPQEEKDGAIITHN---
>Q5XXT0	476	0.725	3.819E-147	0	354	356	0	365	367
MPPNVTSAPNGIQYEDE-TMDPLIPSIE-KYDGYPKQlpgkEYKRELVWRNIILFAYLHAAALYGAYLMLTAASWPTVIWAILLYHFSGWGITAGAHRLWAHRSYKANVPLRIILVLFNTLAFENHVIEWARDHRVHHKFSETNADPHNANRGFFFSHVGWLLCRKHPDVISKGKGIDMSDLENDPLLKFQRKYYLILMPIVCFVLPTIIPVYLWDETWTNSWFVATLFRYTFTLNMTWLVNSAAHMWGQRPYDKYINPSENLSVAVGALGEGWHNYHHTFPWDYKTAELGNYRANFTTAFIDFFAKIGWAYELKTVSEDMIRRRVLRTGDGTHEkhshshkgdVWGWGDKDMLQQDKDEALVINSKS-
>A0A7M7TCP4	476	0.676	5.231E-147	0	355	356	0	355	357
MAPNITSVPTGVLFEDEMVENLHTSQHPSKEQQKNDKEYKLQIVWRNVTIFVFLHIGALYGVYLAITSAKIVTTVFAFLLYQLSGFGITAGAHRLWAHRSYKATWQLRLLLCIFNTLAFQDSAIDWARDHRMHHKYSETDADPHNATRGFFFAHVGWLLCRKHPEIKRKGPTLDLSDLKSDPILAFQKKYYLYLMPLVCFVIPTVIPVYFWNETWTNAYFIPTILRYAFTLNMTWLVNSAAHMFGTKPYDKSINPVQNKGVAIMALGEGWHNYHHVFPWDYKTAELGNYTYNFTTAFIDFFSRIGWAYDLKTVSMDVVQKRVQRTGDGTHELWGWGDKDQTQEERDQAIILNHAKK
>A0A232EJP1	475	0.679	9.814E-147	0	355	356	391	746	748
MAPNITSVPTGVLFEDEMVENLHTSQHPSKEQQKNDKVYKLQIVWRNVIIFVFLHIGALYGVYLAITSAKIVTTLFAFLLYQLSGFGITAGAHRLWAHRSYKATWQLRLLLCIFNTLAFQDSAIDWARDHRMHHKYSETDADPHNATRGFFFAHVGWLLCRKHPEIKRKGPTLDLSDLKSDPILAFQKKYYLYLMPLVCFVIPTVIPVYFWNETWTNAYFIPTILRYAFTLNMTWLVNSAAHMFGTKPYDKSINPVQNKGVAIMALGEGWHNYHHVFPWDYKTAELGNYTYNFTTAFIDFFSRIGWAYDLKTVSMDVVQKRVQRTGDGTHELWGWGDKDQTQEERDQAIILNHAKK
>UPI0008F9A0B3	475	0.738	1.344E-146	0	353	356	0	365	368
MAPNITSAPTGVLFEndpdlgDDSSFQPEQVKTQTSSSSKE-DTYRLRIVWRNVILFVYLHMAALYGAWLMLTSAKIQTSIWAYLLYQASGLGITAGAHRLWAHRSYKAKWPLRVLLVIFNTIAFENHVYEWARDHRVHHKYSETNADPHNAKRGFFFSHVGWLLCRKHPDVIEKGKGIDLKDLEEDKLLMFQKKYYMLLMPFFCFVFPTVIPVYCWGETWTNSWFVATMFRYTFTLNMTWLVNSAAHMWGQRPYDKFINPSENLGVAVMALGEGWHNYHHVFPWDYKTAELGNYRANLTTGFIDFFSKIGWAYDLKTVPLSMVKKRAARTGDGTYEnhshegeVWGWGDKDMSQEDREQATVIGRK--
>A0A154PEW1	474	0.672	2.522E-146	0	350	356	0	343	351
MAPNITNTPTGVLYEDDTIEGPAL--INS-----PKTKYERRIVWRNVIFFTYLHLGAVYGLYLIFTSAKLLTTMFAFLLYLGSGIGITAGAHRLWAHRSYKAKWPLQLFLTILNTIAFQDAAIDWARDHRLHHKYSETDADPHNAKRGFFFSHVGWLLCRKHPDIREKGKGLDISDLTSNPILAFQKKYYKILMPIMCFAMPTVVPVVCWGETWTNAYFIPAVLRYVFTLNVTWLVNSAAHLFGNKPYDRFINPSENKGVALTAFGEGWHNYHHVFPWDYKTSELGGYRFNITTAFIDFWAKLGLAYDLKVVPINVVEKRVERTGDGSHELWGWGDKDQTKEDREQTLVM-----
>UPI0005F493C3	474	0.671	2.522E-146	0	355	356	6	353	356
MAPNI---PTGVLFEDD-----ASTEPQSIDEPKEKVKYVRRIVWKNVMTFSLLHLGALYGIYLLFTSAKLATIVFTFLLYQLTGLGITAGAHRLWSHRSYKAKWPLQLLLMIMNTIAFQDAAIDWARDHRVHHKYSETDADPHNAKRGLFFSHMGWLLCRKHPEVKEKGKGIDLSDLESDPILAFQKKYYTILMPLLCFILPTVIPVVYWNETWTNAYFIPGVLRYVFTLNMTWLVNSAAHFFGNRPYDKYINPAQNKGVAILALGEGWHNYHHVFPWDYKTSELGNYTFNFTTAFIDFFAKIGWAYDLKSVSEDTIKKRVERTGDGSHELWGWGDKDQSQEERNEAVVTHRHTK
>UPI001143C8CD	473	0.702	4.733E-146	0	349	356	0	343	352
MAPNITSTPTGVLFE---GETVAEPQLE---EPKETPKYVRRIVWRNVAIFAFLHLGALYGVYLSFTSAKLATVIFAIFLYQCSGFGITAGAHRLWAHRSYKAKWPLQLLLMILNTIAFQDAAIDWARDHRVHHKYSETDADPHNAKRGFFFSHVGWLLCKKHPEVKEKGKGIDLSDLESDPILAFQKRYYIMLMPLLCFILPTIIPVVCWNETWTNAYFIPTVFRYIFTLNMTWLVNSAAHLFGNKPYDKFINPSENKSVAFFALGEGWHNYHHVFPWDYKTAEFGKYSLNFTTAFIDFFAKIGWAYDLKSVSEDMVKKRVERTGDGSHELWGWGDKDQTQEEKDEAIV------
>E9IYP9	472	0.685	8.880E-146	0	355	356	0	350	353
MAPNITSTPTGVLFED---ETLAES--QVVEELKSKTKYVRRIVWRNVIIFSFLHLGALFGVYLLFTSAKFATILFAIFLYQISGLGITAGAHRLWAHRSYKAKWPLQLLLVIMNTVAFQDAAVDWARDHRVHHKYTETDADPHNAKRGFFFAHMGWLLCRKHPDVKEKGKGIDLSDLESDPILAFQKKYYIILMPLFCFILPTVIPVMFWGETWTNAYFIPTVLRYVFTLNMTWLVNSAAHLFGNKPYDRHINPAENKGVAMFALGEGWHNYHHVFPWDYKTAELGNYRLNFTTAFIDFFAKIGWAYDLKTVSEETIKKRVERTGDGSHELWGWGDKDQTQEERDAAIVTHHHTK
>A0A4S2KYN6	471	0.685	2.282E-145	0	355	356	0	350	353
MAPNITSTPTGVLFE---GETLPEP--QLIEESKEKPKYVRSIVWRNVVIFSFLHLGALYGAYLTFTSAKWATVFFAILLYQLTGFGITAGAHRLWAHRSYKAKWPLQVLLVILNTIAFQDAAIDWARDHRVHHKYSETDADPHNATRGFFFSHVGWLLCRKHPEVKEKGKGIDLSDLESDPILAFQKKYYFILMPFLCFVLPTVIPVLCWNETWTNAYFIPTVFRYIFTLNMTWLVNSAAHLFGNKPYDRFINPSENKGVAMFALGEGWHNYHHVFPWDYKTAELGNYKLNFTTAFIDFFAKIGWAYDLKSVSEDMVRKRVERTGDGSHELWGWGDKDQTQEERDEAIVTHHHTK
>A0A6P3X1B1	471	0.677	3.126E-145	0	349	356	0	343	352
MAPNTSLTPTGVLFE---GETLAEPQLIDVSKEKP--KYVRRIVWRNVLAFSYLHIASLYGLYLAFTSAKWATVFFAILLYQSTALGITAGAHRLWAHRSYKAKWPLQLFLMIMNTIAFQDAAIDWARDHRVHHKFSETDADPHNAKRGFFFSHVGWLLCRKHPDVKEKGKGIDLSDLESDPILAFQKKYYTFLMPLLCFIMPTVIPVFFWDETWSNAYFVPTILRYTFTLNMTWLVNSAAHMFGNKPYDKYINPSENKGVALMTFGEGWHNYHHVFPWDYRASEFG-YRLNFTTMFIDFCAKIGWVYDMKSVSEDMVMKRVERTGDGSHELWGWGDKDQTQEERDEAVV------
>T1PCA2	471	0.685	3.126E-145	7	353	356	32	377	380
-------ATTGVLFEQD-AETIDGGLVKDIERLKKAEKRKLKLVWRNIIAFGYLHLAALYGAYLMFTSAKWQTIVFAFALYVVSGLGITAGAHRLWAHRSYKAKWPLRLILMIFNTIAFQDAAYHWARDHRVHHKYSETDADPHNATRGFFFSHIGWLLCKKHPEVKAKGKGVDLSDLKADPIIMFQKKYYLILMPILCFILPTMIPMYGWNESFMNSWFVATMFRWCFILNITWLVNSAAHKFGGKPYDKYINPAENKSVAILAFGEGWHNYHHVFPWDYKTAEFGNYSMNMTTGFIDFFAKIGWAYDLKTVSADIIKKRVKRTGDGSHATWGWGDKDQPKDEIDNAIIINKK--
>B8ZX60	470	0.675	4.282E-145	0	353	356	0	347	351
MAPNITSSPTGVLFEGETLDES-----SRVIDA-PKTKYKRQIVWRNVIIFAYLHIGAVYGLYLALTSAKWATLLFALCLHLFSALGITAGAHRLWAHRSYKAKWPLQLFLMIGNTIAFQDAAIDWARDHRLHHKYSETNADPHNAKRGFFFAHVGWLLCRKHPDIRAKGKGIDLSDLKNNPILSFQKKYYAILMPLLCFIVPTLIPVYCWDESWGNAYFVPTVLRYVYTLNMTWLVNSAAHMFGNKPYDKYINPVENKMVAITALGEGWHNYHHVFPWDYKTAELGNYKVNITTLFIDACSKLGLAYDMKIVPQDLVRKRVERTGDGSHNVWGWGDKDQTQQDRDVTMVVNLK--
>B7VF76	470	0.658	4.282E-145	0	353	356	0	347	351
MAPNITSSPTGVLFEGETLEE-----TSRVIDA-PKTKFKTQIVWRNVIIFTYLHISAVYGLYLAFTSAKWATLLFAFFLHVYSALGITAGAHRLWAHRSYKAKWPMQLILIIGNTIAFQDSAIDWARDHRLHHKYSETNADPHNAKRGFFFAHIGWLLCKKHPDIRAKGKGIDMSDLKNNPILTFQKKYYTILMPLLCFIVPTMIPVYCWNETWGNGYFIPAILRYVYTLNMTWLVNSAAHMFGNKPYDKYINPVENKMVAITALGEGWHNYHHVFPWDYKTAELGNYKVNVTTLFIDVCSKLGLAYDMKIVPQDLVQKRVERTGDGSHNVWGWGDKDQTQQDRDVTMVVNLK--
>UPI00063EF2D8	470	0.682	4.282E-145	0	349	356	0	343	351
MAPNVTSAPTGVLFEGETLD----PQIIEESKEKP--KYVRRIVWRNVLAFSYLHLAALYGVYLLFTSAKLATTMFAILLYQLSGLGITAGAHRLWAHRSYKAKWPLQLLLVILNTIAFQDAAIDWSRDHRVHHKFSETNADPHNAKRGFFFSHMGWLLCRKHPEVKEKGKNIDLSDLESDPILAFQKKYYIILMPLLCFILPTIIPVMCWDETWTNAYFIPTILRYAFTLNMTWLVNSAAHMFGNKPYDRYINPSENKGVAIFAFGEGWHNYHHVFPWDYKTSEFGHYSTNFTTAFIDFFAKIGWAYDLKTVSEEMIRKRVERTGDGSHELWGWGDKDQTQEERDAAIV------
>A0A6J1SRL6	470	0.681	4.282E-145	0	354	356	0	358	360
MAPNITNAPTGVLFEDD-----DMPSTQGMKAGKamdvhvPqacDPNHKIRIVWRNVAIFVYMHLAAVYGGYLLLTSAMWPTIAFAIVMYWAGGLGITAGAHRLWAHKAYKANVPLRILLTIFNTIAFQNHVIEWSRDHRVHHKYTETDADPHNLNRGVFFAHMGWLLCRKHPDVINKGKGIDMSDLESDPILAFQKKYYLILMPVICFIIPTMIPMYFWNETFLNSWFVATMFRYVFTLNMTWLVNSAAHKWGNRPYDESIAPSENLAVSIGAMGEGWHNYHHVFPWDYKAAELGNYKGNFTTAFIDFMARIGWAYDLKTVPAAMVKTRVERTGDGSHEVWGWGDKDMSKEDYNMATIINKKS-
>UPI0009953342	470	0.699	5.865E-145	0	352	356	2	348	353
MAPNVTSTPTGVLFE---GETVAEPLIEESKE-KP--KYVRSIVWRNVLIFAYLHLGALYGVYLAITSAKLATVIFAYFLYQFSGFGITAGAHRLWAHRSYKAKWPLQLLLVIMNTVAFQDAAIDWARDHRVHHKYSETNADPHNARRGFFFSHVGWLLCKKHPEVKEKGKGIDLSDLESDPILAFQKKYYIVLMPLLCFILPTVIPVVCWNETWMNAYFIPTVLRYIFTLNMTWLVNSAAHLFGNKPYDRYINPSENTGVAIFALGEGWHNYHHVFPWDYKTAELGNYRLNFTTAFIDFFARIGWAYDLKSVSEDMVRKRVERTGDGSHELWGWGDKDQTQEERDDAIVTHR---
>A0A6I9W9Z2	470	0.677	5.865E-145	0	349	356	0	345	354
MAPNIISSPTGILYEGETLADSQL--IAEETKEKP--KYVRRIVWRNVAIFSFLHLGSLYGIYLSFTSAKLMTVIFAFLLYQLSGLGITAGAHRLWAHRSYKAKWPLQLLLVIMNTIAFQDAAIDWARDHRVHHKYSETDADPHNATRGFFFSHIGWLLCRKHPEVREKGKRIDLSDLESDPILAFQKKYYVILMPLLCFILPTVIPVVCWNETWTNAYFIPTVLRYIFTLNMTWLVNSAAHLFGNKPYDKYINPSENKGVAIFALGEGWHNYHHVFPWDYKTAELGNYRFNFTTAFIEFFAKIGWAYDLKSVSEEIVRKRVERTGDGSHELWGWGDKDQTQEERDEAIV------
>A5CKE1	469	0.677	1.100E-144	0	353	356	0	347	351
MAPNITSSPTGVLFEGETLDES-----SRVIDA-PKTKYKRQIVWRNVIVFAYLHIGAVYGLYLALTSAKWTTLLFALFLHLFSALGITAGAHRLWAHRSYKAKWPLQLILMIGNTIAFQDAAIDWARDHRLHHKYSETNADPHNAKRGFFFAHVGWLLCRKHPDIRAKGKGIDLSDLKNNPILSFQKKYYVILMPLLCFIAPTLIPVYCWDESWGNAYFVATVLRYVYTLNMTWLVNSAAHMFGNKPYDKYINPVENKMVAITALGEGWHNYHHVFPWDYKTAELGNYKVNITTLFIDACSKLGLAYDMKIVPQDLVRKRVERTGDGSHNVWGWGDKDQTQQDRDVTMVVNLK--
>A0A6J2XHC2	469	0.629	1.100E-144	0	354	356	0	349	351
MAPNVVSMATGVLHEnDDEISASIIP-----PEVSKPQPRKIELVWRNIIIFIFLHAVALYGVYYMFTSAKLATTIYAIILYQMGGFGVTAGAHRLWSHRSYKAKWPLRVILTFCNTLAFENSVIEWSRDHRVHHKYSETDADPHNAKRGFFFSHMGWLLCKKHPEVKSKGKQLDMSDLYADPIIRFQHKYYMILMPLICFILPVPIPMFLWGETFVNA-YSLNILRYVFTLHATWLVNSAAHMWGDRPYDKYINPSENKMVSVLALGEGWHNYHHTFPWDYKTAELGQYSTNFSTALIDMFAKIGWAYDLKTVSTDMIKKRVERTGDGSHNLWGWGDKDQPKEDYEDATILNKKS-
>UPI001C9AAEC9	469	0.646	1.100E-144	0	355	356	7	355	358
MAPNVTSAPTGVLFEGESLDQTTTT-------EPSKEKYQRHIVWRNVLVFGYLHLAAVYGLFLVFTSAKLLTSLFAFALYLCGGLGITAGAHRLWSHKSYKAKWPLQVLLIIFNTIAFQDAALDWARDHRLHHKYSETNADPHNAKRGFFFAHVGWLLCKKHPDIKEKGKGIDLSDLKSNPVLRFQKRYYKILMPLMCFVMPTIVPVYCWNETWSNAYFVSTIMRYVFTLNVTWLVNSAAHLFGNKPYDRFINPSENKGVAFTAFGEGWHNYHHVFPWDYKTSELGGYKYNITTAFIDFAAKLGLAYDLKMIPKDMVQKRVERTGDGTHELWGWGDKDQSQEDRDQTLVINSQKK
>UPI001CF73C0E	469	0.698	1.507E-144	0	354	356	0	348	350
MAPNV-SFPTGVLHEND--EEISSATIPSEVN--KPEDRKLQLVWRNIILFAYLHLAALYGIWIMFTSAKIATSIFAILLYQLGGFGITAGAHRLWAHRSYKAKWPLRLILTFCNTLAFEDSVIDWARDHRVHHKFSETDADPHNAKRGFFFSHVGWLLCRKHPQVKEKGKQIDLSDLYADPILRFQKKYYNIVMPLVSFVMPTLVPMYLWGETFRNAFLV-NLFRYCLTLNATWLVNSAAHMWGDKPYDKFINPAENFVVAVLALGEGWHNYHHTFPWDYKTAELGKYSVNFSTAFIDFFAKIGWAYDLKTVSAEMIKKRVLRTGDGTHEIWGWGDKDQPQEDYQDAIIMHRKN-
>UPI0006C95362	469	0.681	1.507E-144	0	352	356	0	354	359
MAPNVTNAPTGVLFENETVEEIKKCmLIKEEEKEKPaPKQYKLDIVWRNVILFLFLHTGALYGLYLAFTSAKLLTSIFAYFLYVLSGLGITAGVHRLWAHRSYKATWQLRLLLTIFNTLAFQDSVIDWARDHRVHHKYSETDADPHNATRGFFFAHVGWLLVRKHPQLKEKGKGIDLSDLYSDPILAFQKKYYLLVMPLVCFLIPTVIPMYFWGETFGNAFFVPTILRYTFTLNMTWLVNSAAHFFGNKPYDKSINPAQNIGVAIFALGEGWHNYHHVFPWDYKTSELGNYSFNFTTAFIDFFSRVGWAYDLKTVSEDVIKKRVQRTGDGTHEIWGWGDKDQPEDEKQSAIIINP---
>UPI00130403C4	469	0.669	1.507E-144	0	350	356	24	367	375
MAPNITSTPTGVIYEGEKVDESSQ--IEQ-----PKKKFVRQIVWRNVVIFVYLHLAAIYGLYLALTSAKILTSLFALLLYMGSGLGITAGAHRLWSHKSYKAKMPLEFFLMLMNTIAFQNSAIEWARDHRLHHKYSETDADPHNAKRGFFFAHVGWLLCKKHPDISEKGRGIDISDLMNNRILSFQKKYYMILMPIMCFVLPTVIPALCWNESWSNAYFISGVLRYIFTLNCTWLVNSAAHLFGNKPYDRYINPAENKGVALTAFGEGWHNYHHVFPWDYKTAELGNYRFNITTAFIDLCAKLGLAYDLKVIPVDMVKKRVERTGDGSHELWGWGDKDQTQEDRNQTMVI-----
>UPI0018C3BD2A	469	0.609	1.507E-144	0	353	356	0	377	380
MPPNAVSAPqaiseslinassetnqnpkrlheatTGVLFEYD-AETIDGGLVKDIERLKKAEKRKLKLVWRNIIAFGYLHVAALYGAYLMFTSAKWQTMVFAFAMYVVSGLGITAGAHRLWAHRSYKAKWPLRVLLVIFNTVAFQDAAYHWARDHRVHHKYSETDADPHNATRGFFFSHIGWLLCKKHPEVKAKGKGVDLSDLRADPVVMFQKKYYMILMPLLCFVLPTLVPMYYWNESFMNSWFVATMFRWCFILNVTWLVNSAAHKFGGKPYDKNISPAENKSVAIFAFGEGWHNYHHVFPWDYKTAEFGKYSMNFTTAFIDFFAKIGWAYDLKTVSADIIKQRVKRTGDGSHHTWGWGDKDQPKEEIENAVRINKK--
>A0A1B0CEY2	468	0.661	2.065E-144	0	353	356	0	355	358
MPPNATTTTTtctGVLNEND-AETVDGGLLEDRTHLKSAEKRRLKLVWRNIIAFGYLHLAALYGAYLLLTSARIYTILFAFVLYVVSGLGITAGAHRLWAHRSYKAKLPLRILLVIFNTIAFQDCAMHWARDHRVHHKFSETDADPHNATRGFFFSHIGWLLCRKHPDVIARGRQLDISDLQADPVLRFQRKYYMLLMPFMCFIIPTIIPVYVWGESWHNSWFVATMFRYTFVLNITWLVNSAAHAWGSKPYDKHINPSENKSVAMFAFGEGWHNYHHVFPWDYKTAELGNYRLNTTTAFIDFFAKVGWAYNLKTVSSDIIEKRVKRTGDGSHNLWGWGDKDQDQEEIDGATIMHRK--
>UPI0006C9B921	468	0.691	2.828E-144	0	353	356	0	353	356
MAPNITSAPTGVLFE---GENPDETQRPELVNGKiinEKKEYKLQLVWRNIILFAVLHTGALYGVYLAFTSAKIATTIFAFLLYQISGFGITAGAHRLWAHRSYKATWQLRLLLVIFNTLAFQDSAIDWARDHRMHHKYSETDADPHNATRGFFFSHVGWLLCRKHPQVREKGKGLDMSDLYSDPILHFQKKYYIYLMPIVCFVIPMLIPVYLWNETWTNAYFIPTILRYTFTLNMTWLVNSAAHLFGNKPYDKFINPAQNRGVAIFALGEGWHNYHHVFPWDYKTSELGTYGFNFTTAFIDFFSRIGWAYDLKTVSMDMVKKRVERTGDGSHELWGWGDKDQTQEDRESAVIINHK--
>UPI001C9BF9C5	468	0.672	2.828E-144	0	353	356	62	413	419
MAPNVTSVPTGVLYENETLEGPE--SLQSSESTKTKTEYRRRLVWVNIVIFTFLHIAAVYGAYLTFTSAKLYTTLLAFVLYQCTGLGITAGAHRLWAHRAYKATWQLRLILMLFNTMAFQNSVIEWARDHRVHHKYSETDADPHNAKRGFFFAHVGWLLCKKHPDVSSKGKGIDLSDLEQDPILRFQETHYAYFMPFMCFILPTVIPVYMWNESWSNAFFVSTVFRYVFTLNMTWLVNSAAHLFGNKPYDRFINPAQNKMVSMMALGEGWHNYHHVFPWDYKTAELGNYRFNITTAFIDFFAKIGWAYDLKRVSTDIIKKRVERTGDGTHELWGWGDKDQSPEERNGAILIYPK--
>A0A6P9AMN9	467	0.698	3.874E-144	0	354	356	0	356	358
MAPNITNAPTGVLFEDDdkPIEGlkdrVVDTHVPQTCDP----NHKIRIVWRNVAIFLYLHIAAIYGGYLLLTSAKLLTVAFAIVMYWAGGLGITAGAHRLWAHKAYKANLPLRIILTVFNTIAFQNHVIEWARDHRVHHKYTETDADPHNLNRGVFFAHVGWLLCRKHPDVISKGKGIDMSDLESDPVLAFQKKYYLILMPITCFIVPTMIPMYLWNETFTNSWFVATMFRYVFTLNMTWLVNSAAHKWGNRPYDESIAPSENLGVSIGAMGEGWHNYHHVFPWDYKAAELGNYRGNFTTAFIDFFSRLGWAYDLKTVPSAMVKSRVERTGDGSHEVWGWGDKDMTPEDRQMANILNKKS-
>A0A482XKD3	467	0.706	7.268E-144	0	353	356	0	363	370
MAPNITSAPTGVLFENDTLE-ADIPPVETFNGvGKKPEqkQYKVKLVWRNILLFVYLHAAALYGAYLMVTAARVYTGIFATILYMCAGFGITAGAHRLWAHRSYKATLPLRLILVVFNTLAFENHVIEWARDHRVHHKYSETNADPHNAKRGFFFSHIGWLCCKKHPDVMEKGKGIDMSDLASDKLLMFQKKYYLILMPLICFTIPTIIPVYCWGESWKNAWFVATMFRYTFTLNMTWLVNSAAHLWGQRPYDQFINPSENLGVSVGALGEGWHNYHHTFPWDYKTAELGNYRTNFTTAFIDFFAKIGWAYDLKTVPMAMIAKRVKRTGDGSHPlhhshegdVWGWDDKDMKQEDKDDALVTHKK--
>UPI0007E6A7D2	467	0.668	7.268E-144	5	354	356	33	381	383
-----QEDSTGVLFECD-VETTDGGLVKDITVLKKAERRRLKLVWRNIIAFGYLHLAALYGAYLMITSAKWQTSLLAYVLYVVSGLGITAGAHRLWAHRSYKAKWPLRLILVIFNTIAFQDAAYHWARDHRVHHKYSETDADPHNATRGFFFSHVGWLLCKKHPDVKAKGKGVDLSDLRADPILMFQKKYYMILMPIACFIIPTAVPMYFWGESFMNAWFVATMFRWCFILNVTWLVNSAAHKFGGRPYDKFINPSENISVAILAFGEGWHNYHHVFPWDYKTAEFGKYSLNFTTGFIDFFAKIGWAYDLKTVSSDIIQKRVKRTGDGTHATWGWGDVDQPKEEIEDAVITHKKS-
>UPI0006269E40	466	0.716	9.956E-144	0	354	356	0	353	355
MTPNITSASTGVLFEDETVdETTISPPTEIIKEEKP--KYVRQIVWRNVIIFAYLHIAAVYGFTLIFTSAKLATTIFAIFLYQLSGLGITAGAHRLWAHKSYKAKWQLRLLLTIFNTLAFQDAVLDWARDHRVHHKFSETDADPHNAKRGFFFAHVGWLLCKKHPDVKSKGKGIDLSDLENDPILAFQKKYYLYLMPVICFILPTVIPVVCWGETWTNSYFIPAVLRYIFTLNSTWLVNSAAHLIGSKPYDKYINPSENGGVAFVALGEGWHNYHHVFPWDYKTAELGNYRCNTTTAFIDFFAKIGWAYDLKSVSTDMVRKRVERTGDGSHEVWGWGDKDQPQDERESAIITHKKS-
>UPI000614B540	466	0.667	9.956E-144	0	350	356	0	344	369
MAPNITSSPTGVLFEGETLED--TPVV-----AEPvKQKYVRRIVWRNVIIFSYLHLAAVYGLYLVFTSAKFATTLFALVLYFVCGFGITAGAHRLWAHKSYKAKWPLQLFLMICNTMAFQDAAIDWARDHRLHHKYSETNADPHNAKRGFFFAHVGWLLCRKHPDISEKGKGIDLSDLRNNRILAFQKKYYKYLMPLLCFIVPTIVPVVGWSETWPNAYFVAAILRYVLGLNMAWFVNSAAHLYGFKPYDKFINPVENRGVAIVTFGEGWHNYHHVFPWDYKTAELGNYRYSPTTAFIDLCAKLGLAYDLKTVPDDVVRKRVERTGDGSHEVWGWGDKDQSQDDKDQTVII-----
>UPI000A1D25CB	466	0.653	9.956E-144	1	354	356	27	380	382
-PPNkLQQDSTGVLFECD-VETTDGGLEKDITTLKKAEKRRLKLVWRNIIAFGYLHLAALYGAYLMVASAKWQTIAFAYILYVMSGLGITAGAHRLWAHRSYKAKWPLRLLLVIFNTIAFQDAAYHWARDHRVHHKYSETDADPHNATRGFFFSHIGWLLCKKHPEVKAKGKGVDLSDLRADPILMFQKKYYMLLMPIACFIAPTIVPMYFWGESFVNAWFVATMFRWCFILNVTWLVNSAAHKFGGRPYDKFINPSENISVAILAFGEGWHNYHHVFPWDYKTAELGQYSLNFTTAFIDFFAKIGWAYDLKTVSSDIIQKRVKRTGDGTHATWGWGDADQPKEEIEDALITHKKS-
>A0A833W4C9	466	0.640	1.868E-143	0	352	356	0	348	350
MAPNITNSPTGVLFEGETLE-------EIPGLSEPKKKIKKQIVWQNVIIFLYLHLGAVYGLYLVLTSAKIVTTLFALFLYLVSGLGVTAGAHRLWSHRSYKAKWPLQVLLTIFNTIAFQDAAIDWARDHRLHHKYSETDADPHNAKNGFFFAHVGWLLCRKHPDIAKKGKGLDLSDLRNNPILMFQKKYYMYLMPLFCFILPTVIPVYYWNETWVNAYFVPTILRYVFTLNMTWLVNSAAHLFGNKPYDRYINPAENKMVALTAFGEGWHNYHHVFPWDYKTAELGNYRFNITTAFIDLCAKLGLAYDLKIVPKDVVHKRVQRTGDGSHNsvnLWGWGDKDQTKQDLDVTMVLKK---
>UPI001D064B63	466	0.709	1.868E-143	0	354	356	25	380	382
MAPNITSAPTGVLHEEDeeIIDTIGNDS--KKLSSQVPEKRELKLVWRNILLFVYLHAAAVWGMYLMLTSAKLATVAFAIILYQMGGLGITAGAHRLWAHRAYKANWALRVLLTIFNTIAFQNHVIEWARDHRVHHKYSETDADPHNATRGFFFAHVGWLLCRKHPEVKNKGKGIDVSDLEADPILRFQRKYYLILMPIFCFLLPTTIPVYCWGESWGNAWFVCALFRYAFTLNATWLVNSAAHLWGNKPYDRFINPAENLGVAIAAMGEGWHNYHHTFPWDYKTAELGNYRANFTTAFIDFMSKIGWAYELKTVSHEMIQKRVERTGDGTHELWGWGDKDQSEQERNEATILRRaKS-
>A0A026W4N9	465	0.676	3.504E-143	0	355	356	0	348	351
MAPNITSTPTGVLFE---GESLSEPTEELKEEPK----YVRSIVWKNVVIFSYLHLGAIYGIYLAFTSAKLATTIFAIFLYQFSGFGITAGAHRLWAHRSYKAKWPLQILLMIMNTIAFQDAAIDWARDHRVHHKYSETDADPHNATRGFFFSHIGWLLCRKHPQVREKGKRIDLSDLESDPILAFQKKYYIILMPLLCFILPTIIPVVCWNETWTNAYFIPTVLRYIFTLNMTWLVNSAAHLFGNKPYDKYINPSENKGVALFALGEGWHNYHHVFPWDYKSSEFGNYRLNMTTAFIDFFARIGWAYDLKSVSEDIVMKRVERTGDGSHEVWGWGDKDQTQEERNQAIVTHHHTK
>A0A0L7RGJ0	464	0.663	6.575E-143	0	350	356	0	343	351
MAPNITSTPTGGLYEEESVDQ------ATMFDP-PKQQYQRHIVWRNVIIFSYLHLGAVYGLFLIFSSAKLLTTLFAFSLYVAGGLGITAGAHRLWAHKSYKAKWPLQLLLMIFNTIAFQDSAIDWARDHRLHHKYSETNADPHNAKRGFFFAHVGWLLCRKHPDIKEKGKGIDLGDLWSNPILAFQKRYYTYLMPVFCFVLPTVIPVYGWNESWKNAYFVSTVLRYVVTLNATWLVNSAAHLFGNKPYDRFINPAENKGVAITAFGEGWHNYHHVFPWDYKTAELGNYSYNLTTAFIDFFAKLGLAYDLKIVPTDLVKKRVERTGDGSHELWGWGDKDQTQEDRDQTLVM-----
>A0A834MK58	464	0.627	9.006E-143	0	353	356	0	348	351
MAPNVVAMPTGVLHEND--EEICSSVI--PKEISKPEERKLELVWRNIIIFVFLHLVALYAVVLIFTSAKLYTTIYAIILYQMGGFGITAGAHRLWSHRSYKAKWPLRLILTFCNTLAFENSVIEWSRDHRVHHKYSETDADPHNAKRGFFFSHMGWLLCKKHPEVKNKGKLLDMSDLYADPIIRFQHKYYMILMPLICFVLPIPLPMILWNETFMNS-YCLNVFRYIITLHATWLVNSAAHMWGDRPYDKYINPSENKMVSIFALGEGWHNYHHTFPWDYKTAELGQYSTNFSTFVIDMFAKIGWAYDLKTVSMDMVKKRVQRTGDGTHSVWGWGDKDQPKEDYEDATIINGK--
>UPI000E6E508B	464	0.650	9.006E-143	0	353	356	0	359	361
MPPNSSepivvglSRPTGVLNETD-AELPDGGITADVQKLKKADKLPRKLVWRNILAFAYLHVAALYGAWLMLTSAKWTTCAFALFLYTLSGLGITAGAHRLWAHRSYKAKLPLRILLVAMNTLAFQDCAMHWARDHRVHHKYSETDADPHNATRGFFFSHIGWLLCRKHPDVIEKGKKLDISDLKADPVLRFQKKYYMTLMPLTCFIIPTLIPVYWWGETWANAWFVSTLFRYTFILNVTWLVNSAAHKWGDKPYDKEISPSENPSVAMFALGEGWHNYHHTFPWDYKTAELGNYRMNMTTAFIDFFAKIGWAYDLKTVSDEIIKKRVERTGDGSHNLWGWGDKEQPKEEIENAIRINKK--
>J3JUK9	463	0.632	1.690E-142	0	353	356	0	348	351
MAPNIQSAPTGVLQEGD---EEIISVVKPSRDDKP-TPRKIQLVWRNIIIFAYLHAIAVYGFYLMLTSARIYTSIYAIILYQMGGFGVTAGAHRLWSHRAYKAKWPFRLFLAFCNTLAFENSVIEWSRDHRVHHKFSETDADPHNAKRGFFFAHMGWLLVRKHPDVIEQGKKLEISDLYADPIIRFQHKYYMLLMPIICFVLPVPIPVLLWNETWLNS-FCLNIFRYVFTLHATWLVNSAAHLWGHRPYDQFINPSENIAVSILALGEGWHNYHHTFPWDYKTSELGKYSVNFSTCLIDMMAKIGLAYDLKSVSEDMIKKRVLRTGDGTHEVWGWGDKDQPREDQKEAVITHRK--
>A0A1S3D6B4	463	0.682	1.690E-142	0	354	356	14	378	380
MAPNTSSAPTGVLFEGDSTHTDTMGPIHQQASEdlaeacakeTPEKEYRIVPVWRNIVLFAYLHLAALYGAYLIFTSAKLQTTIFAILMYQAGATGITAGAHRLWAHRAYKAKTPLKLILLLFNTLAFQNHVYEWARDHRVHHKYSETNADPHNAKRGFFFSHVGWLMCRKHPDVIAKGQGIDLSDLKADKLVMFQKKHYMKLMPVICFVLPTVIPMVAWSESFLNAWFVATMFRYTLTLNVTWLVNSAAHMWGQRPYDKFISPAENLGVAIFAMGEGWHNYHHVFPWDYKTSELGTYGTNFTTAFIDFFARIGWAYDLKTVSSDMVRTRAQRTGDGSHGdVWGWGDKDMSAEDKQDATVVHPKS-
>UPI0007E5FFD8	463	0.654	1.690E-142	5	354	356	33	381	383
-----QQDSTGVLFECD-VETTDGGLVKDILPMKKADKRKMKLVWRNIIAFGYLHLAALYGAYLMITSAKWETIGLAYILYAVSGLGITAGAHRLWAHRSYKAKWPLRLILATFNTIAFQDAAYHWARDHRVHHKYSETDADPHNATRGFFFSHIGWLLCKKHPEVKAKGKGVDLSDLRKDSILMFQKKYYMILMPLLCFILPTMIPMYFWNETFVNAWFVATMFRWCFILNVTWLVNSAAHKFGGRPYDKEISPSQNISVAVLAFGEGWHNYHHVFPWDYKTAEFGKYSLNFTTAFIDFFAKIGWAYDLKTVSPEIIKKRVKRTGDGTHATWGWGDTDQPKEEIDDALIIHKKS-
>UPI0005CF49F5	462	0.674	2.314E-142	0	351	356	0	350	356
MAPNITSAPTGVLFEEETLEN--LPRHQLVNEETKEKiEYKLQIVWKNVFIFLFLHIGALYGIYLIFTSAKIATTIFAFLLYQASGIGITAGAHRLWSHRSYKATWQLRLLLIILNTLAFQDAAVDWARDHRMHHKYSETDADPHNATRGFFFSHVGWLLCRKHPQIKEKGKGIDLSDLKSDPILKFQKRYYIYLMPLVCFFIPMVIPVYFWSETWANAYFIPTILRYTFTLNMTWLVNSAAHLFGRKPYDQYINPSENKGVAIMALGEGWHNYHHVFPWDYKTSELGNYAFNFTTAFIDFFSRIGWAYDLKTASIDMVKKRVERTGDGTHEVWGWGDKDQTQEEREAAIIIN----
>A0A1Y1KQT2	462	0.678	3.170E-142	0	354	356	0	348	350
MAPNI-SAPTGVLMETDE-EVPMVPHI---PEVKKSQEHKLHLVWRNIILFAYLHIASVYGVYLMFTSARIYTSLWGFLLYQLGGLGITAGAHRLWAHRSYKAKWPLRLLLTFLNTLAFQDAVVDWARDHRVHHKYSETDADPHNATRGFFFAHIGWLLCRKHPDVRAKGKGIDLSDLYNDPILKYQKKLYLLLMPIICFIIPTAIPMYLWDETFTNS-FCINLFRYTFTLNATWLVNSAAHMFGHKPYDRYISPSENVSVAVLAMGEGWHNYHHTFPWDYKTSELGKYSTNFTTAFIDFMARIGWAYELKTVPEDLIKKRVLRTGDGTHELWGWGDSDQPKDEIDEALITHRKS-
>A0A0M4EPW0	462	0.647	3.170E-142	9	354	356	9	353	355
---------TGVLFECD-AETIDGGLVKDIVSLKKADKRKLKLVWRNIILFGYLHLAALYGAWLIFTSAKWQTIVLAFALYVVSGLGITAGAHRLWAHRSYKAKWPLRLILVIFNTVAFQDAAYHWARDHRVHHKYSETDADPHNATRGFFFSHIGWLLCKKHPEVKAKGKGVDISDMRADPILMFQKKHYMILMPLCCFILPTLAPMYFWNETLINAWFVATMFRWCFILNVTWLVNSAAHKFGGRPYDRFINPSENISVAMLAFGEGWHNYHHVFPWDYKTAEFGKYSLNLTTAFIDFFAKIGWAYDLKSVSPDIIKKRVKRTGDGTHATWGWGDKDQPKEEIDDAVITHKKS-
>UPI00143D363C	462	0.669	3.170E-142	0	353	356	20	368	372
MPPDVTNAPTGVLFEGETVDPTVV-----KDSPKKEVKYTRQLVWRNLIIFAYLHLGALYGLYLVFTSAKLATTLFAIFLYQCSGIGITAGAHRLWAHKSYKATWQLRVLLTILNTMAFQDAAIDWARDHRVHHKYSETDADPHNAKRGFFFAHVGWLLCRKHPDVRIKGKGIDMSDLQNDPILAFQKKYYFFLMPLLCFLLPTVIPVMGWNETWTNAYFIAAVLRYTFTLNMTWLVNSAAHLFGNHPYDQFINPSENKSVAILALGEGWHNYHHVFPWDYKTAELGNYTFNFTTAFIDFFAKIGWAYDLKSVSTEMVQKRVERTGDGSHEVWGWGDKDQPPEEREEAIITHHP--
>UPI00148D33B0	462	0.631	3.170E-142	5	354	356	34	382	384
-----QADSTGVLFEQD-AETIDGGLVKDIQSMKKADRRKLKLVWRNIILFGYLHLAALYGAWLIFTSAKWQTILLAFVLYVVSGLGITAGAHRLWAHRSYKAKWPLRVLLVIFNTVAFQDAAFHWARDHRVHHKYSETDADPHNATRGFFFSHIGWLLCKKHPEVKAKGKGVDLSDLRADPVLMFQKKHYMILMPLACFILPTLAPMYFWNETLMNAWFVATMFRWCFILNVTWLVNSAAHKFGGRPYDKDISPSQNVSVAVLAFGEGWHNYHHVFPWDYKTAEFGKYSLNFTTAFIDFFAKIGLAYDLKTVSPDIIKKRVKRTGDGTHATWGWGDKDQPKEEIDDALITHKKS-
>UPI001F4F249A	462	0.696	3.170E-142	0	346	356	0	361	419
MAPNITSTPTGVPYGNSILE-SKQMDLNEGEEKKPAPEYKRQIVWRNVLLFAYLHFAALYGAYLMFSSAKILTSIFAILMYQVSGLGITAGAHRLWSHRSYQARWPLRVLLMVFNTLAFQNHIFEWARDHRVHHKFTDTNADPHNATRGFFFSHVGWLMVRKHPDVMLKGKQIDLSDLERDSVVQFQKKYYLILMPVLCFLIPTCIPVYCWGETWKNAWFVATMFRYTLTLNISWLVNSAAHMWGNKPYDKFINPAENLSVAVLALGEGWHNYHHVFPWDYKTAELGTYSTNFTTAFIDFMARIGWAYDLKTVPLEMVKRRAQRTGDGTHSsaaeqnhghghsheggVWGWGDRDIPAEDTEL---------
>UPI0010F721AF	462	0.671	4.342E-142	0	349	356	5	348	357
MAPNITSTPTGVLFEGETLEDAPEAV------EPPKEKYVRRIVWRNVIIFSYLHLGAVYGLYLMLTSAKLKTNLFAITLHILSALGITAGAHRLWAHKSYKAKWPLQLLLMIFNTIAFQDAAIDWARDHRLHHKYSETNADPHNAKRGFFFAHVGWLLCRKHPDISEKGKGIDLSDLRNNRILAFQKKYYKVLMPMCCFILPTVIPVVAWNETWLNAYFVPTVLRYVFSLNMTWLVNSAAHLYGNKPYDKYINPVENMGVAIGALGEGWHNYHHVFPWDYKTAELGNYRYNVTTGFIDLCAKLGLAYDLKIVPHDVVKKRVERTGDGSHEVWGWGDKDQLQEDKEQTMV------
>UPI0018CC5D10	462	0.675	4.342E-142	0	353	356	0	358	361
MPPNATtanQPPTevtGVLNECD-AETIDGGLVKDITQFKRAEKRKLKLVWRNIIAFAYLHVAAVYGLWLALTSAKWATVGFALLLYVMSGLGITAGAHRLWAHRSYKAKWPLRLILIIFNTIAFQDAAMHWARDHRVHHKYSETDADPHNATRGFFFSHIGWLLCKKHPDVKNKGKCLDTSDLEQDPILYYQKKYYMLVMPLLCFLIPTVVPVYYWGETWTNAWFVATMFRYTFILNVTWLVNSAAHKWGGKPYDKNINPAENSSVAAFAFGEGWHNYHHVFPWDYKTAELGNYRLNLTTAFIDFFAKIGWAYDLKSVSPNIIEKRVKRTGDGTHPLWGWGDKDQDQHEIDNAVILHKK--
>UPI000DBEED8D	461	0.670	5.947E-142	0	348	356	0	340	350
MAPNITRAPTEVFFEEETV-------AELQPIEKKP-KYVSRIVWRNVVIFSYLHIASLYGIYLAFTSAKWATVIFAFFLYQMTGLGITAGAHRLWAHRSYKAKWPLRLLLVILNTIAFQDAAIDWARDHRVHHKFSETDADPHNSNRGFFFAHVGWLLLRKHPDVKEKGKVIDISDLKSDPILMFQKKYYALLMPLMCFILPTVIPVVCWNETWTNAYFIPTILRYIFTLNVTWLVNSAAHFFGNKPYDKYINPSQNKSVAIMALGEGWHNYHHVFPWDYKTSEYGNYTFNITTAFIDFFAKIGWAYDLKSTSEDMVKKRVERTGDGSHDLWGWGDKDQTQEERDQVM-------
>A0A6H5GLE6	461	0.664	8.146E-142	0	352	356	0	345	348
MAPNVTSSP---------VTELPSENIQGPDSGKvgNQESYKWDLVWRNVILFAYLHAAALFGLYLMCFSASWYTVAWAIFLYKCSALGITAGAHRLWSHKAYKARLPLKIFLAICNTISFQNHVYEWSRDHRVHHKYSETDADPHNATRGFFFSHVGWLLCRKHPLVKEKGKGIDMSDLEKDSVVMFQKKYYLILMPIGCFLMPTLVPMYFWGETFSNAWFVATLFRYTFTLNMTWLVNSAAHMWGDKPYDGTINPAENLAVAIGAAGEGWHNYHHVFPWDYKAAELGNYRTNFTTMFIDAMAKIGLAYDLKTVPKEVVMKRCQRTGDGSHPVWGWGDKDISKEDVEDTTCINK---
>Q4PP77	461	0.641	8.146E-142	0	353	356	0	350	353
MGPNITSTPTGVLFE---NELEINPQTQLTSETKNKEVFVRKIVWRNVAAFIILHLAALFGLYRVITSAKILTTLFAYVLYVCGGLGITAGAHRLWSHKSYKAKLPLRLILMVFNLLAFQNSIWEWSRDHRVHHKYSETDADPHNAKRGFFFSHVGWLMSKKHPDVKEKGRGLDMKDLEADPVVAFQKKYYFYLMPLVAFVLPTAIPMYFWNETYWNAMFVSTLLRYTITLNMTWLVNSAAHFFGPRPYDKNINPSENIGVAIGAFGEGWHNYHHVFPWDYKAAELGDYGFNWTTGFIDFFAKIGWAYDLKVVEKGMIQNRVKRTGDGSHEVWGWGDKDQTVEDRNATIIHNPK--
>UPI0007383F0D	461	0.654	8.146E-142	0	349	356	0	342	357
MAPNVTSAPTGVLYQNEISESNSVA-------DKPKAKYQRRIVWFNVTVFVALHIAALYGLYRVFTSAKLVTALFAYVLYVCSGLGITAGVHRLWSHRSYKANFPLRCILMVFNTIAFQNSIYEWSRDHRVHHKYSETDADPHNAARGFFFAHVGWLLCKKHPDVKDKGKGVDTSDLMKDPIVAFQRRYYLVLMPLMAFILPTVIPVYLWDETWANAFFVPTMLRYAFTLNMTWLVNSAAHIFGGKPYDRFMNPAENVSVAVAALGEGWHNYHHVFPWDYKAAELGNYRLNFTTAFIDFFAKIGWAYDLKRVSSEIIKQRVKRTGDGSHEVWGWGDKDQPSEEREAAII------
>UPI000614AA55	460	0.652	1.528E-141	0	350	356	0	349	357
MAPNITSSPTGVLFEGETLED--TPVV-----AEPvKQKYVRRIVWRNVIIFSYLHLAAVYGLYLVFTSAKFATTLFALVLYFVCGFGITAGAHRLWAHKSYKAKWPLQLFLMICNTMAFQDAAIDWARDHRLHHKYSETNADPHNAKRGFFFAHVGWLLCRKHPDISEKGKGIDLSDLRNNRILAFQKKYYKYLMPLLCFIVPTIVPVVGWSETWPNAYFVAAILRYVLGLNMAWFVNSAAHLYGFKPYDKNINPVENRGVSIISLGEGWHNYHHVFPWDYKAAELGNYRYSPtrysvTTAFIDLCAKLGLAYDLKIVPDDVVRKRVERTGDGSHEVWGWGDKDQSQDDRDQTVII-----
>UPI0006C95DE6	460	0.647	1.528E-141	0	352	356	6	365	369
MAPNVtSSSPTGVLFENDSLaeeeaqNDKTETIVPAASSAQTEYKYKRQLVWRNIILFASLHIGALYGVWLIFTSAKISTTLFAIFLYEISALGITAGAHRLWSHRSYKAKWPLRLILVFFNTIAFQDAAIDWARDHRLHHKYSETDADPHNAKRGFFFCHIGWLLCRKHPAVKEKGKGIDLSDLYSDPILVFQKKYYLILMPIFCFVLPTVIPIYFWNETFVNALYIPTLLRYAFTLNITWLVNSVAHLFGNKPYDRFMNPAQNLSVALLALGEGWHNYHHTFPWDYKTAELGDYWYNFTTMFIDFFAKIGWAYDLKTVSRDMVKKRVQRTGDGSHELWGWGDKDQLQDERDDVLVTHK---
>A0A336MXG6	460	0.644	1.528E-141	0	353	356	48	400	403
MPPNATNEVTGVLNEDD-AETFDGGLSKDITPLKKAEKRKLKLVWRNILLFAYLHLAALYGAWLCLAEAKWPTVFFAFFLYVVSALGITAGAHRLWAHRSYKAKLPLRIILAVFNTIAFQDCAMHWARDHRVHHKYSETDADPHNATRGFFFSHVGWLLCRKHPDVIEKGKKLDISDLEADPVLHYQRKYYMILMPLACFILPTMIPMYVWGETLKNAWFICAMFRYTFVLNVTWLVNSAAHKWGDKPYDKSINPAQNPSVAIFAFGEGWHNYHHVFPWDYKTAELGGYHFNFSTAFIDFFAKIGWAYDLKSVSEEIIEKRVRRTGDGSHNLWGWGDKDQDAGEIRDATITHHK--
>A0A6B2ECE7	460	0.666	2.093E-141	0	353	356	0	355	358
MPPNATSTTTtctGVLNEND-AETVDGGLLEDRTHLKNAEKRRPKLVWRNIIAFGYLHLAALYGAYLLLTSAKLFTVAFAFTLYTVSGLGITAGAHRLWAHRSYKARLPLRILLGIFNTIAFQDCAMHWARDHRVHHKFSETDADPHNATRGFFFSHVGWLLCKKHPDVIAKGRQLDISDLKADPVLHFQKKYYMIAMPLLCFVIPTMIPVFLWGETWQNSWFVATMFRYTFTLNVTWLVNSAAHAWGGKPYDKNINPSENSGVAAFAFGEGWHNYHHVFPWDYKTAELGNYRLNVTTGFIDLFAKIGWAYDLKTVSPDIIEKRVKRTGDGTHNLWGWGDEDQDQMEIDHATIIHKK--
>A0A2S2Q438	460	0.709	2.093E-141	0	352	356	0	362	367
MAPNMTKRSVGspsVLFnEDgtepsvvDEGNQIAEG--ETIENSKyKPYRYQRQIVWRNVALFAYLHIAALYGAYLMFASAKIATSIWAILLYQMSGLGITAGAHRLWAHRSYKAKLPLRIILMIFNTIAFENHIYEWARDHRMHHKYSETNADPHNAKRGFFFSHVGWLLCRKHPEIKEKGRGIDMSDLDRDPVVKFQTTYYLLLMPVLCFLIPTCVPVFLWGETWGNSWFVATMFRYTFTLNMTWLVNSAAHMWGDKPYDKFINPAENIGVALGALGEGWHNYHHVFPWDYKAAELGNYRANLTTGFIDFFSKLGWAYDLKTVSMDMIRKRVDRTGDGSHGIWGWEDKELSPEDRQEAIIINR---
>E2C650	459	0.667	2.867E-141	0	348	356	0	340	350
MAPNITRAPTEVFFEEETV-------AELQPIEKKP-KYVSRIVWRNVVIFSYLHIASLYGIYLAFTSAKWATVIFAFFLYQMTGLGITAGAHRLWAHRSYKAKWPLRLLLVILNTIAFQDAAIDWARDHRVHHKFSETDADPHNSNRGFFFAHVGWLLLRKHPDVKEKGKVIDISDLKSDPMLVFQKKYYALLMPLMCFILPTVIPVVCWNETWTNAYFIPTILRYIFTLNVTWLVNSAAHFFGNKPYDKYINPSQNKSVAIMALGEGWHNYHHVFPWDYKTSEYGNYTFNITTAFIDFFAKIGWAYDLKSTSEDMVKKRVERTGDGSHDLWGWGDKDQTQEERDQVM-------
>UPI00062303D8	459	0.646	2.867E-141	0	355	356	0	350	353
MAPNITSTPTGVLFEGDTITE-----TQLIKEPKEKSKYVRRIIWKNVAIFSFLHLGALFGVYLSFTSVKLATVVFAILLYQCSGFGITAGAHRLWAHRSYKAKWPLQLLLMIFNSIAFQDAAIVWARDHRVHHKYSETDADPHNAXEGFFFSHVGWLLVKEHPEVTEKGKEIDLSDLESNPILAFQKKYYVVLAPFLCFVLPTVIPVVCWNETWLNAYFIPTVLRYIFTLNMTWLVNSAAHMFGNKPYDKYIYPSENKGVTIFTLGEGWHNYHHVFPWDYKAAEFGNYSFNFTTAFIDFFARIGWAYDLKSVSEDMVKKRVERMGDGSYEVWGXGDKDQTQEERDQAVVTHNHTK
>UPI00158B2C1C	459	0.667	3.927E-141	0	351	356	0	340	346
MAPNVTTALTNVLCEE-----------ELAKNQIPKPEFKRKIVWTNVVIFLGLHAGALYGVYLALTSAKILTLAYAYLLYLLSGFGITAGAHRLWSHRAYKAKLPLRIFLMLCNTLAFQNSIYEWSRDHRVHHKFSETDADPHNATRGFFFSHVGWLLCKKHPDVKQKGKGIDMSDLEADPVVAFQKKYYFILMPLLCFILPSIVPVYAWNESWLESYFVATLLRYVFTLNMTWLVNSAAHFFGGKPYDKYMNPAENTLVAVGALGEGWHNYHHVFPWDYKAAELGNYKRNFTTAFIDFFARIGWAYDLKTVSNDMVKHRVLRTGDGTHPVWGWGDKDQTIEERESAVITN----
>UPI00083C6135	459	0.651	3.927E-141	0	349	356	7	349	358
MAPNITSTPSGILSEGDNLEENGM--I-----DTPKKKYVRHIVWRNVIIFGYLHLGALFGLYLAFTSAKILTCLFAFILYVCSGIGITAGAHRLWAHRSYKAKWPMEFVLMIFNTIAFQDAAIDWARDHRLHHKYSETDADPHNAKRGFFFAHVGWLLCKKHPDIKEKGKGIDLNDLKKNPILAFQKKYYLILMPLLCFIVPTIIPVYFWNETWLNAYYIPTILRYVFTLNMTWLVNSAAHLFGNKPYDRFINPAENKAVALTAFGEGWHNYHHVFPWDYKTAELGNYKFNFTTAFIDACAKLGLAYDLKIVPRDIVQKRVDRTGDGSHDVWGWGDKDQTQKDRDITMV------
>A0A1L8DYT8	459	0.662	3.927E-141	0	354	356	0	356	358
MPPNATTTTTtctGVLNEND-AETVDGGLLEDRTHLKSAEKRRLKLVWRNIIAFGYLHLAALYGAFLLLTSAKFYTIIFAFVLYVVSGLGITAGAHRLWAHKSYKARLPLKILLVIFNTIAFQDCAMHWARDHRVHHKFSETDADPHNATRGFFFSHIGWLLCRKHPDVIARGRQLDISDLQAEPVLAFQKKYYMLLMPLLCFIIPTFVPVYLWGETWHNSWFVATMFRYTFVLNITWLVNSAAHAWGGKPYDKNINPAQNMSVAMLAFGEGWHNYHHVFPWDYKTAELGNYRLNTTTAFIDFFAKIGWAYDLKTVSSDIIQKRVERTGDGTHNLWGWGDKDQDQVELDYATITHRKN-
>A0A834XP77	458	0.646	5.379E-141	0	353	356	0	350	353
MGPNITSAPTGVLFE---NELEVNPQTQLTTEIKNKKIFIRKIVWRNVLAFVILHLAALYGLYRALTSAKLLTTLFAYCLYVCGGLGITAGAHRLWSHKSYKAKLPLRLILMVFNLLAFQNSIWEWSRDHRVHHKYSETDADPHNAKRGFFFSHVGWLMSRKHPDVIEKGKGLEMKDLEADPVVAFQKKYYFYLMPIVAFVIPTAVPMYFWNETYWNAMLVATLLRYAITLNMTWLVNSAAHFFGPRPYDKNINPSENISVAIGAFGEGWHNYHHVFPWDYKAAELGSYGLNWTTGFIDFFAKIGWAYDLKVVEKGMIQNRVKRTGDGSHEVWGWGDKDQTVEDRNATIIHNPK--
>Q9NGQ7	458	0.655	5.379E-141	0	353	356	0	352	355
MAPNIKDgaDLNGVLFEDD----ASTPDYALATAPvQKADNYPRKLVWRNIILFAYLHLAAVYGAYLFLFSAKWQTDIFAYILYVISGLGITAGAHRLWAHKSYKAKWPLRLILIIFNTVSFQDSALDWSRDHRMHHKYSETDADPHNATRGFFFSHIGWLLVRKHPELKRKGKGLDLSDLYADPILRFQKKYYLLLMPLGCFIMPTVVPVYFWGETWTNAFFVAALFRYTFILNVTWLVNSAAHKWGHKPYDSSIKPSENLSVSLFALGEGFHNYHHTFPWDYKTAELGNNRLNFTTNFINFFAKIGWAYDLKTVSDEIIQNRVKRTGDGSHHLWGWGDKDQPKEEVNAAIRINPK--
>UPI000B93882C	458	0.700	5.379E-141	0	352	356	0	363	367
MAPNMTKRPVGapsVLFnEDDsepSVVDEGNQIAEgetVENNKYKPYRYQRQIVWRNVALFVYLHIAALYGAYLMFASAKIATSIWAILLYQMSGLGITAGAHRLWAHRSYKGKLPLRIILMIFNTIAFENHIYEWARDHRMHHKYSETNADPHNAKRGFFFSHVGWLLCRKHPEIKEKGRGIDMSDLDRDPVVVFQMTYYLLLMPVLCFLVPTCVPVFMWGETWSNSWFVAAMFRYTFTLNMTWLVNSAAHMWGDRPYDKFINPSENIGVALGALGEGWHNYHHVFPWDYKAAELGNYRANLTTGFIDFFSKVGWAYDLKTVSMDMIRKRVDRTGDGTHShIWGWEDKELSPEDREEAVIINR---
>U5EN19	458	0.666	7.368E-141	0	353	356	0	352	355
MAPNATSEVTGVLNEND-AETIDGGLVKDITVHKKAEKRKLHIVWRNVIAFGYLHLAAVYGAWLLLTSARLYTVAFATFLYVISGLGITAGAHRLWAHRSYKAKLPLRIILAIFNTIAFQDCAMHWARDHRVHHKYSETDADPHNATRGFFFSHVGWLLCKKHPDVIAKGKQLDISDMLQDPVLAFQKKHYFILMPILCFILPTTIPVYCWGETWTNAWFVATLFRWTFILNVTWLVNSAAHKWGDKPYDKSINPSENPSVAAFAFGEGWHNYHHVFPWDYKTAELGNYRLNMTTAFIDFFAKVGWAYDLKSVSNEIIKKRVVRTGDGTHHTWGWGDKDQDKIEIDHATITHRK--
>UPI001ED959DA	458	0.679	7.368E-141	0	353	356	15	365	368
MSPNITSAPTGVLFEGETVedTTIVAPEIQ---KEKP--QYVRQIVWRNVIIFVYLHLTALHGFYRIFTSAKLTTTIFAFFLYQLSGLGITAGAHRLWAHKSYKAKWQLRLLLTTFNTLAFQDAVLDWARDHRVHHKYSETDADPHNAKRGFFFAHVGWLLCRKHPDVKQKGKGIDLSDLESDPILAFQRKYYMFIMPLICFILPTVIPVFCWDETWSNAYLIPAVLRYVVTLNATWLVNSAAHLFGSKPYDKFINPSENGGVAFVALGEGWHNYHHVFPWDYKTAELGNYRCNLTTAFIDFFAKIGWAYDLKSVSTDMVRKRVERTGDGSHEVWGWGDKDQPQEEREGAIITHQK--
>A0A6I8T7Q6	458	0.651	7.368E-141	0	353	356	14	366	369
MAPNASVEVTGVLNENdaDTVDGGLSKDIAPLKRA---EKRKIKVVWRNVIAFGYLHLAAVYGLWLLLTSARLYTVGFAFLLYVVSGLGITAGAHRLWAHRSYKAKLPLRIILCVFNTIAFQDCALHWARDHRVHHKYSETDADPHNATRGFFFSHIGWLLCRKHPEVVAKGRQLDISDLMSDPVLRFQRKYYMILMPLLCFILPTMAPVYFWNETWTNAWFVATLFRWTFILNATWLVNSAAHKWGHRPYDRTINPSENKTVATFAFGEGWHNYHHVFPWDYKTAELGNYRLNFTTAFIDFFAKIGWAYDLKTVSNEIIERRVKRTGDGSHATWGWGDKDQDKIEIEHANILNRK--
>T1PL97	458	0.675	7.368E-141	9	353	356	26	369	372
---------TGVLFEAD-ADTADGALAADITQFKKAEKRKLKLVWRNIILFGYLHLAALYGGYLFFAKAKWATVFFSIFLYSIGVLGITAGAHRLYAHRSYKAKWPLRLILMIFNTIAFQDAAYHWARDHRVHHKYSETDADPHNATRGFFFSHIGWLLCKKHPEVKAKGKGVDLSDLKADPIIMFQKKYYLILMPILCFILPTMIPMYGWNESFMNSWFVATMFRWCFILNITWLVNSAAHKFGGKPYDKYINPAENKSVAILAFGEGWHNYHHVFPWDYKTAEFGNYSMNMTTGFIDFFAKIGWAYDLKTVSADIIKKRVKRTGDGSHATWGWGDKDQPKDEIDNAIIINKK--
>A0A1W4UAN6	458	0.653	7.368E-141	2	353	356	29	379	382
--PKLQQDSTGVLFECD-VETTDGGLAKDITVLKKAERRRLKLVWRNIIAFGYLHLAALYGVYLMVTSAKWATIGFALFLYLVSGLGITAGAHRLWAHRSYKAKWPLRVILVIFNTIAFQDAAYHWARDHRVHHKYSETDADPHNATRGFFFSHVGWLLCKKHPDVKAKGKGVDLSDLRADKVLMFQKKYYMLLMPIACFIIPTLTPMYFWGESFMNAWFVATMFRWCFILNVTWLVNSAAHKFGGRPYDKLINPSENRAVALLAFGEGWHNYHHVFPWDYKTAELGDYSLNYTTAFIDFFAKIGWAYDLKTVSSDIIKKRVKRTGDGTHATWGWGDVDQPKEEIEDALITYKK--
>Q75PL6	458	0.645	1.009E-140	0	353	356	0	349	352
MAPNVKDA-NGVLFEND----ADTPDLGlSSTPVQQADNYPKKLVWRNIILFTYLHIAALYGGYLFLFHAKWQTDLFAYILYVMSGLGITAGAHRLWAHKSYKAKWPLRVILIIFNSLAFQDSALDWARDHRMHHKYSETDADPHNATRGFFFSHIGWLLVRKHPELKRKGKGLDLSDLYADPILRFQKKYYLILMPIACFILPTVIPVYFWNESWINAFFVATLFRYTFILNVTWLVNSAAHKWGGKPYDKNIKPSENISVSVFALGEGFHNYHHTFPWDYKTAELGNNRLNFTTNFINFFAKIGWAYDLKTVSDEIIKNRVNRTGDGSHYLWGWGDKDLDKEEIKQAIRINPK--
>A0A5E4R0N6	458	0.639	1.009E-140	0	353	356	0	349	352
MAPKSSDA-NGVLFESD----AATADMALHTTPiQKADNYPRRYVWRNIIAFTYLHIAALYGGYLFLFSAKWQTDVFAYVLYVMSGLGITAGAHRLWAHKSYKATWPLRLILVIFNTLAFQDSAIDWARDHRMHHKYSETDADPHNATRGFFFSHIGWLLVRKHPELKRKGKGLDLSDLYADPILRFQKKYYMLLMPLACFVVPTVVPVYCWGESWVNAYFVAAMFRYAFILNVTWLVNSAAHKWGDKPYDKSIQPSENISVSIFALGEGFHNYHHTFPWDYKTAELGNNRLNFTTNFINFFAKIGWAYDLKTVSDEIIQSRVKRTGDGSHHLWGWGDKDHAKEEMNAAIIINPK--
>A0A182NRU1	458	0.663	1.009E-140	0	353	356	0	352	355
MAPNATVEATGVLNEVD-AETIDGGLAKDVAPLKRAEKRKIKLVWRNVIAFGYLHLAAVYGAFLMLTSARLYTIAFAFILYVVSGLGITAGAHRLWAHRSYKAKLPLRIILALFNTIAFQDCALHWARDHRVHHKYSETDADPHNATRGFFFSHIGWLLCRKHPEVIAKGKQLDISDLESDPVLRFQRKHYMILMPLACFVLPTVAPVYFWNETWTNAWFVATLFRWTFILNVTWLVNSAAHKWGDKPYDKTISPSENRTVASFAFGEGWHNYHHVFPWDYKTAELGNYRMNMTTAFIDFFAKIGWAYDLKTVSQEIVEKRVKRTGDGSHTTWGWGDKDQDQYEVKHATIINQK--
>UPI0006264C3D	458	0.675	1.009E-140	0	349	356	26	373	381
MAPNITSTPTGVLFED---ETIELERTGQETEiLKEKRSYTRSIVWKNVLIFSYLHLGALYGLYLVFTSAKLATTFFAFLLYQCTGLGITAGAHRLWAHRSYKAKWQLRLILMIFNTIAFQDAAIDWARDHRVHHKYSETNADPHNAKRGFFFAHVGWLLCRKHPDVKEKGKGIDLSDLKSDPILMFQKKYYVLLMPLFCFILPTVIPVFCWNETWSNAYFVAAILRYVFTLNMTWLVNSAAHLFGGKPYDRFINPAQNKGVAAMALGEGWHNYHHVFPWDYKTAELGNYKYNTTTAFIDFFAKIGWAYEMKSVNVDTIKRRVERTGDGTHELWGWGDKDQPSEEREKAVI------
>UPI000252BA78	457	0.628	1.382E-140	0	352	356	0	344	347
MAPNVTSTPSGIFDGDNR---SDQAIIET-----PKKKYKKHIIWRNVIIFSYLHLAAVYGLYLVFTSAQFKTTLFALFLYICTGLGITAGAHRLWAHKSYKAKWPLELVLVIWNTMAFQDAAIHWARDHRVHHKYSETDADPHNATRGFFFAHIGWLLCKKHPDIKEKGKRIDISDLEKNRILAFQRKYYLILMPLFCFVLPTIIPVYGWNETWSNSYFVATVLRYVFVLNMTWLVNSAAHIFGNKPYDKFINPSENKAVAIGALGEGWHNYHHVFPWDYKTAELGNYRFNVTTAFIDMCAKLRLAYDLKSVPSDLVKKRVERTGDGSHNLWGWGDKDQTQKDREVTMVYHK---
>A0A7D5UMH7	457	0.618	1.382E-140	0	352	356	0	348	353
MPPQEQSTASWVLYEtDAATEDKAV----STPVPPSAEKRKWHIVWRNVILFIFLHLGGLYGSYLFLAKAKWATSIFAVALYIASGLGITAGAHRLFAHKSYKARLPLRVLLTIFNTIAFQDSVIDWARDHRMHHKYSETDADPHNATRGFFFSHIGWLLVRKHPEIKAKGHTIDMSDLKADPVLRFQKKYYLLLMPLACFVLPTYIP-TLWGESLWNAFFVCALFRYTYVLNVTWLVNSAAHLWGEKPYDKNINPVETRPVSLVVLGEGFHNYHHTFPWDYKTAELGNYSLNLSKLFIDIMAKIGWAYDLKTVSRDVIEKRVKRTGDGSHPVWGWDDKDVPIEEKNEAKVINP---
>UPI00096B087C	457	0.653	1.893E-140	0	353	356	0	348	351
MAPNVTSIPTGVLHEqDDEISMREIP-----PEVSKPDNRKLELVWRNIILFAYFHLAALYGLYLVFVSAQWKTTVLALILYQCGGIGVTAGAHRLWAHRSYKAKWPLKLILTVFNTLAFENSVIEWSRDHRVHHKFSETDADPHNAKRGFFFSHIGWLLCRKHPQVKEKGKGLDMSDLYADPIIAFQDKYYLILMPLGCFILPTLAPMYLWNETFLNS-FCLNMLRYVITLNATWLVNSAAHLFGSKPYDRFINPAENLFVSIFALGEGWHNYHHTFPWDYKTSELGKYSVNFSTAFIDFFALIGWAYDLKTVSIDMIKKRVERTGDGSHEIWGWGDKDQPKEDFKDATILYKK--
>I7B370	457	0.671	1.893E-140	0	353	356	0	350	353
MAPNISEDVNGVLFEsDAATPDLALARPPvQKADNKP-----KQLVWRNIILFAYLHLAALYGGYLFLFSAKWQTDIFAYILYVISGLGITAGAHRLWAHKSYKAKWPLKVILIIFNTVAFQDAAMDWARDHRMHHKYSETDADPHNATRGFFFSHIGWLLVRKHPDLKEKGKGLDMSDLLADPLLRFQKKYYLVLMPLACFVMPTMIPVYLWGETWTNAFFVAAMFRYAFILNVTWLVNSAAHKWGDKPYDKSIKPSENMSVAMFALGEGFHNYHHTFPWDYKTAELGNNKLNFATAFINFFAKIGWAYDMKTVSDDIVKNRVKRTGDGSHHLWGWGDKNQPKEEIEAAIRINPK--
>UPI001443440F	456	0.660	2.593E-140	0	349	356	0	339	348
MAPNITNGPTGVLFE---GEQNEVGD-QSK------TKYKRQIVWRNVIIFSFLHLGALYGVYLSLTAAKWMTLFFAFSLYLGSGLGITAGAHRLWAHRAYKAKWPMELFLVIMNTIAFQDAAVDWARDHRLHHKYSETNADPHNATRGFFFAHVGWLLVRKHPDIKTKGKGIDMDDLRNNPILAFQKKYYVYLMPLMCFVVPTVIPVVLWEETWMNAYFIPTILRYVFTLNATWLVNSAAHLIGNKPYDRFINPSENKAVALTAFGEGWHNYHHVFPWDYKTAELGDYKFNLTTAFIDLCAKLGLAYDLKLVPRDMVQKRVERTGDGSHELWGWGDKDQTQADRDQTIV------
>A0A8D8UE22	456	0.713	2.593E-140	0	341	356	0	351	352
MAPNTSSAPTGVLFEGDSTHTDTMSHIhQSASEDlaeacakeSPEKEYRIVPVWRNVILFAYLHLAAVYGAYLIFSSAKLPTTIFAILLYQAGATGITAGAHRLWAHRAYKAKAPLKLILLLFNTLAFQNHVYEWARDHRVHHKFSETNADPHNAKRGFFFSHMGWLMCRKHPDVIAKGRCIDLSDLKEDKLVMFQKRHYMKLMPVICFVLPTVVPMFCWGESFLNAWFVATMFRYTLTLNVTWLVNSAAHMWGQRPYDKFINPSENLSVAILALGEGWHNYHHVFPWDYKTSELGTYSTNFTTAFIDFFARIGWAYDCKTVSPAMVATRAQRTGDGSHKdVWGWGDKDMSQ--------------
>UPI0012D3DFB3	456	0.660	2.593E-140	0	353	356	0	354	356
MPPNATSVVecTGVLDECD-AETVDGGLDKNIVELKHANPRKLKLVWRNIMIFGYVHLAAVYGAYLMLTSARVYTAVFALVLYLTSGLGITGGAHRLWAHRSYKAKLPLRILLTIFNTMAFQDCAIHWARDHRVHHKYSETDADPHNATRGFFFAHVGWLLCKKHPEVKAKGKGLDISDLEADPVLHFQKKYYLILMPIACFILPTLIPWYFWGETLKNAWFVAAMFRWTFVLNVTWLVNSAAHIYGDHPYDKYINPTENKSVALFAFGEGWHNYHHVFPWDYKTAELGNYRSNFTTMFIDAMSKIGWAYDLKTVDPQTVKKRVERTGDGTHHTWGWGDKDQSPKEREEAVIINKK--
>A0A5Q0V425	456	0.647	2.593E-140	0	353	356	19	368	371
MAPNASD-VNGVLFEDD----AATPDMALSNTPvQKADNYPKKLVWRNIIAFAYLHIAAVYGGYLFLFAAKWQTDIFAYILYVMSGLGITAGAHRLWAHKSYKAKWPLRLILVFFNTLAFQDSAIDWARDHRMHHKYSETDADPHNATRGFFFSHIGWLLVRKHPELKQKGKGLDLSDLYADPILRFQKKYYLILMPIACFILPTVIPLYYWGENWVTAFFVAALFRYAFILNVTWLVNSAAHKWGDKPYDKNIKPSENISVSIFALGEGFHNYHHTFPWDYKTAELGNNRLNFTTNFINFFAKIGWAYDMKTVSDEIVQSRVKRTGDGSHHLWGWGDKDHCKEEVAAAIRINPK--
>UPI0018CE8CCC	456	0.643	2.593E-140	1	353	356	25	376	379
-PKNLHESSTGVLFEYD-AETIDGGLVKDIEKLKKAEKRKLKLVWRNIIAFGYLHLAALYGAWLLITSAKWQTIGFAFFLYVVSGLGITAGAHRLWAHRSYKAKWPLRLMLMIFNTIAFQDAAYHWARDHRVHHKFSETDADPHNATRGFFFSHIGWLLCKKHPEVKAKGKGMDLSDLRADPILMFQKKYYMLIMPLACFIIPTTIPMYYWNESFLNSWFVATMFRWCFILNVTWLVNSAAHKFGGKPYDRHINPAENRSVAAFAFGEGWHNYHHVFPWDYKTAEFGDYSLNLTTAFIDFFAKIGWAYDLKSVSPDIIEKRVRRTGDGSHATWGWGDQDQLKEEIDNALITHQK--
>A0A7J7BB76	456	0.680	3.552E-140	0	353	356	0	349	352
MAPNI-SAPTGVLHETDEEITTTVQHISQ--ETKKPDEYKLRLVWRNIFLFAYLHALALYGFYLMFTSAKILTSLWGFVLYQLGGLGITAGAHRLWAHRSYKAKWPLRLLLTLFNTLAFQDAVVDWARDHRVHHKYSETNADPHNATRGFFFAHVGWLLCRKHPEVREKGKGIDLSDLYQDPILRYQKKFYLLVMPIVCFIIPTTVPMYLWNETFMNA-FCINLFRYTFTLNATWLVNSAAHIFGDKPYDRFINPSENISVAVLAMGEGWHNYHHTFPWDYKTSELGKYSTNFTTAFIDFMARIGWAYELKTVPQELIKKRVLRTGDGTHELWGWGDKDQSNEEQQDALITHKK--
>A0A8J6L7V1	456	0.676	4.865E-140	0	354	356	0	348	351
MAPNI-SFPTGVLHETD----DEISALNTPAEVTTPDDRKLKLVWRNIILFAYLHLAALYGLWLMFTSAKLATSAYAILLYQLGGIGITAGAHRLWAHRSYKAKWPLRLILTFCNTLAFEDSVIDWARDHRVHHKFSETDADPHNAKRGFFFSHVGWLLCRKHPQVKEKGKQIDLSDLWADPILRFQKKYYNILMPLISFVMPTVVPMYFWNETFGNA-FCVNLFRYALTLNATWLVNSAAHMWGDKPYDRFINPAENLVVAVLALGEGWHNYHHTFPWDYKTSELGKYSVNFSAAFIDLFAKIGWAYELKTVSEEMIKKRVLRTGDGSHEIWGWGDKDQSSEDYQDAIITHRKS-
>UPI0014784636	455	0.678	6.663E-140	0	349	356	5	348	357
MAPNITSTPTGVLFEGETLEDA--PGV-----VEPTKqKYVRRIVWRNVIIFGYLHLGAVYGLYLMLTSAKLSTTLFAITLHILGALGITAGAHRLWAHKSYKAKWPLQLLLMIFNTIAFQDAAIDWARDHRLHHKYSETNADPHNAKRGFFFAHVGWLLCRKHPDISEKGKGIDLSDLRNNRILAFQKKYYKVLMPICCFILPTVIPVVAWDETWLNAYFVPTILRYVFSLNMTWLVNSAAHLYGNKPYDKYINPVENMGVAIGALGEGWHNYHHVFPWDYKTAELGNYRYNVTTAFIDLCAKLGLAYDLKIVPYDVVKKRVERTGDGSHEVWGWGDKDQLQEDKEQTMV------
>A0A1E1VYJ4	455	0.676	9.127E-140	0	353	356	0	349	352
MAPNATD-VNGVLFESDAVTpDMALPNTPVAQADNTPKQY----VWRNIILFAYLHLAAVYGGYLFLFSAKWQTDLFAYILYVMSGLGITAGAHRLWAHKSYKAKWPLRLILVIFNTIAFQDSAIDWARDHRMHHKYSETDADPHNATRGFFFSHIGWLLVRKHPELKKKGQGLDLSDLYADPILRFQKKYYIYLMPLACFVMPTVVPVYLWGESWTNAFFVCALFRYAFILNVTWLVNSAAHKWGDKPYDKSIKPAQNLSVSVFALGEGFHNYHHTFPWDYKTAELGNNSLNFTTNFINFFSKIGWAYDLKTVSDEIVKARVERTGDGSHHLWGWGDKDHDQKEINAAIRINPK--
>A0A0K8TSL7	455	0.684	9.127E-140	9	353	356	19	362	365
---------TGVLNECD-AETIDGGLAKDITILKRAEKRRLHLVWRNIIAFGYLHAAALYGAYLLLTSAKWPTVGFAMLLYTVSGLGITAGAHRLWSHRSYKAKWPLRLILIIFNTIAFQDAAIHWARDHRVHHKYSETDADPHNATRGFFFSHIGWLLCRKHPDVKAKGQGIDISDLESDPILMFQKKYYMLVMPIACFILPTVIPVYCWNETWTNSWFVATMFRYTFILNVTWLVNSAAHKWGGKPYDKHINPAENTSVAALAFGEGWHNYHHVFPWDYKTAELGNYRLNLTTAFIDFFAKVGWAYDLKSVSSEIIEKRVLRTGDGTHSLWGWGDKDQDLDERENALILHKK--
>A0A6V7H8A4	455	0.628	9.127E-140	0	352	356	0	366	369
MAPNITNTPTGVLFEEETLE-------ETSSLSEPKKKIKKQIVWRNVIIFTYLHLGAIYGLYLVFTSAKIVTTLFGeqmpgiisrrlsrfrlttISLYVCSGLGITAGAHRLWAHRSYKAKWPLQMLLMIFNTIAFQDAAIDWARDHRLHHKYSETDADPHNAKNGFFFAHVGWLLCRKHPDIARKGKGIDLSDLRNNSILMFQKKYYLYLMPLLCFILPTVIPVYCWNETWSNAYFVPAVLRYVFTLNMTWLVNSAAHMFGNKPYDRYINPAENKMVALTAFGEGWHNYHHVFPWDYKTAELGNYRFNLTTAFIDFFAKLGLAYDLKIVPKDVVYKRVQRTGDGNHNtanLWGWGDKDQTKQDIDVTMVLKK---
>UPI001CC4547E	454	0.628	1.250E-139	0	352	356	0	344	347
MAPNVTSTPSGIFDGDNR---SDQTIIETSK-----KKYKKHIIWRNVIIFSYLHLAAVYGLYLVFTSAQFKTTLFALFLYVCTGLGITAGAHRLWAHKSYKAKWPLELVLVIWNTMAFQDAAIHWARDHRVHHKYSETDADPHNATRGFFFAHIGWLLCKKHPDIKEKGKRIDISDLEKNRILAFQKKYYLILMPLFCFVLPTIIPVYGWNETWSNSYFVATVLRYVFVLNMTWLVNSAAHIFGNKPYDKFINPSENKAVAIGALGEGWHNYHHVFPWDYKTAELGNYRFNVTTAFIDMCAKFKLAYDLKSVPSDLVKKRVERTGDGSHNLWGWGDKDQTQKDREVTMVYHK---
>UPI001C201B64	454	0.656	1.250E-139	0	353	356	0	349	352
MAPNTTD-VNGVLFESD----AATPDLAlSRTPVQQADSYPRKLVWRNIIAFTYLHIAGLYGGYLFLFSAKWQTAVFALILYIMSGLGITAGAHRLWAHKSYKAKWPLRLILVFFNTMAFQDSAIDWARDHRMHHKYSETDADPHNATRGFFFSHIGWLLVRKHPQIKEKGKGLDLSDLYADPILRFQKKYYLLLMPLVCFVLPTVVPVWAWGESWLNAYFVAAMFRYAVILNVTWLVNSAAHKWGDKPYDRHIQPAENLSVALFALGEGFHNYHHTFPWDYKTAELGNTRINLTTAFINLFTKIGWAYDLKTVSDEIVRSRVQRTGDGSHALWGWGDEDIAKEDVTNAIRINPK--
>A0A6P7GEV9	454	0.664	1.250E-139	0	353	356	5	352	355
MAPN-TSMPTGVLHEhDDEVQAKMIPA-----EIVKPSERKLELVWRNIILFAYLHMVALYGFYLMIAQAKVFTSILAVVLYICGGLGITAGAHRLWAHRSYQAKWPLKIILTIFNTLAFENSVIEWSRDHRVHHKFSETDADPHNAKRGFFFAHVGWLLCRKHPEVKSKGKGIDMSDLEQDPILAFQDRHYLMLMPITCFVIPTIIPMYFWNETFFNA-FCVNIFRYVFTLNATWLVNSAAHMWGDKPYDKFINPSENVSVSVFALGEGWHNYHHTFPWDYKTSELGKYSTNFSSAFIDFFAKIGWAYDLRTVSIDMIKKRVQRTGDGTHEIWGWGDKDQRKEDYDDATVLYKK--
>UPI001CA845E3	454	0.674	1.250E-139	0	348	356	0	344	357
MAPNITSNPTtGVLFEGEKLDD--QPVVDL---PKEKEKYRRRIVWRNVTIFAGLHIGALYGFYLIFTSAKLLTTLFAILLYICSGIGITAGAHRLWAHRSYKATWQLRLILMIFNTIAFQDAAIDWARDHRVHHKFSETDADPHNAKRGFFFSHIGWLLLRKHPDVKKKGQGIDLSDLKSDPIVAFQKKYYFVLMPTLCFVLPSLIPMYLWNESFLNSYFIPVVFRYVFTLNMTWLVNSAAHLFGNKPYDKYINPSENKGVALMAMGEGWHNYHHVFPWDYKTSELGNYRLNLTTAFIDFFAKIGWAYDLKSVSQDMVKSRVLKSGDGTHDVWGWGDKDQTQEEKQHAV-------
>UPI000C251D2F	454	0.657	1.712E-139	0	354	356	0	349	350
MAPNTSNIPTGVLHEhDDEVSANFIP-----PEVVKPSERKLILVWRNIILFAYLHAVAVYGLYLMFTSAKLVTSIYGIILYQLGGLGVTAGAHRLWAHRSYKAKWPLKVLLTAFNTLAFENSVIEWARDHRVHHKFSETDADPHNAKRGFFFSHVGWLLCRKHPEVKSKGKGIDMSDLEEDPILKFQDKHYMILMPLVAFVIPTLAPMYFWNETFVNS-LCINIFRYVLTLNATWLVNSAAHLYGHKPYDRYINPAENLSVSILALGEGWHNYHHTFPWDYKTSELGKYSVNFSAAFIDFFAKIGWAYDLKTVSEEMIKKRVLRTGDGSHEIWGWGDKDQLKEDYDDVVITHKKN-
>UPI001CA8A774	454	0.636	1.712E-139	0	353	356	27	378	382
MPPDVTSTPTEVLLEGETLDDI---RSSMVKDAfIKQEKYKLKIVWRNVTIFFFLHLGALYGLYLCFTSAKLLTTIFAFVLYQLTGLGITAGAHRLWAHKSYKAKWQLSLLLTILNTMAFQDAAIDWARDHRVHHKYSETNADPHNATRGFFFAHVGWLLCRKHPDVRSKGKGIDMSDLYKDPILAFQKKYYTILMPLFCFVIPTLIPVFLWNETWINAYFIPTILRYVFTLNMTWLVNSAAHLFGNKPYDRFINPSENKGVAIMALGEGWHNYHHVFPYDYKTAELGNYRFNFTTAFIDFFARIGWAYDLKTISTDMIQKRVDRTGDGSHDIWGWGDKDQLPEEREQTIITHQP--
>A0A224XT02	454	0.664	2.345E-139	0	351	356	0	342	348
MAPNITTTPA---ANDCPTNTPENLPIQKVP------EYKLQIVWRNVILFAYLHLAGLYGAYLMLFKAHWLTVGWAIILYYFSALGITAGAHRLWSHRAYKARLPLKIFLAFCNTISFQNDIFEWARDHRVHHKFSETDADPHDARRGFFFSHIGWLLCRKHPNVKEKGKVIDLSDLYADPVVMFQKKYYLLLMPLACFLMPTTIPMYYWNESFLNSWFVAAMFRYAFVLNMTWLVNSAAHMWGNKPYDMTINPAENLGVALGAAGEGWHNYHHVFPWDYKAAELGNYKANFTTGFIDFMYRIGLAYDLKSVPQEVVKKRCTRTGDGTHQVWGWGDKDITTEELNDAVIVN----
>UPI000E6D6B81	453	0.659	4.399E-139	0	353	356	18	367	370
MAPNATEL-NGVLFEsDAATPDMALGTAPVMQADKEPKKY----VWRNIILFAYLHVAAVYGGYLFLFEAKWLTCIFAYLLYVVSGLGITAGAHRLWAHKSYKAKWPLRLILMIFNTIAFQDSAMDWSRDHRMHHKYSETDADPHNATRGFFFSHIGWLLVRKHPDLKKKGKGLDLSDLYEDQILQFQKKYYLILMPLGCFIMPTLVPIYFWGESLLNAFFVCALFRYAFILNVTWLVNSAAHKWGDKPYDKNIKPSENMSVALFAFGEGFHNYHHTFPWDYKTAELGNNRLNFTTTFINFFAKIGWAYDLKTVSEDIVRSRVKRTGDGSHNLWGWGDKDHDKEEINAAIRINPK--
>UPI0007671D60	452	0.637	6.026E-139	0	349	356	0	342	351
MAPNVTSTQTGILYEDDMIE-------NSIPIQPSKTKYEIRIVWRNVIYFLLFHLGALYGLYLVFTSAKLLTTIFAYWLYRVGATGVTAGAHRLWTHRAYKAKWPLQLLLMVMDTIAFQDSVIHWARDHRVHHKYSETNADPHNAKRGFFFSHIGWLLCRKHPDLIEKGNGIDISDLKSNPILAFQKKYYIILMPLLCFVMPTVVPVVCWGETWTNAYFVSGILRFVFTLNVTWLVNSAAHLYGNKPYDRSINPSENKIVSLLAVGEGWHNYHHVFPWDYKTSELGGYKLNTTTAFIDFWAKLGLAYDLKVVPKKVIQKRVENTGDGSHELWGWGDKDQTQEDKEQTVV------
>A0A482VRP0	452	0.680	6.026E-139	0	353	356	0	347	351
MAPNI-SFPTGVLHEND----DEVSPMGIPPEVNKPDDRKLQLVWRNIILFAYLHLTALYGVWLMFTSAKLATSVMAILLYQLGGLGITAGAHRLWAHRSYKAKWPLRLLLTFFNTLAFEDSVIDWARDHRVHHKFSETDADPHNAKRGFFFSHVGWLLCRKHPQVKEKGKQIDLSDLWADPILKYQKKYYNYLMPLVCFVMPTVIPMYFWGETFKNA-FCVNLFRYCLTLNATWLVNSAAHFFGDKPYDKFINPAENFAVAVLALGEGWHNYHHTFPWDYKTAELGKYNVNFSCAFIDFFAKIGWAYDLKTVSEEMIKKRVLRTGDGSHEIWGWGDKDQSVEDYRDAIITHRK--
>UPI0004CD1F94	452	0.627	8.253E-139	0	351	356	0	339	345
MAPNVTAALT-TLCEEDLAKT---------TSSKP--VYKREIVWFNVAVFSLLHIGALYGAYLMFSSAKLLTTFYAFVLYMCSGIGITAGAHRLWSHRSYKAKLPLKIILMIFNTLAFQNSIYEWSRDHRVHHKYSETDADPHNATRGFFFSHVGWLLCKKHPDVKEKGKGIDMSDLEADPVVAFQKKHYKFLMPLICFILPAFAPVYFWGESWNNSYFVAVILRYVWTLHMTWLVNSAAHFFGGKPYDKYMNPSENVMVAWGALGEGWHNYHHVFPWDYKAAELGKYWGNSTTAFIDFFASFGWAYDTKVVSTELIRQRVTRTGDGTHPLWGWGDKDQTPDERDAALITN----
>Q6A4M6	452	0.614	1.130E-138	0	352	356	0	348	353
MPPQGQSPPSWVLEESDAATDDKDVAVPVPPSA---EKRKLDIVWRNVILFLLLHTGAVYGGYLFFTKAMWATKFFAIFLYLCSGLGITAGAHRLWAHKSYKARLPLRILLTLFNTMAFQDSVLDWARDHRMHHKYSETDADPHNATRGFFFSHVGWLLVRKHPQIKAKGHTIDMSDLCSDPVLRFQKKYYLTLMPIFCFILPTYIP-TLWGESLWNAYFVAAIFRYCYVLNVTWLVNSAAHKWGDRPYDKNINPVETKPVSLVVFGEGFHNYHHVFPWDYKTAELGGYSLNITKLFIDTMAKIGWAYDLKSVSPDIVEKRVKRTGDGSHEVWGWDDKDVPPEQKAAATIINP---
>V5I9A7	451	0.678	1.548E-138	0	353	356	0	347	349
MAPNI-SMPTGVLHEhDEEVVAKVIP-----PEVVKPSDRKLKLVWRNIILFAYLHAVAVYGLYLMFTSAKIATSIYAIILYQLGGLGVTAGAHRLWAHRSYKANVPLRIILTVFNTMAFENSVIEWSRDHRVHHKFSETDADPHNAKRGFFFSHVGWLLCRKHPDVKNKGKGIDMSDLYEDPILAFQDRYYLILMPFACFILPTMVPMYLWNETFVNA-FCINIFRYILTLNATWLVNSAAHLYGHKPYDRYINPAENLTVSLLALGEGWHNYHHTFPWDYKTSELGKYSVNFSAAFIDFFAKIGWAYDLKTVSEDMVKKRVLRTGDGTHEIWGWGDKDQPKEDYNDALITHKK--
>G8FQ62	451	0.660	1.548E-138	0	353	356	0	349	352
MAPNVTE-ENGVLFESDAVTpDLAMARAPvQQADGTP-----RVYVWRNIIAFAYLHIAADYGFYLFLVSAKWQTDIFAYLLYVASGLGITAGAHRLWAHKSYKAKWPLRVILTLFNTIAFQDSAIDWARDHRMHHKYSETDADPHNATRGFFFSHIGWLLVRKHPELKRKGKGLDLSDLYADPILRFQKKYYLILMPLACFVLPTVMPVYLWGETWTNAFFVAALFRYTFILNVTWLVNSAAHKWGDKPYDKDIKPSENMSVSLFAFGEGFHNYHHTFPWDYKTAELGNHRLNFTTKFINFFAKLGWAYDMKTVSGTIVQQRVKRTGDGSHHLWGWGDKDHAQEEINAAIRINPK--
>A0A084W6J7	451	0.633	1.548E-138	0	353	356	0	366	369
MAPNATVEATGVLNEVD-AETIDGGLAKDVTPLKRAEKRKIKLVWRNVLAFGYLHLAAVYGAWLMLTSARLYTIAIrvvfslnfpfsncvAFVLYVMSGLGITAGAHRLWAHRSYKAKLPLRIILAIFNTIAFQDCALHWARDHRVHHKYSETDADPHNATRGFFFSHIGWLLCRKHPEVIAKGKQLDITDLEADPVLRFQRKHYMLLMPLACFILPTITPVYFWNESWTNAWFVATLFRWTFILNVTWLVNSAAHKWGDKPYDKSISPSENRTVASFAFGEGWHNYHHVFPWDYKTAELGNYRMNLTTAFIDFFAKIGWAYDLKTVSQEIVEKRVKRTGDGSHPTWGWGDKDQDQYEVQHATIINQK--
>B7SB75	451	0.645	2.121E-138	0	353	356	0	349	352
MAPKEAD-VNGVLFEsDATTPDMALPTTP----VQQADNYPKKLVWRNILLFAYLHLAALYGGYLFLFSAKWQTDIFAYILYIMSGLGITAGAHRLWAHKSYKAKWPLRLILVLFNTLAFQDSAIDWARDHRMHHKYSETDADPHNATRGFFFSHIGWLLVRKHPELKKKGKGLDISDLYADPILRFQKKYYLLLMPLGCFILPTVIPVYLWNETWSNAFLVAALFRYAVILNVTWLVNSAAHKWGDKPYDKSIKPSENLSVALFALGEGFHNYHHTFPWDYKTAELGNNRLNFTTTFINFFAKIGWAYDMKTVSDEIIQNRVKRTGDGSHHLWGWGDKDHSKEEINAAIRINPK--
>A0A0C9RGK7	451	0.629	2.905E-138	0	349	356	0	342	354
MAPNITSAPTNVLYQNGI--------DESSSVNKEPQvKYQLRIVWFNVSAFIALHVGAMYGLYRVFTSAKLVTILFAYVLYVCSGLGITAGAHRLWSHRSWKANFPLRCILMIFNTIAFQNSIYEWSRDHRVHHKYSETNADPHNATRGFFFAHVGWLLCKKHPDVKNKGKGVDMSDLLRDPIVVFQRRHYLTLMPIIAFVVPTCIPVWFWGETWVNAFFIPTVLRYVFTLNMTWLVNSAAHLFGGKPYDRFMNPAENLAVAVGALGEGWHNYHHVFPWDYKAAELGNYRFNFTTAFIDFFAKIGWAHDLKRVSPEIIEQRVKRTGDGTHEVWGWGDKDQPSEEREAAII------
>A0A8D8M913	450	0.709	3.978E-138	0	337	356	0	347	975
MAPNTSSAPTGVLFEGDSTHTDTMSHIhQSASEDlaeacakeSPEKEYRIVPVWRNVILFAYLHLAAVYGAYLIFSSAKLPTTIFAILLYQAGATGITAGAHRLWAHRAYKAKAPLKLILLLFNTLAFQNHVYEWARDHRVHHKFSETNADPHNAKRGFFFSHMGWLMCRKHPDVIAKGRCIDLSDLKEDKLVMFQKRHYMKLMPVICFVLPTVVPMLCWGESFLNAWFVATMFRYTLTLNVTWLVNSAAHMWGQRPYDKFINPSENLSVAILALGEGWHNYHHVFPWDYKTSELGTYSTNFTTAFIDFFARIGWAYDCKTVSPAMVATRAQRTGDGSHKdVWGWGDK------------------
>UPI000E6D7824	450	0.612	5.449E-138	0	354	356	0	348	350
MPPQGENS--WVLYETDAAAEDKTPTI----VAPSAQKRELQIVWRNVAIFAYLHTAAVYGAYLFLTQAKWATCAFAFVLYLCTGLGITAGAHRLWAHKSYKARWPLRVLLTIFNTIAFQDSVIDWARDHRMHHKYSETDADPHNATRGFFFSHVGWLLVRKHPQIKAKGHTIDMSDLWADPILRFQKQNYTILMPLACFIMPSVIPM-LWGESLWNGYFVCAIFRYVYVLNVTWLINSVAHMFGNKPYDKNINPVENISVALTALGEGFHNYHHTFPWDYKTAELGHYTFNFSKLFIDTMAKLGLAYDLKTVSRDVIEKRVKRTGDGSHEVWGWGDKDIHPEDKEATTVVNPdKS-
>K7PCS3	450	0.665	5.449E-138	0	354	356	0	350	352
MAPNI-SAPTGVLHETD--EEVSVPQLQQREEkaatPKPPL----KIVWRNVIIFVYLHTVSLYGIYLIFSSAKIATTILAFFLYNLGGLGITAGAHRLWAHRSYKAKWPLRLLLTTFNTLAFQDAVVDWARDHRVHHKYSETDADPHNATRGFFFAHVGWLLCRKHPDVKAKGSGIDLSDLYSDPILRYQKKFYLLLMPLVCFVVPTSIPMYLWNETFMNA-FCVNLFRYTFTLNATWLVNSAAHLFGDKPYDRFINPAENVSVAVLAMGEGWHNYHHTFPWDYKTSELGKYSTNVTTAFIDLMAKIGWAYELKTVPMEMIKKRVERTGDGTHELWGWGDKDQPIEERKDALITHVKS-
>UPI00083C59AA	449	0.636	7.463E-138	0	353	356	0	348	351
MAPNISSVPTGVLHEtDDEVLATHVP-----PQLHKPEERKMQLVWRNIILFVYLHLGALYGIYLLFTGASIFTFFWAMFLYQCGGLGITAGAHRLWAHKSYKAKWPLRALLTFFNTLAFQDAVVDWARDHRMHHKYSETDADPHNAKRGFFFAHVGWLLCRKHPEVKQKGKNIDLSDLYDDPILRFQKKHYLILMPLVSFVMPTAVPMILWNETFLNA-FMVNLFRYTLTLNATWLVNSAAHIFGDKPYDRFINPSENISVSILAMGEGWHNYHHTFPWDYKTSELGKYTTNFTAAFIDFMAKIGQAYDLKSVSTELIRKRVQRTGDGTHELWGWGDKDQDKEEVRDAIITHKK--
>UPI0008117773	449	0.681	7.463E-138	5	353	356	27	374	377
-----TDNTTGVLFEQD-AETYDGGLLKDIEKLKKAEKRRFKLVWRNIIAFVYVHLAAVYGLYLMLTSAKWQTISLALFLYLISGLGITAGAHRLWAHRAYKAKWPLRLILMVFNTIAFQDAAYHWARDHRVHHKYSETDADPHNATRGFFFSHVGWLMCKKHPLVKAKGKGVDLSDLRADPILMFQKKYYLILMPILCFLLPTTIPMYVWNENFVNSWFVAAMFRWCFTLNMTWLVNSAAHKFGGKPYDKFINPSENKSVAIFAFGEGWHNYHHVFPWDYKTAELGDYSLNITTAFIDFFAKIGWAYDLKQVSHDIIEKRVKRTGDGSHATWGWGDKDQSKEEMADALITHKK--
>UPI0006B709CE	449	0.662	1.022E-137	1	353	356	23	374	377
-AKSLTDNSTGVLFEQD-AETYDGGLVKDIEKLKKAEKRRIKLVWRNITAFVYVHLAAVYGLWLMLTSAKWQTITCAMLLYAISGLGITAGAHRLWAHRSYKAKWPLRVILMIFNTIAFQDAAYHWARDHRVHHKYSETDADPHNATRGFFFSHIGWLLCKKHPQVKAKGKGMDLSDLRADSVLMFQKKYYMILMPILCFLIPTLIPMYAWNEKFVNSWFVVAMFRWCFTLNVTWLVNSAAHKFGGKPYDRFINPSENKSVALFAFGEGWHNYHHVFPWDYKTAELGDYSLNLTTAFIDFFAKIGWAYDLKQVSHDIIEKRVKRTGDGTHATWGWGDKDQSKEEMADALITHKK--
>A0A8I6RWK6	447	0.674	4.927E-137	0	343	356	0	333	348
MAPNITSSP--------EVTQCPVKPLELMPE--KEEEYKLTIVWRNVILFAYLHLAAVYGLYSLVFEAQWKTVLFVFVLYQMSALGITAGAHRLWSHRAYKAKLPLRILLAFFNTLAFQNHVIEWARDHRVHHKYSETDADPHNATRGFFFAHVGWLLCRKHPELKRKGKQIDMSDLENDPVLAFQKKYYLTLMPVVCFILPAIVPMYFWGETFTCAWFTASMFRYTLTLNLTWLVNSAAHMWGNKPYDATINPAENLGVALGAAGEGWHNYHHVFPWDYKAAELGNYRANTTTAFIDLMAKIGWAYDLKTVPHEIINKRCQRTGDGTRPLWGWGDKDMTQED------------
>B6CBS2	447	0.652	4.927E-137	0	353	356	0	349	352
MPPNVTEA-NGVLFEND-VQTPDMG-LEVAPVQKADER-KIQLVWRNIIAFACLHLAAVYGAYLFFTSAIWQTDIFAYILYVMSGLGITAGAHRLWAHKSYKAKWPLRLILVAFNTLAFQDSAIDWARDHRMHHKYSETDADPHNATRGFFFSHIGWLLCRKHPELKRKGQGLDLSDLYADPIIRFQKKYYLLLMPLACFVLPTIIPVYLWGESWKNAFFVAAMFRYTFILNVTWLVNSAAHKWGGKPYDKNIQPAQNISVAIFALGEGFHNYHHTFPWDYKTAELGNNRLNFTTSFINFFASFGWAYDLKTVSDEIIQQRVKRTGDGSHHLRGWGDQDIPAEEAQAALRINRK--
>A0A7G5SZK3	447	0.601	4.927E-137	0	355	356	0	349	352
MPPQGQDRESWVLYENDEKADGG----AYVPVPPSAEKRVWKIVWRNVILFALLHIGGVYGAYLFLFKAMWTTDLFAVLLYLASGLGITAGAHRLWAHKSYKARLPLRILLTIFNTIAFQDSVIDWARDHRLHHKYSETDADPHNATRGFFFSHVGWLLVRKHPQIKEKGPTIDLSDLRNDPVLHFQKKHYLILMPLACFVLPTYIP-TLWGESLWNAYFVCAIFRYVYVLNVTWLVNSAAHAWGSKPYDKHINPVETKPVSLVVLGEGFHNYHHTFPWDYKTAELGDYSLNLSKLFIDTMAKIGWAYDLKSVSPDVIEKRVKRTGDGSHHVWGWDDKDVPLEEKKEATIVN-PSK
>A0A1A9WBD7	447	0.623	4.927E-137	2	354	356	19	369	371
--PEV-SKQTGVLFEGDADTADGALSV-DVTQLKRAEKRKLKLVWRNIILFGYLHAAALYGGYLFLFQAKWATVFFSIFLYSIGVLGITAGAHRLWAHRSYKAKWPLRLLLIIFNTCAFQDAAFHWARDHRVHHKFSETDADPHNATRGFFFSHIGWLLCKKHPDVVAKGKSLDLSDLYADPIVMFQKKHYMKLMPLACFILPTIIPMYMWNESFINSWFVATLFRWCFLLNVTWCVNSAAHKFGGRPYDKNINPSENIGVAAFAFGEGWHNYHHVFPWDYKTAEWGNYSLNLTTAFIDFFAKIGWAYDLKSVSKDIIEKRVKRTGDGTHATWGWGDKDLSTEDEETIIVLNKKN-
>UPI0018CD9B70	447	0.640	6.748E-137	9	353	356	29	372	375
---------TGVLFECD-ADTTDGALATDIRQYKKAEKRKLKLVWRNIILFGYLHVAALYGGWLFFTSAKWATVFFSIFLYSIGVLGITAGAHRLWAHRSYKAKWPLRVILIIFNTVAFQDAAYHWARDHRVHHKFSETDADPHNATRGLFFSHVGWLLCKKHPDVKAKGRGLDLTDLRADPILMFQKKYYLTLMPLACFILPTIIPMVCWNESFINSWFVATMFRWCFLLNVTWCVNSVAHKFGGRPYDKTINASENPGVAAFAFGEGWHNYHHVFPWDYKTAEWGNYTMNLTTAFIDFFAKIGWAYDLKSVAPETIEKRVKRTGDGSHELWGWGDKDLSPEDEKDVLIINKK--
>D6X4Z9	446	0.656	9.242E-137	0	354	356	0	348	353
MPPYV-SHVTGVLDEND--EEVSTKNI--LPEVTKPENRKLQLVWRNIILFAYLYLASFYGLYLMFTSAKLATSIFAYFLYQLGGFGITAGAHRLWAHRSFKAKWPLRLLLAFCNTLAFEDSVIDWSRDHRVHHKFSETDADPYNAKRGFFFSHIGWLLCRKHPQVKEKGKQIDLSDLYQDPILRYQKKYYLFVMPVICFVLPTAAPMYFWGESFKNAFFV-NLFRYCFTLNSTWLVNSAAHLWGSKPYDKFINPAENFAVSVLALGEGWHNFHHTFPWDYKASELGKYSVNFSSAFIDFFAKIGWAYDLKTVSEDLVKKRVLRTGDGSHHVWGWGDMDQALEDYEGAIIKHRKS-
>A0A1A9XNZ5	446	0.608	9.242E-137	5	354	356	21	369	371
-----TSKQTGVLFEGDADTEDCALSV-DVTQLKKAENRKLELVWRNIILFSYVHVAALYGAYLFLFQAKWATVFFSIFLYSIGVLGVTAGAHRLWAHRSYKAKWPLRLLLIIFNTCAFQDAAFHWVRDHRVHHKFSETDADPHNATRGFFFSHVGWLLCKKHPDVVAKGKSLDLSDLYADPIIMFQRKHYYVLMPLACFILPTVIPMYMWNESFINSWLVPTLFRWCFLLNATWCVNSAAHKFGGRPYDKNINPSENVGVTVFTFGEGWHNYHHVFPWDYKTGEWGNYSLNLTTAFIDFFAKIGLAYDLKSVTPNIIEKRVKRTGDGTHATWGWGDKDLSTEDKENVIVSNKKN-
>UPI000C1FE9E2	446	0.669	1.266E-136	0	352	356	0	344	347
MAPNL-SSQTGILFEGEEL-------ISEFSGGnQKPDNRKLKPVWRNIILMGYLHLAAIYGCYLAFTSAKLATTIFAFIMYQLSGLGITAGAHRLWAHKSYKAKWPLRLMLTIFNTIAFQDAVVDWARDHRVHHKFSETDADPHNAKRGFFFSHVGWLLCRKHPEVKQKGKGIDMSDLYADPILKFQKDYYLMVMPIFCFLIPTWVPMYFWGETFKNAFF-MNLLRYAWALNVTWLVNSAAHMFGDKPYDKYINPAENLSVALLALGEGWHNYHHTFPWDYKTAELGKYSVNLTCLFIDLMAKIGWAYDLKTVSEDMVRKRVERTGDGSHELWGWGDKDQSEEERTGALILNK---
>UPI001F0293B0	446	0.645	1.266E-136	0	349	356	6	349	358
MAPNIISSPIGILFKGEKIDD------QPVEISKEKEIYKRNIIWRNVAIFSGLHIGAVYGAYLALTSAKLLTTLFSILLSMWSGIGITAGAHRLWAHRSYKAKWQLRLILIIFNTIAFQDAAIDWARDHRVHHKYSETDADPHNAKRGFFFSHVGWLLLRKHPDVKQKGKGIDMSDLKSDPIIAFQKKYYFILMPLMCFILPSLIPMYCWNETFLNSYFIPVVFRYVFTLNTTWLVNSAAHLFGNKPYDKYINPSENKGVAMMSLGEGWHNYHHVFPWDYKTSELGNYRYNITTAFIDFFAKIGWAYDLKSVSKDTIKSRVLKSGDGTHDVWGWGDKDQTQEEKQHAVV------
>A0A8I6S3N4	446	0.568	1.266E-136	0	353	356	32	393	396
MAPNLSGATTG-LFLTEAEVISKTPTTTQEP-TKP--QYEWKIVWRNVLAFAYLHIGAFYGLYLLFTQALAQTILFTVVLIYLGGMGVTAGSHRLWSHKSYKAKWPLRLMLAIFQTLAFQNHIYEWVRDHRVHHKFTDTDADPHNSKRGFFFSHMGWLVIKKHKDVMNKGKTVDMSDLEQDWVVMFQKKTYAVLLPLICFILPTFIPVYYWDEKPWTAWYVAAIARYTLSLHGTWLVNSAAHMYGTRPYDRTISPRENLSVAILAFGEGWHNYHHAFPWDYKTSEFSGYSTNFTTAFIDFFSKIGWAYDLKTASIEMVKKRAARTGDGgyesakrsdhTHdgEVWGWDDKDMTQEEKNMVLITNQK--
>A0A7J7B860	445	0.551	1.734E-136	0	352	356	0	383	388
MAPNLIGSSALFLAEatstTDNVEfnTKTTPHVQppsvksSTSNTRP--QYKWDVVWRNVIAFLYLHTAGLYGLYLLLFVCSWKTSLWTYVYAFIAGQGITAGAHRLWAHRSYKAKLPLRIFLMLCQTAAFQNHIYEWVRDHRVHHKFTDTDADPHNASRGFFFSHMGWLLVRKHKDVMIKGKTVDMSDVEADPVVRFQKSVYIALVPLMCFVIPTFVPWYFWGENGWICWYTCGIFRYTISLNFTWLVNSAAHIWGTKPYDKSIGPTENIHVALAAFGEGWHNYHHVFPWDYKAAELGNYKLNPTTMIIDFFSKIGWAYDLKTVSLDMIERRVKRTGDGTriadskhseakntddhdHHhnneIWGWGDKDMAKEDVEDVKIFNK---
>A0A8I6RYY7	445	0.635	3.252E-136	0	355	356	0	346	347
MAPNMAPTP----DNSECTVQPLDPL------PEKKQEYKVNIVWRNVALFAYLHLAAVYGLYLMLFEAKWLTVFFALVLYKLSALGITAGAHRLWAHKSYKAKLPLKVFLVAINTLAFQNHVIEWARDHRVHHKFSETDADPHNATRGFFFSHIGWLLCRKHPELKEKGKLIDISDLENDPVLAFQKKYYLILMPLTCFLFPTLMPMYMWGESLKCSWFTATMFRYALTLNVTWLVNSAAHMWGQKPYDASISPVENLAVSLGAAGEGWHNYHHVFPWDYKAAELGNYRANTTTALIDLMAKIGWAYDLKTVPPEIVEKRSQRTGDGTRPLWGWGDKDMTQEDAEgTVQLLNTKCK
>A0A291P0I4	445	0.603	3.252E-136	0	352	356	0	348	353
MPPQGQTGGSWVLYETDAVNEDTDAPVIVPPSA---EKREWKIVWRNVILMGMLHIGGVYGAYLFLTTAMWRTCIFAVVLYICSGLGITAGAHRLWAHKSYKARLPLRLMLTLFNTLAFQDAVIDWARDHRMHHKYSETDADPHNATRGFFFAHVGWLLVRKHPQIKAKGHTIDLSDLKSDPILRFQKKYYLFLMPLVCFILPCYIP-TLWGESLWNAYFVCSIFRYVYVLNVTWLVNSAAHLWGAKPYDKNINPVETRPVSLVVLGEGFHNYHHTFPWDYKTAELGDYSLNLTKLFIDTMAAIGWAYDLKTVSTDVIQKRVKRTGDGSHPVWGWDDHEVHQEDKKLAAIINP---
>A0A7E5VW35	444	0.609	4.454E-136	0	352	356	4	352	357
MPPQGQTGGSWVLYETDAVNTDTDAPVIVPPSA---EKREWKIVWRNVILMGMLHIGGVYGAYLFLTKAMWLTDLFAFFLYLCSGLGITAGAHRLWAHKSYKARLPLRLLLTLFNTLAFQDAVIDWARDHRMHHKYSETDADPHNATRGFFFSHVGWLLVRKHPQIKAKGHTIDLSDLKSDPILRFQKKYYLTLMPLICFILPSYIP-TLWGESAFNAFFVCSIFRYVYVLNVTWLVNSAAHLWGSKPYDKNINPVETRPVSLVVLGEGFHNYHHTFPWDYKTAELGDYSLNFTKMFIDFMASIGWAYDLKTVSTDVIQKRVKRTGDGSHAVWGWDDHEVHQEDKKLAAIINP---
>A0A6J2TTD4	444	0.597	4.454E-136	0	355	356	0	366	367
MPPNIVSTPrtvdelakeskqTGVLFECD-ADTPDGALAGNVRQFQKAEKRKLKLVWRNIVLFAYLHLAALYGGYLFFFKAKWATVFFSILLYTCGVLGITAGAHRLWAHRSYKAKWPLRLILIVFNTIAFQDAAFHWARDHRVHHKFSETDADPHNATRGFFFSHIGWLLCRKHPDVVAKGKSLDLSDLRADPIVMFQRRHYMVLMPLACFILPTLLPIYLWDESFFNAWFVATMFRWCFLLNVTWCVNSAAHKFGGRPYDKNINPSQCPAVSAFTFGEGWHNYHHVFPWDYKTSEWGKYSMNMTTAFIDFFAKIGWAYDLKSVAPGTIERRVRRTGDGTHELWGWGDKDFSAEDEKDVLFVKKEAK
>UPI000C20E63F	444	0.598	6.100E-136	0	353	356	0	343	346
MPPN----ETGVLHETDIVDT---QNVNINNHETKPREYK--YVWRNIILYIYLHVVSFYGVYVLFTSAKFLTIILGFILLNMGNLGITCGAHRLWSHKSYKAKTPLKILLVIMQTLAFQNSAIEWARDHRVHHKFSETNADPHNATRGFFFSHVGWLLTRRHPDVKEKGKGVDISDLTSDPILRFQQKHYVPLMIFTSFVLPTVLPMYLWNEGFVNAW-VLNLLRYCLGLNITWLVNSVAHMFGDKPYDKFINPGENFSVALLALGEGWHNYHHTFPWDYKTSELGKYSTNMSTLFIDFMAKIGWAYDLKTVSEDMIKKRVKRTGDGTHNLWGWTDKDMPKEDIQDAITLNKK--
>UPI000C206C9C	444	0.644	6.100E-136	0	353	356	0	347	350
MPPNAL-SETGVLFETE--NEIAVQ--ELPGNVQKPDNRKLELVWRNIILMGYLHIAGVYGAYLMATSAMWKTVFFSIAMYQMGGLGITAGAHRLWAHKSYKAKWPLTLLLTIFNTIAFQDAVVDWARDHRVHHKYSETDADPHNAKRGFFFAHVGWLLCRKHPEVKAKGKGIDMSDLYADPILKFQKDYYLIVMPLICFVIPTIIPMYFWDETFQNAFF-LNLFRYVWTLNITWLVNSAAHMFGDKPYDKYINPAENKTVAVLALGEGWHNYHHTFPWDYKTSELGKYSVNLSCLFIDFMAKLGLAYDMKTVSVDMIKKRVERTGDGTHELWGWGDKDQPAEERNEAIILNRK--
>B4NJM7	444	0.596	6.100E-136	0	352	356	0	370	374
MPPNAATLPppntlpstypdiddksskqTGVLFEAD-ADTVDGALATDIRPLKKAEKRKLALVWRNIILFGYLHLAALYGGYLLLFQAKWTTIAFAFALYSMGMIGITGGAHRLWAHRSYKAKWPMRLILIIFNTIAFQDAAFHWARDHRVHHKYSETDADPHNATRGFFFSHVGWLLCKKHPDVVAKGKGLDLSDLRADPILMFQKRHYMILMPLACFILPTLIPVYYWDESLLNAWFVATMFRWCFQLNTTWLVNSAAHKFGNRPYDKTINPSQTAMVAFFTFGEGWHNYHHVFPWDYKTSEWGNYSLNLTTAFIDLFAKIGWAYDLKTVAPDTIERRVRRLGDGTHEIWGWGDKDITTEDTQAVLLVNK---
>UPI0007E64900	443	0.627	8.355E-136	10	353	356	51	385	388
----------GVLFEGDEGNQSFQ---------KCADGRKVKLVWRNILAFGYLHLAAIYGLYLLVTSAKWVTIGFAFVLYVCSGLGITAGAHRLWAHRSYKAKWQLRLLLVIFNTIAFQDAAYHWARDHRVHHKFSETDADPHNATRGFFFSHIGWLLCKKHPEVKAKGQGIDLSDLRADPILMFQKRYYLYLMPFACFVLPTMIPIYFWDESIMNAWFVATMFRWCFILNVTWLVNSAAHKFGGRPYDQFISPTQNISVAVLAFGEGWHNYHHVFPWDYKTAELGFYSLNFTTFFIDCFSKIGWAYDLKTVSPAIIEKRVKRTGDGTHPTWGWGDKDQPKEEIEEALIMHRK--
>A0A834ISA2	443	0.562	1.144E-135	0	353	356	0	348	351
MAPNAILMPTGVLNENDDEVCSTVPSTQENKS----QQRKIEVVWTNVTIYIFLLLTALCGLVLTFTSARLYTTIYAVILYHLSCLGITAGAHRLWSHRSYKVKWPLKIILVICNTLAHENSIIVWARDHRVHHKYSDTDADPHNAKRGFFFSHVGWLLCKKHPEVKSKGKLLDISDLYTDPIVYFQHKYYMILMPLICFILPTYFPMVLWNETLRNS-FCLNILRYVCSLNAAWSINSLAHMWGNKPYDKSIVPVENKIVSIIALGEGWHNYHHAFPWDYKTSELGKYSTNFSTLVIDGFAKIGWAYDLKTVSAEMVQKRVQRTGDGSHNIWGWGDKDQPKEDYEKVKIIHRK--
>A0A2P8ZGJ8	443	0.552	1.144E-135	0	352	356	0	379	382
MAPNLTTTTALFLAQADVYkseagTSSGVTQRQKQNQKKSDLnenehqqaEYKWNIRWRNVFAFIYLHVFGVYGLYLAFTAAKWQTSVWAVYVASMAAMGVTAGAHRLWCHRAYKAKWPLRLILCILQTVAFQNHIYEWVRDHRVHHKFCDTDADPHNSKRGFFFSHIGWLMIRKHPDVKEKGKTVDMSDLESDPIVVWQRRTYLLVMPLLCFYVPAYVPCYFWNEDPWTSWYVASIMRYTLSLNITWLVNSAAHMWGTKPFDKTISGVESLTVGILAHGEGWHNYHHVFPWDYKAAELGTYRANFTTGFIDLFSKIGWAYDLKTVSDEMIKKRIARTGDGSrqieeviellHEhdnsLWGWGDKDMPEEDIKDVKIYNK---
>A0A1J1HM95	443	0.654	1.144E-135	9	353	356	396	742	745
---------SGVLNEHD-AETIDGGLAKRQEG--YAGRRKIRLVWRNILLFTYLHVAAVYGLWLMLVSAQWKTCIFAFFMYSISGLGITAGAHRLWAHRSYKARFSLRVMLMIFNTIAFQDAAMHWARDHRVHHKYSETDADPHNATRGFFFSHIGWLLCRKHPAVKEAGSKLDISDLKADPVLRFQQKYYLILMPILCFVIPTMIPIYCWGESFKNAFFVATMFRYTFILNVTWLVNSAAHKWGDKPYDKEINPSQNPSVAILALGEGWHNYHHVFPWDYKTAELGNYRMNLTTAFIDFFAKVGWAYDLKTVSKDIIEKRVERTGDGTHEhsrknTWGWGDSDQSQDERELAKIINKK--
>A0A8J5R5W9	443	0.643	1.567E-135	0	352	356	0	340	345
MAPNVTTALT-TLCEED---------LAKSPPSKP--VYKRKIVWFNVYAFCVLHATAFYGIYLAFTSAKLITTFYAFILYQCGGIGVTAGAHRLWSHRAYKAKLPLKIILMIFNTLAFQNSIYEWARDHRVHHKYSETDADPHNANRGFFFAHVGWLLCKKHPDVKEKGKGIDMSDLEADPVVAFQHKYYLILMPLICFIVPGIVPVYFWGESWSNAYFVGVFLRYVWTLHMTWLVNSAAHFFGHRPYDKYTNPSENLLVAFGALGEGFHDYHHVFPWDYKAAELGKYWGNTTTAFIDFFTLLGWAYDTKVVSQDIIKQRVLRTGDGSHPVWGWGDKDQTPDNRESAVTTNK---
>A0A2R7W9M0	443	0.635	1.567E-135	0	353	356	9	348	389
MAPNSNA---GLM--DYPLSNENINTV--------PNKFRVQIVWRNVMLFIYLHVAAVYGAYLMIFSAKWPTVLWAFFLYQFSALGITAGAHRLWSHKSYKAKLPLKIILAIFNTISFQNSIYEWSRDHRLHHKYSETDADPHNATRGFFFSHIGWLLCRKHPLVKEKGKGIDMSDLEQDGVVMFQRKHYLKLMPFACFLFPTFVPMYYWGETFWNAWFVATMFRYAWSLNMTWLVNSAAHMWGNKPYDMHINPSENLFVALGSVGEGWHNYHHVFPWDYKAAELGNYKVNFTTAFIDFMAKIGWAYDCKTVPDKMVRTRAMRTGDGSHP-WGWGDKDITEEERKAAATLYQK--
>E0VE42	442	0.638	2.147E-135	0	351	356	0	367	379
MAPNlVSVVPTGTIFENELPTGKKEKVEEEIVNGKSSHKA---IVWRNAILFAYLHVAAVYGLYLAITSAKLYTNLWAYALYVSGGLGITAGAHRLWSHKSYKAKLPLKIFLTICNTIAFQNSIWEWARDHRVHHKFSETDADPHNAKNGFFFSHVGWLLVKKHPDVRRKGKVIDMSDLDQDPVVAFQKKYYLILMPIGCFLIPTFVPVYFWGETWSNAWFVATLFRYCFTLNATWLVNSAAHFFGSKPYDKNMNPAENLMVAVGALGEGWHNYHHVFPWDYKAAELGNYGYNFTTCFIDIMAKLGQAYDLKTVSPHIVIARAKRTGDGSYvPpenvkiikedghsidgdVWGWGDKDMKPEDIKAATIIN----
>A0A069DSW7	441	0.561	4.026E-135	0	353	356	1	371	374
MSPNLSGTATGlFLAETEVISSLKPQQLQASKKSQGPH-YEWQIVWRNVLGFVYLHVGALYGLYLAFTVGKSYTTLWAIFYASLGAMGITAGAHRLWAHKSYKAKWQLRLLLTIFQTIAFQNHVFEWVRDHRVHHKFTDTDADPHNSKRGFFFSHIGWLMVKKHADVKAKGKAVDMGDMEKDWVVMFQKKYYMIVMPVFCFAIPTMVPIYLWNEAVWNAWYIAGVLRYTLSLNGTWLVNSAAHIWGTKPYDKNISPSENLSVAIVAFGEGWHNYHHAFPWDYKTSEFSGYKFNFTTAFIDLFARIGWAYDLKTAPLDMIEKRANRCGDGSRKmlysnkkekhrhshigeVWGWDDQDMTTEERQMAEIIHKK--
>UPI0018D1A9A6	441	0.600	5.515E-135	0	352	356	0	348	353
MPPQGQtTTSSWVLYEND-----ATSEDKSVTQVPPsAEDRKWIIVWRNVILMAVLHIGGLYGAYLFLTKAMWTTCLFAVFLYICSGLGITAGAHRLWAHKSYKARLPLRILLTLFNTIAFQDSVIDWARDHRMHHKYSETDADPHNATRGFFFSHVGWLLVRKHPEIKNKGHTIDMSDLWADPVLRFQKKNYLLLMPLCCFVLPTMIP-TLWGESLWNAYFVCALFRYTYVLNVTWLVNSAAHKWGDKPYDKDINPVETRPVSLVVLGEGFHNYHHTFPWDYKTAELGHYSLNLSKLFIDTMSLLGMAYDLKTVSRDVIEKRVKRTGDGSHYLWGWDDRDVPAADKDAALIINP---
>A0A1L8D6C5	441	0.602	5.515E-135	0	352	356	0	348	353
MPPQGQtTTSSWVLYEND-----ATSEDKSVTQVPPsAEDRKWIIVWRNVILMAVLHIGGLYGAYLFLTKAMWTTCFFAVFLYICSGLGITAGAHRLWAHKSYKARLPLRILLTLFNTIAFQDSVIDWARDHRMHHKYSETDADPHNATRGFFFSHVGWLLVRKHPEIKNKGHTIDMSDLWADPVLRFQKKNYLLLMPLCCFVLPTMIP-TLWGESLWNAYFVCALFRYTYVLNVTWLVNSAAHKWGDKPYDKDINPVETRPVSLVVLGEGFHNYHHTFPWDYKTAELGHYSLNLSKLFIDTMSLLGMAYDLKTVSRDVIEKRVKRTGDGSHYLWGWDDKDVPAADKDGAVIINP---
>A0A068FJD0	441	0.605	5.515E-135	0	352	356	0	349	354
MPPQGQTGGSWVLYETDAVneDTDAPPVI------VPPSAEKRvwKIVWRNVILMGLLHIGGVYGAYLFLTKAMWTTCFFAVFLYICSGLGITAGAHRLWAHKSYKARMPLRLLLTLFNTLAFQDAVIDWARDHRMHHKYSETDADPHNATRGFFFAHVGWLLVRKHPQIKAKGHTIDLSDLKSDPILRFQKKHYLILMPLVCFVLPSYIP-TLWGESLWNAYFVCSIFRYVYVLNVTWLVNSAAHLWGAKPYDKNINPVETKPVSLVVLGEGFHNYHHTFPWDYKTAELGDYSLNITKLFIDTMAAIGWAYDLKTVSTDVIQKRVKRTGDGSHAVWGWDDKEVHQEDKKLADIINP---
>A0A2J7RI79	441	0.659	5.515E-135	0	352	356	0	353	357
MAPNVTTSPT----EVSCTsDTTLLSSNELKSDAtKPCLKYRREIVWPNVVMHAYLNLAALYGAYLMLTSAKILTGIWAFILYEGGILGITAGAHRLWSHRAYKAKWPMRLVLMLLHTLAFQTSVHEWVRNHRVHHKNSDTDADPHNVHRGFFFTHYGWMLLRKHPAVKEKGKQIDTSDLDTDPFLIFQKRYYIIIMPLLCFLIPSAVPVYFWGDTWTNAYHIAAVLRQVITLHMTLITNSVTHWpgtWKKRPYDKNICPSENFLVSLLTLGEGWHNFHHVFPWDYKTSEIGNNRINPTTHFIDFCARIGWAYELKTVPMSMVRKRIERTGDGTHEIWGWGDTDMTIKDRNLAEVINK---
>G8FQ88	441	0.588	7.553E-135	0	352	356	0	348	353
MPPQGQPPAAWVLEESDAVTDD-----KDVAALVPPsaEKRKLSIVWRNVILFVFLHIGAVYGGYLFFTRAMWATKFFALFLYLCSGLGITAGAHRLWAHKSYKAKLPLRILLAMFNTIAFQDSVLDWARDHRMHHKYSETDADPHNATRGFFFSHVGWLLVRKHPQIKAKGNTIDMSDLCSDPVLRFQKKYYLTLMPLFCFILPTYIP-TLWGESLWNAYFVAAIFRYCYVLNVTWLVNSAAHKWGDRSYDKNISPVETKPVSLVVFGEGFHNYHHTFPWDYKTAELGGYSLNISKLFIDTMAKIGWAYDMKSVSPDIIEKRVKRTGDGSHEVWGWDDKDVPAEQKAAATIINP---
>UPI00187D7B39	441	0.632	7.553E-135	0	349	356	0	349	358
MAPNATRSEcTGVLNEHD-AETIDG---GLAKDIAPLMGHKKqplKLVWRNIILFAYVHVAAVYGLWLLLTAAKFYTFFFSVVLYLSSGLGITAGAHRLWAHRSYKAKLPLRILLTAFNTMAFQDCAIHWARDHRVHHKYSETDADPHNATRGFFFSHIGWLLCKKHPDVIEKGKGLDISDLTTDPVLAFQRKHYLILMPLACFVFPVLVPMYLWNESFLNAFFVAAMFRWTFVLNATWLVNSAAHKWGDRPYDVNINPSQNPSVALFAFGEGWHNYHHVFPWDYKTAELGNYELNFTTAFIDLMAKIGWAYDLKSVSKDIIKTRVERTGDGTHATWGWGDRDQDKIELKHATI------
>UPI00187D7FD8	440	0.633	1.034E-134	0	355	356	0	355	358
MAPNATNVEcTGVLNEQD-AETIDG---GLARDIAPLIKTQQrpyKLVWRNIIAFTYVHIAAVYGLWLLLTAARFYTIIFALVLYTMSGLGITAGAHRLWAHRSYKAKLPLRILLAVFNTIAFQDCALHWARDHRVHHKYSETDADPHNATRGFFFSHIGWLLCKKHPEVLEKGKGLDISDLQADPVLVFQRKYYMILMPLACFVIPTMIPIYLWNETLVNSFFVATMFRWTFILNVTWLVNSAAHKWGDKPYDVNINPSQNPSVAVFAFGEGWHNYHHVFPWDYKTAELGNYRLNLTTAFIDFFAKIGWAYDLKSVSEEIIKTRVNRTGDGSHPTWGWGDKDQDKIEVDNAKITHQAKK
>UPI0006C95214	440	0.590	1.034E-134	0	352	356	0	368	371
MAPNLFGN-SATLFLEASQQAASQgksqnePATSRASVEKPEQKYSWKIVWRNVFAFVYLHIGALYGMYLLYTGAKFLTFVWTILIAMASALGITAGAHRLWAHRSYKAKWPLRIILMIFQTIAFQNHLYEWVRDHRVHHKFTDTDADPHNAQRGFFFSHMGWLLIRKHPDVINKGAVVDMSDLDADPVVVWQRRLYIILMPLFCFLLPAWVPCYFWNENGMYSW-YATIFRYTLSLNLTWLVNSAAHIWGNKPFDDTISATDNIRVAMGAFGEGWHNYHHVFPWDYKAAELGNYRANFTTAFIDFFARIGWAYDLKTVPTTMVEKRAARTGDGSriaqispnHHhenaIWGWGDRDMRQEDIDFAEVINK---
>UPI0008F9DDB1	440	0.534	1.034E-134	0	355	356	0	385	388
MAPNITSTPTpLFLAEAELIsplrYQKTKPQISTPSYTKPPQKksssqnqYPWQIVWRNVIAFVYLHTAALYGLYLFIFVAHRYTVIWGFLLGSVGAIGITAGAHRLWAHKAYKAKWPMRVFLAMCQTLAFQNHIYEWVRDHRVHHKFTDTDADPHNSKRGFFFSHIGWLMLKKHKDVKEKGKTVDMSDLEQDWVVMFQKRYYMLLLPLLCFVIPVWIPIHFWKEDFSTSWYCAGILRYTLSLNFTWFVNSVAHIWGMKPYDRFISAVDNKIVAALAFGEGWHNYHHAFPWDYKAAELGNYRLNMSTALIDFCAKLGLAYDLKVASPELVKRRALRTGDGTHPgsaekqeeedghhhshenaVWGWDDENMSPDELKLVNILNR-SK
>R4G4I7	440	0.655	1.417E-134	0	350	356	0	341	348
MAPNITTSPA---ANDCPAKNPEEEPIQKV------QEYKLQIVWRNVLLFAYLHLAAVYGAYLMIFEAKWFTVAWTILLYYTSALGITAGAHRLWSHRAYKARLPLKILLAFCNTISFQNHIFEWARDHRVHHKFSETDADPHDARRGFFFSHVGWLLCRKHPNVKEKGKVIDLSDLYADSVVMFQKRHYLILMPLACFIMPTMVPMYFWNETFLCSWFVATMFRYAFVLNMTWLVNSAAHMWGNKPYDMTINPSENLGVALGAAGEGWHNYHHVFPWDYKAAELGNYRANFTTGFIDFMSRIGMAYDLKTVPKEVIDKRCARTGDGTRQLWGWGDKDLTKEEINDAVIV-----
>Q95NQ5	440	0.597	1.417E-134	0	352	356	0	346	351
MPPQGAERDSFVLFESDAKDPDVITHM-----APQAEKRQTQIVWRNVAIFTYLHLGFLYGAYLMLTTVMWKTRLFCLILYVCSGLGITAGAHRLWAHKSYKAKLPLRIILTLFNTLAFQDAVVDWARDHRMHHKYSETDADPHNATRGFFFSHVGWLLVRKHPQIKAKGHTIDMSDLRADPVLRFQKKYYMYLMPLICFIMPSVVP-ALWGETVWNGYFTCAVFRYVAVLNGTWLVNSWAHLWGDKPYDRHINPVETKVVSVAAIGEGFHNYHHTFPWDYKAAELGNYTFNITKFFIDTMATIGWAYDLKTVSTDVIQKRITRTGDGSHPVWGWGDKNIPEEDKKVTTVINP---
>UPI000DBED095	440	0.615	1.417E-134	0	355	356	0	350	352
MTSNIIRVPAEMLFEEETV--AEQQSIETMKE-QP--KYVIHIIWRYVMLFLYLHIASLYGIYLAFTSAKLVTVIFAILLYQISCFGITAGAHRLWSHRSYKAKWPLRLLLVILNTTAFQNSVIDWAKDHRIHHKYSDTDADPHNSNRGFFFSHMGWLLCRKHPEVMKKGKAIDISDLKSDPMLVFQKKYYALLMPLMCFILPTVIPVVCWNETWTNAYFIPTILRYIFTLNVTWLVNSAAHFFGNKPYDKYIKASQNKSVAIMISGEGWHNYHHVFPWDYKTAEYGNYSFNITTAFIDFFAKIGWAYDLKSTSEDMVRKRVEKTGDGSHDLWGWGDNDQTQEERNQMIVTYNSAK
>A0A194PI06	439	0.597	1.940E-134	0	353	356	0	347	350
MPPQGQQnAESWALFEAD--AKAADPII----VPPSAEKRKWEIVWRNVILFALLHLTGLYGAYLFFFKAMWSTSLFAFILYICSGLGITAGAHRLWAHKSYKAKLPLRVMLTLFNTIAFQDSVLDWARDHRMHHKYSETDADPHNATRGFFFSHVGWLLVKKHPQIKAKGKTLEMNDLWADPVLRFQKKYYLLIMPLCCFILPTYIP-TLWGESLWNAFYVCAVFRYVYVLNVTWLVNSWAHLWGSKPYDRHINPVETKPVSLVVLGEGFHNYHHTFPWDYKTAELGDYSLNFTKMFIDSMAKIGLAYDLKTVSTEIIEKRVKRTGDGSHSVWGWDDKDVNAEEKKVAQIINPK--
>UPI00187DAD36	439	0.638	1.940E-134	0	349	356	11	361	372
MAPNAstTADCTGVLNEHDAETNDGG---LLKKVAPVVRNDKRQvaLVWRNIIAFTYVHIAALYGAWLMLTAAKFYTVLFAVLLYVISGLGITAGAHRLWAHRSYKAKLPLRIILIVFNTIAFQDCALHWARDHRVHHKFSETDADPHNATRGFFFSHIGWLLCKKHPDVIEKGKGLDISDLLSDPVLMVQRKYYMLLMPLACFVLPTIVPIYYWNESFVNSFFVATMFRWTFILNATWLVNSAAHKWGDRPYDININPSQNPAVAAFAFGEGWHNYHHVFPWDYKTAELGNYNANMTTAFIDLFAKIGWAYDLKSVSEEIIKRRVERTGDGTHPTWGWGDSDQDQIEIDHAMI------
>UPI00178247BD	439	0.638	1.940E-134	9	354	356	36	380	382
---------TGVLFECD-ADTADGALAIDVNLRKRAEKRKLKLVWRNIILFGYLHVAALYGAWLLFTSAKWPTVFFSIFLYSIGVLGITAGAHRLWAHRSYKAKWPLRLILIAFNTCAFQDAAYHWARDHRVHHKFSETDADPHNATRGFFFSHVGWLLCKKHPDVIAKGKSLDLTDLHADRILMFQLKHYMLLMPLACFILPTVIPMYFWDESFINSWFVATMFRWCVLLNVTWCVNSAAHKFGGRPYDKSINPSENPGVALFAFGEGWHNYHHVFPWDYKTAEWGNYSMNLTTAFIDFFAKIGWAYDLKSVSSEIIEKRVARTGDGSHELWGYGDKDITKEDEQGIITINKKS-
>A0A8J5AKJ4	439	0.628	2.657E-134	0	349	356	0	349	352
MAPKATTSEcTGVLNEQDaeTIDGGLTKDITPLTLAKP---RKYEWVWRNIAAFSFLHLSAIYGIYLLFTSAKLYTIIFAVVVYFISILGITAGCHRLWAHRSYKAKLPLRILLVAFNTIAFQDCALHWARDHRVHHKFSETDADPHNAKRGFFFSHVGWLLCKKHPDVIEKGKSLDISDLLADPVLIFQRKYYMILMPLACFILPTIVPMYFWNETFLNSFFVSTMFRWTFVLNFTWLVNSAAHKWGHRPYDVNINPAQNPIVSILVLGEGWHNYHHVFPWDYKTAELGNYRANYTAAFIDFFAKIGWAYELKSVSHEIVKTRVERTGDGSHAIWGWGDKDQDEKDVEFATI------
>A0A1I8N1F5	439	0.578	2.657E-134	0	353	356	0	366	369
MPPNATTTVnenepiinvfentaTGVLSE-QEAETIDGGLAKNIEKCKKAEERKLEIVWINVIGFVYVYGASFYGIYLMCTSAKWQTNIMGTLLTYITGFGITAAAHRLWAHRAYKANLPMRIMLIIFNTIAFQNSVYVWARDHRVHHKFSETDADPHNATRGMFFSHIGWLMCKKHPEVKAKGKTIDMSDLEADPIVMFQHKYYYFLMPIACFILPAIAPMYLFNETLSNSWHICVMLRWCFLLNSAWLINSAGHKYGSRPYDKSYNPAENSFIAFLTLGEGWHNYHHVFPWDYKTSELGDYAFNYTTAFLDFFAKIGWAYDLKTVSDEIIKKRVQRTGDGSHPIWGWGDKDQSKDEIDAAIIVNKK--
>B4H107	439	0.625	2.657E-134	10	353	356	42	376	379
----------GVLFEGDEGNQSFQ---------KCADGRKVKLVWRNILAFGYLHLAAIYGLYLLVTSAKWATIGFAFVLYVCSGLGITAGAHRLWAHCSYKAKWQLRLMLVIFNTIAFQDAAYHWARDHRVHHKFSETDADPHNATRGFFFSHIGWLLCKKHPEVKAKGQGIDLSDLRADPILMFQKRYYLYLMPFACFVLPTMIPIYFWDESIMNAWFVATMFRWCFILNVTWLVNSAAHKFGGRPYDRFISPTQNISVAVLAFGEGWHNYHHVFPWDYKTAELGFYSLNFTTFFIDCFSKIGWAYDLKTVSPAIIEKRVKRTGDGTHPTWGWGDKDQPKEEIEEALIMHRK--
>A0A1W4X6D0	439	0.549	2.657E-134	0	352	356	20	403	409
MAPNVLGST--ALFLTEATTTSEEPVVLSRTSTKvqPPSAqassrssqklssqqphYKWDIVWRNVLAFIYLHVGAVYGLYLFIFKCYWSTFIWTYFVAYFASQGITAGAHRLWAHRSYKAKLPLRIILMIAQTVALQNHLYEWVRDHRVHHKFTDTDADPHNARRGFFFSHMGWLMVRKHKDVMIKGKTVDMSDMEEDPVVRFQRRYYLILTPIFCFLIPSLVPWYFFGEDWWTAWYVSAIFRYTVSLNCTWLVNSAAHIWGTKPYDKTISPTENVHVAFWAFGEGWHNYHHVFPWDYKAAELGNYALNFSTMTVDFFAKIGWAYDLKTASVEMVRKRAKRTGDGTrdsneeiqddnpHMhggVWGWGDKDMKPEDIEDVRIYNR---
>J3JW14	439	0.577	3.640E-134	0	353	356	0	351	354
MPPRPRekqplpSLPTGPLNECDDIVTDKIPQDTYEPDDRP-----IDIVWRNVVVFVILHSVALYGLYLCFISAMWTTTIYGILLYQMSAFGITGGAHRLWAHRSYKAKWPLKVILLICQTLAHQNSVIEWSRDHRVHHKFQETDADPHNAKRGFFFSHMGWLLCKKHQEVKNKGKGVDMSDLYAEPLLRLQHKYFLVLMPIVCFVLPTIIPMLLWNETFMNA-YCVNILRYICALHATWLVNSAAHMWGSKPYDKFINPVENRLVSFFAIGEGWHNYHHTFPWDYKAAEFG--RINLSLTIINLFAKIGWAYDLKTVSKEMIEKRVTRTGDGSHEIWGWGDKDQTKENYESAVIYNKK--
>A0A6A4K817	438	0.571	4.985E-134	0	353	356	0	376	382
MTPNLTGTGTGLLLAEAEVVTEQKP-ISRKPllQTKTPVkptgpKYEWHIVWRNVLAFAYLHTGALYGMYLVFTQAKLATCFYVLFVSWYSGMGITAGAHRLWAHKCYKANAALRLLLAFCNSSAFQNHIYEWVRDHRVHHKFTDTDADPHNSNRGFFFSHMGWLLVRKHGDVRHKGKAIDMSDLEKDWVVMFQKNFYPILMPICTFVIPTMVPVYLWGEDGWTAWYVAAVMRYTLVLHGTWLVNSAAHMWGTRPYDKFISPVENVYVGVLAFGEGWHNYHHAFPWDYKTSEFSGYSANATTAFIDFFAWLGWAYDLKTVKAEMIEKRAIRTGDGSHPadkqntnkdhrhgiegeIWGWDDKDLTDKDREMMSIINPK--
>A0A6P8JZI5	438	0.597	6.827E-134	0	352	356	0	358	361
MAPYSriyhqdeSSKETGVLFEDDAQTVDGDLTT-DRFQLKRAEKRRLPLVWRNIILFALVHLAALYGLHSIFTRAKLATTLFAAVLYIIGMLGVTAGAHRLWAHRTYKAKWPLRLLLVIFNTIAFQDAVYHWARDHRVHHKFSETDADPHNATRGFFFSHVGWLLCKKHPDIKEKGRGLDLSDLRADPIMMFQRKHYYILMPLACFVLPTVIPMVYWNETLASSWFVATMFRWCFQLNMTWLVNSAAHKFGNRPYDKSMNPTQNAYVSAFTFGEGWHNYHHAFPWDYKTAEWGRYSLNITTAFIDLFAKIGWAYDLKTVAPDVIQRRVLRTGDGSHELWGWGDKDLTAEDARNVLLVDK---
>UPI0006D4F5A6	438	0.560	6.827E-134	0	347	356	0	356	367
MSPNLTGSATGlFLAEAEVTtaqlTTTATANPTSRPKTEKEDPYAWKIVWRNVLAFVYLHVGALYGLYLAFTVASGYTVLWSVFIAWLGGMGVTAGAHRLWSHRSYKAKWPLRVLLALLQCMAFQNHLYEWVRDHRVHHKFTDTDADPHNAKRGFFFSHIGWLMVRKHPDVAGKGKVVDMSDLERDWVIRWQRTLYPVLMPLLCFVFPTWVPVKVWGEAPWASWYVAGILRYTLSLNGTWLVNSAAHIWGMKPYDKTISASENLTVACIAFGEGWHNYHHAFPWDYKTSEFHGYRTNVSKAFIDFFAKIGWAYNLKTVPQDLIKKRVARTGDITaHHesdIWGWGDKDIDKDEKKMV--------
>UPI001F4F351F	438	0.568	6.827E-134	0	349	356	0	379	385
MAPNVTTLTLLGMSETDS--RPGLPALEkrSPPEPepeklPPPEpepeeleldlapNYEWRIVWRNVIAFVYLHTASLYGLYLAITTAKLLTVFWVYFLGGLGGMGVTAGAHRLWAHRSYKAKWPLRLLLVICNTIAFQNHIYEWVRDHRVHHKFTDTDADPHNSSRGFFFSHIGWLMVRKHPDVSEKGKKVDMSDLERDPLVMWQKRWYLFIMPLFCFVLPAWIPVRVWGEDPWVSWHVAAIFRYTLSLNCTWLVNSAAHIWGVKPYDRNMSPVESVPVAVAAFGEGWHNYHHVFPWDYKAAELGNYRLNFTTAFIDFFAWLGWAYDLKTVPERMALSRAARCGDGSHPrlqrrkshgaqpaIWGWGDPDMPADEVRDANV------
>B6CBS3	437	0.582	1.281E-133	0	354	356	0	349	351
MPPE--GLITGVLFEsDARTADMAIDA------PAPPYAEKRplKIVWRNTILFVFLHLAGLYGGYLFLTTAMWRTCLFAFVLYLCSGLGITAGAHRLWAHKSYKAKLPLRILLTIFNTIAFQDSVIDWARDHRMHHKYSETDADPHNATRGFFFSHMGWLMVKKHPEIKAKGHTIDHSDLWADPVLRFQKKHYLKLMPLACFILPTYIP-TLWGETMWTAFFVCAIFRYTYVLNVTWLVNSAAHKWGDKPYDKNISPVETKPVSLVVLGEGFHNYHHTFPWDYKTAELGHYMFNFSKMFIDFNAMIGWAHDLKTVSRDIVEKRVKRTGDGSHAVWGWDDNNVPIEERNGAIIINPeKS-
>E7BTP7	437	0.617	1.281E-133	0	353	356	0	359	362
MPPyfkenmdDGSSKQTGVLFEAD-VETIDGGLAIDTTQFKRAEDRKLPWVWRNILLFAYVHLAALYGLYLIFTQAKLATTFFAAVLYCCGMLGITGGAHRLWAHRSYKAKWPLRLILIVFNTVAFQDAAYHWARDHRVHHKFSETDADPHNASRGFFFSHVGWLLCKKHPDVKEKGKGLDLSDLRADRILMFQRKHYYVLMPLACFILPTVIPKMCWDESMTCAWFVATMFRWCFQLNMTWLVNSAAHKYGGKPYDRSMNPSENIGVAAMTFGEGWHNYHHVFPWDYKTGEWGNYSLNLTTAFIDLFAKIGWAXDLKSVSPDIIKRRVQRTGDGTHELWGWGDKDLSAEDAKDVLFVDKK--
>UPI0014794F74	437	0.566	1.281E-133	0	352	356	13	386	389
MAPNLFGT-SATLYleasQQDVHQDKSTTEksnsqkvlLQKSSTAKP--KYKWNIVWRNVIAFIYLHIGALYGFYLFFNGTKFYTFLWTFAVACAAALGITAGAHRLWAHRTYKAKWPMRFVLMICQTIAFQNHIYEWVRDHRVHHKFTDTDADPHNAQRGFFFSHMGWLLVRKHPDVIKKGATIDMSDLEADPLVVWQRRLYLFLMPLCCFIIPMWVPCYFWGEKPFNSW-YSTVFRYTLSLNLTWLVNSAAHIWGMKPYDKTIGPTENISVAICAFGEGWHNYHHVFPWDYKAAELGNYRTNFTTGFIDACSRIGWAYDMKTVPVEIVKKRAARTGDGtkydkteahhhSHEnmKWGWGDADMQPEEIQEVEIINK---
>UPI000C75B608	437	0.612	1.754E-133	0	352	356	0	346	349
MAPNI-STPTGVLHEYDeEVDTKDIP-----PEVVETSDRKLELVWKNVIIFTCFHIVAVYGLYLMFTSAKIATSIFAVIMYQLGGLGITAGVHRLWSHRAYKANVPLRIILTIFNSIVYENSIIEWARDHRVHHKFSETDADPHNAKRGFFFAHVGWLLCRKHPEIKNKGKDIDISDLYEDSIIVFQDRYYMIVMPLACFIIPTLAPMYFWNETFVNA-FCVNIFRYVFTLNATWLVNSAAHLYGQKPYDKYIYPSEHATVSFFALGEGWHNFHHTFPWDYKSSELGKYNANFSTAFINFFAKIGWATDLKTVSDDMVKKRVLRTGDGSHGIWGWGDKDQPKEDYNDALITHK---
>B7SB91	437	0.619	1.754E-133	0	353	356	0	354	357
MDLNEESAPSGVLFEEDVAEQEAkMANGGPKKGKKLEEPYRLEIVWFNVLWFVLLHAGALYGVYLIFASAKIYTTLYGFLLCELSLLSITAGVHRLWAHRAYKAKWPLRLTLMVLNLLAYQNSIYEWARDHRVHHKFSETNADPVNAKRGFFFSHVGWLLCRKHPEVRAKGGRIDLSDLERDPIVMFQKRHYYKLVPFVSFVIPTLIPMYFWGETLSNSWYVSTMFRYCLSLNLTWLVNSAAHMWGNKPYDKNINPVENLAVAIGSLGEGWHNFHHVFPWDYKTSELGNYSLNFTNAFIDLAVLLGLAYDLKTVPVSMIKTRVGRTGDGSHDVWGWGDKDLPKELADQTMIENRK--
>UPI000623891F	437	0.564	1.754E-133	0	352	356	0	373	376
MAPNlfGNSATLFLEASQDISQKKsaaekAVTQklpLQKAQNSKP--KYQWKIVWRNVIAFVYLHLGSLYGLYLCFTAAKLYTTLWLLLYGVVAGVGVTGGAHRLWAHRAYKAKWPLRVFLMILQTAAFQNHIYEWVRDHRVHHKFTDTDADPHNAQRGFFFSHMGWLLVRKHPDVINKGATIDMSDLEKDPVIIWQRRLYIILMPVFCFLLPSWVPCYFWNEKPMYSW-YCTLFRYTLSLHLTWLVNSAAHMYGMRPYDNTISPTDSLSVGIVAFGEGWHNYHHVFPWDYKAGELGNYRTNVTTAFIDFFARIGWAYDLKTVAVGMIKKRAARTGDGtryertadhhdhTHEgaVWGWDDADMAPEDMQNVEIINK---
>UPI00096B04DF	437	0.538	1.754E-133	0	352	356	0	371	376
MAPNLLGN-IMLGNSADPVQIISKPSPEtRKPNQSTGPKYKWEIVWRNVIAFIYLHTFGLYGLYLLFNGCQLKTVYWVLAVIILSGQGITVGAHRLWAHRTYKAKLPLRIILAFLQTMAFQNHIYEWVRDHRVHHKFTDTDADPHNAKRGFFFSHMGWLMLKKHKDVFIKGKTVDLSDLEADPVVMFQKKFYLVLMPIVCFVFPAFIPWYYWGENWWYAWYTAVIFRYTLCLNGTWLVNSAAHIWGTRPYDKSIKPTENRFVAFMAFGEGWHNYHHVFPWDYKAAELGNYRLNWSTSFIDLMSKIGWAYDLKTASLEIIQKRIKRTGDGTikakdvgdgmHHdhdhdhsdaIWGWGDKDMNEEEKQDIRIFNK---
>D7EJN2	437	0.552	1.754E-133	0	352	356	0	382	389
MAPNLLGNSTLFLAE----TNSAEPiQIISKPglqDVLPqvkPQissrssvsQYRWQIVWRNVLIFIYLHIAGIYGLYYAIAQAQWKTLLWGYLVILASGIGVTAGAHRLWAHRTYKAKLPLRIYLAFCQTVALQNDIYEWVRDHRVHHKFTDTDADPHNSNRGFFFSHMGWLLVKKHKDVFVKGKTVDMSDVEADPVVRFQRKYYIILTPILTFVFPAIVPWYFWNETPTVCFYSVAIFRYILTLHGTWLVNSAAHIWGYRPYDKNINATENKSVSILAFGEGWHNYHHVFPWDYKAAELGNYRMNFTTAFLDLMSKIGQAYDLKTVSVDMINKRRKRTGDGTglvdeellenedkHHhhhddsIWGWGDKDMKQDDMDMVQVHNP---
>UPI0006C9C55C	436	0.563	2.402E-133	0	355	356	0	374	377
MSPNLFGTTAAVISEASQTPDLKVKSNGSStsylNNKENNKKYPWKIVWRNVIAFLYLHFGALYGLYLFFDGAKFLTVLWTILVACSAAVGITAGAHRLWCHRAYKAKWPLRVILMIFQTTAFQNHLYEWVRDHRVHHKFTDTDADPHNAKRGFFFSHMGWLLLRKHPDVISKGASVDMSDLDSDPVVVWQRRLYIILMPLFCFVIPAWIPCYFWNENPMNSW-YATIFRYTLSLNITWLVNSAAHIWGTRPYDESISATDNVRVALGAFGEGWHNYHHVFPWDYKAAELGDYSVNFSTAFIDFFAKIGWAYDLKTVPLEMIEKRAKRTGDGTriehddsenHHegaIWGWGDKDMHQEDIEMVHIInsqpNEKSK
>UPI000258E8B5	436	0.539	2.402E-133	0	352	356	0	374	377
MAPNLFGTSStlyleasqqGVHQDKSTTEKTSSQSVQvQKTPEKVQQKYKWKIVWRNVIAFIYLHIGSLYGMYLFFNGTRFYTLIWHVFVTLLAGMGITAGAHRLWAHRSYKAKWPMRVFLMICQSIAFQNHIYEWVRDHRVHHKFTDTDADPHNAQRGFFFSHMGWLLVRKHPDVFRKGATVDMSDVINDPVVLWQKRLYIILMPIFCFVLPTWIPCYFWDEKPLNAW-YSTVWRYTLNLHFTWLVNSAAHIWGMKPYDKNIGPTENIGVAICAVGEGWHNYHHVFPWDYKAAELGNYKLNLTTAFIDFCARLGLAYDMKAVPADIVKKRANRTGDGSRYdqtgtsdhshvdmKWGWGDVDMKPEEIQEVEIINK---
>A0A834JRF0	436	0.526	2.402E-133	0	352	356	50	424	427
MAPNlfGTSASLFleasqqnLIQEKSTTEKTNTPKLDTQKSLRSKSKYKWNIVWRNVIAFLYLHISAVYGLYLCFTGAKLCTVIYTFVIGFIAAFGVTAGAHRLWAHKSYKAKWPMRVILMICQTIAFQNHIYEWVRDHRVHHKFTDTDADPHNAQRGFFFSHIGWLMLKKHPDVIKKGAMIDMSDLEKDPVVVWQRRLYIVLMPLFCFIIPTWIPWHFWGERPMYAW-YLTLFRYTLSLNLTWLVNSAAHIWGMKPFDSSISPTDSYSVGIAAIGEGWHNYHHVFPWDYKAAELGNYKVNFTTAIIDGFAKLGWAYDLKTASVEMIQKRAARTGDGSrykliedqHEhthndaVWGWDDSDMIPEDIQETRILNK---
>UPI00187D82F7	436	0.626	3.290E-133	0	353	356	0	353	356
MAPNATTSEcTGVLNEYD-AETIDGGLVK-DNTPLTRSNPRQyQLVWRNIAAFSFLHLSAIYGSYLLFTSARVYTIVFAMVLYCISVLGITAGAHRLWAHRSYKAKLPLRVLLTVFNTIAFQDCAIHWARDHRVHHKFSETDADPHNAKRGFFFSHVGWLLCKKHPDVIEKGKSLDISDLLADPVLVFQRKHYMILMPLACFILPTLAPIYIWNETFLNAFFVATMFRWTIILNVTWLVNSAAHKWGDKPYDVSINPVETATVALFAFGEGWHNYHHVFPWDYKTAELGNYRANYTTAFIDFFAKIGWAYELKTVSDAIIKRRVERTGDGSHATWGWGDKDQDRNEVKYATITHRK--
>A0A6P4IT85	436	0.609	3.290E-133	0	353	356	0	359	362
MPPyfkdnmdDGSSKQTGVLFEADAETMDGDLAIDTAQ-FKRAEDRKLPWVWRNIILFAYVHLAALYGLYLIFTQAKFATTLFSAVLYTCGMLGITGGAHRLWAHRSYKAKWPLRLILIVFNTVAFQDAAYHWARDHRVHHKFSETDADPHNATRGFFFSHVGWLLCKKHPDVKEKGKGLDLSDLRADRILMFQRKHYYVMMPLACFILPTVIPKMCWDESLMCSWFVATMFRWCFQLNMTWLVNSAAHKYGGKPYDSSMNPVQNAGVAAMTFGEGWHNYHHVFPWDYKTAEWGNYSLNLTTAFIDLFAKIGWAYDLKSVSPDIIKRRVQRTGDGTHELWGWGDKDLTAEDAKNVLFVDKK--
>A0A0M4EH83	436	0.585	3.290E-133	0	353	356	0	369	372
MPPNAVSSPsvdqalsaeetreeskqTGVLFEaDADTNDGAldVDVVQLKR----AETRKLKWVWRNIILFAYVHLAALYGGFLLLTQAKWATVAFSAALYIMGMLGITAGAHRLWAHRSYKAKWPMRLILIVFNTIAFQDAAYHWARDHRVHHKFSETDADPHNATRGFFFSHVGWLLCKKHPDVVAKGKSLDLSDLRADPILMFQKRHYYTLMPLACFILPTVIPFYGWNESLLCSWFVSTMFRWCFQLNMTWLVNSAAHKFGGRPYDKHINPSQSPYVSAVTFGEGWHNYHHVFPWDYKTAEWGRYSLNMSTAFIDMFAKIGWAYDLKSVAKETIERRVRRTGDGTHELWGWGDKDLTADDAKLVLLVGKK--
>A0A6P3X2G5	436	0.555	3.290E-133	0	352	356	0	375	378
MAPNLFGT-SATLFLEATQQDVSQnkpsseksaaqklPSLQKTQSVKP--KYQWKIVWRNVIAFVYLHLGALYGLYLLITVAKWSTTIWTVSIGALAAIGVTGGAHRLWAHRSYKAKWPLRVILMILQTTAFQNHIYEWVRDHRVHHKFTDTDADPHNAQRGFFFSHMGWLLVRKHPDVIRKGATIDMSDLEKDPVVVWQRRLYIVLMPLCCFLIPTWVPCYFWNEKPMYAW-YASLMRYTLSLNLTWLVNSAAHIYGMKPYDNTISPTDSYSVGITAFGEGWHNYHHVFPWDYKAAELGNYRTNFTTAFIDMFAKIGWAYDLKTVATNIVKKRAARTGDGtkyertadahhhSHEnaIWGWGDTDMPAEDIQKVEIFNK---
>A0A310SQM5	436	0.570	3.290E-133	0	353	356	0	375	380
MAPNLFGNSATVYLEaSQQNVHKEKSTTESENNQKlldqqssSPEmKYEWQIVWRNVIAFLYLHIGSLYAIYLIFNGTKLYTTLWGAFLAAAAALGITAGAHRLWAHRTYKAKWPMRLLLMILQTVAFQNHIYEWVRDHRVHHKYTDTDADPHNAKRGFFFSHVGWLLVRKHPEVIKKGSAIDMSDLERDPIVYWQKKLYILLIPLLCFILPVWVPCYFWNETLLNSW-YSSLLRYTASLNVTWLVNSAAHMWGMKPYDKAIGPTENKTVAVLAFGEGWHNYHHVFPWDYKAAEFGNYGMNFTTAFIDFCTWIGLAYDLKSVPADAIQRRATRTGDGSryhnekdtheHPVedmkWGWGDKDMKPEEIKEVNVINKK--
>A0A7J6ZA14	436	0.583	4.505E-133	0	353	356	0	346	349
MPPN-NVKPTGVLFEND-VDVPA--------EDEGPVKYKKtaetKLSWPMIIVYAYFHVVAVYGVYLIFASAKILTTISVVVLYELGILGITAGVHRLWSHRSYKAKWQLRLFLTILQTLSFQDPIIDWARDHRVHHKFNETDADPYNAKRGFFFSHIGWMFFHKHPEVKSKGKGIDFSDLYADPFLKFQKKYYFYIMPIMCFILPTFLPMYLWGETFYNS-FTINILRYILTLNSTLAVNSVAHRWGTKPYDKSLNPSENLTMSLLTLGEGWHNYHHAFPWDYKTAELGKYSTNLTTAFIDLMAKIGWAYDLKSASEEMIKRRVLRTGDGSHELWGWGDKDQPKEEKTEAIIEHRK--
>A0A8J2R539	435	0.616	6.170E-133	0	333	356	0	327	338
MPPQGQQSESWVLNETDLNKDADTPIV-----PPSAEKRKLQIVWRNVILFALLHIGGVYGAYLFFTQAMWSTRLFAVVLYLCSGLGITAGAHRLWAHKSYKAKLPLRMLLTLFNTIAFQDSVIDWARDHRMHHKYSETDADPHNATRGFFFSHVGWLLVRKHPEIKAKGHTIDMSDLKSDPVLRFQKKHYLVLMPLACFILPTYIP-TLWGETLWNAYFVCAIFRYVYVLNVTWLVNSAAHKWGDKPYDKNINPVETKPVSLVVLGEGFHNYHHTFPWDYKTAELGHYQLNFSKLFIDFMATIGWAYDLKTVSTDVIEKRVKRTGDGSHKEWG----------------------
>A0A059TBF8	435	0.595	6.170E-133	0	352	356	0	344	349
MPPQGHP-PAWVLDESDAAT-------EGKDAPTPaPEAEKRklQIVWRNVTLFVFLHIGALYGGYLFFTRAMWITKIFTVFLYICSGLGITAGAHRLWAHKSYKARLPLRILLTMFNTLAFQDSVLDWARDHRMHHKYSETDADPHNATRGFFFSHVGWLLVRKHPQIKAKGHTIDMSDLLADPVLRFQKKYYLTLMPLFCFILPSYIP-TLWGESLWNAYFVCAIFRYCYVLNVTWLVNSAAHKWGDKPYDKNINPVETKPVSLVVFGEGFHNYHHTFPWDYKTAELGGYTLNLSKLFIDTMSKIGWAYDLKSVSPDIVEKRVKRTGDGSHHVWGWDDA--PAEQKVAATIVNP---
>UPI0008404629	435	0.547	6.170E-133	0	352	356	0	367	370
MAPNLFGTSATLFLEasqqnvhqgksTAEKESNQTSSVQKSSSSKP--KYQWQIVWRNVFAFLYVHTAAVYGFYLLFNGTRFYTFAWSMAIMVISALGITAGAHRLWAHRAYKARWPLRFFLMICQTIAFQNHIYEWVRDHRVHHKFTDTDADPHNAKRGFFFSHMGWLLVRKHPDVMNKGKTVDMSDLENDPIVVWQKRLYLLLMPLCTFIIPMWVPCYFWNEKPLNSWYVTMM-RYAISLNFTWLVNSAAHIWGMKPYDKSISPVENKWVAILTAGEGWHNYHHVFPWDYKAGELGFYKMNWTTLFLDTCARFGLAYDMKTVPTDVIKKRSGRTGDGTwdHHnieeaRWGWGDKDMKADEVNEVEIINK---
>A0A6J0BKQ8	435	0.584	6.170E-133	0	352	356	0	375	378
MAPNLLGS-TATLFLEATQQDIrqsktpeSVPST-SKSTAQTAQtrdepKYKWRIVWRNVIAFLYLHIGALYGFYLFFAGAKFLTLIWTLVVAALGAVGVTAGAHRLWAHRAYKAKWPMRLILMIFQTLAFQNHLSEWVRDHRVHHKFTDTDADPHNAKRGFFFSHMGWLLVRKHRDVIEKGATVDVSDLESDPIVVWQRRLYVILMPVFCFLIPTWVPCHFWGETGMNSWYCATVFRYTLSLNLTWLVNSAAHIWGTKPYDDSISPTDNVRIALGAFGEGWHNYHHVFPWDYKAAELGNYRANFTTAFIDFFAWLGQAYDLKTVPLNMIKKRAARTGDGtridrdehyghSHEgaIWGWGDIDMHTEDILDAQITNK---
>A0A6V7GXL3	435	0.539	8.451E-133	0	354	356	9	385	386
MAPNMFGS-SATLYletsqQDKSTTEKASNQTlqPQKSSAVQP-KYKWNIVWRNVIAFIYLHIGAMYGLYLSFTSIKLQTTLWALFLTIFGGMGITAGAHRLWAHRTYKAKWPMRFVLMIMQTVAFQNHIYEWVRDHRVHHKFTDSDADPHNAKRGFFFSHIGWLLLRKHPDVMKKGATVDMTDLERDPIVLWQKRLYILLVPLICFILPVLIPCYFWNETLFNSW-YSTLLRYTLSLNGTWLVNSAAHIWGYKPYDKNIGPTENTSVAIIAFGEGWHNYHHVFPWDYKAAEFGDYNMNFTTALIDFCSRLGLAYDMKTVPVDVIKKRANRTGDGtrygknedsqSHEdyhshedmKWGWGDVDMKPEEIQEVDIINKSN-
>A0A7I0Z260	435	0.610	8.451E-133	0	333	356	280	607	618
MPPQGQQSESWVLNETDLNKDADTPIV-----PPSAEKRKLQIVWRNVILFALLHIGGVYGAYLFFTQAMWSTRLFAVVLYLCSGLGITAGAHRLWAHKSYKARLPLRMLLTLFNTIAFQDSVIDWARDHRMHHKYSETDADPHNATRGFFFSHVGWLLVRKHPEIKAKGHTIDMSDLKSDPVLRFQKRHYLLLMPLACFILPTYIP-TLWGETLWNAYFVCAIFRYVYVLNVTWLVNSAAHKWGDKPYDKNINPVETKPVSLVVLGEGFHNYHHTFPWDYKTAELGHYQLNFSKLFIDFMATIGWAYDLKTVSTDVIEKRVKRTGDGSHKEWG----------------------
>A0A6P4GCL4	434	0.609	1.157E-132	0	353	356	0	359	360
MAPNpkmhtnfESSEQTGVLFEED-VETVDGDLNTDRFQHKRAEDRKLAWVWRNITLFAFVHLAALYGIYLIITKAKLATTLFAAFLYIIGMLGVTAGAHRLWAHRTYKAKWPMRLILIIFNTIAFQDAAYHWARDHRVHHKFSETDADPHNATRGFFFSHVGWLLCKKHPDVKEKGKSLDLSDLRADPILMFQRKHYFMLMPLACFVMPTVIPMVCWEESLACSWFVATMFRWCFQLNMTWLVNSAAHKFGGRPYDKSMNPVQNAYVSAFTFGEGWHNYHHAFPWDYKTSEWGHYSLNVTTAFIDMFAKIGWAYDLKSVSPETIKRRVLRTGDGSHELWGWGDKDLKTEDVLFDNKNNNP--
>A0A2J7PNJ8	434	0.540	1.157E-132	0	352	356	0	381	384
MAPNLTTASALFL-EttqDSVVYQSksqksasaARPRsglqkVQAEHKDEPGKQYNLKIRWRNVIAFLYLHVFTLYGIYLAFTAAKYQTNIWTTAVLIFASIGVTAGAHRLWCHRSYKAKLPLRILLCIMQTIAFQNHIYEWVRDHRVHHKFTDTDADPHNSKRGFFFCHIGWLMVRKHPDVKIKGKTVDMSDLESDPVVVWQRRTYLVTMPLLCFVLPALVPVYFWNEDPWVSWYVASVMRYTLQLNGTWLVNSAAHMWGYKPFDKDISAVENLTVASLGFGEGWHNYHHVFPWDYKAAELGPYRTNWTTGFIDFFSRIGWAYDLKTVSTEMIRRRAARTGDGSRHsdapledlhetdnsIWGWGDKDMPEEDIKEVRIYNK---
>A0A833RGP4	434	0.553	1.585E-132	0	352	356	0	373	376
MAPNMFGS-SATLYlETSHQEKSATEKASnqtlQSQKSSTQSKYKWRIVWRNVIAFVYLHLAAVYGIYLSFTAIKLQTTMWAIFLAIFGGMGITAGAHRLWAHRTYKAKWPMRFMLMIMQTIAFQNHIYEWVRDHRVHHKFTDSDADPHNAKRGFFFSHIGWLLLRKHPDVLRKGATVDMTDLERDPIVLWQKKLYIILVPLFCFILPVWVPCYFWNETLYYSW-YSTLFRYAFSLNGTWLVNSAAHIWGYKPYDKNIGPTENKSVAIIAFGEGWHNYHHVFPWDYKAAEFGDYNMNITTALIDFCGRLGLAYDMKTVPVDVIKRRAKRTGDGtryggnedsqSHGdhhnhedmKWGWGDVDMKPEEIQEVHIINK---
>A0A6L2PMU7	434	0.553	1.585E-132	0	352	356	0	380	383
MAPNLTTASALFLteAEGSVVYQSKSqkptsvarsrsaPHKEHDEAEQPTKQYKWDIRWRNVIAFLYLHIFTLYGIYLTFTAAKYQTVIWAYAVLSAAAVGVTAGAHRLWCHRSYKAKWPLRLLLCIFQTAAFQNHIYEWVRDHRAHHKFTDTDADPHNSTRGFFFCHIGWLMVRKHPDVKIRGKSIDMSDLDADPIVVWQRRTYLITMPLLCFVLPAWVPVHFWNEDPWVSWYVAAIMRYTLLLNGTWLVNSAAHMWGNKPFDTSISAVENFSVAAIGYGEGWHNYHHVFPWDYKAAELGTYRANLTTGFIDFFSRIGWAYDLKTVSLEMIRRRAARTGDGSRHgdapveelhetdngIWGWGDRDMPEEDIKEVRIYNK---
>UPI00099565B1	434	0.554	1.585E-132	0	352	356	146	517	520
MAPNLFGS-SATLYleasqQDvsqkNTSEKNVTQKVTQKAQSSKP-NYRWNIVWRNVIAFVYLHLGALYGLYLLIVAAKGYTFIWVFTVGSFGAVGVTGGAHRLWAHRSYKAKWPMRIILMLFQTMAFQNHIYEWVRDHRAHHKFTDTDADPHNVQRGFFFSHMGWLLVRKHPDVIKKGAAIDMSDIEKDFVVVWQRRLYIVLMPVICFLLPTWIPCHFWDEKPMYAW-YATLFRYTLSLHLTWLVNSAAHMWGMKPYDNTISPTDSYTVGIGAFGEGWHNYHHVFPWDYKAAELGNYRTNLTTAFIDFFAKIGWAYDLKTVAPNMIKKRAERTGDGSkyervsddHHthegaIWGWGDADMTTEDIKKVNIINK---
>A0A834U7G2	434	0.654	2.171E-132	11	349	356	2	334	344
-----------VLYEREKIDDHA---IEL---SKEKEIYKRRIVWRNVMILSSLHIGAIYGIYLTLTSAKLLTTLFGILLGMCSGFGITAGAHRLWAHRSYKAKWQLRLILIIFNTIAFQDAAIDWARDHRVHHKYSETDADPHNAKRGFFFSHVGWLLLRKHPEVKQKGKGIDMSDLKSDPIIAFQKKYYFLLMPMMCFVLPSLIPMYFWNETFLNAYFVPVVFRYVYTLNTTWLVNSAAHLFGNKPYDKYINPSENKGVAMMALGEGWHNYHHVFPWDYKTSELGNYRFNITTAFIDFFAKIGWAYDLKSVAKDMVKARVLKSGDGTHDVWGWGDKDQTQEEKQQAIV------
>A0A3B0JJJ7	434	0.622	2.171E-132	5	354	356	30	372	374
-----SSKQTGVLFEGD-VETADT------FQFKKAESRQLQWVWRNILLFAYVHFAALYGGYLMLTQAKAATVLFAAALYVCGMLGITGGAHRLWAHRSYKAKWPLRLILITFNTIAFQDAAYHWARDHRVHHKFSETDADPHNATRGFFFSHVGWLLCKKHPDVVAKGKGLDLSDLRADRILMFQRKHYYVLMPLACLILPTVIPFFFWNESLLCSWFVATMFRWCLQLNMTWLVNSAAHKFGGRPYDKTINPSQNAAVSAVTFGEGWHNYHHVFPWDYKTAEWGNYNLNMTTAFIDMFAKIGWAYDLKSVAPDTVERRVKRTGDGTHELWGWGDKDLTAEDAKDVLFLDKKS-
>UPI000771A44A	434	0.555	2.171E-132	0	352	356	0	373	376
MTPNLFGN-SATLFLEASQQDVrqEKTSTGQKTGAKssdqTPKtqksKYEWNIVWRNVIAFVYLHVGALYGFYLFFAGAKFLTVLWTILIAATAAVGITAGAHRLWAHKSYKAKWPMRIILMVFQTIAFQNHIYEWVRDHRVHHKFTDTDADPHNAKRGFFFSHMGWLLIRKHPDVITKGATVDMSDLEKDPIVVWQRRLYIILMPLCCFLVPTWIPCYFWGETAMYSW-YATIFRYTASLNLTWLVNSAAHIWGTKPYDNSISPTDNIRIAIGAFGEGWHNYHHVFPWDYKAAELGNYKGNFTTAFIDAFAWLGLAYDLKTVPVEMVQKRAARTGDGTriqqdeHHghtyedaIWGWGDVDMQEEDINEAQIINK---
>A0A6P8N5W2	434	0.546	2.171E-132	0	354	356	25	401	402
MAPNLFGT-SATLYleasqqnihqEKSTTEKTNNQELLVEKSSNTESSYEWKIVWRNVIAFTYLHIGAIYGLYLAFTSAKYQTTIWLLSLIALGGMGVTAGAHRLWAHRTYKAKWPMRFLLMILQTIAFQNHIYEWVRDHRVHHKFTDTNADPHNAKRGFFFSHVGWLLVRKHPDVLKKGATVDMSDLENDPIVVWQRRLYLLLVPTLCFVLPVWVPCYLWKETLFNSW-YSTLTRYTLSLNGTWLVNSAAHIWGAKPYDKNIGPTENKSVAIVAFGEGWHNYHHVFPWDYKAAELGDYKVNITTAFIDFCARLGLAYDMKTVPVEAIKRRAIRTGDGtkynehddSHHhmhvdmKWGWGDADMKPEEIQEVEIINKSN-
>UPI00062543F5	433	0.567	2.973E-132	0	352	356	0	367	370
MAPNLFGnSATLFLeasQQDAIQKAPAVSTKSSSSSSQEP-KYKWNIVWRNVIAFVYLHLGALFGFYLFFTSAKFLTFLWSYILAIIAAMGVTAGAHRLWAHKSYKARWPLRVFLMILQTVAFQNHIYEWVRDHRVHHKFTDTDADPHNAQRGFFFSHMGWLLVRKHPDVIKKGATIDMSDMDQDPVVVWQRRLYIILMPLFCFLIPTWIPCYFWGETGLNSW-YANIFRYTLSLNLTWLVNSAAHIWGTKPYDNSISPTDNLKIAIGAVGEGWHNYHHVFPWDYKAAELGDYKGNLTTLFIDICARCGLAYEMKTVPVEMVNKRSARTGDGTritreqvegHTyegaVWGWDDTDMTVEDIKDAQIVNK---
>A0A154PDD1	433	0.562	2.973E-132	0	352	356	0	374	377
MAPNLFGT-SATLYleasqQDVHQEKTATEKastqklIVQKSSSSPQSRYEWNIVWRNVIAFLYLHIGALYGLYLFFVDTKLNTLLWMLFVGISSAVGITAGAHRLWAHRAYKAKWPLRLVLMLCQTVAFQNHIYEWVRDHRVHHKFTDTDADPHNAQRGFFFSHMGWLLLRKHPDVIKKGATVDMSDLEQDPIVVWQRRLYIILMPICSFVLPMWVPCYFWDEKPLNSW-YSTMFRYTLSLNLTWLVNSAAHIWGMKPYDSTIGPTENISVAICAIGEGWHNYHHVFPWDYKAAELGNYRTNITTAFIDLCARIGWAYDMKTVPVEVVKKRAARTGDGskyqqgtghahSHEgaKWGWGDTDMEPEEIKEVEIINK---
>UPI001C9B3345	433	0.558	2.973E-132	0	352	356	18	391	394
MAPN--------LFGTSATLYLEASQQNVRQDGQSPEKlklqkhvvqptsdvtptYKWNIVWRNVIAFIYLHFGALYGLYLMFNGTKLYTIVWSLFMGITAGLGITAGAHRLWAHRSYKAKWPLRFFLMILQTISFQNHLYEWVRDHRVHHKFTDTDADPHNAKRGFFFSHMGWLLVRKHPDVKKKGATIDMSDLERDPIVVWQKRLYIILMPLCCFIIPMWIPCHFWGEKPLNSW-YSALFRYTLSLNLTWLVNSAAHIWGMKPYDSSIGPTENISVAICAFGEGWHNYHHVFPWDYKAAELGNYRTNMTTAFIDFWARLGQAYDMKTIPLNVVKKRAIRTGDGskyhndetpkhSHEgaKWGWGDVDMEPDEIQSVEVINK---
>UPI001D066E47	433	0.609	4.072E-132	0	353	356	0	342	347
MAPH---------METTVVTEVLT---ETKTEHKHPVQEKRtyELVWRNIIIFSFLHTVALYGIYLAFTSARIYTTLLVFILYPAGGFGITAGAHRLWAHRAYKAKWPLRVILTICNTLAFQDAVIDWARDHRVHHKYSETHADPHNAVNGFFFSHVGWLLCKKHPEVKKKGSQIDMSDLYADPILRFQKKHYMILMPLISFILPTAAPMYFWGETFTNA-YCLNILRYCITLNATWLVNSAAHMIGWRPYDKNISPSENKFVSLFALGEGFHNYHHTFPWDYKTAELGKYSLNYSTALIDFFAKIGWAYDLKTVSDDMVKKRVLRTGDGSHEVWGWGDKDQPEEDYTEAVIRYRK--
>A0A7M7H993	433	0.582	4.072E-132	0	352	356	0	369	372
MAPNLFGNSAALFLE---AAQQGIPEEKPVSNSKPtyleaqksdKSKYTWKIVWRNVIAFVYLHVGALYGFYLFFHGAKILTVLWTILIACSAALGITAGAHRLWCHRAYKAKWQLRLILMIFQTIAFQNHLYEWVRDHRVHHKFTDTDADPHNAKRGFFFSHMGWLLVRKHPDVIAKGASVDMSDLETDPIVVWQRRLYIILMPIFCFLLPAWIPCYFWGENGMYSW-YATIFRYTASLNLTWLVNSAAHIWGTRPYDETISATDNIRVALGAFGEGWHNYHHVFPWDYKAAELGDYKANFTTAFIDFFARIGWAYDLKTVPVELVEKRAARTGDGnrikqsspehSHEdaIWGWGDKDMHQEDIEYATIINK---
>UPI001F0306E6	433	0.534	4.072E-132	0	352	356	0	374	377
MAPNlfGTSASLFleasqqnLIQEKSTKEKTSTPKLETQKSLRSKSKYKWKIVWRNVIAFIYLHISALYGFYMCFTGAKLITIIYTFFTGFVAGFGVTAGAHRLWAHKSYKAKWPMRVILMICQTIAFQNHIYEWVRDHRVHHKFTDTDADPHNSQRGFFFSHIGWLMLKKHPDVIKKGATIDMSDIEKDPVVVWQRRLYIILMPLFCFIIPTWIPWHFWGEKLTYAW-YLTLFRYTLSLNLTWLVNSAAHIWGMKPYDSSISPTDSYSVGIAAFGEGWHNYHHVFPWDYKAAELGNYKMNFTTAIIDGFAKLGWAYDLKTVPIEIIQKRAIRTGDGSkyeitegqHEhthsnnVWGWDDRDMISEDIQCARILQK---
>B4JRQ2	433	0.565	4.072E-132	0	354	356	0	380	382
MPPNAISSPpdalptcpedqvlsgsqsgaggaskqTGVLFEAD-ADTNDGGLTMDITQFKNAEKRKLKWVWRNIVLFAYVHVAALYGGYLLVTQAKWATIVFSMFLYSAGMIGITGGAHRLWAHRSYKAKWPLRVILVAFNSIAFQDAAYHWARDHRVHHKFSETDADPHNATRGFFFSHVGWLLCKKHPDVVAKGKSLDLSDLRADRVLMFQKKHYFVLMPLACFILPTCIPMLCWNESLLCSVLVPTIFRWCLQLNMTWLVNSAAHKFGGRPYDKNINPSQSPYVSLFTLGEGWHNYHHVFPWDYKTAEWGNYSLNMTTAFIDLFAKIGWAYDLKSVVPETVERRVRRTGDGSHELWGWGDKDLTPEDGQSVLhVLDKKS-
>Q3HVI9	432	0.577	5.576E-132	0	353	356	0	351	354
MPPRPRekqplpSLPTGPLEECDDVTTDKIPQT-----AYEPDDRKVEIVWRNVVVMGILHLVALYGLYLVFTSAMLITTLYGVILYNLGGFGITGGAHRLWAHRAYKAKWPLKLLLVLCQTLAHQNSVIEWARDHRVHHKFQETDADPHNAKRGFFFAHMGWLLCKKHQEVKDKGKGVDMSDLYAEPLLRLQHKYFYVLMPIGCFVLPSIIPVVFWGETLMNA-YCLNILRYVSCLHGTWLVNSAAHMWGSKPYDKYISSVENVFVSFFAVGEGWHNYHHTFPWDYKAAEFG--KVNWTLRIINLFAKIGWAYELKSVSKEMIKTRVHRTGDGSHEIWGWGDKDQSPEDYKLATIYNKK--
>A0A834HYX8	432	0.616	5.576E-132	0	354	356	0	352	354
MPPRPREKqqldtleATGPLFESDDVCSKTVA----NEAELEPRTY--DIVWRNVIAFAILHLVALYGVYLAITSAKLLTTLYAIVLYQMGAFGITAGAHRLWSHKAYKAKWPLKLILVLCQTLAHQNSVIEWSRDHRVHHKYQETDADPHNAKRGFFFSHMGWLLCKKHDDVKLKGKGIDMSDLYAEPLLRLQHKYFGILMPIGCFVLPTIWPIIFWGETLGNA-YCLNIARYVLTLHATWLVNSAAHMWGSKPYDKYINPTENLFVSLFAIGEGWHNYHHTFPWDYKTAEYG--RLNWTMVVINLFSRIGWAYDLKTVSKEMIEKRVKRTGDGSHEIWGWGDKDQSKEDYEEAIIINKKN-
>A0A6J1LP01	432	0.623	5.576E-132	9	353	356	29	372	375
---------TGVLFEDDADTNDGALDV-NVVELKKAEKRKLKWVWRNIILFAYVHFAALYGGFLLLTQAKWPTVVFSIFLYVAGMLGITGGAHRLWAHRSYKAKWPLRLILITFNTIAFQDAAFHWARDHRVHHKFSETDADPHNATRGFFFSHVGWLLCKKHPDVVAKGKGLDLTDLRADRILMFQLKHYFVLMPLACFILPTVIPMVCWNESLLCSWFVSTMFRWCFQLNMTWLVNSAAHKFGGRPYDKNINPSQSPYVSAFTFGEGWHNYHHVFPWDYKTAEWGNYSLNMTTAFIDLFAKIGWAYDLKSVAPDTVERRVRRTGDGTHELWGWGDKDMTAEDQQRVLFMDMK--
>UPI001CB9E152	432	0.547	5.576E-132	10	352	356	19	373	376
----------DILQENSTIQEESWPMFNLQKSQKSEPKYKWKIVWRNVIIFLYFHISAMYGAYLFFTVVRWYTVIFCLFTLYTGLVGITAGAHRLWTHKSYKAKWPMRVILMICQTIAFQNHIYEWVRDHRVHHKYTDTDADPHNAKRGFFFSHIGWLMLKKHPDVIKKGATIDMSDLEKDPIVVWQRKLYIVLMPLLCFIIPTWIPSYFWGERPIYAW-YLTIFRYTTCLNITWLVNSVAHIWGMKPYDRYISPTDSYSVGITAIGEGWHNYHHVFPWDYKTSELNNYGMNFTTAVIDGFAKLGWAYDLKTVSPEMIQRRAARTGDGTkyhlidHEyehasnnVWGWDDSDMIPEDIQDAKILNK---
>A0A0L7RGE5	432	0.542	5.576E-132	0	352	356	0	374	377
MAPNLFGTSAalyleasqqDVHQEKSTTEKANGQKLLAQKSSTPKSKYEWKIVWRNVIAFIYLHLGSLYGFYLLFNGTKFYTFLWSFMIASMAAVGITAGAHRLWAHRAYKAKWPMRFILMIFQTIAFQNHIYEWVRDHRVHHKFTDTDADPHNAQRGFFFSHMGWLMLRKHPEVVKKGGTVDLNDLEQDPIVVWQRRLYIVLMPLCCFIIPMWVPCYFWDEKPLNSW-YTTVLRYTFSLNMTWLVNSAAHIWGMKPYDNTIGPTENKSVAILAFGEGWHNYHHVFPWDYKAAELGNYKMNATTAFIDFFAWLGLAYDMKTVPVEVVMKRAHRTGDGtrykkpevihhhSHEgsKWGWGDTDMQPEEIQDVQIINK---
>UPI001C8AC968	432	0.638	5.576E-132	5	353	356	30	376	379
-----SSKQTGVLFEAD-VETNDGALATCTVEFKRAEKRKLELVWRNIILFGYVHLAALYGVYLMFTQAKLATTVFAAALYVCGMLGITGGAHRLWAHRSYKAKWPMRLILIVFNTIAFQDAAYHWARDHRVHHKFSETDADPHNATRGFFFSHVGWLLTKKHPDVKAKGKILDLSDLHADRILMFQKKHYYVLMPLGCFILPTLIPMVCWNESFTCAWLVAAMFRWCFQLNMTWLVNSAAHKFGGRPYDKHMNPAENAYVATMTFGEGWHNYHHVFPWDYKTSEWGN-RLNMTARFIDLCAKIGWAYDLKSVAPDTVKRRVWRTGDGSHELWGWGDKDITPEDAKDVLFINKK--
>A0A1I8P247	432	0.559	7.637E-132	0	355	356	0	368	369
MPPNANATVndnehistvpentaTGVLSE-QEAETIDGGLAKDIAPLKKASERKLELVWQNIIGFIYLYCATFYGFYLMATSAKWQTNICGLLLTYLTGFGITAAAHRLWAHKAYKANLPMRIMLIIFNTIAFQNSVYVWARDHRVHHKFSETDADPHNATRGMFFSHIGWLMCKKHPEVKEKGKTIDMSDLEADPIVMFQHKYYYLLMPIACFVFPAWLPMYFWNETFSNAWHICVLARWCFLLNSAWLINSAGHKYGSKPYDKNYNPAENAFIAILTLGEGWHNYHHVFPWDYKTSELGNYSMNYSTAFIDFFAKLGWAYDLKTVSEDIIRKRCQRTGDGTHPIWGWGDKDQDKEEMRDAVIINKKKK
>T1RLC5	432	0.541	7.637E-132	0	354	356	0	376	377
MAPN--------LFGTSATlyLEASQQNIHQKKSTAEKTnnqellvekssntesSYEWKIVWRNVIAFIYLHIGAIYGVYLAFTSTKFQTNIWLPSLILFGGVGVTAGAHRLWAHRTYKAKWPMRLLLMILQTIAFQNHIYEWVRDHRVHHKFTDTNADPHNAKRGFFFSHIGWLLVRKHPDVLKKGATIDMSDLENDPIVVWQRRLYLLLVPTICFLFPVWVPCYFWEETLFNSW-YSTLTRYALTLNGTWLVNSAAHIWGVKPYDKNIGPTENKSVAILAFGEGWHNYHHVFPWDYKAAELGNYKFNFTTAFIDFCAWLGLAYDLKTVPVEAIKRRAIRTGDGtkyskhddSHHhihvdmKWGWGDVDMKPEEIQEVDIINKRN-
>A0A7R9ELD8	432	0.507	7.637E-132	0	352	356	0	385	392
MAPNLTTAS--ALFLTDTegsviypsppqsLTSRKTQQHQSSQHELPSSgavpYYEWRIVWRNVLAFIYLHGGALYGLYLVFTTAHPATFPWAFLVAGLAALGVTAGAHRLWCHRAYKAKWPLRLILAILQTVAFQNHIYEWVRDHRVHHKFAETDGDPHNSKRGFFFSHIGWLMLRKHPDVINKGRTVDMSDLLQDPIVVWQMRTYLLTLPLVCFVLPTWVPIHFWNEDPWTSWYVAAILRYTLSLNLTWLVNSAAHIWGTRPFDKNISATDNMPVAVMAFGEGWHNYHHAFPWDYKAGELGSYRTNFSTGFIDLFAKIGWAYDLKTVSPEMIKRRAKRSGDGTYRgdlgvsgvplgeghdhegsLWGWGDKDMPEEDIKEVLITHK---
>A0A2S2QBU8	432	0.714	1.046E-131	42	352	356	27	338	341
------------------------------------------IVWRNVILFAYLHLAALYGALLIFTSAKIATTIFAIFMYQVSLIGITAGAHRLWSHRSYKAKWPLRVILMICNTVAFQNHVFEWSRDHRLHHKYSETNADPHNANRGFFFSHIGWLLCRKHPDIMDKGRGIDVKDLLADPIVAFQKKYYKFLMPMLCFIIPTLIPVYCWGESWSNSWFVAAMFRYTFSLNITWLVNSAAHMWGGRPYDRFINPAENITVALLALGEGWHNYHHVFPWDYKAAELGDYRLNITTAFIDFFAKIGWAYDLKTVSADTLRKRMERTGAEDKELpWGWDDKDLSLSDREAATIINK---
>A0A6J2X6A7	432	0.609	1.046E-131	0	353	356	0	351	354
MPPRPREKqPletleaTGVLFESDDV---------SSEKFAQEEKVEPrtyEIVWFNVTLFVILHCVALYGVYLSFTSAKLATTIYAIILYQMGAFGITAGAHRLWSHKAYKAKWPLKLILVLCQTLAHQNSVIEWSRDHRVHHKYQETDADPHNAKRGFFFSHMGWLMCKKHDDVKDKGKGIDMSDLFAEPILRLQHKYFYYLMPIGCFLLPTLWPIVLWGETLGNA-YCLNITRYVITLHATWLVNSAAHMWGSKPYDKYINPTENLFVSMFAIGEGWHNYHHTFPWDYKTAEYG--RLNWTMAVINLFSKIGWAYDLKTVSPEMIEKRVKRTGDGSHEIWGWGDKDQSPEDRRNAVIINKK--
>A0A0T6BI66	432	0.608	1.046E-131	0	349	356	20	360	365
MSPN-QITPTGVLMETDE----EVP-VEQIKNDEEPRKYI--YVWRNIILYIYLHISSLYALYLLFSSAKLLTVVQAFFLLQIGNLGITCGAHRLWSHKSYKAKTPLKIILVFMETLAFQNSVIEWARDHRVHHKFSETNADPHNAKRGFFFAHVGWLLTRRHPDVKSKGKTVDISDLTNDPMLRFQHKHYLPLMIFTAFFLPTVIPMYFWGETFRNSWF-LNLLRYCLGLNITWLVNSAAHMFGGKPYDRFINPAENLSVAALALGEGWHNYHHTFPWDYKTSELGKYSSNFSTAFIDFFARIGWAYDLKAVSKEVIKKRSLRTGDGTHNVWGWKDKDMCEEDIQDAII------
>UPI001CBA34AF	432	0.616	1.046E-131	4	355	356	18	366	369
----ISSKQTGVLFEYD-AETVDGDLISDRFQLKRAENRRLDLVWRNIILFALEHLAALYGLYSIFTKAKLETTLFAAGLYIIGMLGVTAGAHRLWAHRTYKAKWPLRLILVIFNTVAFQDAAYHWARDHRVHHKYSDTDADPHNATRGFFFLHVGWLLCKKHPDIKEKGKGLDLSDLRADPILMFQRKHYYILMPLACFVLPTVIPMVYWNETLASSWFVASMFRWCFQLNMTWLVNSAAHQFGNRPYDKTMNPTQNAYVSAFTFGEGWHNYHHSFPWDYKTAE--WGXANITTAFIDMFATIGWAYDLKSVAPDMIKRRVLRTGDGSHELWGWGDKDMTAADARNVLFVDKRSR
>A0A7J6Z7L5	432	0.532	1.046E-131	0	354	356	0	381	384
MASNLMGTSALFLA-DATTDSDNVqldARITHHPQIEPPKiitkddrcQYKWDVVWRNVIAFLYLHIAGLYGFYLVCTVCSWKTFIWALLYAVLSGIGITAGAHRLWAHRSYKAKLPLRIILMLLQSSAFQNHIYEWVRDHRVHHKFTDTDADPHNAKRGFFFSHIGWLMVKKQKDVFNKGGTVDMSDVEADPVVRFQKLFYLVLVLIMCFAIPTIVPWYFWGEDGWVSWYSAAIFRYALTLNGTWLVNSAAHIWGTRPYDTKISPTQNVHVAVIAFGEGWHNYHHIFPWDYKAAELGDYRFNLTTMVIDFFAKIGWAYDLKTASVDMVNKRIKRTGyrnaincnnnakastDVHHGevIWGWGDKDMRTEDINDVKYFNKIS-
>T1HR83	431	0.559	1.432E-131	0	353	356	0	363	366
MSPNLSGTATGlFLAEAEVISTPKSQPLQASKKLLG-AQYEWHIVWRNVLGFIYLHVGALYGLYLAFIVGKVHTFLW-------GAMGITAGAHRLWAHKSYKAKWQLRLLLAAFQSIAFQNHIYEWVRDHRVHHKFTDTDADPHNSKRGFFFSHMGWLMVKKHADVKAKGKVVDMSDIDKDWVVSFQRKYYTIIMPILCFLIPTVVPVYLWNESWSSSWYIAGVLRYTLSLNGTWLVNSAAHIWGTKPYDKNISPTENLSVAIVAFGEGWHNYHHAFPWDYKTSEFSGYKFNYTTAFIDFFARIGWAYDLKTVPLHMVEKRANRSGDGSHHsagnkkkekpphshegeLWGWDDQDMTTEEKQMAEITHKK--
>A0A836G0A7	431	0.579	1.432E-131	0	352	356	0	373	376
MAPNLFGN-SATLFLEASQQDVsqkkaaekAVTqklSIQKAQNSKP--KYQWKIVWRNMIAFAYLHLGALYGLYILIAAAKFYTFLWAAVVATFAAIGVTGGAHRLWAHRAYKAKWPMRVILMLLQTMAFQNHIYEWVRDHRVHHKFTDTDADPHNAKRGFFFSHVGWLLVRKHPDVIKKGATIDMSDLEKDPVVVWQRRLYVILMPVFCFLLPTWVPCHFWNEKPMYAW-YCTLFRYTFSLNLTWLVNSAAHIWGMKPYDNTISPTDSLSVGIGAFGEGWHNYHHVFPWDYKAAELGNYRTNFTTAFIDFFAWIGWAYDLKTVAHSIINKRAARTGDGsiyartddehhhSHEgaIWGWGDADMALEDMQEAEIINK---
>UPI001CA81853	431	0.545	1.432E-131	0	352	356	0	374	377
MAPNlfgtsaslfLEASQTALINENSTTEKTSSPKLDKKKLLKSQPKYRWNIVWRNVIAFLYLHISFLYGLYLAFTAAKLYTTIFAITCGFLAGFGVTAGAHRLWAHKAYKAKWPMRVILMIFQTMAFQNHIYEWVRDHRVHHKFTDTDADPHNSQRGFFFSHIGWLMLKKHPDVIKKGATIDMSDLEKDAVVIWQRRLYIILMPLFCFIIPTWIPVHFWGERPMYAW-YLTIFRYTLSLNITWLVNSAAHIWGTKPYDSSISPTDSYSVGIAAFGEGWHNYHHVFPWDYKAAELGNYNVNFTTAIIDGFAKIGWAYDLKTVSHEMIEKRASRTGDGTvykhaddqHEhnhtnsIWGWDDPDIKAEDILDARILNK---
>A0A6L5CEM4	431	0.569	1.432E-131	0	343	356	0	366	378
MAPNIPSATTteFVEAKEAPRVNLVHTDEHAKEVLKLDEPYRMSLVWRNILIFIYLHLGALYGVYLVIFHAKFYTFLWAALVASMGAVGITAGAHRLWSHRAYKAKLPLRLILAAFQTMAFQNSIYEWCRDHRVHHKFSETDADPHNANRGFFFSHIGWLMCRKHPDVIRKGAGVDMSDLEQDPIVIWQKRTYLLVTPLLCFALPVWVPVHFWGEAGWTSWYIAGIMRYVISLNFTWLVNSAAHIWGAKPYDKSISPVENVSVAILAFGEGWHNYHHVFPWDYKAAELGNYKMNFTTGFIDFFAWLGWAYDLKSVPVELIQRRAARTGDGSYQrqenkskpqsnphhllegetaIWGWGDKDMLIED------------
>A0A4D6CBE4	431	0.571	1.432E-131	0	352	356	0	382	386
MAPNVSGSPSplfGVtpLAGAEVIpsKTEQQQHIqltklkqqqqQQQQQQQQRPKYQLQIVWRNVAAFLFLHIGCLYGLYLLFTTAKLSTVLWTLLISSAGATGITAGAHRLWAHKAYRARWPLRLLLAVFQTLAFQNHIYEWVRDHRVHHKFTDTDADPHNSRRGFFFSHIGWLMVRKHSDVITKGRQVDMSDLERDWVVMLQKRYYLIAVPFFCFFIPTWVPVHFWGEKAWVAWYVAGICRYTLSLNFTWLVNSAAHIWGTKPYDKNITPTENVTVAMLAFGEGWHNYHHAFPYDYKAAELGNYRANLTTAFIDMFARIGWAYDLKMATPAMVQRRILRTGDGSHdsvaahdhhhhqdEVWGWDDKDMTTEDKKLIEIINR---
>UPI0006D5057D	431	0.603	1.432E-131	0	353	356	35	385	387
MAPNV---VTSTL--------TCETTIPNPPVKKP---YKRSIVWRNVLLFIYLHIAALYGLYLMFFSAKLATVAFAILAYQVAALGITAGAHRLWSHRSYKAKYPLQILLAFFNTVSFQNSIYEWARDHRLHHKYSETNADPHNATRGFFFSHIGWLLCRKHPDVMEKGKGIDMSDLKENPVVMFQHRHYLKLMPLCCFIIPTMIPMYFWGESFVNSWFVATMFRYCFSLNMTWLVNSAAHMWGNRPYDKNINPAENFVVAIGASGEGWHNYHHVFPWDYKAAELGDYKMNFTTAFIDFMARIGQAYDCKIVPDSVVRSRMQRTGMMSaapvkknpeeevHP-WGWGDETIPEEDTKIAETMYKK--
>A0A0A1X726	431	0.620	1.432E-131	6	353	356	48	394	397
------SKETGVLFEYDADTADGALNI-DVLQRKRAEKRKLKLVWRNIIIFGYLHLAALYGAWLFFTSAKWPTVFFSIYLYSIGVLGITAGAHRLWAHRSYKAKWPLRALLIAFNTCAFQDAAFHWARDHRVHHKFSETDADPHNATRGFFFSHIGWLLCKKHPDVIAKGKSLDLTDLHADRILMWQLKHYNILMPLACFILPTVIPMYFWNETLINSWFVAAMFRWCFLLNVTWCVNSAAHKFGGRPYDKNINPSQCPSVSAFAFGEGWHNYHHVFPWDYKTAEWGNYSLNLTTAFIDFFAKIGWAYDLKTVSADIIEKRVKRTGDGSHELWGYGDNDITKEDQEGIITINKK--
>E2C1U4	431	0.566	1.962E-131	0	352	356	0	375	378
MAPNLFGT-SATLFLEATQQDVSQNKPSSEKSAaqklsplqKAPSanpKYAWKIVWRNVIAFFYLHVGALYGLYLLITAAKSYTAVWGISIAVFAAIGVTGGAHRLWAHRSYKAKWPLRVILMIFQTMAFQNHIYEWVRDHRVHHKFTDTDADPHNAQRGFFFSHMGWLMVRKHPDVISKGATIDMSDLEKDPVVVWQRRLYIILMPTLCFLLPTWVPCYYWNEKPMYAWYVC-IMRYTLSLNITWLVNSAAHMYGMKPYDNSISPTDSLSVGIGAFGEGWHNYHHVFPWDYKAAELGNYRTNFTTAFIDMFAKIGWAYDLKTVATNIVKKRAARTGDGtryeraaeahqhSHAnaIWGWGDADMPAEDIQKVQIFNK---
>UPI000625BB91	431	0.574	1.962E-131	0	349	356	0	372	378
MAPNLLGS-TATLFleatqEDvrqskkSTEPTPSTPKTVAKKSESNETTYEWKIVWHNVIAFLYLHLGALYGIYLFFVSAKLITFVWTMTVASTGAVGITAGAHRLWAHRAYKAKWPLRVLLMICQTMAFQNHLSEWVRDHRVHHKFTDTNADPHNAKRGFFFSHIGWLLVRKHPDVITKGATVDVSDLEKDPVVVWQRRLYVILMPVFCFLIPTWVPCYFWGETAMNSWYCAAVFRYTLSLNLTWLVNSAAHIWGMKPYDDSISPTDDFLIAVGAFGEGWHNYHHVFPWDYKAAELGNYRANFSTALIDFFAWVGWAYDLKSVPIEMVNKRAARTGDGsrtrqnehyghSHEgaIWGWGDADMHSEDIADAHI------
>A0A8J6H7L2	431	0.549	1.962E-131	0	353	356	323	703	1458
MAPNQLGNSL-FLSETnsaDPVQIISKPGVQQELPQIKPHvrttkpQYRLQIVWRNVLIFSYLHIAGIYGIYYMFTLMQWRTLLWAYLLNNVGGLGITAGAHRLWAHRTYKAKLPLRILLAFGQTLALQNDIYEWVRDHRVHHKFTDTDADPHNSTRGFFFSHMGWLLVKKHKDVFTKGKTVDMSDVASDPVVRFQRKYYIILTPLLTFAFPAIVPWYFWNEYPSVCWYTVAVLRYLLTLHGTWLVNSAAHIWGVKPYDKNIKAAENKSVAMITFGEGWHNYHHVFPWDYKAAELGNYRMNTTTAFLDLMAKIGWAYDLKTVSVEMINKRVKRTGDGSrlvdapaegddsgHHhhhensIWGWGDKDMKTDDMELVEIHHQK--
>B3M2R4	430	0.535	2.687E-131	0	355	356	0	368	384
MAPYSRSieAPdnwksddapseqTGVLFDCD-VETIDGGRLIDTCNLKRADDRKLVWVWRNIILFAMVHLAALYGGYLIFAKAKFYTTIFAAVLYSCGMLGVTVGAHRLWSHRSYKAKWPMRLILTIFNTIAFQDSIYHWVRDHRMHHKYSETDADPHNTSRGFFYSHIGWLLCKKHPEVTLKGKGLNMSDLRKDPLVMFQHKHYYTLMPLSCFILPTVLPMLCWNESLECSLFVATLFRWCLQLNMTWLVNSAAHKYGGRPYDTTMNPSQNAYVSVMTFGEGWHNFHHVFPWDYRTSELGNFTMGLGTIFIDFCGTLGWAYDRKSVTPDMIQKRSKRTGDGSHALWGWGDKDMTPEERKYVIVHKRRTK
>UPI0008F9D26F	430	0.682	2.687E-131	23	352	356	54	393	396
-----------------------TPVIeeQTANNPKPKKEdadaYRVKIVWRNVMLFTYLHLGAIYGFYLIFTSAKIQTSIFGFLLYQASAIGITAGAHRLWSHRAYKAKWPLKLILIILNSLAFQNSVFEWARDHRVHHKYSETDADPHNAKRGFFFSHVGWLLCRKHPDVIQKGRCIDLKDLDDEPLVQFQKRHYLKMVLLFCFILPTVVPVYCWGETWGNAWYVATLWRYAFILNVTWLVNSAAHLWGQRPYDKFINPAENISVAILALGEGWHNYHHVFPWDYKTAELGNYRANLTTAFIDFFAKIGWAYDLKTVPLSLVHKRANRTGtrKHSHEgeVWGWDDENMLKEDKDHAVIFQK---
>UPI001C9CD40C	430	0.566	3.680E-131	0	352	356	0	375	378
MSPNIFGN-SATLFLEASQQNVpqdkslaGSTKTSQAKTGKPknTSKYEWQIVWRNVIAFVYLHVSSLYALYLAWYEMKLFTCLWTIGLALFAALGITAGAHRLWCHRSYKAKWPLRLILMILQTVAFQNHIYEWVRDHRVHHKFCDTDADPHNSKRGFFFSHMGWLMLRKHPDVLSKGKLVDMSDLEKDPIVVWQRRLYVVLMPIFCFLIPTWVPIYFWNETPMLAW-YATVFRYTVSLNLTWLVNSAAHIYGMKPYDNSISPTDHFMVAVGAMGEGWHNYHHVFPWDYKAAELGNYRTNLSTAFIDFFSSIGWAYDLKTVPVEMIEKRAARTGDGtrvkkveghhhhehSHEgaIWGWGDSDMSIEDIKEAHIINK---
>UPI0013040B7D	430	0.557	3.680E-131	0	352	356	6	379	382
MAPNLFGT-SATLYleasqqdvhqdKSATEKTNAQKLIVQKSPASP-SKYKWNIVWRNVIAFLYLHIGAIYGLYLFFNSTMFYTFLWSIFIGLSSAVGITAGAHRLWAHRAYKAKWPLRFFLMLCQTTAFQNHIYEWVRDHRVHHKFTDTDADPHNAQRGFFFSHMGWLLVRKHPEVIRKGATVDMSDLERDPIVVWQRRLYIILMPLCSFILPMWIPIHYWGEKPLNAW-YSTVFRYTLSLNLTWLVNSAAHIWGMKPYDSTIGPTENLSVAICAIGEGWHNYHHVFPWDYKAAELGNYKTNITTAFIDFCGRIGWAYDMKTVPTEVVKKRAARTGDGSkyqkgnghthnHEgaKWGWGDADMEPEEIKEVEILHK---
>A0A023F676	430	0.598	5.039E-131	30	353	356	3	342	345
------------------------------KKTQGPH-YEWQIVWRNVLGFIYLHVGALYGLYLVLTVAKWYTFAWATFYTSLGAMGITAGAHRLWAHKSYKAKWQLRLLLAAFQSIAFQNHIFEWVRDHRVHHKFTDTDADPHNSKRGFFFSHIGWLMVKKHKDVKVKGKAVDMSDIAKDWVVMFQKKYYLIVMPLFCFVIPTMVPIYLWNEGAWNAWYIAGVLRYTLSLNGTWLVNSAAHIWGTKPYDKNISPSENLSVAIVAFGEGWHNYHHAFPWDYKTSEFSGYKFNLTTAFIDFFARIGWAYDLKTAPLDMVEKRANRCGDGSRKmlshskkekhrhshigeVWGWDDQDMTVEEKQMVEITHKK--
>UPI0018D0EB69	430	0.562	5.039E-131	0	354	356	0	373	375
MAPNMSGS-TLLLADTMMTKTVEDdrPTLSSYSNDTKRRDYEWQIVWRNVFAFIYLHAGCLYGFYLIFTGnVRIWTPIFALVFTILSAMGVTAGAHRLWAHRAYKARWPLRLLLALAQTMAFQNHIYEWVRDHRVHHKFTETDADPHNAKRGFFFSHIGWLMVRKHKDVFEKGASIDMSDLEKDPIVMLQKKTYLVVMPVLCFIIPACLPVYLWGEDPWTSWYVASVWRYTLSLNFTWLVNSAAHIYGNRPYDKYIGATDNKTVGILAMGEGWHNYHHVFPWDYKAAELGNYSTNLSTAVIDIAAKYGWAYDLKTVSEDMIRRRVNRTGDGSHPtsrqdppsdghhhpdnpIWGWDDQDMTVEDRQFVEISHKKS-
>E2AX12	430	0.547	5.039E-131	0	352	356	0	378	381
MAPNLFGnSATLFLeasQQDVSQKKNATEktttqklSLQKIQNSKP--KYQWKIVWRNVIAFLYLHIGALYGLYILIVAAKGYTFLWAIIVALLAAIGVTGGAHRLWAHRSYKAKWPMRVILMIFQTMAFQNHIYEWVRDHRVHHKFTDTDADPHNAQRGFFFSHMGWLMVRKHPDVINKGATVDMSDLEKDPVVVWQRRLYIVLMPLFCFLLPTWVPCHFWNEKPMYAW-YATLFRYTLSLNLTWLVNSAAHIWGMKPYDNTISPTDSISVGISAMGEGWHNYHHVFPWDYKAAELGNYRTNFTTAIIDFFAWIGWAYDLKTVSYTMVKKRAARTGDGSryerttdHHnthhhtddgpaIWGWGDTDMAAEDIQKVEIINK---
>UPI0007676577	429	0.597	6.901E-131	0	352	356	0	345	351
MAPNITSVPTGVLYEDDIVDKST-----SSASSKP--KYKMRIIWMNLMACCLLHSGAFYGLYLALTSAKLLTNIFAFWLHIVSAIGITGGAHRLWTHRGYKAKWPLQLLLMLMNTIAFQDAAINWAKVHRLHHKFSETDADPHNAKRGFFFSHAGWLLCRKHPDFVQRVQEIDMSDLKDNSILAFQRKYYRILMPLLCFVMPTAVPVLCWGETLTNAYFIAGILRYTFTMHVSGLVNSAAHLYGNKPYDRFMNPAENILVIILALGEGWHNYHHVFPWDYRTSEFDGSILNVTAAFINFFAMFGLAYDLKVVPKDVIRKRVERTGDGSHELWGWGDKDQTQEDRDQTVVTHR---
>Q4PP96	429	0.595	6.901E-131	0	352	356	0	369	372
MAPNLYGnSATLFLeasqNVDQNNKSNELKDNKNDDNQKNTRKYKWKIVWRNVVAFIYLHGGAVYGLYLMFTGAKLLSTIFHLLLSFMAGVGITAGAHRLWAHRAYKAKWPMRVILMIFQTVAFQNHIYEWVRDHRVHHKFTDTDADPHNATRGFFFSHIGWLLVRKHPDVIAKGKTVDMSDLDNDPVVVWQRRLYILLMPIFCFLLPTWIPIYFWNEKPMYAW-YLTIFRYTISLNLTWLVNSAAHIWGTKPYDNSISPTDNLKIAIGAFGEGWHNYHHVFPWDYKAAELGNYRGNATTAFIDLFASMGQAYDLKTVPVSMVEKRAARTGDGtrtgkkhnhqhSHEgaIWGWGDQDMSVDDIKDAQIINK---
>UPI0010FAFC41	429	0.553	6.901E-131	0	352	356	0	377	380
MAPNLFGnSATLFLeasQQDVSQKKTASEktvtqklSVQKTQNSMP--KYQWKIVWRNVIAFLYLHLGALYGFYLVIVAAKAYTFLWVVAVASLAATGVTGGAHRLWAHRSYKAKWPMRVILMIFQTMAFQNHIYEWVRDHRVHHKFTDTDADPHNAQRGFFFSHMGWLLIRKHPDVISKGATIDMSDLEKDPVVVWQRRLYIVLMPVFCFLLPTWIPCYFWNEKPMFAW-YATIFRYTLSLNLTWLVNSAAHIWGVKPYDNSISPTDSYSVGIGAFGEGWHNYHHVFPWDYKAAELGNYRTNFTTAFIDFFAWIGWAYDLKTVAHNMVKKRATRTGDGSkyertaddhnaHHhthdgaIWGWGDTDMKAEDMQKVEIINK---
>UPI00114310F9	429	0.550	6.901E-131	0	352	356	0	381	384
MAPNLfGSSATLFLeasQQDvsqkkDATEKTMTQKVplQKTQNSKP--KYQWKIVWRNVIAFLYLHLGALYGLYILTVAAKFYTFLWVIIVAGFAAVGVTGGAHRLWAHRSYKAKWPMRIILMIFQTMAFQNHIYEWVRDHRVHHKFTDTDADPHNAQRGFFFSHMGWLLIRKHPDVINKGATIDMSDLEKDPVVVWQRRLYIILMPLFCFLLPTWIPCHFWNEKPMYAW-YATVFRYTFSLNLTWLVNSAAHIWGMKPYDNTISPTDSYSVAISAFGEGWHNYHHVFPWDYKAAELGNYRTNFTTAFIDFFAWIGWAYDLKTVAHTLVKKRAAKTGDGtrykrttdhhnTHHhthhhthdgaIWGWGDTDMAAEDMQKVEIINK---
>UPI001D08B51F	429	0.632	9.451E-131	0	331	356	0	328	334
MAPN-NSNCSEVLNEDNL-------EFEHQNELKPELeikssKYKMRLVWRNIILFLTLHLASVYGIYLIFTSAKLITTIYAIFLYQAGAFGITAGAHRLWTHRAYKAKWPLKLLLIICDTLAFQDAVIDWARDHRMHHKFSETDADPHNAKRGFFFCHMGWLLCRKHPEVKEKGKSIDLSDLSADPFIRFQKRYYLILMPLVCFVLPTLIPWYFWNESLLNSWFVASLWRYTVTLHVTWLVNSVAHLWGARPYDKTINPVENLFVSLFALGEGWHNYHHTFPWDYKAAEIGHWRINVTTHLINFFAKIGWAYDLKTVSDDMIQKRVLRTGDGTHPF------------------------
>A0A8B8IYK7	429	0.620	9.451E-131	0	334	356	0	328	343
MPPQGQQTGSWVLFESDLNKDATTPIV-----PPSAEKRKWEIVWRNVILFVFLHIGGVYGAYLFLTKAMWTTRLFAVILYLCSGLGITAGAHRLWAHKSYKAKLPLRILLTIFNTIAFQDSVLDWARDHRMHHKYSETDADPHNATRGFFFSHVGWLLVRKHREIKEKGHTIDMSDLKADPVLRFQKKYYLILMPLACFILPSIIP-TLWGESLWNGYFVCAIFRYVYVLNVTWLVNSAAHKWGSKPYDKNINPVETKSVSLVVLGEGFHNYHHTFPWDYKTAELGEYSLNLSKLFIDTMSIIGWAYDLKTVSSDVIMKRVKRTGDGSHKEWGY---------------------
>UPI000E6E5331	429	0.604	9.451E-131	34	350	356	1	332	349
----------------------------------KPKKHK--LVWRNILAFIYLHIAALYGLYLVFTAAQLTTSLFTLVIGSFGAVGITAGAHRLWAHRAYKADWKLRTLLTICQTLAFQNHIYEWVRDHRVHHKFTDTDADPHNSQRGFFFSHIGWLMVKKHPDVKTKGSTVDMSDLERDPIVMFQKKYYLIMMPIFCFLLPTIIPYYLWNENLWVAYYVAAVLRYTLSLNMTWLVNSAAHIWGTKPYDTRISPTENIYVGYLAYGEGWHNYHHVFPWDYKAAELGNYNGNFTTGFIDLFAKLGWAYDLKTVSADMIRKRVNRTGDGSHPqtektdshhhnhsheegVWGWDDRDLTEEDKRIAQIV-----
>A0A067R1V5	428	0.618	1.294E-130	0	353	356	9	362	365
MAPN-SSSVT----EDrGAGDTAHAPQNERRGaGAEPYPNYRTEVVWPNVVVHAYLNLAALYGAYLMFTSARLPTAIWAFILYEAGILGITAGAHRLWSHRAYKATWPLRVFLVLLQTLAFQTSAHEWVRNHRVHHKFSDTDADPHNVNRGFFFTHYGWMLTKKHPAVKENGKKVDSSDLDADPLLIFQKRYYMIIMPILCFVIPTAVPVFVWNETWSNAYHIAAVMRQVITLHMTLITNSVTHWpdtWRKRPYDKRICPSENFFVSLLTLGEGWHNFHHVFPWDYKTSEIGYNRINPTTHFIDFCARIGLAYDLKTVPTSMVKRRVQRTGDGTHELWGWGDADMSEAEKKMVQVVNEK--
>UPI00148C9E46	428	0.616	1.294E-130	2	352	356	27	377	380
--PNtSTSKQTGVLFEGD-AETNDFALTDDITQFKKADKRNLKLVWRNIILFAYVHLAALYGGYLFLFQAKLATIAFSIILYTMGMIGITGGAHRLWAHRSYKAKWPLRLILIVFNTVAFQDAAYHWARDHRVHHKFSETDADPHNATRGFFFSHVGWLLCKKHPDVVAKGKGLDLSDLHADAILMFQLKHYFILMPLACFVLPTLIPYYVWNETLLNSFFVATMFRWCFQLNMTWLVNSAAHQFGGRPYDKHINPSQSPYVSAFTFGEGWHNYHHVFPWDYKTAEWGKYTLNMTTAFIDFFAKIGWAYDLKSVSSETIERRVRRTGDGTHELWGWGDKDLTEEDVQHVLFVDK---
>B4M0C3	428	0.605	1.294E-130	4	353	356	30	378	381
----ASSKQTGVLFEGD-ADTADCALDVDVKKLKKAEKRKLKLVWRNIMLFGYLHLAAVYGGYLMLTQAKWATVVFSFFLYTAGMIGITGGAHRLWAHRSYKAKWPLRVILVTFNTIAFQDAAFHWARDHRVHHKFSETDADPHNATRGFFFSHVGWLLCKKHPDVVAKGKSLDVTDLRADRILMFQLKHYFVLMPLACFILPTIIPMICWNESLLCSWFVATMFRWCFQLNMTWLVNSAAHKFGGRPYDKNINPSQSPYVSAFTFGEGWHNYHHVFPWDYKTAEWGRYSLNMTTAFIDFFAKIGWAYELKSVAPETIERRVRRTGDGTHELWGWGDKDLTAEDAQHVLFVDKK--
>UPI001CF757D3	428	0.542	1.294E-130	0	352	356	0	382	389
MAPNLLGNSALFLAE----TNSAEPvQIISKPglqDVLPPVKpqissrlsvpqYRWQIVWRNVFIFIYLHIAGIYGLYYAIAQAQWKTLLWGYFILLTSGIGVTAGAHRLWAHRTYKAKLPLRIYLAFCQTVALQNHIYEWVRDHRVHHKFTDTDADPHNSNRGFFFSHMGWLLVKKHKDVFVKGKTVDMSDVAADPVVRFQRKYYIILAPILTFVYPAIIPWYFWNETPTVCFYSVAIFRYILTLHGTWLVNSAAHIWGYRPYDKNINATENKSVSIIAFGEGWHNYHHVFPWDYKAAELGNYRMNFTTAFLDLMSKIGQAYDLKTVSLDMVNKRKKRTGndtelvaeelveneekDHHHHddsIWGWGDKDMKQDDMDMVEVHNP---
>A0A6B2E899	428	0.534	1.294E-130	0	352	356	0	394	397
MPPNLFGN-TLLLAEgtleaeksasqaTDE-SQIKTQTIKTNEEAGPsskvvkEEPFKVQFVWRNIMIFLYLHLAALYGVYLQVTSAKLITFVFALFLGFCGGMGITAGAHRLWAHKSYKAKLPLRVLLMCFQSLAFQNHVFEWVRDHRVHHKFTDTNADPHNSRRGFFFSHMGWLMTKKHPDVKLKGVLVDMSDLEADPVVMFQKKYYGILMPIFCFIIPALIPYYLLGETFSNSWYIASVMRYVLSLHGTWLVNSAAHLWGMKPYDKNISPSNNIFVAIYAYGEGWHNYHHVFPWDYKTSEFGTYSTNVTTAFIDFFSKLGLAYDLKTVSEDMIQKRILRTGDGSHEysrnkreevlrqmlmsdhdhyhdqnmVWGWDDNDMHEEDKKFAKIYNK---
>A0A5E4MCR9	428	0.688	1.773E-130	26	352	356	8	338	341
--------------------------INRKIFTKQNKNEHQAIVWRNVILFAYLHLAALYGVFLIFTSAKMHTTVFAIFMYQVSSIGITAGAHRLWSHRAYKAKWPLRVILIIFNTIAFQNHVYEWARDHRLHHKYSETNADPHNANRGFFFSHVGWLLCRKHPDIMEKGRGIDMSDLLADPIVAFQKKYYKFLMPLLCFILPTMLPVYCWSESWANSWFVATMFRYTFSLNVTWLVNSAAHMWGGRPYDRFINPAENISVALLALGEGWHNYHHVFPWDYKAAELGDYKLNMTTAFIDFFAEIGWAYDLKTVSAATVRKRVERTGiddvDNKNLSWGWDDKDLPQSEREAATIINK---
>UPI001C2065FD	428	0.575	1.773E-130	1	349	356	5	360	367
-PPNAYAAqPK-------IHTTEYTPETKRR-------DYEWQIVWRNVLAFVYLHIAGVYGLYLAFTVAKAQTVIFTISFAILAGMGVTAGAHRLWAHRAYKAKWPLRVYLAIMQTMAFQNHIYEWVRDHRVHHKFSETDADPHNARRGFFFAHMGWLMVRKHKDVLEKGASIDMSDLEQDPIVMFQKKTYLVIMPLLSFILPAYAPVALWGEDPWTSWYVASIFRYTISLHCTWLVNSAAHIWGNKPYDKNIGPTENKLVSILATGEGWHNYHHVFPWDYKAAELGNYRTNFSTAFIDVAAKYGLAYDLKTVSEEMIKRRVSRTGDGTHPslscskqiidedghchpenpVWGWGDEDMTEDDKKLAEV------
>UPI0005CDD325	428	0.580	1.773E-130	0	352	356	0	367	370
MTPNLFGN-TATLYLEASQQ--GIPQEKSVNVSKSYDsknklhsKYTWNIVWRNVIAFIYLHLGAVYGIYLFFTAAKLLTVLWSVLIAMVAALGITAGAHRLWAHRSYKAKWPMRLMLMIFQTIAFQNHLFEWVRDHRVHHKFTDTDADPHNAQRGFFFSHMGWLLVRKHPDVIEKGATVDMSDLEADPIVIWQRRLYIILMPIFCFLLPAWIPCYFWGENAMFSW-YATICRYTMSLNLTWLVNSAAHIWGMRPYDKTFSATDNIRVAMGAFGEGWHNYHHVFPWDYKAAELGDYRANFTTAFIDLFARIGWAYDLKTVHVNLIEKRAARTGDGTrikpnseehyHEetIWGWGDKDMHQEDIDGAQIFNK---
>V9IBM6	428	0.530	1.773E-130	0	352	356	0	374	377
MAPNLFGSSAtlyleasqqDVHQEKSTIEKENNQKLIQKSSSSK-SKYKWKIVWRNVIAFIYFHFGGLYGFYLWGNgSTKAYTILWTILVTFCIAMGITAGAHRLWSHRAYKAKWPLRFVLMLLQTTAFQNHIYEWVRDHRVHHKFTDTDADPHNAQRGFFFSHMGWLLVRKHPDVFKKGATVDLSDLEKDPIVVWQRRLYIVLMPLLCFVVPVWIPYYFWNEKFINAW-YSNLARYAFSLNATWLVNSAAHMWGMRPYDKNIGPTENLTVSILGCGEGWHNYHHVFPWDYKAGEFGNYNTNFSTAFIDLCARLGLAYDMKTVPVEVIKKRAARTGDGSrydkneaiyHHnhedmKWGWGDTDMKPEEIQEVDIYNK---
>A0A3S3P0P5	428	0.617	2.428E-130	0	334	356	0	326	328
MAPNIPSQPL----SDDI----SSLKKQLKTNAKPDSGYQLKIVWRNVALFAYLHLAALYGLYLFFTSAKWKTDLFAILLYVMSGFGITAGAHRLWAHRSYKAKWPLRLLLCIFNCIAFQNDIYEWSRDHRVHHKYSETDADPHNATRGFFFSHMGWLLCKKHPEVKAKGKNVDCSDIWADPIVRFQRRYYIPLMVLFCFLIPTFIPHWLWGETKWNAFFVCAILRYCYTLHMTWLVNSAAHMWGRRPYDKHINPSENIGVSFGAIGEGFHNYHHTFPWDYSTSELGW-KLNLTTMLIDGFAKIGWAYDLKTVSPEVIHQRKQRTGD-IHERgpYGY---------------------
>UPI001E2791D3	428	0.598	2.428E-130	0	353	356	23	366	371
MAPH---------METTTVTEVLTET--TTTEPKHPVQEKRtyELVWRNIIVFVFLHTVALVGVYLAFTSASIYTTILAFILYPAGGFGITAGAHRLWAHRAYKAKWPLRLLLTICNTLAFQDAVIDWARDHRVHHKYSETHADPHNAVNGFFFSHVGWLLCKKHPEVKKKGSKIDLSDLYADPILAFQKKYYMILMPLVSFILPTAAPMYFWGETFTNA-YCLNIMRYCITLNATWLVNSAAHMIGWRPYDKNISPSENKFVSLFALGEGFHNYHHTFPWDYKTAELGKYSLNFSTALIDLMAKIGWAYDLKTVSEDMIKKRVTRTGDGSHEVWGWGDKDQPKEDYNEAIIRYRK--
>A0A6P9AEU0	428	0.588	2.428E-130	0	352	356	72	432	435
MSPTATATPTAMLLRD---------------RAKP-DPYAWKIVWRNVLAFVYLHYAAVRGVYLILTgQLHFYTYLWTVLLIGLSAEGITAGAHRLWAHRAYKAKWQLRTLLMLCQTLAFQNHIYEWVRDHRVHHKFTDTDADPHNASRGFFFSHMGWLMVRKHPDVRTKGAGVDLSDLERDPIVMFQKKFYLVLMPLIAFVMPAMVPAKLWGESGWTAWYACSMARYTLALHGTWLVNSAAHIWGMRPVDKSISPTENVFVAHVAFGEGWHNYHHVFPWDYKAAELGNYKGNFTTAFIDFFARLGWAYDLKTVSKEMVEKRVRRTGDGSHPyaqqahrddghhhhhhhhdhgeeVWGWGDRDMSQDDILSATIINK---
>A0A5N4AXC2	427	0.545	3.325E-130	20	352	356	4	363	368
--------------------TMLSPSMQEK-EGKPTPQYgetvkasgkENKVVWRNVILFTLLHISGLYGLYLCFFLRSWYTFFWATIYLHVAGVGVTAGAHRLWAHRAYKAKLPMRIFLMICQTAAFQNHIYEWVRDHRVHHKFTDTDADPHNAKRGFFFSHIGWLMLKKHPDVKIKGRTVDMSDMEGDQVIQFQKKYYPVLVPLLAFILPAFVPWYFWGENGWVSWYTAGIFRYCFSLNSTWLVNSAAHIWGTKPYDKTIGPTQNLGVALTALGEGWHNYHHVFPWDYKAAELGNYRMNFTTFVIDCFSKIGWAYDLKTASIEMIEKRAKRTGDGsrassngdgeitndhSHHhddtIWGWGDMDMKLEDVQHVKVYNR---
>B7SB79	427	0.577	3.325E-130	18	353	356	14	367	370
------------------VDHDEDPRIVSAPQMKN-RDYEWHIVWRNVLAFIYLHVAAAYGLYLMFTgKVNAFTILFAFSFAAMSAMGVTAGAHRLWAHRAYKARWPLRLYLALMQTMAFQNHIYEWVRDHRVHHKFTETDADPHNARRGFFFSHMGWLMVRKHKDVFEKGATVDMSDLEKDPIVMFQKKTYLVVMPLLCFLIPSYIPVWLWNEDPWSSWYVASITRYTLTLHFTWLVNSAAHIWGTRPYDKNIGATDNVAVAIGAFGEGWHNYHHVFPWDYKAAELGNYRTNLSTALIDIAAKYGLAYDLKTVSKEMIEQRVSRTGDGSHPwaqqtedcsdehhhpenpVWGWDDTDMPEEDKQLAKIVHRK--
>A0A195FTD4	427	0.615	3.325E-130	26	352	356	41	380	383
--------------------------IQKAQNLKP--KYQWKIVWRNMIAFAYLHLGALYGLYILIVAAKFYTFLWSIVVAVFSAIGVTAGAHRLWAHRAYKAKWPMRVILMLLQTMAFQNHIYEWVRDHRVHHKFTDTDADPHNAKRGFFFSHMGWLLVRKHPDVINKGATIDMSDLEKDLVIVWQRRLYIVLMPVFCFLLPTWVPCHFWNEKPMYAW-YSTLFRYTLSLNMTWLVNSAAHIWGMKPYDNTISPTDSLSVGISAFGEGWHNYHHVFPWDYKAAELGNYRTNLTTAFIDFFARIGWAYDLKTVAYSMIKKRAARTGDGsiyartddhdehhhSHEgaIWGWGDADMALEDMQEAEIINK---
>A0A2P8XTS3	427	0.870	4.553E-130	76	354	356	33	311	313
----------------------------------------------------------------------------ATLLYQAGGLGITAGAHRLWAHRAYKAKWPLRLILIVFNTLAFQNHVYEWARDHRVHHKFSETDADPHNATRGFFFSHVGWLLVRKHPDVIEKGRGIDMSDLEADPIVRFQKKYYLWIMPITCFVLPTAIPVYFWGESWGNAFFVVAMFRYTFTLNMTWLVNSAAHMWGSKPYDQYINPSENLGVAVFALGEGWHNYHHVFPWDYKTAELGNYRANFTTAFIDFFSRIGWAYDLKTVPMSMVQRRVERTGDGSHEIWGWGDKDMSKEDYDEAQVINKKS-
>UPI00163EF6A8	427	0.619	4.553E-130	0	351	356	0	325	331
MAPNATVEATGVLNEVD-AETIDGGLAKDVTPLKRAEKRKIKLVWRNVIAF-------------------------AFVLYVMSGLGITAGAHRLWAHRSYKAKLPLRIILAVFNTIAFQDCALHWARDHRVHHKYSETDADPHNATRGFFFSHIGWLLCRKHPEVIAKGKQLDIADLESDPVLRFQRKHYMILMPIACFVLPTIAPVYFWNESWTNAWFVATLFRWTFILNVTWLVNSAAHKWGDKPYDKSISPSENRTVASFAFGEGWHNYHHVFPWDYKTAELGNYRMNLTTAFIDFFAKIGWAYDLKTVSQEIVEKRVKRTGDGSHPTWGWGDKDQDQYEIKHATIIN----
>A0A7M7LKM3	427	0.634	4.553E-130	0	332	356	0	332	346
MTPNI-DKPTGVLFESDTLEDQVETSINNIKEQiKTDYNYKVEIVWRNVVLFALLHISALYGLYLCFTSAKLATVLFTAFLYQTSVLGITAGVHRLWAHRSYKATWPLRLLLVMMNTIAFQNSVIDWARDHRMHHKYSETNADPHNAKRGFFFAHMGWLLCRKHPQLKEKGKDIDLSDLYSDPIVRFQKNYYHILMPLMCFVLPTIIPVYLWNETWSNAIYVPTLFRYAFVLNITWLVNSAAHLYGDKPYDRFINPVENVSVATLALGEGWHNYHHTFPWDYKTAELGDYWQNFTTGFIDFFAMIGWAYDLKTVSLDMIEKRVNRTGDPTHDRY-----------------------
>UPI001D032D76	427	0.593	4.553E-130	23	354	356	41	382	384
-----------------------QPKASDKSSNSVNKDYKWKIVWRNVIAFVYLHVGALYGLYYLVTSAKLATFAWMLGLGFFAGVGITAGAHRLWAHKAYKAKWPMRVLLMILQTVAFQNHIYEWVRDHRVHHKFTDTDADPHNAKRGFFFSHMGWLLIRKHPDVINKGKTVDMTDLEQDFVVVWQRRLYLILMPIFCFLIPTWIPIYCWNEVPLYAW-YATIFRYTLSLNLTWLVNSAAHIWGMKPYDSSISPTDNFKIALGTFGEAWHNYHHVFPWDYKAAELGDYSGNFTTAFIDFFAYIGQAYDLKTVPKEMIEKRAARTGDGsrvaqnhsehSHEgaIWGWGDADMSAEDMNLAQII-KKS-
>UPI001CAA3F8C	426	0.580	6.236E-130	33	352	356	5	337	339
---------------------------------KLKSKYKWDIVWKNVIIFLYLHISSLYGIYLSFTALKLYTTIFAIISISITNLSITAGAHRLWAHKAYKAKWPMRVILMICQTMAFQNHIYEWVRDHRVHHKFTDTDADPHNSKRGFFFSHIGWLMVRKHPDVVKKGATIDMSDLEKDPVVVWQRRYYKILMPLMCFIIPTWIPVYFWGEGVMYAWH-ATVTRYILSVNITWLVNSAAHMWGIKPYDSTITPTEIPAVSFLAFGEGWHNYHHVFPWDYKAAEFGNYKVNFTTAIIDSFAKIGWAYDLKTVSHEMIEKRACRTGDGTryqhledqHEtkynnsIWGWDDPDIIPEDIKDAKILNR---
>UPI001E280401	426	0.605	6.236E-130	0	334	356	0	325	340
MPPH-QQAASWALFESDATKDATI---------VPPSadKREWKIVWRNVILFAFLHAGGVYGAYLFFTKAMWATRLFAVFLYLCSGLGITAGAHRLWAHKSYKARLPLRILLTIFNTIAFQDSALDWARDHRMHHKYSETDADPHNATRGFFFSHIGWLLVRKHPEIKAKGPTIDMSDLKADPILRFQKRYYLILMPLACFILPSYIP-TLWGETMWNGYFVCAIFRYVYVLNVTWLVNSAAHKWGSKPYDKNINPVETKPVSLVVLGEGFHNYHHVFPWDYKTAELGNYSLNLTKLFIDTMAKIGWAYDLKTVSPEVIEKRVKRTGDGSHEEWGY---------------------
>A0A6J2JRN9	426	0.571	6.236E-130	0	353	356	0	350	353
MPPQRKQEASWVLYETDANDlpEDAPPHVPPSAEKRP-----WKIVWRNVILFFILHVGGVYGGYLFLFKAMWRTSIFAIFLYLCSGLGITAGAHRLWAHKSYKARLPLRILLTIFNTIAFQDAVVDWARDHRMHHKYSETDADPHNATRGFFFSHIGWLLLRKHPEIKAKGHTVDVNDLHNDPILRFQKKYYQILMPLACFIMPTYVP-TLWGETVWNSFYVCAIFRYVYVLNITWLVNSAAHMWGSKPYDKNINPVETRPVSLVVLGEGFHNYHHTFPWDYKTAELGDYSLNLSKLFIDFMAKIDWAYDLKTVSTDVIQKRAKRTGDGSHPVWGYDVGEVATEDkTDTTNLVNSK--
>UPI0007E2BF80	426	0.553	6.236E-130	0	353	356	0	363	365
MAPNLSTS----LY-----TKISQKNVhqEKKNNEKidqnlsNSKKYEWKIVWKNVILFIYFHIGALYGFYLWCNGTKKYTILWFFIMTFASSMGITAGVHRLWSHRAYKAKWPLRFLLMLFQTLAYQNHIYEWVRDHRVHHKFTDTDADPHNARRGFFFSHIGWLLIRKHPDVIKKGATVDMSDLEKDPIVVFQRRLFYVLMPLLCFVIPVGVPCYFWNEQFINSW-YNNLARYVFCLNMTWLVNSAAHMWGMRPYDVNIGPTENLIVSMLVCGEGWHNYHHVFPWDYKAAELGGYKTNLTTAFIDFCALLGQAYDLKTVPEKMIAKRIARTGSGSscnknkiiHHhedtRWGWGDKDMKPHEIEEIIIFNKK--
>A0A1B6F550	426	0.663	6.236E-130	25	350	356	47	372	373
-------------------------SISNISDSKCKNLFqKYTIVWRNVTLFALLHLAALYGFYLIFTSAKLLTTLYAIFLYKCGGLGITAGAHRLWAHKSYKAKTPLKIILLIFNTLAFQDAVLIWARDHRVHHKYSETNADPHNAKNGFFFSHVGWLLCKKHEDVKTKGKNIDLSDLENDKLLTFQKKYYLILMPLICFILPTIVPYYYWNETFINSLFVATFLRYAFTLNITWLVNSAAHIWGHKPYDKNINPVENISVAIFALGEGWHNYHHTFPWDYKTAELK-YYFNFTTVFINFFAKIGWAYDLKTVSKEMIEMRVKRTGDGSHPVWGWGDKDQPKDEISKATIL-----
>UPI00073D9D42	426	0.568	8.540E-130	26	352	356	0	337	340
--------------------------MKSSKDIKP--KYKWNIVWRNVINFLYLHISSLYGLYLSLTALKFYTTIFMIITIPITTLGITAGAHRLWAHKSYKAKWPMRVILMICQTMAFQNHIYEWVRDHRVHHKFTDTDADPHNSQRGFFFSHIGWLMLKKHPDVIKKGATVDMSDLEKDPVVVWQRRLYIILMPLFCFIIPTWIPIYFWNERPMYSW-YLTIFRYTLSLNITWLVNSAAHIWGTKPYDSTISPTDSYSVGIAAFGEGWHNYHHVFPWDYKAAELGNYKVNFTTAIIDGFAKIGWAYDLKTVSHEMIEKRACRTGDGTkyqnvkdqHEhnhnnsIWGWDDPDINTEDVQSARIINK---
>A0A7D5YXN8	426	0.576	8.540E-130	13	353	356	17	372	375
-------------NIDDNLPTIGTYSAPVKR-----RDYEWQIVWRNVLAFVYLHIGALYGLYLMLTGnVKLWTPVFAVIFTILSAMGVTAGAHRLWAHRAYKARWPLRLVLATLQTMAFQNHIYEWVRDHRVHHKFTETDADPHNARRGFFFSHIGWLMVRKHKEVFEKGVSIDMSDLEKDPIVMLQKKTYLVVMPILCFVLPALLPVWLWGEDPWTSWYVASIWRYTVSLNFTWLVNSAAHIWGNKPYDKSIGATDNVTVAICAVGEGWHNYHHVFPWDYKAAELGNYRTNLSTAVIDFAAKYGWAYDLKTVSAEMIRRRVLRTGDGSHPintkedfiddhdhhhsenpVWGWDDKDMPDEDRQLVEISHRK--
>UPI0005F56579	426	0.620	1.170E-129	0	334	356	0	327	345
MAAHVT--PTGALFEDDTVDES-----QLTEEPKEKRKYVKHIVWRNVAIFSFLHLGALYGLYLSFTSAKLLTTAFAILLYQLSILGVTAGVHRLWSHRAYKAKWPLQLLLMILSTTTYQDAVIDWSRDHRLHHKYSETDADPHNSKRGFFFSHIGWLLCRKHPEVKEKGKGIDLSDLKSNPILAFQKKYYNILMPLLCFISPTLIPVVWWNETWINAFYIPAILRYVLTLNITWLINSVAHTVGNKPYDKYICPADNKGVAIFSLGEGWHNYHHVFPWDYKTAELGDYKFNTTTAFINFFAKIGWAYDLKSVSNDMIRKRMERTGNSSHNLWGW---------------------
>UPI001EEB3505	426	0.581	1.170E-129	0	350	356	0	350	369
MSCQIR-ATSGVVVENNEVYQ------EAEFDSSDvNRKFKAEIVWKNVLYLSYFHIAGLYGFYLMLTSAKIATSLFAVFIFIASGLGVTCGAHRLWTHRAFKANLGLRIALMILNCMAFEDSVYEWARNHRVHHKYSETDADPHNSRRGFFFSHVGWLMVRKHPDVSEKGKTVDMSDLLQDPVLVFQRKYYKYLMPLLCFGFPTVVPVWLWSETWNNAYHVAAMFRYVYLLNCVWLVNSAAHFYGPRPYDKNMEPRENVTVAVMTLGEGWHNYHHAFPWDYRSSELGYFRFNFTTRFIDFCARMGWAYDLKSAPLSMVQRRVKRTGDGTYKnpfpdsVWGWGDRDMTLEDKKEVVVL-----
>UPI001E68C604	425	0.619	1.602E-129	0	333	356	0	328	338
MPPQGQQQGSWVLYESD-LNKDATP-----PPLVPPsaEKREWKIVWRNVTLFVLLHLGGVYGAYLFLTQAMWATRIFTVMLYLASGLGITAGAHRLWAHKSYKAKLPLRILLTVFNTIAFQDSVLDWARDHRMHHKYSETDADPHNATRGFFFSHVGWLLVRKHPEIKAKGHTIDMNDLWADPVLRFQKKYYLILMPLACFVLPTYIP-TLWGESLWNAYFVSAIFRYVYVLNVTWLVNSAAHKWGDKPYDKHINPVETKPVSLVVLGEGFHNYHHTFPWDYKTAELGHYSLNLSKLFIDTMAKIGWAYDLKTVSADVIEKRVKRTGDGTHPEWG----------------------
>B7SB78	425	0.579	1.602E-129	0	351	356	0	347	353
MPPQGQAKSTWVLYETDVINDEA-----EVPVTVPPtaERRKWQLVWRNIILFGFLHIGAVYGAYLFLFKAMWKTCAFAIFLYLCSGLGITAGAHRLWAHKSYKVRLPLGILLTIFHTIAFQDAVVDWARDHRMHHKYSETDADPHNATRGSFFSHIGWLLVRKHPQIKAKGHTIDMSDLKADPVLRFQKKYCLTLMPLACFVLPTYIPM-LWGESLWNAFFVAAIFRYVWVLNVTWLVNSAAHLWGNKPYDKHINPVEIKPVSLVVLGEGFHNYHHTFPWDYKTAELGDCTLNFSKIFIDFTSKVGWAYDLKTVSTDVIQKRVKRTGDGSHALWGEDDKDLPTEEKIQASIFN----
>UPI000E6D6AA4	425	0.548	1.602E-129	6	354	356	3	370	372
------SSP--VLADTFVTKTIdeDMPEISFNNNYGKRRDYEWHIVWRNVLAFIYLHLSATYGFYLIFTgKVMLFTALFAILFSALSGMGVTAGAHRLWAHRAYKARWPLRVILALLQTMAFQNHIYEWVRDHRVHHKYTETDADPHNARRGFFFSHMGWLMVRKHKEVFEKGANVDMSDLEKDPIVMFQKKTYMAAVPLFCFILPAAVPIYAWGEDPWVSWYAAAITRYTITLHFTWLVNSAAHVWGNKPYDKYIGATDNKAVAICAFGEGWHNYHHVFPWDYKAAELGDYSTNLSTGLIDLAAKLGLAYELKTVSVDMIKKRVTRTGDGSHPldkkvehaeddhhhpenpVWGWDDKDLPDEERQLAEIVHSKS-
>A0A0C9QWJ2	425	0.566	1.602E-129	0	352	356	0	371	374
MAPNLfGSSATLFLeasqsaeANKSTTELKTVSTTPLDKSTKQ-SKYKWRIVWRNVIAFVYLHVAALYGSYLLFFKANILTFIFFFTVGTASAVGITGGAHRLWAHRSYKAKLPMRILLMVFQTLAFQNHIYEWVRDHRVHHKFTDTDADPHNAKRGFFFSHMGWLLVRKHPDVINKGKTVDMSDLDADPVVVWQRRLYLLLMPLICFLIPTWIPIHFWNERPMYAW-YITVFRYTMSLNLTWLVNSAAHIWGTKPYDKSISPTDNFKIALGAFGEGWHNYHHVFPWDYKAAELGDYRGNFTTGFIDFFASIGQAYDLKTVPISMIEKRAARTGDGtrvkqdndhehSHEgaIWGWGDADMSPEEIQDVEISNK---
>UPI00063F7A5E	425	0.570	1.602E-129	0	352	356	0	373	376
MAPNLfGSSATLFLeasQQDVSQKKSAaekavtqQLSIQKTQTLKP--KYQWKIVWRNMIAFAYLHLGALYGLYILITVARFYTFLWSIFVASFAAVGVTAGAHRLWAHRAYKAKWPMRIILMLLQTTAFQNHIYEWVRDHRVHHKFTDTNADPHNAQRGFFFSHMGWLLLRKHPDVISKGATIDMSDLDKDFVVVWQRRLYIILMPVFCFLLPTWIPCHYWNEKPMYAW-YATLFRYTLSLNVTWLVNSAAHIWGMKPYDNSISPTDSYSVGIGAFGEGWHNYHHVFPWDYKAAELGNYRTNFTTAFIDFFAWIGWAYDLKTVGHSMIKNRAARTGDGskyermndhdhTHEgaIWGWGDTDMAPEDIQEAEIINK---
>UPI000E33DD2A	425	0.566	1.602E-129	0	352	356	0	374	377
MAPNLfGSSATLFLeasQQDVSQKKSATEKtvqklpIQKAQSSNP--KYQWKIVWRNMIAFAYLHLGALYGLYILLTVAKLSTFIWCVLVAAFAAVGVTGGAHRLWAHRAYKAKWPMRVILMLLQTTAFQNHIYEWVRDHRVHHKFTDTDADPHNAKRGFFFSHMGWLLVRKHPDVINKGATVDMSDLEKDPVVVWQRRLYIVLMPVFCFLLPTWVPCHFWNEKPMYAW-YATLFRYTLSLNLTWLVNSAAHVWGMKPYDRAISATDSYSVGIGAFGEGWHNYHHVFPWDYKAAELGNYRVNFTTAFIDFFAWIGWAYDLKTVEHSIIKKRAARTGDNskykriddhhddhSHEgaIWGWGDADMTPEDMQDAKIFNK---
>UPI0004CD6588	425	0.582	1.602E-129	17	354	356	35	382	384
-----------------PVNVTTEQSITNNTNTNNNKKYKWSIVWRNVIAFIYLHVGSVYGLYLLFTGAKLLTFMWIFVLGFLAGVGITAGAHRLWAHKSYKAKWPMRFLLMILQTVAFQNHIYEWVRDHRVHHKFTDTDADPHNAKRGFFFSHMGWLLIRKHPDVINKGKTVDMSDLEQDFVVVWQRRLYILLMPIFCFLIPTWIPIHFWDEKPLYAW-YATIFRYTLSLNLTWLVNSAAHIWGMKPYDSSISPTDNLKIAMGAFGEGWHNYHHVFPWDYKAAELGNYSGNFTTAFIDFFAFIGQAYDLKTVPVAMIEKRAARTGDGsrvaknhdehSHEgaIWGWGDTDMSADEINLVQI-SKKS-
>A0A182FA66	425	0.546	1.602E-129	3	352	356	22	407	410
---NKNGPSVGTLYKSKAILNVATskparldelkhnDTTKKVQESRPKRQYNNVYVWRNIIAFIYLHLGFLYGSYLLLTSAKWSTFLFALALGSCGALGITAGAHRLWSHKAYKAKWPLRLFLMLAQTLAFQNSVYEWVRDHRVHHKFTDTDADPHNATRGFFFSHIGWLMVKKHPDVKARGQAIDMSDLEQDGIVMFQKRYYALLMPIFCFVLPTFLSYYYLGETFSNSWYVVAIFRYVLSLNATWLVNSAAHIWGTKPYDRNISPTNNTFVGIAAFGEGWHNYHHVFPWDYKTSELGTYSTNFTTAAIDFFARIGWAYDLKSVSDDMIKKRVLRTGDGSHTyseqeltakmvdyinnldheseqaVWGWDDRDMNELDRQDATVQNK---
>A0A0L7LB21	425	0.622	2.193E-129	0	353	356	0	334	337
MAPNASD-VNGVLFEtDAATPDMALPNAPIAQADKRP----RQYVWRNILLFAYLHLAALYGGYLFMFSAKWQTDIFA---------------HRLWAHKSYKAKWPLRVILVFFNTVAFQDSALDWARDHRMHHKYSETDADPHNATRGFFFSHIGWLLVRKHPDLKAKGKGLDLSDLYADPILRFQKKHYLTLMPLACFVMPTVVPVYLWNETWLNAFFVAAMFRYAFILNVTWLVNSAAHKWGDKPYDKSIKPSENMSVALFALGEGFHNYHHTFPWDYKTAELGNTRLNFTTAFINFFAKLGWAYDMKTVSEEIIQSRVKRTGDGSHMLWGWGDKDHDKNEIAAAIRINPK--
>UPI00073D524B	425	0.561	2.193E-129	26	352	356	0	338	341
--------------------------MERSKEFKS--KYKWNIIWKNVIIFLYFHISSLYGIYLSLTALKLYTTIFIIISIQITSVSITAGAHRLWSHKSYKAKWPMRLILMICQTMAFQNSIYEWVRDHRVHHKFTDTDADPHNSRRGFFFSHIGWLMLKKHPDVKKKGATIDMSDLEKDPVVVWQHRHYRILMPLICFIIPTLIPVYFWGECLKNAW-YATITRYVLSLNITWLVNSAAHIWGMKPYDSTISPTEIPAVSFLAVGEGWHNYHHVFPWDYKAAELGNYKLNLTTAIIDGFAKIGWAYDLKTVTREMIEKRACRTGDGTkyknvedhqldynHNnaIWGWDDPDINTEDVQDARILNK---
>UPI001E27B553	425	0.556	2.193E-129	18	352	356	11	359	362
------------------VDDDFSNHVALRN---KRRDYEWQIVWRNVLAFIYLHAASLYGLYLIFTgKAKLMTFLFAVVFASVAAMGVTAGAHRLWAHRAYKARWPLRLFLAILQTIAFQNHIYEWVRDHRVHHKYTETDADPHNAKRGFFFSHIGWLMLRKHKDVLEKGALVDMSDIERDPIVMIQKKTYLVVMPLLCFIMPTWMPVALWNENAWASWYVATIFRYTISLHFTWLVNSAAHIWGNRPYDKYIGATDNKVVAMLAFGEGWHNYHHVFPWDYKAAELGDYRTNLSTALIDLAAKWGLAYDLKTVSMEMIRKRVTRTGDGTHPigmkneeddhhhpdnpIWGWDDTDMPEEDRKLAEIANK---
>UPI0018E57B3B	425	0.585	2.193E-129	34	352	356	24	363	366
----------------------------------KRRDYEWQIVWRNVLAFIYLHVATFYGLYLIFTGrAKLWTVLFATFFASTSAMGVTAGAHRLWAHRAYKARWPLRLILAVLQTMAFQNHIYEWVRDHRVHHKFTETDADPHNAKRGFFFSHIGWLMVRKHKDVFEKGASVDMSDLEKDPIVMFQKKTYLVLMPLLCFVLPSWMPVLLWNENPWSSWYVASILRYTFSLHFTWLVNSAAHIWGNRPYDKNIGATDNKTVAILAFGEGWHNYHHVFPWDYKAAELGNYRTNMSTALIDFAAKYGLAYDLKTVSMEMIRKRVRRTGDGSHPldkknelthdnddhqhpenpVWGWDDTDMPEEDRKLAEIAHK---
>UPI001ED8B066	425	0.566	2.193E-129	0	354	356	0	366	367
MAPNLTSpaayrpdepsvLPSSVEGE------KASAETNSSSSSIG-SNRQVHIVWRNVLVFTYLHLGALYGIYLTFTAAKLYTFLWSLLITIASALGITAGAHRLWAHKAYKAKWQLRLILAVFQTIAFQNHIYEWVRDHRVHHKFSESDADPHNANRGFFFSHIGWLLCKKHPDVIRKGKTVDMSDLEEDFIVVWQRRTYLLVMPILCLILPTWIPCHFWGEDPWTSWYVCYVMRYTLSLNGTWLVNSAAHIWGTKPFDKNISPTENIPVAIAAFGEGWHNYHHVFPWDYKAAELGNYRTNLTTAFIDFFAWVGWAYDLKKVPVEMVRKRAARTGDGSYQvmhdkdstLWGWGDKDMADDDVKDVEQFSKSN-
>D1MAD7	424	0.587	3.004E-129	0	345	356	0	341	346
MAPNNTVA-SGVLFEnDAKTEDFGLDTTP----VKTASDRKMQIVWGSVLQFGLFHVAALYGAKLFFTSAKWQTDAFAFLLYIMSTLGITAGVHRLWTHRAYKAKWPLRLILIAFNTLAFQDPVMKWVRDHRLHHKYSDTDADPHNATRGFFFSHMGWLMVRKHPEVLRKGKDIDLSDLYADPIVTFQKKYYMILMPLTCFVMPTLIPAYYWNESYSTAFFVAGFFRYITLINTTFLVNSAAHMWGNKPYDKYINPVQNISVSLLTLGEGYHNYHHAFPWDYRAAEFGFDYLNLSTHFINFFSKIGWAYDLKTIQDDIMRKRIIRTGDGSHELWGLNDKGQPKEGIE----------
>UPI000252BA7C	424	0.535	3.004E-129	0	353	356	0	364	366
MSPNLSTSLYTKIFQKNVYQEEKNNQEISDQKLSNSKKYEWKIVWRNVILFIYFHIGALYGFYLWGNGIKGYTILWFFIMGFISSMGITAGAHRLWCHRTYKAKWPLRFLLMLSQTISHQNHIYEWVRDHRVHHKFTDTDADPHNARRGFFFSHIGWLLVRKHPDVIKKGATVDMSDLEKDPIVVFQRRFFYVLMPLLCFVFPAWIPYYFWNEQFIYSW-YNNLARYVFCLNATWLVNSAAHMWGMRPYDVNIVPTENLVVSMLVCGEGWHNYHHVFPWDYKAAELGGYKTNFTTAFIDLCALLGQAYDLKTVPDEMIAKRILRTGSGSscnknetiHHhedmKWGWGDKDMKPDEIEETRIFNKK--
>UPI001CB8EC6B	424	0.604	3.004E-129	38	354	356	72	401	402
--------------------------------------YEWKIVWRNVIAFIYLHIAAIYGLYLSFTSVKFQTNLWFCSLGIFGGIGVTAGAHRLWAHRTYKAKWPMRFLLMILQTVAFQNHIYEWVRDHRVHHKFTDTNADPHNAKRGFFFSHVGWLLVRKHPDVLKKGATIDMSDLENDPIVVWQRRLYLLLVPLFCFLLPVWVPCYFWKETLFNSW-YSTLARYTLSLNATWLVNSAAHIWGAKPYDKNIGPTENKSVAIMAFGEGWHNYHHVFPWDYKAAELGDYKANITTAFIDFFARLGLAYEMKTVPVEAIKRRAIRTGDGtkynkhddSHHhmhvdmKWGWGDADMKPEEIQEVDIINKSN-
>B4MKR8	424	0.563	4.114E-129	0	353	356	0	360	363
MPPNAeeqkISQPdmctTGVLFEAD-AETIDGGLAKDIKHLKHAEKRKIELVWFNIIAFAYLYVASTYGIWLLFTAVKWQTSVFTLFAILFSALGISGGAHRLWTHRTFKANLPLQLILLFLNTMAFQDAVYIWARDHRVHHKYSETDADPYNSQRGWFFSHIGWLCCKKHPDVIAKGKGIDLSDLRNDPLIMFQKKYYMILMPICCFLLTTAIPMYCWNESFNNAWHVPTLFRWCLTLNLIWLVNSSAHMYGKRPYDKTISPTDEHFLVWLRFGEGYHNYHHVFPWDYKSAELGKYSRDFTTYFIQFFASIGWAYDLKSVSTDMVKRRVIRTGDGSHNVWGWGDKDQAKEDMEETTITHQK--
>A0A3Q0JL17	424	0.587	4.114E-129	0	344	356	0	366	371
MAPSLTPH---FLSE-AEVISPSVYPIKSKPSPSPgiepnesyssRHPYRWSIVWRNVLAFAYLHLGASYAVYLmFFNQVQLKTILYMLFVGFISGEGVTAGAHRLWAHRTYSAKWPLRLILMLANSMAFQNHLYEWVRDHRVHHKFTDTDADPHNSRRGFFFSHMGWLMVRKHPDVKRRGATVDLSDLEKDWVVMFQKKYYLILMPICCFLIPPLIPWYFWSEKWTNAWYVfhknwetlCALLRYTVSLHGTWLVNSAAHIWGMRPYDKHISSSENSSVAFLAFGEGWHNYHHTFPWDYKAAELGNYRLNLTTAIIDMFAWIGWAYDLKTASPEMVSRRVARTGDGtrhghSHEnqVWGWNDEDLTEEDR-----------
>A0A3S2PIU8	424	0.588	4.114E-129	0	349	356	46	392	399
MPPQGQKKDSWVLYETDAKDEDVTHHV-------PPSAEKRelKIVWRNVFIFLYLHIAALYGGYLFLTSVMWKTRIATIILYVISGLGITAGAHRLWAHKSYKAKLPLRILLTFFNTLAFQDAVVDWARDHRMHHKYSETDADPHNATRGFFFAHVGWLLVRKHPQIKAKGKTIDLSDLWADPVLRFQKKYYMILMPLTCFIMPSVLP-TLWGESLWNGYFCTAIFRYVAILNSTWLVNSAAHLWGHRPYDKNINPVEIKAVCAAALGEGFHNYHHTFPWDYKTAELGHYSFNITKLFIDAMASIGWAYDLKTVSPDVIEKRVKRTGDGSHSVWGWSDqyiDDIYAEEENTAIV------
>UPI000C25383F	424	0.545	4.114E-129	35	351	356	81	417	423
-----------------------------------PH-YKWDIVWKNVLIFILLHGFGIYGLYIMFVKAQWRTILFGYLYAATSAMGVTAGAHRLWAHRTYKAKLPLRIFLMICQSAALQNDLHEWVRDHRVHHKFTDTDADPHNSRRGFFFSHIGWLMVKKHKDVFSKGKTVDLSDIESDPVVMFQKRHYVLMVTFLCFMIPAHIPWYFWGEDWWVSW-YVTIARYTLSLHFTWLVNSAAHIWGTKPYDKTINPVENKFVAWVAFGEGWHNYHHIFPWDYKAAELGDYRLNPSTAFLDLMAYFGLAYDLKTVSEDMVRKRVKRTGDGTwknkndnagasmgnesddHHhgegVWGWGDKDMEEEDIKDVRVFN----
>UPI001C2057BA	424	0.625	5.634E-129	0	330	356	0	324	337
MPPQGHQADSWVLFESD-ADKAGEPVVVQP----KAEKRKWEIVWRNVTLFALLHIGGVYGAYLFLTKAMWRTSLFAVVLYLCSGLGITAGAHRLWAHKSYKARLPLRLLLTLFNTIAFQDSVLDWARDHRMHHKYSETDADPHNATRGFFFSHVGWLLVRKHPEIKAKGHTIDLSDLKADPVLRFQKKYYLYLMPLCCFILPTYIP-TLWGESVWNAYFVCAIFRYVYVLNVTWLVNSAAHLWGSKPYDKNINPVETKPVSLVVLGEGFHNYHHTFPWDYKTAELGEYSLNLSKLFIDGMAKIGWAYDLKTVSPDIIEKRVKRTGDGSHE-------------------------
>A0A821RY61	424	0.617	5.634E-129	0	336	356	0	327	339
MPPH-QQTSSWVLYESD-------ASKETPEVPPSAEQRKWQVVWRNVILFALLHIGGVYGAYLFLFKAMWATRTFAVFLYICSGLGITAGAHRLWAHKSYKARLPLRILLTVFNTIAFQDSALDWARDHRMHHKYSETDADPHNATRGFFFSHVGWLLVRKHPEIKAKGNTIDMSDLKADPILRFQKKHYMILMPIACFLMPTYVP-TLWGETLWNAYFVCSIFRYVYVLNVTWLVNSAAHKWGSKPYDKNINPVETKPVSLVVLGEGFHNYHHVFPWDYKTAELGNYSLNITKLFIDTMAKIGWAYDLKTVSTEVIEKRVKRTGDGSHEEWGYED-------------------
>UPI0008752E16	424	0.588	5.634E-129	0	354	356	0	344	345
MAPH-TSIPT----EHD---EEMVAKVIPPEGVKP-SDRKLELVWKNIIIFIYIHAVAVYGFYLLITSAKTATFIFDAIVAFCGTFGITAGVHRLWTHRSYTANVPLRIILTVFNTVAFQSSVIRWSRDHRVHHKFSDTDADPHNAKRGFFFSHVGWLLCRKHPDVKSKGKSVDMSDLYDDPILAFQDRYYMILVLFLFFIFPTLTPMYLWNETFINA-FCVNIFRYIFSLHATWLINSAAHLYGHKPYDKYINPSQHLTVSLLTLGEGWHNYHHTFPWDYKTSELGKYSVNLSTAFIDFFAKIGWAYDLKTVSEDMIRKRVLRTGDGSHEIWGWGDKDQDKEDYNDVLITHKKS-
>A0A195BTK0	424	0.552	5.634E-129	0	352	356	0	375	378
MAPNLFGnAATLFLeasqqdvsqkeaAEKAVTQKLL---IQKAQNLKP--KYQWKIVWRNIIAFLYLHLGALYGLYILITAAKFYTTLWSIIIGSFAAIGVTAGAHRLWAHRAYKAKWPMRVILMLMQTTAFQNHIYEWVRDHRVHHKFTDTDADPHNAKRGFFFSHIGWLLVQKHPDVINKGATVDMSDLEKDAVVVWQRRFYIILLPIFCFLLPTWIPCHFWNEKPIYAW-YSTLFRYTLSLNLTWLVNSAAHIWGMKPYDNSISPTDSLSVGIIACGEGWHNYHHIFPWDYKAAELGNYRANFTTAFIDFFAWIGWAYDLKSVEHSMIKKRAARTGDGsiyaqtddrdehhhSHEgaIWGWGDADMAFEDMQKVKIINK---
>A0A4S2KU94	424	0.564	5.634E-129	0	352	356	0	376	379
MAPNLfGSSATLFLeasQQDvsqkksaaDKTVTQKLA-IQKAQSSKP--KYQWKIVWRNLIAFVYLHLGAVYGLYILLTAARFYTFLWNLVVVVFAAIGVTAGAHRLWAHRSYKAKWPMRVILMLLQTTAFQNHLYEWVRDHRVHHKFTDTDADPHNAKRGFFFSHIGWLMLRKHPDVINKGATIDMSDLEKDPVVVWQRRLYIVLMPVFCFLLPTWVPCYFWNEKLMYAW-YATLFRYTIQLNVTWLVNSAAHIWGMKPYDNTISPTDSYSVGISAFGEGWHNYHHVFPWDYKAAELGNYRTNFTTAFIDFFAWIGWAYDLKTVALSMIKKRAARTGDGSkyerddHHdehdhthegaIWGWDDADMAPEDKKGAQIINK---
>A0A1D2MTL3	423	0.569	7.715E-129	0	354	356	0	345	348
MPP----APT------SARRTGEQQEVNMDGDA------RVDIVWRNVALFTYLHLAAFYGGYLLITgQVMWQTFLWGVILHTMSGFGITAGAHRYWAHKSYKAVTPLRLLLAYMQTLAFQNHIYEWCRDHRVHHKFAETHADPHNAKRGFFFSHMGWLLCKKHEAVKVKGKSVDMSDLEQDPIVMFQKKYYLPLVLTISFVIPTIVPSYFWGETASTAFLFAAMFRYCVTLHCTWLVNSAAHRWGPRPYDKSISPAENKSVAWWAFGEGWHNYHHVFPWDYKTSEVGIYRYNFSAAFIDYMAKVGWAYDLKTVPEKLVKQRVARTGDGSHPdhihagPWGWGDKDIPEDDEKVTEILHKRN-
>UPI00083BC57E	423	0.582	7.715E-129	0	349	356	0	343	350
MAPNSSmTAETGVLQETDDQEVT----IKHDCNAKlPPREYK--LVWRNIILYIYLHVSALYGLYAIFASANWRTALFGLALVNLGNLGITAGVHRLWAHRSYKAKFPLRAFLVFLQTLAFQGSVIEWARDHRVHHKYSETDADPHNAKRGLFYSHVGWLLTKKHPEVFAKGKGIDYSDLTEDSLLKFQHKHYVYLMVFTSFFLPTFLPCYLWGETFLNAFF-INMLRYCCGLNITWLVNSAAHFFGDKPYDRFINPVENKHVSFLALGEGWHNYHHTFPWDYKTSEYG-YRLNPTAIFINCMAYIGQAYDLKSVSTEMIKKRVKRTGDGTHELWGWGDKDQSSDEQTEAVI------
>E9JBH1	423	0.581	7.715E-129	0	355	356	0	350	353
MASNIISKSTRVLFENDTLAKS-----QLIEDLKEKSKYVRHIVWINVIILPLQHFGALYGLYLSFTSAKFVTTLFAILLYSFSVFGITAGAHRLWAHRSYKAKWPLQLLLMIMNTAAFQNAAIDWSREHRIHHKYSETDADPHNIKRGFFFAHMGWKLINQHPDVMKKSKSVDLSDLERNSILAFQKKYYVILRLLLCFVLPTVIPVVFWDETVTNAFFISTVLRYIVTLHVTGLVNSAAHMFGNKPYDRYIGSVENTGIAIAAFGEGWHNYHHVFPWDYKTDELGNYRFNVTTAFIDFFAKIGWAYDLKTTSKEIVRKRVAKTGDGSHEIWGWGDKDQTQEERDAVIVTHHHTK
>UPI0006763E5C	423	0.588	7.715E-129	34	352	356	23	360	364
----------------------------------KRRDYEWQIVWRNVLAFIYLHVASLYGIYLILTlKSKILTLLFALFFGVLSAMGVTAGAHRLWAHNAYKARWPLRLFLAVMQTMAFQNHIYEWVRDHRVHHKFTETDADPHNARRGFFFSHIGWLMVRKHKDVFEKGATVDMSDLEKDPIVMFQKKTYLVVMPLLCFILPAWVPVALWGENPWHSWYVASMFRYTLSLHFTWLVNSAAHIWGNRPYDKYIGATDNKTVAICAFGEGWHNYHHVFPWDYKAAELGQYSTNFSTALIDWAAKYGLAYDLKTVSADMIRKRVTRTGDGSHPysketkkieddhhhpenpVWGWEDTDMPEEDRKLAEITNK---
>I7AHL6	423	0.585	7.715E-129	33	353	356	31	368	371
---------------------------------KKNRDYEWQVVWRNVFAFVYLHAAALYGFYLMFTgKVRIWTILFGLLFAIMAGMGVTAGAHRLWAHRSYKARWPLRLFLALMQTMAFQNHIYEWVRDHRVHHKFTETDADPHNARRGFFFSHIGWLMVRKHKDVFEKGATVDMSDLEKDPIVMFQKKTYMVLMPLLCFVIPAWIPCYFWGENPWYSWYVASITRYTVALHFTWLVNSAAHIWGNRPYDKNIGATDNKAVAICAFGEGWHNYHHVFPWDYKAAELGNYSTNLSTALIDFAAKHGLAYDLKTVSAEMIRQRVNRTGDGSHPwtkdsqeeehyhpenpVWGWEDTDMTEEEKQFAEIVHRK--
>A0A026W4L1	423	0.566	7.715E-129	0	352	356	0	381	384
MAPNLfGSSATLFLeasQQDvsqkkSAAEKTAVQklSLQKTQDSKP--KYQWKIVWRNVIAFVYLHVGAIYGLYTALMFAKFYTLVWALSFSAFAAVGVTGGAHRLWAHRSYKAKWPLRIILMIFQTMAFQNHIYEWVRDHRVHHKFTDTDADPHNAQRGFFFSHMGWLLVRKHPDVIKKGATIDMSDLEKDFVVVWQRRLYIILMPLFCFLLPTWLPCYYWNEKPMYAW-YATVFRYTLSLNLTWLVNSAAHIWGMKPYDNTISPTDSLSVGLSAFGEGWHNYHHVFPWDYKAAELGNYRTNFTTAFIDFFARIGWAYDLKTVAHDIVIKRASRTGDGSiyertnttttdHHdahqhthegaIWGWGDTDMAPEDMQKVTIINK---
>A0A6I8TUK3	423	0.558	7.715E-129	16	353	356	54	414	416
----------------DELQKTDSSS-SSSSSSTSSSYFQAALVWRNIIAFVYLHGGFLYGLYLAFTVAKGSTILLAFILGLFGAFGITAGAHRLWSHRSYKAKWPLRLILMISQTLAFQNSIYEWVRDHRVHHKFTDTDADPHNAKRGFFFSHIGWLMMKKHPDVRQKGKTVDMADLETDPIVMFQKKYYAVLMPLFCFVIPTYLAYYFLDETFSNSWYIVAIFRYVLSLNGTWLVNSAAHIWGTKPYDRKISPTNNTFVAIAAVGEGWHNYHHVFPWDYKTSELGKYSTNFTTAVIDFFAKIGWAYDLKSVSDDMIKKRVLRTGDGTHTyseehlrekmvdyinnldhdnenvVWGWDDHDMAEDDRRDATVSNKK--
>A0A5E4PXM5	423	0.632	1.057E-128	0	334	356	0	326	338
MPPHNQQTASWALFESDMAKEAA-PVLPSA------EKRKWQIVWRNVILFALLHIGGVYGGYLFLTKAMWATRIFAVALYLASGLGITAGAHRLWAHKSYKAKLPLRIMLTVFNTIAFQDSVLDWARDHRMHHKYSETDADPHNATRGFFFSHIGWLLVRKHPEIKAKGPTIELDDLRADPVLRFQKKHYLILMPLACFILPTYIP-TLWGESIWNAYFVCAVFRYVYVLNVTWLVNSAAHKWGSKPYDKNINPVETKSVSLVVLGEGFHNYHHVFPWDYKTAELGNYSLNLTKLFIDTMAKIGWAYDLKTVSSEVIEKRVKRTGDGSHEEWGY---------------------
>A0A1B0DIJ1	423	0.583	1.057E-128	36	352	356	11	353	356
------------------------------------ESYKTRYVWKNIIVFLYLHLAALYGIYLQLTVARYITFGVALMLGFCGGMGITAGAHRLWSHKSYKAKLPLRALLMIFQTLAFQNHIFEWVRDHRVHHKFTDTNADPHNSRRGFFFSHMGWLMTKKHPDVKEKGASVDMSDLEADPVVMFQKKYYGILMPVFCFIIPALIPYFFLGETFSNSWYITSMLRYVLSLHGTWLVNSAAHLWGMKPYDKNISPANNIFVAIYAYGEGWHNYHHVFPWDYKTSEFGTYTTNVTTAFIDFFSKLGLAYDLKTVSEDMIRKRILRTGDGSHEysrnkreeelrqmlmsdhdhyhdqnmVWGWDDNDMDEEDKKFAKIYNK---
>A0A6P8ZT19	423	0.560	1.057E-128	0	349	356	0	355	357
MAPNVADVTnyrSGVLFETEDTP-DYVQVIEKSEKTRTVKKEKlseaQPIYWSNVYWFTVMHVMALYGLTLVFSSAKLLTTAWAVLLYVVGTLGVSAGVHRLWSHKAYKARLPLRMLLTFFNTIAFQNSIWEWTRDHRVHHKFTETDADPVNAARGFFFAHVGWLLCKKHPDVTRIGKTVDLSDIEADPCVAFQKKYYGPLVLTLCFAMPTIVPAVAWGESYWNAFFVAAMLRYTLSLHGTWLVNSLAHWAGGRPYDGSIAARENVLVSIGALGEGYHNYHHVFPWDYKTAELGKYSTNFTTAFIDFMAKIGQAYDLKSVNEDMVKTRTLRTGDGTHPVWGWDDKEMLQEDRELAKI------
>UPI00067BBA1C	423	0.571	1.057E-128	12	353	356	3	357	360
------------MQEDDI-------PILSPNYAKlKNRTHEWQIVWRNVFAFVYLHVAATYGFYLMFTGrVRIWTILFAISFAVISAMGVTAGAHRLWAHRAYKAKWPLRLFLAILQTMAFQNHIYEWVRDHRVHHKFTETDADPHNAKRGFFFSHIGWLMVRKHKEVFEKGATVDMSDLEKDPIVMFQKKTYLFVMPIVCFVIPAWLPVYFWGEDPWTSWYAASIARYTLTLHFTWLVNSAAHIWGNRPYDKYIGATDNKTVAICAFGEGWHNYHHVFPWDYKAAELGNYSTNMSTALIDIAAKYGLAYDLKTVSADMIRKRVARTGDGSHPsakevdsaredhhhpenpVWGWEDQDMTEEDRQLAEIAHRK--
>A0A8B8GWR2	422	0.540	1.447E-128	0	353	356	0	364	366
MAPNLSTS----LYtkksQKNVHQEKKNKEKISDQNLSNSKKYEWKIVWKNVILFIYFHIGALYGFYLWCNGTKKYTILWFFVMGFAGSMGVTAGAHRLWSHRAYKAKWPLRFLLMLLQTLSHQNHIYEWVRDHRVHHKFTDTDADPHNAHRGFFFSHIGWLLVRKHSDVIKKGATVDMSDLEKDPIVVFQRRLFYVLMPLLCFVIPVGVPCYFWNEQFINSW-YNNLARYVFCLNMTWLVNSAAHMWGMRPYDVNIGPTENLIVSMLVCGEGWHNYHHVFPWDYKAAELGGYKTNLTTAFIDFCALLGQAYDLKTVSEEMIAKRIARTGSGSsynknkiiHHyedmKWGWGDEDMKPHEIEEIRIYNKK--
>UPI00034F996B	422	0.580	1.447E-128	12	354	356	16	370	372
------------LEEEDYV--ASLNSTERKN-----RNYEWQIVWRNVFAFIYLHAATLYGIYLMFTgKVKLWTVLFAVSFTLLSAVGITVGAHRLWAHRAYKAKWPLRLFLALLQTMAFQNHIYEWVRDHRVHHKFTETDADPHNAKRGFFFSHMGWLMVRKHKDVFEKGAAVDMSDLEKDPIVMFQKKTYLFVMPILCFLLPLYIPVYFWNENPWSSWYVASMFRYTISLHFTWLVNSAAHLWGNKPYDQYIGATDNKTVAICALGEGWHNYHHVFPWDYKAAELGDYSTNLSTALIDIAAKYGLAYDLKTVSEKMIRNRINRTGDGTHPwakqkaeleedhhhlenpIWGWGDKDMSDDDKKLAEIVHKKN-
>UPI001182A185	422	0.597	1.447E-128	38	353	356	38	372	375
--------------------------------------YEWQVVWRNVFAFIYLHIAAFYGIFLMVTgKAKLWTALFGLLFALLSAMGVTAGAHRLWAHRAYKAKWPLRLFLAIMQTMAFQNHIYEWVRDHRVHHKFTETDADPHNAKRGFFFSHIGWLMVRKHKDVFEKGASVDMSDLEKDPIVMFQKKTYLVVMPLLCFVLPAYIPVYFWGESAWNSWYIASILRYTISLHFTWLVNSAAHIWGNKPYDKNIGATDNKMVAIFAVGEGWHNYHHVFPWDYKAAELGNYSTNISTALIDFAAKYGLAYDLKTVSADMIRKRIARTGDGSHPwskqaletdedhhhpenpVWGWDDKDMTDDDKKFAQIVHQK--
>UPI0005F3EA32	422	0.573	1.982E-128	25	352	356	36	377	380
-------------------------STQKIQNSQP--KYKWKIVWRNVIVFAYLHLGAVYGLYILITAAKFYTILWSVIVVLLAGFGVTAGAHRLWAHRAYKAKWPMRVILMLLQTTAFQNHIYEWVRDHRVHHKYTDTDADPHNANRGFFFSHIGWLLLRKHPDVISKGAMIDMSDLERDPVVVWQRRLYILLVPIFCFVLPTYIPIHYWNEKPMYAW-YAAVFKYTLQLNITWLVNSAAHIWGMKPYDNTISPTDSLTVGIPAFGEGWHNYHHVFPWDYKAAELGNYRTNLTCGFIDFFAWLGWAYDLRTVNHNLIKKRAARTGDGSlyertddrnseHHhtqdkiIWGWDDADMSLEDKQTAEILNK---
>A0A6J1RYN5	422	0.580	2.714E-128	0	348	356	0	358	361
MAPNvdVSNYRTGVLFdtEDtpDYVEVItKEKQIKQAKQAKaDKKKGERelqPIYWSNVYWFVVMHVMALYGLKLVFTDAKLLTTAWAVFLYVIGTLGVSAGVHRLWSHKAYKARLPLRMLLTFFNTIAFQNSIWEWTRDHRVHHKFTETDADPVNADRGFFFAHVGWLLCKKHPDVTRIGKTVDLSDIEADPCVAFQKKYYGPLVFTFCFLMPTVVP-TLWGESLWNAYFVAAMLRYTLSLHGTWLVNSLAHYVGDRPYDKSIAARENLIVSLGALGEGYHNYHHVFPWDYKTAELGVYSTNLTTAFIDFMARIGQAYDLKYVNQDMIKTRTLRTGDGTHPVWGWDDKDLTQEDKELAK-------
>A0A6J1WM42	422	0.564	2.714E-128	12	354	356	19	374	376
------------LDEDD------MPKIFNVSEQKN-RSHEWQIVWRNVLAFVYMHIAALYGLYLIFTgKARLWTYVFGIIFAIGSALGVTAGAHRLWAHRAYKARWPLRLFLAIMQTMAFQNHIYEWVRDHRVHHKFSETDADPHNARRGFFFSHMGWLMVRKHKDVLEKGALVDMSDLEKDPIVMFQKKTYLVGMPLLCFVIPAMIPVYWWGEDPWISWYVASITRYTVSLHFTWLVNSAAHIWGNKPYDKNIGATDHKLVATLALGEAWHNYHHVFPWDYKAAELGNYSTNLSTGLIDLAAKWGLAYDLKTVSNEMIIKRASRTGDGTHPsskasntlnndhhyhpenpVWGWDDQDMSEEDRKLAEIAHRKS-
>A0A182K1K4	422	0.556	2.714E-128	3	352	356	42	413	416
---NVAPKPAPV--TEDLKPKDATKQAMVQGGTSTARRYHHVYVWRNIIAFIYLHLGFLYGSYLLVTSAKWSTFFFALALGSCGALGITAGAHRLWSHRAYKAKWPLRLFLMLAQTLAFQNSVYEWVRDHRVHHKFTDTDADPHNATRGFFFSHIGWLMVKKHPDVKARGRAVDMSDLEQDAIVMFQKRYYALLMPLFCFVLPTFLAYYYLDETFSNAWYVVAIFRYVLSLNATWLVNSAAHIWGTKPYDRNISPTNNTFVAIAAYGEGWHNYHHVFPWDYKTSELGTYSTNFTTAAIDFFARIGWAYDLKSVSDELVRKRVLRTGDGTHQyseqelqarmvdyinqldheseqaVWGWDDKDMNEQDRQDATVRNK---
>UPI000718EAF6	421	0.578	3.716E-128	37	352	356	9	337	340
-------------------------------------KYKWDIVWFNFIFFLYLHISCLYGIYLSFTAVKLYTTIFAIITIPITNLGITAGAHRLWSHKSYKAKWPMRVILMICQTMAFQNHIYEWVRDHRVHHKFTDTDADPHNSKRGFFFSHIGWLMVRKHPDVIKKGATIDMSDLEKDAVVVWQRRLYIILMPLFCFIIPTWIPVHFWGERPMYAW-YLTIFRYTLSLNITWLVNSAAHIWGTKPYDSSISPTDSYSVGLAAFGEGWHNYHHVFPWDYKAAELGNYKANFTTAIIDGFAKIGWAYDLKTVSHEMIEKRASRTGDGTkythvddqHEhnhnnsIWGWDDPDINTEDILDARILNK---
>UPI001E27D375	421	0.622	3.716E-128	0	334	356	16	341	355
MPPH-QQTTSWVLYESDASkETPVVP--------PSAEQRKWQVVWRNVILFALLHIGGVYGAYLFLFKAMWATRMFAVFLYICSGLGITAGAHRLWAHKSYKARLPLRILLTVFNTIAFQDSALDWARDHRMHHKYSETDADPHNATRGFFFSHVGWLLVRKHPQIKAKGHTIDMSDLKADPILRFQKKHYMILMPIACFLMPTYVP-TLWGETLWNAYFVCSIFRYVYVLNVTWLVNSAAHKWGSKPYDKNINPVETKPVSLVVLGEGFHNYHHVFPWDYKTAELGNYSLNITKLFIDTMAKIGWAYDLKTVSTEVIEKRVKRTGDGSHEEWGY---------------------
>T1PIA3	421	0.570	3.716E-128	0	355	356	0	359	361
MPPNLSteQSTTGILepQEADTIDGGMVKDIEQLKHAKD---RKLQIVWRNVIIFTYAGIAALYGLYLLCTaKPKWQSYVFTLATIYMGGFGITVGAHRLWAHRSYKAKLPMRILLMIFNTMSFQNPIFVWARDHRVHHKFSETDADPHNAMRGFFFSHMGWLMVRKHPDVLTKGKTVDVSDLKADPVVMFQLKYYGVLMYILTFIFPTVVPIWCWGESMTNAWHVCTAFRWWFILNGTWCINSVCHLFGNKPYDKSYNPGENLGISGLTIGECFHNYHHVFPWDYKAAELGGSRHNLSAAFIELCAKIGWAYDMKTVSPDIIKRRVLRTGDGTHPVWGWGDKDQTKEEIQSAVVIknNKKVK
>A0A653BML8	421	0.538	5.089E-128	0	351	356	0	381	387
MAPNLSS-----LFLADATSAEPVQIISPKSEvlsyqpayqaPKKPVtkskepQYKWDIVWKNVLIFILLHTAAVYGLYLMFTRAMWQTNVFAILYAAFTAMGVTAGAHRLWAHRTYKAKTPLRIFLMILQSAALQNDIHEWVRDHRVHHKFTDTDADPHNSNRGFFFSHIGWLMVKKHPMVISKGKTVDMSDIEADPVVQFQKRHYILMVTLLTFMIPAHIPWYFWGENWWVTW-YVTIARYTLSLNFTWLVNSAAHIWGTKPFDKNINPTENKFVAVAAFGEGWHNFHHVFPWDYKAAELGNYRMNFSTAFLDFMAYIGQAYDLKTVSEAMVKRRVKRTGDGTweekecsgkkeerghdHEygeyVWGWGDKDMKEDDVNDVMRYN----
>A0A182LZE7	421	0.569	5.089E-128	20	352	356	46	407	410
--------------------TPVTEEIQPKDVAKvqgtsAGRQYHHVYVWRNIIAFIYLHLGFLYGCYLLVTSAKWSTFFLALTFGSGGALGITAGAHRLWSHRAYKAKWPLRLFLMLAQTLAFQNSVYEWVRDHRVHHKFTDTDADPHNATRGFFFSHIGWLMVKKHPDVKARGKAVDMSDLEQDAIVMFQKRYYAVLMPLFCFILPTFIAYYFLGETFSNSWYVVAIFRYVLSLNLTWLVNSAAHIWGTKPYDRNISPTNNTFVGIAAYGEGWHNYHHVFPWDYKTSELGTYSTNFTTAAIDFFARIGWAYDLKSVSDDLIRKRVLRTGDGTHQyndqelqarmvdyinqldheseqaVWGWDDKDMNEQDRQEATVRNK---
>K7PD45	421	0.574	6.970E-128	0	354	356	0	348	349
MAPNSNDA-TGVLQETD----DDVSSNQVLQQITKSEKSKLIIVWSNVMYFVILHVGALYGLWLLLTSAQIWTCLWVFAMYEFGEICITAGVHRLWSHRSYKAKWPLRLFHTMGQTLAFQDAVVDWARDHRVHHKYSETDADPHNAKRGFFFSHMGWLMCRKSKQVKEKGKEPDISDLYADPILRYQKKYYMLFMPLMCFAFPTVVPLYFWNESLKTAFFV-NIFRYIFSLHATWLVNSAAHLYGEKPYNKHINPAENLAVSLIVNGERWHNYHHTFPWDYKAGEFGRYGTNLTTVFINAMAKIGLAYDLKFVPEDVVKRRVHKTGDGSHAVWGWGDKDQTVEEISKTIVAYNQS-
>A0A0M3LAH8	421	0.565	6.970E-128	10	354	356	10	377	379
----------GSLFaaKNKYVEDENMNAIRTGRISGKRRDYEWQIVWRNVMAFVYLHVGLIYGFYLILTGnVKLWTPIFAVLFTLLSAIGVTVGAHRLWAHRAYKARWPMRLLLALLQTMAFQNHIYEWVRDHRVHHKYTETDADPHNARRGFFFSHIGWLMVRKHKEVFEKGAQIDMSDLEKDPIVMFQKKTYLVVMPILCFLLPSWVPVYCWGEDPWTSWYVASIWRYTLSLNFTWLVNSAAHIWGNKPFDKNIGATDNVTVAICAVGEGWHNYHHVFPWDYKAAELGNYRTNISTAVIDLAAKYGWAYDLKTVSVQMIKNRVARTGDGSHPsvqetkqvdddhdhahpenpVWGWDDKDMPEEDRLLVEISHQKS-
>UPI001442F251	420	0.543	9.545E-128	0	352	356	0	374	377
MAPNLFGT-SATLYleasqqgihkeKSASENVDKQQLIAQNSSQQP--KYKWDIVWRNVIAFTYLHCGSLYAMYlLIFHEVSPYTFIWGLSLGMISAVGVTGGAHRLWAHRAYKAKWPLRVILMILQTIAFQNHIYEWARDHRVHHKFTDTDADPHNAQRGFFFSHIGWLMLRKHPDVIKKGATIDMSDLEQDPVVVWQRRLYIILMPLFSFIIPTWIPIYFWKEAPLTAW-YATVWRYTFTLNGTWLVNSAAHIWGMKPYDKTIGPTENRAVALIAIGEGWHNYHHVFPWDYKASELGDYTLNATTAVIDLFSKIGWAYDMKTVPAEIVKKRAMRTGDGsiyengqlththSHEdaIWGWGDKDMEPDEIKTAEVYNK---
>A0A6J1WLP4	420	0.614	1.307E-127	11	352	356	10	344	349
-----------VLFENEVNDN-----IIKELVPLSADKRKWDIVWRNVIIFLLLHTGAVYGAYLLCGQIKFSTVIFTAFMIVYSGLGITAGAHRLWAHKSYKARLPLRIILTIANTIAFQDSVLDWARDHRVHHKFSETDADPHNATRGFFFSHIGWLLVRKHPQIKEKGRIIEMDDLWRDPVLKFQKKYYKFLMPFACFILPTYIP-TLWGESVWNAFFVCAVFRYIYTLNVTWLVNSAAHKWGSKPYDKNINPVETSPVSFLVLGEGYHNYHHTFPWDYKTGELGN-RLNFTKLFIDFMAKIGWAYDLKEIPLDVVQKRVLRTGDGSHAVWGWGDKELSCDDKKETLIINP---
>A0A8D8V0D8	420	0.561	1.307E-127	1	349	356	17	370	372
-PPSHKSKP---------VTVPEYEPVYSTSEKRTPStnSYRWKIVWRNLIAFVYLHASALYGLYLILTfnQVQLSTVFTLLILGFISAEGVTAGAHRLWSHRTYSAKWPLRLLLMLAQTMAFQNHIYEWVRDHRVHHKFTDEDADPHNSRRGFFFSHMGWLLVRKHPDVKLRGRTVDMSDLDKDWVVMFQMKYYLILMPVCCFLIPALIPWYFFNETWSNSWYVSAMLRYTLSLHFTWLVNSAAHIWGVKPYDKNISPTENPSVSVLTFGEGWHNYHHTFPWDYKAAELGNYSLNLTTGVIDMFARIGWAYDLKTTDPELIRKRSTRTGDGtrqeghghSHEnqLYGWNDKDMTIEDRMMPKI------
>T1RTG7	420	0.589	1.307E-127	33	353	356	31	369	372
---------------------------------KPNRDYEWQVVWRNVLAFVYLHVAAIYGLYLMFTfKVKFYTILFGALFAMMSGLGVTAGAHRLWAHRSYKARWPLRLFLALMQTMAFQNHIYEWVRDHRVHHKFTETDADPHNAKRGFFFSHIGWLMVRKHKDVFEKGATVDMSDLEQDPIVMFQKKTYLVVMPILCFVIPAWIPVHFWGENPWTSWYTAAITRYTIALHFTWLVNSAAHIWGNRPYDKNIGATDNKMVAICAFGEGWHNYHHVFPWDYKAAELGDYSTNLSTALIDFAAKHGYAYDLKTVSAEMIRKRVNRTGDGSHrwtkakvdedghfhpenPVWGWEDTDMTEEEKQFAEIAHRK--
>UPI001CC53E47	420	0.548	1.307E-127	26	352	356	50	387	390
--------------------------IQELSNSEP--KYKWNIVWKNVIVFIYFHLGGIYGFYLWTNGIKTYTILWSIFVEFFAIMGITAGAHRLWSHRSYKAKWPLRLVLMLLQTTSYQNHIYEWVRDHRAHHKFTDTDADPHNSRRGFFFSHIGWLMVRKHPDIFKKGATIDLSDLEKDPIVVWQKRLYVVLMPLLCFVIPTWVPYYFWNEKFTYSW-YSNLARYVFSLNVTWMVNSAAHIWGMKPYDMNICPVENKIVSIFAYGEGWHNYHHVFPWDYKTSEFGTYNTNFTTAFIDFCARLGLAYDLKTVPDEVIRKRAARTGDGSRYdkkeavhyynledmKWGWGDVDMKPEEIQEVSVYHK---
>A0A1B6FR88	419	0.569	1.790E-127	5	353	356	4	350	353
-----TDQSTGQLFpEDPC---PAPPPPPEKKVFKP---HKPKIYWRNVFTLTYFHISSIFGVYLALTNTKWQTYIFVTLLYLATKIGITAGVHRLWTHKSYKANFPLRALLMLFFTMAFEGKVWVWARDHRVHHKYQETDADPYNAGRGLWFSHMGWLMQSKHPDVIEKGKGIDMSDLRADSLVMFQKKYYWPLVYLLCLILPTVIPVYFWGESWITAWHVAVCLRFVISYNATWLVNSVAHKYGSQPYDVNFFARENKTVSVITLGEGWHNYHHTFPWDYKTSEMGTYGFNMTTGFIDFFAKIGWAYDLKTVSSEMVRKRALRTGDGSHKvkeLWGWGDKDMPKEERLGATVINRK--
>A0A6P4ISV5	419	0.565	1.790E-127	0	349	356	0	347	355
MPPNSKDT-TGVLYESD-AETIDGGLIKDVGKLKTTDGRKLQLVWVNIVLFVILHLSALYGVWLLLTKATWTTVLLFPFALIVTALGISGGAHRLWAHRTFKANVPLRLIFLFLNTLAFQDAVYIWARDHRVHHKYAETDADPYNSERGWFFSHIGWLCVRKHPQVVEKGKQIDLSDLEQDRLVMFQKKYYLLLMPLICFVLPTVLPMYLWGESLNVSWHVMALLRWVTTLNLIWLVNSSAHMYGKRPYDKKISPTDESFLIWLRFGEGYHNYHHVFPWDYKSAELGPYSRDLTTAFINFFAWLGWAYDLKSVSPDLVRRRVQRTGDGSHPVWGWGDKDQCSEDVADTTI------
>A0A8B8HF69	419	0.556	1.790E-127	11	352	356	5	365	368
-----------FLCVDATFTKNADCNTPTVISQGKRRDYEWQIVWRNVLAFIYLHVATFYAFYLIFTGrTKIFTISFAVLFAIMSAMGVTAGAHRLWAHRAYKARWPLRLFLALMQTMAFQNHIYEWVRDHRVHHKFTETDADPHNARRGFFFSHMGWLMVRKHKDVFEKGASVDMSDLEKDPIVMFQKKTYLVVMPLLCFLVPSWIPVVLWNESPWTSWYVASMLRYTISLHFTWLVNSAAHIWGNRPYDKYIGATDNKAVAICAFGEGWHNYHHVFPWDYKAAELGNYSTNFSTALIDVAAKYGLAYDLKTVSLEMIRKRIARTGDGSHPsdkkvkdsdddhnhpenpVWGWDDKDMPEEERKLAEIAHK---
>A0A482W8R9	419	0.613	1.790E-127	32	349	356	253	575	582
--------------------------------AKPkSEPYKVQIVWRNILLFIYLHIAGLYGLYCFIFTAKWNTVLWTYLLALITTQGICAGAHRLWAHRAYKAKLPLRIILCIWQTHALQNHIYEWVRDHRVHHKFSETDADPHNSRRGFFFSHMGWLLCRKHSDVITKGKTVDLSDLEADAVVMFQKKYYLILAPLLAFIVPAWVPWYFWNEDGYISWYTASMFRYALTLHGTWLVNSAAHMWGSKPYDENINAVENITVSYITNGEGFHNYHHVFPWDYKAAELWSYRGNWSTAFIDFMAKIGWAYDLKSVSAEMVERRVKKTGDGSRrdnlPLWGWGDEDMGKEDKKMAEI------
>UPI00083BD571	419	0.580	2.451E-127	27	352	356	20	348	351
---------------------------ETNEDRK--RKYEWDIVWRNIIAFIVLHVLSFHGVYVALRDWKIGILLFAYAYGLLVAQGITAGAHRLWSHRSYKAKLPLRILLLFFQTTAFQNSVFVWVRDHRMHHKFTDTDADPHNAKRGFFFSHMGWLFVKKQKEVKEKGKVIDMTDITNDPILMFQHRYYAPLMLICCFLIPTLIPVYLWHEDLYPSFAMAAAFRYIFSVHSTWLVNSAAHIYGMKPYDRNIGPTENKLVSHLACGEGWHNYHHVFPWDYKTSELGNYRLNLTLAFIDLCAKFGWAYDLKTVPHEVVTRRALRTGDGSRKirikeIWGWGDEDMTIEDTEAALIINK---
>A0A151WSE5	419	0.559	2.451E-127	0	352	356	0	374	377
MAPNTFGnLATLFLktsQQDVSQKKAAEKTVTQKlstqkvQNMKP--KYQWIIVWQNMIAFIYLHLGALYGLYILIEAAKFYTFLWVIVVGVFTGIGITAGAHRLWAHRTYKAKWPMRVILMLLQTTAYQNNIYVWVRDHRVHHKFVDTDADPHNVKRGFFFSHMGWLLVRKHPDVINKGATIDMSDLEKDPVVIWQRRHYKILI-ILCFLLPTWIPCYFWNEKPIYAW-YSTLFRYTVSLNLTWLVNSAAHIWGIKPYDNTISPTNNLSVSIGAFGEGWHNYHHVFPWDYKAAELGNYRTNFTTAFIDFFTWIGWAYDLKTVTHSMIKKRADRMGDGskyartnvhdehhhSHEgvIWGWGDIDMELEDIQEAEIINK---
>UPI00087493AC	419	0.550	2.451E-127	0	352	356	0	381	386
MAPNLIGN-SALLASTAepvqiispiTYPTTYQRPVKRTVRASGQHqQYKLQIVWRNVMVFFFLHLGAIYGLWLAITQASWKTCLYTYIYAAFAGMGITAGAHRLWAHRTYVAKLPLRILLMIMQTTALQNHIYEWTRDHRVHHKFTETDADPHNAKRGFFFSHVGWLMVRKHKDVFIKGKTVDLSDLEADPVVMFQKKYYLILAPVFCFLIPSFFPYYYWGESWWNTFFVASIFRYTISLNFTWLVNSAAHIFGTKPYDKNIKATENTFVAWAAFGEGWHNYHHVFPWDYKAAELGNYRLNFTTAFLDLMSKIGWAYDLKTVSPHMVKKRVERTGDGSwveHKsrkvnhddpnhhdhgdmLWGWGDKDMNVEEVKHIKCYNK---
>A0A482WXZ8	419	0.549	3.357E-127	9	355	356	4	346	347
---------TGQLFEED---DAPEPIVH-----KEPEiKHKVKIFWRNVFTLTYFHIASVYGVYLALTNTKWQTFAFVAFLYVITKIGITAGVHRLWTHRAYKANFPLRALLMFFFTLSFEGKVWVWARDHRVHHKYQETDADPYNAARGFWFAHMTWLLQNKHPEVIRKGKGIDISDLEADPLVMFQKKYYWPLVYVICLFMPTAVPWYFWGEDLITAWHVAVCLRYVISYHGTWLVNSVAHMYGNRPYETAIFARENAPVSLITLGEGWHNYHHAFPWDYKASELGFYTFNMTTAFIDFFAKIGWAYDLKTVPHHVIKARALRAGDGTYKepeVWGWNDKDVNPEDRRNATVINAKTK
>A0A8D8UZZ2	419	0.548	3.357E-127	0	353	356	0	346	350
MAPNSKSA----LLEEPKFDQPITAVYEEKI-TKP--KVEQPIIWRNVIAISLFHLVALVTPFYCWSRCKYNTIFWGIMIGSLGGFGVTGGVHRLWAHRSYSAKWPLRLILLLCYSIAGQNSVLNWVRDHRVHHKFSETDADPHNSQRGFFFAHVGWLFLRKHPLVIEKGRTVDMSDVMADPLVMFHEKHFIWFKLIMCFIVPTLVPCYFWGEPFFISFLIMNFLRYILALNFTWAVNSAAHIWGNKPFDGRIMPAENRVVSFLALGEGWHNYHHVFPWDYKTAELGHYSTNWTTLVIDWFAWMGWAYDLKTVSPAVVTARVKRTGDGTHDVWGWGDKDMSLEEKLEATVLNGK--
>E0VE45	419	0.558	3.357E-127	0	345	356	2	361	378
MTPNITSQALLLAAEtnddDDVVKGGKTCTTEIFQDNVK-EKYEWKISWRNVFGFIYLHGGFFYAIYLIGSgQAKLFTTLWNVSLGLCAALGVTAGAHRLWAHKSYKAKWPMRLLLVIFQTMAFQNDIYEWVRDHRVHHKFVDTNADPHNIKRGFFFSHMGWLLIRKHPDVKTKGKTVDMSDLEEDPIVIWQRRTYLIVMPLLCFVMPTLVPYYLVNETFWNAW-YISIFRYMLSLHITWLVNSAAHIWGVKPYDKNISSSENATVGILAMGEGWHNYHHVFPWDYKAAELGNYNVNVTTGFIDLCAKIGWAYDLKSVSREIIEKRAKRTGDGTlkhstdpnHHmnnVWGWGDKDMTSDDVN----------
>UPI001D08A36D	419	0.585	3.357E-127	34	352	356	57	396	401
----------------------------------PLPDYKWRIVWRNVIAFAYLHVFSIYGAYLALFKAHWLTFFWAFFVAVAAGQGITAGAHRLWAHRTYKAKLPLRIFLATMQTMAFQNHLYEWVRDHRVHHKFTDTDADPHNARRGFFFSHIGWLMIKKHRDVFVKGKQVDLSDLRADPVVMFQKKYYLLLMPLLCFVFPTFVPWYFWNENFWISWYVAGVLRYTLSLNITWLVNSAAHIWGMKPYDRNIAPCENIFVAIAAQGEGWHNYHHVFPWDYKAAELGNYKLNISTAFLDFMHYIGQAYDLKTATKDMIDRRAKRTGDGSRHaptkekevyqgyhsylddgehLWGWGDRDMKDDEVDFVLKTNN---
>A0A4D6C9E9	418	0.556	4.597E-127	0	342	356	0	338	352
MSPKSEYQCTGKLFEDDFAEEI------SPAPLKKEEEYKQEIVWKNVGYIVYFHVAALYGLYLIFTSGKIETFLFSVFLFIFSGLGITCGAHRLYAHRSFKATTPLKILFMIMNSMAFEDSIYEWVRNHRVHHKFTETTADPHDSRRGFFFSHCGWLMIRKHPDVKRKGQTVDVSDLEQDSVIMFQKKYYKYLMPFFTFFVPTIIPVLFWGESLNNAFHIAGMFRYTYLTNMVWLVNSAAHIYGMRPYDKNINPRENRLVAFLTLGEGWHNYHHVFPWDYRSSELGLFRYNFTTRFIDWMGQIGWAYDMKSVSRDIIQKRAKRTGDGSYykPVWGWDDQDLSSE-------------
>A0A6P4IGS5	418	0.555	4.597E-127	8	333	356	20	344	357
--------PSGVLFESDVTTDDGALSTYT-GEFKQAQAWKRPLVWGNIIIFTVTHLASLYGGYLLFTDTKPATMLFAFVMYCLGMLGITAGAHRLWSHRSFKAKWPARLFLAILNCISFQDSIYYWVRDHRMHHKYSETDADPHNTSRGFFYSHIGWLLVRKHPDVTIKGKGLDLSDLHADPIVMFQHKYYYYLMPLGCFILPTLIPWLCWNETLASSYFVAAMFRWCVQLNMTWMVNSSAHAWGGKPYDKGMNPSQNSFVSLMTFGEGWHNYHHVFPWDYRTAEWGGYTLSHATLLIDLFAKIGWAYDLKTVTPEMIKKRSQRTGDGTHELYG----------------------
>UPI001C207F0A	418	0.574	4.597E-127	18	350	356	10	358	360
------------------VQLMDVPLIK-KSATKSKVNNETQIVWRNVIAFIYLHVAVAYAIYLAFTKAKVQTVIFSFILSNVSGLGITAGAHRLWAHKAYKARWPLRLFLACLQTIAFQNHIYEWVRDHRAHHKFSETDADPHNAKRGFFFSHIGWLMVRKHRDVIEKGASVDMSDLKKDPIVMFQKKYYFLIMPMISFVIPTLIPMALWNESLSVSWHIASILRYTYSLHCTWLVNSAAHIFGNKPYDRHIGPTENKLVAILAVGEGWHNYHHVFPWDYKAAELGNYRTNISTALIDLAYKCGLAYDLKTVPSHLIEARVSRTGDGTHPsemkklehqedhhhlnpIWGWDDKDMTEEHKKLAKII-----
>UPI00103F6EB9	418	0.551	4.597E-127	23	353	356	24	376	379
-----------------------TAHIPQGKN----RSHEWQIVWRNVLGFVYLHTAAIYGLYLIFTGrAKMYTWLFGVLFAVVSAMGVTAGAHRLWAHQAYKARWPLRVILTVLQTMAFQNHIYEWVRDHRVHHKFTETDADPHNAKRGFFFSHIGWLMVRKHKQVFEKGATIDMSDLEQDPIVMFQKKTYLVLMPVLCFLIPAWIPIHFWGETPWSSWYVAAILRYTISLHFTWLVNSAAHIWGNRPYDKNIGATDNVTVAICAFGEGWHNYHHVFPWDYKAAELGNYSTNMSTSLIDLAAKFGWAYDLKTVSVDMIKKRAARTGDGSHPscqeapkviddddhdhdhdhshdnaVWGWEDKDMPEEDKQLAEISHRK--
>UPI00143DAC7C	418	0.558	6.295E-127	0	352	356	0	388	391
MAPTLFGSSATLLLEasqhGISQEKKSVPKPElSLSKARSDEkKYKWHVVWRNVIAFVYIHGAAVYGLYLVFTSAKFASFVTAIAIGVLSGVGITAGAHRLWAHRAYKAKWPMRMILMILQTVAFQNHIYEWVRDHRVHHKFTDTDADPHNAGRGFFFSHMGWLLVRKHPDVVKKGATVDMSDLEKDPIILWQKRLYIILMPIFCFLIPTWIPCYFFGEKPINAW-YLTLLRYALTLNGTWLVNSAAHIWGNKPFDKTISPTDSLAVGIGAFGEGWHNYHHVFPWDYKAAELGNYKGNITTAFIDMFAWMGQAYDLKTVSVAMVNKRAARTGDGsreprpekpdqeedyeghhhhhhhhhhdhSHEnvVWGWDDKDMAEEDMQDAEIYNK---
>A0A2I9LPP9	417	0.609	8.621E-127	0	332	356	0	312	321
MAPNAQS----------TVTETVTP----PKRATPKQEL--QIVWRNVILFAFLHIGALYGFTLIFTSAKWQTILFAFFLYITSGLGITAGAHRLWAHRSYKAKWPLRVLLMFFNCIAFENDIYEWARDHRVHHKYSETDADPHNATRGFFFSHIGWLLVRKHPDVIEKGKNVDLSDVTNDPVVKFQKKYYIPLMVTSCFLLPTVIPWWLWGETVWNAFYVATIFRYCFTLNNTWLVNSAAHMWGNRPYDININPRENRLVALGAIGEGYHNYHHTFPWDYSTSELGW-KINLTTMFIDTMAYLGLAYDLKTVPKEMVMKRKERTGENS---W-----------------------
>B3M2T6	417	0.518	8.621E-127	0	351	356	0	351	352
MPPN-SSATTGVLYEPETKLLEDSPAMDKDIGLQNTSKdYELKWVWRNIILFAVLHISAVYGVWLFFTEASWRTHLFFLVTQAIGIFGISGGAHRLWSHRAFKANLPLQLILLFCNTFAFQDSVYVWVRDHRVHHKYTETDADPYNAKRGWFFAHIGWLCCKKHPDVVAKGKEIDLSDLKRDPLIMFQHKYYLYLMPIISFVLPTAIPMYFWGESLNCSWHVMSMFRWCLTMNIIWMVNSSAHKFGMKPYDKNIGPTNENVLIWMRLGEGYHNYHHTFPWDYKASELGPYSWELITWLIDCFAKLGWAYDLKSASEDLIRQRVQRTGDGSHPLWGWGDKDQLMEDIVGTTISN----
>Q4PP95	417	0.582	8.621E-127	7	349	356	8	347	354
-------APTGVLFENETVD-----SEEAMKSEKKEEndKFVRQILWINVAHFTVLHIFAFYGLYLVFTSAKLATTFFAYILFVLGTFGISAGVHRLWSHKAYKAKFPLRVILMIFNSLAYQNSIWVWARDHRVHHKYSETDADPCNAKRGFFFSHVGWLMSKKHPDVTNIGKGVDLKDLEADPVVAFQKKYYFYLVALICIILPAVIPVMFWNESWTNAIFIPVFLRYTIGLNATWLVNSAAHMYGGRPYDKFINPSENFAVIIGTLGEGWHNFHHTFPWDYKTSELPHYVFNWTTGFIHLFAKIGWAYDLKSVSEQVVKARCKRTGDGSHEVWGWGDKDQTAEEREAAII------
>B6CBS4	417	0.539	8.621E-127	0	353	356	0	376	379
MAPNILGSS---LFLADTTLGKNVDDDHSSNFSAsdnysgKRRDYEWQIVWRNVFGFIYLHTGMLYGFYLIFTgQVKFFTVLFAVLFAILSAMGVTAGAHRLWAHRAYKARWPLRLILAFLQTMAFQNHLYEWVRDHRVHHKFTETDADPHNAKRGFFFSHIGWLMIRKHKDVFEKGASIDMSDLEADPIVMFQKKTYLVVMPILCFVLPAYIPIVWWGEVPWTSWYVATILRFTVSLNFTWLVNSAAHIWGNRPYDENIGATDNKTVAILAFGEGWHNYHHVFPWDYKAAELGNYSTNMSTAIIDYAAKHGWAYDLKTVSVDMIRKRVARTGDGTHPsnddtkkkleedhhhpdnpVWGWDDTDLKDEDRKFAEIAHPK--
>A0A0M9A4C5	417	0.529	8.621E-127	14	352	356	79	433	436
--------------EKSATEKASNQTLQSQKSSTQPE-YEWKIVWKNVIAFTYLHIGALYGIYLAFAVTKLQTTLWGIFLCVFGELGITAGAHRLWTHRTYKAKWPMRFMLMIMQTTAFQNDIYEWARDHRVHHKFTDTNADPHNAKRGFFFSHVGWLLLRKHPDVIKQGATIDMTDLNKDPIVLWQRKWYRLLVLLFSFVLPVWVPCYFWNETLFNSWH-HNLLKYATILNITWLVNSAAHLWGYKPYDKNICPTENKIVAILSVGEGWHNYHHVFPWDYKAAEFGNFNKNITTALINFCALLGLAYDMKTVPIDVIKKRANRTGDGtrysedkdsqnhrdhhSHEdmKWGWGDVDMTPEEIQEVNVINK---
>UPI001E27043A	417	0.566	1.181E-126	17	352	356	9	363	366
-----------------TYTKSADCGTQIVTTQGKRRDYEWQIVWRNVLAFIYLHVATLYAFYLIFTGrAKGITVVFGMVIAIMGGMGVTAGAHRLWAHRAYKARWPLRLFLAIMQTMAFQNHIFEWVRDHRVHHKFTETDADPHNARRGFFFSHIGWLMVRKHKDVFEKGASVDMSDLEKDPIVMFQKKTYLVIMPLICFVIPTWIPVVLWNENPWSSWYVAAIFRYTVSLHFTWLVNSAAHIWGNKPYDKYIGATDNKAVAICAFGEGWHNYHHVFPWDYKAAELGNYSTNMSTALIDFAARYGLAYDLKTVSQEMIRKRVTRTGDGSHPldsetqksdedhnhpenpVWGWDDQDMTEEEKKLAEIAHK---
>UPI00083C52D8	417	0.513	1.181E-126	0	352	356	0	376	380
MAPNLIGAS--ALFLDEATRSGESPIKQQHQVVRPKRtpqgpQYSWNIVWRNVLGMLYMHIFSFYGLYLLFCVCKWKTFFWSLFLTIFGAQGVTAGAHRLWAHRCYKAKLPLRILLAFAQTIAFQNDLYEWVRDHRVHHKFTDTDADPHNAQRGFFFSHVGWLLVRKHKDIMTKGKTVDMSDMLADPVVRFQKKYYLLLTPICCLLVPMLVPCYYWNEKLYISWYVTTILRYTLSLNGTWLVNSAAHIFGTKPYDKNIGPTENKFVAAIAFGEGWHNYHHIFPWDYKASELG-YKLNVTTSIIDFFAWMGWAYDLKTVSRDMIERRSKRTGDGTRSptqseelleddqrreghgiaggIWGWGDGDMTAEDLNAAEVHNR---
>U5EY18	417	0.594	1.181E-126	35	354	356	71	415	417
-----------------------------------PGKLKvKNFVWRNIIAFIYLHTAALYGLYLAITSAKIITFLFAYVLAVFGGLGITAGAHRLWAHKSYKAKWPLRLFLMLCQTLAFQNSIYEWVRDHRVHHKFTDTNADPHNAKRGFFFSHIGWLMLRKHPDVKNKGSTIDMTDLESDAFVMFQKKYYLIMMPIITFIIPTMTGCYVLGDSLKNSWYVVAIFRYTISLNFTWLVNSYAHIWGTKPYDKSISPTNTKLVGILAIGEGWHNYHHVFPWDYKTAEVQTYTTNWTLYFINLWAKWGLAYDLKTVSEEIIQKRVLRTGDGSHPcttendvqqklldyinsaaendehLWGWDDKDMTEADKLDAQILNQKN-
>UPI00155A80AB	417	0.525	1.617E-126	0	352	356	0	351	360
MPPNSRATgTTGVLYEGD--TAPPTSVIQALKKGGPDPNHKLELAWLNITLFTILHVSSVYGLWLLFTAAKWQTFLLFPAALVLTIVGISGGAHRLWAHRTFKANTPLRLIFMFLNTLAFQDAVYYWARDHRLHHKYSETDADPYNSQRGWFFSHIGWLCCKKHPDVTLKGREIDLSDLRNDKLVMFQKKHYLILMPLICFVLPTVVPMYYWGESLNCAWHCFTLLRWCASLNIVWLVNSSAHMYGKRPYDKNIAPTNEAFLMWFRVGEGYHNYHHVFPWDYKSAELGKYSRDATTYFIDFFARIGWAYDLKSVSTEVLRQRITRTGDGTHPVWGWGDKDQPQEDVDSTTITHR---
>A0A096XDC8	417	0.542	1.617E-126	0	355	356	0	371	374
MAPNSLSKS---EYLGEPVQIISKPnveySIETQNKYNLPHN-RWQIVWRNVLIFAYLHYAAFYGLYYMLTLAQWKSIIWGYAVILFASIGVTGGAHRLWAHRSYKAKLPLRIYLAFWQTVALQNHIYEWVRDHRVHHKFTDTDADPHNSNQGFFFSHMGWLMLKKHKDVFIKGKTIDLSDVAADPVVQFQKKYYLILAPILTFVFPAIVPWYFWNENPIVCYYSLAILRYILNLHGAWLVNSAAHIWGYKPFDKNINATDNISVAIIAFGEGWHNYHHVFPWDYKAAELGNYRMNFTTAFLDLMARIGQAYDLKTVSVEMINKRRKRTGDGTgvvdplvenkedhrHEdtVWGWGDKDMNQDEMNLVEIYNPSSK
>UPI001D07E878	417	0.509	1.617E-126	0	352	356	0	433	440
MAPNLLGSTAIFLAEatttgqeDSTTTTLrktattTLPQIstdsttttsyskpstsSSSNNTSTPVvqrkyrpDYEWKIVWRNVIAFLYLHISSLYGLYLMFTVARGYTNLWAIFYAYLAGMGITAGAHRLWAHRAYKAKWPLRLILCMLQTMAFQNHIYEWVRDHRVHHKFTDTDADPHNANRGFFFSHIGWLMVKKHKDVVTKGKTVDMSDLENDPIIIWQKRTYLVIMPLLCFFFPAWVPYYFWNEDPYVAWYVAAITRYTLSLNGTWLVNSAAHIWGTKPFDKSISPTDNVKVAVFAFGEGWHNYHHVFPWDYKAAELGNYRTNFTTAFIDMFAKIGWAYDLKTVPVSMVLKRLNRTGDGTHinhgkqiensetkieseaikennnnnnnleakvqhylnhnhhlehQIWGWGDKDMEDADIKDAEIINP---
>UPI000EFE94C9	416	0.607	2.214E-126	31	353	356	15	342	345
-------------------------------DTRPKQPY-QPIVWRNVILCSLVHLGALYGAYLAFASAKITTTIFAISLYQITAIGVTAGSHRLWSHRAYKAKWQLRLIIITLNTIAFQNSVYEWARDHRLHHKYTDTNADPHNSNRGLFFSHVGWLLCRKHPDVVEKGRTIDTSDLLADPIVAYQKKYFWFLITWACFIVPTLIPVYCWGETWSNSWYVAVLLRYALTLNGIWLINSAAHAWGGKPYDRYINPTENLAVAVMSVGEGWHNYHHVFPWDYKAAELGNYKFNFTTAFIDLFAKIGWAYDLKTASTELVRKRTSRTGviespDNSVPLpWGWDDKDCPQSDRMEVTIVNRK--
>A0A7J7BAB5	416	0.562	2.214E-126	0	353	356	0	345	348
MAPN-NLTPTGVLFDSDEHVD-----IEKVTE-KYEKNIENKYYWIMILLYSYFHVVAVYGLYLVIVSAKIWTTLTVPVLYFFGILGITAGVHRLWSHRSYKATWQLRLLLTTFQTLAFQDPVIDWARDHRVHHKYNETDADPYNINRGFFFSHIGWMFVNKHPAVRNKGQGIDSSDLFADPFLAFQKKYYFYVMPIVCFILPTFLPMYLWDETFTNA-YSINILRYVLSLNSTLAVNSFAHRFGSKPYDKNLNPSENLTMSLITLGEGWHNYHHAFPWDYKTSELGIYSTNITTLFIDLMAKIGWAYDLKTASEDMIKKRVLRTGDGSHDLWGWGDKDQTEEDRQGVVVQHPK--
>A0A1B6CBB8	416	0.547	2.214E-126	6	353	356	3	347	350
------DSSTGQLFEED-----AVPQLETAEKIAP-VKHIPKIYWRNVFSLCYFHIAGLYGLYLTFTEAKWQTLAFVAAMYLMTKIGITAGVHRLWTHRSYKANFPLRALLMFFFTLSFEGKVYVWARDHRVHHKYQETEADPYNARRGLWFSHMGWLMQSKNPLVIEKGKGIDLSDLTSDKLVMFQKNYYWLLVYVICFFLPTYIPMHYWGESLITAWHVAVCLRYAISFNATWLVNSVAHKYGNRPYDINFFASENPTVSIITLGEGWHNYHHTFPWDYKTSELGNYGFNLTTAFIDFFAKIGWAYDLKTVPPALIRKRALRTGDGSHQpqdSWGWNDKDLPSDEREEALIINKK--
>UPI001C8997BD	416	0.519	2.214E-126	0	351	356	0	350	351
MPPNSNKASE-VLYEPEPEILEDTPPKHLDLQLKTPKDYKLKWVWRNIILFVILHISAMYGVWLCFTEASWKTLFCFPVSIVIAIFGISGGAHRLWSHRAFKANLPLQLILLFCNTFAFQDSVYTWVRDHRVHHKFAETDADPYNAKRGWFFSHIGWLCCKKHPDVIAKGKEIDLSDLKRDSLIMFQHKYYLILMPLICFILPTLIPMYFWGESLNVSWHVMSIFRWCLSVNIVWLVNSSAHKFGMRPYDKNIGPTNESILMWMRLGEGYHNYHHTFPWDYKASELGPYSREVITWMIDCFAKLGWAYDLKTVSDDLVRKRVQRTGDGSHPVWGWGDKDQKMDDIVGTKLTN----
>A0A6G0U7S7	416	0.616	3.032E-126	31	353	356	15	344	347
-------------------------------ETPPIEKqPYQPIVWRNVILCSLIHLGALYGVYLAFTSAKITTTIFAIGLYQISAIGITAGAHRLWSHRAYKAKWQLRLIIITLNTIAFQNSVYEWARDHRLHHKYCDTNADPHNSNRGLFFSHVGWLLCRKHPDVIEKGRTIDTSDLLADPIVTFQKKYFWFLITWACFIIPTLIPVYCWGETWSNSWYVAVLLRYTLTLNAIWLVNSAAHAWGGKPYDRFINASENLVASILSVGEGWHNYHHVFPWDYKTAELGNYHFNYTTAFIHLFAKIGWAYDLKTTSTELVRKRASRTGlvdsDGD-PVplpWGWDDKDCPQSDRMEATIVNRK--
>A0A834XTU0	416	0.568	3.032E-126	0	349	356	0	346	354
MATGITSTPAGVLFENEL--EINNTSM-IKNQDKPKQNMRRAILWPHVIVFTALHVGAIYGFYLMLTSTKFITLIFTYVLYMCSGLGITAGAHRLWSHNAYKANFPLRVVLMIFHSMAYQYTIWRWAKNHRVHHKYCDTDADPHNAGRGFFYSHVGWMLCEEHPDFTGKLDAIEMKDIEADSIVQFQNKYCHIVMPLMAFVLPTLIPVYFWNESFCNAFFVPTILRYVIGLNMTFLINSAAHIFGQRPYDKNIGPAENVVVAIGAWGEGWHNFHHVFPWDYKAAELGNYRLNAATAFIDFCAKMGWAYDLKSVSNEIVKQRCQRTGDGSHEIWGWGDKDQPAEERKAAII------
>A0A7I0Z411	416	0.544	3.032E-126	13	352	356	5	364	367
-------------FLHDPMHQKNIGELSQLDPPRQRRDYEWQIVWRNVLAFVYLHMATLYGIYLiLIGKTKILTLIFAVTISAMSAMGVTAGAHRLWAHRAYKARWPLRIFLAVMQTMAFQNHIYEWVRDHRVHHKFTETDADPHNAKRGFFFSHMGWLMVRKHKAVFEKGASVDMSDLEKDPIVMFQKKTYLVLMPLLCFVVPAWLPVVLWNENPWVSWYVASMLRYTISLHFTWLVNSAAHIWGNRPYDQYIGATDNKAVAICAFGEGWHNYHHVFPWDYKAAELGNYSTNLSTALIDFAAKYGLAYDLKTVSIEMIRKRVSRTGDGSHPlsskkeslnqhdhhhpenpVWGWGDEDMTEEEKKLAEIAHK---
>UPI0008F9AD26	416	0.611	3.032E-126	18	353	356	35	375	377
------------------WTEPkPVPAIEEQTvDHSKQEAYRVRIVWKNVIFCSILHLKAIYGIYLIFTSAKIQTIVWGFLMYQAGILGITAGAHRLWSHGAYKAKWPLKLILIILNSSAFQNSVFEWVRDHRAHHKFSDTDGDPHNSQRGFFFSHVGWLLCRKHPDVMQKGSRIDIKDLEDDSLVQFQKRHFLKMVTLFCFIIPTVVPVYCWEETWKNAW-YVAIVRYAFVLNIIWLVNSGAHRWGQRPYDKFIKATENAGLSFLSLGEGWHNYHHVFPWDYRTAELGKFQTNPTTAFIDFFAKIGWAYDLKTVPLSLIRKRANRTGtrKNNHEgeVWGWDDEDMSKKDKDHAIILLKK--
>UPI0005F4561F	416	0.552	3.032E-126	27	352	356	38	376	379
---------------------------QEAQNLQP--KYERKIVWRNVILLTYLHIGAIYGLYFLITAAKFYTTLWVILIMYLAGLGVTAGAHRLWCHRSYKAKWPMRVILMVLQTAAFQNPMYEWVRDHRVHHRYTDTDADPHNSKRGFFFSHMGWLMVRKHPDVISKGPTIDMSDVEVDPIVRWQRKLYIVLMPLLCFVIPTWVPIYFWNERPMYAW-YAAIFKYVLSLHGTWLVNSAAHIWGMKPYDVTISATNSYGVSYLAFGEGWHNYHHVFPWDYKTSELNNYGSNITCAFIDFFAWLGWAYDLKTAKHDIIMKRATRTGDGStyeqtgdndeHYhtqgenIWGWDDVNMSLEDKQAANILNK---
>A0A139WH27	416	0.559	3.032E-126	15	347	356	304	637	643
---------------DEDMDKEDVSQIHKHRTKKmSTLETQVQIVWRNVILFIYLHVAAIYGLYFTFTAAKWPTILFTYFLTIISTQGTGAGVHRLWSHRSYKAKLPLRILLCIYQTHCLQNHIYEWVRDHRAHHKFSDTDADPHNSTRGFFFSHMGWLLVRKHPQVKIKGKLIDLSDLEEDQVVMFQKKYYLILAPFFAFLLPAWVPWYFWGEDLHGSWCVASMLRYALSLHGTWLVNSAAHMWGTRPYDRNIKATETNVVSYITNGEGFHNYHHTFPWDYKAAELGSYWGNWSTAFIDFMTKIGWAYDLKIVPPELVEKRAKRTGDGTHKVWGWGDKDIDKEEIEIV--------
>J9JVI4	415	0.598	4.152E-126	30	353	356	14	344	347
------------------------------PDARPIEKqPHQPIVWRNVILCSLVHLGALYGVYLAFTSAKITTTVFAICLYQITAIGITAGSHRLWSHRAYKAKWQLRVIIIILNTIAFQNSVYEWARDHRLHHKYTDTNADPHNSNRGMFFSHVGWLLCRKHPDVIEKGRTIDTSDLLADPIVAFQKKYFWFLIIWACFIIPTLIPVYFWGETWSNSWYVAVLLRYALTLNGIWLVNSAAHKWGAKPYDRSINAAENLAATIMSAGEGWHNYHHVFPWDYRSAELGNYKFNFTTTFIDLFTKVGWAYDLKTTSPEFVYRRALRTGliesqDDSVPLpWGWNDRDLPQSDRMEATIVNRK--
>B3MAZ6	415	0.532	4.152E-126	0	352	356	0	350	355
MPPNSNET-TGVLYESDAETQDGGLK-KDLSQLKTTDGSKLQLVWLNIVLFIILHVSSLYGVWLIFTEADWRTTAAFLVVGTISGLGISGGAHRLWSHRTFKANLPLKLIFMFLNTIAFQDAVYIWARDHRVHHKFTETDADPYNSQRGWFFSHIGWLCCKKHPEVLAKGKQIDLSDLERDPVVMFQKKYYLILMPLLCFILPTVLPMYLWGESLKCSWHIVALLRWCVTLNLIWLLNSSAHVFGKRSYDKSISPTDESFLIWLRYGEGYHNYHHVFPWDYKSAELGAYSNDLTTGFINFFARIGWAYDLKSVSPELVQKRVMRTGDGSHPVWGWGDKDHPCEDIRETTITHK---
>UPI00062909EA	415	0.542	4.152E-126	27	352	356	29	366	369
---------------------------QELSNSKP--TYKWNIVWKNVIVFIYFHLGGIYGFYLWATNrTKIYTILWSIFVEYFAILGITAGAHRLWSHRAYKAKWPLRLVLMLLQTICYQNHIYEWVRDHRAHHKFTDTDADPHNARRGFFFSHVGWLMVRKHPDISKRGGTIDLSDLEKDPIVVWQRRLYIVLMPLLCFAIPTWIPYHFWNEKFTYSW-YSNLARYVFSLNVTWLVNSVAHIWGMKPYDMNICPVENKFVSMFAHGEGWHNYHHVFPWDYKTSEFGSYTTNFTTAFIDFCAFLGLAYDMKTAPNEMIRKRAAKTGDGSRYskneavryynledmKWGWGDVDMKPEEIQEVIIYNK---
>A0A1I8QDS2	415	0.490	4.152E-126	0	353	356	0	403	406
MAPNIIGS-TFILAETAITNTDsnnnkainaaasattkttnaiVKPTNSTNQDAEHKKPYQVEIVWHNILLFIILHSSALYGLYLVFAENAYVEFALSYICLFLGGMGITAGVHRLWSHRAYKAKLPLRIFLMLCQSLAFQNCIYEWTRDHRVHHKFTDTDADPHNSRRGFFFAHMGWLLCKKHPDVKEKGKQIDMSDLKADPVVMFQKKYYFIIMPVCCFVLPALFPYYYLGSSLKVCFFVGSMLRYCISLHGTWLVNSAAHFYGMKPYDKNISSVNNKVVSSITFGEGWHNYHHVFPWDYKAAELGNY-YNMTTAFLNIMARIGQAYDLKTVSDEMILKRIQRTGDGTHPsctdmnnnqlsgkgitaemlakldheneetmIWGWEDKDVSEEDRKCAKIIDKK--
>A0A5E4MFP0	415	0.543	5.686E-126	9	349	356	11	369	372
---------SGVQVEYDENgkhAGVPQPAASVAPRGPPKHKtspgYRKyQIVWRNVIAFILLHAMTIYGLYISIAGyVQIKTLLFMLAVGSCSALGITVGAHRLWAHRCYNARLPMRILLTLFQTLAFQNHIYEWVRDHRVHHKFTDTDADPHNSSRGFFFSHMGWLMVRKHPDVTTKGRTVDMKDLEADPVVMWQKKYYLWLVPIVTFLMPSLIPYWSWNERFWYSFFTVGVTRYMLSLHATWLVNSAAHIWGTKPYDKNITPTENPTVALLAFGEGWHNYHHAFPWDYKAAELGNYRMNFSTAFIDVCARLGLAYNLKTANASMVKKRSLRTGDSSsgdrghhrHPeVWGWGDEDMVEEDKRIVQV------
>A0A6L2Q648	415	0.608	7.786E-126	0	352	356	0	332	336
MAPNVTSSPTEVL----CTAESTLPASNevRSEEEKPTLKYRREIVWPNVVMHIYLNSAALYGG---------------------GILGITAGVHRLWSHRAYRATWQLRLILMLLHTLAFQTSAHEWVRNHRVHHKHSDTDADPHNVRRGFFFTHYGWMLVRKHPAVKEKGKQIDCSDIDADPFLVFQKRYYIILMPILCFLIPTAVPVYLWGETWTNAYHIAAVLRQVVTLHMTLITNSITHWpdtWRKRPYDKNIYPSENFMVSLLTLGEGWHNFHHVFPWDYKTAEIGGNRINPTTRFIDWCARIGWAYDLKTVPMSVVKRRIERTGDGTHEIWGWGDKDMTMRDKDLVEVINK---
>B3LZG6	415	0.573	7.786E-126	0	344	356	0	342	355
MPPKSND-ITGVLYESD-AETLDGGLAKDLGQLKTTDGSKLQLVWRNIVLFVILHLSSLYGVWLLFTTATWTTFLLFPVALVVTALGISGGAHRLWAHRTFKANVPLRLIFLFLNTLAFQDAVYIWARDHRVHHKYTETDADPYNSRRGWFFSHIGWLCCRKHPDVVAKGKQIDLSDLEADPLVMFQKKYYLWLMPPICFLLPTVLPMYLWGESLNCAWHVMALLRWCTTLNLIWLVNSSAHMFGMRPYDKNISPTDESFLVGLRFGEGYHNYHHVFPWDYKSAELGPYSKDVTTGFIDFFARIGWAYDLKSVSCDLVRKRVQRTGDGSHPVWGWGDKDQQREDI-----------
>UPI001569BCE6	415	0.548	7.786E-126	11	352	356	5	365	368
-----------FLSEDEKPEKKYIEHTSTYISQGKRRDYEWQIVWRNVLAFIYLHAATFYGFYLIFiGKTKILTIIFALVFSAMSAMGVTAGAHRLWAHRAYKARWPLRLFLALLQTMAFQNHIYEWVRDHRVHHKFTETDADPHNAKRGFFFSHMGWLMVRKHKEVFEKGSSVDMSDLEKDPIVMFQKKTYLVVMPLLCFIFPAWIPVALWNENPWTSWYVGSILRYTISLHFTWLVNSAAHVWGNRPYDKYIGATDNKTVAICAFGEGWHNYHHVFPWDYKAAELGNYSTNLSTALIDFAAKYGLAYDLKTVSLEMIRKRVTRTGDGSHPlgkkteesdedhhhpenpVWGWDDEDLTEEERKLADIAHK---
>A0A2S2P3Z0	415	0.559	7.786E-126	1	353	356	8	365	368
-APGDMDSATNTMMETDLnsVDKNKQDREDKVNDLSSLEPVKINIIWGIVLFFVVGHLSAIYGLYLAFTSTSLLTTLFGLFSWILSGLGVTAGLHRLWSHKSYKAKWPLRFILMLMSTMAFENHIYEWCMDHRIHHKYTDTNSDPHNAKRGFFFSHVGWLVVRRHPDYYDKCLKIDMSDLKKDSIVMFQKTFYVPLLLLFCFILPTIIPVYFWNETYVNAFF-TTMLRYIFTLNMTWLVNSAAHIWGKRPYDASINPSENLSVSLGALGEGWHNYHHVFPWDYKAAELGNYRANLTTAFIDFFSLIGWAYDMKTVSNDMILKRANRTGDGSHPngdgIWGWDDSNISIEDRKLTTVINKK--
>A0A8J2K6C7	415	0.585	7.786E-126	19	350	356	59	407	414
-------------------EKTGSKTDNSKSKRIEDEEP-LKLVWRNVFLFIYLHTAAFYGAYLWLSgQVMWQTFLWGFLFYCMSGFGITGGAHRYWAHRAFKANTPLRLILAFMQTVAFQNSIHEWCRDHRVHHKFTESNADPHDARRGFIFAHIGWLMCRKHKDVKEKGKCIDMSDLEADPIVMFQKNYYVPLVLTISFFIPTLVPWLFWGENFITAWFFAAQFRYCITLHMTWLVNSAAHMWGLRPYDKTINPAENKSVAFWAFGEGWHNYHHVFPWDYKTAEVGQYRYNFTAAFIDFFAWLGWAYDLKSVPKNIVLQRVCRTGDGSHAnhvhtesekefehpeagPWGWGDADIPPEDIAVTEIL-----
>A0A6P4KT92	414	0.504	1.066E-125	0	352	356	0	350	360
MPPN-SGETTGVLYESDAETQDGGLE-KDLAQLKTTDGRKLQLVWRNIILFIILHVSSLYGVWLLFTEAKWATVVAFPMGLALTTFGISGGAHRLWSHRTFKANLPLKLFYLVTNTFAFQDAVYIWARDHRMHHKYMDTDADPYNSRRGWFFSHIGWLCCKKHPEVTAKGKQIDLSDLERDPLVMFQKKYYMILMPLIAFILPTVLPMYLWGESLNCSWHILALLRWCTSLNLIWLVNSSAHVFGMRPYDKSISPTNEKILIWIRFGEGYHNYHHVFPWDYKCSELGPYSRDVNTWFINCCARIGWAYDLKSVSPELVKKRVTRTGDGSHPVWGWGDKDQPSEDIQETTITHK---
>A0A6I8V2L6	414	0.531	1.066E-125	0	353	356	0	358	362
MPPNSevvefgpkVSDTTGVLYE-----MDAEPE-GTAKDLstlKTTDGRKLELVWMNIVLFIYVHTASVYGIWLLLTAIKWQTFVFSVILFLFSTVGISGGAHRLWAHRTFKANLPLRLILLFFNTLAFQDAVYNWSRDHRLHHKYSETDADPYNSRRGWFFSHMGWLCCKKHPNVTAKGKLIDLSDLRRDPLVMFQKKHYLILMPICCFILPTLVPVYFWGESLSVAWHVPALLRWCLVLNGVWLLNSSAHLYGKRPYDQSISPTNQSFLIWLRMGEGYHNYHHVFPWDYKSAEMGHFSQDLTTNFIKTFARLGWAYDLKSVSLDMVQKRVLRTGDGTHPIWGWGDKDHPQQDIDSTIITHKK--
>A0A067RHH4	414	0.643	1.066E-125	39	352	356	42	368	371
---------------------------------------RHSIVWRNVVIFLYVHLAALYGIYVGIFQMKALTAIWVLGYGGLGALGITAGAHRLWAHRSYKARWQLRVILGIFQTIAFQNHIYEWARDHRVHHKFSETDADPHNAKRGFFFSHVGWLLVRKHPDVKRKGKLVDMSDLENDFVVVFQRRYYLILMPLMTFIIPTLVPVYLWDEDFWTAW-YCTMFRWVASLNFTWLVNSAAHMWGNKPFDESISAVENLSVASIGYGEGWHNYHHVFPWDYKAAELGTYRANLTTGLIDFFSRIGWAYDLKTVSVDMIRRRAARTGDGSRHadapleelhetdngIWGWGDKDMSIEDIKEVQIYNR---
>UPI000B931569	414	0.545	1.066E-125	11	350	356	15	377	379
-----------VEYDDSKLTTDAphsppTPIVHrtSKPKTYPQQvGYKWQIVWRNVIGFVVLHSIAVYGFYLVFSgHVQIKTILFMLVVAACSALGITVGAHRLWAHRCYNARLPMRVLLAVFQTLAFQNHIYEWVRDHRVHHKFTDTDADPHNSSRGFFFSHMGWLMVRKHPDVSAKGCAVEMKDLEADPVVMWQKKYYLWLVPVVTFLIPSFVPYWFWQERFWYAFAVVGVTRYMISLHFTWLVNSAAHIWGTKPYDKNITPTENPTVALLAFGEGWHNYHHAFPWDYKAAELGNYRLNFSTAFIDGCARLGLAYNLKTANASLVEKRSRRTGDGTkrHHhqhhnhhhveggVWGWGDEDMAEDDKRVAQVI-----
>UPI000A1D1438	414	0.557	1.460E-125	0	349	356	0	347	355
MPPNSKDT-TGVLYESD-AETVDGGLIKDIGQLKTTDGRKLQLVWLNIVLFVILHLSALYGIWLLMTKAMLTTILVFPFAMIFTALGISGGAHRLWAHRTFKANVPLRLIFLFLNTLAFQDAVYIWARDHRVHHKYSETDADPYNSERGWFFSHIGWLCVRKHPQVVEKGKQIDLSDLEQDRLVMFQKKYYMLLMPLICFVMPTVLPMYLWGESFNVSFQVMALLRWVTVLNLIWLVNSSAHMYGKRPYDKKISPTDESFLIWLRFGEGYHNYHHVFPWDYKSAELGPYSRDVTTAFINFFAWLGWAYDLKSVSPDLVRRRVQRTGDGSHPVWGWGDKDQCSEDVADTTI------
>A0A336MI11	414	0.561	1.460E-125	28	351	356	47	395	402
----------------------------SKNNSSS--EYHMQIVWLNVILFCYLHASGLYGLYLMFTKAKLATIVFTFFLMIFCGLGITAGAHRLWSHKAYKAKWPLRLLLMIAQTAAHQDAIYVWSRDHRVHHKFTDTDADPYNAKRGFFFSHIGWLMVKKHPAVIAKGKTIDMSDMEADPIVMFQKKFFIPLMIIFCFLLPTYIPVYFWNESVATAFYVATMFRYCAGLNGTWCVNSVAHIWGMKPYEKTISPCNNFYVAAFGLGEGWHNYHHVFPWDYKTSELGKYSSNWTTGFIDFFAKIGWAYDLKTVSNEMIRKRVLRTGDGSHKyskevdlnknlhkfveefqfnkdeeksIWGWDDKDINLQDKSDAKIYN----
>UPI001954CBF7	414	0.585	1.460E-125	27	352	356	70	419	422
---------------------------QSASSFSSSSAYRTVLVWRNIIAFVYLHAGFLYGVYLSFTSAKGSTTLLALALGMFGAFGITAGAHRLWSHRAYKAKWPLRVLLMLSQTLAFQNSIYEWVRDHRVHHKFTDTDADPHNARRGFFFSHIGWLMVKKHPDVKQKGQTVDMSDLEQDQVVMFQKKYYFFLMPMFCFVIPTYMACYLLDESLTNSWYVVAIFRYVASLNGTWLVNSWAHIWGTKPYDKNISPTNSTFVGIAAVGEGWHNYHHVFPWDYKTSELGVYSTNLTTAVIDFFAWIGWAYDLKSVSDDLIKKRVLRTGDGSHQyseeqlrekmvdyinnldhenenvVWGWDDVDMKDADRKDATVSNK---
>UPI00126760D5	413	0.526	2.000E-125	20	351	356	4	359	365
--------------------TMLSPSMQEK-EGKPTPQYgetvkasgkENKVVWRNVILFTLLHISGLYGLYLCFFLRSWYTFFWATLIGLISGQGITAGAHRLWAHRTYKARLMLRITLMIAQTLALQTYIYEWVRDHRAHHKFTETDADPHNSNRGFFFSHIGWLMVKRHSEVKRKGKTIDMSDLEADPVVRFQRKYYIILVTVLCLFIPTFVPWYFWNEDIWVSWFTTTMFRLCVSLHITFMINSVAHIWGTKPYDKTSGAVENVPLAFLAHGEGWHNYHHVFPWDYKTGELGGYRLNTTTMLIDFFAKIGWAYDLKTVSIETIEKRAQRTGDGSriavtkcavdnvdnHHtnVWGWGDTDMKEQDIDDVKYHN----
>UPI000763A432	413	0.537	2.000E-125	11	350	356	36	396	398
-----------VEYGDSKLTTDAphsppTPIVHRPSKPKTDAqqvGYKWQIVWRNVISFIILHSIAIFGFYLLLCgHVQIKTVLFMFAVAACSALGITVGAHRLWAHRCYSARLPMRMLLAVFQTLAFQNHIYEWVRDHRVHHKFTDTDADPHNSSRGFFFSHMGWLMVRKHPDVSGKGGAVDMKDLEADPVVMWQKKYYLWLVPLVTFLIPSFIPYWFWQERFWYAFVVVGVTRYMISLHFTWLVNSAAHIWGTKPYDKNITPTENPTVALLAFGEGWHNYHHAFPWDYKAAELGNYRLNFSTAFIDACAWLGLAYELKTANASLVEKRSRRTGDGTkqHHhhnhqhteggVWGWGDEDMAEDDKRIAQVI-----
>UPI001E27894A	413	0.557	2.000E-125	9	352	356	40	401	406
---------TGKMANGNSGTVTIKKPINPKYAPLP--TYKWHIVWRNVIAFVYLHVFSVYGLYLVFFKAHALTNMWMVFIAMAAGQGITSGAHRLWAHRTYKARLPLRIFLAAMQTIAFQNHLYEWVRDHRVHHKFTDTDADPHNARRGFFFSHIGWLMLKKHRDVFLKGKQVDLSDLRADPVVMFQKKYYLILMPILCFVFPTVVPWYYWGENFWVSWYVAGVLRYTVSLNITWLVNSAAHIWGMKPYDKGINPTENIFVAIAAQGEGWHNYHHVFPWDYKAAELGNYRMNISTAFLDFMHFIGQAYDLKTATKEMIDKRAKRTGDGSRKlnqsddvdpgyhsylddgehLWGWGDKDMKDDEVEGILKTNN---
>UPI00155AFB99	413	0.541	2.738E-125	0	349	356	0	354	362
MPPNSEaiecgptpSDTTGVLYEMDAEPQ-GTP--KDISTLKTTDGRKLELVWTNILAFIYLHTASVYGIWLLLTGTMWQTVAFTALVFIFSGLGISGGAHRLWAHRTFKANLPLRAIFIFFNTIAFQDAVYYWARDHRLHHKYSETDADPYNSTRGWFFSHIGWLCCKKHPEVKEKGKSIDLSDLRRDPLVMFQKKYYLFLMPICCFILPTVIPVYFWGESVSVAWHVTALMRWCLVLNFVWLLNSSAHLYGNRPYDASISPTTQVFLVWLRFGEGYHNYHHVFPWDYKSAELGRYSRDLTTNFIRLFARLGWAYDLKSVSMDMVRKRVLRTGDGTHPVWGWGDKDHPQEDINNTTI------
>K7PD27	413	0.528	3.750E-125	0	352	356	0	346	349
MPPNAHDS-TGVMFEDDS---EVSP--QQIEDVLKLSKNRDlPLVWRDVIKFVVLHVIGFYGFYLMFTSASIWTSVLVFVNYHLGILGITAGAHRLWAHKSYKARWPLKLFLAYIETLAFQFDIIFWAKYHRVHHKYSETDADPHNAKRGFFFSHMGWTMCEKNPEFETRCNEVDLSDLYADPIVRYQEKYYYQLLVLIFFVIPTCMPMYLWNESFENA-FCINLTRYLISLHCTWLVNSAAHFYGNKPYDRSLYPAENMLVTVLVNGEGWHNYHHTFPWDYKASELGLWATNTTAGFIDIMAKMGLAYDLKSVSPDMVKRRVKRTGDGSHNIWGWGDKDLTEEERQCAVITHK---
>A0A0L0CIK6	413	0.718	3.750E-125	77	353	356	379	655	658
-----------------------------------------------------------------------------FGLYLISGLGITAGAHRLWAHRSYKAKWPLRLILMIFNTIAFQDAAYHWSRDHRVHHKYSETDADPHNATRGFFFSHIGWLLCKKHPEVKAKGKGVDMSDLRNDKIIMFQKKYYMILMPLLCFLLPTIIPMYGWNESFINSWFVATMFRWCFVLNVTWLVNSAAHKFGGKPYDKYINPSENSSVAILAFGEGWHNYHHVFPWDYKTAEFGQYSMNLTTAFIDFFAKIGWAYDLKTVSADIIKKRVKRTGDGSHEIWGWGDKDQPKEEIDAAVIINKK--
>A0A834XVG7	412	0.655	5.135E-125	37	338	356	32	333	338
-------------------------------------KFRNDIVWKNVVIFMTSHLAAIYGAYLLVTSTKIPTIIFTYFLHMYSGFGITAGAHRLWSHRAYKARFPLRVLLMILNTISFQNSIWEWCRDHRVHHKYSETDADPHNAKRGFFFSHVGWLLLKKHPDVKEKGRGIDMSDLDADPVVAFQKKYYLFLMPLFAFILPTVIPVYLWNESWKSAFLVASIFRWIYNLNVTWLVNSAAHLYGDKPYDKGINPAENWWVSFLTRGEGFHNYHHTFPWDYKAAELPIYTCNLSLKFIDFFAKFGWAYDLKSVSPDMIKRRVQRTGDGNHNVWGNNDKQ-----------------
>A0A8J5DXX4	412	0.543	5.135E-125	0	352	356	0	390	393
MAPNIIGN-SFILAETTIEPNNANSvRILSaKNDTRLHEIHKTnhstkglfsfnksDIVWRNVIAFLYLHIAASYGVYLLASGrAQLLTFGIAYVYGALGGFGITAGAHRLWAHKAYKAKWQLRLILMIFNTISFQNSIFEWVRDHRVHHKFCDSDADPHNVQRGFFFSHMGWLLLKKHPDVKSKGASIDMSDLKQDEIVMFQRRHYLKIMPIFCFVIPTLIPMYVLNESLSGSFYVGAILRYVITLHSTWLVNSAAHMWGMKPYDKNIRSANNIFVSLVSYGEGWHNYHHVFPWDYKTAELGDYRYNFSTAFIDFFAKIGWAYELKTVSDDMIRKRAARTGDGSnkysrcirngvvrkedleHHdddsmVWGWDDKDMNDEDKDDALIIKK---
>A0A6J1SIS7	412	0.526	5.135E-125	0	352	356	0	407	410
MAPNVTSTTTLFMAEaavcpTSKLTTLrrpssatmpsMVPVGQAVGSPAPPTattmasakasvvdrpvaedPYAWHIVWRNVIAFAYLHYAAVRGLYVFFSGGiAFPTYLWTAVLVVLSAQGITAGAHRLWAHRAYKARLPLRVLLMLCQTLAFQNHIYEWVRDHRVHHKFTDTDADPHNASRGFFFSHMGWLMVRKHPDVRRKGAGVDMSDLEQDSVVMFQKKSYLVLMPLIAFFLPAYVPYKLWGESFWAAYYVSSMMRYVLSLHGTWLVNSAAHIWGMRPVDKSISPTENYFVAHVAFGEGWHNYHHVFPWDYKAAELGDYYGNITTAILDFMCYIGQAYDLKTVSKEMVERRVARTGDGTHPsvqdkqqphhhhhhhhhgdeVWGWGDKDMPQDDVLGATIINK---
>E2C647	412	0.589	7.031E-125	0	355	356	0	337	339
MTSNIIRVPAEMLFEEETV--AEQQSIETMKE-QP--KYVIHIIWRYVMLFLYLHIASLYGIYLAFTSAKLVTVIF-------------AGAHRLWSHRSYKAKWPLRLLLVILNTTAFQNSVIDWAKDHRIHHKYSDTDADPHNSNRGFFFSHMGWLLCRKHPEVMKKGKAIDISDLKSDPMLVFQKKYYALLMPLMCFILPTVIPVVCWNETWTNAYYICAVFRYIFLLNMTGLVNSAAHSIGNKPYDKYIKASQNKSVAIMISGEGWHNYHHVFPWDYKTAEYGNYSFNITTAFIDFFAKIGWAYDLKSTSEDMVRKRVEKTGDGSHDLWGWGDNDQTQEERNQMIVTYNSAK
>UPI000B90950D	412	0.597	7.031E-125	41	354	356	83	405	407
-----------------------------------------KIVWRNVAIFAYLHAFAAYGAYLWLSgQVMWQTFLWGFHYYIMSGFGITAGTHRYWAHKSYKAKMPLQIFLAYMQTIAFQNSIHEWCRDHRLHHKYTETNADPHNAKRGFFFAHMGWLMARKHEAIKIKGKGLDMSDLEADPVVMFQKKWYLLLVLFGCFVIPTLVPWIFWGESLKVAFFFAAMFRYCATLHCTWLVNSAAHLWGPRPYDNRINPAENKTVSWWAFGEGWHNYHHVFPWDYKTAEVGVYRYNFSAAFIDFFAKIGWAYDLKTVPEHIVKARVARTGDGTHEefhggPWGWGDNDIAVEAVEVTETLyaqDKKS-
>A0A6G0ZJ45	412	0.563	7.031E-125	25	350	356	80	420	422
-------------------------RRPSKPKTYPQAGYEWQIVWRNVIGFVVLHSITITGFYMMLFGlVQIKTILFMVLVGMCSGLGITVGAHRLWAHRCYNARLPMRLLLAVFQTLAFQNHIYEWVRDHRVHHKFTDTDADPHNSSRGFFFSHMGWLMVRKHPDVSGKGCAVDMKDLEADPVVMWQKKYYLWLVPLVTFLIPSYIPYWLWQERFWYSFVVVGVTRYMISLHFTWLVNSAAHIWGTKPYDKNITPTENPTVALLAFGEGWHNYHHAFPWDYKAAELGNYRLNFSTAFIDACARLGLAYNLKTANVDLVEKRSRRTGDGTkrHHhehhnhhhvdggVWGWGDEDMAEDDKQVVQVI-----
>A0A8B8F3W9	411	0.574	9.629E-125	10	353	356	18	363	366
----------DTMMETDlsVVEKNKQDRM----DPSLNEPAKVEIIWGIVLFFVAGHLSAIYGLYLVFVSTKIYTTLFALSLWILSGLGVTAGLHRLWSHKSYKAKWPLRFILMLMSTMAFENHIYEWCMDHRIHHKYTDTNSDPHNAKRGFFFSHIGWLVVRRHEDYYDKCRKIDMSDLKTDPIVMFQKLLYIPLLLLICFIMPTMIPVYYWNESYTNAFFTSTMLRYIFTLNMTWLVNSAAHIWGNRPYDASINPSENLSVSLGALGEGWHNYHHVFPWDYKAAELGNYRANLTTAFIDFFALIGWAYDMKTVSNDMILKRAKRTGDGSHPngdgIWGWDDSNISIEDKKLTTIINKK--
>G8FQ78	411	0.535	1.319E-124	0	350	356	0	343	347
MPPNTKqkemYDPAGIpgKNE-EMVHLVA-------PQAAP---GKFEIVYRNIATFSYMHVAGLYGLYLCFTSGKWQTMVLAFVLYTFAEIGITAGAHRLWAHKTYKAKMPLQILLMVLNSIAFQNSAIDWVRDHRLHHKYSDTDADPHNATRGFFYSHVGWLLVRKHPEVTKRGKTMDMSDIYSNPVLRFQKKYAVPFIGIICLGLPTLIPMYFWGETLNNAWH-ITMLRYIANLNVTFLVNSAAHMFGNKPYDKNILPAQNISVSIFTFGEGFHNYHHVFPWDYRAAELGNNMLNMTTLFIDFFAWIGWAYDLKTVSSAVIESRAKRTGDGT-NLWGWGDKDMLREDQEAAEIL-----
>UPI0018D1DD6C	411	0.584	1.806E-124	35	349	356	38	349	356
-----------------------------------PRKY--EVVYFNLLTFGFAHLSSVYGLYLIFTAAKWQTNVFTAVIIIASGLGITAGAHRLWAHRTYKAKMPLQIILMILNTMAFQNTAIHWVRDHRLHHKYSDTDADPHNATRGFFYSHVGWLLVKKHPEVRRCGKLIDMSDIKSNPVLKFQKRYAIPLVLTVTFILPAAIPWYYWGETLNTSWHVAVMFRYVYTLNVTFLVNSAAHLFGYKPYDKNIMPVQNKFVSLTALGEGWHNYHHIFPWDYRTAELGNNSLNLTTHFIDFFAKIGWAYDLKAAPEDMIKTRAARTGDGSH-CWGWGDTDQDKEEREQAII------
>A0A1L8D6B5	411	0.551	1.806E-124	0	354	356	0	354	360
MPPNSATDlhPNGAP-EktapDEIVDKNDVFEKLVAPQA-GPRKF--EVVYFNLLTFGFAHLSWAYGVYLIFTAAKWQTTVFALAYGIAGGLGITAGAHRLWAHRTYKAKMPLQIILMILNTIAFQNTAMDWVRDHRLHHKYSDTDADPHNATRGFFYSHVGWLLVKKHPEVRRRGKLIDMSDIRNNPVLDFQKRYAIPLVLTLTFILPAFIPWYFWGETLNSSWHVATMFRYVTGLNLTFLVNSAAHFFGYKPYDKSIMPAQNKFVAFAALGEGWHNYHHIFPWDYRTAELGNNSLNLTTHFIDFFAKIGWAYDLKAAPEDMIKTRAARTGDGSH-CWGWGDTDQDKEEREQA-IIKHPS-
>UPI0006262ADA	411	0.533	1.806E-124	12	354	356	30	370	372
------------LSENDIVADPLQTD-EIKSRRKTETAYVPRIQWLDLIVQIFIHGGCLYGLYLILTQAKFLSALWAFVTIYTSGFGITAGAHRLWSHRAYKAKWPLRMLLVFLFTITGQRHVYAWALDHRVHHKYSETDADPHNARRGFFFAHIGWLFTTPHPEVTAKRAAVDMSDLEADPIVMWQKRLYIPLFALLAIGFPVAVPYYFWGESLWISFWVNFNFRFCVTLNIAFFVNSVAHMWGQKPYDKHISPVENMAVSLAALGEGWHNYHHVFPWDYKTGELGSYSSNITTGFIDAFAQLGWAYDRKFVSPVMVKRRADRSGDGSH-IWGYGDRDMPREDLEELENMNDKS-
>A0A437BQL8	411	0.556	1.806E-124	21	352	356	20	371	374
---------------------DDMPKITTARQSSGKNrDYEWQIVWRNVLGFIYLHAAFVYAMYLTVTGrFKVYTYIFALSFSILSAMGVTAGAHRLWAHQAYKAKWPLRLVLAILQTMAFQNHIYEWVRDHRVHHKFTETDADPHNAKRGFFFSHMGWLMVRKHKDVFEKGITIDMSDLEKDPIVMFQKKTFLFVMPLLCFVIPAWIPYYFWNEDPWSSWYIAAIWRYTLSLHFTWLVNSAAHMWGNRPYDKYIGATDNKTVAICAFGEGWHNYHHVFPWDYKAAELGNYSTNMSTGLIDLAAKWGLAYDLKTVSVEMIRKRAARTGDGSHPssqrakdsdddhhhpenpVWGWDDKDMPEEDRLCAEIHRK---
>A0A6L2PSZ3	410	0.587	2.473E-124	32	350	356	34	376	383
--------------------------------ASDDKRVERKIVWRNVILFMYVHVAALYGLYLGIVKAKGLTVVCGLLYGACGGLGITAGAHRLWAHRSYKAKWQLRVILGVFQTIAFQNHIYEWSRDHRVHHKFSETDADPHNAKRGFFFSHVGWLLLKKHPDVRNKGKAVDMSDLEKDFVVVFQRRYYALLMPLLTFIIPTIGPVYLWNEDPWVAW-YLTVFRWVLSLHCTWLVNSAAHMWGNKPYDKSISPSENISVAILAYGEGFHNYHHVFPYDYKTAELGDYMFNPTTAFIDFFARIGWAYSLKTMSKETILKRIARTGDGTHKfsskmnsaenadsnadkrrdshedhLWGWGDADMKTEDYKFVSVL-----
>UPI001E1BAA4A	410	0.548	2.473E-124	0	346	356	8	374	389
MGPspsaDLVGSILGVEAEDNDFKQqrstlrktnssrMVTPETRNGSHSKSPEdsvakDPPMQIVWRNVLVFIYLHAAALYGFYLCFTAAKPSTLAWSFFLFLFGGFGITGGAHRLWAHRCYKAKLPLRIFAAVAQTIAVQNDIYEWSRDHRVHHKFSETDADPHNARRGFFFAHVGWLLCKKHPEVIRRGKTVDVSDLLQDPVVVFQRKYYIPLVLTLCFTMPAVVPWYYWGESFKTSFFVASIFRYVFTLNVTWLVNSAAHIWGNHPYDKGINPAENRAVAFLTSGEGWHNYHHVFPWDYKAAELGNYSMNMTTAAIEFFEWLGLAYDLKSVPDRIVRSRVHRTGDGSHP-FSLDDSQFTAEDIKQ---------
>A0A8D8V1F6	410	0.525	3.386E-124	0	353	356	0	346	350
MAPNSKSA----LLEEPKFDQPITAVYEEKI-TKP--KVEQPIIWRNVIAISLFHLVALVTPFYCWSRCKYNTIFWGIMIGSLGGFGVTGGVHRLWAHRSYSAKWPLRLILLLCYSIAGQNSVLNWVRDHRVHHKFSDTDADPHNANRGFFFSHIGWLMCKKHPEVIAKGNQLDLSDLFADPLVRYYQKAFIYFRFFLCFIIPPCMATYLWGEDIIVSFITLSFIRYVLSLNFTFLVNSAAHLYGYKPYDTRIFPSQNKWVSLVAMGEGWHNYHHVFPWDYKTAELGHYSTNWTTLVIDWFAWMGWAYDLKTVSPAVVTARVKRTGDGTHDVWGWGDKDMSLEDKVEATVLNGK--
>UPI00158885DB	410	0.529	3.386E-124	0	350	356	0	350	353
MSSNSKTIPSFVI-RDQIYTD---ESIMTKCDTEEinQKHYIPKIKWLDLSVQIFIHVGCLYGLYLMFTKAKLLTSIWAFVIIYTSGFGITAGAHRLWSHRAYKAKWPLRLLLVLLFTITGQRHVYAWALDHRVHHKYSETDADPHNAKRGFFFAHVGWLFTEPHPDVVAKRKAVDMSDLIADPIVMWQKRYYIPLFALLAIGLPVLTPWYFWNESLWTSFWVSFNFRFCVTLNIAFFVNSVAHMWGQKPYDKYISPVENIAVSIAALGEGWHNYHHVFPWDYKTSELGNYSFNITTGFIDAFAKFGWAYDCKSVSSGMIRRRANRTGDGSHikNIWGYGDDDIPQEDLEELETM-----
>C7BBA9	410	0.537	3.386E-124	0	355	356	0	355	356
MPLNSGDTATGVLFESD-VETVDGGLTKDVSSLKTTDGSRLQLVWLNIVLFVIIHTASLYGVWLLLAEATWTTFLLFFPAVVMTILGVSGGAHRLWAHRTFKANTPLKLIFLFLNTLAFQDAVYYWARDHRVHHKYTETDGDPYNSQRGWFFSHIGWLCCRKHPEVVEKGKQIDLSDLEQDPLVMFQKKYYLLLMPLICFVLPTVVPMYLWGESLNVSFHVMALLRWCLSLNLIWLVNSSAHMFGMKPYDKNICPVDQGFLIFCRVGEGYHNYHHVFPWDYKSAELGKYSQDITTKFIDFFAYLGWAYDLKSVSQDLVRRRAERTGDGSHPVWGWGDRDQRMEDIGDTTITHqRKGK
>UPI001CA867A4	409	0.551	4.636E-124	26	352	356	0	337	340
--------------------------MQTLKESKS--QYKWDIVWESVIVFLYLHISCLYGIYLSFTSMKLYTTIFMITSLRINGLGITAGAHRLWAHKAYKAKWPMRVILMILQTLSFQQSIYDWVRNHRVHHKFTDTDADPHNSKRGFFFSHIGWVLMRKHPDVKTKGATIDLSDLEKDPVVVWQRRHYKIFMPLVCFIIPTWIPVYFWEESLMNAW-YATVTRYILALHFTCLVNSAAHMWGAKPYDSAITSTEIPVVSFLAVGEGWHNYHHVFPWDYKAAELGNYKLNLTAAFIDGSAKIGWAYDLKTVTHDLIEKRASRTGDGSiykhvsdkHEtkynnsIWGWDDPDIVPEDIKYAKILNK---
>A0A2J7PNI7	409	0.633	4.636E-124	42	350	356	110	433	439
------------------------------------------IVWKNVILFLYVHLAAIYGFYLAFTKIKGITTVWGLVYTSCGGLGITAGAHRLWAHRSYKATWQLRIILGIFQTIAFQNHIYEWARDHRVHHKFSETDADPHNAKRGFFFSHVGWLLMKKHPDVKSKGKVVDMSDLEEDFVVVFQRRYYYILMPLLTFIIPTLVPVFLWNEDPWMAW-YSTMFRWVLALNCTWLVNSAAHMWGNKPYDKNISPAENMSVAILAYGEGFHNYHHVFPYDYKAAELGDYMLNPTTAFIDFFARIGWAYSLKTMSRKTIMARILRTGDGTHKrigrsnspdchtqedhVWGWGDADMKEEDCKFVSVL-----
>E3UYX8	409	0.555	6.349E-124	0	349	356	0	341	352
MPPNSANSE--PLLHDEVKEE------QLEKLVAPQAGPRKfQIVYPNLITFGYGHISLLYGAYLMFTFAKWQTIVFAHVMIILSGFGITAGAHRLWAHRTYKAKMPLQILLMLLNTLAFQNTAMDWVRDHRLHHKYSDTDADPHNATRGFFYSHVGWLLVRKHKEVKRRGKLIDLSDIENNPVLSFQKKYAIPLVSLVTFVMPTVIPMYFWGETLNNAWHVATLYRYVFVLNVTFLVNSAAHYWGCKPYEKSILPSQNHFVSLFALGEGFHNYHHVFPWDYRTAELGNNTLNPTTKFIDFFAWIGWAYDLKAVPDDMINNRKSRTGDGS-SLWGWGDKDQPKEEMNAAII------
>A0A8B8GZ85	409	0.563	6.349E-124	37	353	356	28	356	358
-------------------------------------NYKYNIVWKNVIAMIYLHFGGLYGCFLFFKlHETAYTSFWYIFMGLCTSMGITAGAHRLWCHRTYKAKWPLRFLLMLSQTLAYQNHIYEWVRDHRVHHKFTDTDADPHNARRGFFFSHIGWLLVRKHPDVIKKGATVDMSDLEKDPIVVFQRRWYYVLLVFVCIIIPVWIPCYFWNEKFITSW-YMNLGRYVWTLNSTWLVNSAAHMWGMKPYDVNIQPTENLFVSLFAFGEGWHNYHHVFPWDYKTGELGGYKTNLTTAFIDFCALLGQAYDLKTVPEEMIAKRIARTGNESscnkneiiHHhedmKWGWGDKDMKPHEIEETRIFNKK--
>UPI0005F399A2	409	0.564	6.349E-124	27	355	356	38	383	385
---------------------------QNAQNSRTNNKYEWKIVWRNVISLAYLHIVALYALYFILTmEIKPLTVIWNLAVGVLAGIAITGGAHRLWCHRAYKAKWPMRVILMILQTAAFQNHIYEWVRDHRVHHKFMDTDADPHNSKRGFFFSHVGWLMVRKHPDVISKGATIDMSDLEKDPIVVWQRRYYAVLMPLLCFVIPTLVPIYFWNEKPIYAW-YAAVWRYVTTVNGTWLVNSAAHMWGMKPYDSSISATNNYGVSYLAFGEGWHNYHHVFPWDYKTSELNNYGSNLTCAFIDFFAWLGWAYDLKTVGHDLIKKRAARTGDNSiyelegdlndeHHhtqekiIWGWEDADMSVEDKLAAEIFNKESR
>A0A6G0YKZ3	409	0.586	8.694E-124	31	353	356	13	355	358
-------------------------------ETRPTEKqPYQPIVWRNVILCSLVHLGALYGIYLVFTSAKITTTVFAIGLYQISAIGITAGAHRLWSHRAYKAKWQLRLIIITLNTIAFqaihrgltdchilQNSVYDWARDHRLHHKYCDTNADPHNSNRGLFFSHVGWLLCRKHPDVIEKGRTIDTSDLLADPIVAFQKKYFWFLITWACFIIPTLIPVYCWGETWSNSWYVAVLLRYTLSLNAIWLVNSAAHAWGGKPYDRFINASENLVASILSVGEGWHNYHHVFPWDYKTAELGNYHFNYTTAFIDLFAKIGWAYDMKTSSTELVRKRASRTGlvdSGGDPVplpWGWDDKDCPQSDRMEATIINRK--
>A0A1I8NWE4	409	0.537	8.694E-124	6	352	356	14	360	363
------DSVTGILNEED-LEVTETALEKDIRVLKSAKERKLEPAWLNIIIISYVALGSLYGLYLLLTnSVKLKTFVFATILSYSSGLAITAGAHRLWTHRSYKAKWPVKIFLLILNTVAYQNSVYVWARDHRVHHKYSETDADPHNAMRGFFFSHVGWLLCKKHPDVKAKGKGIDMSDLKSDPLVMFQHRHYFILMPLLSFVIPTLIPMYLWGETFSNSWHVSALLRWFYSVNWVWCINSVCHLYGNKPYDKRLNPGENNQISWLTLGECFHNYHHVFPWDYKTAELGGSMSNLGALFIETCAKFGLTYDLKTVPQDIIKQRIMRTGDGSHPIWGWGDKDQRPEEIANAVILEK---
>A0A3B0K340	409	0.541	8.694E-124	0	349	356	0	354	364
MPPNneanecgpTLSDTTGVLYEMDAEPQGTSKDIST---LKTTDGRKLELVWTNILAFIYLHTASVYGLWLLLTGTMWQTVAFTALVFTFSGLGITGGAHRLWAHRTFKANLPLRAIFIFFNTIAFQDAVYYWARDHRLHHKYSETDADPYNSTRGWFFSHIGWLCSKKHPEIKEKGKSIDLSDLRRDPLVMFQKKYYFFLMPICCFLLPTVIPVYFWGESVSVAWHVTALLRWCLVLNLAWLLNSSAHLYGNRPYDASISPTTQVFLVWLRFGEGFHNYHHVFPWDYKGAELGRYSRDLTTNFIRLFARLGWAYDLKSVSMDMVQKRVLRSGDGSHPVWGWGDKDHPQEDIKSTTI------
>UPI001CA87E7C	409	0.541	8.694E-124	0	352	356	0	382	385
MAPNLFGTSATLLLEasqqgisqEKSVTKSAEPQLVKIKSDKP--KYKWHIVWRNVIAFAYIHAAAVYGLYLALTTAKFASFVTAIGIGILSGVGVTAGAHRLWAHKAYKAKWQMRVILVFLQTVAFQNHIYEWVRDHRVHHKFTDSDADPHNANRGFFFSHIGWLMLRKHPDVFSKGVKVDMSDIEKDPLIVWQRRLYIILMPICCFLIPTWLPCYLYGEKPIVAW-YLTLLRYALTLNGTWLVNSAAHIWGTKPYDNTISPTDSLRIGVLAFGEGWHNYHHVFPYDYKAAELGNYRANLTTGFIDFFAWIGWAYDLKTVTVETINKRSARSGDGTrmqvptgkespienddHHhhghshdncVWGWDDKDMDEEDKKDVQIYNK---
>A0A482WP12	409	0.561	8.694E-124	0	352	356	54	437	441
MAPNVSGSPSplfGVtpLAGaeviqpSSIQTKTEQQLIqltklkqqqqQQQQQQQQRPKYKLQIVWRNVAAFLYLHIGCLYGIYLLLTTAKLATVIWMLLISSAGATGITAGAHRLWAHKAYRARWPLRLLLAVFQTLAFQNHIYEWVRDHRVHHKFTDTDADPHNSRRGFFFSHIGWLMVRKHPDVITKGKMVDMSDLERDWVVMMQKRFYLIAVPFFCFFIPTWVPVHYWGEKPWVAWYVAGICRYTLSLNFTWLVNSAAHMLPSSA-ALNITPTENVTVAMLAFGEGWHNYHHAFPYDYKAAELGNYRMNFTNAFIDFFAKIGWAYDLKVATPAMVQRRILRTGDGSHEsvthtsehqdeVWGWDDKDMLSEDKKMIEIINR---
>K7PD28	408	0.532	1.191E-123	0	349	356	0	343	349
MAPNARDS-TGVLSEEDA---EITP--EQIEEVHKTSKNRHlPLVWRDVIKFAVLHALGFYGFYLMFTSARIWTSVLVFINYHLGILGITAGAHRLWAHKAYKARWPLKLFLAYIQTLAFQFDIIFWAKYHRVHHKYTETDADPHNAKRGFFYSHMGWTMVKKNPEFETRCNEIDLSDLYSDPIVNFQYKYYYQILFVVFLVVPTFIPMYFWNETFVNA-FCLNLSRYLLSLHCTWLVNSAAHLYGNKPYDKSLYSSENFWVTILVNGEGWHNYHHAFPWDYKASELGIYSTNMTAFFIDAMAKLGLAYDLKSVAPEVVKRRVERTGDGSHPIWGWGDKDQSEEDKRSALI------
>A0A8D8XFC9	408	0.574	1.191E-123	16	354	356	13	353	355
----------------NTLTMSETPDSIPDYEPNKKETPRHHFVWWMIIMLTYLHTASIYGLYLVFTSsAKLATLIFATVLHLSGAIGVTAGAHRLWSHRCYKANLPLRIALMLCNTLAFQMSIFTWTRDHRVHHKYTETNADPYNAKRGFFFSHIGWLMVRKHPEVLEKLRQIDMSDLLEDPVVVFQKKHYLKLLILIYFVFPTVVPMFLWRESFSNAWHIAIVLRQIYILHATFLVNSAAHIWGQRPYDKFIQPSQNLGVAIIALGEGWHNYHHVFPWDYKTSELGTYSTNFTTAFIDFFARIGWAYDCKTVSPAMVATRAQRTGDGSHKdVWGWGDKDMTSEDKKDATVLHEKS-
>D2KCJ1	408	0.523	1.191E-123	0	355	356	0	356	359
MPPQAEAdtSTTGVLYESD-VQTKDGGLDREVAGMKYAGSKKYDLVYANIIWFILLHIASLYALYVAFADTMWQTNVFAFVCYLQSGMGITAGVHRLWAHKAFKAKWPLRLTLMLWNTMAFQDSVIDWARDHRVHHKYSDTDADPHNAVRGFFFAHVGWLCCRKSDQVKAKGQLIDMSDLENDPILAFQKKYYMKLMPLVCFILPTVIPVYGWDESWANAFLVPTLLRYAIVLNATWSVNSFAHFFGHRPYDNALNPRENLGVACVALGEGFHNFHHTFPWDYKSSELPFYTlPNPSSAFIDFMAYIGQASDLKTVSNAVVRRRAKRTGDGTHKIWGWDDTDLTAEFKKDVTI-HRPTK
>UPI001F00BAD6	408	0.508	1.191E-123	6	353	356	24	372	375
------DPSSMKKMEESRIKEVKIDRMSPSEDSslSDRIQYVPKIKWLDLSAQIFIHGGCLYGFYLMFTQAKFVTSLWAFIVIYTSGFGITAGAHRLWSHRAYKAKWPLRLILVFLFTITGQKHVYAWALDHRVHHKYSETDADPHNAKRGFFFAHVGWLFTTPHPDVVAKRKVVDMSDLEADPIVMWQKRFYIPLFALLTIGLPVAVPYYLWSETFWTSFWVSFNFRFCVTLNIAFFVNSVAHMWGQKPYDKNISPVENIAVSIAALGEGWHNYHHVFPWDYKTGELGDYSFNITTGFIDAFARIGWAYDRKYVSPEMIRRRANKSGDGSY-VWGYGDVDIPKEDLQELETMDKK--
>W8B613	408	0.468	1.191E-123	0	345	356	0	401	410
MAPNLIGS-TFLIAETAITNNDAnnnkpatlaksscksshettavmrqnsakpVAQTQSKADGATKEPYKMEIVWFNVFLFVILHSTAFYGAYLMWAENAYLEFLIAYGYAVLGGLGITAGVHRLWSHRAYKARLPLRIFLMLCQSLAFQNSIYEWCRDHRVHHKFTDTNGDPHNSGRGFFFAHMGWLMCKKHPDVKERGKAIDMSDIWADPVVRFQKRFYFVVMPICCFVVPALVPYFVLGSSLQVCFFVCSMARYALSLHATWLVNSAAHFYGMRPYEKNISSVDSKTVSIIAFGEGWHNYHHVFPWDYKAGELGTYKYNWTTAFLDLMARIGQAYDLKSVSQEMILKRVQRTGDGSHSsmidvnnnnvninelvskldhekettlVWGWDDQDICEEDRE----------
>A0A8D8W2P4	408	0.571	1.630E-123	39	353	356	16	330	334
---------------------------------------RDDLKWQNIALIVFSHTTAVWGLFKYGGQVKLATVLFAYVIGGIGGFGVTAGAHRLWTHRTYKAKWPLRVILLFCYSVAGQNSLFDWVRDHRVHHKFSETDADPHNSQRGFFFAHVGWLFLRKHPLVIEKGRTVDMSDVMADPLVMFHEKHFIWFKLIMCFIVPTLVPCYFWGEPFFISFLIMNFLRYILALNFTWAVNSAAHIWGNKPFDGRIMPAENRVVSFLALGEGWHNYHHVFPWDYKTAELGHYSTNWTTLLIDWFAWMGWAYDLKTVSPAVVTARVKRTGDGTHDVWGWGDKDMSLEDKVEATVLNGK--
>UPI00143D0F2E	408	0.490	1.630E-123	0	353	356	0	370	373
MPPyeERIPTTTCTLQEkvtadegnqdTDCIVDEKKNGIHKREGDTDKIEYIPQIKWPDLIAQAFIHFGCVYGFYLCLTQAKGLTFLWAFIMIYTSGFGITAGAHRLWSHRAYKAKWPLRLLLVFLFTITGQRHVYAWALDHRVHHKYTETDSDPHNAKRGFFFAHVGWLFTTPHPNVVAKREAVDMSDLEADPIVMWQKRLYVPLFALLAIGLPVFVPWYFWNETLWNSFWVGFNFRFSITLNIAFFVNSVAHMWGQRPYDKNISPVENIAVSIAALGEGWHNYHHVFPWDYKTGELGDYSFNITTAFIDTFARFGWAYDLKSVSPAMIRRRANKYGDGSHDvhdnqVWGYGDRDIPPEDLRELEKMETK--
>UPI000EFF411A	408	0.539	1.630E-123	24	350	356	30	383	385
------------------------PPMPLVRRPSKPKtythqeaEYKWQIVWRNVIGFILLHSLAVTGFYIILCgQVQFKTILFMIFLGACSALGITVGAHRLWAHRCYNARLPMRVLLAVFQTLAFQNHIYEWVRDHRVHHKFTDTDADPHNSSRGFFFSHMGWLMVRKHPDVSAKGCAVDMKDLEADPVVMWQKKYYLWLVPVVTFLIPSYIPYWLWQERFWYSFVVVGVFRYMISLHFTWLVNSAAHIWGTKPYDKNITPTENPTVALLAFGEGWHNYHHAFPWDYKAAELGNYRLNFSTAFIDGCARLGLAYNLKTANASLVEKRSRRTGDGTkyhdhqhddhqqhnHHhmeggVWGWGDEDMAEDEKQIVQVI-----
>UPI001E1BB893	408	0.595	1.630E-123	41	355	356	113	431	436
-----------------------------------------QIVWRNVLIFIYLHVAALYGFYLCFTAAKLPTLVWAFALFVFGGFGITGGAHRLWAHRCYKAKLPLRVFAAVGQTLALQNDIYEWSRDHRVHHKFSETDADPHNARRGFFFAHVGWLLCKKHPEVIRRGKTVDVSDLLQDPVVFYQRKFYIPLVLIFCFAMPTVVPWYYWGESLTTAFFVASIFRYVITLNVTWLVNSAAHMWGNHPYDKGINPAENRFVAFITSGEGWHNYHHVFPWDYKASELGKYSTNTTKAIIDFFAWLGLAYDLKSVPESIIRSRVQRTGDGTHPFtledSPYVFDDMKFEETQFCEIIPKENR
>A0A1Y1L9W8	407	0.588	2.232E-123	16	353	356	3	331	334
----------------FPWKT--SPSRGTKKTAKSTRS------WPMIIIYAYFHIVAVQGLYLAFTSAKIWTSLLVVFLYEVGILGITAGVHRLWSHRAYKATWQLRLLLTAFQTIAFQNSVIDWARDHRVHHKYNETDGDPYNARRGFFFSHIGWMFFRKHPDVIAKGRGIDFSDLYADPILFYQKKYYYYIMPIVCFLLPTYLPMYLWNETFTNA-FTINILRYILTLNSTLAVNSVAHRWGSKPYDKFLNPSENLSISLLTLGEGWHNYHHAFPWDYRTAELGKFSTNLTSVFIDLMAKIGWAYDLKSASEEMIKKRVMRTGDGSHEIWGWGDKDQPKQEITEAVINHAK--
>UPI000C143335	407	0.514	2.232E-123	35	349	356	23	334	336
-----------------------------------PHPRKWDIAWRDCTISLIFHIGAAYGLYLSFTAAKWQTWVFAILLHVVTNLGVSVGAHRLWTHKSFQAKLPLRVILLFLFTMAFQYSVVSWSRIHRMHHKYTDTDADPHNAKRGFFFSHMGWLMIKKHPEV--KAHKVDMSDLMQDPLLRFQHRHYWEALFLLCFLLPTYIP-TMWGEQARTAFYICVCLRYIGSLHITWLVNSAAHMWGSKPYDKNMTPVEIRIISLLAGGEGFHNYHHVFPWDYRIAEFGGYSLNIGKLFIDIMAKIGWAYNLKSVPDELIEKRVKRTGDGTHPIWGWDDPDLPLEDRDMSIV------
>UPI000C206BBA	407	0.529	2.232E-123	0	352	356	0	355	360
MSPSiIAGSPIFIneatrSAEDAKLTQFVKPQNQEVKQ----NAYQWKIVWRNVFAFIYLHYAVLHGLYFVFTRNVLLTLGWNLFLAFLVSQGITAGAHRLWAHKAYKANLPLRILLAFCFTIAFQDDIHQWARDHRTHHKFCDTDADPYNAKRGFFFSHMGWLITRKHPEVKAKAKSVDMSDILADPVVRFQRKYYLILMPICCFVMPTLVPYYFWNESFVVAW-NLSLMRYAVTLHATWLVNSAAHIYGDKPFDKNITPRENRFVSIITCGEGWHNYHHVFPWDYKASELGFQKLNVTAGIIEFFARIGWAFELKTVSEDMVRRRAKRTGDGSHEgeYWGWGDKDMSKCEQNEIVTFNN---
>A0A6J1LQX2	407	0.681	3.057E-123	76	354	356	5	283	285
----------------------------------------------------------------------------AFALYVVSGLGITAGAHRLWAHRSYKAKWPLRVLLVIFNTVAFQDAAYHWARDHRVHHKYSETDADPHNATRGFFFSHIGWLLCKKHPEVKAKGKGVDLSDLRADRVLMFQKKHYFVLMPLACFILPTVAPMYFWGESFVNAWFVATMFRWCFILNVTWLVNSAAHKFGGRPYDRFINPSENISVAMLAFGEGWHNYHHVFPWDYKTAEFGKYSLNLTTAFIDFFAKIGWAYDLKSVSPDIIKKRVKRTGDGTHATWGWGDKDQPKEEIDDAVITHKKS-
>UPI001C205064	407	0.504	3.057E-123	0	341	356	0	340	357
MPPLVDPVPSGVVFETD-TQTNDLGLAKDVTNLKKASPKKYEYVWFNIFWFLFLHIGSVYGVYLALTSAKWQTNVFAFLVHLMCATGIGAGSHRLWTHRSFKAKTPLRTLLMIWQTMGFQDTIFEWARDHRTHHKYADTDADPHNAERGLFFSHMGWLCCKKNPEVIEGGRRLDLSDLYEDPVVMFQKKYYLIMMPILCFVLPTVIPVYCWNESWLNAFFIPTILRYTCGINVVWSVNSFAHKYGYRPYDKSLNPRENIGVWLVCV-EGFHNYHHTFPWDYRATEHPLWNmLTPTIMFIDAMAWIGQAYDLKTVSPEIIKQRSQRTGDGTHHLWGWDDPEFTE--------------
>A0A6I8V4C8	407	0.534	3.057E-123	0	353	356	0	357	361
MPPNSdvielgpSPDTTDVLCETDAGPKGTASDLST---LKTTDGRKLELVWINIILFIYVHTASLYGIWLMLTTTKWQTDVFAVILFSLASLGITAGAHRLWAHRTYKANVAVRLILLFFNTLAFQDAVYYWARDHRLHHKCTDTDADPYNSKRGWWFAHIGWLCCKKHPDVTAKGKLIDLSDLQRDPLVMFQKKYYLILMPILCFILPTLVPVYFWGESLSVAWHVPALTRWCLMLNVVWLLNSSGHMHGKRPYDRSISPTSLVFLIWLRYGEGYHNYHHVFPWDYKGAEMGHYSQDLPTILIRMFARLGWAYDLKSVSMDMVRKRVLRTGDGTHPVWGWGDKEHPQEDIDSTTITYKK--
>UPI001EF9A4D9	407	0.527	3.057E-123	27	354	356	42	368	370
---------------------------EERDSQRTTDVYIPRIKWPDLFVQIFVHGGCIYGLYLIFTEAKLLSALWAFVTIYTSGFGITAGAHRLWSHRAYKAKWPLRLLLVLLFTITGQRHVYAWALDHRVHHKYSETDADPHNAKRGFFFAHVGWLFTTPHPEVVAKRDAVDMSDLEADPIVMWQKRLYVPLFALLAIGFPVAVPYYFWDESLWISFWVNFNFRFCVTLNIAFFVNSVAHMWGQKPYDKNISPVENIAVSIAALGEGWHNYHHVFPWDYKTGELGSYSFNITTGFIDTFAKLGWAYDRKYVSAEMVRRRANRSGDGSH-IWGYGDTDIPPEDLKELEVMDRKS-
>UPI0018CE09FA	407	0.526	3.057E-123	30	353	356	75	427	430
------------------------------NSAIQKKPYKVEIVWGNIMLFIILHSTALYGLYLIFAESAYIEFGLIYITGFIGGLGITAGVHRLWSHRAYKAKLPLRIFLMLCQSLAFQNSIYEWTRDHRVHHKFTDTDADPHNSRRGFFFAHMGWLLCKKHPDVKEKGKQIDMSDLLADPVVVFQRKYYFIVMPICCFVLPALFPYFYLGSSLKVCFFVCSMLRYCLSLHGTWLVNSAAHFYGMKPYDTAISSVESKVVSIIAFGEGWHNYHHVFPWDYKAAELGTYKYNWSTAFINLMAKIGQAYDLKSVSEEMVLKRVRRTGDGTHSsaidcnnnstsgitnqmvsklnhddepvmVWGWDDKDILEDDRKKATIHEKK--
>A0A2S2QRH5	407	0.557	4.186E-123	35	350	356	43	372	374
-----------------------------------PHWRKWRIVWRNVIAFTVMHVIAVYGFYLIFCgHVKVKTLLCMMVISVCSAFGITVGAHRLWAHRCYNARLPMRVLLAVFQTLAFQNHIYEWARDHRVHHKFTDTDADPHNSSRGFFFSHMGWLMVRKHPDVAAKGSAVDMTDLEADPVVMWQKKYYLWLVPIITFLIPSLIPYWVCNERFLYSFVVVGVTRYMLSLHFTWLVNSAAHIWGTKPYDKNITPTENPTVALLAFGEGWHNYHHAFPWDYKAAELGNYRLNLSTAFIDLCARLGQAYNLKTANASLVEKRSQRTGDGTkdhnhnhrhnpHHgeFWGWGDEDMAEDDKRVAKLL-----
>UPI001EDD0C3F	407	0.580	4.186E-123	10	346	356	22	363	378
----------GVDGEDnDFKQQRSTLRSRNAVHSKPLEdsaakEPPMQIVWRNVLIFIYLHAAALYGGYLCFTVAKPSTLAWSFFLFLFGGFGITGGAHRLWAHRCYKAKLPLRIFAAVAQTIAVQNDIYEWSRDHRVHHKFSETDADPHNARRGFFFAHVGWLLCKKHPEVKRRGKTVDVSDLLQDPVVVFQRKFYIPLVLTLCFALPALIPWYYWGESFKTAFFVASIFRYVFTLNVTWLVNSAAHIWGNHPYDKEINPAENRMVAFLTSGEGWHNYHHVFPWDYKAAELGNYSMNMTTAAIDFFSWLGLAYDLKSVPQRIIRSRVNRTGDGSHP-FSLEDSQYTAEDIKE---------
>A0A8J6H7L2	407	0.521	4.186E-123	0	353	356	1085	1451	1458
MAPNQLGNSL-FLSETNsakpvqIISKQELPQIKSyVRSTKP--QYRWHIVWRNVLIFTYLHITAIFGIYYTFTLMQWRTFLW----------GTTAGAHRLWAHRTYKAKLPLRILLMVAQTFTLQNDIHEWVRDHRVHHKFTDTDADPHNSTRGFFFSHMGWLLVKKHKDVFIKGKTVDMSDVASDPVVRFQRKYYIILTPLLTFFLPTIIPWYFWNEHLAVCWCTATVLRYLMELHGTWLVNSAAHMWGAKPYDKNIRASENKMVSVITYGEGWHNYHHVFPWDYKAAELGNYRLNTTTAFLDLMAKIGWAYDLKTVSVDMINKRVKRTGDGSrvvdapaegddngHHhhhensIWGWGDKDMKTDDMELVEIHHQK--
>A0A0K8TNU9	406	0.726	5.732E-123	76	353	356	2	279	282
----------------------------------------------------------------------------AMLLYTVSGLGITAGAHRLWSHRSYKAKWPLRLILIIFNTIAFQDAAIHWARDHRVHHKYSETDADPHNATRGFFFSHIGWLLCRKHPDVKAKGQGIDISDLESDPILMFQKKYYMLVMPIACFILPTVIPVYCWNETWTNSWFVATMFRYTFILNVTWLVNSAAHKWGGKPYDKHINPAENTSVAALAFGEGWHNYHHVFPWDYKTAELGNYRLNLTTAFIDFFAKVGWAYDLKSVSSEIIEKRVLRTGDGTHSLWGWGDKDQDLDERENALILHKK--
>UPI000A1CF68E	406	0.533	5.732E-123	8	333	356	19	343	355
--------PTGVLFESDMGTDDGALTIYS-GEFKQAQTRKQSLVWRNIIIFTVLHIVSLYGGYLLVTQTKPATILFTFVIYSLGMLGLTAGTHRLWSHRSYKAKWPVRLFLVILNCLTFQDSIFVWVRDHRMHHKYSETDADPHNTSRGFFYSHIGWLLVKKHPDVTIKGKGLDLSDIRADPIVMFQHKYYYYLMPLGCFILPTLIPWLCWNESLSSSYFVAAVLRWCVQLNMTWMINSSAHAWGNKPYDKAMNPSQNSFVSLMTFGEGWHNFHHVFPWDYRTAEWGGYSLSHATILINLFAKIGWAYDLKEVTPEMIKKRTLRTGDGTHELYG----------------------
>UPI000771CB3D	406	0.539	5.732E-123	28	353	356	34	357	359
----------------------------QDRDSK-RIDYVPKIKWPDFLAQVFIHGGCVYGFYLIFTQAKLLTSLWAFLMIYTSGFGITAGAHRLWSHRAYKAKWPLRFILVLLFTITGQRDAYTWALDHRVHHKYSETDADPHNAKRGFFFAHVGWLFTTPHPDVVAKRQAVDMSDLEADPIVMWQKRLYVPLFALLAIGFPVAVPWYFWSESLWVSFWVNFNFRFSVTLNIAFFVNSVAHMWGQRPYDKNISPVENIAVSIAALGEGWHNYHHVFPWDYKTGELGHYSFNITTGFIDAFAYLGWAYDRKYVSPEMVRRRAKRSGDGSH-VWGYGDRDIPEEDLKELEAMDKK--
>A0A1I8NS51	406	0.514	5.732E-123	0	355	356	0	365	366
MAPHerpVSSSqyskkeieTTGVLFEED-VETNDGGLAKDIESMKNAEKKKLEIIWLRVLFFVIVHIGGFYGAYLSVVSAKWQTNIFALILGIFASLGITVGSHRLYSHRAFKVNLPLELLILYMQTMCFHLSVYHWVRDHRVHHKYTETEADPHNAKRGFFFSQIGWLLVKKQQEVKEKAKGIDYSDVLNNPLVMFQHRHYFILTLFACYIIPTIVPIYFWNETFLNAFFVSVMLRHVCTVHGIGTINSVAHLYGNRPYDKNYNPTENNIVNILAVGEGFHNYHHVFPWDYKASELGHYALNLGATFIDFFAKIGWAYDLKTVSPQMIRNRVERTGDGSHPIWGWGDKDQSSEEIKNATILNKKVK
>A0A165AH45	406	0.587	5.732E-123	10	344	356	18	365	381
----------GVLAEedDDFKQQQSIARrkvVARPRNAplastqEDPTGNKQpplQIVWRNVLVFIYLHAAAIYGFYLCFTAAKLATLAWAFSLFIYGGFGITGGAHRLWAHRCYKAKWPLRVYAAIGQTMAVQNDIYEWSRDHRVHHKFSETDADPHNARRGFFFAHVGWLLCKKHPEVIRRGKTIDMSDVLQDPIVAFQRKYYIPLVLLLAFAMPAFVPWYFWGESFKTAFFVASIFRYVFTLNVTWLVNSAAHLWGNHPYDKGINPAENRMVAFLTSGEGWHNYHHVFPWDYKSAELGNYSMNATKAVIDFFAWIGWAYDLKTVPERIIRNRVYRTGDGSHP-FALEDSEYTLDDM-----------
>A0A1B6CF47	406	0.581	7.849E-123	34	346	356	22	333	338
----------------------------------KPQTYIPCLRWPDLMAQIFVHGGAIYGLYLAFIDAKFLTGIWAFCLVYTSGFGITAGAHRLWSHRAYKAKWPLRLLLVFLFTIAGQRHVYAWALDHRVHHKYSETDSDPHDARRGFWFSHVGWLVLTPHPDVIARRKAVDMSDLEDDPIVMWQKRLYIPLFAIFCIGLPTLVPWYFWNETLWNSLFINFNLRFSITLNMAFAVNSFAHMYGSRPFDKNISPVENVFVSIGALGEGWHNYHHVFPWDYKTSELGDYTYNLSTWFIDSFARIGWAYDLKSVSSDMIRRRVERTGDGSH-IWGYGDEDMDVDDKNE---------
>A0A6H5HDS4	406	0.676	7.849E-123	0	315	356	0	308	2505
MAPNVTSSP---------VTELPSENIQGPDSGKvgNQESYKWDLVWRNVILFAYLHAAALFGLYLMCFSASWYTVAWAIFLYKCSALGITAGAHRLWSHKAYKARLPLKIFLAICNTISFQNHVYEWSRDHRVHHKYSETDADPHNATRGFFFSHVGWLLCRKHPLVKEKGKGIDMSDLEKDSVVMFQKKYYLILMPIGCFLMPTLVPMYFWGETFSNAWFVATLFRYTFTLNMTWLVNSAAHMWGDKPYDGTINPAENLAVAIGAAGEGWHNYHHVFPWDYKAAELGNYRTNFTTMFIDAMAKIGLAYDLKTVPKE----------------------------------------
>A0A182U2F9	406	0.694	1.075E-122	76	353	356	8	285	288
----------------------------------------------------------------------------AFVLYVVSGLGITAGAHRLWAHRSYKAKLPLRIILAVFNTIAFQDCALHWARDHRVHHKYSETDADPHNATRGFFFSHIGWLLCRKHPEVIAKGKQLDIADLEADPVLRFQRKHYMILMPLACFVLPTITPVYFWNETWTNAWFVATLFRWTFILNVTWLVNSAAHKWGDKPYDKSISPSENRTVASFAFGEGWHNYHHVFPWDYKTAELGNYRMNLTTAFIDFFAKIGWAYDLKTVSKEIVEKRVKRTGDGSHPTWGWGDKDQDQYEVKHATILNQK--
>A0A7E5W083	406	0.560	1.075E-122	0	353	356	0	343	346
MAQTVQETAT-VLEEEARTMTLVAPKT-------TPRKYK--YIYTNFLTFSYAHLAALYGLYLCFTSAKWETLLFSFVLFHMSNIGITAGAHRLWTHKTFKAKLPLEIVLMIFNSLAFQNTAITWAREHRLHHKYSDTDADPHNASRGFFYSHVGWLLVKKHPDVLKYGKTIDMSDVYNNPVLKFQKKYAVPLIGTVCFALPTLIPVYFWGESWNNAWH-IALFRYIFNLNVTFLVNSAAHIWGNKPYDKSILPAQNLLVSFLASGEGFHNYHHVFPWDYRTAELGNNFLNLTTLFIDFCAWFGWAYDLKSVSEDIIKQRAERTGDGSSGvIWGWDDKDMDRDIKSKANIFYAK--
>B6CBS5	406	0.558	1.075E-122	0	352	356	0	350	359
MPPYPEEVDTNHIFEEDI------SHEESKPALKPlvaPQadNRKPEIVPLNLITFGYGHLAAIYGIYLCFTSAKWATIVFAFVLYICAELGITAGAHRLWSHRSYKAKLPLRLILLLFNTLAFQNTAIDWVRDHRMHHKYSDTDADPHNATRGFFFSHVGWLLTRKHPEVKRRGKDIDMMDIYNDSLLKFQKKYAIPFVGLVCFVIPTLMPMYFWNETLNNSWHIATMLRYIVNLNMTFLVNSAAHIWGYKPYDKSIKPVQNITVSILILGEGFHNYHHVFPWDYRTSELGNDFLNFTTLFINLFAKIGWAYDLKTASDKVVAARRKRTGDGT-NLWGWEDKSLNEEERQAATVLYP---
>UPI000614ABEB	406	0.535	1.075E-122	18	353	356	37	369	371
------------------VTDDFLAADESYRSSKT--EYVPRITWPDLIAQIFIHAGCVYGLYLIFVEAKLLTTVWAFVIVYTSGFGVTAGAHRLWSHRAYKAKWPLRLLLVFLFTITGQRHVYAWALDHRVHHKYSETDADPHNVKRGFLFAHVGWLFITPHPDVITKRKAVDMSDLEADPIVMWQKRLYIPLFVLLTIVFPVAVPCYFWSESLWISFWVNFNFRFCVTLNIAFFVNSVAHMWGQRPYDKYISPVENVAVSIAALGEGWHNFHHVFPWDYKTGELGNYSLNITTAFIDFFAWIGWAYDCKYVSPAMVRRRANRSGDGSH-VWGYGDADILPEDLEELEMMNKK--
>UPI001EEAC746	406	0.610	1.075E-122	24	344	356	66	381	399
------------------------PAAVDDSNKEPPL----QIVWRNVLIFVYLHAAALYGFYLCFAAAKLATLSWSFALFIFGGFGITGGAHRLWAHRAYKAKWPLRVFAAIGQTISVQNDIYEWSRDHRVHHKFSETDADPHNARRGFFFAHVGWLLCKKHPEVKRRGKTVDMSDVLQDPVVIFQRKYYIPLVLTLSFAMPALVPWYFWGESFKTAFFVASIFRYVFTLNVTWLVNSAAHIWGNHPYDKEINPAENRVVAFLTSGEGWHNYHHVFPWDYKAAELGNYNMNTTKAVIDFFAWIGWAYDLKTVPERIIRSRARRTGDGSHP-FSLEDSQYTLEDM-----------
>A0A154PD55	406	0.595	1.075E-122	0	335	356	0	328	771
MAPNITSVPTGVLYEDDIVDKST-----SSASSKP--KYKMRIIWMNLMACCLLHSGAFYGLYLALTSAKLLTNIFAFWLHIVSAIGITGGAHRLWTHRGYKAKWPLQLLLMLMNTIAFQDAAINWAKVHRLHHKFSETDADPHNAKRGFFFSHAGWLLCRKHPDFVQRVQEIDMSDLKDNSILAFQRKYYRILMPLLCFVMPTAVPVLCWGETLTNAYFIAGILRYTFTMHVSGLVNSAAHLYGNKPYDRFMNPAENILVIILALGEGWHNYHHVFPWDYRTSEFDGSILNVTAAFINFFAMFGLAYDLKVVPKDVIRKRVERTGDGSHELWAYW--------------------
>A0A653CZA7	405	0.725	1.472E-122	76	352	356	6	281	285
----------------------------------------------------------------------------AIVLYQLGGLGVTAGAHRLWAHRSYKAKWPLRLILTFCNTLAFENSVIEWSRDHRVHHKFSETDADPHNAKRGFFFSHVGWLLCRKHPEVRSKGKGIEISDLEADPILAFQHKYYMILMPIVCFVLPTMAPMYLWNETFVNA-FTVNIFRYVLTLNATWLVNSAAHLYGSKPYDRFINPAENLTVSILALGEGWHNYHHTFPWDYKTSELGKYSVNFSAAFIDFFAKIGWAYDLKTVSEEMIKKRVLRTGDGSHEVWGWGDKDQPKEDYNEAVVLNK---
>B4QPM3	405	0.531	1.472E-122	0	349	356	0	347	355
MPPNTKDK-TVVLYESDAQTVDGGLSTELSN-PKTTDGRKMKLVWFNIVLFLILHISSLYGVWLFFTSATWTTFLLLWPAVVVTILGVSGGAHRLWAHRTFKANTPLKLIFLFLNTLAFQDAVYYWARDHRVHHKYTETDADPYNSQRGWFFAHIGWLCCRKHPDVVEKGKQIDLSDLEADPLIMFQKKYYLLLMPIICFVLPTVVPMYLWGESLNVSWHVMTLLRWCISLNLIWTVNSSAHMHGMRPYDKNICPVDQSFLIFFHVGEGYHNYHHVFPWDYKSAELGKYSQDVTTKFIEFMAYLGWAYDLKSVSLDSVKQRAQRTGDGSHPVWGWGDKDQLKEDVGVTTI------
>UPI001CA9EC84	405	0.515	1.472E-122	13	354	356	24	368	370
-------------NEDDEFTDYfPKDSANDLELSKENVEYTPRIKWPDLAAQMFIHFGCVYGFYLCLTQAKALTSLWAFVTIYTSGFGITAGVHRLWSHRAYKAKWPLRLLLAFLFTITGQRDVHTWVLDHRIHHKYSETDADPHNVKRGFFFAHVGWLFTTPHPSVIAKRKIVDMRDLESDPIVMWQKTLYIPLFALLAIALPVWVPYYFWNETLWNSFWVNFNFRFSITLNIAFFVNSVAHLWGQRPYDKNISPVENIAVSLAALGEGWHNYHHVFPFDYKTGELGNYSFNWTTGFIDFFEKIGWAYDLKSVSPEMVKRRADKCGDGSHEsqIWGFGDRDMPKEDFCELKKMERKN-
>A0A2P8ZDU1	405	0.595	1.472E-122	37	354	356	36	373	375
-------------------------------------EVKQGFVWRNIIFFIYLHLGAVYGLYTMMAWSMLPVFVFQVFYNTLGGIGITAGAHRLWAHRSYKAKLPLRIILAFFQTLAFQNHIYEWSRDHRVHHKFTETDADPHNAKRGFFFSHVGWLLMRKHPDVFIKGKTVDMSDLERDSVVVWQRRIYPVAMPILRFVVPTVLPMYIWDIDFWPAW-YQALSGWALSLNFTWLVNSAAHMWGFRPYDKTLNPAENKIVAALAYGEGWHNYHHTFPYDYKAAELGNYSYNLTTAFIDFFAALGWAYDLKTVPESVVKRRVARTGDGSHPrfgsntegkdnhqhsenmpiIWGWGDKDMKECDMkDVTMISEKKS-
>A0A0A1X5C1	405	0.510	1.472E-122	23	344	356	59	407	417
-----------------------VAKTQNKADAATQKPYKMEIVWFNVMLFVVLHSMALYGLWLIWAENAYLEFVIAYFYAVLGGLGITAGVHRLWSHRAYKAKLPLRIFLMLCQSLAFQNSIYEWCRDHRVHHKFTDTNADPHNSGRGFFFAHMGWLMCKKHPDVRERGKTIDMSDILADPVVKVQKKLYFLIMPICCFVIPGLFPYYVLGSSLQVCFFVCSMLRYALSLHGTWLVNSAAHFYGMRPYEKNISSVDSKLVSVIAFGEGWHNYHHVFPWDYKAGELGTYQYNWTTAFLDYMARIGQAYDLKSVSHEMILKRVQRTGDGTHPsvqdvnnnnvniselvskldheneetlVWGWDDEDICDEDR-----------
>A0A8J6HVP8	405	0.501	1.472E-122	0	354	356	0	346	701
MAPNST------------TFDSVSPTVP------PPEskRYKYEIVWIKVIFFAYLHVGAVYGLYLLVTEAKWPTWLWWFALLWISSQGTGAGAHRLWCHRTYKAKLPLRILLAFYQTITFQKDIYDWCRDHRIHHKYSDTDSDPHNASRGFFYSHIGWLLIKKQEEVTSKGKKLDLSDLEADPVVMFQRKYYWYLAPVIAFLMPAAVPWYFWNERFEVSWYVCNMFRYFLTLHATCLVNSAAHIFGTRPYDKNILPTQNLFVSLISNGEGFHNYHHAFPWDYKAAELGSYFGNWSTAFIDLMAKIGWAYDLKSVSATMVAKRAMRAGDGSWKfdtrnekaVWGWDDKNMDKSDIKMAEVTYRTS-
>A0A1B6BZA0	405	0.778	2.015E-122	76	353	356	6	290	293
----------------------------------------------------------------------------AILLYHFSGLGITAGAHRLWAHRSYKAKLPLRIILVVFNTLAFENHVIEWARDHRVHHKFSETNADPHNAKRGFFFSHVGWLLCRKHPDVLQKGKGIDISDLTSDKLLQFQRKYYLLLMPIICFIIPTFIPVYLWGETWTNSWFVATLFRYTFTLNMTWLVNSAAHMWGQRPYDQYINPSENLSVAIGALGEGWHNYHHVFPWDYKTAELGNYRANFTTAFIDFFAKIGWAYDLKTVSMAMIKKRVERTGDGSHPdhshegdVWGWGDKDLSQEDKEDALVMHRK--
>A0A5E4M8B0	405	0.568	2.015E-122	12	353	356	13	356	359
------------MMETDFnsVEKNKEERMQIKSE----EPVKVDIIWGIVLFFVISHLCAIYGLYLVFASAKLQTTLFGIYVWILSGIGVTAGLHRLWSHKSYKAKWPLRFILMLMSTIAFENHIYEWCMDHRIHHKYTDTNSDPHNAKRGFFFSHIGWLVVRRHPDYYDKCQKIDMSDLKTDNIVMFQKIFYIPLLLLLCFIIPTILPVYFWNETYCNAFFVSTMLRYIFTLNMTWLVNSAAHIWGNRPYDASINPSENLSVALGSLGEGWHNYHHVFPWDYKAAELGHYRANLTTAFIDFFALIGWAYDMKTVSNEIILKRAGRTGDGSRFngdqIWGWDDTDLSTEDKQLTRVINKK--
>T1JPP6	405	0.532	2.015E-122	0	330	356	0	358	363
MAPNIKVEP----FDDNFMNVSpngspngspkgspkGSPKVSSKSEPKDgvkvPtrksvtyvepvnqdnHKYRLQIVWRNVVIFALLHIGAIYGFYLCLTQAKWTTVAFAYFLYVYSGLGITAGAHRLWSHRSYKAKWPLRLFLAVANTIAFENDIYEWTRDHRVHHLYSETDSDPHDSRRGFFFAHVGWLLCRKHPSVIEKGKKVDCSDVLKDPIVRFQRRYYLPLVITWCFIIPTIIPYFAWNESLWISYFVCSIFRYCFTLNMTWLVNSAAHMWGNQPYDKSHNARENIGVSLGAIGEGFHNYHHTFPYDYSASELGW-EFNLTKFFIDSCAVLGLVYDRRKVSKEVLKRRVQRTGDGSHH-------------------------
>UPI00083BDE05	405	0.512	2.015E-122	0	353	356	0	363	366
MSPNKeQVPPTvyEVLEEKQRENDSKNRRLAETEDFLSaDESYRsskaefvPRIRWPDLVAQIFIHAGCVYGIYLIFAKAKLLTTLWAFATIYTSGFGITAGAHRLWSHRAYKAKWPLRLLLVFLFTITGQKHVYAWALDHRVHHKYSETDADPHNAKRGFFFAHVGWLFTTPHPDVVVKRKAVDMSDLEADPIVMWQKRFYIPLFALLTIGLPVMVPYYYWSESLWTSFWVNFNFRFCVTLNIAFFVNSVAHMWGQRPYDKYISPVENVVVSIAALGEGWHNFHHVFPWDYKTGELGTYSFNMTTGFIDAFARIGWAYDRKYVSPAMVRRRANRSGDGSH-VWGYGDADIPLEDLQELKLMDRK--
>A0A7R9MFG6	405	0.587	2.015E-122	0	326	356	49	362	374
MAPNI-ESPVEPEM-TDIIDGM----------KAPKREYKLEIVWRNVAIMSGLHLAALYGLYLCFESAHWQTIAFAVFLYVISGLGITAGAHRLWSHRAYKAKWPLRVILCIFNTIAFQNSIYEWSRDHRVHHKYSETDADPHNAKRGFFFAHVGWLLCRKHPEVLEKGRNVSCEDLLQDSVVRFQKKHYLPLVLLFCFVLPAIIPYVLWGESYWNAYFICGMLRYCWTLNMTWLVNSAAHFWGRRPYDKHINPSENSVTIIGAIGEGFHNYHHTFPWDYATSELGR-HYNLTTCFIDLFGAIGWAYDRKTVSPNMIRQRKERTGD-----------------------------
>UPI0008116F78	404	0.557	2.760E-122	0	343	356	0	341	347
MPP-------FIKNNDEIFDDVpdLEPIAVLDTKLKPgeeKEEYKLQIVWRNVIIMAALHLSALYGLYLCFVSAKWQTSVAAFIFYQMSGLGITAGCHRLWAHRAYKARLPLRIFLAFIQTMAFQNHIYEWSRDHRVHHKYSETDADPHNANRGFFFAHVGWLLVRKHPEVIKKGRQISLDDIMQDPVVRFQKKYYLPLVLLCCFVIPTLVPHLLWNESLYNAFYICALFRYAFTLNMTWLVNSAAHFWGRHPYDKEISPAENSFTIIGAIGEGFHNYHHVFPWDYAASELGW-RFNLSTIFINAMAAIGQAYDLKRVSPEMIRKRKARTGDvATHGNYGFYHPNASEEN------------
>UPI0012675835	404	0.505	2.760E-122	19	352	356	10	351	356
-------------------ETDVTP--ESKEGSISKSTYKWKLVWSHVLIMVFIYAGGLYGLYLFLFYCSWKTCLWTYIYGTISFQGVTAGTHRLWSHRSYKAKLPLRIILMICQSMTFQGHIYGWARNHRAHHKFSDTDGDPHNAKRGFFFSHVGWLLVLKHKDFINKRKTICVDDLESDPVVQFQRKYYLPLVILLCYLLPTIVPWYFWNESLSISWYTAAMFRHCVSLNATYCVNSIAHLFGTKPYDKRIFAVENSLISVVTYGEGWHNYHHVFPWDYKTSEFGNSRLNQTTMFINFFAKIGWAYDLKTVTKELIERRARRSGDGSkfnfenHHnnndVWGWGDFDMKTEDIEEVKKYNK---
>A0A0L0CGX5	404	0.496	2.760E-122	13	353	356	55	446	449
-------------NESASSKVTAVNSVKSstKQEVAQKKPYKMEIVWHNVLLFIILHSAALYGLYLVFAENAYIDLALsfhsenmilmnvffhclstAYFVVFFGGMGITAGVHRLWSHRAYKARLPLRIFLMLCQSLAFQNSIYEWTRDHRVHHKFTDTDADPHNSRRGFFFAHMGWLMCRKHPDVKEKGKQIDMSDLEADPVVMFQKKYYFIIMPICCFVLPALFPYYYLGSSLKVCFFVGSMFRYCLSLHGTWLVNSAAHFYGMKPYDKNISSVNNKMVSAIAFGEGWHNYHHVFPWDYKAAELPNY-YNWTTGFLNFMAKIGQAYDLKTVSDEMLLKRIQRTGDGSHPscidlnnnntsgsvitpemlskldhdneetmVWGWDDKDVHIEDRLGTKIIEKK--
>A0A8J6LB22	404	0.551	2.760E-122	16	353	356	178	522	529
----------------DPVQIVSKPGVQQElPQTKPyirstKPQYRLQIVWRNILIFAYLHIAAFYGIYYMFTLMQWRTFVW--------------GAHRLWAHRTYKAKLPLRILLAIGQTLALQNDIYEWVRDHRVHHKFTDTDADPHNSNRGFFFSHMGWLLVKKHKDVFTKGKTVDMSDVESDPVVRFQRKYYLILTPLLTFAFPAIVPWYFWNEHPSVCWYTVAILRYLVTLHGTWLVNSAAHIWGVKPYDKNINATENKTVAIIALGEGWHNYHHVFPWDYKAAELGNYRMNVTTALLDLMAKIGWAYDLKTASVEMINKRVERTGDGSrvvdapaegHHhhhensIWGWGDKDMKADDMELVEIHHQK--
>A0A7R9KVR2	404	0.582	2.760E-122	0	326	356	0	312	541
MAPNIQ-SPI-------------EPEISDISDGiKTRRDFKVEIVWRNVAIMSGLHLAALYGLYLCFTSAHWQTMAFAVFLYVISGLGITAGAHRLWSHRAYKAKWPMRVILTIFNTVAFQNSIYEWSRDHRVHHKYSETDADPHNANRGFFFAHCGWLLCRKHPDVIEKGRNVSCEDLLQDPLVRFQRKFYLPLVLVFCFVLPSIIPNILWGESCFNAYFVCGLLRYCWTLNMTWLVNSAAHFWGRKPYDRHISPAENKVTIIGAIGEGFHNYHHTFPWDYATSELGR-DYNLTTCFIDVCAKIGWAYDRKTVSPNMIRQRKERTGD-----------------------------
>UPI0018A1636D	404	0.529	3.779E-122	0	349	356	0	345	353
MPPNSNDTSTGVLFESD----VDVGLTKDLPKLRTTDGSKLELVWLNIVLFVILHASSVYGVWLLFTEATWTTvLLFAPAV-VMTILGVSGGAHRLWAHRTFKANTPLKLIFLFLNTLAFQDAVYYWARDHRVHHKYTETDADPYNSQRGWFFAHIGWLCCRKHPEVVEKGKQIDLSDLEADPLVMFQKKYYLWLMPVICFVLPTALPMYLWGESLNTSWHVMALLRWCVSLNLIWMVNSSAHMFGMKPYDKNICPVDQGFLISFHVGEGYHNYHHVFPWDYKSAELGPCSQDATTKFIDFFAYLGWAYDLKSVSLDMVRQRALRTGDGSHPVWGWGDKDQKSEDIGDTTI------
>B3NCQ1	404	0.537	3.779E-122	0	343	356	0	341	354
MPSN-SEDITGVLYETD-VQTVGGGLSRDLGRLKATDGTKMELVWLNIVLFVILHISSLYGLWLLFTASTWTTFLLFIPAVAVTTLGISAGAHRLWAHRTFKANTPLKLILLFLNTFAFQDAVYYWARDHRVHHKYTETDADPYNSNRGWFFAHMGWLCCRKHPAVVEKGKQIDLSDLEADPLVMFQKKYYLLLMPVICFFLPTVVPMFLWGESFNVSWHVMALLRWCISLHFVWLVNSSAHMHGMRPYDKNICPVNLSFLIFFRFGEGYHNYHHVFPWDYKSAELGKYSQDVTTKFIEFMAYLGWAYDLKSVSLDLVKQRAQRTGDGSHPVWGWGDKDQLKED------------
>UPI000E6D5B4A	404	0.484	3.779E-122	0	341	356	0	344	363
MPpqetPQVDPVPSGVLFETD-TQTADLGLDKDVSVLKKATPRKHQLVWGNIIWFLYLHIASLYGIYLVFTSAKWQTNVFAFLVHLMCAIGIGAGSHRLWTHRSYKARTPLRTLLMIWQTMGFQDCIFEWARDHRTHHKYADTDADPHNAERGLFFSHMGWLCCKKSPEVIEGGKRIDLRDLYNDPVVMFQRKHYMKMMPILCFVIPTVIPVYFWNETWLNAFMIPTILRYTIGINVVWSINSFAHTFGYRPYDKSLNPRDN-IATWMICVEGFHNYHHTFPWDYRATEYPLWNmLTPTIVFIDMMAKIGQAYDLKSVTPDIIKQRAQRTGDGTHYLWGWDDPEFTE--------------
>UPI001CB6AE03	404	0.530	3.779E-122	12	353	356	29	363	366
------------LAEtDDFLAVDENYR-SSK------VEYVPRIAWPDLMALLFVHVGCIYGLYLIFTEAKLLTTVWAFVITYTSGFGITAGAHRLWSHRAYKAKWPLRLLLIFLFTITGQKHVYAWALDHRVHHKYSETDADPHNAKRGFFFAHVGWLFTTPHPDVVSKRKMVDMSDLEADPIVMWQKRFYVPLFALLTIGLPVAVPCYFWSESLWTSFWVNFNFRFCITLNIAFFVNSVAHMWGQRPYDKYISPVENVAVSIAALGEGWHNFHHVFPWDYKTGELGNYTFNLTTGFIDAFASIGWAYDRKYVSPAMVRRRANRSGDGSH-VWGYGDADIPSEDLLELKRMDKK--
>UPI001EEBCB99	404	0.551	3.779E-122	14	349	356	38	376	387
--------------ESALGKIDTIGRLAVSEAGKqPPVV----IVWRNVLVFIYLHLAALYGLYLCFTDVTWATLVWSYALFIFGGFGITGGAHRLWAHRCYKAKWPLRVIAAVGQTIALQNDIYVWSRDHRVHHKFSETDADPHNARRGFFFAHVGWLLCRKHPEVMRRGKTVDVSDLLQDPIVVYQRKFYIPLVIIFCFAMPTLVPWYFWGESLRTSFFVASILRYVITLNATWLVNSAAHIWGTHPYDKGINPSENRFVAFITSGEGWHNYHHVFPWDYKASELGNYGTNTTRAIIDFCAWLGLAYDLKSVPEKVVYNRVRRTGDGSHPFAlqdnqFRVDDDMHQiEEEQFTEI------
>A0A194PN07	404	0.501	3.779E-122	0	341	356	59	399	418
MPPNVDPIPSGVVFETD-TQTADLGLDKDVSLLKKATPKKHEYVWFNIFWFLFLHISSVYGLYLAFTSAKWQTNVFAFAIHQMCAIGIGAGSHRLWTHRCFKAKTPLRTVLMIWQTMGFQDSIFEWARDHRTHHKYADTDGDPHNAERGLFFSHMGWLCCKKSPEVIEGGKRIDLSDLYEDPVVMFQKKHYLKMMPILCFVLPTVLPVYLWGETWINAFFIPTILRYTFGINVVWSVNSFAHKFGYRPYDKSLNPRENIAVWMFCV-EGFHNYHHTFPWDYRASEHPL--INmltPTIVFIEAMAKIGQAYDLKAVSPEIIKQRTLRTGDGTHQLWGWDDPEFTE--------------
>UPI001F4F9E02	404	0.595	5.175E-122	30	343	356	28	341	354
------------------------------PDSKTFVPYQPRIRWLDLIVQLFLHTGFLYGFWLTLTSAKLATTIWALVVVVTSGVGITAGAHRLWSHRAYKAKWPLRLLLVFLFTIAGQRHVYQWALDHRVHHKFSETDADPHDARRGFLFSHVGWLVLTPHPAVTENRAKVDMSDLEADPIVMWQKRLYVPLFALLVVVFPVWVPWYFWDETLWRSFFVLFNFRFVLTLNIAFLINSVAHMWGNRPYDKHISPVENAVVSVAALGEGWHNYHHVFPWDYKAAELGASPLNPTTAFIDFFARLGWAYDLKTVAPDMVRRRVERSGDGSHALWGWGDRDLPADE------------
>T1JXU0	403	0.609	7.086E-122	0	329	356	0	318	330
MAPRI---PEGTNNE-------RIESIEPELKDKNTVEYKVQIVWRNVVLFIALHIAALYGLKLIFTAAAWQTTFFAFLLYICGGLGITAGAHRLWSHRSYKAKWPLRVILSIFNSLAFQNHIYEWSRDHRVHHTYSETDADPHNATRGFFFAHMGWLLCRKHPEVIRKGANIDCSDILADPIVRFQKKNYLKLVFIFCFLLPTIIPRIFWGESLWNAYFICAAFRYCFLLHVTWLINSAAHLWGQHPYDKHINPAENLSVCLTAIGEGFHNYHHTFPYDYSASELGT-RYNLTTVFIDAMASIGWAYDRKRVSPSVLKQRIERTGDGSH--------------------------
>UPI000767077A	403	0.535	7.086E-122	14	355	356	6	338	339
--------------EDFLTVD------ESYRGSKT--EYVPGIRWPDLIAQVFIHAGCVYGFYLMFAEAKLFTSLWAFVTIYTSAFGITAGAHRLWSHRSYKAKWPLRLLLVFLFTISGQRHVYAWALDHRVHHKYSETDADPHNAKRGFFFAHVGWLFTTPHPDVVLKRQAVDMSDLEADPIVMWQKRLYIPLFALLTIGLPVFVPCYFWSESLWISFWVNFNFRFCVTLNIAFFVNSVAHMWGQKPYDKYISPVENVAVSIAALGEGWHNYHHVFPWDYKTGELGNYTYNVTTGFIDAFACIGWAYDRKYVSPTMVQRRANRTGDGSH-VWGYGDTDIPTEDLQELNQMDQKNK
>G8FQ77	403	0.529	7.086E-122	0	350	356	0	339	343
MPPNTKEKE---MNE--------LAGISGRNEELAPQAAPRkfEIVYRNIVTFSFMHVAGLYGLYLCFTSAKWQTIVLAFVLYTFAEIGVTAGAHRLWAHKTYKAKTPLQIILMVLNSIAFQNSAIDWVRDHRLHHKYSDTDADPHNATRGFFYSHVGWLLVGKHPEVIKRGKAMEMSDIYSNPVLWFQKKYAVPFIGIICFGLPTLVPMYFWGETLNNAWH-ITMLRYIANLNVTFLVNSAAHMFGNKPYNKNILPAQNISVSILTFGEGFHNYHHVYPWDYRTAELGNNMLNMTTLFIDFFAWIGWAYDLKTVSSAAIESKAKRTGDGT-NLWGWGDKDMLREDQKAAEIL-----
>UPI0018C356EB	403	0.518	7.086E-122	4	352	356	8	355	361
----ANSSVTGVLFESD-ADTADGALSADISQLKKAEKREFKLVWRNIILLSLVHLVGLYGVYLFFFHAKWPTRLFTIILYWMGTVAATAGAHRLWSHRSYKAKWPLRALLVFFNLTTFHFSCFHWARDHRVHHKYADTDDDPHNSSRGFFFAHVGWLLIEKPSNVVAKGKSLDLSDLYADRILMFEHKYYFKLVTLLGFVLPTIIPMYMWNESFINTFCVAVVLRLAIVLNAQWSINSVAHMFGTRPYDKNINPTQTVGVSIVCLGEGWHNYHHAFPWDYRAAEWGGSSLNLAAAFIEFFAKIGWAYDLKTVSPEMIERRVKRTGDGTHAIWGWGDKDLSRESKQNAIVLNK---
>A0A1L8D6B0	403	0.500	7.086E-122	0	341	356	0	340	362
MPPQVDPTISGVLFETDTqTEDLGLDQDVSKLKKAGPKQY--EYIWGNIAWFLFLHVGSLYGIYLGLTSAKWQTNVFAFLVHLMCAIGIGAGSHRLWTHRSFKAKTPLRVLLMIWQTMGFQDSIFEWARDHRTHHKYADTDADPHNAERGLFFSHMGWLCCKKNPEVIEGGKRLDLKDLYEDPVVMFQRKHYMKMMPLLCFVLPTVLPVYCWGESWTNAFFIPTILRYTIGINVVWSVNSFAHHFGYRPYDKSLNPRENIGVWMICV-EGFHNFHHTFPWDYRATELPFYNmLTPTIGFIELMAKIGQAYDLKAVTPDIVKRRSQRTGDGTHHLWGWDDPEFTE--------------
>UPI001F0E9B18	403	0.555	7.086E-122	0	342	356	0	346	363
MPPFIKTNVNDVLDSDIP---DLEPSVELKGDLndllqaqKNQKPYKIQIVWRNVIIMGLLHVAAIYGATLCFGTAKWQTVVAAILLYVYTGLGITAGAHRLWSHRSYKAKFPLRLFLALAQTMAVQNHIYEWSRDHRVHHKYSETDADPHNAKRGFFFAHVGWLLCRKHPEVINKGKTISYDDLLRDPIVVFQRRYYIPLILICCFILPTLLPTLLWGETLWNAYFICAILRYVWTLNMTWLVNSAAHFWGRHPYDKNIHPAENYLTVYGAIGEGFHNYHHTFPWDYSTSELGW-RFNLTTMFINAMAAIGQAYDLKQVSPEMIIKRKLRTGDiDTHGNYGLYNPPMMKE-------------
>UPI001C9A913B	403	0.535	7.086E-122	12	353	356	29	363	692
------------LSETDDFLTADQSYYSSK------ATYVSRIRWPDLIAQIFIHAGSVYGFYLIFTEAQLLTALWAFATIYISAFGITAGAHRLWSHRAYKAKWPLRVLLIFLFTISGQRHVYAWALDHRVHHKYSETDADPHNAKRGFFFAHVGWLFTTPHPDVVLKRKAVDMSDLEADPIVMWQKRYYIPLFICLTIALPVGVPWYFWSESIWTSFWVNFNFRFCVTLNMAFFVNSIAHMWGQRPYDKYISPVENLAVSIVALGEGWHNFHHVFPWDYKTGELGNYTFNLTTGFIDAFACIGWAYDRKYVSPTMVRRRANRSGDGTH-VWGYGDTDIPTEDLQELKLMDRK--
>A0A0A9X674	403	0.665	9.703E-122	0	316	356	0	313	321
MAPNVTSAP---------VTDLPPSKIDENIKTEQPVrpgnqdSYEWQLVWRNILLFIYLHMAALYGAWLMVTSASWATVAWAILMYQCSALGITAGAHRLWAHRSYKARLPLRILLAFFNLISFQNDIMEWARDHRVHHKYSETDADPHNATRGFFFSHVGWLLCRKHPLIKEKGKGIDMSDLEKDTVVAFQKKYYLTLMPLACFVFPTVVPMYFWGESFVNAWFVATMFRYAFTLNMTWLVNSAAHMWGQKPYDASINPAENLMVALGAAGEGWHNYHHVFPWDYKAAELGNYRANPTTMFIDFMSKIGWAYDLKTVPKEV---------------------------------------
>UPI001E2734F6	403	0.473	9.703E-122	0	355	356	0	354	358
MPPNVDPTPSGVLFETDTQTEDlgLEKDVSVLKKAKP---RKYEYVYFNIFWFIFLHTGSLYGIYLALTQAKWQTLVFAFAVHLMCAIGIGAGAHRLWTHRSYKARTPLRTVLMLWQTMGFQDDIFEWARDHRTHHKYADTDADPHNAERGLFYSHMGWLCCKKLPEVVEGGHRLELTDLYADPVVMFQRKHYLKLMPLLCFVLPTVIPVYFWNETWTSAFFIPTILRYTCGLNIVWSVNSFAHTFGYRPYDKSLNPRENIGVWMICV-EGFHNYHHTFPWDYRASEHPFFNmLTPTIVFIDIMAKIGQAYDLKTVSPEIIKQRAQRTGDGTHKLWGWDDPEFTEKLKSRYSVIHNEEK
>A0A0L7RGW3	403	0.501	9.703E-122	0	353	356	0	363	366
MCPdNERVPPT-VypeLEEENTENETKNDRLAETEDFlAADESYRssmaeyvPRIAWPDLLAQIFIHAGWLYGLYLILTQAKLLTALWVFVTIYTSGFGITAGVHRLWSHRAYKAKWPLRLVLMFLFTITGQKDVYTWALDHRVHHKYSETDADPHNVKRGFFFAHVGWLFITPHPDVIAKRKAVDMSDLEADPIVMWQKRLFIPLFALLTIGLPVAVPCYFWSESLWISFWVNFNFRFCITLNIAFFVNSVAHMWGQRPYDKYISPVENVAVSIAALGEGWHNFHHVFPWDYKTGELGNYSYNLTTAFIDAFAYLGWAYDRKYVSSEMVRRRANRSGDGSH-IWGYGDKDIPIEDLKELKLMDKK--
>A0A0M3QXP7	403	0.475	9.703E-122	0	351	356	52	458	467
MAPNIIGS-TFILAETSIADannnkmpatataappVKATPPAPAKTAPKPvavaaeatktkatLEPFKTEIVWHNILLFIILHSSALYGLYLIFAENAYLEIIPVYATTFLGGLGITAGVHRLWSHKAYKAKLPLRIFLMLCQSLAFQNSIWEWTRDHRVHHKFTDTHADPHNSRRGFFFAHMGWLLCKKHPDVRSKGKQIDMTDIEQDPVVMFQKKYFFVVMPICCFVLPMMFPYFLMGTSLRVCFFTCSMLRYALSLHGTWLVNSAAHFYGMKPYDVHISSVNTKLISTIAFGEGWHNYHHVFPWDYKAAELGDYKHNWTTAFIDLMAKIGQAYDLKSVSQEMVYKRVRRTGDGSHiaslldannnnseptselvmhldhekeeNVWGWDDKDITEEDRKLATIVN----
>A0A6P4IVF7	402	0.555	1.329E-121	9	343	356	8	337	354
---------TGVLFEAD-----AEALDQDVSQKKYTDGRKLQLVWRNIVLFALVHLFSLYGVWLLFTEATWTTFLAFPVSVAFSIVGISGGAHRLYAHRTFKAKVPLQLILLFLDTFAFQDAVYYWARDHRVHHKYTETDADPYNSERGWFFSHIGWLCVRKHPDVVAKGKEIDLSDLKQDRLVMFQKKYFLVLMPLICFVMPTVLPMYCWGESLKVSWHVLALLRWCLNLNIIWLVNSSAHMFGMRPYDKKISPTDERFLMFLRMGEGYHNYHHVFPWDYKSAELGPYSRDFTTRFINFFAWLGWAYDLKSVSPDMVRRRVLRTGDGSHPVWGWGDKDLQKED------------
>UPI00103F6D82	402	0.472	1.329E-121	0	355	356	0	355	359
MPPQVDPVVSGVLFETD-TQTPDLGLDKDVSVLKKAAPKKYEYVWGNIAWFLFLHITSLYGLYLVFTSAKWQTNVFAFAVHLMCAIGIGAGSHRLWTHRCFKARTPLRILLMIWQTMGFQDCIFEWARDHRTHHKYADTDADPHNAERGLFFSHMGWLCCKKSPEVIEGGKRIDVSDLYADPVVMFQKKHYMKMMPILCFVLPTIIPVYFWGETWLNSFCVPTILRYTCGINVVWSINSFAHTFGYRPYDKSLNPRDNIGTWMICV-EGFHNYHHTFPWDYRATEYPLYNmLTPTIVFIDLMAKIGQAYDLKSVSPDIIKQRAHRTGDGTHYLWGWDDPEFTEKLKSQyGQVTNPEDK
>A0A482W2S5	402	0.514	1.329E-121	29	353	356	24	366	369
-----------------------------KDESSKP-QYKWELIWRNIILYIIMHLTALYGLILVFVSAKVLTTVWTWFMLVVGLQGITSGVHRLWTHRSYKAKLPLRILLCIFQTIALQNHIYDWVTDHRVHHKYVDTDADPHNSKRGFFFCHMGWLFVKKHKDVIEKTKTIDLRDIEADPVVMFQKKYYhLVLAPLIGFLFPAWVPWYFWNENFVTSFFVATMFRYALTTNCTFLVNSVAHMYGTRPYDKNIRPTDNVPVTVITGGEGWHNYHHTFPWDYKTGELGNYTTNTSTALIDFMAKIGWAYDLKTVSEDMIMKRVNRTGDGTRKfdnhqvvddhdhhhegdnLWGWGDEDMKDEDLSYVKITHRK--
>A0A7R8UQ33	402	0.549	1.329E-121	33	352	356	59	404	407
---------------------------------KKSNEYKVQIVWRNVTAFIILHLAAFYSIYLIVSRFIILEYILGHLMGIFAGFGVTAGAHRLWAHKSYKAKLPLRIILMIFQTMAFQNCIHEWVRDHRAHHKFCDTDADPHNSRRGFFFSHMGWLMCKKHPDVKAKGQTIDMSDIEADPVVMFQKDYYMFLMPVFCFFLPALVPYYLFDRPYWHAFFISSVLRYVISLHFTWLVNSAAHIWGMKPFDKFITPTENKMVAILANGEGWHNYHHVFPWDYKAAELGSYMYNFSTAMIDFFALFGWAYDLKTVSRDMIQKRVARTGDGTHQefnakrdkdlvmelnvkhnhedlenlVWGWDDKDMPNEDKVDACILKK---
>A0A7R9IL66	402	0.489	1.329E-121	0	354	356	56	428	473
MAPDVTSCHGDNLMmngsmsqRGETQDKSLLDPINNNHSPKsapsacavSPEpqfpEWKPEIIWLNTISITLLHLAAVYAVLTAAFQVLLPTYVWGFFLGGVGGFGVTAGVHRLWTHRAYKAKTPLRVILAICFSVAGQNTIFDWVRDHRVHHKFSETNADPHNSNRGFFFAHVGWLMTRKHPEVIRRGQQLDMSDVINDPVVAFHHKYFTSLKLLFCFFLPIMIPPFLWGESWYNSIMAIGVVRYVLSLNFTWLVNSAAHLWGYKPYDKRINPAENRMVALVAMGEGWHNYHHVFPWDYKAAELGDYSLNVTTFFLDLFAKIGWAYDLKCPSQELVRRVIERNGDGSHPEWGCHPKEVPEEE-DQLMVVKNPS-
>A0A6J1WF32	402	0.559	1.819E-121	27	355	356	15	339	340
---------------------------QSNLKDLEPREYK--IVYHNLLTFGYWHLAGIYGLYLCFTSAKWATIILSIFTYMAAEIGVTAGAHRLWAHKTYKAKLPLQIFLMVLNSIAFQNTALHWARDHRLHHKYTDTDIDPHNAKRGFFYSHVGWLLVKKLPKVKDYGRQIDMIDLNNNPVLRFQKKYAIPFIGLVCFIIPTLIPMYFWGESLNNAWHLCM-LRYISNLNATFLVNSAAHMWGYKPYDKGILSTQNLPVSLATFGEGFHNYHHVFPWDYRASELGNNKLNLTTKFIDFFAWIGWAYDLKTVPKDMIMRRAKRTGDGT-NLWGWEDNDISEEDKNTTIILYEKKK
>A0A8J2W011	402	0.483	1.819E-121	0	341	356	0	340	357
MPPQADPTPSGVLFETD-TQTPDLGLDKDVSILKKARPRKYEYVWFNIMWFLFLHIASAYGIYLVFTSAKWQTNVFAFLVHLCCAIGIGAGSHRLWTHRSFKAKTPLRILLMIWQTMGFQDCIFEWARDHRTHHKYADTDADPHNAERGLFYSHMGWLCVKKSPEVLEGGRRIELKDLYDDPVVMFQKRHYLKMMPILCFVFPTIIPVYFWNETWLNAFLIPTILRYTCGINIVWSVNSFAHVFGYRPYDKSLNPRENIAVWMFCV-EGFHNYHHTFPWDYRATEHPILNmLTPTIMFIDLMAKLGQAYDLKTVTPEIIKQRAQRTGDGTHHLWGWDDPEFTE--------------
>UPI0012D42274	402	0.539	1.819E-121	0	351	356	0	375	378
MAPSIDSSILlaGAVVEEKRSDDFSGTSLPKKiRNRKPYFQFKsDDIVWRNVVIMSSLHLFAIYGAYLLITrQASIFTFILSYAYGTIGGMGITCGAHRLWAHRAYQANYKLRLLLCIANLIAFQNSIYEWVRDHRVHHKFTDTDADPHNARRGLFFSHVGWLLCKKHPDVKRKGATIDMSDLERDPIVMFQKKYYVYLMPIFCFIIPTLLPMFILNETCWNSWFVAASLRYVLTLNATWLVNSVAHKWGTKPIDRTIPPTNNTFVAVAAFGEGFHNYHHVFPWDYKAAELGNYSMNFSTAFIDFFAKIGWAYDLKTASKENIEKRSARTGDGSRlrqilwPniqntdtkvdsnlIWGWDDADMDEEEKKCVTIIN----
>A0A6P4HYK5	402	0.481	1.819E-121	0	354	356	0	399	405
MTPNIIGS-TFILAETAIadgnnNKMAATPAATANTVAAPaPKvskkleksaekPYEMEIVWRNVGLFVVLHSMALYGLYLIFAESAYLELLPVYFSMFIGGLGITAGVHRLWSHKAYKAKLPLRIFLMLCQSLAFQNSIWEWTRDHRVHHKFTDTHADPHNSRRGFFFAHMGWLMCKKHPDVTSKGKQISMEDIEQDPVVMFQKKMYFVVMPICCFVLPMIFPYYVMGSSLRVCFFTCSMLRFCLSLHFTWLVNSAAHFYGMKPYDVNVSAMNNKLVSTLTIGEGWHNYHHVFPWDYKAAELGTYSFNWTTAFIDVMAKIGQAYDLKSVSQEMVYKRVLRTGDGSHiaalldannnnaiptselvahldheleehAIWGWDDKDISEEDRKGANVVNKES-
>UPI00148C8DB6	402	0.479	1.819E-121	0	351	356	0	407	416
MAPNIIGS-TFILAEtaiSDANNNKMAPTaapVPVKQAPAPPAKkmtpvaaaapsmetkkfsgstpYKADIVWHNVVLFIILHSMAFYGLWLIFAESAYLELITAYFFSVLGGLGITAGVHRLWSHKAYKAKLPLRIFLMLCQSLAFQNSIWEWTRDHRVHHKFTDTHADPHNSRRGFFFAHMGWLMCKKHPDVGIKGKQIDMTDIEQDPVVMFQKKYYFVVMPICCFVVPMMIPYYFMGTSLKVCFFTCSMLRYALSLHGTWLVNSAAHFYGMKPYDTSISSVNSKVVASITFGEGWHNYHHVFPWDYKAAELGTYSHNWTTGFIDMMAKIGQAYDLKSVSQEMVYKRVLRTGDGSHiaakldannnnsaPtnelvmhldhekeenvVWGWDDKDISEEDRKFATIVN----
>A0A1A9Y8Z7	402	0.456	1.819E-121	0	353	356	4	415	418
MAPNVVGS-TFILAETALTDTNNNNKVTSspptpPNDLLPPTvnskrfdlssdevstrekehlkkPYKVEIVWRNVIAFIILHTGAFYGLYLVFAELAILEFLFGYFLTFLGGIGITGGAHRLWAHRSYKAKLPLRIILMVFDTLAFQDSIYVWARDHRVHHKFTDTNADPYSSRRGFFFSHMGWLMCRKHPDVVEKGKLIDLSDLEADPVIRFQRKYFVMLMPLFCFVLPAIIPYLAWGAPLMRSFFICSVLRYTISLHGTWTVNSIAHIYGTKPYDKNISPVESKLVSIVALGEGWHNYHHIFPWDYKAAELGRY-PNVTVTILNLLAKIGQAYDMKTVSREMILRRTKRTGDGSYPfvlkdlnnnepettnvpadmlsqldhekekvfIWGWDDKDISEDDRNLVHILDKK--
>A0A8J6HVP8	402	0.491	1.819E-121	0	349	356	350	691	701
MAPNST------------TFDSVSPTVPSPETKRS----KIEIVWKKVIFFAYLHIGAIYGLYLLVTEAKWATWLWWYVIMLVSTQGTGAGVHRLWCHRTYKAKLPLRILLAFYQTITFQKDIYDWCRDHRVHHKYSDTDSDPHNASRGFFYSHMGWLMCKKQEEVTSKGKKLDLSDLEADPVVMFQRKYYWYLAPVIAFLMPATVPWYFWNERFEVSWYVCNMLRYFLTLHGTCLVNSAAHIFGTRPYDKNILPTQNLWVSYITNGEGFHNYHHAFPWDYKAAELGSYYGNWSTAFIDLMAKIGWAYDLKSVSAKMVAKRALRTGDGSWKfdtandkaVWGWDDKNMDENDIKMAEV------
>A0A6L5D8K2	402	0.719	2.491E-121	76	353	356	8	285	288
----------------------------------------------------------------------------AFVLYQIGGLGITAGAHRLWAHRTYKAKWPLRLLLAFFNLVSFQNHIYEWARDHRVHHKYSETDADPHNARRGFFFAHCGWLVVRKHPQVFEKGSQISLQDLHEDKIVMWQKKYYLILMPIMCFILPTMAPPMLWGETWSNSFIVATLLRYAVTLNVTWLVNSAAHMWGNKPYDKTINPAENTPVALMALGEGWHNYHHVFPWDYKTAELGNYRYNLTTAFIDFFKWVGWAYDLKTVPPSVIEKRVKRTGDGSHELWGWGDKDMSTTEREEALHLGKK--
>D2A4K2	402	0.559	2.491E-121	39	349	356	1	311	321
---------------------------------------EREIAWKKVFFFVYLHLGALYGLYLILTEASWLTCFWFYFLVQISTQGTGAGVHRLWAHRAYKATVPLRLLLTFYQTLTFQKDIYDWVRDHRVHHKYSDTEPDPHNASNGFFYSHMGWLMLKKTQCTIDKGKKLDLSDLEADPIVMFQRKYYWYLAPVIALGMPAFVPWYFWGERFVVSWYVCSMFRYCLTLHGTCLVNSAAHIYGNRPYDKNILPTQNLLVSYITNGEGFHNYHHAFPWDYKAAELGSYYGNWSTAFIDFMARIGWAYDLKSVPLAMVEKRVKRTGDGTHNVWGWGDKDLHPDDAKMVEI------
>A0A7R8X3H6	402	0.572	2.491E-121	0	333	356	0	331	343
MAPNTKDtdiLPTGRLYEFEP-----LPQESSVGAPLTDKIYDKDIVWRNVILFIILHSMAPLGIYYIFARTMAATNLFFVALVLCSGFGITAGAHRLWAHRSYKAKWPLRLLLGFFNTIAFQNDIHEWSRDHRVHHKFSETDADPHNARRGFFFSHVGWLCVKKHQEVIARGKSVDCNDLLADPIVYYQRMFYLPLVLLCCFVFPTVTPVYFWGEDAWVAFCTCALARYCLVLNGTWLVNSAAHIWGPHPYDKNISAVENLSVATLAFGEGWHNYHHTFPWDYKTSELGAYHVNFTALFIDFMAFLGLAYDLKSVPDEVVKQRVLRTGDGSHYRWG----------------------
>UPI00083FF050	402	0.557	2.491E-121	37	355	356	49	366	367
-------------------------------------EYVPRIAWPDLMAQVFLHVGFIYGFYLIFTEAKLFTTLWAFFIVYTSGFGITAGAHRLWSHRAYKAKWPLRLFLIFLFTITGQKHVYAWALDHRVHHKYSETDADPHNVKRGFFFAHVGWLLVTPHPEVVKKRKAVDMSDLEADSIVMWQKRLYIPLFALLAIGFPVAVPCYFWSESVWTSFWVNFNFRFCVTLNIAFFVNSAAHMWGQRPYDKYISSVENLAVSIAALGEGWHNFHHVFPWDYKTGELGNYKLNPTTGLIDAFARIGWAYDRKFVSPTMVKRRADRTGDGSH-VWGYGDADIPTEDLQELELMDKKGR
>UPI001D092EC8	402	0.515	2.491E-121	0	352	356	0	353	389
MPPNIttetcTPKPSDnVLNSEDIVVDKSSDKI--KDDFPTP--WNRRFLWRNIAVFGPLHVLSFYGLYLVFTSARIYTTIFALVLHQLGIFSVTAGAHRLWSHRAYKAKWPLRCLLIFIHWCTFQDAVYIWAYHHRIHHKFSDTDADPHNAKRGFFFSHMGWLFCEGHPDFETKKKVIDLTDLHQDKILMFQYRHYLKVMPFLSFILPTLLPMVLWDETLWNSFFV-NIWRYAITFHVTVCINSFAHTYGSRPYDKEIMPTESYSLAWVTLGEGWHNYHHVFPWDYKAAEFGGSRVNPTTVLLNFFAKIGWAYDLKTVTDEGIKKRVMRTGDGTHPVWGWGDPEQTKENANAATILHK---
>A0A1L8D6M1	401	0.623	3.411E-121	35	345	356	31	337	340
-----------------------------------PRKF--NIVYFNLLTFGYWHLAGAYGLYLCFTSAKFATVLFAILTYTAAEIGITAGAHRLWSHKAYKAKLPLQIILMTFNTLAFQNSAIEWVRDHRLHHKYSDTDADPHNATRGFFYSHVGWLLVRKHSEVKKRGKTIDMSDMYSNPVLAFQKRYIVPWVILVTFLLPTIIPVYLWNESLWTSWHV-TMLRYVANLNATFLVNSAAHLWGYKPYDKNIMPAQNISVSLATFGEGFHNYHHVFPWDYKAAELGNNRYNLTTKFIDFFAWIGWAYDLKSVSEELVVNRMRRTGDGS-NLWGWGDKDMTEEDRN----------
>UPI0004CD874F	401	0.568	3.411E-121	36	346	356	48	362	372
------------------------------------EIYIPKIKWLDLSVQIFIHAGCLYGIYLIFTQAKLLTSLWAFMTIYMSGFGITAGAHRLWSHRAYKAKWPLRLLLVFLFTIAGQRHVYAWALDHRVHHKYSETDADPHNAKRGFFFAHVGWLFTSPHPDVVAKRQAVDMSDLIADPIVMWQKKLYIPLFALLTIGLPVCVPWYFWNESLWTSFWVNFNFRFCVTLNIAFFVNSVAHIWGQRPYDKDISPAENLLVSIAALGEGWHNYHHVFPWDYKTGELGSYSYNITTGFIDAFARIGWAYDCKYVSPEMIRRRADRTGDGTHThdknVWGYGDKDIPYDDLKE---------
>A0A6J1PNT9	401	0.539	3.411E-121	28	352	356	44	368	372
----------------------------QKNDESSIEsEYVPRIKWLDLIAQIFIHGGCLYGLYLVFTQAKLLTPLWAFATIYTSGFGITAGVHRLWSHKAYKAKWPLRLLLVLLFTITGQKDAYTWALDHRVHHKYSETDADPHDVRRGFFFAHVGWLFTTPHPDVVAKRKAVDVSDLEADSIVMWQKRYYIPLFALLTIALPVAIPCYLWSESLWVSFWVNFNLRFCINLNIAFSVNSVAHMWGQKPYDKYISPVENIAVSIASLGEGYHNYHHVFPWDYKTGELGDYPFNLTTGFIDLFARIGWAYDLKYVSPNMIRRRARRCGDGSH-VWGYGDVDISKEDLTELDMMGN---
>A0A067QVK1	401	0.580	3.411E-121	42	355	356	62	374	377
------------------------------------------WRWPDLAVQLFIHVGCLYGFYLILTSVRLLTTIWAFVVVYASGIGITAGAHRLWSHRAYKAKWPLRLLLVTLFTVSGQRHVYQWALDHRVHHKYSETDADPHDARRGFLFSHVGWLVLTPHPEVEEKRKFVDMSDLEADPIVMWQKRLYVPLFAIFVIAIPVLVPWYFWDEGLWQSFWVLFNCRFCVTLNIAFFVNSIAHMWGNRPYDKNISPVENFAVSMAALGEGWHNYHHVFPYDYKTAELGHYSLNLTTAFIDFFAWLGWAYDCKTVSEEMIRRRVHRSGDGSHRLWGWGDKDIPEEDLrDLESVI--PSK
>A0A6J1M606	401	0.473	3.411E-121	0	351	356	0	412	421
MAPNIIGS-TFILAETAIAdannnkmsTTTATTAAPAAPAAAPvkaapmpaakpaapqtdaqkaaaaAKPFKAQIVWHNIVLFIILHSTALYGLYLIPAESAYLEILPIYLFSFLGGLGITAGVHRLWSHKAYKAKLPLRIFLMLCQSLAFQNSIWEWTRDHRVHHKFTDTHADPHNSRRGFFFAHMGWLLCKKHPDVRGKGKQIDMSDIEADPVVMFQKKYYFVVMPICCFVVPMLLPYYLMGTSLKVCFFSCSMLRYCLSLHGTWLVNSAAHFYGMKPYDVNISSVNSKLVSNITFGEGWHNYHHVFPWDYKAAELGTYNGNWTTAFIDLMAKIGQAYDLKYVSKEMVYKRVLRTGDGSHiaalldannnnsaaptnelvmhldheqeenAVWGWDDKDISEEDRKSATIAN----
>UPI001F13F5F2	401	0.486	4.671E-121	0	341	356	0	340	358
MPPHVDPTPSGVVFETD-TQTSDLGLDKDVSVLKKATPRKYEYVWFNIFWFLFLHIGSVYGIYLGLTSAKWQTNVFAFAVHLMCATGIGAGSHRLWTHRSFKARTPLRILLMIWQTMGFQDSIFEWARDHRTHHKYADTDADPHNAERGLFYSHMGWLCVKKLPEVVEGGRRLDLSDLYADPVVMFQRKHYLKMMPILCFVLPTVIPVYFWNETWLNAFFIPTILRYTCGINVVWSVNSFAHKFGYRPYDKSLNPRENLAVWMICV-EGFHNYHHTFPWDYRATEHPILNmLTPTIMFIEFMAKIGQAYDLKAVTPEIIKQRAQRTGDGTHHLWGWDDPEFTE--------------
>UPI001954679D	401	0.534	4.671E-121	0	349	356	0	347	363
MPPNGKDT-TGVLYESD-VETLDGGLSSDLNTLKTTDGRKLELVWFNIVLFVILHISSLYGVWLLLTAATWTTCLLFVPIVVVTILGISGGAHRLWAHRTFKANTRLKLIFLFLNTFAFQDAVYYWARDHRVHHKYTETDADPYNSQRGWFFAHMGWLCCRKHPEVVAKGKLIDLSDLEADPLIMFQKKYYLLLMPIIAFLLPTVVPMYLWGESLNVSWHVMALLRWCVSLNFIWAVNSSAHMHGMRPYDKNICPVDQSFLIFFHVGEGYHNYHHVFPWDYKSAELGKYSQDVTTKLIDFMAYLGWAYDLKSVSLDLVKQRAQRTGDGSHPVWGWGDKDQREGDVDVTTI------
>A0A0A9WGL8	401	0.515	4.671E-121	13	353	356	28	368	372
-------------FED-------VVKAKQMSTSQP---YKWIPVWRTLLVFAYIHAVFPYGVYLFFTRVKWATHIFVWVSIYIGGLGITAGAHRLWAHKSYRARAPLRIILALFNASAFQRSIYDWVRDHRSHHRFTDTDADPYNSQRGFFFSHMGWLLIKKHPDVQEKGNVIDMSDLESDWVVMLQKKYYGIIMPICMAVLPMAIPVYLWGEDPWNAWIVCCVSRWCYMLHSTWVVNSLAHIYGNKPYDKSITPAQNVYVAIIAFGEGWHNYHHAFPWDYKTSEFSSWELNWTSAFIDFFAKIGWAYNLKTANVEMIKKRVLSTGDGSHTLhqhlhikgnaWGWDDLELTDEDKSMACILFPK--
>B4NKB3	401	0.482	4.671E-121	0	351	356	0	406	415
MTPNLIGS-TFILAETAIadgnNNKMAAPasasgasaavkssTIKSKESsvAKATEakvspavkPYEMEIVWHNVVLFIILHSMALYGGYLIYAESAYLEIVPIYITMFLGGLGITAGVHRLWSHKAYKAKLPLRIFLMLCQSLAFQNSIWEWTRDHRVHHKFVDTHADPHNSRRGFFFAHMGWLMCKKHPDVTSKGKQIDMSDIEQDPVVMFQKKFYFIIMPICCFVLPMLFPYYCMGTSLRVCFFTCSILRYTFSLHGTWLVNSAAHFYGMKPYDVNISSVNTKLVSTITFGEGWHNYHHVFPWDYKAAELGTYGYNWTTAFIDVMAKIGQAYDLKFVSKDMVHKRVLRTGDGSHiaalidannndtapsnelvahldhdleetAVWGWDDKDISEEDRQGASIVN----
>UPI00118380F0	400	0.500	6.396E-121	0	336	356	0	335	358
MPPLVDPIPSGVVFESD-TQTADLGLDKDVSVLKKATPKKHELVWFNIFWFLFLHVSSVYGLYLVFTSAKWQTNVFAFAVHLMCAIGIGAGSHRLWTHRCFKAKTPLRVLLMLWQTMGFQDCIFEWARDHRTHHKYADTDADPHNAERGLFFSHMGWLCCKKSPEVLEGGRRIDLSDLYDDPVVMFQKKHYMKMMPILCFVLPTVIPVYFWNETWLNAFLIPTILRYTCGINVVWSVNSFAHTFGYRPYDKSLNPRENIGVWLICV-EGFHNYHHTFPWDYRATEHPLYNmLTPTIMFIDAMAMIGQAYDLKTVSPEIIKQRTHRTGDGTHHLWGWDD-------------------
>A0A7E5VVD0	400	0.495	8.758E-121	20	350	356	19	348	349
--------------------KAVNGKMEPAADAEASPRPKLILFWPNIVLFVVFHVALVYAIYLAFTKAMWQTNVFAYVLGLLSNVSVTAGVHRLWSHRAYKAKLPLRLFLLFFFTMIYEGSVLHWVRDHRVHHKHCDTDADPHNSRRGFFYAHVGWAMARKNPEVIAKGRTIDVSDILSDPWLRFQHKYYLRLVIVICYVLPTYIP-TLWGEEAWTAFFVAGVLRHVLSTHAIALINSAAHMYGTKPYDKNILPVENKLVSLLATGEGFHNYHHTFPWDYKAAELGGYSLNFATFFIDVMAKLGLAYDLKTVSPELIEKRVKKTGDGSHPVWGWNDKDMPEEDRKSAIIL-----
>UPI001E662991	400	0.489	8.758E-121	0	341	356	0	340	358
MPPQAEPTPSGVVFESD-TQTPDLGLAKDVSVLKKAAPKKYEYVWFNIFWFLFLHIGSAYGIYLGVTSAKWQTNVFAFLVHLMCAIGIGAGSHRLWTHRCYKAKTPLRVLLMIWQTMGFQDCIFEWARDHRTHHKYADTDADPHNAERGLFFSHMGWLCCKKSPEVIEGGRRIDVTDLYEDPVVMFQKKHYMKMMPILCFLLPTIIPVYFWGETWLNAFFIPTILRYTCGINVVWSVNSFSHTFGYRPYDKSLNPRDNIGVWMICV-EGFHNYHHTFPWDYRATELPLYNmLTPTIVFIEAMAKIGQAYDLKSVSPEIVQKRTYRTGDGTHFLWGWDDPEFTE--------------
>UPI000626385F	400	0.521	8.758E-121	12	350	356	17	362	394
------------LDEDSPDDNMNTkcPSTNGQFGASEKEqttdevEYVPAIKWLDLAAQVFIHAGCLYGLYLVLAQAKFLTTLWAFLTIYTSGFGITAGAHRLWSHRAYKAKWPLRLLLVFLFTITGQRHVYAWALDHRVHHKYSETDADPHNAKRGFFFAHVGWLFTTPHPNVVVKRGAVDMSDLEADPIVMWQKRLYIPLFALLAIAFPVVVPWYFWSESLWTSFWVNFNFRFCVTLNIAFFVNSVAHMWGQRPYDKSISPVENVVVSIAALGEGWHNYHHVFPWDYKTGELGDYSFNITTGFIDAFARIGWAYDRKYVSPEMVRRRANRSGDGSH-VWGYGDSDISMEDRRELEMM-----
>A0A6J2T2J5	400	0.473	8.758E-121	0	352	356	0	410	418
MAPNIIGS-TFILAEtaiaDANNNKMAAPPASSvkqsavkkvavaaAPAAKPAEKtdaksaaqaekpYQMEIVWHNVLLFIILHSFALYGLFLIFAESAYMELFVIYFTTFLGGLGITAGVHRLWSHKAYKAKLPLRIFLMLCQSLAFQNCIWEWTRDHRVHHKFTDTHADPHNSRRGFFFAHMGWLMCKKHPDVTSKGKQIDMTDIEQDPVVMFQKKYYFFVMPICCFVLPMLFPYYMMGSSLRVCFFSCSMLRYAISLHGTWLVNSAAHFYGMKPYDVNVSAVNTKVVSTITFGEGWHNYHHVFPWDYKAAELGTYNYNWTTAFIDMMAKIGQAYDLKSVSQEMVYKRVLRTGDGSHiaalldannnttaaptnelvmhldhdkednAIWGWDDKDISEEDRKGANIVNN---
>UPI00061508C7	400	0.625	1.199E-120	0	316	356	29	339	347
MAPNSTSSPTGVLFEGETLEN--TPVV-----VEPDKqKYVRRIVWRNVIIFIYLHLAAVYGLYLVFTSAKFATTLFTLALYVVNAFGITAGAHRLWAHKSYKAKWPLQLFLMINNTMAFQDAAIDWARDHRLHHKYSETNADPHNAKRGFFFAHVGWLLCRKHPDISEKGKGIDLSDLKNNRILAFQKKYYKYLMPLLCFVVPTVIPVVGWNETWSNAYFIPAVLRFVVGWNTAWLVNSAAHLYGFKPYDKYINPAENKGVSIVTLGEGWHNYHHVFPWDYKAAEFGNYRYSPTTAFIDLCAKLGLAYDLKFVPDDV---------------------------------------
>A0A1I8Q1F3	400	0.526	1.199E-120	9	349	356	17	354	356
---------TGALNEED----LEVALAKDILKLKNAKERKVELVWRNIIIISYVTLGSLYGVYLLLTnSVKLKTFVYALLLSYASGFAITVGVHRLWTHRSYKAKWPVKIGLLIFSTIAYQNSVYIWARDHRVHHKYSETDADPHNSMRGFFFSHVGWLLCKKHPEVKAKGKCIDMSDLKSDPLVMFQHRYYFVLMPLLSFVIPTLIPMYLWDETFSNSWHVGALLRWFYSVNWVWCINSVCHLYGNKPYDKRLNPGENNQISWLTFGESYHNYHHVFPWDYKTGELGGSMNNLGALFIETCAKFGLTYDLKSVSRDIIKQRIMRTGDGSHPVWGWGDKDQKLEEIKNAVI------
>A0A8D8TUI4	400	0.580	1.199E-120	23	354	356	24	355	357
-----------------------IPDYEPKERAKEFQ--RHHFVWWMIIMLTYLHTASIYGLYLVFTSsAKLATLIFATVLHLSGAIGVTAGAHRLWSHRCYKANLPLRIALMLCNTIAFQMPIFYWTRDHRLHHKYSETNADPYNSKRGFFFCHIGWLLVQKHPEVIEKGRQLDLSDLLEDPVVTFQKKHYWNVLILIYLVFPTVVPMFLWGESFSNAWHIALVLRYICTVNAAALVNSVAHLWGQRPYDKFIQPSQNLGVAIIALGEGWHNYHHVFPWDYKTSELGTYSTNFTTAFIDFFARIGWAYDCKTVSPAMVATRAQRTGDGSHKdVWGWGDKDMTSEDKKDATVLHEKS-
>UPI00067BDD5B	400	0.481	1.199E-120	0	341	356	0	340	359
MPPQVDPVVSGVLFESD-TQTPDLGLAKDVSVLKNARPRKYEYVWFNILWFLYLHVASLYGVYLALTSAKWQTNVFAFAVHVMCAIGIGAGSHRLWTHRCFKAKTPLRILLMIWQTMGFQDCIFEWARDHRTHHKYADTDADPHNAERGLFYSHMGWLCCKKTPEVIEGGRRIDLTDLYADPVVMFQKKHYMKMMPILCFVVPTIIPVYFWGESWINAFFIPTILRYTIGINVVWSINSFAHTFGYRPYDKSLNPRDNIGTWMICV-EGFHNYHHTFPWDYRATEYPLYNmLTPTIVFIEAMAKIGQAYDLKSVSPEIIRQRSYRTGDGTHHLWGWDDPEFTE--------------
>UPI0005F3A7BC	400	0.518	1.199E-120	0	354	356	0	380	381
MTPNLFGSSTTLVLEATKQDVSQNNSVGEKAlkqklltqttlNSQP--KYEWKIVWRNVISLAYLHIVALYAWYLLLTmQVSPLTFIWYFALGCFSCIGITAGVHRLWCHRSYKAKWPMRVILMVLHTIAFQNHIYEWVRDHRVHHKFTDTDADPHNSKRGFFFSHVGWLLIRKHPDVISKGATIDMSDLEKDPIVVWQRRYYAVLMPLLCFVLPMLVPIYFWNERPIYAW-YGAVCKYVTALNGTWLVNSAAHMWGMKPYDSSISPTDGYsILGIGVFGEMWHNYHHVFPWDYKAAELGYYRRNITCAFIDFFAWLGWAYDLKTVGHDLVKKRAARTGDGSiyertgdHKdelhtqekiIWGWEDADMSLENKLAAEILNKES-
>UPI001E688A6C	399	0.481	1.642E-120	0	353	356	0	352	358
MPPLVDPTPSGVLFESD-TQTADLGLAKDVSVLKNATPRKYEYVWFNIFWFLFLHIASLYGIYLALTSAKWQTNVFAFALHLMCAIGIGAGSHRLWTHRSYKAKTPLRTLLMLWQTMGFQDSIFEWARDHRTHHKYADTDADPHNAERGLFYSHMGWLCVKKLPEVIEGGRRLDLTDLYEDPVVMFQKKHYMKMMPVLCFLLPTVIPVYYWNETWLNAFLIPTILRYTIGINVVWSVNSFAHVFGYRPYDKSLNPRENIAVWMICV-EGFHNYHHTFPWDYRATEHPLLNmLTPTIVFIDAMAKIGQAYDLKMVTPDIIKQRSQRTGDGTHYLWGWDDPEFTEKLKARLSTINHP--
>A0A226EPV1	399	0.497	1.642E-120	0	352	356	0	391	396
MPPNTSspSATTMPSEEptlrrptsnDkkNKAEHEDDPRLHDIHSTYfPPL----EIVWRNVGLFAYLHIAAAAGLYFLLSgQVGWRTLVWTFIWHLFGAFGITAGAHRLWAHKSYKAKAPLRALLAFMQTVSFQNSIHEWARDHRVHHKYSETHADPHNAKRGFFFAHMGWLMARKHVMVKEKGKAIDMSDLEADPIIMFQKKYYTPLVLLISFVIPAVVPWYFWGENFIVSWCFAAQFRYCVNLHSTWLVNSAAHMIGNRPYDVNISPSEVKSVAFFAFGEGWHNYHHTYPFDYKTAEMGNYDLNFTLAFIDFFAWIGWAYDLKTVSHKVIEERIKRTGDGSHPLshghhhhhhnhndgedhhvegsgdgvgpWGWGDKDIPIEDIEVTETLHP---
>A0A6P7FHV3	399	0.545	1.642E-120	27	355	356	535	863	870
---------------------------ETDETEEKEEEFVPQIRWPDTIVQLYLHLGCLYGLYLCIVSAKFYTTLFALLTVYTSGFGITAGAHRLWSHRSYKAKWPLRLLLVLLFTITGQRHVYAWALDHRVHHKYSETDADPHNAKKGFFFAHVGWLVVTPHPKVVEKRNAVDMSDLETDAIVMWQKKYYPPLFLLFNIILPVSIPIYFWNETIWNSFWINFNTRFTLTLNIAFFVNSAAHMWGQKPYDKYISSVENLAVSLAALGEGWHNYHHVFPWDYKTGELGNL-YNPSTNFINFFARLGWAYDLKSVSKDMILRRAQKTGDGTHPeVWGYGDEDIDKADMDELIHMAEENK
>UPI000C20BDAD	399	0.547	2.248E-120	26	353	356	22	370	371
--------------------------IKSSNQNQNNQVYVWDIVWFNVAFLSYFYFCGIYGLYLAITSAKFATNLWSILLMVCGALGTTAGSHRLWSHRTYKANLPLRIILAFFATISFQNHIYEWVRDHRVHHKHTDTDADPHNSSRGFFFSHCGWLMVRKHKDVIAKGKKIDLSDLEKDPVVMFQKKYYAILMPLLCFILPSVIPWYFWNETGVVSYYVAGVGKYIWAVNGTWLVNSAAHLYGTKPYDKNINPSENTFVGYLALGEGWHNYHHTFPWDYKTSEFANYGPNLTTAFIDFFAWLGWAYDLKTASEEMVRRRMLRTGDGtklppeeigkksslkedlglsSDNIWGWGDINMKSVDFQYVKRFNVK--
>UPI00061527E7	398	0.687	3.079E-120	76	350	356	8	282	290
----------------------------------------------------------------------------AFVLYVFSALGITAGAHRLWAHKSYKAKWPLQLFLTICNTMAFQDAAVDWARDHRLHHKYSETNADPHNAKRGFFFAHMGWLLCRKHPDISEKGKGIDLSDLKNNRILAFQKKYYKYLMPLMCFIMPTVVPVVGWNETWSNAYFVAAILRYVFCLNMTWLVNSAAHLYGFKPYDKFINPVENRGVAIVSLGEGWHNYHHVFPWDYKTAELGNYRYSVTTAFIDLCAKLGLAYDLKIVPDDVVRKRVERTGDGSHEVWGWGDKDQSQDDRDQTVII-----
>UPI0014789BAD	398	0.532	3.079E-120	18	353	356	30	362	365
------------------VTDDFLTVDENYSSSK--VEYVPRIAWPDLTAQIFIHAGCVYGLYLIFAKAKFFTVLWAFVTVYTSGFGITAGAHRLWSHRAYKAKWPLRLLLIFLFTITGQKHVYAWALDHRVHHKYSETDADPHNVKRGFFFAHVGWLFITPHPDVISKRKAVDMSDLEADPIVMWQKRLYIPLFLLLTVGLPVGVPCYFWSESVWISFWVNFNFRFCVTLNIAFFVNSVAHMWGQRPYDKYISPVENVAVSIAALGEGWHNFHHVFPWDYKTGELGNYTFNVTTAFIDMFSHIGWAYDRKYVSPAMVRRRANRSGDGSH-VWGFGDTDIPMEDQKELELMDRK--
>A0A6P8Z904	398	0.535	3.079E-120	0	352	356	0	373	385
MTPEPSKVPpaTGLL----PAKLAPVSAMQdNMAKAKP---YEWKIVWTKVFVFIYLHYAITRAAYLFLTgqiyPHFYTTWLWVALINALTVFGVTAGSHRLWSHRAYKAKWQLRTLLMLCQTLSFQNHIYDWVRDHRVHHKFTDTDADPHNSKRGFFFAHMGWLLIRKHPEVGIKGATIDFSDLERDPIVMFQKKYYLILVPVVAFAIPTLVPTLLWGESIYFGWYVTTITRYVLALHATWLVNSAAHIYGTRPIDKSLSPTENAFVAYITFGEGWHNYHHVFPWDYKAAELGNYKRNLTTAFIDFFSRVGWAYDLKTVSKEMVEKRVRRTGDGSHPyshpddghhhdghhdhqhgdgVWGWGDEAMSREDILDATTIKP---
>A0A437BUS7	398	0.519	4.216E-120	0	353	356	0	341	345
MAPNSI--------QNDEGLGVEV----QPESLTPPKltQIRHKILYVNLTYFLYWHLAAPYGIYLCFTSVKWETIIFGFVVFLAAELGVTAGAHRLWSHKSYKAKRPLEIILMLFNSMAFQNSIIHWARDHRLHHKYCDTDADPYNASRGFFYSHVGWLLTKKNKEVLKRGKTIDASDLFNNPVLQFQKKYAIPVFALCCFILPTAIPMYVWGETLNNSWH-ANLLRYTINLNVTFLVNSAAHIWGYRPYDKSIYPAQNVYVSLVTLGEGFHNYHHVFPWDYKTAELGNNKLNVTTWFINFFTKLGWAYDLKTVSNEIVRARAMRTGDGK-DLWGWNDKDITDMDKEHTDILYSK--
>A0A6P3X106	398	0.498	4.216E-120	0	352	356	0	352	355
MSPNEERIPAchAALsaDPDAHWKD--EPAV-NAEGERTMVEYEPRIKWLDLGVQIFIHGGCLYGIYLALMQAKLLTTVWAFVTIYTSGFGITAGAHRLWSHRAYKAKWPLRLLLVFLFTITGQRHVYAWALDHRVHHKYSETDADPHNAKRGFLFAHVGWLFTTPHPDVISKRQVVDMSDLEADPIVMWQKTLYIPLFALLTIGLPVAVPWYYWSESLWISFWVNFNLRFCVTLNIAFFVNSVAHMWGQRPYDKYISPVENVAVSIAALGEGWHNYHHVFPWDYKTGELGDYSFNVTTGFIDAFARIGWAYDRKYVSPAMIRRRACRSGDGSH-VWGYGDVDITKEDLQELKMMEK---
>A0A6G1S999	398	0.599	4.216E-120	27	333	356	48	351	359
---------------------------QNKQDDTTNYQYRVQIVWRNVILMSLLHLGALMGLRQCFVSAQWKTIVAAYLLYVAGGTGITAGAHRLWAHRSYKAKWPLRLLLAAMQSLAFENSIYEWSRDHRVHHKYSETDADPHNAIRGFFFAHMGWLLCRKHPEVKIRGKQIDLSDLVADPIVRFQHRYYLACVAVFCFIVPTLIPYMLWGETLYNSFYICALLRYVITLHATWLVNSAAHMWGRRPYDKNINPSENRGVSFWALGEGFHNYHHTFPWDYATSELG-YDLNTTKMFIDFFAYIGWAYERKVVSPDMIKQRKLRTGD--TPVFG----------------------
>UPI0003DF6399	398	0.534	4.216E-120	37	352	356	50	364	368
-------------------------------------EYVPRISWSNLIGLLFVHIGGLYGFYLIFVEAKLSTTLWMFITIYTTGFGITAGVHRLWSHRAYKAKWPLRLLLIFLFTITGQKDVYRWALDHRVHHKYSETDADPHNVKRGFFFAHVGWLFITPHPDVVSKRKTVDMSDLEADRLVMWQKRYYILLFPLLTIGLPVVVPWYFWSESIWTSFWVNFNCRFCITLNIAFFVNSVAHIWGQRPYDKYISSVENTMLSIAALGEGWHNFHHVFPWDYKTGELGNYTFNLTTGFIDTFARFGWAYDRKYVSPAMVRRRAKRSGDGSH-IWGYGDADIPAEDLQELKLMDK---
>A0A8J2RQ20	398	0.628	4.216E-120	41	344	356	80	382	400
-----------------------------------------KIVWRNVLIFLYLHFAALYGFYLCFTATKLATLSWSFALFIFGGFGITGGAHRLWAHRCYKANLPLRIFAALGQTLSVQNDIYVWSRDHRVHHKFSETDADPHNARRGFFFAHVGWLLCKKHPEVKRRGKTVDMSDVLQDPVVIFQRKYYIPLVLMFSLAMPTFVPWYFWGESFKTAFFVAAIFRYVFTLNVTWLVNSAAHIWGNHPYDKAINPAENQLVAFLTSGEGWHNYHHVFPWDYKAAELGRYNMNTTKAFIDFFAWIGWAYDLKTVPERIIRSRIYRTGDGSHP-FALEDSQYTSDDM-----------
>A0A8J6HB38	398	0.522	4.216E-120	24	353	356	570	919	922
------------------------TKTEPPRDAKPDSqpQYRWKLIWRNIILYLIMHITGLYGLYLLVLYSQWKTIFWAWFLLVAALQGVTAGTHRLWAHKAYKAKLPLKMLLCIFQTLSLQNHIYDWATYHRVHHKYVDTDADPHNSRRGFFFSHVGWLFIEPRPNVAEKYKSIDFSDLEADPVVMIQKKYYHVfFAPVIGFLLPAVIPWYFWNESFETAFFVSTMLRYAMCTNITFLVNSWAHIFGSRPYDKNIYPTESPTVAVLTGGEGWHNYHHTFPWDYKTGEFGKYRSNLTTGFLDLMAAIGWAYDLKTASEEMIMKRVNRTGDGSRKfdklfnpsaddhhgddlVWGWGDKDMTQEDFSFVKIRNQK--
>A0A1B6CS40	398	0.565	5.772E-120	0	317	356	9	328	329
MPPNVSGTTGLFLAGAEVISTPlkKDPVCLRPESKRERPQYHWKIVWRNVIAFLYLHVGALYGLYLCFVSAKLLTSIWALSLGYIGGLGITAGAHRLWAHKAYKAKWPMRLLLAFLQTVAFQNHIYEWVRDHRVHHKFTDTDADPHNSKRGFFFSHIGWLMVRKHPDVFNKGKTVDMSDLEKDWVVVWQKRLYPVILPIFSFVLPTWIPCYFWGEDAWTSWYIAGIYRYTMSLNFTWLVNSAAHIWGWRPYDRTISSTENLAVAVVAVGEGWHNYHHSFPWDYKAAELGNYRYNLTTGFIDLCAKLGLAYDMKKASEDLI--------------------------------------
>A0A026W7K5	398	0.501	5.772E-120	13	352	356	24	360	364
-------------NDDSMNKKDLVTRKDESMVVK--VEYVPRIKWLDLSAQIFIHVGCLYGLYLVLTQAKWLTVLWVFVTIYTSGFGITAGVHRLWSHKAYKAKWPLRLLLVFLFTITGQRDVYTWALDHRVHHKYSETDADPHNAKRGFFFAHVGWLFTTPHPDVVAKRKVVDMSDLEADPIVMWQKRLYIPLFALLAIGLPVAVPCYFWSESLWISFWISFNLRFCVTLNIAFCVNSVAHMWGQRPYDKNISPVENVAVSIAALGEGWHNYHHVFPWDYKTGELGEYSLNLTTGFIDSFARIGWVYDRKSVSPRMIHRRAHRCGDGSH-VWGYGDLDILSEDLEELEMMDK---
>A0A0L7L9K4	398	0.572	5.772E-120	0	345	356	63	385	402
MPPQEQQ-QTWALYETDVVNDSDVT----NRVPPTAEKRVWDIVWRNVLLMGFAHLGGVY----------------AVFLYLCSGLGITAGAHRLWAHKSYKARVPLRLLLTLFNTIAFQDAVIDWARDHRMHHKYSETDADPHNATRGFFFSHVGWLLVRKHPQIKAKGHTIDLSDLKSDPILRFQKKYYLTLMPLCCFAMPTLIP-TLWGETAWNAFYVCAVFRFVYVLNVTWLVNSAAHLWGAKPYDKNINPVEIKTVSLVVLGEGFHNYHHTFPWDYKTAELGNYSLNFSKIFIDFMAAIGWAYDLKTVSHEVIEKRVKRTGDGSHPVWGPND-DIIEDNKE----------
>UPI0018933483	397	0.604	7.904E-120	27	331	356	5	309	317
---------------------------ETVTQELPaPKPYKMEIVWRNVILMGSLHMIALYGFYLIFFAVQWKTVLAAYILYTLSGIGITAGAHRLWSHKSYKAKLPYRIMMMILQTMAFQNDIYEWARDHRMHHKYSETTADPHDATRGFFFSHVGWLLVRKHPDVRAKGKNIDMSDLMTDPVVRFQRKYYLPMMAVICFVLPAVLPWWLWGETLWNAYIVCSLTRYCFTLNMTWLVNSAAHMWGNRPYDRHISPRQNLVTIVGAHGEGFHNYHHTFPYDYRTSELGC-RINTTTWFIDFFAWLGQVYDRKEVPTSVVERRMERTGDGTRGL------------------------
>B7PMS4	397	0.587	7.904E-120	19	331	356	8	316	324
-------------------TVMAEPASATTPATKP---FKAQIVWRNVILMGYLHLISLYGFYIIFTAAQWKTILAAYILYTISGIGITAGSHRLWSHRSYKAKLPYRILLMLFQTMAFQNDIYDWARDHRVHHKFSETTADPHDATRGFFFSHVGWLLCRKHPDVISKGKTIDLSDLMADPVVRFQRKYYMPLMVLTCFLLPALGPWYFWGESLWYSFLVCSLTRYCFTLNMTWLVNSAAHTWGNRPYDKHISPRQNLVTIVGAHGEGFHNYHHTFPHDYRTSELGC-RINTTTWFIDFFAWLGQVYDRKEIPTNVVENRMLRTGDGSRGL------------------------
>A0A2R5L9U9	397	0.575	7.904E-120	19	329	356	7	316	333
-------------------TTTTTAPIKPAPKDVPEKEFRTQVVWRNVAIFAALHSMAIYGFYVSLVHAMWTTWLVAFVWGQCAGLGVTAGAHRLWSHRAYKARFPLRVVLMIFNCMACQNDLYEWTRDHRVHHKFSETHADPHNVNRGFFFAHMGWLMCKKHPDVMKKGKAVDCSDLLRDPVIRFQKKYYVLLATFFCFYLPTIVPHHLFGESYWNAFFVSTMLRYVFSLNFTWFVNSAAHLWGQKPYDKHISPVENRFVSMVAMGEGFHNYHHTFPWDYSTSELGW-EINFTTMFIDFMSKIGLAYDLKTVPKDVVEKRKARTGDHSY--------------------------
>A0A5N5T683	397	0.536	7.904E-120	0	330	356	0	341	350
MAPQNQDLCTSSLAEEDF---ALIPEDEhfHIEERKLEINFRQiyrnlrnldysKVSWRNVTLFVLLHIYSVYGLYLLFTACMWRTIAFTYLLYFLSAMGITMGAHRLWAHRSYKAKLPLRIFLAFCQTLAFQNSIFEWSRDHRVHHKFSETDADPHNAQRGFFFSHMGWLMYRKHPDVIKKGKTLDMSDLLNDPVVRFQMNYYVPLMVLACFVIPTFLPWYLWGETFINSLMVPTFLRYCVTLHVTWMVNSLAHWIGSKPFDKDIYPSQNKLVATLALGEGWHNYHHVFPFDYRAAELGGvINFNATTDIIDFFAKIGQAYDLKTASKEMQENRAKRTGDGTHE-------------------------
>UPI0014430A34	397	0.510	7.904E-120	6	351	356	22	364	365
------SKETNFKNERVPETEDFLTVDKNYRSSKT--KYVPRIRWPDLVAQIFIHAGCVYGLYLMLSQAKLLTSLWAFVTIVISAFGITAGAHRLWSHRAYKAKWPLRLLLIFLFTIAGQRHVYAWALDHRVHHKYSETNADPHNAKRGFFFAHIGWLFTTPHPDVVSKRKAVDMSDLEADSIVMWQKRLYIPLFFLFTIALPVSVPCYFWSESLWTSFWVNFNFRFCVTLNVAFCVNSVAHMWGDKPYDKFISPVENVMISIAALGEGWHNFHHVFPWDYKTGELGNYRYNVTTGFIDAFANIGWAYDRKYVSPAMVRRRANRSGDGTH-VWGYGDADIPIEDLRELKQMN----
>UPI0007383519	397	0.505	7.904E-120	0	355	356	30	377	380
MSPNSRDGVT----KNDVVNVK-----NHCGEDKGMNIYKPAVKWPDLIVQIFVHAGCAYGIYLIFTEAKWLTTLWALITIYTSAFGITAGAHRLWSHRAYKATWPLRLILVLLFTITGQRHVYAWALDHRVHHKYSETDSDPHNAKRGFFFAHVGWLFTTPHPDVEEKRAAVDMSDLEADAIVMWQKKYYIPLFALLAIGFPVWVPCYLWNETLWTSFWINFNFRFCVTLNLAFFVNSVAHMWGQRPYDKHISPVENIAVSIAALGEGWHNYHHVFPWDYKTGELGDYSFNITTGFIDAFAHIGWAYDRKYVLPEMVRRRAKRSGDGSHvpNVWGYGDTDILQEEVHELEAM-RDSK
>A0A6P7G106	397	0.519	7.904E-120	0	352	356	21	408	413
MAPNLLGKSSSYLMADATsaepvqiiqTKESLQQSYQTyqqqvkQSASRKAPKYKWEIVWRNVLAFVLLHSVGTYGIYCMLLGrVKIFTIAFNILFAVFAGLGVTAGAHRLWAHRTYKAKFPLRLLLAFFHTAALQNDIHEWVRDHRVHHKFTDTDADPHNASRGFFFSHIGWLMLRKHKDVLEKGKTVDMSDVESDPVVMFQKKYYVFLVTMLTFLVPAHIPWYFWKENYLLAW-YMCIFRYALSLNITWLVNSAAHIWGTKPYDNTIGPTENKYVSALGFGEGWHNYHHTFPWDYKAAELGDYKLNYTTAVLDFMSRIGQAYDLKTASMEMVKKRVARTGDGSwtngkvegesnkdHHhhtheecVWGWGDKDMDEEEIRDVREFNN---
>A0A1E1XI93	397	0.622	1.082E-119	35	331	356	14	309	317
-----------------------------------PKPYKMEIVWRNVILMGSLHLISIYGFYLIFFSVQWKTVLAAYILYTLSGIGITAGSHRLWSHRSYKAKLPYRIMMMILQTMAFQNDIYEWARDHRMHHKFSETTADPHDATRGFFFSHVGWLLVRKHPDIRNKGKAIDLSDLMADPVVRFQKKYYLPLMVIICFVLPAVGPWYLWGESLWNAFVVCSLTRYCFTLNMTWLVNSAAHMWGNRPYDRHISPRQNLVTIVGAHGEGFHNYHHTFPYDYRTSELGC-RINTTTWFIDFFAWLGQVYDRKEVPTSVVERRMERTGDGTRGL------------------------
>A0A6P4HVZ8	397	0.504	1.082E-119	0	352	356	0	350	360
MPPNGND-VTGVLFETD-AETRDLGLAKDLSKLKTTDGRRLKLVWLNIILFVVAHTLSVYGLWLLFVESTWTTFLXFPAAFLLTGVGISGGAHRLFAHRTFKANTRLKLIFLFLDTLAFQDAVYYWVRDHRLHHKYTETDADPYNSERGWWFAHIGWLCCRKHPEVKAKGQQIDLSDLESDPLVMFQKKYYLILMPLICFVLPTVLPMWLWGETLRTSFYTVCMLRWVLSLNLVWLLNSSAHMFGNRCYDKNINPTNEPVLIWLKCGEGYHNYHHVFPWDYKSAEGGHFANDFTTKFIXFFAKIGWAYDLKSVPADLVQRRVERTGDGTHPIWGWGDKDQTEQDIANTKIMHK---
>A0A8J6LHY6	397	0.518	1.082E-119	34	349	356	355	684	692
----------------------------------PAANFtVDDILWKKVFYFFYLHVSAFYGLYLLTTTASWKTTIWSYFLLLCCVEGITVGTHRLWSHRAFKAKLPLRILLAFFQTLTFQKDVYDWVRDHRVHHKYADTNADPHNATRGFFFSHMGWMMIKKHKEVIEKGKALDMSDLEADPVVMIQRKYYWkVWAPLVTFLIPSIIPWYFWNEKYSVCWHACNMLRVCISLHGASSVNSAAHKWGTKPYDKNMRAVETTTVSLISLGEGFHNYHHTFPWDYKAAELGSYDLNWNTAFIDFMAKIGWAYDLKTATKEMVEKRAGRTGDGSRGevveghgygevnVWGWGDKDMDREDMDMAKI------
>A0A6J2K5N2	396	0.560	1.482E-119	23	349	356	8	336	340
-----------------------VPSQENENEyEKlvPPQasERKYEIIYFNIFTFTFAHLSALYGVYLCFTSAKRESLILGYIIAVLAGFGVTAGAHRLWTHRTYKAKMPLQILLMLFYSFAYQNSAVHWIRDHRLHHKYSDTDADPHNATRGFFYSHMGWLLVKKHPEVKRRGRSLDMSDIYSNRVLMFQKKYAIPITGTICFVIPTLLPMYLWGESFKNAWH-ITILRYIITLHMAFLVNSAAHIWGYKPYDKRILPTQNLFVSFMAFGEGFHNYHHVFPWDYRTAELGNNYLNLTTMFIDFFAWLGWAYDLKSVPVSLAESRARKTGDGT-GLWGWGDKDMS-EDLKRQTV------
>UPI001CF75684	396	0.498	1.482E-119	23	353	356	5	355	358
-----------------------ITTTETSQNAHKPQQYQWKMVWRNIILYIIMHITGFYGLYLAVFHAQWKTVFYSWFLLIIALQGVTAGSHRLWAHKAYKARLPLRMLLCIFQTLSLQNHIYDWATYHRVHHKYVDTNADPHNSRRGFFFSHMGWLFIEPHRDVEDKYKSIDFSDLEADSVVMIQKKYYHVfFAPVIGFYLPAAIPWYFWGENFWTAFFVASMLRYCACTNITFLVNSWAHIYGSRPYDKNIYPTESPTVAVLTGGEGWHNYHHTFPWDYKTGEFGKYRSNLTTGFLDFMAAIGWAYDLKTVSEEMIMKRVVRTGDGTRKfdkidkilnadddhhhedmVWGWGDKDMAKEEMNYVKIHNRK--
>UPI000873F40A	396	0.531	1.482E-119	17	346	356	29	358	374
-----------------ILTKSNESKMDAANNQPETEEFVPRIRWPDTIAQLFLHLGCLYGFILCLVSAKFYTTVFAFLSIYITGFGITAGAHRLWSHRAYKAKWPLRLLLITLFTITGQRHVYVWALDHRVHHKYSETDADPHNAKRGFFFSHVGWLILTPHPSVVEKRKAVDMSDLEADPIVMWQKKIYPLLFLIFNIFLPVAIPVYYWNETLWNSFWINFNMRFTVTLNIAFFVNSVAHMWGQKPYDKNISPVENLAVSLATLGEGWHNYHHVFPWDYKTGELGN-VYNPSTTFINFFAKLGWAYDLKSVSKSMIARRAKKCGDGSHPqIWGYGDSDIEKEDLEE---------
>A0A834M3J2	396	0.536	1.482E-119	37	352	356	52	389	393
-------------------------------------EYKLQIVWRNVLIFVLLHAICVYGFALVFTGFyNWKTLVFTYIYTVFGGFGITAGAHRLWAHRTYKANLPLRIFLMFAQCAALQNDIHEWVRDHRVHHKFTDTNADPHNASRGFFFSHVGWLLCKKHKDVMVKGKTVDMSDVLADPVVRFQMRHYIPLVIVWNILIPTWIPWYFFGEEFMYS-FVICMARYTLSLNGTWLVNSAAHIWGMKPYDSTIKPTESLSVSIIAFGEGWHNYHHIFPWDYKAAELGNYRVNFTTAFLDLMARIGWATELKTASEDMIKKRVLRTGDGTwyglsqlknnaddkgHHhhdhgdmLWGWGDTDMGQNDVKEILKFNR---
>A0A1B0FDB4	396	0.508	1.482E-119	0	343	356	4	350	402
MSPRensvSNSSGTGVLFESD-ADTADGDLSADRSQLKKVEERKFKLVWRNIILLFLMHVLALYGVYLFIFHAKWPTRFFTLILYWMAMLSITAGSHRLWSHRSYKAKWPLRALFVFFNLTSLQHSCLHWARDHRVHHKFSDTDADPHNSSRGFFFSHVGWILIEKSPLVVAKGKSLDLSDLYADRILMFEHKYYFKLMPIIALVLPAIIPMYMWNESFINAFCVPVMLRLVILLNGQWSINSVTHMFGWRPYDKNINPTQSVGVSIVCLGEGWHNYHHAFPWDYRAAEWGGSSVNLAAAFIELCAKIGWAYDLKTVSPEMIEKRVKRTGDGTHAIWGWDDDNDDDDD------------
>A0A6P6YJF9	396	0.532	2.029E-119	0	342	356	0	345	362
MPPFIKTNVNDVLDSDIP---DLEPSVELKGDLndlleaqKNQKSEKLQIVWRNVFIMGLLHIGAVYGATLCFGTAKWQTVLAGFIFYVLSGLGITAGAHRLWSHRSYKAKFPLRLFLAFLQTMAVQNHIYEWSRDHRVHHKYSETDADPHNAKRGFFFAHVGWLLCRKHPEVIRKGRTISNDDLLRDPIVVFQRRYYIPLLLFCCFIFPSLVP-LMWGETLWNAFFICAIFRYVWTLNMTWLVNSAAHFWGRRPYDKTINPAENYLTVFGAVGEGFHNYHHTFPWDYSTSELGW-RLNLTTIFINTMAFIGQAYDLKQVSPEMIIKRKLRTGDiDTHGNYGIYNPPMMKE-------------
>UPI001C9BFFC7	396	0.571	2.029E-119	34	346	356	54	365	376
----------------------------------KPVEYVPALKWPDLLAQIFIHVGFVYGFGLIFTKAKLLTSLWALFLIIMSGFGITAGAHRLWSHRAYKAEWPLRLILVFLFTIAGQRHVYAWALDHRVHHKYSETDADPHNAKRGFFFAHVGWLFTTPHPDVVAKRKAVDMSDLEADPIVMWQKRLYVPLFALLAIGLPVWVPWYFWDESLWTSFWVNFNFRFGFTLNSAFLVNSVAHMWGQKPYDKYISPAENVMVSVVAMGEGWHNYHHVFPWDYKTGELGDYSLNVTTGFIDAFAKIGWAYDRKHVSRDMIRRRANRSGDGTH-VWGYGDVDVSKEDREE---------
>A0A8J2R9S8	396	0.569	2.029E-119	10	336	356	24	355	383
----------GGQIEsNDNGEELALGKIDAINRLTVSEVRKEPpviIVWRNVFIFIYLHLAAFYGLYLCFTDAvTWATLVWSYALFIFGGFGITGGAHRLWAHRCYKAKWPLRVIAAVGQTIALQNDIYVWSRDHRVHHKFSETDADPHNARRGFFFAHVGWLLCKKHPEVIRRGKTVDVSDLLQDPIVVYQRKFYIPLVLIFCFVMPTLVPWYCWGESLRTSFFVASILRYVITLNATWLVNSAAHIWGAHPYDKGINPSENRFVAFITSGEGWHNFHHVFPWDYKASELGNYGTNTTRAIIDFFAWMGLAYDLKSVPDEIVYSRARRTGDGSHSIIALKD-------------------
>A0A653CRG1	396	0.572	2.029E-119	37	346	356	64	373	387
-------------------------------------EFVPQIRWPDTIVQLFLHLGLVYGLFLCLVSAKFYTTLFAFLTIYITGFGITAGAHRLWSHRAYKAKWPLRLILVILFTVTGQRHVYAWALDHRVHHKYSETDADPHNAKRGFFFSHVGWLILTPHPKVVEKRKAVDMSDLEADPIVMWQKKLYPPLFAIFNIILPVGIPVYYWNETLWNSFWINFVARFTITLNIAFFVNSVAHMWGQKPYDRNISPVENLAVSLAALGEGWHNYHHVFPWDYKTGELGN-AYNPSTAFIDFFARLGWAYDLKSVSKGMIARRAKKCGDGSHPqIWGYGDEDIGKEDQEE---------
>A0A2R5LBV7	396	0.626	2.778E-119	35	331	356	15	310	317
-----------------------------------PKQVPTKIVWRNVILMGYLHLASIYGFYLIFTAAMWQTILAAYILYTLSGLGITAGSHRLWAHRSYKAKLPYRIMVMIFQSMAFQNDIFDWARDHRVHHKFSETPADPHDATRGFFFSHIGWLLVRKHPDVLAKGKSIDLSDLLADPVVRFQRKYYLPLMISICFILPTIGPWYFWGETLWNSFFVCALTRYCFTLNMTWLVNSAAHMWGTRPYDDTINPRQNLFTIVGAHGEGFHNYHHTFPWDYRTSELGM-KINTTTAFINFFAWLGQVYDRKTVSHNVVTQRMQRTGDGSRGI------------------------
>A0A2G8K4C9	396	0.558	2.778E-119	0	329	356	0	322	325
MPPrNTDTDPV----EDLLTTDEAETSV--RRDEKPIVVP-TQIVWRNFFWLALLHVGSVYALFGVTWKCHWYTLIWALFLYIWGGLGVTAGSHRLWAHRTYQAKFPLRVFLALGQTSAFQNDIYEWCRDHRVHHKFSETDADPHNASRGFFFSHVGWLLVRKHPNVKVKGAGVDVSDLLKDPVVYLQNRYYIPLMFLLCFIVPTAVPVFYWGESAWNAFYVAGLLRYCLILNATWLVNSVAHIWGMHPYDDQINPSENPLVSTFALGEGWHNYHHAFPSDYRTGEFGW-RINLTTMFIDVMAFVGQAYDRKLVSTDIVLKRAKRTGDGSR--------------------------
>A0A6M2CYB7	396	0.556	2.778E-119	22	330	356	23	330	341
----------------------ATTNDEQITEQLPSKQPPMEIIWMNVFKILVIHVMALYGLYVALFHAKWMTLHFTIFYIVCSGLSVTAGAHRLWSHRSYKAKLPLRVILMLFNCMAGQNDIYDWVRDHRVHHKYSETDADPHNVNRGFFFAHVGWLMCRKHPEVTRKGKAIDCSDVANDPVVKFQTRYHIPMTILFCFIVPTVLPHRLWGESRWNAFFVAAILRWVFQLNSTWLVNSAAHMWGQKPYDKNISPAENFIVSFLAIGEGFHNYHHTFPWDYSTSELGW-KLNISTMFIDLMAKIGWAYDLRKPTREMIDQRVARTGDGSHP-------------------------
>A0A8J5V7E8	396	0.514	2.778E-119	2	354	356	5	368	372
--PKAQST---VLsDNDDDIHCNASNEMKNNNNYKQEKttnnnssnniVYTPKIKWLDLSAQIFIHTGCLYGLYLLLTEAKLLTGLWVFIMIQLSGFGITAGAHRLWSHRAYKAKWPLRLLLIFLFTIAGQRHVYAWALDHRVHHKYSETDADPHNAKRGFFFAHVGWLFITPHPDAVAKREAVDMSDLIADPIVMWQKKYYIPLFALLCIGLPVIVPWYFWNESLWTSFWVNFNFRFCVTLNIAFLVNSVAHMWGHRPYDKSISPAENNFVSVLALGEAAHNYHHVFPWDYKTSELGSYTFNLTTGFIDAFARLGWAYDCKYASQQMIRRRANRTGDGSHTdpnVWGYGDEDLTSDDLKDIDTMGYHS-
>A0A1I8MPF5	396	0.492	2.778E-119	14	350	356	94	439	441
--------------EENAVYKEIQKSAKDSKDAIATEEYKPKIRWPDLGAQLFLHSGAVYGLYLLF-SAKLYTFAWLIITIWISGIGITAGAHRLWSHKSYNASLPLRIVLMFLFTIAGQRDAYTWALDHRIHHKFSETEADPHNAKRGFWFSHVGWLFLTPHPKVAEKRKVIDMSDLENDKVVMFQKKWYIPLFAVISIGMPVLTPWYFWGETLWKSFWICFTLRFTLTLNAAFFVNSVAHMFGSKPYDKNISPTESPFVAFVALGEGWHNYHHVFPWDYKTGEFGSYRLNITTGFIDLCAKYGLASGRKSVSPDMVKRRAQKCGDGSrfltdefaHKdaVWGFGDKDIPKDDLQELAKM-----
>A0A835GP00	395	0.576	3.804E-119	35	341	356	23	329	338
-----------------------------------PQAGKRkfEFVYQNLITFAYWHIAGLYGLYLCFTSAKWATIVFSFILFVIAEIGITAGAHRLWSHKSYKVKLPLEILLMVMNSIAFQNTVIDWVRDHRLHHKYSDTDADPHNASRGFFYSHIGWLFVRKHPEVKKRGKELDMSDIYNNPVLRFQRKYAVPFIGAVCFGLPTLIPVYCWGESWTNAWH-ITMLRYIMNLNATFLVNSAAHIYGKRPYDKKILPAQNIGVSIATFGEGFHNYHHVFPWDYRAAELGNNSLNLTTKFIDFFAWIGWAYDLKTVSKEMIKQRSKRTGDGT-NLWGLEDKDTPE--------------
>M4PTD0	395	0.540	3.804E-119	19	348	356	2	335	338
-------------------QTIQTTTILEQKEEKTvtllvPQAGKRkfEIVYFNLVSFAYWHIAGLYGLYLCFTSAKWATILFSFFLFVVAEVGVTAGAHRLWSHKTYKAKLPLQILLMVMNSLAFQNTAIDWVRDHRLHHKYSDTDADPHNASRGFFYSHIGWLFVRKHPDVKKRGKEIDISDIYNNPVLRFQKKYAIPFIGAVCFALPTLIPVYGWGETWTNAWHV-AMLRYIMNLNVTFLVNSAAHIYGKRPYDKKILPSQNIAVSIATFGEGFHNYHHVFPWDYRAAELGNNCLNFTTKFIDFFAWIGWAYDLKTVSKEMIKQRSKRTGDGT-NLWGLEDVD-TPEDLKNTK-------
>A0A1B0AII8	395	0.515	3.804E-119	0	340	356	0	343	373
MSPRenalSNSSGTGVLFESDADTVDGTLS-ADISQLKKVEERKFKLVWRNIIVLSLTHVLAVYGVYLFFFHAKWPTRFFTIILYWMAMLAITAGAHRLWAHRSYKAKWPLRALFIIFHLTSFQLSCFHWARDHRVHHKFSDTDADPHNSSRGFFFSHMGWLLTEKSPLVVAKGKSLDLSDLYADRMLMFEHKHYFKLVPIFAFVLPAIIPMYMWNESFINTVCVPVMLRLVVLLNAQSCINSVAHMFGWRSYDKNINPTQNFGLSILCLGEGWHNYHHAFPWDYKAAEWGGSSSNVAAAFIELCAKMGWAYDLKTVSAEMIEKRVKRTGDGTHAIWGWGDKDLT---------------
>A0A8D8QZ57	395	0.464	5.209E-119	17	352	356	65	415	418
-----------------CWHEIsMDPAVRPSPWSPPVKGPEVKLSWndyittrRRRIFFLAIHILSLVGLYYCVSGrAMVLTMLWAFGLGFVSSIGVTAGAHRLWSHHSYKAKWPMRLLLAIFQTIGIQYSIWNWVRDHRLHHKYTDTDADPHNSTRGFFFSHIGWSLILPHPEVTEKVKVIDTSDVEKDWVVVWQYRLYAPLAIMLCYVIPTLVPWYFWGENMWVAHCVATQLRHVITLHGTFLINSVAHMWGNRPYDKNINPTENLFVSVASFGDGWHNYHHVFPWDYKNAELWNYKFNISTGFVDLCALIGWAYDLKTVPSDMIRKRVARTGDGTYAhnhdggVWGWTDKDLPEEDKKMATILNK---
>A0A1B0CJP4	395	0.659	5.209E-119	46	330	356	1	285	607
----------------------------------------------NIIVFLYLHLAALYGVYLQLTAAKYLTFGIAIILGFCGGMGITAGAHRLWSHKSYKAKLPLRVLLMLFQTLAFQNHIYEWVRDHRVHHKFTDTNADPHNSRRGFFFSHMGWLMTKKHPDVKNKGCTVDMSDIEADPVVMFQKKYYGILMPVFCFFLPALVPYYLLGETFTNSWYIASVLRYVLSLHGTWLVNSAAHLWGMKPYDKNISPSDNIFVAIYAYGEGWHNYHHVFPWDYKTSELGIYSTNMTAAFIDFFSKLGLAYDLKTVSEDMIKKRILRTGDGSHE-------------------------
>A0A443SD68	395	0.636	5.209E-119	17	319	356	307	607	608
-----------------ITEDIAELK-KSKELKNSSGDYQLQIVWRNVALFAYLHIAALYGLYLCFGSAKLLTIIFAGFLYVISGLGITAGAHRLWAHRSYKAKWPLRLMLAFFNSIAFENDIYEWARDHRVHHKFSETDADPHNALRGFFFAHIGWLLCKKHPDVLNKGKTVDCSDIIADPIVRFQRRYYIPLMVSCCFLMPTFVPHLCWGETKWNAFFICALLRYCFTLNMTWLVNSAAHMWGRQPYDKHINPRENVGVALGAIGEGYHNYHHTFPWDYSTSELGW-KINLTTIFIDTFAKIGWAYDLKKVSPEMIRQ------------------------------------
>UPI00073D529E	394	0.564	7.132E-119	26	328	356	0	299	307
--------------------------MQTSEELKT--EYKWNIIWTNVIFLLYIHICCIYGLFLSVTALNFYTIIFIIIAMYISGFGTTAGAHRLWSHKAYKAKWPMRLILMICQTMAFQNSIYDWVRNHRNHHKFTDTDADPHNAKRGFFFSHVGWLMLKKHPDVKIKGATIDMSDLKKDWLVVWQRRHYRILMPLFCFIIPTLIPIYFWGEGLRNAW-YANATRYVLSLNFTWLVNSAAHIWGTKPYDSVISSTEIPVVSFFAIGEGWHNYHHVFPWDYKAAELGNYKLNLTTAVIDGFAKIGWAYDLKKTSQEMIEKRACRTGDGT---------------------------
>U5KFQ4	394	0.598	7.132E-119	34	337	356	22	323	336
----------------------------------PQEPRKYQIVYPNLITFGYWHIAGLYGLYLYFTSAKWQTMLFSFMLVVLAELGITAGAHRLWAHKTYKAKLPLQIILMVLNSIAFQNSAIDWVRDHRLHHKYSDTDADPHNANRGFFYSHVGWLLVRKHPEVKRRGKELDMSDIYNNPVLRFQKKYAIPFIGAMCFGLPTFIPVYCWGETWTNAWH-ITMLRYIVNLNITFLVNSAAHIWGNKPYDSKILPAQNIAVSIVTGGEGFHNYHHVFPWDYRAAELGNNYLNLTTKFIDFFAWIGWAYDLKTVSSDVIKSRAQRTGDGT-NLWGLEDK------------------
>UPI0005F45C4E	394	0.587	9.766E-119	0	325	356	0	316	322
MVPELSETST--LnFEKSINDK------ASTKESYK-TGYEWKIVWRNVMIFAYIHLAALFGLYVLFFRAKYQTAIWFIVVAIPGGLGITAGAHRLWAHRSYKAKWPLRFILMIFQTIAFQDDIYQWVRDHRVHHKFTDTDADPYNVRRGFFFSHVGWLLVHKHPDVTAKGATVDCSDLKQDPIVIFQKKWYRYLMPLCCFIIPTLVPCWAWNESLLYSWH-CVVCRYCLNLNSTWLVNSAAHMWGMKPYDKSISSANNAGVAFAALGEGWHNYHHVFPWDYKAAELGNYRLNFTTAFIDFCAYLGLAYDLKTVPADIIRKRAARSG------------------------------
>A0A7E5VWY6	394	0.489	9.766E-119	16	350	356	11	332	333
----------------NKTNDMAVPS--------P----KLKIFWPNIIFFVVVHIGSFYAIRLVFTKAMWQTNLFAYLLFVFSSVGVTAGVHRLWSHRAYKAKLPLRIFLLFFYTMAYEGSVLHWVRDHRVHHKYCDTDADPHNSKRGFFFAQIGWMLARKHPDVIAKGHTIDVSDILSDPWLRLQNKYYFRLVFVICYMVPTYIP-TLWGEEAWTAFLVAGVLRHLVSAHTISLINSAAHIYGTKPYDKNIRPVENMTVSLLATGEGFHNYHHTFPWDYKAAELGGYSLNFATFFIDVMAKIGLAYDLKTVSTDLIEKRVKKTGDGSHPVWGWNDKDMPEEDKKSAIIF-----
>UPI0018653CCC	394	0.559	9.766E-119	10	329	356	17	330	334
----------DVVAETSAVEDVFDDTYKEKEGPKPPL----KIVWKNVILMSGLHIAALYG-FIIIPSASILTLVWSVFCFLVSALGVTAGAHRLWSHRSYKASLPLRIFLAIANSMAFQNDIFEWARDHRVHHKYSETDADPHNAVRGFFFSHIGWLLVRKHPDVIEKGRKLELSDLKADKVVMFQRKYYKPSVLVMCFFIPMWVPWYFWGESLWVGYFIPALLRYTLVLNATWLVNSAAHMWGNRPYDQNINPRENKFVTFSAIGEGFHNYHHTFPYDYATSEFGW-KLNLTTCFIDFMCFLGLARDCKRVSRELVLARAQRTGDGSH--------------------------
>A0A8C4T1Q4	394	0.571	9.766E-119	17	329	356	27	333	337
-----------------TVEDVFDDTYREKEGPKPA----RRIVWRNVILMSLLHLGSLYGLTLLF-SASAATLAWAFLCYWISALGVTAGAHRLWSHRSYKAAFPLRVFLAVANSMAFQNDIYEWARDHRAHHKYSETDADPHNASRGFFFSHIGWLLVRKHPDVIEKGSKLELSDLKADKVVMFQRRYYKLSVILMCFTIPTIIPWYFWGESLWISYFVPGLLRYTLVLNATWLVNSAAHMWGNRPYDKNISPRENRFVTFSAIGEGFHNYHHTFPYDYSASEFGW-KVNLTTCFIDFMCFLGLANDPKKVPKELVQARVQRTGDGSH--------------------------
>UPI000C140634	394	0.507	9.766E-119	27	349	356	20	339	341
---------------------------EKKDEPLLPHPRKWDIEWRNLILFIIFHIGAVRGVYLLFTAAKWQTCLFTLLLYIATSIGITVGVHRLWSHKTFQARLPLRLILLFFSTMAFQFSVVAWSRLHRMHHKYLDTDADPYNARRGFIYSHFGWMLIKKHPEY--KLRIVDMSDLLQDPLLRFQNNHYWEVLFIAFFLIPTYIP-TLWGEQASTAFYTCVCLRYICALHAIWLINSAAHMWGTKPYDKNMTPVETRIVALLAAGEGFHNYHHAFPWDYRIAEFGGYSLNIGKLFIDIMAKIGWAYNLKSVPDELIEKRVKRTGDGTHPIWGWDDPDLPLEDRNMSIV------
>UPI001304098A	394	0.549	9.766E-119	37	351	356	55	368	369
-------------------------------------EYVPRLMWPDLIAQTFIHGGGIYGLWLMFTEAKLLTSLWAFVTIYTSAFGITAGAHRLWAHKAYKAKWPLRLLLVFLFTISGQRHVYAWALDHRVHHKYSETNADPHNAKRGFFFAHVGWLFTTPHPDVIAKRKSIDMSDLEADPIIMWQKRLYIPLFFLLTIALPVSVPCYFWSESLSTSFWVNFNFRFCVTLNVAFCVNSVAHMWGHKPYDKHISPVENTVVSIAALGEGWHNFHHVFPWDYKTGELGNYSYNLTTGFIDTFANIGWAFDRKYVSPGMIRRRANRTGDGSH-IWGYGDVDIPVEDLQELKQMN----
>UPI0006B080E3	394	0.614	1.337E-118	29	329	356	14	309	310
-----------------------------KRRSSP----KLQIVWKNVFIFAFLHAASLYAIQLVFTSAKLKTIVFAFLLYVASGVGVTAGVHRLWAHRSYKAKWPLRLLLAFFNSVAFQNDIYEWSRDHRVHHKFSETDADPHNAKRGFFFSHIGWLMVRKHPDVIEKGKIVDCSDILADPIVRFQRKYYTPIVFLSCFVIPTVVPVWSWGESYWNAFYVAGILRYCWTLNVTWLVNSAAHMWGNRPYDRSINPRENKYVIVSAMGEGFHNYHHTFPWDYSTSEFGT-RLNVSTVFIDFMAALGLAYDRKTVSPDVIKRQRERHGDGSY--------------------------
>UPI000C6D0DFC	394	0.558	1.337E-118	0	325	356	0	313	318
MAPR----PSTTL---STVTETVSQEKKSIKSEYPPL----QIVWRNVAIFAFLHIGAVYGVYLSLVFVKWQTWLFCCFIGFLSGLGITAGAHRLWCHRSYKAKLPLRIFLCICNCIATENDIYEWSRDHRVHHKYSETTADPHNVERGFFFSHIGWLLVRKHPDVIAKGKTIDLSDLRDDPVVKFQRRYYPQLVLLFNLLIPTFVPYWFWGESAYYSFWFTFVARYIVALHMTWLVNSAAHMWGNKPYDKYISARENNFVAIGALGEGFHNYHHTFPWDYSTSELGW-RFNLSTMFIDTMAWLGLAYDLKTVPPEMIKQRVERTG------------------------------
>A0A437B5E2	394	0.470	1.337E-118	0	355	356	7	361	365
MPPQVDPIPSGVVFETE-TQTPDLGLASDVSKLKQAAQKKYEYVYFNIVWFLFLHTVSLYGLYLAFTSAKWQTNLFACAMHLACAIGVGAGSHRLWTHRGYKARTPLRILLMIWQTAAFQDCIFEWARDHRTHHKYADTDADPHNSVRGLFFSHCGWLCCKKSPEVIEGGKRIDVTDLYEDPVVMFQKKHYMKMMPILCFVLPTVIPVYFWGETWMNAFCIPTILRYTFGINVVWSINSFAHHYGFRPYDKSLNPRDNVAIWLFCL-EGFHNYHHAFPWDYRATEHSFYNmLTPTVVFIDLMAKIGQAYDLKSVSPNIIKQRAHRTGDGTHNLWGWDDPEFTEKLKTQYSIISNAEK
>A0A1B0CEX9	394	0.489	1.337E-118	0	343	356	0	365	374
MPPSISKSP---LLEenlttsdvrqrkndcnDNPLNVDGEEEIKGEESSTNYTDFKPEIRWPDLIVQIFIHAGALYGFYLMF-SIKFYSFLWFIALIYGSGFGITAGAHRLWSHKAYKAKLPLRLLLVFLFTIAGQRDAYTWAHDHRVHHKYSETDSDPHNAKRGFFFAHVGWLFLTPHPNVVEKRKTIDMSDLEADPLVMWHKRLYVPLFALFTIILPVAVPWYFWGEDLWLCFWTMFNLRFCTTLNIAFFVNSAAHMWGQRPYDKNINPAENIGVAVAALGEGWHNYHHVFPWDYKTGELGNYTLNPTTGFIDFFAKVGWAFERKSVSPDMIARRAARCGDGTHFlnseeahkdaVWGYGDKDIPSDD------------
>A0A6P7FU30	394	0.485	1.337E-118	0	354	356	6	391	392
MAPHLLSNTNLLLAEVNETQKTHLSSKEtyqptQTTQAKPAKKEKsdgSEIVWLNVMVFILLHSAALYGLWLMLSlQTSWKTFVFSAIYLSFASTGVTGGAHRLWAHRAYKAKLPFRIWLMLGQTAALQNDIYEWVRDHRVHHKFTDTNADPHNSTRGFFFCHVGWLMMKKHEDVKVKGKTIDMSDVAADPVVRWQRKYYIPLVTLLTFLLPTYVPYYFWKEDFMMSFFVC-IFRFVLQLNGTWCVNSAAHLWGYKPYDGSINPVENRFVSAIGFGEGWHNYHHTFPWDYKAAELGNYKMNYTTALLDFMAHIGQAYDLKTVSAEMIRKRAHRTGDGTWKdgkidinagveknldknqfyddcVWGWDDKDMTEDVRKDANIKNKQS-
>UPI001BD21D9E	393	0.563	1.831E-118	10	330	356	20	334	337
----------GAMAETSTVEDVFDDTYKEKKGPRPP----RMLVWRNIIMMTLLHIGALYGL-LLLPSASFLTLVWTVVCYLFSGLGVTAGVHRLWSHRSYKASFPLRVFLALGNSMAFQNDIYDWARDHRVHHKFSETDADPHNATRGFFFAHIGWLLIRKHPDVIEKGKKLDLSDLKADKVVMFQRRHYKLSVVILCFLVPTLVPWYFWGESLAVGYFVPGLLRYAVILNATWLVNSAAHIWGNRPYDKNINPRENSLVAFSAIGEGFHNYHHTFPFDYATSEFGC-RLNLTTAFIDLMCFLGLASDCKRVSKEMIAARVQRTGDGSYK-------------------------
>UPI000718CF6F	393	0.519	1.831E-118	38	352	356	12	339	342
--------------------------------------YKWDISWFMVIFLSYFHICCLYGIYLSFTTLRLYTTIFAIINVPITLLGVTAGTHRLWAHKSYKAKWPLRVFLMILQSTSFQRPIYLWVRNHRIHHKYTDTDADPHNSKRGFFFSHIGWLMLKKHPDVIKKGATIDMSDLDKDPVVMWQLKHATIVLTLACFVIPTLIPVFFWGEGLMNAW-YATTSKFIFTINITSLVNSYAHMWGTKPYDNTISPTEVPAISFLTGGEGWHNYHHVFPWDYKTSELGNYKLNLTTAFIDGFAKLGWXYDLKTVSXEMIEKRACRTGDGTsyqhvddqHEhkyknsVWGWDDPDITTEDILDTRILNK---
>UPI001CF75D82	393	0.535	1.831E-118	22	346	356	25	347	359
----------------------ALTKTENLDNKSKKEEFRPKLRWPDLTVQIFIHVGCLYGLYLCLVSAKLYTTLFAFLTIYLSGFGITAGAHRLWSHRAYKAKWPLKILLLVLFTITGQRHVYVWALDHRVHHKYSETDADPHNAKRGFFFSHVGWLVLTPHPDVVEKRKAVDMSDLEADPLIMWHKKLYPVLFFLFVIFLPVFIPVYFWNETIWNSFWVNFNARFCITLNIAFFVNSVAHMWGQKPYDRYISPVENLAVSLAALGEGWHNYHHVFPWDYRTGELGN-SYNPSTTFIDFFAKIGWAYDLKFASNSMIARRAQKSGDGSH-VWGYGDADIEKEDLEE---------
>A0A1I8P7Q5	393	0.520	1.831E-118	9	350	356	20	359	360
---------TGVLFEDE-AETPDGGLDKNIEAFKSANK-KLELVWQRVVFFVVTHVAGIYGAYLAVVLAKWQTNIFAFILTILSSLGITVGAHRLYAHRAFRAKLPLEVLILFFQTMAFQFSAYHWARDHRVHHKFSETDADPHNAKRGFLYAQIGWLLYRKQPEVTIKAKSIDFSDLKSNPLVMFQHRHYFILTLIICYIMPTMAAIYFWNETFSNALFVTAMLRWICVFHGINTINSFAHLYGNKPYDKNYNPSENIIASILTVGEGWHNYHHVFPWDYKASELGHYALNWGTVFIDFFAKTGWAYDLKSVSPQMIKNRVHRTGDGSHPIWGWGDKDQGIEEIKSAIIF-----
>UPI00143D6216	393	0.490	1.831E-118	5	352	356	1	367	370
-----TPTPSGKMLEGMAYKTSDST-MKSETDLEKPKnetkEYKMQVVWNRIAILIYLHLAGFYGMYLMCTKSHILSPFLMYGFVILTGLGTGAGCHRLWSHRAYKAKLPMRIIMMCLQTIGYQGHIYGWVRDHRVHHKFVDTDADPHNSKRGFFFSHMGWLMVKKHPEVRRKGATVDLSDLKKDPVVMFQKKYYAPMVALFCFGIPAATVHYLFGEPWFDAYH-LACAKFLWSTHLTWLINSGAHMWGARPYDKTMTARNNLALAVAVVGEGWHNYHHVFPWDYKSSELGNYKTNTPTAFIDFFAWLGLAYDLKTVPTAMINKRAARTGDGTrvsaffdndhqrkeHEadnVWGWDDKDMAEEDKKEALILNK---
>A0A1A9WAU5	393	0.500	1.831E-118	10	353	356	33	374	377
----------GVLFASDADTADGALSV-DVTQVKRVDERKHEVVWRNVIIFIVMHASALYGVYHIF-HAKLFTIFFSIFLYSINMIAITAGCHRLWSHRSYKAKDPLRALLIFFNLTMYQLSAFHWARDHRIHHKFTDTDADPHNSTRGFFFCHIGWVLSVKFPEVVAKGKSLDLSDLYEDRILMFEDKYYFKLMPFLAFLLPTIIPMYMWNENFINSWCLAIALRMIFVWHSEWSINSVSHMYGMRPYDKNINPTQNVGVSIFAFGEGWHNYHHAFPWDYKAAEWGDYSLNFATAFIDLCAKIGWAYDLKSVSPAMIEKRVKRTGDGTHAIWGWDDKNLSPECKQNAIVLNKK--
>A0A7U1H0S2	393	0.603	2.507E-118	33	333	356	21	321	322
---------------------------------RPPRATPRkfQIVYPNLITFGYWHIAGLYGLYLCFTSAKWQTILFSYILLVLGELGITAGAHRLWAHKTYKAKLPLEILLMVLNSIAFQNSAIDWVRDHRLHHKYSDTDADPHNATRGFFYSHVGWLLVRKHPDVKKRGKELDLSDIYNNPVLRFQKKYAIPFIGAICFGLPTLIPVYCWGETWTNAWH-ITMLRYVTNLNVTFLVNSAAHIWGNKPYDKKILPAQNIAVSIATGGEGFHNYHHVFPWDYRAAELGNNKLNLTTHFIDFFAWLGWAYDLKTVSNDMIKNRSLRTGDGS-DLWG----------------------
>UPI000C142C18	393	0.507	2.507E-118	29	349	356	21	338	340
-----------------------------KINSLAPHPKKWDIVWREVIIFTIFHITAIRGLYLFITVAKWQTCIFAFVLYIATTTSVTVGAHRLWSHKAFQAKLPLQIILLFFFTMAFQYSAVIWARLHRMHHKYLDTDADPHNAGRGFFFSHIGWMLIKKHPEY--RAHKVDISDLMRDPLLRFQHKHYWEVLFIICFLIPTYIP-TLWGEQASTAFYTCVCLRYICALHAIWLVNSAAHMWGTKPYDKNIRPVETKVVSLLAAGEGFHNYHHTFPWDYRIAEFGGYSLNTGRLFIDIMAKIGWAYNLKSVPDELIRKRVKRTGDGTHPIWGWDDPDLPLEERRMSII------
>UPI00099583C9	393	0.513	2.507E-118	19	346	356	39	366	376
-------------------DQELVKHYEDNEDSTEAKiEYVPRIKWPDLAAQIFIHAGCIYGLYLVFTQAKLLTTLWVFVTIYTSGFGITAGVHRLWSHKAYKAKWPLRLLLVFLFTITGQRDVYTWALDHRVHHKYCETDADPHDVRRGFFYAHVGWLFITPHPDVVAKRNAIDMSDLEADPIIMWQKRLYVPLFALLAIGLPVSIPCYIWSESLWVSFWVNFNLRFCVNLNIAFCVNSVSHLWGQKPYDKNISPVENVAVSVAALGEGWHNYHHVFPWDYKTSELGDYSFNLTTGFIDFFARIGWAYDRKYVTSAMVRRRAIRSGDGTH-VWGYGDTDIVKEDLQE---------
>A0A1D2NF30	393	0.580	2.507E-118	41	348	356	111	444	452
-----------------------------------------DIVWRNVFLFVYLHVFSAYGLYLLFTgQVLWQTVIWTALIHTCGALGITAGAHRYWAHKSYKAKLPLKLLLVFMQTVSFQNSIHEWSRDHRVHHKYSETNADPHNAKRGFFFAHMGWLMCRKHPAVKEKGKQIDMSDLEAEPLIMFQKKYYTPLVLMTSFVMPTFVAWFFLGEKFLTAWCFASQLRYCFNLHCTWLVNSAAHLWGDHPYDKAINPAENKGVAIFAFGEGWHNYHHVFPWDYKTAELGRYRYNFTAAFIDFFAWIGWAYDLKTVSDKMVRDRVRRTGDGSwrHEKesatltevtdslassmgmshggpWGWGDESIPLADSQMTQ-------
>A0A0T6B747	392	0.700	3.433E-118	79	352	356	0	272	275
-------------------------------------------------------------------------------MYQISGLGITAGAHRLWAHKSYKAKWPLSLFLAMCNTIAFQDAAVDWARDHRVHHKYSETDADPHNAKRGFFFAHVGWLLCRKHPDVKAKGKGIDMSDLYADPVLRFQKKYYLIIMPFLAFVIPTMIPMYLWNETFKNAFF-ANMLRYAFTLNATWLVNSAAHMFGSKPYDRFINPAENKSVAILAMGEGWHNYHHTFPWDYKTAEMGRYSVNFTALFIDIMAKIGLAYDLKTVSEDMIRRRVERTGDGTHELWGWGDEDQPDEEKREAIIINK---
>UPI0006B0C956	392	0.575	3.433E-118	9	328	356	7	323	324
---------TATVMEKNIPETATV--MEKNIPEKEKGSSKLRIVWRNVYIFAFLHATSLYAIYLVFTSTLLKTVVFAFVLYVISGLGITAGVHRLWAHRSYKAKWPLRLLLAFFNSVAFQNDIYEWSRDHRVHHKFSETDADPHNATRGFFFSHIGWLLVKKHPDVIEKGKTVDCTDILADPVVRYQRKYYIPLIVLCCFVMPTVVPAWFWNETYWNAFYVAVILRYCWTLNITWLVNSAAHMWGNRPYDRYINPRENKYVIVSTMGEGFHNYHHTFPWDYATSELG-FRWNITTMFINFMAFLGLAYDRKTVCLEVIRKRKERTGDGS---------------------------
>UPI001A9DE6E4	392	0.510	3.433E-118	0	330	356	0	327	335
MAPRT------------ETTTITTTETRSKVDgddagvpAVDPIRGKPeplEIIWINVFKILVIHLMALYGAYVAVTAAQWKTLLFTLFYVGCSGLSVTAGAHRLWSHRSYKAKLPLRTLLMLFNCMAGQNDIYDWVRDHRVHHKYSETDADPHNVNRGFFFAHVGWLMCRKHPEVTKKGKAIDCADVYNDPVVRFQMRYHIPMTILFCFIMPTMIPHRYWGEAKWNSFFVAAILRWVFQLNSTWLVNSAAHIWGQKPYDKAISPSENWLVSVLAIGEGFHNYHHTFPWDYSTSELGW-RLNPSTMFIEAMEKIGWAYDLKKPTQEMIQQRVQRTGDGSHH-------------------------
>UPI0015DDFB52	392	0.544	3.433E-118	19	348	356	2	336	339
-------------------QTIQTTTIlEQKEEEnitLPlvPQAGKRkfEIIYPNLITFTYWHVAGLYGLYLCFTSAKWASILFAFFLFVVAEVGITAGAHRLWSHKTYKAKLPLEILLMVMNSIAFQNSAIDWVRNHRLHHKYSDTDADPHNASRGFFYSHVGWLLVRKHPDVKKLGKKLDMSDIYNNPVLRFQKKYAIPFIGAVCFGLPTLIPVYCWGETWTNAWH-ITMLRYIMNLNVTFLVNSAAHIYGKRPYDKKILPAQNIAVSIATFGEGFHNFHHVFPWDYRTAELGNNSLNFTTKFIDFFAWIGWAYDLKTVSNEMIKQRSKRTGDGT-NLWGLEDVD-TPDDLKNTK-------
>A0A0M3L9L8	392	0.529	3.433E-118	0	353	356	0	349	352
MAPEATDA-NGVLFESDT----ATPDLGLKKTSvqiadDTPWAY----DWQHVIQVPFLYVFGLYGGYLFLVAAKWQTGLFTCLLHLMGSLGVTAGAHRLWAHKAYKANLPLKLILLLFQTLSMQYSVINWVRDHRMHHKYVDTDADPHNATRGLFFSHVGWLMVQKHPEYERKSKLLAMNDIEGDPMLRFQQKYYITLLLLVNFVLPTLIPVYMWNESSINAFFVAAVFRLLVTYNMTALVNSAAHKWGHKPYDKNMLASENSLLSLAFVGEGFHNYHHTFPWDYKAAELGSSIYNLSTMFIDFFAKIGWAYDMKTVSDELIQKRVERTGDGSHNLWGWGDKDQSKEEVDAAIRIHPK--
>UPI001EF79849	392	0.509	3.433E-118	0	338	356	8	357	361
MAPNiVSDSPaLGVEFQkvegckqDNIVIPKEVPTI-SKKPKKSSEgrfWFETTLIWPNIISITVLHLTGIYMAYTIPFQCRIPTLFWGLFIGISSGFGVTGGVHRLWSHRSYKAKWPLRVILAICYSIAGQNTIFDWVRDHRVHHKYTETDADPHNSNRGFFFAHVGWLMMRKHPEVIRRGRQVDMTDILSDPVVQFHQRYFWQMKLLLCFIIPIVVPVYFWNETWYISVMSQVFIRYIAGLNFTWLVNSAAHMWGSKPYDTGISPTENLGVAIVAMGEGWHNYHHVFPWDYKAAELGNYSVNVTTFLIDMFAKIGWAYDLKQPSAALVRKVAEKHGDGSHHEWHEADEP-----------------
>UPI00193DD379	392	0.487	3.433E-118	0	350	356	0	369	373
MSPNeERIPPTMcpkTEMDCDVTlrknrlangETVNnhETTTEKNDDLAVETEYVPRIKWLDLSAQIFIHGGCLYGLYLVLTQavltqAKLLTTLWVFVTIYTSGFGITAGVHRLWSHKAYKAKWPLRLFLAFLFTITGQKDLYTWALDHRVHHKYSETDADPHDVRRGFFFAHVGWLFITPHPDVVAKRKAVDVSDLEADPIVMWQRRLYIPLFVLLTILLPVGIPCYFWSESLWISFWVNFNFRFSINLNIAFSVNSVAHMWGQKPYDKNISPVENIAVSIAALGEGYHNYHHVFPWDYKTSELGNYPFNLSTGFIDAFARIGWAYDLKSVSPNMIRRRADRCGDGSH-IWGYGDADISQEDQAELDVM-----
>U4UEC1	392	0.526	3.433E-118	8	346	356	48	389	404
--------PNDVFSEkdNDISRTIKKLDEETKENSKlrrEIEQFRPSIKWPDLIVQLFIHLGCLYGLFLCVWSAKLFTLLFAFLTVIASGFGITAGAHRLWSHRAYKAKWPLRMLLVFLFTIAGQRHIYVWALDHRVHHKYSETDADPHNAKRGFFFSHVGWLVLTPHPLVVEKRKMVDMSDLENDSIVMWQKKLYPMLFLLFAIMLPVGIPVYFWNETLWNSFWINFNARFCITLNIAFFVNSVAHMWGQKPYDKFISPVENLAVSIAALGEGWHNYHHVFPWDYKTGELGN-CWNPSTHFIDFFAKLGWAYDLKSVSSKMIARRAQRSGDGSH-IWGYGDADIELEDLKE---------
>C3ZRD7	392	0.544	4.700E-118	0	332	356	0	316	325
MAPRNDFGPP-VHME----VTKDLPS-PTAQDGKaPP----TQIVWRNVVIMSLLHMGAIFGLFL-LPSAHPYTLMWAVICYSLSALGVTAGAHRLWAHRSYKARLPLRIFLAIINCMSLQNDIYDWSRDHRVHHKYSETPADPHNAKRGFFFAHIGWLLVRKHPDVITKGKQIDLTDVLNDPVVKVQRKLYAPAAVLMCFIIPTLVP-SLWGESLVTAFF-ISVLRYVLALNATWLVNSAAHMWGNKPYDKFINPSQNFPVAVLAMGEGWHNYHHTFPYDYATSELGW-KVNPTTVFIDFMARLGLAYDRKKVSPNVIRARVSRTGDGT---W-----------------------
>UPI0002658F70	392	0.579	4.700E-118	17	338	356	2	324	328
-----------------ITQSVTTEELKLRKGAKfaSADEYQLKFVWRNIALMAYLHIISIYGLYLFATKVMWLTVAWAYVLYFGSCLGITAGAHRLWAHRTYKAKLPLRIFLAFLQSLAFQNHIYEWARDHRVHHKYSETDADPHNAKRGFFFSHVGWLLVRKHPDVIEKGRKIDLSDLNADPVVMFQKKHYLKTVLFACFVFPTVVPWFLWGESLFHAFVVCALTRYCVALNVTWLVNSAAHMWGDKPYDKNINPVENWGVSIGAIGEGWHNYHHTFPQDYKAAEV-PYTLNPTTFVIDVFAYFGLAYDRKSVSPETIRARKMRTGCEStnHEV--YADKD-----------------
>UPI000A1D36C5	392	0.485	4.700E-118	0	355	356	0	352	356
MPPNG-DDVTGVLFETD-GQTGDLGLAKDLTKLKTTDGRKLELVWLNIILFVIAHTLSAYGLWLLLVESTWTTFFIFPATFVLSVVGISGGAHRLFAHRTFKVNKKLKLIFLFLNTLAFQDAVYYWARDHRLHHKYTETDADPYNSERGWWFAHIGWLCCRKHPEVTEKGRQIDLSDLKSDPMVMFQKKYYLILMPLICFVMPTVLPMWLWGETFRTSFCVMSLLRWVLCLNIVWLLNSSAHMFGTRFYDRNINPTNESLLIWFNLGEAYHNYHHVFPWDYKSAEVGHFANDFTTKFIEFFAKIGWAYDLKSVPIDLVKRRALRTGDGTHPIWGWGDKDQTKQDILETEI-NHQQK
>A0A023ERD9	392	0.510	4.700E-118	26	352	356	57	393	394
--------------------------IEPKPNASS-EEFRSQIRWPDFFAQLFLHLGGLIGLWYLVTlQTKLYTALWTLALVWASGLGITAGAHRLWSHKSYKAKWPLRLLLMFLFTICGQRDAYTWAHDHRVHHKYSETDADPHNAKRGFFFAHVGWVFLTPHPEVVAKRKIIDMSDLEADPIVMWQKRYYIPLFALLAIGIPVFIPYYYWSENFWIAFWVCFTLRFITTLNIAFFVNSVAHMFGNRPYDKNISPVENLSVAIAAMGEGWHNYHHVFPWDYKTGELGSYMFNVTTGFIDAFARLGLAYDRKSVSPQIIERRAAKYGDGTRfltdeyahkdPVWGFGDEDISKDDLEDIELLKN---
>A0A2H1WYV5	392	0.510	4.700E-118	22	350	356	10	341	453
----------------------GSTEIGSKQDGKenslPAHPQKWDIVWRELIIFTIFHITAVRGLYLLITVAKWQTCIFAFLLYIATTTSVTVGAHRLWSHKAFQATLPLKVILLFFFTMAFQYSAVIWARLHRMHHKYLDTDADPHNAGRGFFFSHIGWMLIKKHPEY--RAHKVDISDLMQDPLLRFQHKHYWEVLFIAFFLIPTYVP-TIWGEQLSTAFYTCVCLRYVCGLHSIWLVNSAAHMWGTKPYDKNIRAVETKIVSMLAAGEGFHNYHHTFPWDYRIAEFGDYSLNLGKLFIDIMAKIGWAYNLKSVPDELIEKRVKRTGDGTHPVWGWDDPDLPLEDkrMSIAKVL-----
>UPI0005F5043C	392	0.588	6.435E-118	10	325	356	0	316	322
----------MVLDLSEIATLKFEKPINDKASTKEscKTGYEWKIVWRNVIIFAYIHLAALFGLYVLFFRAKYQSAIWFTVVGVAGGLGITAGAHRLWAHRSYKAKWPLRFILMIFQTIAFQDDIYQWVRDHRVHHKFTDTDADPYNVRRGFFFSHIGWLLVRKHPDVADKGAIVDCSDLKQDPIVIFQKKWYLNLMWLCCFIIPTLVPWLAWNESLSYSWH-CAVCRYCINLNITWLVNSAAHMWGMKPYEKSFSSTNNATVSLLTFGEGWHNYHHVFPWDYKAAELGNYRLNFTTAFIDFCAYLGLAYDLKTVPADTIKKRASRSG------------------------------
>A0A140GBL3	392	0.572	6.435E-118	19	329	356	23	327	330
-------------------DDVFDPTYKEKEGPKPPL----NIVWKNVFLMGLLHLGALYGAFL-VPHASAKTLVWSVLCYMVSALGITAGAHRLWSHRSYKASLPLKIFLGFANSMAFQNDIFEWARDHRVHHKYSESDADPHNAKRGFFFSHIGWLLVRKHPDVIEKGGKLELKDLTSDPVVRFQRKYYKMSVVLMCFLLPTMVPWYFWGESLLVSYFVPALLRYAVVLNATWLVNSAAHMWGNRPYDKHINPRENRFVAFSAIGEGFHNYHHTFPYDYATSEFGC-KVNLTTCFIDLMCWLGLAYDAKRVSRELIHTRIQRTGDGSH--------------------------
>UPI00186B0799	392	0.554	6.435E-118	17	328	356	24	331	333
-----------------PIERAAQEGIQEGDSGKGPA--RQGIVWRNVILMTLLHFGALYSLTL-IPKAQLLTLLWAYLCFLLTALGVTAGAHRLWSHRSYKAKLPLRIFLAAANSMAFQNDIFEWSRDHRVHHKYSETDADPHNAQRGFFFSHIGWLFVRKHRDVIEKGRKLDLTDLLADPVVRLQRKYYKTTVLLMCFAVPTLVPWYIWGESLWNSYFLAFILRYTISLNVTWLVNSAAHMYGNRPYDKHISPRENPFVTLGAIGEGFHNYHHTFPFDYSASEFG-LKFNPTTWFIDFMSWLGLATDLKRVPKQMIQARKERTGDGS---------------------------
>A9YRX6	392	0.597	6.435E-118	35	337	356	27	325	337
-----------------------------------PRKY--QIVYPNLFTFGYWHIAGLYGLYLCFTSAKWQTMIFSFILFVLAEIGVTAGAHRLWAHKTYKAKLPLQILLMILNSIAFQNSAIDWVRDHRLHHKFSDTDADPHNATRGFFYSHVGWLLVRKHPEVKRRGKELDMSDIYNNPVLRFQKNYAIPFIGAVCFGLPTLIPVYCWGETWSTAWH-ITMFRYVMNLNVTFLVNSAAHIWGKKPYDKKILPAQNIAVSIATCGEGFHNYHHVFPWDYRAAELGNNSLNVTTKFIDFFAWIGWAYDLKTVSQDMIKHRALRTGDGS-NLWGLEDK------------------
>A0A1Y1MPN0	392	0.519	6.435E-118	22	346	356	25	351	362
----------------------AIPK-QDQFNSKvPNEEFVPNIKWPDLIAQLFIHGGCIYGVVLMFSSAKLLTSLFVFVTIYTSGFGITAGVHRLWSHKAYKAKWPLRLILVFLFTITGQKHIYAWALDHRVHHKYSETTSDPHNAKRGFFFSHVGWLVLTPHPDVVKKRKIIDMSDLEADPIVMWQKRYYPILFLLLTVGLPVAIPVYFWEETIWNSFWICFNTRFCITLNIAFCVNSLAHMWGYKPYDKDINPVENMIVSIAALGEGWHNYHHVFPWDYKTGEFGS-RLNLSTQFIDFFAKLGWAYDLKYASPEMISRRARKSGDGTHietHLWGYGDEDIEIEDKKE---------
>F6WAL7	392	0.555	6.435E-118	1	330	356	42	363	366
-PPHRQeEICTGRGMRDD---DVFDGTYREKAGPKPKVIY----VWRNIILMSLLHLGALYGIAL-IPSAHLYTLLWVIAFYSVSALGITAGAHRLWSHRTYKARLPLRIFLTFANTMAFQNDIYEWARDHRVHHKFSETDADPHNARRGFFFSHVGWLLVRKHPDVIEKGRLLDMSDLKADKLVMFQRRYYKPAVLFMCFIMPTLVPWYFWDESLKHSFFVASLLRYACVLNATWLVNSAAHLYGSRPYDKNINPRENILVSLGAIGEGFHNYHHTFPYDYSTSEYRW-HINITTFFIDFMCFLGLAYDRKKVSKEVILARCSRTGDGSHK-------------------------
>A0A1I8PJQ5	392	0.495	6.435E-118	17	351	356	109	449	450
-----------------PITKEIQEAIENEVQAK---EFKPEIKWLDLVAQLYLHLGAVYGFYLLF-SAKSQTWMWLVLAVWVSGIGITAGAHRLWSHKSYNASLPLRILLIFLFTIAGQRDAYTWALDHRIHHKFSETEADPHNAKRGFWFAHVGWLFLTPHPKVAEKRKVIDMSDLENDAVVMFQRKWFIPMFSIISIGLPVLVPWHFWGESLWRSFWICFNLRFTATLNAAFFVNSVAHMWGSKPYDKNISPVESRLVSFMALGEGWHNYHHVFPWDYKTGEFGSYKLNITTAFIDFCAKLGLAKGLKSVSPDMVKRRAMKCGDGSrfltdeyaHKdaVWGYGDRDIPKDDLQELKGMN----
>A0A1D5PC75	392	0.562	6.435E-118	10	330	356	259	579	582
----------DLLNHDDvaaergMVDDLFDETYREKEGPKPPLRY----VWRNIILMSLLHLGAIIGLTL-IPSAKIQTLAWAILCFVLSALGITAGSHRLWSHRSYKATLPLRIFLTIANSMAFQNDIYEWARDHRVHHKFSETDADPHNAMRGFFFSHIGWLLVRKHPDVIEKGQKLDLSDLKADKVVMFQRRYYKPSVVLLCFTLPTLVPWYFWDESIIISFFIPAILRYTLGLNATWLVNSAAHMFGNRPYDQNINPRENPLVSVGALGEGFHNYHHTFPYDYSTSEFGW-RFNLTTAFIDLMCLLGLASDRKKVSKEVILARKMRTGDGSHK-------------------------
>UPI000C6CACBE	391	0.539	8.812E-118	0	325	356	0	308	313
MAPNAQS----------TVTETVTP----PKRATPKQEL--NIVWRNVILFAFLHIGALYGFTLIFTSAKWQTILFVIIFGYASVLGVTGGAHRLWSHRSYKAKWPVRALLMILQTMAIQNHIYEWCRDHRLHHKYSETDADPHNATRGFFFSHMGWLMVKKHPEVKQKGKAIDLSDLLKDPLVVFQRKHYFPLVILVSIVIPTMIPVLLWGENYWNSLFTVFFTRYVLSLHGTWLVNSAAHMWGNRPYDVTINPRESPIVIFTGSGEGFHNFHHVFPWDYCTGEFGW-KFNMTAAFIDCMAWLGLVYDRKKVSPEMLKQRIERTG------------------------------
>UPI001CF55318	391	0.549	8.812E-118	15	329	356	30	334	338
---------------DDVFDTTYT----EKKGPKPP----RKIVWRNVILMALLHFGALYGL-SFLPATKPATIIWALVCFMLSALGVTAGAHRLWSHRSFKAKLPLRIFLAVVNTMAFQNDIYEWARDHRAHHKYSETDADPHNAKRGFFFAHIGWLLMKKHPDVIEKGSKLDLSDLYADEVVMFQRRHYKKLILVMCFIFPTVVPWYFWNESLYTAFYVPGLLRYTLVLNATWLVNSAAHMYGNRPYDKNINPRENKFVAIGAFGEGFHNYHHTFPYDYTSSEFGI-RYNLTTCFINLMCFLGLASDCKKASKETVIARQQRTGDGSH--------------------------
>A0A291P0P3	391	0.523	8.812E-118	10	351	356	1	338	344
----------GAVQEDPPT---MGSEVKTEEVHKPnvPSDHKWEIVWGRAVFAVLVHLAGFYGAFLFFTAAKWQTCLFTIFLHVAMAISVTAGAHRLWAHRAYKAKLPLRILLLTFFTMAFQNTLIVWARDHRAHHKYVDTDADPHNSNRGFFFSHIGWLLVRRHPEV--RAHKVDLSDLFADPLLKFQNNYYVWMLPFLVVLTPIYIP-TLWGEKKMVALFVCLFLRYLLTIHVFFVVNSVAHMFGTRPYDKNIQPGESKLVSFFASGEGFHNYHHAFPWDYRTAELGGYLFNTSRLFIDLMAKIGWAYDLKSVPTDMIERRVKRTGDGSHPVWGWDDPDMSAEDRKLATIIN----
>A0A226DE17	391	0.472	8.812E-118	25	354	356	1	367	370
-------------------------RVKGKRGEDQPEvgggedEYKMELVWRNIIGMIYLHYGALIGLYLWFSgQVHWQTIIFGFVFAYSSAFGVTAGTHRLWAHKAYKANLPLRIMLAAMQTAACQNSIHEWCRDHRVHHKFSETDGDPHNAKRGFFFAHMGWLLCKKHPHVRSKGKVVDMSDLEQDPVVMFQKKFFVPLTTLTCFVIPTYIPIAYFGETFYTAW-NITLLRYILTLHATWLVNSAAHIWGFRPYDSSINPAENKLVSIITPGEGWHNFHHIFPFDYKAAELGDYKHNFSTAFIDFFAWLGWAYELKTVPERVILARIARTGDGTHPsvakkskldknsnitattstgghhshdlstSWGWDDVDTPESVKQVTIIYNaKKS-
>UPI0015A83E41	391	0.539	1.206E-117	0	329	356	0	313	329
MAPNSSAA-------------LAEESVESKVEQKP--QYKTKIVWFNVILFVYLHLSFFYGVYLGLTSAYLKTCLFGYIYGNIGGLGITAGSHRLWSHRSYKARWPLRVLLCIFASIAAQNDIYEWCRDHRVHHKFTETDADPHNIKRGFFFAHMGWLMCRKHPAVASKGKTVYLDDLWADPIVRFHRRFYIPMVLLFSFYVPTMIPVWFWGETLWNSFFIAGLARYCFSLNVTWLVNSVAHKYGDQPYDRYIEARENSIVALLGHGEGWHNYHHVFPWDYSTSELG-YTFNLTKIFIDFMALIGLAYDRKIVHPELVKNRKLKTGDGTR--------------------------
>Q5XQ38	391	0.550	1.206E-117	2	330	356	8	330	333
--PHAARQPNGGMAESSTVEDVFDDTYREKDGPKPP----RRLVWRNIILMTLLHAGALYGL-VLLPSASGLTLVWSAVCYLVSALGVTAGAHRLWSHRSYKASFPLRVFLAVANSMSFQNDIFEWARDHRVHHKFSETDADPHNAKRGFFFAHIGWLLVRKHPDVIEKGKKLDLSDLKADAVVMFQRRHYKLSVVVLCFLLPMLVPWYFWGESLAVGYFVPGLLRYSLILNATWLVNSAAHIWGNRPYDKTINPRENFMVALSAIGEGFHNYHHTFPFDYATSEFGC-KLNLTTAFIDFMCFLGLARDRKSVSKDTILTRVQRTGDGSYK-------------------------
>D2SNV3	391	0.558	1.206E-117	0	333	356	0	321	336
MA--QSYQSTTVLSEEkEPTLTLVVPQ------AAP---RKYQIVYPNLITFGYWHIAGLYGLYLCFTSAKWATILFSYFLFVVAEIGITAGAHRLWAHKTYKAKLPLEILLMVLNSIAFQNSAIDWVRDHRLHHKYSDTDADPHNASRGFFYSHVGWLLVRKHPEVKKRGKELNMSDIYNNPVLRFQKKYAIPFIGAVCFVLPTLIPVYCWGETWSNAWH-ITMLRYIMNLNVTFLVNSAAHIWGYKPYDAKILPAQNVAVSVATGGEGFHNYHHVFPWDYRAAELGNNSLNLTTKFIDFFAWIGWAYDLKTVSEDMIKLRTKRTGDGT-DLWG----------------------
>A0A7D5UMJ6	391	0.540	1.206E-117	0	341	356	0	328	338
MAPN-TEKNNAVLQEVNGLEKLVAPQAA-------PRKF--DIVYQNLITFGYWHVAAIYGIFLCFTSAKWATILFAFFLFVVATIGLTAGAHRLWSHKSYKAKLPLQIILMVMNSIAFQNTATNWVRDHRLHHKFSDTDADPHNATRGLFYSHVGWLLVKKHPEVKKRGKLIDMSDIYDNPVLRFQAKYAVPFIGAVCFVLPTLIPMYFWGESLNNAWH-INMLRYVCNLNVTFLVASAAHSWGYKPYDKNILPTDKVATFIVTLGEGFHNYHHVFPWDYRSAELGN-TFNPTTKFIDFFARIGWAYDLKTVSDELIRSRVKLTGDGT-NLWGWDDEDMAE--------------
>A0A1Y1L7K6	391	0.494	1.206E-117	27	352	356	16	351	356
---------------------------EGKEGPISKSTYKWKLVWSHVFIMVFIYAGGLYGLYLFLFYCSWKTCLWTYIYGTISLQGVTAGTHRLWSHRSYKAKLPLRIILMICQSIAFQGHIYSWARNHRAHHKFSDTDADPHNAKRGFFFSHVGWLLVVKHEDFINKRKTIFVDDLESDAVVQFQRKHYFFLVILLCYIIPTIVPWYFWNESLSISWYTAAMFRHCVSLNAIYCVNSIAHLFGTKPYDKKIGAVENSLISVVTNGEGWHNYHHVFPWDYKTSEFGNSRLNQTTMFINFFAKIGWAYDLKTVAKELIERKAIRSGDGSkfnfenqHNskaVWGWGDSEMKTEDIEEVKKYNK---
>A0A2T7PYW6	391	0.573	1.652E-117	0	328	356	0	321	323
MAPKTpvvdVASPEGLEDEVEPVITE-----ETQTQKRPP----RVIVWRNVILFMFLHLGALYGIY-VIPQAHPLTWLWTCVMYVMSGLGITAGAHRLWSHRSYKAKLPMRMILAIFNSMAFQNDVFEWARDHRAHHKYSETDADPHNAKRGFFFAHMGWLLLRKHPDVREKGRSLDLSDLYADPVVMFQRKYYKTSVLLCCFILPTFVPVYFWGESLSVAFYLPAVLRYALVLNATWLVNSAAHMWGNKPYDKNINPAQNLMVAFSAVGEGFHNYHHVFPHDYSTSEYGW-HFNITTMFIDFMSLFGQAYDRRRIPTKVVVQRKARTGDGT---------------------------
>UPI000C6E7E57	391	0.555	1.652E-117	13	332	356	8	325	326
-------------YSGATTQVIQETQIIEKPQKK---EFKAQIVWSNVAFVVIVHSSALYGLYLAFTSAKWLTILYGTYLYVITGLGITAGVHRLWAHKAYKAKWPLRLLLAYWNTIAFQKSVFEWSRDHRVHHKFSETDADPHNVNRGFFFAHVGWLMLRKHPEVRSKGSVIDLSDLENDPIVRFQKKYYPFLVVLCCFYIPTILPNWLWGESYWNAFFVSGMLRYCLVLNGTWLVNSGAHMWGYRPYNRFINPADNKLIHIGTVGEGYHNYHHTFPWDYSASELG-YTLSLTTKFIDLMAWMGLAYDLKTVPPEIIKHRKETTGDGTVYnrRW-----------------------
>A0A834VCQ6	391	0.574	1.652E-117	0	326	356	0	322	341
MPPFLKNDTN--EFADDDLSESKPSLTEEKESIEERQPYRVQIVWRNVILMSIIHLYALYGLYLCFTAAKWQTLVAAFILYILSGLGITAGSHRLWSHRAYKARLPLRIFLAFLQTMAFQNHIYEWARDHRVHHKYSETDADPHNSNRGFFFAHVGWLLCRKHPDVIKKGSLINLDDLLRDPIVALQRKYYLPLVVLICFIIPTLLP-TLWGETLWNAFFICAAFRYVWTLNMTWLVNSAAHFWGRHPYDNTIKPAENLFTVYGAVGEGFHNYHHVFPWDYRASELG-FRFNLTTIFIDLMAALGQAYDLKQVSTEMVISRKHRTGD-----------------------------
>UPI0005EE784C	391	0.489	1.652E-117	0	352	356	0	366	370
MSPNeERIPPTMcPKTETDCNVTLKRNRNQLANDetAKGHEatiqkndesaiDYVPRIKWLDLGAQIFIHGGSLYGLYLVLTQAKLLTALWVFVTIYTSGFGITAGVHRLWSHKAYKAKWPLRLLLVFLFTITGQRDVYTWALDHRVHHKYSETDADPHDARRGFFFAHVGWLFTTPHPDVVAKRKAVDMSDLEADSIVMWQKRWYIPLFLLLTIVLPVGIPCYFWSESLWISFWVNFNLRFCINLNIAFCVNSVAHMWGQKPYDKSISPVENIAVSIASLGEGYHNYHHVFPWDYKTGELGENPFNWTTSFIDAFARIGWAYERKYVSPDMIHRRAYRCGDGSH-VWGYGDVDISKEDLAELDVMDN---
>A0A6P7UY36	391	0.573	1.652E-117	28	329	356	67	370	377
----------------------------SKQVSKEAEqlqRFKTEIVWRNVAIFAILHSMALYGMYVALYQAMWKTWIFAYFWGTFAGLGVTAGAHRLWSHRAYRARFPLRMALMVFNCMACQNDLYEWTRDHRVHHKFSETHADPHNVNRGFFFAHMGWLMCKKHPDVMRKGKAVDCSDLLRDPVIRFQKKYYVPLTTFFCFYLPAVLPHYMFGETYWNAFFVSTMLRYVFSLNFTWLVNSAAHLWGCRPYDKHISPAENRFVSWAAIGEGFHNYHHTFPWDYSTSELGW-KLNFTTMFIDCMAAIGLAYDLKTVPKEVIEKRKTRTGDGSY--------------------------
>UPI001A957083	391	0.487	1.652E-117	10	343	356	94	441	450
----------GYKEENAVYKEIPQNAAASKEahqmKATSDEiEYNPQIRWPDLIAQVFLHTGALYGIYLLF-QARFYTILWVVALIWCSGIGITAGAHRLWSHKSYNASMPLRILLVFLFTIAGQRDAYTWALDHRIHHKFSETDADPHNAHRGFFFSHVGWLFLTPHPKVEEKRKVIDMSDLQNDRVVMFQHKYYIPLFTLFSIGLPVLLPWYCWNENLWISFWINFNMRFTSTLNAAFFVNSVAHMWGKKPYDKNISPVESPFVSFLALGEGWHNYHHVFPWDYKTGEFGSYKLNITTAFIDFCAKIGWASGRKSVSPDMVKRRAAKCGDGTrfltdefaHKdqVWGYGDRDIPKED------------
>A0A8D9EH52	390	0.564	2.262E-117	32	355	356	9	331	333
--------------------------------APTDKVYQLKIVWFRVLRVVYFHLAGLYGLYLVFTSAYLVTTVFAFLLHMVGMLGVTAGVHRLWSHQSYKANLPLRVILILFFSLASQSSVLSWARNHRIHHKYSETDADPHNAKRGFFFSHCGWIMVHTHPEFKKKISQIDVSDLLADPLVMFQDRYFR-WSVLFVSVVPPLLAMYCWDETLSNAWHVVFGLRFMTTYNCTFLINSVAHLWGNRPYDKFINPSQNLGVAIFALGEGWHNYHHVFPWDYKTAELGNYSTNITIMFIDFFAWIGWAYNLKTVSPDLVAARVKRTGDGSHDVWGWNDKDLTQEEKLKATIINRKTR
>A0A7I8VJL0	390	0.575	2.262E-117	0	335	356	0	325	335
MPPRNLEKCVYVT-EAD-QKDELEAVIEQNQPAKqPP----TKIVWRNVIWMIYLHIAALYGVYLMY-YCKWQSWIWFAVTYGMSGLGITAGAHRLWAHRSYKAKLPLRIVLAIWNTMAFQNDVIEWSRDHRVHHKYSETDADPHNANRGFFFSHVGWLLVRKHPEVRAKGKRVNIDDLLADPVLVFQRKVYLPAMIFTCFFFPSLVAWYFWGESWWTAFFTVGILRYTLVLNATWAVNSVAHMFGNKPYDREISPVETLSVAVAALGEGYHNYHHTFPQDYSASEFGWGR-NCTTAFIDFCAWIGQAYGMKKISPEMIKRRMERTGDGST---GFG--------------------
>UPI001ED8BF94	390	0.556	2.262E-117	24	346	356	4	325	339
------------------------PTDTRVDGSRP---FRASFKWPDLCAQVLIHGGCLYGFYLIFASARVYTTIWAFFVLYASGFGITAGAHRLWSHRAYKAKWPLRLLLVFLFTITGQRHVHAWALDHRVHHKYSETDADPHNAKRGFMFAHVGWLVLSPHPDVVEKRSSIDMKDLDDDPILVWQKRLYIPLFALLAIGLPVWVPCALWNEKLVESLMVNFFFRFCVTLNIAFFVNSAAHMWGNKPYDRSISPVENIAVSIAALGEGWHNYHHVFPWDYRTAELGNYSLNITTAFIDFFAWIGWAYDLKTVSSDMVQRRAKRTGDGsySHALWGWGDSDIPAEDYEE---------
>UPI001F4FC18E	390	0.543	2.262E-117	0	332	356	0	325	345
MAPRPQSPEIKPE-EDACARVDETPGRE------PSKPYVRQIYWTNVVGIAALHLAALWGITWTPFYAKVLTILWAIFLGGAGGFGVTAGAHRLWTHRAYKATWPARVILMVCYCIAGQNPLYDWVRDHRVHHKFSETDADPHNARRGFFFAHVGWLMMRKHPEVVRRGKQIDMSDILADPVVRFHQKYFRPLKFMLCFYLPVMIPVWLWAEDWYLSLVVNAIIRYACSLNFTWLVNSAAHIWGNKPYDRRISPVENRLVAFLAMGEGWHNYHHAFPWDYKAAELGAYGFNVTTLFLDLFARLGMVYDRRVPSEDLVRRTALMNGDGSHPVY-----------------------
>A0A142EGX4	390	0.544	2.262E-117	0	329	356	0	337	346
MAPQAPDSAVkdDLL--DDLTpqEQAELVERELKINLRGiISNLRNldwsKVVWRNLIMFALLHIYSVYGLYLALFHAKWRTIFFSVVLYFMAALGITMGAHRLWSHRSFKARTPLRVVLALFQTIAFQNDIYEWARDHRVHHKYSETDADPHNARRGFFFSHMGWLMYRKHPDVIAKGKGLDLSDLENDPVVMLQRKYYLPAVVTACFVLPTAIPCIYWGEHVVTALMVAGFLRYTIVLHITWFVNSLAHWVGNKPYDKSIYPSQNSVVAYLALGEGWHNYHHVFPWDYRTAELGGLvNYNITCLVIDFCAKIGQAYDLRTVTPEMIGRRVTRTGDGTY--------------------------
>A0A834M566	390	0.553	2.262E-117	33	350	356	71	386	394
---------------------------------KEIEEFVPRIKWPDLLVQIYIHLGCLYGLFLCVWSARFYTTVFAFFTIIFSGFGITAGAHRLWSHRAYKATWPLRLLLVTLFTVTGQRHVYAWALDHRVHHKYSETDADPHNANRGFFFSHVGWLVLTPHPLVVEKRKMVDMSDLESDPILMWQKKLYPPLFLIFVILIPVSIPVYFWNETIWNSLWISFNARFSITLNIAFFVNSIAHMWGQKPYDKYISPVENIAVSIAALGEGWHNYHHVFPWDYKTGELGN-AYNPSTTFIDFFAKIGWAYDLKSVSRKMIKRRAERSGDGSY-IWGYGDSDIEPEDLEELEKM-----
>UPI001E8EEEDD	390	0.570	2.262E-117	10	330	356	544	858	861
----------GAMAEISTVEDVFDDTYKEKEGPKPP----KMMVWRNIILMALLHFAALYGLIL-LPSASASTLAWSVVCYLISALGVTAGAHRLWSHRSYKASNPLRVFLALANSMAFQNDIFEWARDHRVHHKYSETDADPHNATRGFFFAHIGWLLVRKHPDVIEKGKKLDMSDLKADKVVMFQRRHYKLSVLILCFLVPTLVPWYFWGESLIVAYFIPGLLRYAVVLNATWLVNSAAHIWGNRPYDKTINPRENPLVAFSAIGEGFHNYHHTFPFDYATSEFGC-KLNITTAFIDLMCFLGLANDPKKVSKELIIARIQRTGDGSHK-------------------------
>A0A154PF36	390	0.646	3.097E-117	76	355	356	3	282	286
----------------------------------------------------------------------------AFFLYIGSFLGITAGAHRLWSHRSYKATWPLQLLLMILNTIAYEDAAMDWARDHRVHHKYSETNADPHNAKRGFFFSHIGWLLCRKHPDLIEKGKGIDISDLKNNSILTFQKRYYRILMPLLCFIMPTVVPVAYWGESWTNAFFVSGLLRYIITVNCTWLINSVAHLIGNRPYDRNINPSENKMVSMLAAGEGWHNYHHVFPWDYKAAELGDYKYNITTGFIDLCAMLGLAYDLKVVPKHSVQKRVQRTGDGSHDVWGWGDKDQTQEDRDQTVVMHSQNK
>A0A3B3S036	390	0.583	3.097E-117	18	329	356	16	321	325
------------------VEDVFDDTYREKDGPKPP----MQIVWRNVILMTLLHFGALYGLYL-LPSTSVLTLAWSILCFLISALGVTAGAHRLWSHRSYKASLPLRIFLAIANSMAFQNDIYEWARDHRVHHKYSETDADPHNAVRGFFFAHIGWLLVRKHPDVIEKGQRLELSDLKQDQVVMFQRKHYKPSILLMCFIFPTVVPWYLWGESLWLAYFVPGLLRYALVLNATWLVNSAAHMWGNRPYDQHINPRENKFVAFSAIGEGFHNYHHTFPYDYATSEFGC-RLNLTTCFIDMMCRLGLATDCKKVSREQVLARKQRTGDGSH--------------------------
>UPI000441E51D	390	0.534	3.097E-117	15	329	356	10	327	328
---------------DGATETSCNGSAESPFGPKEETNNqkvqqKQNIVWRNVILMSLLHGGAVYSLFL-IPKAHLFTLIWAYICFVVTALGVTAGAHRLWSHRSYKARLPLRIFLAAANSMAFQNDIFEWCRDHRVHHKYSETDADPHNAQRGFFFSHIGWLFVRKHRDVIEKGRKLDFSDLLEDPVVSFQRKYYKISVVLMCFVIPTLVPWYFWGESFWNSYFLASVLRYTISLNVAWLVNSVAHMYGNRPYDKNINPRQNTLVTFGAIGEGFHNYHHTFPFDYSASELG-LKFNPTTWFIDFMFWLGLVTERKQAPKEMIQARKERTGDGTY--------------------------
>UPI001C099CB4	390	0.561	3.097E-117	12	330	356	13	325	328
------------MAETRTVEDVFDDTYREKEGPKPP----RRIVWRNVILMTLLHSGALYGL-MIVPSASILTLLWAVVCFFISALGVTAGAHRLWSHKSYKASLPLRIFLAFGNSMAFQNDIFEWARDHRVHHKFSETDADPHNAVRGFFFAHIGWLLVRKHPDVIEKGRKLDVHDLKADPVVMFQKEHYKVSVALACFAIPMFVPWYLWGESLWVGYFVPGLLRYATVLNATWLVNSAAHMWGMRPYDHHINPRENRFVALSAIGEGFHNYHHTFPYDYATSEFGS-KLNFTTAFINLMCSLGLASDCKQASPEVVKARVQRTGDGSHK-------------------------
>A0A670I5L6	390	0.559	3.097E-117	18	330	356	47	354	357
------------------TDDVFDETYREKEGPKPQKRY----VWRNIILMSLLHLSALYAAIWLTPTAKFATLVWVFVLFVLSGLGITAGAHRLWSHRSYKASLPLRIFLAIINSMAFQNDIYEWARDHRVHHKYSETDADPHNAKRGFFFSHIGWLLVRKHPDVKEKGKKLDLSDLKADKVVMFQRRHYKTSVVIMCFIFPTVVPWYFWGETYHTSFFMAAILRYALILNATWLVNSAAHMYGNRPYDKNINPRENHFVVLGALGEGFHNYHHTFPYDYSTSEFG-LNWNITTAFIDLMCYLGLATDCKRVSKETIMARKIRTGDGSHK-------------------------
>UPI00062367EA	390	0.473	3.097E-117	0	352	356	0	363	367
MSPNenrISSATTTEMNNtlkSNRIVNGGSISAKEQQTVRKDEstevkvEYVPRIKWLDLGAQIFIHAGGLYGLYLVFTQAKLLTTLWVFITIYISGFGITAGVHRLWSHKSYKAKWPLRLLLIFLFTITGQKDVYTWALDHRVHHKYSETDADPHDVRRGFFFAHVGWLFTTPHPDVVAKRNAVDMSDLEADPIVMWQKRLYIPLFALLTIGLPVFVPWYYWSESLWVSFWVNFNLRFGINLNIAFCVNSVAHSWGQKPYDKNISPVENFAVSIAALGEGYHNYHHVFPWDYKTSELGDYSFNLSTAFIDAFARIGWVYDRKYVSPMMIRRRALRYGDGSH-IWGYGDVDISKEDKEELDMMAN---
>A0A6B2E7R7	390	0.513	3.097E-117	15	343	356	28	365	374
---------------DNPVNADEKKEIKDEESSTDYTDFKPEIRWPDLLVQIFLHSGALYGLYLLF-SIKLYSFIWFVALIYGSGFGITAGAHRLWSHKAYKAKWTLRVLLVFLFTIAGQRDAYTWAHDHRVHHKYSETDSDPHNAKRGFFFAHVGWLFLTPHPKVVEKRKLIDMSDLEADPIVMWQKQYYVPLFALLAIAMPVFVPWYFWQEDLWISFWTMFNLRFCTTLNIAFFVNSAAHMWGQRPYDKSINPAENITVAVAALGEGWHNYHHVFPWDYKTGELGDYKFNPTTGFIDFFAKIGWAFERKFVSRDMIARRAARCGDGTHyldseeahkdPVWGYGDKDIPSDD------------
>A0A482V9J3	389	0.607	4.240E-117	42	325	356	2	286	288
------------------------------------------IVWRNVVIFLLYHLIALQGVYYVVSlTVIWKTLLWSLLLTACAGQGITAGVHRLWAHRSYKARLPLRLLLCFFQTISFQNSIYEWARDHRAHHKFTDTDADPHNSTRGFFFSHMGWLMVRKHPAVITKGRMVDMSDLEADPVVRFQKKYYPILAPLLCFVMPTMVPWYFWNEELYVAFCVAGMLRYLISLHFTWLVNSAAHLWGYKPYDRYIKPSENGLVSTLTFGEGWHNYHHVFPWDYKAAELDNYNGNLTTGFIDFMNKIGWAYELKTAPPEMILKRMQRTG------------------------------
>A0A4Y2NE15	389	0.521	4.240E-117	0	329	356	0	314	324
MAPNVVSS------------TVPEEHHEPQQETKPLEPV--QIVWRNVLLFIALHTAALYGLYLVILNAALTSWFFGVFLCFLSGLGVTAGAHRLWTHKAYKAKLPLRIFLAFCNCMALQNDLYEWARDHRVHHKFAETNADPHNVNRGFFFAHMGWLMAKKQKDVIEKGKTVDISDVWADPVVRFQHRFYVPLCALVCFIIPAAIPYYCWGEKLWVSFFGAGFTRYVVCLHFTWFVNSAAHMWGNKPYDKNISAVENKWVSALAIGEGFHNYHHTFPWDYSTSELG-YKYNFTTLFIDCMAYIGQAYDLKTASKESVQQRKSRTGDGSY--------------------------
>A0A1V9XZX0	389	0.596	4.240E-117	19	325	356	12	316	333
-------------------QQVQQQRIQGAK-FASAADYRVKLVWRNVVLMLYLHVASAYGLYLMATQAMWYTVIWAYMMYFCSCLGITAGAHRLWAHRTYKAKTPLKIILAFLQSMAFQNHILEWARDHRVHHKYSETDADPHNAKRGFFFSHVGWLLCRKHPDVIEKGRKIDLSDLYADPVVMFQKRHYLKSVVFCCFIFPAAVPMLFWGETFFNAFVVCSLTRYCASLNVTWLVNSAAHMWGEKPYDKNINPVENWGVSVGAIGEGWHNYHHTFPHDYKAAEL-PYTLNPTTLIIDLFALIGWAYDRRTVSPETIKARKMRTG------------------------------
>R7TL57	389	0.528	4.240E-117	0	343	356	0	332	333
MPPrNVEYLPTS--EETELNEVEAV--VQAPPEAKrPP----MVIVWTNVAWMSYIHLAGLYGLYL-FFYCEYKTWAFTFLWYFLNAFGITAGAHRLWSHRSYKAKLPFRTFLMLCNSIAFQNDIIEWSRDHRVHHKYSETEADPHNAKRGFFFAHCGWLLCRKHPDVKAKGKQIDMSDLHADPVCAFQRKYYFPLVITCSFILPTVLPWYFWGESLWNAFFVCGWFRLVFALNITWFVNSAAHMWGNKPYDRHINPAENFFVTFGAIGEGFHNYHHTFPMDYNTSEFGW-HVNATSLVIDFMALIGQVYDRKTMSHEAVFGRKKRTGDGSS---GFGVMEPPKSD------------
>A0A3P8WGX9	389	0.571	4.240E-117	17	329	356	29	335	339
-----------------TIEDVFDHTYKEKEGPKPP----RDIVWKNVFLMTLLHVGAAYGVYL-IPSASFLTLLWSVLCFVISGLGVTAGAHRLWSHRSYKASLPLRIFLAFANSMAFQNDIFEWARDHRVHHKYSETDADPHNAVRGFFFSHIGWLMVRKHPDVIEKGRKLELTDLLSDQVVMFQRKYYKPSVLLMCFFIPTFVPWYLWGESLWLAYFVPALLRYTLVLNASWLVNSAAHMWGTRPYDKSINPRENKFVTFGAIGEGFHNYHHTFPYDYASSEFGC-KMNLTTCFIDFMCFLGLARDCKRVPRELVLARIQRTGNGSH--------------------------
>A0A1B6DKD3	389	0.555	4.240E-117	41	352	356	30	344	347
-----------------------------------------KICWRNLFILAYFHTASLYAIYLIFTEAKWQTIAFVTILYIMARLGVTAGLHRLWAHRSYKANTPLKTILMFFTILAFEGRAFVWVRDHRVHHKYQETDADPHNAARGFWFSHIGWSIQRKHPMVAEKGKGIDVSDLYKDKLIMFQKKYFWQLMSLFGFFLPTIVPNYFWGESLSIAWHIAVCLRIILSFHATFLINSAAHLYGNRPYDVNLYARENRMVSVVALGEGWHNYHHAFPWDYKAAELGNYRLNLTTAFIDFFAKIGWAYELKTVPPALIRKRALKMGDGTYqepPAWGWNDKDLSNEEKEAALILNR---
>A0A059TBF7	389	0.517	4.240E-117	20	355	356	7	337	348
--------------------KVALRSYETPVASLPPRKY--EIIYLNLFLHIAGHISAVYGLYLCFTAAQWKTIFFAYLWLLMGELGVVCGAHRLWSHRSFKVKPPLEIMLMLFNCIGFQNTATDWVRNHRLHHKHSDTDADPHNSNRGMLFSHIGWLCVRKHPDVKERGKTTDMSDIYSNPVLRFQKKHKVPLFGAMCFGLPTLIP-TLWGEDIVTAWHV-NLLRFVLNLNSILLVNSIAHKYGTRPYDRTICPRQNTTCNMMTLGEGFHNYHHTFPWDYRSAELGKNYLNFTKWFIDFFALIGWAYDLKTVPDDMIQRRMKRTGDGSNS-WGWGDKDMTKEERDSATIIYPEKK
>A0A6J2YWG4	389	0.510	4.240E-117	6	355	356	44	397	401
------DSPNYIFTEkdNDIIRTIKQLNDETKENSKlrrEIEEYVPCIKWPDLIVQTYIHLGCLYGLFLCIWSAKIYTTLFAFFTVFVTGFGITAGAHRLWSHRAYKAKWPLRLLLVILFTVTGQRHVYAWALDHRVHHKYSETDADPHNAMRGFFFSHVGWLVLTPHPLVVEKRRLIDMSDLEKDSIVMWQKRLYPLLFFIFVIFVPVSIPIYFWEESLWNSLWINFNTRFSITLNIAFFVNSVAHMWGQKPYDRFISPVENLAVSIAALGEGWHNYHHVFPWDYKTGELGN-SWNPSTTFIDFFAKVGWAYDLKSVSKKMISRRAHRSGDGSY-IWGYGDSDLDPEDLEELeNMVTKKAK
>UPI00077FD8C3	389	0.510	5.806E-117	0	338	356	0	319	323
MAPNVVS------------TSVQEEHHEHEPETKPLEPV--QIVWRNVFLFIGLHAAAIYGLYLVIAHATLTSWFYGVFLSFANGLGITAGAHRLWTHRSYKAKLPLRIFLAFCNCLALQNDIYEWSRDHRVHHKFAETNADPHNVNRGFFFAHMGWLMAKKQKDVIEKGKTVDISDIWADPVVRFQHRFYVPLAAICCFVIPSAIPYYCWNEDWYASVFGAGFLRYVLCLHFTWFVNSAAHLWGNKPYDKYISATESKWVSAFAIGEGFHNYHHTFPWDYATSELG-YKYNFTTFFIDCMAYIGQAYDLKTTNPESIHQRKIRTGDGSYFI----DKD-----------------
>A0A087T0N5	389	0.533	5.806E-117	0	329	356	0	314	323
MAPNV---VTGTVQEDH--------HDHHKSQQKPLKPLK--IVWRNVFLFLGLHIAAVVGLYYSF-QGKLISWVYAVILTHASGLGVTAGAHRLWTHRAYKAKLPLRIFLAFCNCMSLQNDIYEWSRDHRVHHKFSETDADPHNINRGFFFAHMGWLMVRKHEDVKEKGKTVDVSDVWADPVVRFQHRFYVPLAVLCCFVIPAAIPYYSWGEDWYVCVFAIGFFRFMISLHFTWFVNSAAHLWGNKPYDKYSSATESNWVSALAIGEGFHNYHHTFPWDYATSELG-YKYNFTTFFIDCMSYIGQAYDLKTANPELVHQRKLKTGDGSY--------------------------
>A0A7I8W789	389	0.570	5.806E-117	0	341	356	0	332	335
MPPRNLNKYNVVTEDDDKDELEAVTTDQKKSQEAPP----MQIVWRNVIWMIYLHLAAVYGAYAMF-YVKWQTWIWFAATYAMSGLGITAGAHRLWSHRSYKAKLPLRIILVIWNTMAFQNDIIEWSRDHRAHHKYSETNADPHNAKRGFFFSHVGWLLVRKHPEVKEKGKKINMDDLLADPLLRLQRKFYVPAMIFLCFFFPALVAWYFWGENWWTAFFTVGILKYTCVVNATWAVNSVAHLFGNKPYDKDINPVETLGVVVAAMGEGYHNYHHTFPQDYSASEYGWGR-NITTAFIDFCALIGQAYGMKKISPEMIKRRKERTGDGSS---GFGYLDPPK--------------
>A0A0K2GV16	389	0.548	5.806E-117	0	353	356	0	342	344
MAPNTKVQPSSMPPEEEEYVKLVAPQAADR---------KYEIIYTNIITFTYWHLAGLYGLYLCFTTAKWATIIMSWLIFVSAAIGVTAGAHRLWAHRTYKAKLPLQILLMVFNTFAFQNTAINWVRDHRLHHKFSDTDADPHNATRGFFYSHVGWLLVKKHPEVKRRGKLIDMSDIYSNKVLVFQKNYAIPFIGMVCFILPTLIPVYCWGESLNTAWH-ITMLRYVANLNITFLVNSAAHLWGNKPYDKNILAAQNLSVSFAAFGEGFHNYHHVFPWDYRTAELGNNYLNLSTKFIDFFAWLGWAYDLKAVPVGMAKSRAERTGDGT-NLWGWGDKDMADDERGGAEILHEK--
>UPI0018A7060A	389	0.582	5.806E-117	41	329	356	48	337	346
-----------------------------------------KVVWRNVTLFALLHIYSVYGLYLALFSVQWKTLVFSVVLYFMAALGITMGAHRLWSHRSFKASLPLRIVLAIFQTIAFQNDIYEWARDHRVHHKYSETDADPHNARRGFFFSHMGWLMYRKHPSVIARGKGLDLSDLQNDKVVMFQRKFYLPLVVTACFVLPTVIPWWYWDEHLANALMVAGFLRYTIVLHITWFVNSLAHWVGTKPYDKSIYPSQNPMVAYLALGEGWHNYHHVFPWDYRTAELGGLvNYNITSLVIDFCYKIGLASDLRTVTPAMIERRIQRTGDGSY--------------------------
>UPI001D08CEE3	389	0.476	5.806E-117	0	353	356	0	354	357
MSPNSTQ-VEYVLNE-NEYEKIFRSNLSKEETDIElPEERKYKYRWGFIVYLSLFHIQAVYGIYLSFTSAKLLTTIFGTALHFVALFAITAGAHRLWSHRAYKATWQLKLILVICQTLSFQGSVYRWCRDHRIHHKYTDTDADPHNSRRGVFYSHIGWILVERHPQYVEKIKLIDFSDLKNDPLLKFQIRYYYQLLFLLCFLLPTIVPWFFWNETFKNSWFICVCSRYILTLNAVWLVNSWAHIWGTQPYDTRSSGRESFFSSLMTVGEGWHNFHHTFPWDYRASELCGYLVNPTMILLQLFAKIGWAYDLKTVSDDMIRKRINRTGDGSHStgIWGWGDHEQSDDNKSFVKIEYKK--
>A0A7M4FQ11	389	0.565	5.806E-117	18	330	356	49	355	358
------------------IDDIFDESYREKEGPKPAKRY----VWRNIILMSMLHIGSLYGIYL-IPSAKLMTLGWGIICFVVSALGVTAGAHRLWSHRSYKATWPLRIFLAVANSMAFQNDVYEWARDHRVHHKFSETDADPHNASRGFFFAHIGWLLVRKHPDVIEKGKKIDLSDLKADKVVMLQRRYYKPSVVIMCFLVPTIVPWYFWGESLAISYFIPAILRYAVVLNAAWLVNSAAHMFGNRPYDRNINPRENRLVVLGALGEGFHNYHHTFPFDYSTSEFGW-HYNFTTAFIDLMCFLGLASDRKTVSKEVILARKIRTGDGSHK-------------------------
>UPI0010FB351B	389	0.493	5.806E-117	0	352	356	0	360	364
MSPDEEKTPPM-MDICSPTlekrQTTSSNNIQKDDEVlKDDEstakvAYVPKIKWLDLGAQIFIHGGFLYGLYLVFAQAKLLTSIWAFVTIYTSGFGITAGVHRLWSHKAYKAKWPLRLLLVFLFTITGQKDVYTWALDHRVHHKYSETDGDPHDVRRGFFFAHVGWLFTTPHPDVVAKRKAIDMSDLEADSIVMWQKRLYIPLFALLTIGLPVFIPCYFWSESLWISFWVNFNFRFCINLNIAFCVNSVAHMWGQKPYDKNISPVENFAVSIASLGEGYHNYHHVFPWDYKTSELGDYPFNLTTGFIDAFARIGWAYDRKYVLPEMIYRRAHRCGDGSH-VWGYGDIDISKDDQAELDMMNN---
>UPI000771BE27	389	0.510	5.806E-117	0	333	356	9	356	365
MAPNISGENRCVdsKFEvqpnelvelpEKILETEKTEGVLPVKETKGEGWFsfKTELIWLNIIAISLVHLIAFYGILTFPvFECKL-TLLWGTLLGQLAGFGVTGGVHRLWTHRSYKAKLPLRIILLVCYAMAGQNTIYDWVRDHRVHHKFSETDADPHNSNRGFFFAHVGWLMMRKHPEVIRRGRQVDMSDILADPVVVFGEKYFLPLKLFFCFIFPTLLPIYCWNETWYRSIMAQVFVRYILTLNFTWCVNSAAHLWGTKPYDNKIQPAENLGVALVALGEGWHNYHHVFPWDYKAAELGNYRVNTTTMLIDMFAKIGWAYDLKQPSKDLVKRIVEKKGDGSHPLWG----------------------
>UPI0005F4ED19	389	0.534	5.806E-117	27	355	356	38	380	382
---------------------------QKAQNSQTNNKYEWKIVWKNVISIAYLHIGALYGVYLLFTVAKLYTFLWSVAWSIISVLGVTGGAHRLWAHRTYKAKVPLRVILMILQTAAFQNHIYEWVRDHRVHHKFMDTDADPHNSKRGFFFSHVGWLLIRKHPDVISKGATVDLSDLEKDPVVVWQRKYYAIIMPLFCFVMPMCIPVYFWNEKPVYAW-YVALLSYIIQVNGTWCVNSAAHLWGMKPYEKTISATDSSHGGFV--GEFWHNYHHVFPWDYKAAELGRYRVNFTCAVIDFFAWLGWAYDLKTVRHDLIKKRAARTGDNSiyelqsdlndecHHtqekiVWGWDDADMSLEDKQGAEILNEESR
>A0A6J2T0X3	389	0.488	5.806E-117	27	352	356	82	416	417
---------------------------QQKQQEEAEEEYIPQIRWPDLGAQSFLHAGALYGIYLLF-YAKLYTFLWVAVTILVSGIGITAGAHRLWSHKSYTASLPLRVLLAFAFSIAGQRDAYTWALDHRIHHKFSETDADPHNAKRGFFFAHVGWLFLTPHPKVIAKRKVIDMSDLEADPVVMFQRKYYIPLFALCSIVLPVMVPWYFWQESLWMSFWINFNMRFCWTLNVAFFVNSVAHMWGRKPYDKNIMPVEAPLVSLVALGEGWHNYHHVFPWDYKTGEFGSYTLNITTGFIDFCARIGLASGRKFVSPDMIKRRAAKCGDGSrflsddyaHKdqVWGFGDRDLPREDLAELAKMQN---
>UPI0018A22C39	389	0.552	5.806E-117	18	330	356	197	503	506
------------------TDDIFDESYCEKKGPKPA----RRYVWRNIILMSLLHLGALYGLWL-IRAAKPVTLAWGFLCFLLSALGVTAGAHRLWSHRSYKASLPLRIFLAIANSMAFQNDIYEWARDHRVHHKFSETDADPHNAKRGFFFSHVGWLLVRKHPDVIEKGQKLDLADLKADKVVMFQRRFYKLSVVVMCFLFPTLVPWCFWGESLRNSFFLPAILRYVLVLNATWLVNSAAHMFGNRPYDRNINPRENRLVTFGALGEGFHNYHHTFPYDYSTSEFGW-HYNFTTAFIDLMCLLGLASDRKKVSKETILARKTRTGDGSHK-------------------------
>A0A8B9PKX2	389	0.540	7.949E-117	8	330	356	2	319	322
--------PSGDLAGDrGMIDDLFDETYHEKEGPKPPVRY----VWRNIILMSLLHLGGILGLML-IPYAKIQTLAWAALCFLVSAVGITAGSHRLWSHRSYKATLPLRIFLTFANSMAFQNDIYEWVRDHRVHHKFSETDADPHNAKRGFFFSHIGWLLVRKHPDVIEKGQKLDLSDIRADKVVMFQRRYYKPSIVLLCFTVPTVVPWYFWEESLIISFFIPAILRYVLGLNATWLVNSAAHMFGNRPYDQNINPRENTLVSLGALGEGFHNYHHTFPYDYSTSEFGW-HFNLTTAFIDLMCLLGLASDRKKVSKEVILARKMRTGDGSHK-------------------------
>A0A076FRH6	389	0.555	7.949E-117	12	333	356	1	311	324
------------LSQEEPTDTSLVPR------AAP---RKYQIVYPNLITFGYWHLAGLYGLYLCFTSAKWTTILFSFILCVIAEIGVTAGAHRLWAHKTYKANLPLQILLMVMNSIAFQNSAIDWVRDHRLHHKYSDTDADPHNASRGFFYSHVGWLLVKKHPEVKKRGKELDMSDIYSNPVLRFQKQYAIPFIGAVCFILPTVIPVYCWGETWTNAWH-ITMLRYITNLNVTFLVNSAAHIWGYKPYDENILPAQNIAVSIATCGEGFHNYHHVFPWDYRAAELGNNNLNLTTKFIDFFAWLGWAYDLKTVSSDMIKLRAKRTGDGT-NLWG----------------------
>UPI000718FA31	389	0.554	7.949E-117	39	352	356	0	326	329
---------------------------------------KWNIDWFNVIFLIYFHIACLYGIYFNLTSLKLYTAILAIITIPASILGITAGAHRLWAHKAYKAKWPMRIILMILESLAFERPIYIWVRYHRIHHKYTDTDADPHNSKRGFFFSHFGWLMLKKHPEVIKKGATIDMSDLEKDPLVMWQLKYANIFMSLVCFVIPTLIPVFFWGESLMNAW-YATTIRYIISLNAILLVNSAAHMWGTKPYDNSISPTNSLSIGIAALGEGWHNYHHVFPWDYKASELGNYKVNLTTAFIDGFTKLGWAYDLKTVSHEMIEKRACRTGDGTsyqhvddqHEhkynnsIWGLDDPDIITEDLQDATILDK---
>UPI001ED7EDC1	389	0.563	7.949E-117	10	330	356	17	331	334
----------GAMEETSTVEDVFDDTYREKEGPKPP----RRLVWRNIILMSVLHVGALYGL-TILPSASGLTLAWTAVCYLVSALGVTAGAHRLWSHRSYKASLPLRVFLALANSMAFQNDIYEWARDHRVHHKYSETDADPHNAKRGFFFSHIGWLLVRKHPDVIEKGRKLELSDLKADKVVMFQRRHYKLSVVILCFLVPTLVPWYFWGESLGVGYFIPGLLRYAVILNATWLVNSAAHMWGNRPYDKTINPRENRLVAFSAIGEGFHNYHHTFPFDYATSEFGC-KLNLTTAFIDFMCFLGLAKDRKRVMKETITARVQRTGDGSYK-------------------------
>Q4V9Y3	389	0.545	7.949E-117	2	329	356	15	334	338
--PSIIQDEIGAdrVMTDDIFDTTYI----KKVDFKPP----IKLVWRNVILMALLHFGAFYGLF-MIPAAKPITLAWAILCFMLSALGVTAGAHRLWSHRSYKAKLPLRIFLAVVNSMAFQNDIYEWARDHRVHHKYSETDADPHNAVRGFFFSHIGWLLMRKHPDVIEKGKKLDLSDLKADKVVMFQRRNYKLSILVMCFILPTVIPWYFWDESFSVAFYVPCLLRYALVLNATWLVNSAAHMYGNRPYDQTINPRENPLVAIGAIGEGFHNYHHTFPFDYSTSEFG-LKFNITTGFIDLMCLLGLANDCKRVSKETIMARKKRTGDGSH--------------------------
>UPI000C2027D7	389	0.529	7.949E-117	38	347	356	11	336	344
--------------------------------------YKWDIVWLNVIGIAYLHLVAIYGLYATLFHASWKTNLHAFYVALIGSLGITAGCHRYWCHKSYKAKLPLRLILLYFNSSFFQNCIYVWVRDHRVHHKFSETDADPHNSARGLFFSHMGWLMVKKHPDVLEKGKSVPMDDLKNDPIVMFQKKYYFVLMPMFCFILPTLIPWYFWNEDLKTA-FYVTMFRYCYTINLTWCLNSFCHTIGYRPYDKNMKAVQNNLLGPLTIGEGWHNYHHVFPWDYKASEYMGYGWNLSTGFIDLMAKIGWAYDLKSVSKEMIEKRMLRTGDGSlaingkkqigaetkcyeSYLWGWDDVDMIPEEKKDT--------
>A0A2Y9D8R5	389	0.534	7.949E-117	13	330	356	49	356	359
-------------MKDDIYD----PTYKDKEGPRP----KTEYVWRNIILMFLLHLGALYGIIL-FPTGQFYTWLWVFFYYMMSALGITAGAHRLWSHRTYKARLPLRVFLIICNTMAFQNDVYEWARDHRAHHKFSETDADPHNSRRGFFFSHVGWLLVRKHPAVKEKGSLLDLSDLKAEKVVMFQRKYYKPAILLMCFIVPTLVPWYFWGETFQHSLFLATLLRYTMVLNVTWLVNSAAHLYGYRPYDKNISPRENILVSLGAVGEGFHNYHHSFPYDYSTSEYRW-HVNFTTFFIDCMAALGLAYDRKKVSKAAIQARIKRTGDGSYK-------------------------
>UPI00096B3965	389	0.530	7.949E-117	14	346	356	33	370	380
--------------EDSKTIKNDVTVnggAESKDNADSDDNFVPSIRWPDLIAQLFIHLGCLYGFFLCLVSAKIYTTIFAFLTVYISGFGITAGAHRLWSHRAYKAKWPLRLLLVILFTVTGQRHVYVWALDHRVHHKYSESDADPHNAKRGFFFSHVGWLVVTPHPKVVEKRKAVDMSDLEADPIVMWQKKFYPPLFFIFNIFLPVATPVYYWDETLWNSFWINFNMRFCITLNIAFFVNSIAHMWGQKPYDKYISPVENLAVSLAALGEGWHNYHHVFPWDYKTGELGN-VYNPSTTFINFFAKLGWAYELKSVSQKMIARRANKSGDGSYQeknVWGYGDSDIDKEDQEE---------
>A0A336KSV0	389	0.455	7.949E-117	0	352	356	0	403	408
MAPNIFPKEGCVENDNDTSDKsnkilnisgsMTNGRLNDtelsknvIEDTyKTSSEYKMHIRWFNVFIFLYLHISAIYGLYLLYTDAKWSTYAFTHVLMTFSGFGVTAGAHRLWAHKAYKARLPLRILLMIAHTTAHQNSLYAWVRDHRIHHKFTDTDADPYNAKRGFFFSHIGWLMVHKHHLVIEKGNVIDMDDMKQDPVVMFQKKYFIPLMILFCFFLPTFIPMYFFNESFIVAFHTATLFRYVWMLNSTWSVNSAAHIWGMKPFNKISSSAENGYVAFFALGEGWHNYHHAFPWDYKTGELGKYGLNWSTAFIDFFAKIGWAYDLKTVSEEVIRNRALKTGDGSHEfckqekkldnckqnmdynhninsnnndksidnlIWGWDDPSISIQDKLSAVILKK---
>UPI001F057C59	389	0.485	7.949E-117	27	354	356	111	445	446
---------------------------QQKQVEEPEKEFKAKIRWPDLGAQLFLHVGGLYGFYLLF-SAKFYTFLWVVFTIWASGIGITAGAHRLWSHKSYNASLPLRILLIFLFTIAGQRDAYTWALDHRIHHKFSETEADPHNAKRGFFFAHVGWLFLTAHPKVEEKRKVIDMSDLENDGVVMFQRKWFIPLFAICSIALPVLVPWYFWNECLWSSFWINFNMRFTSTLNVAFFVNSVAHMWGKKPYDKNISPVESPIVSFLALGEGWHNYHHVFPWDYKTGEFGNYKLNVTTGFIDLCARLGLATGRKFVSPDMIKRRALKCGDGTrflsddyaHKdqVWGYGDKDLPQEDLQELQKM--KS-
>A0A151X3D3	389	0.519	7.949E-117	12	352	356	30	363	636
------------LANDESTKNHNTTT--QKNDESTEIKYVPRIKWLDLSAQLFIHGGCLYGLYLVLTQAKLLTSLWAFVTIYTSGFGITAGVHRLWSHKAYKAKWPLRLFLVFLFTITGQKDVYTWALDHRVHHKYSETDADPHDARRGFFFAHVGWLFTTPHPDVVAKRKAVDVSDLEADPIVM----LYIPLFALLTIALPVGIPCYFWSESLWISFWVNFNFRFCINLNIAFSVNSVAHMWGQKPYDKNISPVENIAVSIAALGEGYHNYHHVFPWDYKTGELGEYPFNLSTAFIDAFAWIGWAYDRKYVSPSMIRRRAHRCGDGSH-VWGYGDVDILKEDLEELDVMDN---
>A0A154PD55	389	0.675	7.949E-117	79	352	356	329	602	771
-------------------------------------------------------------------------------LYRVGATGVTAGAHRLWTHRAYKAKWPLQLLLMVMDTIAFQDSVIHWARDHRVHHKYSETNADPHNAKRGFFFSHIGWLLCRKHPDLIEKGNGIDISDLKSNPILAFQKKYYIILMPLLCFVMPTVVPVVCWGETWTNAYFVSGILRFVFTLNVTWLVNSAAHLYGNKPYDRSINPSENKIVSLLAVGEGWHNYHHVFPWDYKTSELGGYKLNTTTAFIDFWAKLGLAYDLKVVPKKVIQKRVENTGDGSHELWGWGDKDQTQEDKEQTVVTSK---
>A0A6P4Z129	388	0.537	1.088E-116	0	332	356	0	319	328
MAPrNDFEHP---VHEEVTTDLPTVPS-PTVQDGKaPPL----QIVWRNVVIMSLLHLGAIYGL-VLLPWAHVYTLLWAVFCYCLSALGVTAGAHRLWAHRSYKARLPLRIFLAIVNCMSLQNDIYDWSRDHRVHHKYSETPADPHNAKRGFFFAHIGWLLVRKHPDVIAKGKQIDLSDVLNDPVVKVQRKLYAPTALLMCFVVPTLVPR-LWGESLVSAFF-SAVLRYVLALNATWFVNSAAHMWGNKPYDKFINPSQNFPVAFLAMGEGWHNYHHTFPYDYATSELGW-KVNSTTVFIDVMAWLGLAYDRKKVSPNTVRARVSRTGDGT---W-----------------------
>A0A6P3WBD0	388	0.556	1.088E-116	7	330	356	7	325	328
-------SPNGdTMAENRKVEDVFDDTYKEKEGPKPP----RQIVWRNVVLMALLHTGALYGL-TITPSASILTLLWTVVCFLISALGVTAGAHRLWSHRSYKASLPLRIFLAFGNSMAFQNDIFEWARDHRVHHKFSETDADPHNALRGFFFSHIGWLLVRKHPDVIEKGRKLDVSDLKADPVVMFQKKHYKMSVLLVCFGVPMFVPWYLWGESLWVGYFVPGLLRYCAVLNATWLVNSAAHMWGMRPYDLTINPRENRFVALSAIGEGFHNYHHTFPYDYSTSEFG-HKLNFTTFFIDGMHSLGLARECKQASKEVVMARIQRTGKGSHK-------------------------
>UPI0018E2A5D5	388	0.564	1.088E-116	19	330	356	53	358	361
-------------------EDIFDPTYQDEEGPPP----KMELVWRNIILMALLHLGALYGITL-IPSCKVYTCLFAILGYYVSGLGITAGAHRLWSHRTYKARLPLRLFLILANTMAFQNDVYEWSRDHRAHHKFTETHADPHNSRRGFFFSHVGWLLVRKHPAVKEKGSKLDMSDLKAEKLVMFQRRYYIPGLLLMCFILPTLVPWYYWGETFVNSLYVCAFLRYAVVLNATWLVNSAAHLYGYRPYDKNIEPRENILVSLGAVGEGFHNYHHTFPYDYSTSEYSWF-FNITTFFIDCMAALGLAYDRKKVSKAAVLARIKRTGDGSHK-------------------------
>A0A8C4CCQ7	388	0.556	1.088E-116	20	330	356	62	366	369
--------------------DVFDDTYKEKDGPKPP----MRIVWRNVVLMSLLHVGALYGL-VVVPYASLSTWIWTAVCFFISALGVTAGAHRLWSHRSYKASVPLRIFLAVANSMAFQNDIYEWARDHRVHHKYSETDADPHNASRGFFFAHIGWLLVRKHPDVIEKGRKLDLSDLKADPVVMFQRRHYKLSIVLMCFVLPTFVPWFLWGESLWVSYFIPGLLRYTIVLNATWLVNSAAHMWGMRPYDKSINPRENKFVVFSAVGEGFHNYHHTFPYDYAASEFGC-SLNLTTLFIDLMSCLGLAKDCKRVSAEMVAARVKRTGDGSHK-------------------------
>A0A1L8DYH8	388	0.476	1.088E-116	0	343	356	6	368	377
MPPSISKSP---LLEenltnsdvrqrkNDCNDNPLNGkEIKEEEFSTNYTDFKPEIRWPDLIVQIFIHAGALYGFYLMF-SIKFYSLIWFIALIYGSGFGITAGAHRLWSHKAYKAKLPLKVLLVFLFTIAGQRDAYTWAHDHRVHHKYSETDSDPHNAKRGFFFAHVGWLFLTPHPNVVEKRKIVDMSDLEADPIVMWHKRLYVPLFALLTIIMPVAVPWYFWSEDLWLSFWTMFNLRFCTTLNIAFFVNSAAHMWGQRPYDKNINPAENISVAVAALGEGWHNYHHVFPYDYKTGELGTYTLNPTTGFIDFFAKLGWAFERKSVSSEMIARRAARCGDGTHfldseeshknPIWGYGDKDIPLED------------
>A0A7M7KJ62	388	0.589	1.088E-116	37	328	356	66	356	400
-------------------------------------EFKAQIVWQNVFVFVLLHGAMLYGIYVALVHAMWRTWFFAFLIGQLAGLGVTAGAHRLWSHRAYKARLPLRIVLMLFNCLACQNDLYEWTRDHRVHHKYSETDADPHNVNRGFFFAHVGWLMCKKHPEVFRKGKAVDCSDLLQDPVIRFQRRWYVPLTTFMCFYMPTVVPYYLFGETYWNAFFVSTMTRYVFSLNFTWLVNSAAHLWGNKPYDRHISPAENAFVSLVAIGEGFHNYHHTFPWDYRTSELGW-KINLTSMFIEAMAYIGQAYDLKTVPPAVVEKRKLRTGDGT---------------------------
>A0A7R9RSP2	388	0.588	1.490E-116	30	335	356	11	315	321
------------------------------KRGTDP-NYKPQYVWKNVVFMTFLHLGALYGLYLILTTARLITFGWTMFYATLSGLGITAGAHRLWTHRAYKAKLPLRIFLGFCNTVAVQNSIYEWTRDHRVHHKFSETDADPHNACRGFFFAHVGWLLQKKHPYVKKFGKSVEIDDLKQDSVVMFQKEHYLPLVAVFSLILPALVPWYFLSETFMTSWFVATMFRYVLSLHFTWLVNSAAHLWGNKPYDKFINPSENRLVAFLAFGEGWHNYHHTFPWDYKTSELGGYSLNLTTAFIDTCAYFGLAYDLKTCPDSLVKSKVLNAGDGSHPVYHRG--------------------
>A0A6I9W6Y0	388	0.592	1.490E-116	20	325	356	10	320	324
--------------------TIGSKSIKESTNDKilTTELYKtdyqWKIVWRNVIIFIYVHLAAIYGLYLIFFKIKHRSLIWFTAIAVAAGLGITAGAHRLWSHRSYKAKWPLRFILMIFQTAAFQDDIYTWVRDHRVHHKFTDTDADPYNARRGFFFSHIGWLLVRKHPDVASKGATIDCSDLNQDPFVVFQKKWYIYLMLFCTFIIPTLVPWLVWGEYFWYSWNVTVC-RYCLNLNFTWSVNSAAHIWGVKPYDKSISPTNNGGVSFISFGEGWHNYHHVFPYDYKAAELGNYRLNLTTAFIDFFAYLGLAYDLKTAPTNAIKKRALRTG------------------------------
>UPI001864F212	388	0.546	1.490E-116	25	328	356	21	327	329
-------------------------RAEMHSAPEPPNgdakdKRSKQIVWRNVILMSLLHVGAVYALFL-IPKAHPLTWIWSYLCFVMTALGVTAGAHRLWSHRSYKATLPLRLFLAAANSMAFQNDIFEWSRDHRVHHKYSETDADPHNAKRGFFFAHVGWLFVRKHWDVIEKGKKLDVSDLLADPVVVFQRKYYKTSVVLMCFVLPTLVPWYFWSETLWNSYFLSSILRYTISLNVTWLVNSAAHMYGNRPYDKNISPRENRFVTFGAIGEGFHNYHHTFPFDYSASEFG-FRFNPTTCFIDLMCWLGLASNRKRVSPEMIQARKLRTGDGS---------------------------
>A0A6J1WKS1	388	0.537	1.490E-116	0	330	356	0	323	334
MAPRGERKGSYVLFENEQSEKDLEKVIQ-----PSAEDRKLDIVWPNVFIFLIAHIAGLYGCYLFLGQVKLLTCVFAVVVYIIAGLGITAGVHRLWSHRAYKARFPLRVILAIFNSMAFQHPVLIWARDHRVHHKYSDTDADPYNATRGFFFSHIGWLLVRKHPEVKAKGQQIDLSDLYADPVLRYQEKYYMPLMLATCFVLPTYIP-TLWGETAWNAFFVCAVFRFIVGMNVTWLINSAAHKWGYRPYNKNINPGDGKTLALMVLGEGYHNYHHTFPWDYRTAELGA-PLNLTTRFINLMAKIGWAYDMKSVSKEVIEKRKMRTGDNNHK-------------------------
>A0A2A4JEX0	388	0.558	1.490E-116	35	349	356	26	337	339
-----------------------------------PSKWQWEIVWERVAFAIIMHIGGFYGAYLFFTEAKWQTCLFTIFLHVAMATSVTAGAHRLWSHRAYKAKLPLKILLLTFFTMAYQNTVMVWARDHRAHHKYCDTDADPHNSNRGFFFSHIGWLLVRRHPAV--RANKIDLSDLFEDPLLRFQNKYYLWVVPFLTVLTPIYVP-TLWGEKKMVALFVCLFLRYIMTVHVFFIVNSVAHKWGTKPYDKSIKPVETKLVSFFAAGEGFHNYHHAFPWDYKTAELGGYLFNTSRLFIDLMAKIGWAYDLKSVPSDMIERRVKRTGDGSHPVWGWDDPDLSAEDRKSAIV------
>UPI00193D4630	388	0.594	1.490E-116	25	325	356	365	666	672
-------------------------SINNKVSTKELDKthYELKIVWRNVIIFTFIHLAAIYGLYLYLFRAKCLSFIWFTLVGFAGGFGITVGAHRLWAHRSYKAKWPMRLILMIFNTVAFEDDIYQWVRDHRVHHKFVDTDADPYNVRRGFFFSHMGWLLVRKHPDVIKKGATIDCSDVIQDPIVAFQRKWYMYLMPLCCFIIPALIPWLAWNENLWYSW-YIAVFRYCTSLHLTWMVNSVAHMWGMKPYDKSLTATNNVGVGIFAFGEGWHNYHHVFPWDYKASEFGNYRCNFSTAFIDFFAYLGLAYDLKTVPADMIKKRILRNG------------------------------
>A0A1J1HJL8	388	0.475	1.490E-116	3	343	356	28	398	1330
---NETKSLKRVVQKNNEVRDKTVTERDFPADLPGPE-YKMELVWRNIIIFILLHIGAVYGYY--TPKRSWNTIIFTLLYGFSGGFGITAGSHRLFAHKAYKANKALKVLLLYFQTIAFQNSVYEWARDHRVHHKFTDTNADPHNSRRGFFFSHIGWLLCKKHPDVKKFGAKVDMSDLEADPLIMFQHKHFLRLMVVISIIIPTLIPWLCFGETFRASFFLGSVYRYIVSLHITWLINSAAHMYGMKPFDKNISPADSRLVGFLAFGEGFHNFHHVFPWDYKTSELGTYYFNFTTGFLDFFARIGWATELKTVSDELIRKRILRTGDGSHKyskiksnqermmayikdrttdengnhvhheedaIWGWDDQALPEED------------
>A0A498LPE9	387	0.542	2.040E-116	0	329	356	0	322	326
MPDREIKSPIWHP-EPDTVEDMFDHTYKEKEGPKPPTI----IVWRNVILMSLLHIGALYGLYL-FPSARVLTWVWFFTCFVFSALGITAGVHRLWSHRSYKASLPLRIFLAFGNSMAFQNDIYEWARDHRVHHKYSETDADPHNAVRGFFFSHVGWLLVRKHPDVIEKGRKLELDDLKADKVVMFQRRYYKPSVLLMCFFVPTFVPWYVWGESLWVAYFVPCLLRYALVLNATWLVNSAAHMWGNRPYDSSINPRENRFVAFSAIGEGFHNYHHTFPFDYATSEFGC-KINLTTCFIDLMCFLGLAREPKRVSREVVLARAQRTGDSSH--------------------------
>A0A6P7KDV1	387	0.575	2.040E-116	19	329	356	27	331	335
-------------------DDAFDNTYKEKDGPKPP----RIIVWRNVILMTLLHIGALYGVYL-IPSASAATLLWSVVCFVISGLGITAGAHRLWSHRSYKASLPLRIFLSVANSMAFQNDIFEWARDHRVHHKYSETDADPHNAVRGFFFAHIGWLLVRKHPDVIEKGRKLELKDLLNDKVVMFQRKYYKLSVLIMCFFIPTIVPWYLWGESLWVAYFLPGLLRYTLVLNASWLVNSAAHMWGNRPYDKHINPRENKFVTFSAIGEGFHNYHHTFPYDYATSEYGW-KLNLTTCFIDLMCFLGLAKDCKRVPHELVLARIQRTGDGSH--------------------------
>UPI000C1FDF19	387	0.528	2.040E-116	37	352	356	25	338	343
-------------------------------------EFVSRIRWPDLLVQIFIHVGCLYGLYLCIVAARFYTVMFAICTIYTSGFGITAGVHRLWSHRAYKAKWPLRLLLVLLFTITGQRHVYIWALDHRVHHKYSETDADPHNAKRGFLFSHVGWLVLTPHPDVVAKRKVVDMSDLEEDSIVMWQKKYYPILFFIFTIALPVGLPIYCWNETLWNSFWINFNLRFCITLNIAFFVNSVAHMWGQKPYDKNISPVENLAVSIAALGEGWHNYHHVFPWDYKTGELGV-KYNPSTYFINFFARLGWAYDLKSVSPEMIYRRATKSGDGS-FIWGYGDGDIAKEDLEELEMMNN---
>UPI0003290523	387	0.556	2.040E-116	13	330	356	47	354	357
-------------MKDDIYD----PSYKDKEGPRP----KLQYVWRNIILMSLLHVGALYGLML-LPSCQIYTCLWAFVHYFLSALGITAGAHRLWSHRTYKARLPLRVFLVIANTMAFQNDIYEWARDHRVHHKFSETDADPHNSRRGFFFSHVGWLLVRKHPAVKEKGGLLDLSDLKAEKMVMFQRRYYKVGIMLMCFILPTLVPYYFWGESFQHSLFVATLLRYAVVLNATWLVNSAAHLYGYRPYDKNIGPRENILVSLGAVGEGFHNYHHTFPYDYSTSEYRW-HFNITTLFIDCMAAIGLAYDRKKVSKSTILARIKRTGDGSYK-------------------------
>A0A5A9PSF5	387	0.575	2.040E-116	14	329	356	47	356	360
--------------EPDSVEDVFDHTYEEKAGPKPP----MSIVWRNVILMTLLHTAALYGIFL-IPSAQPLTLLWALLCFVLSALGITAGAHRLWSHRSYKASLPLRLFLVTCNSMAFQNDIYEWARDHRVHHKFSETDADPHNALRGFFFSHIGWLLVRKHPDVIEKGRKLELGDLKTDEVVMFQRRYYKPLVLLMCFVVPMAVPCCLWGETLWVAYFVPAILRYMLALNATWLVNSAAHMWGNRPYDSTINPRENRFVTFSAIGEGFHNYHHTFPYDYATSEYGW-KINLTTCFIDLMCFLGLASQRKRVSKEVVMARVQRTGDKSH--------------------------
>E0VE44	387	0.533	2.040E-116	23	343	356	60	383	392
-----------------------VNVIEEKNVGMDCEkiKFEPQVKWLDLSGLLFVHLGCIYGLYLLVLSRSFKNYIWLFFSIYASGFGITAGVHRLWSHRAYKANYPLQLLLLILFTISGQRDVYAWVLDHRVHHKYTETDADPHNAKRGFMFSHVGWIFLTPHPDVVEKRIQADMRDLESDPLIMWHKKYYIPLFLALAVALPVIVPIYLWNEPLWTSFWINFNVRYAITLNIAFFVNSVAHIWGQRPYDKYINSADNVSVSIAALGEGWHNYHHVFPYDYKAGELGNYTFNPTTGFIDFFAKIGWAWDRKFVSTEMVSRRKKRTGDGSKtPVWGWGDKDMPKED------------
>A0A1Q3FPV1	387	0.478	2.040E-116	8	346	356	31	385	392
--------PTAVKapgNAXXXAHDDNNNQIERKSavEGSHEEEFRPEIRWPDFIAQVFLHVGFLIGVWQVVTlQAKLYTVLWTLILVWGSGIGITAGAHRLWSHKSYKAKWPLRVLLMFLFTICGQRDAYTWAHDHRVHHKYSETKADPHNAKRGFFFAHVGWVFLTPHPEVVAKRKIIDMSDLEADPIVMWQKKYYLPLFALLVIGFPVFVPYYYWSESFWVAFWVCFTVRFTTTLNIAFFVNSVAHMFGNRPYDKNISPVENLPVAIAAMGEGWHNYHHVFPWDYKTGELGSYMFNVTTGVIDAFAKLGWAYERKSVSPEIIERRAAKYGDGTRflsdecvhqdPVWGFGDRDIAKEDLDE---------
>UPI0009A2B899	387	0.559	2.040E-116	18	328	356	105	411	413
------------------VEVAAPSSAESNRQQK--AEAKREIVWRNVALMSLLHLGAVYSLSL-LPQAQPLTWLWAYFCFIVTALGVTAGAHRLWSHRSYKAKLPLRMFLAAANSMAFQNDIYEWCRDHRVHHKYSESNADPHNATRGFFFSHIGWLFLRKHPDVAEKGKKLDVSDLLADPVVVFQRKYYKTSVLIMCFFMPTFIPWYFWGENLWNSYFLASILRYTISLNVTWLVNSAAHMYGNRPYDKYISPRENRFVTFGAIGEGFHNYHHTFPFDYSTSEFG-LRLNPTTCFIDFMCWLGLASDRKRASKQMIEARKLRTGDGS---------------------------
>A0A3Q1GXL0	387	0.574	2.794E-116	29	329	356	20	314	318
-----------------------------KEGPKPP----MVIVWRNVILMSLLHLGALYGIFL-IPSASPLTLVFSVLCFVISGLGITAGVHRLWSHRSYKASLPLRLFLAIANSMAFQNDIFEWARDHRVHHKYSETDADPHNACRGFFFAHIGWLLVRKHPDVIEKGRKLDLADLYADKVVMFQRKYYKPSVLLMCFFVPTIVPWLLWGESLWVSYFIPGLLRYTMVLNASWLVNSAAHMWGNRPYDKNISPRENAFVTFSAIGEGFHNYHHTFPFDYATSEFGW-KLNITTCFIDLMCFLGLARDRKKVSREMVLSRIQRTGDGSH--------------------------
>UPI001CE14EB9	387	0.557	2.794E-116	10	328	356	17	329	334
----------GAMAEASTVEDVFDDTYKEKEGPKPP----RMLVWRNIIMMTLLHVGGLYGLIL-LPSASVPTLAWTAVCYLISALGVTAGAHRLWSHRSYKASYPLRVFLALANSMAFQNDIYEWARDHRVHHKYSETDADPHNATRGFFFAHIGWLLVRKHPDVIEKGRKLELSDLRADKVVMFQRRHYKLSVVIFCFLVPMLVPWYFWGESLTVGYFVPGLLRYAVMLNATWLVNSAAHIWGNRPYDKTINPRENPLVAFTAIGEGFHNYHHTFPYDYATSEFGC-KLNLTTAFIDFMCFLGLAKDLKRVSKEMIVARMQRTGDNS---------------------------
>A0A8D2CRF4	387	0.510	2.794E-116	1	330	356	21	355	358
-PPNeglkdgGQKLEKMALYsaEDirpEMKDDIFDSSYQDAEGPRP----KLEYVWRNIILMGLLHLAALYGVIL-TPTSKFYTLLWAYVCYLISGLGITAGAHRLWSHRTYKARLPLRLFLIIANTMAFQNDVYEWARDHRAHHKFSETDADPHNSRRGFFFSHVGWLLVRKHPAVKEKGATLDLSDLRAEKLVMFQRRYYKPAILLTCFVLPTLVPWYCWGETFTHSLYIASFLRYAIVLNATWLVNSAAHLYGYRPYDKNIDSRENILVSLGAVGEGFHNYHHTFPYDYSASEYRW-HINFTTFFIDCMAALGLAYDRKKVSKAAILARIKRTGDGSHK-------------------------
>UPI001EE6A307	387	0.501	2.794E-116	0	332	356	8	351	361
MPPNIVNDSTalGVEFQrvagckqDNIVIAKKNPAInkNPKKSSEGPFGFETTLIWPNIVSIALLHLIGMYMAYTIPFQCRKLTLFWGLLIGMSSGFGVTGGVHRLWSHRSYKAKWPLRVILIICYSIAGQNTIYDWVRDHRVHHKYTETDADPHNSNRGFFFAHVGWLMMRKHPEVIRRGRQVDMTDVLSDPIVQFHQRYFWQMKLLFCFVIPIVVPVYFWNETWYISIMSQIFIRYIAGLNFTWLVNSAAHMWGTKPYDSGISPVENLSVAIVAMGEGWHNYHHVFPWDYKAAELGNYTFNVTTFLIDMFAKIGWAYDLKQPSAALVRKVAEKHGDGSHHAW-----------------------
>E2AX07	387	0.596	3.825E-116	26	323	356	5	303	310
--------------------------IDEKVPAKKQRtiDYKWEIVWRNVIIFIYIHLSCLYGLYLTLFYAKLWTFIWHFAIGIISGIGVTAGAHRLWCHRSYKAKWPMRFILMIFQTTAFQNHIYEWVRDHRVHHKFTDTDADPYNACRGFFFSHIGWLMVRKHSDVIRKGATIDMSDLDQDPLVVFQKKWYLYLMSFCCFIVPTVIPWWTWGENLWFAWH-IAVARYCINLNITWSVNSAAHIWGVKPYDKSITSTDNASVSFITFGEGWHNYHHVFPCDYKAAEFGNYKLNFTTALIDFCAYLGLAYDLKTASADMVKKRILR--------------------------------
>UPI001AACF0BB	387	0.549	3.825E-116	18	328	356	28	332	337
------------------TDDIFDPSYQEQKGPRPP----MKIVWRNVILMTLLHGAALYGIFL-IPAAKPATLVWAVLCFMMSALGVTAGAHRLWSHRSYKAKLPLKMFLAVSNTMAFQNDIYEWARDHRAHHKYSETNADPHNAMRGFFFAHIGWLLMRKHPDVIEKGKKLDLSDLHADKVVMFQRRHYKKLILLMCFIFPTVVPWYFWGESLYNAIYVPCLLRYALVLNATWLVNSAAHMFGNRPYDKNINPRENRFVAIGAIGEGFHNYHHTFPYDYSSSEFGI-KYNFTTLFIDLMCYLGLASDCKKVSTDIIKARRQRTGDGS---------------------------
>A0A059TBF6	387	0.489	3.825E-116	23	354	356	7	334	346
-----------------------VP-IQQ--NFRKPLEFlprKYDVVYENVFLHIAGHISAAYGLYLCFTVAKWQTIALAFVWYHLGKIGIICGAHRLWSHRCYKAKMPLHIILMICNCIGFENTAINWVRNHRMHHKHSDTDGDPHNSNRGAFFSHIGWLCVRKHPETRNC--KVDMSDIYSNPVLVFQKRYKYPLVGFLCYGLPTFIPMYFWGETLVTAWHV-NILRYFLSMNAVFLVNSLAHLYGNKPYDISICPRQSPFVSLLTIGEGFHNYHHTFPWDYRAAELGNNYLNVGKWVIDFFAMIGWAYDLKTVPDETIKRRMKRTGDGT-NCWGWGDKDMTREDRDIAKIIYPES-
>UPI001D076877	387	0.492	3.825E-116	0	351	356	0	353	354
MSPNPTNVES-VLYENEYEELLHRKLLKEKTKTNPPLrKRKYEYNWLFILFLTVFHIQASYGIYLSFTSAKLLTNVFAIVLHLAAFFGATAGTHRLWSHRSYKATWQLKLIFMILQTLAFQNSIYIWCLDHRMHHKYSDTDADPHDTRRGFFFAHIGWLMVKPHPELVAKRKLIDMSDLKNDPFVRFQIRYYLQLVFLLFAFLPTIIPWYFWDESLTNAWFVAVCLRYMVTVHLFLLINSWAHRWGTQPYDTGNSGYETLTVALLTMGEGWHNYHHAFPWDYRAGELSSGLANSTAFLLKLFAKIGWAYDLKTVSDDMIKKRTNRTGDGSHStsIWGWGDREQSDENKRFVTIEN----
>UPI00048E0C37	387	0.525	3.825E-116	13	330	356	68	375	378
-------------MKDDIYD----PSYQDEEGPRP----KLEFVWRNIILMALLHVGALYGITL-VPTCKFRTWLWAFSYYVISVVGITAGAHRLWSHRSYKARLPLRFFLIIANTMAFQNDVFEWARDHRAHHKFSETDADPHNSRRGFFFSHVGWLLVRKHPAVKQKGALLDLSDLKAEKLVMFQRRYYKPAVLLMCFILPTLVPWYFWGETFRHSLYVATLLRYAVVLNATWLINSVAHMYGYRPYDKNIDPRENVLVSLGAVGEGFHNYHHSFPYDYSASEYRW-HVNFTTFFIDCMAALGLAYDRKRASKATILARMKRTGDGSHK-------------------------
>UPI00189A3135	387	0.569	3.825E-116	27	329	356	75	375	386
---------------------------ESEQAAKP--AFKTEVVWRNVAVFALLHSMAFYGLYLAVTHkVKWQTAIFAFVWGICAGLGVTAGAHRLWSHRSYKARFPLRVVLMVFNCMACQNDLYEWTRDHRVHHKFSESDADPHNVNRGFFFAHVGWLMCKKHPDVMRKGKAVDCSDLLKDPVIRFQKAYYVPLTTFFCFYLSTVLPHHLFGESYLVGFFVATMLRYVISLNFTWLVNSAAHLWGNRPYDKNISPAENRFVSWAAIGEGFHNYHHTFPWDYSTSELGW-KLNFTTFFIDTMAKLGLAYDLKTVPKDVVEKRKARTGDHSY--------------------------
>A0A146KPE5	387	0.482	3.825E-116	33	353	356	70	400	403
---------------------------------KP--SYKLEIVWFNATFFFIVNALSFYGIYeYFFLRLPWTTFFYMWFLITFTGLGITAGAHRLWAHKCYKAKAPMRILLAICNLAAFQNSIYDWVRDHRVHHRFVDTDTDPHNSTRGFFFSHIGWLMVKKHPDVKRKGKLVDMSDLRSDPIVMFQHKYYPYLMPIFAFILPAAIPIYFCGTDPWYAFRLYSLTRWSIVLHGTWCVNSVAHMFGYKPYDRSISSTQNIWVSFFVLGEGWHNYHHAFPWDYKASEF-PYYVNFTTAFIDVCARIGWAYDLKTVKQEVINRRAQLTGNRSHAsvtlrgssenndIWGWDDDALTQEQREMASISFPK--
>UPI00094E8B79	387	0.521	3.825E-116	41	353	356	63	405	408
-----------------------------------------EIVWKNVAIFVVLHSVTVYGLYLLFTfQLKIATVLFAYFYTMYAAFGITAGAHRLWAHRSYTAKLPLRIFLMLAQSAALQNDIHEWARDHRVHHKFTDSDADPHNAKRGFFFSHVGWLMCKKHPDVFTKGKTVDMSDVLNDPVVRFQRKYYLPLILLMNLTVPTYVT-YCWiGEDFWTS-VIVTFGRYVLSLNGTWLVNSAAHIWGMKPYDQNIKPTENKFVAAVAFGEGWHNYHHVFPWDYKAAELGNYKWNFTTCFLDFMAKIGWATDLKTTSEEIIRKRMLRTGDNSlrltlqnqeskplserdirahsehqHPddgdlIWGWGDKDMDQEEINAVRRSNRK--
>UPI00193D26A4	386	0.597	5.237E-116	38	325	356	29	315	320
--------------------------------------YEQKIVWKNVIIFMYIHIAGIYGLYLCIFRVKYWTFIWFTIVGVASGFGITVGAHRLWAHRSYKAKWPLRLILMIFNTIAFQDDIYQWVRDHRVHHKFTDTDADPYNVRRGFFFSHMGWLLVRKHPDVKNKGATVDCSDVAQDPIVAFQRKWYLYLMPFCCFIVPALIPWLVWNESLWYSSHV-AVFRYCLGLHCTWTVNSIAHIWGMKPYNKSLTAAENIVVSIVAVGEGWHNYHHVFPWDYKAGEFGNYKINLSTAVIDFFAYLGLAYDLKTAPADMIKKRVLRNG------------------------------
>A0A2I3LW05	386	0.543	5.237E-116	27	328	356	24	328	330
---------------------------ESSEGGGGPERPgargqRQNIVWRNVVLMSLLHLGAVYSL-VLIPKAKPLTLLWAYFCFLLAALGVTAGAHRLWSHRSYKAKLPLRIFLAVANSMAFQNDIFEWSRDHRAHHKYSETDADPHNARRGFFFSHIGWLFVRKHPDVIEKGRKLDVSDLLADPVVRIQRKYYKISVVLMCFAVPTLVPWYIWGESLWNSYFLASILRYTISLNVAWLVNSAAHMYGNRPYDKHISPRQNPLVALGAIGEGFHNYHHTFPFDYSASEFG-LNFNPTTWFIDLMCWLGLATDRKRATKPMIEARKARTGDSS---------------------------
>UPI0018D0158B	386	0.587	5.237E-116	29	343	356	22	331	336
-----------------------------KTEVKP---RKYEVVYTNLLTFGYGHIGALYGLYLACTVAKWTTILFALGLYYAGILGITAGAHRLWSHRTYKAKMPLQIILMILNTIAFQNTAYTWIRDHRLHHKYSDTDADPHNATRGFFFSHVGWLLVRKHEDVKKYGKLIDMSDIENNPVLRFQKKYALPWCGMVCFVLPTLIPMYCWGESLNCAWHIAVVLRYVANLNVTFLVNSAAHIWGYKPYDKNMLPGENISVAIASFGEGFHNYHHTFPWDYRAAELGNNRLNLTTAFIDFFASIGWAYDLKSVTKTHIEARKKRTGDGSN--FSWLDKETVTED------------
>UPI001B34EB34	386	0.556	5.237E-116	13	330	356	49	356	359
-------------FKDDIYD----PSYQDEEGPRP----KLQYVWRNIILMALLHIGALYGITL-VPSCKFHTWLWGIFYYLVSALGITAGAHRLWSHRTYKARLPLRLFLIVANTMAFQNDVFEWARDHRAHHKFSETDADPHNSRRGFFFSHVGWLLVRKHPAVKEKGGLLDLSDLKAEKLVMFQRRYYKPAVLLMCFILPTFVPWYFWGETFRHSLYVATFLRYALVLNATWLVNSAAHMYGYRPYDKNIQSRENILVSLGAVGEGFHNYHHSFPYDYSTSEYRW-HLNFTTFFIDCMAALGLAYDRKKVSKAAVLARIKRTGDGSHK-------------------------
>A0A8B7QTP2	386	0.543	5.237E-116	12	330	356	39	356	359
------------LYlEDDIRpeikDDIYDPTYKDKEGPKP----KNEYVWRNIILMSLLHLGALYGIIL-VPTSQVYTWLWALFYYVVSALGITAGAHRLWSHRTYKARLPLRFFLIVANTMAFQNDVFEWSRDHRVHHKFSETDADPHNARRGFFFSHVGWLLVRKHPAVKEKGALLDLSDLKAEKLVMFQRRYYKPAVLFMCFILPTLVPWYFWGETFRHSLYVATFLRYAIVLNATWLVNSAAHLYGHRPYDKTINPRENVLVSLGAIGEGFHNYHHSFPFDYSASEYRW-HINLTTFFIDCMAALGLAYDRKKVSKEAVLARAKRTGDGSYK-------------------------
>UPI000D17F887	386	0.566	5.237E-116	13	330	356	49	356	359
-------------MRDDIYD----PSYKDKEGPKPKLVY----VWRNIILMSLLHLGALYGITL-VPTCKVYTWLWGLFYYVLSALGITAGAHRLWSHRSYKARLPLRVFLIIANTMAFQNDVFEWARDHRVHHKFSETDADPHNARRGFFFSHVGWLLVRKHPAVKEKGGLLDLSDLKAEKLLMFQRRYYKPAVLVMCFILPTLVPWYFWGETFQHSLYVATFLRYAIVLNATWLVNSAAHLYGYRPYDKNINPRENILVSLGAAGEGFHNYHHSFPYDYSTSEYRW-HINLTTFFIDCMAALGLAYDRKKVAKHTILARVKRTGDGSHK-------------------------
>UPI00148BA1FD	386	0.497	5.237E-116	27	352	356	82	415	416
---------------------------EQQEQDKE-EEYNPQIRWPDLCAQTFLHAGALYGIYLLF-YAKLYTFLWAAVCIWVSGIGITAGAHRLWSHKSYNASLPLRILLAFMFTIAGQRDAYTWALDHRIHHKFSETDADPHNVNRGFFFAHVGWLFLTPHPKVIEKRKIIDMSDLEADAVVMFQRKYYIPLFALCSIILPVVVPWYFWQEDLWMSFWINFNMRFTWTLNVAFFVNSVAHMWGNKPYDKKISSVEVPLVSLLAMGEGWHNYHHVFPWDYKTGEFGNYTLNVTTAFIDFCARIGLASGRKSVSPDMVKRRADKCGDGTrflsdeyaHKnqVWGFGDCDLPRDDIVELAKMQN---
>A0A836G381	386	0.584	5.237E-116	25	323	356	14	313	700
-------------------------SINDKPLMKesYKTDYKWEIVWKNVIIFTYIHLAAIYGIYMACLYAKYWSILWFVAVTIVAIIGITAGSHRLWSHRSYKAKWPMRLILMIFQTIAFQDDIYQWARDHRMHHKFTDTDADPYNVRRGFFFSHIGWLLIRKHPDIVIKGATIDCSDLMQDPLVVFQKKWYRYLMPLCAFIIPTLVPWWAWNESLWYSWH-FAICRYCINLNITWSVNSVAHMWGTKPYDKSVSSTENIGVSLLAFGEGWHNYHHAFPWDYKTAELGNYKFNLTKNFIDFFAYIGLAYDLKTVSADVIKKRVLR--------------------------------
>A0A5J5CQL6	386	0.566	5.237E-116	10	330	356	510	824	827
----------GAMAETSTVEDVFDDSYKMKEGPKPP----RMLVWRNIILMCLLHLGALYGLTL-VPSASVPTLAFTALLYIISALGVTAGAHRLWSHRSYKASFPLRVFLAFANSMAFQNDIYEWARDHRVHHKYSETDADPHNATRGFFFAHVGWLMVRKHPDVVEKGKKLELSDLTADKVVMFQRRYYKLSVILLCFLMPTLVPWYFWGESLTVAYFVPGLLRYTVMLNATWLVNSAAHLWGNRPYDKTINPRENPLVAFSAIGEGFHNYHHTFPFDYATSEFGI-KLNLTTLFIDTMCFLGLAKDPKRVSKEVITARIQRTGDKSYK-------------------------
>UPI0005F45689	386	0.660	7.170E-116	76	355	356	6	285	288
----------------------------------------------------------------------------AIMLYQLGMLGITAGAHRLWSHRSYKATWPLQLLLMIMNTLAFQGPVIVWARDHRVHHKYTETDADPYNATRGLFFSHVGWLLCRKHPEVKEKGKGLDISDLESNPILAFQKKHRFILVPLLCFILPTVIPVVCWNETWTNAYFISTVLRYIFTLNMTWLVNSVAHSFGNKPYDKDIKAVSNKGVTILVLGEGWHNYHHVFPWDYKTAELGNYTFNFTTAFIDFFAKIGWAYDLKSVSEDMIRKRVKKTGDGSHVLWGRGNKDQTQEERDEAVVMHRQTK
>A0A3B4AZT8	386	0.558	7.170E-116	20	329	356	17	320	323
--------------------DAFDPTYREKEGPKPPL----NIVWKNVILMGLLHLGALYGVFL-IPSASLNTLLWTLLCYIISALGITAGAHRLWSHRSYKASLPLRIFLGVANSMAFQNDIFEWARDHRVHHKYSESDADPHNAKRGFFFAHIGWLLVRKHPDVIEKGGKLQLQDLTSDPVVRFQRKNYKLSVVLMCFLVPTLVPWYFWGESLWVSYFVPSLLRYTVVLNATWLVNSAAHMWGNRPYDKNINPRENKFVAFSAIGEGFHNYHHTFPYDYASSEFGC-KVNLTTCFIDTMCWLGLASDRKRVTRDLIHSRIQRTGDGTH--------------------------
>A0A8J7T6D6	386	0.559	7.170E-116	31	328	356	21	322	324
-------------------------------EAKGQEAAEaasqrpQQIVWRNVILMSLLHIGAIYSVTL-IPKAHPLTWMWAYLCFLVTALGVTAGAHRLWSHRSYKAKLPLRIFLAVANSMAFQNDIFEWSRDHRVHHKYSETDADPHNATRGFFFSHVGWLFVRKHKDVIENGKKLDISDLLADPVVVFQRKYYKTSVVLMCFVVPMLVPWYFWGETLWNAYFLASILRYTVSLNVTWLVNSAAHMYGNRPYDKNISPRENRFVTFGAIGEGFHNYHHTFPFDYSTSEFG-LRFNPTTCFIDLMCWLGLASDRKTASPQMIQARKKRTGDGS---------------------------
>UPI001E27EA81	386	0.565	7.170E-116	0	333	356	0	321	327
MAPNTTEerclRPT----EGDFEKLIA-------PQAAP---RKYQIVYRNIITFGYGHLAALYGLYLGLTQAMWKTLFFNYILFVLAAVGVTAGAHRLWTHRAYKAKMPLQIILMFMNSLAFQNTAIDWIRDHRMHHRYSDTDADPHNATRGFFYSHVGWLLVKKHEEVKKRGKFIDMSDIYANPVLMFQKKYAIPFIGSVCFLLPTLVPVYYWGESLNIAWH-ICLFRYIFNLNTTFLVNSAAHLWGYKPYEKGIKPVQNKIVTFMVFGEGFHNYHHVYPWDYRTAELGNNRMNFTTLFIDLFAKIGWAYDLKSVPEGMIEARARRTGDGS-DLWG----------------------
>A0A6I9KNY7	386	0.546	7.170E-116	18	328	356	23	328	330
------------------VETSEDDSGQERPDAR---RQRQNIVWRNVVLMCLLHLGAVYAL-VLIPKAKPLTLLWAYFCFLLTALGVTAGAHRLWSHRSYQAKLPLRIFLAAANSMAFQNDIFEWSRDHRVHHKYSETDADPHNARRGFFFSHIGWLFVRKHRDVIEKGRKLDVTDLLADPVVQFQRKYYKISVVLMCFVIPTLVPWYIWGETLWNSYFLASILRYTISLNVTWLVNSAAHMYGNRPYDKHISPRQNPLVTLGAIGEGFHNYHHTFPYDYSASEFG-LNFNPTTWFIDIMCWLGLATDRKRATQSIIKARKARTGDGS---------------------------
>A0A7M7JD27	386	0.591	7.170E-116	27	325	356	15	314	331
---------------------------QRVKGAKfaTADDYRIKLVWRNVILMGYLHIISIYGLYLIATQAMWKTVGWAYIMYFASCLGITAGAHRLWAHRTYKAKLPLKIFLAFCQSMAFQNHIMEWARDHRVHHKYSETNADPHNAKRGFFFSHVGWLLCRKHPDVIEKGRKIDLSDLQADPVVAFQKRHYLKTVLICCFIFPAVIPMFLWGETFLNAFVICSLTRYCISLNVTWLVNSAAHMWGHKPYDTNINPVENWGVSVGAIGEGWHNYHHTFPHDYKAAEL-PYTLNPTTLIIDFFALIGWAYDRRSVSAETIKARKMRTG------------------------------
>UPI001C41ED7C	386	0.554	7.170E-116	14	327	356	28	335	341
--------------ETSTVEDVFDDTYVEKEGPKPP----RTPVWRNIILMSLLHVGALYGL-VVLPSASVPTLAWSVVCYLISALGVTAGAHRLWSHRSYKASLPLQIFLALANSMAFQNDIYEWARDHRVHHKYSETDADPHNAKRGFFFSHIGWLMLRKHPDVIEKGRKLELSDLRADKVVMFQRRHYKLSVVVLCFLVPTLIPWYFWGESLAVAYFVPGLLRYTLVLNATWLVNSAAHMWGNRPYDKTINPRENPLVAFSAMGEGFHNYHHTFPFDYATGEFGW-KLNVTTAFIDLMCSLGLARERKRVSKEMIVARVKRTGEG----------------------------
>A0A8J5K201	386	0.532	7.170E-116	0	329	356	0	337	346
MAPQAPDqEVKGELLEDDTaphhhdmeVREVDISLRRIIHDLRHLDWSK--VVWRNAILFALLHMYSVYGLYLAIFAVKWKTIGFSVLLYFMAALGITMGAHRLWSHRSYKATLPLRVILAAFQTLSFQNDIFEWARDHRVHHKYSETDADPHNARRGFFFSHMGWLMYRKHPKVIEKGRNLDLSDLKEDAIVMWQRKHYVPVVLLTCFVMPTFLPWFFWEENAVNALMVAGFLRYTTVLHVTWLVNSLAHWVGNKPFDKSIYPSQNPVVAYLALGEGWHNYHHVFPWDYRTAELGGLvDYNITSLVIGFCSKIGLAYDLKTVTPEMIEKRANRTGDGSY--------------------------
>A0A6P7L8C1	386	0.565	7.170E-116	19	329	356	69	373	377
-------------------DDVFDPTYKAKEGPKPP----MVIVWRNVILMSLLHLGSLYGVFL-IPSASPLTLLWSGVCFLISALGITAGVHRLWSHRSYKASLPLRIFLAIGNSMAFQNDIFEWARDHRVHHKYSETDADPHNASRGFFFAHIGWLLVRKHPDVIEKGRKLELSDLLADKVVMFQRKYYKPSVLLMCFFVPTFVPWYLWDESPWVAYFVPALLRYTLVLNASWLVNSAAHMWGNRPYDKSINPRENKFVTFSAIGEGFHNYHHTFPYDYATSEFGC-KLNLTTCFIDLMCLLGLARDRKRVSHEIVQARRQRTGDGSH--------------------------
>UPI0005F51E87	386	0.503	7.170E-116	0	352	356	0	377	382
MTSNLTSSSTMSLLEasqQDVSQKKLVEErtltqtllTQTTLNSQP--KYEWKIIWKNVIALAYLHIVALYTWYLVLTmEIQIRTFIYYYAVGYLSGIGITAGVHRLWCHRSYKAKWPMRVILMVLQTIAFQKHIYDWVREHRVHHKFTDTDADPHNSKRGFFFSHVGWLMVRKHPDVISKGATIDMSDLEKDPIVVFQRRYYAVLMPLLCFVLPMLVPIYFWNEKPIYAW-YGAVCKYVTVLNGTWLVNSAAHMWGTKPYDTSISATDYSFFGFSAFGEMSHNYHHVFPWDYKAAELGFNSRNITCGFIDFFAWLGWAYDLKTARHDLVKKRAARTGDGSiyertgdyndelHTqekmTWGWNDADMSFEDKQAAEILNK---
>A0A0K8TPL9	386	0.523	7.170E-116	37	343	356	61	376	386
-------------------------------------EFKPQIRWLDLIVQVYIHLGCLYG-FLLLFTAKFYTILWFFGLIITSGFGITAGAHRLWSHKSYKARVPLRILLIFLFTIAGQRDAYTWALDHRVHHKYSESDADPHNAKRGFFFSHVGWLFLTPHPKVVQKRLIIDMSDLEQDKIVMWQKKYYVPLFALLVIGLPVSVPWYFWNESIWYSFWINFNCRFCITLNIAFFVNSVAHMWGNKPYDRDISPVENLAVAMAALGEGWHNYHHVFPWDYKTGEFGSYMYNVTTGFIDFFAKLGWAYDRKTVSPQMVARRAAKCGDGTHFlseenahkdaFWGYGDKDIPKED------------
>A0A8J5AUD9	386	0.545	7.170E-116	37	345	356	96	413	421
-------------------------------------EFKPTIRWPDLIVQTFLHTGAVYGLFLLF-YIKIFTFLWIMLLIMGSGFGITAGAHRLWSHKAYKANWQLRVILIFLFTIAGQRDAYTWAHDHRVHHKYSETDADPHDARRGFFFAHVGWLFLTPHPEVVAKRKLIDLSDLQNDAIVMWQKKYYVPLFALIAIGMPVLVPWYFWNESLWISFWVNFNLRFCITLNIAFFVNSVAHMYGKRPYDKTISPVENLSVAIAALGEGWHNYHHVFPWDYKTGELGDYTYNLTTAFIDTFAKLGWAYDRKSVSPEMIARRAAKCGDGTHfldseeshknPVWGLGDNDISQEDLD----------
>UPI001BB0EBDB	386	0.482	7.170E-116	27	352	356	93	427	428
---------------------------QQQLQDKEEEVYKPQIRWPDLGAQTFLHVGALYGVYLLF-YAKFYTFLWVVGTIWVSGIGITAGAHRLWSHKSYTASWVLRVLLAFAFSIAGQRDAYTWALDHRIHHKFTETDADPHNAKRGFFFAHVGWLFLTPHPKVVAKRKVIDMSDLEADAVCMFQRKYYIPLFALCSIILPVCVPWYFWGESLWMSFWINFNMRFTWTLNVAFFVNSVAHMYGNRPYDKNIMSVETPIVSLLAMGEGWHNYHHVFPWDYKTGEFGNYSLNVTTGFIDFCARLGLASGRKVVSPDMVKRRAAKCGDGTrfldddfaHKdqVWGFGDKDLPREDLAELAKMQN---
>UPI001D05D03A	386	0.517	7.170E-116	11	344	356	144	470	479
-----------FLAEED------TDLLTQDDDAQKHVDFVPKYRWPDLFGLVILHIAFVIAFILMFTTAKFYTTLWTFFLIYASGFGITAGAHRLWSHRAYKAKWPLKLILTFLFTISGQRDAYTWALDHRIHHKYSETTSDPHDATRGFWFAHIGWLVLTPHPNVVQKRLEVDMSDLEADPIVMWQRKLYLPLFMVIAVLMPVLVPFYYWNEQLWVSFLLSFAFRYAFTLNLAFFVNSAAHMWGNKPYDKFINPVENIYVSIAALGEGWHNYHHVFPWDYKTSELGTYTYNISTGFIDLFAKIGWAYDRKKVSREMIARRKARTGDGSH-VWGYGDKDIAKEDL-----------
>A0A8D0HA03	385	0.548	9.817E-116	19	328	356	13	318	320
-------------------EESPLGSVTESGDGK--AGHRQEIVWRNVILMTLLHIGAVYSLCL-IPKAHLFTLIWAYVCFLMTALGVTAGAHRLWSHRSYKAKLPLRIFLAAANSMAFQNDIFEWCRDHRVHHKYSETDADPHNARRGFFFSHIGWLFIRKHRDVIEKGRKLDFSDLLYDPVVQFQRKYYKTSVVLMCFVIPTLVPWYVWGENLWNSYFLASILRYTISLNVSWLVNSAAHMYGNRPYDKYISPRQNAFVTLGAIGEGFHNYHHTFPFDYSASELG-LKFNPTTWFIDFMFWLGLVTDRRHAPQEMIQARKERTGDGS---------------------------
>A0A6P7JSY3	385	0.577	9.817E-116	14	330	356	21	330	333
--------------ETSTVEDVFDDTYKEK-ESKPP----RTLVWRNIILMSLLHIAALYGL-VLLPSASSLTLAWTVVCYLYSALGVTAGAHRLWSHRSYKASFPLRVFLALANSMAFQNDIFEWARDHRVHHKYSETDADPHNATRGFFFSHVGWLLVRKHPDVIEKGQKLELSDLKADKVVMFQRRHYKLSVVTLCFLVPTLVPWYFWGESLVVAYFIPGLLRYTVVLNATWLVNSAAHMWGNRPYDKTINPRENRMVALSAIGEGYHNYHHTFPFDYAASEFG-YRLNITTAFIDLMCYMGLAKDPKKVSDEMIIARMQRTGDGSHK-------------------------
>A0A814UWA6	385	0.543	9.817E-116	0	332	356	0	344	345
MAPrnNLFDTPLPDYVERDIVP-SLIDHHESDEEDENAiqnhsalKQWvsteKTIIVWRNVFIFILLHLGALYGFYLCF-SAKIMTIICAFILYIMGGLGITAGSHRLWAHRSYKARFPLRILLAIFQTMAFQNCVYEWSRDHRVHHKYSETHADPHNANRGFFFAHVGWLLCRKHPDVIRKGKDLKMDDLRADPVVRFQEKFYLPLVGLICFILPTILPYFLWSESLWNSYFICGLFRYVFTLHCTWLVNSVAHSWGMKPYDRRINPSENLFVSIGAIGEGFHNYHHTFPFDYSTSEYGFKYFNLTTGFINVMAKIGWAYDLKKVSPEMIKQRRLRTGDLKmeHQ-W-----------------------
>T1I0V7	385	0.492	9.817E-116	0	346	356	0	342	347
MPPLLKADKK----ECD----VLRPLSEEIKELSPEQKvpYVSRIRWPDLFAQIFIHAGAFYGLFLVFTSAQWATTLWTFFMIYSSGLGITAGAHRLWSHKSYKAKWPLRLLLAFLFTISGQRHIYVWALDHRVHHKYSETDADPHDARRGFWFSHVGWLFLTPHPEVVIKRAAVDMSDLDRDPIVVWQRRLYIPLFALLCVALPVWVPYYFWNETLVNSYFLAFHVRFATTLNIAYSVNSFAHMYGNKPYDKNIMPTESIGVAIGALGEGWHNYHHVFPWDYKTSEFGSYKMNLTTGFIDLCARYKLATERKSASKEMVKRRALRTGDGSwHPgLWGYGDTDQPQEEIDE---------
>A0A7J8DRA4	385	0.553	9.817E-116	13	330	356	48	355	358
-------------MKDDIYD----PSYKDKEGPRP----KFEYVWRNIILMSLLHLGALYGIIL-IPTCKLYTWIWAFLYYMVSALGITAGAHRLWSHRSYKARLPLRVFLIIANTMAFQNDAYEWARDHRVHHKFSESDADPHNARRGFFFSHVGWLLVRKHPAVKEKGSLLDLSDLKAEKLVMFQRRYYKPAVLMMCFILPTIVPWYFWGETFRHSLYVATFLRYAVVLNATWLVNSAAHLYGYRPYDKNINPRENILVSMGAVGEGFHNYHHSFPYDYSTSEYRW-HINFTTFFIDCMAALGLAYDRKKVSKAAVLAKVKRTGDGSYK-------------------------
>A0A4Y2UXN8	385	0.542	9.817E-116	0	325	356	31	355	377
MSGPVIQEPEDIPDECDKVSDKELPPAEKTTEELAEEGPLMPVVWRNVILFAYLHIASLYGVYLIFTSAMWQTNVFAVFLYLFSGIGVTAGAHRLWSHRSYKARFPLRVFLAFIFTIAFENDIFEWARDHRVHHKYSETDADPHNAKRGFFFAHIGWLLCRKHPEVIKKGKKINLDDLMADPVVRFHRKFYLPLVVLCCFVLPTIAPMYLWGETFMNSLFVATLFRFCFTLNQTWLVNSAAHMWGNKPYDIHISPRENTLVALGAVGEGFHNYHHTFPYDYATSEYGI-KFNLTTLFIDTMAWLRLAYDRKTVSKGMVEARKLRTG------------------------------
>A0A6J1T094	385	0.480	9.817E-116	0	351	356	0	353	378
MAPNVKDVTSGVLYEHEEVPDY--TRVIAQDAAKtPPKSYRelQPILWDRVVAHALVHLTAIYTLTLVFSgEVKLLTLAWAGVLFFLGSMGILVGAHRLWSHRTFRAKLPTRIALALMQVISWQGSIFRWSVDHRTHHKFVETDADHVNARRGFFFSHIGWLLMKKHPDVAKYGKMVDMSDMIADPVVYYQHKYYYAVWPFMFYLIPVAVPMYAWGETHTNAFLVAVVLRFVVGLNATFLVNSAAHAFGSRPYDATIAARENPLVSFIVGGEGYHNYHHVFPWDYQASEIGNYVTNPAGMCIDFLAAIGQATDLKTVNKDMINARSMRTGDGTRPVWGWGDADLSREHKGMAVISN----
>A0A8C9SZ73	385	0.533	9.817E-116	14	328	356	93	405	407
--------------EEERVGSSGSPR--SPRSAQNYEGPKrsREVVWRNVFLMSLLHLGALYSLFL-IPQAHPLTWIWSYVCFMINALGVTAGAHRLWSHRSYKAKLPLRIFLAAANSMAFQNDIFEWSRDHRVHHKYSETDADPHNAKRGFFFAHVGWLFVRKHQDVIEKGKRLDLSDLLADPVVVFQRKYYKISVVLMCFVVPTLVPWYFWGESLWNGYFLSSILRYTISLNVSWLVNSAAHMYGNRPYDKTISPRENCFVTFGAIGEGFHNYHHTFPFDYSTSEFG-LHLNPTTCFIDLMCWLGLASNRKKASPEMIQARKLRTGDGS---------------------------
>A0A1V9XWP6	385	0.575	1.344E-115	21	330	356	2	310	320
---------------------VTTTVTKTAPTAAP---YKLQIVWRNVALMGYLHVAAVYGFYLMLTQAMWSTCITAVVLYFLSGLGITAGCHRLWSHKSYRARLPLRVFLGVMQTMALQNSIFEWSRDHRVHHKFTETDADPHNALRGFFFAHVGWLLCKKHPEVISKGSKVNMDDLLQDPVVTFQKKYYKPLAILACFVIPTLIPMVFFGETFLNSFFVCALWRYCFTLNMTWLVNSAAHMWGQKPYDTHINPAENWVVSIGAQGEGWHNYHHTFPYDYKTSEV-PYTLNVTTMFIDAMRLIGQAYDCRVVPPETVKARMMRTGalaDLHHH-------------------------
>A0A6J0UDY5	385	0.588	1.344E-115	40	328	356	40	326	328
----------------------------------------QEIVWRNVILMALLHIGAVYALFL-IPKAHLFTLIWAYLCFLMSALGVTAGAHRLWSHRSYKAKLPLRIFLAAVNSMAFQNDIFEWARDHRVHHKYSETDADPHNAQRGFFFSHIGWLFVRKHRDVIEKGRKLDYSDLLEDPVVMFQRKHYKISVVLMCFVVPTLVPWYFWRESLWNSYFLASILRYTISLNVAWLVNSAAHMYGNRPYDKTINPRQNPFVTFGAIGEGFHNYHHTFPFDYSASELG-LKFNPTTWFIDFMFWLGLVTDRKKTPKEMVEARKERTGDGS---------------------------
>UPI001863CFE3	385	0.539	1.344E-115	2	329	356	7	327	331
--PSGQSSgeVVGV---SSTVEDVFDDTYKEKEGPKPP----RKIVWRNIVLMTLLHIGALYGV-IILPSASVLTLGWSVVCFLISALGVTAGAHRLWSHRSYKASLPLRVFLAVGNSMAFQNDILEWARDHRVHHKYSETDADPHNAVRGFFFAHIGWLLVRKHPDVIEKGRRLELNDLKADKVVMFQRKYYKLSVLVMCFLVPMLVPWYLWGESLWVGYFVPGLLRYTIVLNATWLVNSAAHMWGNRPYDQSINPRENKFVTFSAIGEGFHNYHHTFPYDYSTSEFGC-KLNLTTCFIDLMCFLGLAWDRKKASRELVLARAQRTGDGSH--------------------------
>UPI001B3ADB22	385	0.545	1.344E-115	10	328	356	17	329	334
----------DALAETSTVEDVFDDTYKEKEGPKPP----RTLVWRNIILMSLLHIGALYGL-IIIPSASSFTLAWAAACYLISALGVTAGAHRLWSHRSYKASLPLRVFLAIANSMAFQNDIYEWARDHRVHHKYSETDADPHNASRGFFFAHIGWLLVRKHPDVIEKGQKLELSDLKADKVVMFQRRHYKLSVVVLCFLVPTLVPWFFWGESLLVAYFIPGLLRYAVVLNATWLVNSAAHMWGNRPYDKTINPRENPLVALSTIGEGFHNYHHTFPFDYASSEFG-FKLNITTAFIDLMCFLGLAKDCKMVSKEMIIARANRTGDGS---------------------------
>A0A673CQ95	385	0.548	1.344E-115	10	330	356	17	331	334
----------DAMAEGSTVEDVFDDTYKEGDGPKPP----RMLVWRNIILMSLLHIGALYGLIL-IPSASVLTLAWSAVCFLISALGVTAGAHRLWSHRSYKASFPLKVFLALANSMAFQNDIYEWARDHRVHHKYSETDADPHNAMRGFFFAHIGWLLVRKHPDVIEKGRKLELSDLKADEVVMFQRRHYKLSVVILCFLVPMLVPWYFWGESLLVGYFLPGLLRYTVVLNATWLVNSAAHMWGNKPYDKTINPRENPLVAFSAVGEGFHNYHHTFPFDYATSEFGC-RLNLTTAFIDLMCFLGLAKDRKRVSKETILARIQRTGDGSHK-------------------------
>UPI001D099472	385	0.490	1.344E-115	29	351	356	13	338	340
-----------------------------KSEYEPDRQYKRKYRWDYIIFFIIFHIQAIYGIYLMITSAKLLTTAFAFVLYLVALFSATAGSHRLWSHRAYKAKWQLKLLLVIFQTIAFQETLYRWILYHRLHHKYTDTNADPHNSKRGFFFSQIGWLMIEAHPDQIEKRKTIDMSDIKSDPFVRFQIRYYYRMLFLFFAFLPTVIPWYFWNETLTNSWFVAVPLRYLFSLHITFFVNSWAHFWGNQPYDIGTTGRETLFLSIITLGEGWHNYHHTFPWDYRASEFGGGRINVTTFVLkNIFGKIGWAYDFKTVSDDMIQKRIERTGDGSYSpsIWGWGDRDQTEENKSFATIEN----
>UPI000C1FE6E6	385	0.518	1.344E-115	38	351	356	16	342	344
--------------------------------------YKWEIVWINIVILTYWHICGIYGIY-VLPTAKFETILWAILLGVVGIIGHTAGSHRLWSHRSYRANLPLRIILAILSMTCYQHRIYVWARDHRVHHKYVDTDADPHNSTRGFFFSHIGWFMVKKQKEVIEKGNQIDLSDLKNDGVVMFQKKYFTILMPIFTFVIPSVIPWYFWGESGEVSYYFAGVARYLWSLHSIFLINSAAHAYGTKPYDKNIRPTENKYVGYLAMGEGWHNYHHTFPWDYKASEYGDYAPNLTIAFIDFFAWLGWARDLKTVSSDMVKRRILRTGDGtklvmeknlddlvmSDNIWGWGDENMKKIDFDSIKRLN----
>UPI00053FB3F3	385	0.545	1.344E-115	4	330	356	14	350	353
----ISAPPSGGLQNGEKVEKMALYSEedirpEMKDDFRDPnyedEEgpvPKLEFVWRNVILMALLHVSALYGLTL-VPTCKFYTWLWAALYYIVSGLGITAGAHRLWSHRTYKARLPLKIFLIIANTMAFQNDVYEWARDHRAHHKFSETHADPHNSRRGFFFSHVGWLLVRKHPAVKEKGKLLDMSDLKAEKLVMFQRRYYIPGLLLLCFILPTVVPWYFWGESFLHSLYVATLLRYTLVLNATWLVNSAAHLYGYRPYDKNINSRENLLVSVGAVGEGFHNYHHSFPYDYSASEYRW-HINLTTFFIDCMAALGLAYDRKRASKAAVLAKIKRTGDGSYK-------------------------
>UPI000FFF90DF	385	0.544	1.344E-115	13	330	356	47	354	357
-------------MKDDIYD----PSYQDAEGPRP----KFEFVWRNIILMCLLHLGALYGIIL-VPTCKFYTWLWAYVYYLISGLGITAGAHRLWSHRTYKARLPLRLFLIIANTMAFQNDVYEWARDHRAHHKFSETDADPHNSRRGFFFSHVGWLLVRKHPAVKEKGATLNLSDLKAEKLVMFQRRYYKPAVLLICFILPTLVPWFYWGETFLNSLCVATFLRYAVVLNATWLVNSAAHLYGYRPYDKNINSRENILVSLGAVGEGFHNYHHTFPYDYSASEYRW-HINFTTFFIDCMASLGLAYDRKKVSKTAVLARIKRTGDGSHK-------------------------
>H0WKU4	385	0.547	1.344E-115	13	330	356	49	356	359
-------------MKDDIHD----PTYQDEEGPKP----KLQYVWRNIILMGLLHLGALYGITL-IPSCKLYTWLWGLFYYFVSALGITAGAHRLWSHRTYKARLPLRFFLIIANTMAFQNDVYEWARDHRAHHKFSETDADPHNSRRGFFFSHVGWLLVRKHPAVKEKGGMLDLSDLKAEKLVMFQRRYYKPAVVFMCFILPTVVPWYFWGETFMHSLYVATFLRYAVVLNATWLVNSAAHLYGYRPYDKNINPRENILVSLGAVGEGFHNYHHTFPYDYSASEYRW-HINLTTFFIDFMALLGQAYDRKKVSKAAILARIKRTGDGSYK-------------------------
>A0A151X2V6	385	0.547	1.344E-115	20	334	356	10	326	599
--------------------TKAGKSINDKALPKKsyKTDYKWKIVWKNVFIFSYIHLAAIYGIYMACLHAKYWSVLWFVALGIAANIGVTAGSHRLWSHRSYKAKWPMRFILIIFQTIAFQDDIYQWVRDHRMHHKFTDTDADPYNSRRGFFFSHIGWLLVRKHPDLITKGTTIDCSDLMQDPLVAFQKKWYMYLMPFCAFIVPTLVPWWAWNESLWYSWHFAVC-RYCVNLNITWSVNSVAHIWGAKPYDKLVSSTDNIGVALLACGEGWHNYHHAFPWDYKTAELGNYKFNLTKTFIDFFAYIGLAYDLKTVSADVIKNRVLRCSESTHnPIITF---------------------
>A0A4C1UA19	385	0.446	1.344E-115	0	352	356	130	597	602
MPPQ--EKVSGVLIASDAHDAGA--------DALPPASPgaddRPlRIVWRNVILFLLLHLGGVYGGYLFLTKAMWRTCLFAVVLYVCSGLGITAGAHRLWAHKSYRAKLPLRILLTVFNTIAFQraswhrppptfsivschvppfssgvllsvfghpptssvgvlcyvchlwgnlrqsysispvdigscvqsisnfvgnpenieqeivhnairnnphapttmhsnamcirvhcswgmhayvhansDSVIDWARDHRMHHKYSETDADPHNATRGFFFSHIGWLLVKKHPQIKAKGHTIDMNDLWADPVLRFQKKYYLLLMPIVCFILPTWIP-TLWGESLWNAYFVCAIFRYTYVLNVTWLVNSAAHKWGDKPYDKNINPVETRPVSLVVLGEGFHNYHHTFPWDYKTAELGHYTLNISKLFIDIMSMIGWAYDLKTVSSKVIEQRVKRTGDGSHPVWGWDDNDVPQEDKKGTITINP---
>UPI00074FD6FA	385	0.551	1.840E-115	26	328	356	16	316	318
--------------------------VELSNTKKMXKEPPQEIVWRNVILMALLHVGAVYSL-VLIPKSHLFTLIWAYLCFLVTALGVTAGAHRLWSHRSYKAKLPLRIFLAVANSMAFQNDIFEWCRDHRVHHKYSETDADPHNAKRGFFFSHIGWLFVRKHRDVIEKGRKLDFSDLLDDPVVRFQRKHYKISVALMCFVVPTLVPWYFWGETLWNSYFVASILRYTISLNVSWLVNSVAHMYGNRPYDKNINPRENALVTVGAIGEGFHNYHHTFPFDYSASEFG-LKFNPTTWFIDFMFWLGLVTERKQAPRELIQARKERTGDGS---------------------------
>UPI001590E239	385	0.517	1.840E-115	0	328	356	15	334	336
MPPSSSSSSSG------------EGRDGSSADSAPgrsPGKvgHKQEIVWRNVILMALLHVGAAYSL-VLIPRAHLFTLMWAYLCFFVTALGVTAGAHRLWSHRSYKAKLPLRIFLAVANSMAFQNDIFEWARDHRVHHKYSETDADPHNAKRGFFFAHVGWLFVRKHRDVIEKGRKLDFSDLLDDPVVMFQRKHYKVSVVLMCFVVPTIVPWYFWGESLWNSYFLASILRYTISLNVSWLVNSAAHMYGNRPYNKNINPRQNSFVTIGAIGEGFHNYHHTFPFDYSASELG-LNFNPTTWFIDFMFWLGLVTDRKQAPREMIQACKERAGDGS---------------------------
>UPI001B346396	385	0.550	1.840E-115	29	328	356	38	335	337
-----------------------------KPQARGQRRQQQDIVWRNVFLMSLLHLGALYSL-LLIPKAKPLTLLWTYFCFLMTALGVTAGAHRLWSHRSYKAKLPLRIFLAAANSMAFQNDIFEWSRDHRAHHKYSETDADPHNSRRGFFFSHIGWLLVRKHPDVIEKGSKIDLTDLLADPVVLFQRKYYKLTVVLMCFVVPTLVPWFIWGESLWNSYFLASILRYTISLNGTWLVNSAAHMYGNRPYDKHISPRQNPLVTLGAMGEGFHNYHHTFPFDYSASELG-LNFNPTTWFIDFMCLLGLATDRKRATKPMIEARKARTGDGS---------------------------
>A0A286Y227	385	0.524	1.840E-115	1	330	356	36	355	358
-APQYIGAEIRPEIKDDIHD----PSYQDEEGPLP----KLEYVWRNIILMALLHMGALYGITL-LPTCKFYTILWAYLYYVISALGITAGAHRLWSHRTYKARLPLRVFLIIANTMAFQNDVYEWARDHRAHHKFSETHADPHNSRRGFFFSHVGWLLVRKHPAVKEKGGLLDMSDLKAEKLVMFQRRYYKPGLLLMCFILPTLVPWYCWGETFLHSVFVSTFLRYAVVLNATWLVNSAAHLFGYRPYDKNIESRENILVSLGAVGEGFHNYHHSFPYDYSASEYRW-HINFTTFFIDCMAALGLVYDRKKVSKATILARIKRTGDGSYK-------------------------
>A0A6J2YWE3	385	0.531	1.840E-115	38	352	356	54	389	393
--------------------------------------WNIQIVWRNVVIFIILHTLALYSIGLVLFGFyNWKTLLFTYIYTVFSGFGITAGAHRLWAHRTYKANLPLRIFLMLAQSAALQNDIHEWSRDHRVHHKFTDTNADPHNASRGFFFSHIGWLMCKKHKDVFEKGKTVDMSDVLGDPVVQFQIKYYILLIIIMTLCIPTFIPWYFFGETLWMS-FVICMGRYVVSLNGTWLVNSAAHIWGNKPYERDIKPTENKSVSIIAFGEGWHNYHHIFPWDYKAAELGNYRLNFTTAFLDLMEKIGWATELKTASKSMIRRRATRTGDGSwsvtekieetnminakdnHHldsIWGWGDKDMKQTEANEIRKFNR---
>A0A6P8XMZ1	385	0.472	1.840E-115	16	352	356	112	455	456
----------------DKAQQIAKEAEQQKEEVE--EEYHPQIRWPDLGAQTFLHVGALYGAYLLF-YAKFYTFLWAAVLIFVSGIGITAGAHRLWSHKSYNASLPLRIVLAFMFSIAGQRDAYTWALDHRIHHKFSETDADPHNVNRGFFFAHVGWLFLTPHPKVIAKRKVIDMSDLEADAVVMFQRKYYIPLFALCSIILPVVVPWYFWQEDLWMSFWINFTMRFTWTLNVAFFVNSVAHMYGNKPYDKNISSVEVPVVSFLAMGEGWHNYHHVFPWDYKTGEFGNYTLNITTGFIDLCARLGLASGRKSVSPDMVKRRAAKCGDGSrflsdeyaHKnqVWGFGDRDLPCEDIVELAKMQN---
>UPI00192F5AD6	385	0.523	1.840E-115	13	328	356	137	455	457
-------------MRDGETDTSCNGQAESPFGSREEEnkqkvEHKQIIVWRNVILMALLHIGAVYSL-LLIPKAHLYTLIWTYICFLMCALGVTAGAHRLWSHRSYKAKLPLRIFLAAANSMAFQNDIFEWARDHRVHHKYSETDADPHNAKRGFFFSHIGWLFVRKHRDVIEKGRKLDFSDLLEDPVVSFQRKYYKSSVVLMCFVIPTILPWYLWGESLWNSYFLASILRYTVSLNVAWLVNSVAHMYGNRPYDKDINPRQNTFVTFGAIGEGYHNYHHTFPFDYSASEFG-LKFNPTTWFIDFMFWLGLVTERKQAPNEMIQARKQRTGDGT---------------------------
>W8FT41	384	0.552	2.520E-115	17	329	356	14	320	324
-----------------TVEDVFDHTYKEKEGPKPPIV----VVWRNVILMTLLHTGALYGL-LLIPSASVLTLIWTFACFVYSALGITAGAHRLWSHRSYKASLPLRIFLAFANSMAFQNDIYEWSRDHRVHHKYSETDADPHNAVRGFFFAHIGWLLVRKHPDVIEKGRKLEISDLKADKVVMFQRRHYKPSVLLMCFFVPMFVPWFFWGESLWVAYFVPTVLRYTLVLNATWLVNSAAHMWGNRPYDSTINPRENRFVTFSAIGEGFHNYHHTFPFDYSTSEYGW-KLNLTTCFIDLMCFLGLASDPKRVSREAVLARVQRTGDGSH--------------------------
>UPI001E660FFD	384	0.571	2.520E-115	0	333	356	0	321	327
MAPNITEerclEPTEGEFEKLIAPQAA------------PRKF--QIVYRNILTFGYGHIAALYGLYLGLTEAMWKTIFFNYILFVLAAVGVTAGAHRLWTHRAYKATMPLQIILIFMNTLAFQNTAIDWIRDHRMHHRYSDTDADPHNATRGFFYSHVGWLLVKKHEEVKKRGKFIDMSDIYANPVLMFQKKYAIPFIGSVCFLLPTLVPVYYWGESLNTAWH-ICLFRYILNLNTTFLVNSAAHLWGYKPYEKSIKPVQNTVVTFIVFGEGFHNYHHVYPWDYRTAELGNNRLNFTTLFIDFFAKIGWAYDLKTVPEAMVKVRAKRTGDGS-DLWG----------------------
>UPI000DC156E2	384	0.614	2.520E-115	30	325	356	20	317	350
------------------------------PNDRPVEKqsYQLVIVWRNVILCSLVHLGALYGVYLAFVSAKLTTTIFAICLYQITAIGVTAGSHRLWSHRAFKATWQLRLIIIILNTIAFQNSVYEWARDHRLHHKYTDTNADPHNSNRGLFFSHVGWLLCRKHPDVIEKGRTIDVSDLLADPFVAFQKKYFWFLITWACFIIPTLIPVYFWGETWRNSWYVAVLLRYVLTLNGIWLINSAAHAWGGKPYDRSIKPTQNLGVAIMSVGEGWHNYHHVFPQDYKAAELGNYKFNFTTAFIDLFAKIRWAYDLKTVSTELVHQRVLRTG------------------------------
>A0A8I5ZQY8	384	0.498	2.520E-115	0	330	356	0	352	355
MHPNpmtpsytttstITEPPSGVMQkgkeklktlplylEEDIRpemrEDIHDPSYQDEEGPPP----KLEYVWRNIILMALLHVGALYGITL-IPSSKVYTLLWAFIYYAISIEGIGAGVHRLWSHRTYKARLPLRIFLIIANTMAFQNDVYEWARDHRAHHKFTETHADPHNSRRGFFFSHVGWLLVRKHPAVKEKGGKLDMSDLKAEKLVMFQRRYYKPGILLLCFILPTLVPWYFWGETFLHSFYVATLLRYAVVLNVTWLVNSAAHLYGYRPYDKNIDPRENALVSLGTLGEGFHNYHHAFPYDYSASEYPW-HINFTTFFIDCMAFLGLAYDRKRVSKATVLARIKRTGDGSHK-------------------------
>A0A8C5KBE9	384	0.528	2.520E-115	4	330	356	19	355	358
----VTAPPSGGLQNGEKLEKTAhhlaeDIRPEMKEDIYDPTyqdeegpPPKLEYVWRNIILMALLHVGALYGITL-VPSCKYHTWIWAYLYYVISALGITAGAHRLWSHRTYKARLPLRVFLIIANTMAFQNDVYEWARDHRAHHKFSETHADPHNSRRGFFFSHVGWLLVRKHPAVKEKGGLLDMSDLKAEKLVMFQRRYYKPGLLLMCFILPTLVPWYFWGETFRHSLFVATFLRYAVVLNATWLVNSAAHLYGYRPYDKNISSRENILVSMGAVGEGFHNYHHAFPYDYSASEYRW-HINFTTFFIDCMAAIGLAYDRKKVSSASVLARIKRTGDGSYK-------------------------
>A0A7J8GF33	384	0.550	2.520E-115	13	330	356	49	356	359
-------------MKDDIYD----PSYKDKEGPRP----KLEYVWKNIILMSLLHLAGLYGITL-VPTCHVYTCLWGIFYYLMSALGITAGAHRLWSHRTYKARLPLRVFLIIANTMAFQNDVYEWARDHRVHHKFSETDADPHNARRGFFFSHVGWLLVRKHPAVKEKGALLDLSDLKAEKLVMFQRRYYKPAILLMCFILPTIVPCYFWGETLLHSFHVAVALRYVIVLNATWLVNSAAHLYGYRPYDKTINPRENILVSLGAAGEGFHNYHHTFPYDYSTSEYRW-HVNFTTFFIDCMAALGLAYDRKTVSKAAILARVKRTGDGSYK-------------------------
>A0A667GZD8	384	0.530	2.520E-115	8	330	356	37	356	359
--------PSPYLEEDirpEIKDDIYDPSYKDPEGPRP----KLQYVWRNIILMSLLHLGALYGIIL-VPTCKVYTWIWGFFYYVISALGITAGAHRLWSHRTYKARLPLRFFLIIANTMAFQNDVFEWARDHRAHHKFSETDADPHNSRRGFFFSHVGWLLVRKHPAVKEKGGLLDLSDLKAEKLVMFQRRYYKPGILLMCFILPTLVPWYFWGETFIHSLCVATFLRYAIVLNATWLVNSAAHLYGYRPYDTTISPRENILVSLGAVGEGFHNYHHSFPYDYSASEYRW-HINFTTFFIDCMAFLGLAYDRKKVSKAAILARVKRTGDGSYK-------------------------
>A0A5N4DKM8	384	0.544	2.520E-115	13	330	356	49	356	359
-------------MKDDIYD----PSYQDKEGPKPKVVY----VWRNIILMGLLHLGALYGITL-IPTCKFYTFCWVLFYYIISALGITAGAHRLWSHRSYKARLPLRVFLIIANTMAFQNDVFEWARDHRAHHKFSETDADPHNSRRGFFFSHVGWLLVRKHPAVKEKGGLLDLSDLKAEKLVMFQRRYYKPGILLMCFIMPTLVPWYFWGETFQHSLYLATFLRYAVVLNVTWLVNSAAHLYGYRPYDKTINPRENILVSLGAVGEGFHNYHHSFPYDYSASEYRW-HINPTTFFIDCMAALGLAYDRKKVSKAAILARVKRTGDGSYK-------------------------
>UPI001B34C250	384	0.540	2.520E-115	13	330	356	50	357	360
-------------FKDDIYD----PSYQDEEGPRP----KLQYVWRNIILMALLHIGALYGITL-VPSCKFHTWLWAFGYYLVSVVGVTAGAHRLWSHRTYKARLPLRLFLIIADTMAFQNDVFEWARDHRVHHKFSETNADPHNSKRGFFFSHVGWLLVRKHPAVKEKGGLLDLSDLKAEKLVMFQRRYYKPAVLLMCFILPTFVPWYFWGETFRHSLYVATFLRYAIVLNITWLVNSAAHMYGYRPYDKNIEPRENTLISLGTVGEGFHNYHHSFPYDYSTSEYRW-HLNFTTFFIDCMAALGLAYDRKRVSKAAVLARIKRTGDGSHK-------------------------
>UPI0018643A17	384	0.549	3.450E-115	8	329	356	7	315	319
--------PTMV--ED-----VFDESYREKKGPKPP----MVIVWRNVVLMSLLHLGAVYALFL-IPSASPLTLLWALLCFVFSALGITAGAHRLWSHRSYKASLPLRVFLTFANSMAFQNDIYEWARDHRVHHKYSETDADPHNAVRGFFFSHIGWLLVRKHPDVIEKGSKLELSDLKADKVVMFQRRFYKPSVLLMCFVVPTVVPWLLWNESLWVGFFIPTLMRYALGLNATWLVNSAAHMWGNRPYDVNINPRENRFVTFSAIGEGYHNYHHTFPYDYSTSEYGW-KLNLTTCFIDLMCFVGLARERKRAAREVVRARVQRTGDGSH--------------------------
>UPI00063F141A	384	0.567	3.450E-115	25	325	356	15	316	322
-------------------------SINNEVSTKEFDKtvYEWKIVWRNVIVFIYIHLAGLYGLYTIFVYAKFITFIWFTIVGIAGGLGITVGAHRLWSHRSYKAKWPMRLVLMIFQTIAFQDDIYQWVRDHRVHHKFTDTDADPYNVRRGFFFSHMGWLLVRKHPDVIIKGATVDCRDVAQDPIVIFQKKWYLYLMALFGFIIPTLVPWLGWNENLWYSWHV-AVTRYFLNLHFTWTVNSVAHIWGMKPYDKSLSSTNNIGVSMVAFGEGWHNYHHVFPWDYKANEFGNYTFNLSTAFIDFCAYLDLAYDLKTAPADIIKKRILRSG------------------------------
>A0A3Q1HII3	384	0.561	3.450E-115	12	328	356	19	329	334
------------MAESSTVEDVFDDTYKEKDGPKPP----MRLVWRNIILMALLHVGAVYGL-VLLPSASALTLAWTAMYYIISALGVTAGAHRLWSHRSYKASLPLRVFLAIANSTAFQNDIYEWARDHRVHHKFSETDADPHNATRGFFFSHIGWLLVRKHPDVIEKGQKLELSDLKADKVVMFQRRHYKLSVVVLCFMVPTLVPWYFWGESFAVAYFIPGLMRYALVLNATWLVNSAAHMWGNRPYDKTINPRENPLVALSAAGEGFHNYHHTFPFDYATSEFGW-KLNVTTAFIDLMCFLGLAQDRKKVSKETIIARVQRTGDGS---------------------------
>UPI0015B11DD6	384	0.534	3.450E-115	11	328	356	22	341	343
-----------VLQNEERVaAEPATAEMHQASEAlKEDAKGKRaqNIVWRNVILMTLLHIGAVYSL-LLIPKAHPLTWIWSYLCFLITALGVTAGAHRLWSHRSYKAKLPLRIFLAAANSMAFQNDIYEWSRDHRVHHKYSETDGDPHNAKRGFFFAHVGWLFVRKHRDVLEKGKKLDFSDLLADPVVVFQRKYYNTSVLVMCFLVPTVVPWYFWGETLWNSYFLSSILRYTISLNVTWLVNSAAHMYGNRPYDKDISPRENRFVTFGAIGEGFHNYHHTFPFDYSTSEFG-LRFNPTTCFIDLMCWLGLASNRKRASSEMIQARKLRTGDKS---------------------------
>A0A6S4L246	384	0.521	3.450E-115	0	331	356	0	340	346
MAPQAPDqNVKGeLLEEEDQPHSPLLEKRELKINVRKiIHDLRHldwsKVVWRNAILFMLLHFYSVYGIYLAIFVAQWKTIGFSVMLYFMAALGITMGAHRLWSHRSFKATLPLRVILAVFQTLSFQNDIFEWARDHRVHHKYSETDADPHNARRGFFFSHMGWLMYRKHPDVITKGRTLDVSDLQEDKIVMWQRKHYVPLVVTACFVLPTVIPWVLWEEHPVTALMVAGFLRYNIVLHVTWFVNSLAHWVGSKPFDKNIYPSQNPIVAYLALGEGWHNYHHVFPWDYRTAEFGGLGaYNITSLTIDFCSKIGLAYDLKTVSPEMIEQRAHRTGDGSrHSV------------------------
>A0A6I9IUN9	384	0.553	3.450E-115	13	330	356	49	356	359
-------------MKDDIFD----PSYQDKEGPRPKTVY----VWRNIILMSLLHVGALYGITL-IPSCQFYTLLWGCFYYLMSALGITAGAHRLWSHRTYKARLPLRVFLIIANTMAFQNDVFEWARDHRVHHKFSETDADPHNSRRGFFFSHVGWLLVRKHPAVKEKGGLLDLSDLKAEKLVMFQRKYYKPAILLMCFILPTLVPWYFWGETLHHSLYVATFLRYAIVLNATWLVNSAAHLYGYRPYDKNIGPRENILVSLGAVGEGFHNYHHTFPYDYSTSEYRW-HINLTTFFIDCMAALGLAYDLKKVSKATVLARIKRTGDGSYK-------------------------
>U5EQQ1	384	0.520	3.450E-115	30	353	356	19	368	371
------------------------------KDEEPATYTWDQVVWRNVIIFAFLHSGLLYGLYLMFAEAKLATSIWTIVIAVVAHFGITGGAHRLWSHKAYKANVQMRILLMLLNSMTFQNSIWEWSRDHRLHHKFTDTNADPHNSKRGFFFSHIGWLLVRKHPDVKEKGKLIDMSDLEADPVVMFQKKYIAIFALLGTLVLPTLAPMYLFGETFKNAFYVGAIVKYVLALNLTWAINSWAHMWGTRPYDKNVTAVNHLQLATMTIGEGWHNYHHVFPWDYKVSEHDTYGSNLTLGFINLFSKIGWTYDLRTVSEEMIRKRVERTGDGTHPwskeklneklfefvtdyngnigesgnIWGWDDENMSTIDKVDAKIICKK--
>UPI0018A01C01	384	0.530	3.450E-115	3	329	356	64	385	389
---QRNKSSNGhVLAETSRIEDVFDHTYKEKEGPKPPSI----IVWKNVFMMTLLHIGALYSVFL-IPSASPLTLLWSVLCFLISALGVTAGAHRLWSHRSYKASLPLKIFLGFANSMAFQNDIFEWARDHRVHHKYSETDADPHNAVRGFFFAHIGWLMLRKHPDVLEKGRKLELKDLMADKVVMFQRKYYKPSVLLMCFFVPMFVPWYLWGESLWVAYFVPALLRYTLVLNATWLVNSAAHMWGNRPYDKNINPRENKFVTFSAIGEGFHNYHHTFPFDYATSEFGC-KLNITTCFIDVMCYFGLATDRKRVSHELVQARLQRTGDGSH--------------------------
>A0A1J1HM95	384	0.565	3.450E-115	37	333	356	75	371	745
-------------------------------------KFKSPIKWLNTISIVLIHLIFIYGFITYPLKSQLKTTLWGFLVGGISGFGVTAGAHRFWCHRAYKAKLPLRIMLMLAYCVAGQNTLYDWVRDHRVHHKYSETDADPHNSNRGFFFAHVGWLMLQKHPEVIKKGRAIDMSDVLADPVIQFHQKYFIPLKILLCFIVPTVVPVYFWGETWYLAFLSQAVLRYLFGLNFTWLVNSAAHMWGYRPYDKKINPVENIAVAVVAMGEGWHNYHHVFPWDYKAAELGNYKLNITTFWIDLFAKMGLAYDLKEPSKELVRKTIEKHGDGSHLVYG----------------------
>A0A1J1HJL8	384	0.462	3.450E-115	0	353	356	937	1326	1330
MAPNqvgmvekttNNESENGnLLNRSNKIIKDrpnALP-YDTKPGEKP---YKLEIVWRNVIAFIYLHGAAAYAVYaLPLRASTWWT---AFFFAIIGSFGISSGAHRLWAHKCYKANLPMKIMLLYFQTIAFQNCVIEWVRDHRVHHKYSDTNADPHNASRGFFFSHMGWLMCKKHPDVKKYGAKVDMTDLESDPMLRFQQKYYLILMPICSFVIPMMVMHYCFGEEWRLT-YYWNLFRYVVTLHITWSINSVSHIWGSKPFEKDIAPTDTYIIGFLAFGEGWHNYHHVYPWDYKVSELPRYWCNFSIGFLDFFAWLGWATDLKTVSDEMIRKRVLRTGDGSHRyaieaktakelvetynnnnnnndphehvdtLWGWGDDDMDSDEKKDVKILHPK--
>UPI000C77C996	383	0.666	4.723E-115	78	353	356	3	277	279
------------------------------------------------------------------------------ILAFCGSFGVTAGAHRLWTHRSYTANVPLRVILTVFDTVAFQNSVIEWSRDHRVHHKFSETDADPHNAKRGFFFSHVGWLLCRKHPDVKSKGKSVDMSDLYDDPILAFQDRYYMILVLFLCFIFPTLTPMYLWNETFISA-FCVNIFRYIFALNATWLVNSAAHLYGHKPYDKYINPSENLTVSLLALGEGWHNYHHTFPWDYKTSELGKYSVNFSAAFIDFFAKIGWAYDLKTVSEDMIRKRVLRTGDGSHEIWGWGDKDQDKEDYNDALITHKK--
>A0A6I9WAB8	383	0.626	4.723E-115	85	352	356	3	285	288
-------------------------------------------------------------------------------------LGVTGGAHRLWAHRSYKAKWPMRVILMIFQTTAFQNHIYEWVRDHRVHHKFTDTDADPHNAQRGFFFSHMGWLLVRKHPDVINKGATIDMSDLEKDFVVIWQRRLYIVLMPVFCFLLPTWIPCYFWNEKPMYAW-YATLFRYTLSLNITWLVNSAAHIWGMKPYDNTISSTDSYSVGIGAFGEGWHNYHHVFPWDYKAAELGNYRTNFTTAFIDFFAWIGWAYDLKTVGHSMIKKRAARTGDGSkyeqmddhdaHHhthegaIWGWGDADMAPEDMQEAEIINK---
>D2A4M6	383	0.584	4.723E-115	38	325	356	1	288	290
--------------------------------------FQTPIVWPNVILFILYHAIALQGWYYFITfQTNLRTIFWAFLILVLAGQGITSGVHRLWSHRSYKAKLPLRIFLCLCQTISFQNSIYEWARDHRAHHKFSDTDADPHNIKRGFFFAHMGWLLVRKHPQVKMKGQLIDLSDLENDPVVRFQKKYYHVLAPLCCFVVPTMVPWYFWKENFYVSFCVCM-LRYLISLHFTWLVNSAAHLWGFKPYDRFIKPSENQIVAKLTMGEGWHNYHHTFPWDYKAAELDSYNGNLSTAFIDLMAKIGWAYDLKTVPLDVIRKRVLRTG------------------------------
>UPI00063F64A0	383	0.582	4.723E-115	37	326	356	18	306	316
-------------------------------------NYEWKIVWKNVIIFLYIHLAAIYGFYVLCFRVKFWSIIWTLIFFAAAIIGMTAGAHRLWSHRSFKAKWPMKFILMIFQTIAFQDDIYQWARDHRVHHKFTDTNADPYNVKRGFFFSHIGWLLIRKHPDVMIKGATIDCSDLDRDPIVAFQKKWYMYLMPLCCFVIPTLVPWLAWDESLWYSWH-LAVYRYCMSLNSTWTINSIAHMWGMKPYDKSLSSAQNASVSLFTLGEGWHNYHHAFPWDYKAEELGSYGLNLTTAFIDFFASLGLAYDLKTTSDDVIKKRVLRSGD-----------------------------
>A0A6J1MJ45	383	0.588	4.723E-115	0	330	356	0	322	325
MAP-SQEMETSLIYE----------SILNKNEKlKPPrasEKREWDIVWRNVIIFVFLHLGAIYGFFLFLTQAKCATGIFAFVIGVASGLGITAGAHRLWCHKAYKAKLPLRIILVVFNTIAFQDSVIHWARDHRVHHKFSDTDADPHNAERGFFFSHAGWLLMRKHPDIKAKGQSIDMSDLWADPLLRFQKKYYMILMPLACFILPTYIP-TLWGESLKNAFFISAVCRYVYVLNVTWLINSAAHKWGTKPYNKSIYPVESKLVAFLVLGEGFHNFHHMFPWDSKTSELGNYAFNFTNIFLDVMAKIGWGYDFRTASRDLVLKTVKNLGDGSHP-------------------------
>UPI0015B1C1CC	383	0.519	4.723E-115	0	338	356	0	318	326
MAPNV-------------VSTTVQEHHETEPEQKPLEPV--QIVWRNVFLFIGLHIAALYGMYLVILNATLTSWFYGVFLCFVNGLGVTAGAHRLWTHRAYKAKLPLRIFLAFCNCMALQNDLYEWARDHRVHHKFAETNADPHNVNRGFFFAHMGWLMAKKQKDVIEKGKTVDVSDVWADPVVRFQHRFYVPLAAICCFVIPPAIPYYCWGEEFYTCLFGAGFFRYVVCLHFTWFVNSAAHLWGNKPYDQYISATELKWVSALAIGEGFHNYHHTFPWDYSTSELG-YKYNFTTLFIDFMSYIGQAYDLKTANPENVHQRKLRTGDGSY----FEDKD-----------------
>F1QG70	383	0.543	4.723E-115	19	329	356	18	322	326
-------------------EDEFDPLYKEKPGPKPP----MKIVWRNVILMSLLHIAAVYGLFL-IPSAHPLTLLWAFACFVYGGLGITAGVHRLWSHRSYKATLPLRIFLAIGNSMAFQNDIYEWSRDHRVHHKYSETDADPHNSNRGFFFSHVGWLLVRKHPEVIERGRKLELTDLKADKVVMFQRRFYKLSVVLMCFVVPTVVPCYMWGESLWIAYFIPTLLRYALGLNSTWLVNSAAHMWGNRPYDGNIGPRENRFVTFSAIGEGYHNYHHTFPYDYSTSEYGW-KLNLTTIFVDTMCFLGLASNRKRVSKELILARVKRTGDGSY--------------------------
>UPI001C204C80	383	0.538	4.723E-115	0	337	356	0	325	330
MPPFVDKAEVQAESEDA-LEKLVAPQAA-------PRKF--QVVYRNLVTFGLAHLSALYGLYLAVTVAKWYSVFFCIFLAIVAGIGVTAGAHRLWTHRAYKAKMPLQIILIVMNSLAFQNSALDWIRDHRLHHRYSDTDADPHNATRGFFYSHIGWLLVRKHPEVKRRGKFVDLSDVYANPVLTFQKKYAIPFIGTICFLLPTVIPWYYWGESLYVAW-YLTMLRYVYSLHVTFLVNSAAHLWGNKPYDKYIKPVQNLYVSFFAYGEGFHNYHHVFPWDYRTAELGNNWLNLSTLFIDFFAWVGWAYDLKTVPDDVISARAERTGDGA-NKWGFGPE------------------
>A0A6J2VBZ6	383	0.562	4.723E-115	17	329	356	22	328	332
-----------------TVEDVFDDTYKAKEGPRPPTI----IVWRNVMLMTLLHLGALYGLYL-IPSACALTLAWALFCFVVSALGVTAGAHRLWSHRSYKATLPLRIFLAFANSMAFQNDIYEWARDHRVHHKYSETDADPHNAQRGFFFAHIGWLLVRKHPDVIEKGNKLELSDLKADKVVMFQRRHYKVSVLVICFLVPMLVPWYLWGESLWVAYFIPALLRYTLVLNATWLVNSAAHMWGNRPYDANINPRENKFVTFSAIGEGFHNYHHTFPYDYATSEFGW-KLNLTTCFIDLMCYLGLAKERKKVSRELVLARVQRTGDGSH--------------------------
>UPI0015AE7159	383	0.550	4.723E-115	10	329	356	17	330	334
----------DVVAEPSTAEDVFDDTYKEKEGPKPP----IQIVWKNVALMSLLHIGALYGL-IIFPSASTLTLAWSVFCFLVSALGVTAGAHRLWSHRSYKASLPLRIILATANSMAFQNDIYEWARDHRVHHKYSETDADPHNAVRGFFFSHIGWLLVRKHPDVIEKGRKLELTDLKADKVVMFQRKYYKPSVVIMCFLVPMWVPWYFWGESLWVGYFVPGLLRYTLVLNATWLVNSAAHMWGNRPYDHNINPRENKFVTFSAIGEGFHNYHHTFPYDYATSEFGC-KLNLTTCFIDLMCYLGLAQECKKVPRELVMARAQRTGDGSH--------------------------
>A0A3B4UA57	383	0.551	4.723E-115	10	328	356	17	329	334
----------DAMSETSTVEDVFDDTYKEKEGPKPP----RMLVWRNIILMTLLHTGALYGL-IVIPCASALTLAWTAVCYLISALGVTAGAHRLWSHRSYKASFPLRVFLALANSMAFQNDVYEWARDHRVHHKYSETDADPHNATRGFFFAHIGWLLVRKHPDVIEKGKKLELADLRADKVVMFQRRHYKLSVLILCFLVPTLVPWYFWGESLAVAYFVPGLLRYAVVLNATWLVNSAAHIWGNRPYDKTINPRENPMVAFSAIGEGFHNYHHTFPFDYATSEFGW-KFNITTAFIDLMCFLGLAKDCKKVSKELIMARIQRTGDGS---------------------------
>A0A4U5VC40	383	0.559	4.723E-115	10	330	356	17	332	335
----------DAMAEtTSTVEDVFDDTYTEKEGPKPP----RMLVWRNIILMTLLHSAALYGL-VLLPSASVLTLAWTVVCYLISALGVTAGAHRLWSHRSYKASYPLRIFLALANSMAFQNDIYEWARDHRVHHKYSETDADPHNATRGFFFAHIGWLLVRKHPDVIEKGKKLELSDLRADKVVMFQRRHYKLSVVLLCFLVPTLVPWYFWGESLAVGYFVPGLLRYTVTLNATWLVNSAAHIWGNRPYDKSINPRENPLVAFSAIGEGFHNYHHTFPFDYSTSEFGC-KLNLTTAFIDTMCFLGLATDRKRVLKETIRARIQRTGDGSYK-------------------------
>UPI001E27C61B	383	0.528	4.723E-115	0	333	356	0	329	338
MAPDVTEQPVG---DTQVTENGIVSEDSLEKLVAPqAEPRKYDIVYKNLVTFGYGHFCMFYAIYLGFTTALWPTIFFNYVIYILAAVGVTAGTHRLWTHRAYKAKMPLQIILMLMNTLAFQNTAMDWVRDHRMHHRYTDTDADPHNAVRGFFYSHMGWLLVRKHREVKTRGKYIDMSDIHANPVLRFQKKYAIPFIGTFTFLLPTLIPWYFWNEDLYTAW-YIAVGRYVLNLHGTFLVNSAAHMWGNKPYDKYIKPTQNLPVSFITFGEGFHNYHHVYPWDYRTAELGNNNLNMTTLFIDFFAWIGWAYDLKTVPDEVIRSRAARTGDGS-DLWG----------------------
>UPI001E1D516B	383	0.548	4.723E-115	0	328	356	5	334	343
MSPRAGLDEKGDSFEGDTQaPVDSLGLAPTVSEDPEPETNRPplQIVWRNVILMTTLHIAAIYGLY-IVPQAKLATLVWTMILYWLSGIGITAGAHRLWSHRSYKAKLPMRVILALLNSMAFQNDIIEWARDHRVHHKYSETDADPHNAKRGFFFSHVGWLLVRKHPDVKRKGKQLDISDLLADPVLRVQRKFYLPSVVLLCFAIPSIVPVYFWGENLITAFMLCGLLKYCAILNATWFVNSIAHLWGMRPYDVRINPAENRLVATVAMGEGFHNYHHTFPQDYSTAEFKWF-LNCSTLFIDIFAFFGLAYDRKSMPKPFIEKRRQRTGDNS---------------------------
>UPI001D0818AB	383	0.464	4.723E-115	0	351	356	0	352	353
MSPNSTQ-VEYVLNE-NEYEKIFRSNLSKEETEIElPEERKYKYRWGFIVYLSLFHIQAVYGIYLSFTSAKLLTTIFGTALHLVSLFAITAGAHRLWSHRAYKATWQLKLILVICQTLSFQGSVYRWCRDHRIHHKYTDTDADPHNSRRGVFYSHIGWILVERHPQYVEKIKLIDFSDLKNDPLLKFQIRYYFQLLFVFCFLLPIIIPWYFWNETLKNAWFICVCSRYIFSLQTAMLVNSWAHIWGTQPYDRRSSGRESLIASIMTVGEAWHNFHHTFPWDYRASELSGFLVNPTMVLLQLFAKIGWAYELKTVSDDLIRKRIKRTGDGSHPtaIWGWGDHEQSDDNKSFAKIEN----
>A0A5F7Z782	383	0.534	4.723E-115	12	330	356	124	439	442
------------LEEDvrpDIKDDIYDPTYKDKEGPSP----KVEYVWRNIILMSLLHLGALYGITL-IPTCKLYTCLWGLFYYVVSALGITAGAHRLWSHRSYKARLPLRLFLIIANTMAFQNDVYEWARDHRAHHKFSETHADPHNSRRGFFFSHVGWLLVRKHPAVKEKGATLDLSDLEAEKLVMFQRRYYKPGLLLMCFILPTLVPWCFWGETFQHSVFVATFLRYAIVLNVTWLVNSAAHLFGYRPYDKNISPRENILVSLGAVGEGFHNYHHSFPYDYSASEYRW-HINFTTFFIDCMAALGLAYDRKKVSKAAVLARIKRTGDGSYK-------------------------
>A0A8J6HB38	383	0.497	4.723E-115	37	353	356	16	349	922
-------------------------------------KYEWKLIWRNIILYTIMHVTGFYGLYLAVVSAQWKTILWTWIMLACALLGVTAGSHRLWCHKSYKAKLPLKIMLAIFHTLSLQNHIYDWARDHRVHHKYVDTDSDPHNSRRGFIFSHMGWLFIEQLPTVKEKLRGIDMSDLEADPVVMIQKKYYhLVWAPLIGFILPALVPWYYWNESFESSFYIASMLRYTLCTNISFLINSVAHVYGTRPYDKNIRPTDGLVMALLTGGEGWHNYHHTFPWDYKTGEFGKYRTNSTSAFLDFMAGIGWAYELKSVSEEMIMKRVSRTGDGTRKFdkivdhgdhhhgdnltWGWGDKDMKSEEYSFVDIKNPK--
>A0A3Q3W9W8	383	0.547	6.467E-115	15	330	356	19	324	327
---------------DDVFDDTYTERAG----PKPP----MRLVWRNIILMSLLHIGALYGL-VLLPSASWLTVAWAAVCYFLSALGVTAGAHRLWSHRSYKASFPLRVFLALSNSMAFQNDIFEWARDHRVHHKYSETDADPHNATRGFFFAHIGWLLVRKHPDVIEKGKKLELTDLKADEVVMFQRRHYKLSVVIFCFLVPMLVPWYFWGESLAVGYFVPGLLRYALILNATWLVNSAAHMWGNRPYDKTINPRENPMVAFSAIGEGYHNYHHTFPFDYASSEFG-YKLNLTTAFIDFMCFLGLATDRKKVSKEAIFARMQRTGDSSYK-------------------------
>A0A3P8V2W7	383	0.574	6.467E-115	14	328	356	21	329	334
--------------EVSTVEDVFDDTFKNKDGPKPP----RIPVWRNIILMSLLHVAALYGLTLA-PSASAPTLVWSTVCYLISALGVTAGAHRLWSHRTYKASVPLSIFLASANSMAFQNDIYEWARDHRVHHKYSETDADPHNATRGFFFSHIGWLLVRKHPDVIEKGRKLDLSDLKADKVVMFQRRHYKMSVLIFCFLVPTLVPWYFWGESLLVAYFVPGLLRYAVVLNATWLVNSAAHMWGMRPYDKTINPRENPLVAISAMGEGFHNYHHTFPFDYATGEFGW-KLNLTTAFIDLMCFLGLATDRKMVSKATVHARVQRTGDGS---------------------------
>A0A3Q3N581	383	0.546	6.467E-115	11	330	356	21	334	337
-----------VMAETSTVEDVFDHTYKEKDGPKPP----MILVWRNIILMSLLHMGALYGLTL-IPYASSLTLAWSAVCYLISGLGVTAGVHRLWSHRSYKASFPLRVFLALANSMAFQNDIYEWSRDHRVHHKYTETDADPHNAMRGFFFSHIGWLLVRKHPDVIAKGQKLDLSDLKADKVVMFQRRHYKLSVVLLCFVVPTVVPFFFWGESLAVAYFVPGLLRYTLVLNASWLVNSAAHMWGNRPYDKSINPRENSLVAFGAIGEGFHNYHHTFPFDYSTSEFGC-KLNLTTAFINLMCFLGWAKDCRRVSKEMIMARIQRTGDGSHK-------------------------
>A0A8C8VQP2	383	0.530	6.467E-115	18	330	356	44	350	353
------------------TDDIFDDSYREKEGPKPVKIY----VWRNIIFMSLLHLGGLYGLWL-IPVAKPLTLMWAVLCFLVSALGITAGAHRLWSHRTYKASLPLRIFLTIANSMAFQNDIYEWARDHRVHHKFSETNADPHNAKRGFFFAHIGWLLVRKHPEVIQKGQKLDLADLKADKVVMFQRRFYKLSVVVMCFLFPTLVPWYFWGESFSNSFFVPAILRYVLVLNASWFVNSAAHMFGSRPYDRNINPRENPLVTFGALGEGFHNYHHTFPYDYAASEFSW-HYNFTTAFIDLMCFLGLASDRKQVSKEVILARKIRTGDGNHK-------------------------
>UPI001F4FE926	383	0.535	6.467E-115	0	330	356	0	325	356
MPPNVTSpdrSPCDVGVHHSP------P--PQKEDADKQPEYEWRIVWRNVVVFIYLHVATVYGLYLALTAAKWATVYWTVLVGWMATTGVQAGAHRLWAHRSYKAKLPLRLVLAVWNTIAFQNHIYEWVRDHRVHHKFTDTDADPHNSRRGFFFSHIGWLMVRKHPLVREKGRQLDMSDLRQDPVVMWQMRLYPVIMPLFCFVLPAWIPVALWGESGWVSWHLASVLRYTVSLNITWCINSVAHVFGHRPFDKSISATDSLAMGAFGLGEGWHNFHHTFPGDYKAAELGGGAVNATAAFIRLMAALGQAYDLQTVPAEALRARAARTGDGSHP-------------------------
>A0A7R9BRN4	383	0.542	6.467E-115	0	330	356	0	335	363
MAPGLGGKqigeldivPTGRLFENE--VMPDIPEEQYAKFRKDP-RYQVEIVWRNVLIFFVLHVLAVVGAYMAVARAMGLTLLFTLVLLFWGGFGVTAGAHRLWAHRTYKARLPLRLFLTFCQTLALQNSLYEWCRDHRLHHKFSETDADPHNARRGFFFAHMGWLMCKKHPEVKEKGKVLDMKDLLEDPCVYYQRKFYIPLILLIWGVFPTAVPVYFWGEDVAVAMLFSVFFRYVFSLHCTWLVNSAAHLYGNKPFDKFINAAENVRVAYAALGEGWHNYHHVFPWDYKTSELGDYSVNLTKMFIDSMAFIGQAYDLKTVSREVILARAARTGDGTHP-------------------------
>A0A7J6B624	383	0.559	6.467E-115	18	330	356	82	388	391
------------------VDDAFDESYKEKEGVAPPL----KIVWRNVALMTLLHIGAVYGLTL-IPSAKASTLFWAWVCFIISAMGVTAGAHRLWSHRSYKAKLPLRIYLAFANSMAFQNDIYEWARDHRVHHKYSETHADPHNATRGFFFSHVGWLLVRKHPDVIEKGSKLDVSDLKADPVVMFQRRYYKSSVVVICFIIPTLVPWYFWGESLWVAYFIPGLLRYAMVLNATWLVNSAAHMWGMRPFDRNINPRENMFVAFSAVGEGFHNYHHTFPYDYATSEHGGF-LNFTKVFIDLMCYIGLAQDCKKPSHDTIMARVKRTGDGSHK-------------------------
>A0A8C3ENT5	383	0.592	6.467E-115	42	328	356	108	392	394
------------------------------------------IVWRNVVLMGLLHLGAVYALSL-VPRAHILTLLWAYFCFLLTALGVTAGAHRLWSHRSYKAKLPLRIFLAAANSMAFQNDIYEWSRDHRVHHKYSETDADPHNARRGFFFSHIGWLFVRKHRDVIEKGRKLDFTDLLDDPVVRFQRKYYKSSVVLMCFVIPTFVPWYLWGESLWNAYFLASILRYTISLNVTWLVNSAAHMYGNRPYDKNINPRQNTLVTLGAIGEGFHNYHHTFPFDYSASELG-LKFNPTTWFIDFMFWLGLVTDRKQAPKEMIQARKERTGDGS---------------------------
>UPI0018E7C7A3	383	0.556	8.854E-115	22	328	356	18	324	326
----------------------CDGREESPLGSKSEGsaRYSQQIVWRNVVLMTLLHIGAVYSLCL-IPKAQLLTLIWAYLCFLMTALGVTAGAHRLWSHRSYKAKLPLRMFLAAANSMAFQNDIFEWCRDHRVHHKYSETDADPHNACRGFFFSHIGWLFVRKHRDVIEKGRKLDFTDLLDDPVVRFQRKYYKSSVALMCFVIPTLVPWYIWGESLWNSYFLASILRYTVSLNVTWLVNSAAHMYGNRPYDKYISPRQNAFVTLGAIGEGFHNYHHTFPFDYSASELG-LKFNPTTWFIDFMFWLGLVTDRKQAPKEMILARRERTGDGS---------------------------
>UPI0006768080	383	0.530	8.854E-115	0	337	356	0	324	332
MAPDVSS-----------VEVIErEPEFEKlvAPQAAP---RKYQIVYRNIVTFGYAHLTALYGLYLACTEATWATIIFSYVLFALAAIGVTAGAHRLWTHRAYKAKLPLQIILIVINSLAFQNTAIDWVRDHRLHHRYSDTDADPHNATRGFFYSHMGWLLVRKHEEVKRRGKFIDMSDIYANPVLQFQRKYAIPFIGTICFVLPTVIPMYFFGESLKTAW-CIAILRYVLNLHIAFLVNSAAHLWGNKPYDRTIKPVQSLPVSFVAFGEGFHNYHHVFPWDYRTAELGNNYLNLTTIFIDFFAKIGWAYDMKSVTDDMIKSRADRTGDGT-NMWGFGDK------------------
>UPI000F5111C1	383	0.542	8.854E-115	17	330	356	22	330	333
-----------------TWVDDAFDESYTEKDGSvPP----AKIVWRNVVLMTILHVGAVYGL-TIVPTAKPFTLLWACLCFLISALGVTAGVHRLWSHRSYKAKLPLRIFLATANSMAFQNDIYEWCRDHRVHHKYSETNADPHNARRGFFFSHIGWLLVRKHPEVIEKGSKLDLSDLKADGVVMFQRRYYKLSILVMCFLVPTLVPWYFWGESLWVAYFIPGLLRYAMVLNASWLVNSAAHMWGMRPFDRNINPRENTFVALTAIGEGFHNYHHTFPYDYATSEYGS-MLNITKMFIDFMFYIGLAQDLKKPSHETITARVQRTGDGSHK-------------------------
>UPI0015B1960C	383	0.565	8.854E-115	18	328	356	28	332	337
------------------VEDVFDDTYKEREGPKPP----MQIVWRNVILMGFLHIGALYG-FTVLPSASVLTLAWSAVCFLISALGVTAGAHRLWSHRSYKASLPLRVFLAFANSMAFQNDVYEWARDHRVHHKYSETDADPHNAVRGFFFSHIGWLLVRKHPDVIEKGKKLELADLRADKVVMFQRKHYKLSVLLICFGVPMLVPWYMWGESLWVAYFVPGLLRYTVVLNSTWLVNSAAHMWGNRPYDKTINPRENKFVSFSAIGEGFHNYHHTFPFDYSTSEFG-YKVNLTTCFIDLMCFLGLASDRKKASREVVHARIQRTGDGS---------------------------
>K7PBR7	383	0.456	8.854E-115	0	353	356	0	351	354
MPPNTecnIQDVTGVLEETDrEVEE------RDIKEVHKTNKFpELPIIWFNVFLHAVSHSIGLYGLYVLFTSAKWWSVALFLVNYEFATLGTTAGIHRLWSHRSYKARWPLTLFLTYCQTLAFQYSIIYWATYHRVHHKYTETDADPHNAKRGFFHSHMGWTIRQRSPEFITRAKEADMSDLYNNTIVRIQDEYYYSILMVVFFIMPTVMPMYLWNETFVNA-FSLNILRYLVNLHCFFFVNSAAHKMGYKPYRKDIYASDFMLASILMQGDAWHNYHHTFPWDYKTSEHGTYGTNVTTGFIDLMAKIGWAYDLKTASPEMIKRRVLKSGDGSHHLWGWGDKDQSKQERSEAIILNKK--
>UPI001C4AD7A9	383	0.577	8.854E-115	16	330	356	45	353	356
----------------DMTDDVFDETYREKEGPKPVTRY----VWRNIILMALLHLSGLYSICL-IPSAKPLTLLWALLCFVLSGLGITAGAHRLWSHRSYKATLPLRIFLAIINSMAFQNDIYEWARDHRAHHKFSETDADPHNASRGFFFSHIGWLLVRKHPDVIEKGKKLDLSDLKSDKVVMFQRRYYKASVVIMCFLIPSFVPWYYWGESFYNSFLIAAILRYTVILNATWLVNSAAHMYGNRPYDKHINPRENHFVVFGALGEGFHNYHHTFPFDYSTSEFGA-RWNFTTGFIDFMRYLGLASDCKKVSKEIILSRKIRTGDGSHK-------------------------
>T1GWE7	383	0.507	8.854E-115	33	350	356	21	355	356
---------------------------------KPNKWFQTDIVWRNVIIFILLHSLSLYAAhYLNTLGLKgLMIYLFGHVFGTFCGMGVTAGAHRLWSHRAYKARFPMRVALMILQTIAFQNCIYEWCRDHRTHHKFADTDADPHNSKRGFFFSHMGWLMLKKHPDVKAKGKLVDLSDLEKDPVVMFQKKYYLIMMPLLAFVFPTVLSHHLFGMTYWYSFVTVGILRYVMSLHYTWLINSAAHMVGNRPFDENVSATDSLTISVIACGEGWHNYHHVFPWDYKAAELGGFGTNFTSWLIDQCAKVGLAYDLKTASEEIIKKRIQRTGDGSHPkvcrkekdessedvmVWGWDDKDMDESEKKLATKI-----
>B4N426	383	0.486	8.854E-115	0	351	356	0	356	357
MPPYSQTKSikkwetTGVLFEKD-AETIDGGLNKDITKLKTAGKRKYEYIWLNIFLLSYIYALSGYGLWLFFTAAKWQTMIFTVLGVIANYVASLAGPHRLYSHRSFKANMPLQFIILLLHSTAFQDSAFDWARDHRVHHKYTETDADPYNSQRGWFFSHVGWLCTKKHPEVLAKGKEIDVSDLTSNPLLMFQKKHISIIMPTFAFVLPTLMPMYFWNEGLNVSFHVATILRLFLELNFTFLINSSAHIYGNRPYDKTINPTNEPILIWLHLGEGYHNYHHTFPWDYKNAEQGKYAYDFTTYFIKFFSHIGWATDLKTVSKDMVRKRVKRTGDGTHPIWGWGDKDQTNEDRKEAIIIN----
>A0A8C6RLA8	383	0.538	8.854E-115	10	330	356	36	354	357
----------MPLYLEDIRpemkEDIHDPTYQDAEGPPP----KLEYVWRNIILMALLHMGALYGITL-IPSCKLYTCLFAVLCYVISALGITAGAHRLWSHRTYKARLPLRIFLIIANTMAFQNDVYEWARDHRAHHKFSETHADPHNSRRGFFFSHVGWLLVRKHPAVKEKGGKLDMSDLEAEKLVMFQRKYYKPGLLLMCFILPTLVPWYYWGETFLNSLYVSTFLRYTAVLNATWLVNSAAHLYGYRPYDKNIESRENILVSLGAVGEGFHNYHHTFPFDYSASEYRW-HINFTTFFIDCMAALGLAYDRKKVSKAAVLARIKRTGDGSHK-------------------------
>UPI000B4F0531	383	0.551	8.854E-115	19	330	356	50	355	358
-------------------EDIHDPSYQDEEGPPP----KLEYVWRNIILMALLHVGALYGVIL-LPSCRVYTWLWGIMYYVISALGITAGAHRLWSHRTYKARLPLRVFLIIANTMAFQNDVYEWARDHRAHHKFSETHADPHNSRRGFFFSHVGWLLVRKHPAVKEKGGKLDMSDLKAEKLVMFQRRYYKPGLLLLCFLLPTLVPWYCWGETFQHSLYVATLLRYALVLNATWLVNSAAHLYGYRPYDKTIESRENILVSLGAVGEGFHNYHHAFPYDYSASEYRW-HINFTTFFIDCMAALGLAYDRKKVSKAAVLARIKRTGDGSHK-------------------------
>L5JRP8	383	0.560	8.854E-115	19	330	356	51	356	359
-------------------DDIYDPSYKDKEGPRP----KLEYVWRNIILMFLVHLGGLYG-ILLIPTCRVYTWLWGVFCYGFSALGITAGAHRLWSHRSYKARLPLRLFLIIGNTMAFQNDVYEWSRDHRVHHKFSETDADPHNARRGFFFSHVGWLLVRKHPDVKEKGGLLDLSDLKAEKLLMFQRRYYKPAILLLCFILPTLVPWYFWGETFQHSLYVATFLRYILVLNATWLVNSAAHLYGYRPYDKTINPRENILVSLGAVGEGFHNYHHTFPYDYSTSEYRW-HLNLTTLFIDCMAAIGLAYDRKKVSKAAVLARVKRTGDGSYK-------------------------
>UPI001485F8C3	383	0.526	8.854E-115	1	330	356	21	356	359
-PPsgNLQNGPaekvkTLPLYlEEDIRpemkEDIHDPTYQDEEGPPP----KLEYVWRNIILMALLHVGALYGITL-VPSCKIYTCLFGFVCYLISGLGVTAGAHRLWSHRTYKARLPLRVFLIIANTMAFQNDVYEWARDHRAHHKFSETHADPHDSRRGFFFSHVGWLLVRKHPAVKEKGRKLDMSDLKAEKLLMFQRRYYIPGLLLMCFILPTMVPWYCWGETFLHSLFVSTFLRYAVVLNATWLVNSAAHLYGYRPYDKNIQSRENVLVSLGAVGEGFHNYHHAFPYDYSASEYRW-HINFTTFFIDCMAALGLAYDRKKVSKAAVLARIKRTGDGSHK-------------------------
>N6UAX5	383	0.568	8.854E-115	38	355	356	54	372	386
--------------------------------------FKRKIVWKNAIGFFALHLAAVYGLWLMVADCYWKTDIWALLVGFSSGLGVTTGAHRLFSHKAYKAPFITRLVLILFHTLAGQNCLYIWVRDHRQHHKYSDTDADPHNAHRGFFFSHVGWLMSRKHPAVIAKGKTIDMSDMQADWLVMFQKQHYKVLYAIFAIFLPAVVPVYSWGESWWNSFFVAYMFRSVLVLNMTWLVNSAAHIWGNKPFDKYMEPVESSFVAFVSVGEGWHNYHHAFPWDYRAAELGS-KYSITTFVIDALAYFGLAYDLKSTPYHMVKRRVERTGDGSHPIFGPHaeklESTGKLDDVDIADIV--KSK
>UPI0018CD5066	383	0.482	8.854E-115	25	348	356	82	416	421
-------------------------RCESKTSQRKDKDviYEPHIRWPDLAAQSFLHFGALYGLYLLF-SVKYQTLFWVIATIWISGIGITAGAHRLWSHKSYVASLSLRILLILLFTIAGQRDAYTWALDHRIHHKFSETNADPHNAKRGFFFAHVGWLFLTPHPDVEKKRKIIDMSDLENDSVVMFQRKWYIPLFTIFSIILPVFIPWYYWNESMWCSFWINFNFRFCCTLNVAFFVNSVAHMWGRKPYDKNISPVECPIVSFLALGEGWHNYHHVFPWDYKTGEFGSYKLNVTTGFIDLCAKLGLATGRKFVSSDMVIRRAAKCGDGTRFlcdefahsdqVWGYGDKDMSKEDTKELV-------
>A0A158NYS4	382	0.573	1.212E-114	38	328	356	8	297	304
--------------------------------------YKWEIVWKNVIIFTYIHLAAIYGMYMACWHVKYWSILWFVALGIAAMIGVTAGSHRLWSHRSYKAKWPMRLILMIFQTIAFQDNIYQWARDHRVHHKFTDTDADPYNARRGFFFSHIGWLLIHKHPDIVIKGATIDCSDLMQDPLVMFQKKWYRYLMPLCAFIIPTLVPWWAWNENLWYSWH-FTICRYCIILNITWSVNSVAHIWGMKPYDKSLSSTENIGVSLLTCGEGWHNYHHAFPWDYKMAEIENYKFNLAKTFIDFFAYIGLAYDLKTVSVDVIKKRVLRCGEST---------------------------
>UPI0007DB80E1	382	0.548	1.212E-114	15	328	356	10	326	328
---------------DGETNLPCNGREESPNGSvtgkrEPKVGQRQEIVWRNVILMMLLHVGAVYSLCL-IPKAHVFTLIWAYLCFVMCALGVTAGAHRLWSHRSYKAKLPLRIFLAIANSMAFQNDIFEWARDHRVHHKFSETDADPHNAQRGFFFSHIGWLFVRKHRDVIEKGSKLDFSDLLNDPVVTFQRKHYVASVILMCFVIPTIVPWYFWKESLWNSYFLASILRYTVSLNVAWLVNSAAHMYGNRPYDKNINPRENALVTIGAIGEGFHNYHHTFPFDYSASELG-LKFNPTTWFIDFMFWLGLVTDRKHAPKEMIQARKERTGDGS---------------------------
>A0A3Q1GJM7	382	0.551	1.212E-114	10	330	356	15	326	329
----------GAMAEtaDDVFDD-----TYKEKEGKPPMMF----VWRNIILMSLLHIAALYGL-LLLPSASPLTLAWTAVCYFISALGVTAGAHRLWSHRSYKASLPLRVFLALANSMAFQNDIYEWARDHRVHHKYSETDADPHNAKRGFFFAHIGWLLVRKHPDVIEKGRKLELSDLKADQVVMFQRRHYKLSVVTLCFLLPMLVPWYFWGESLTVGYFVPGFLRYAVVLNATWLVNSAAHIWGNRPYDKTINPRENPMVAFSAIGEGFHNYHHTFPFDYATSEFGC-KLNLTTAFIDLMCFMGLATDCKRVSKEMIIARVQRTGDGSYK-------------------------
>UPI001C4BE838	382	0.532	1.212E-114	10	328	356	17	329	334
----------DTMAETSTVEDVFDDTYKEKEGPKPP----RILVWRNIILMSLLHVGALYGL-TVIPSASALTLAWTVVCFLISALGVTAGAHRLWSHRSYKASSPLRVFLAIANSMAFQNDIYEWARDHRVHHKYSETDADPHNAMRGFFFAHIGWLLVRKHPDVIEKGRKLELTDLKADKVVMFQRRHYKLSVLIFCFLVPMFVPWYFWGESLHVGYFLPGLLRYALVLNATWLVNSAAHMWGNRPYDRTINPRENPLVALSAIGEGFHNYHHTFPYDYATSEFGC-KLNLTTAFIDLMCFLGLATDRKIVSKEMIAARKQRTGDSS---------------------------
>A0A6P8RCX1	382	0.557	1.212E-114	18	329	356	29	334	338
------------------TDDIFDESYREKEGPKPP----MKIVWRNVIAMSLLHIGALYGLIL-IPSASFSTWVWSMFCSYFSALGVTAGAHRLWSHRAYKAKLPLRILLVLANSMSFQNDVYEWARDHRVHHKYSETDADPHNASRGFFFSHIGWLLVRKHPDVIEKGRKLDLSDLKADKIVMFQRRFYKPSVLLMCFIMPTVVPWYFWGESLKNAFYISSILRYASTLNLTWLVNSAAHMYGNRPYDKSINPRENLLVAFGACGEGFHNYHHTFPYDYSTSEFGW-QINLTTFFIDSMCFLGLATSCRKVSKEVILARRLRTGDGSH--------------------------
>A0A8J6FE78	382	0.549	1.212E-114	15	329	356	30	334	338
---------------DDIFDTTYTA----KEGPEPP----RKIVWRNVILMSMLHIGALYGCF-FISSAKPATLLWAVLCFMLSALGVTAGAHRLWSHRSFKAKLPLRIFLAVSNTMAFQNDIYEWARDHRAHHKYSETNADPHNAMRGFFFAHIGWLLMRKHPDVIEKGKKLDLSDLHADKVVMFQRRHYKKLILVMCFIVPTMVPWYFWDESLYTAFYVPCLLRYALVLNATWLVNSAAHMFGNRPYDKSINPRENRFVAIGAIGEGFHNYHHTFPYDYTASEFGI-RYNLTTCFINVMRYFNLASDCKTVSKETITARRLRTGDGSY--------------------------
>A8QVZ1	382	0.520	1.212E-114	0	337	356	0	326	347
MAPNTRENET----IYDEVEHKLE---KLVPPQAGPWNYK--IVYLNLLTFSYWLIAGAYGLYLCFTSAKWATIIFEFILFFFAEMGITAGAHRLWTHKSYKAKLPLEIFLMVLNSVAFQNTATDWVRDHRLHHKYSDTDADPHNAARGLFFSHVGWLLVRKHDEVKKRGKFTDMSDIYNNPVLKFQKKYAIPFIGAVCFILPTVIPMYFWGESLNNAWH-ICILRYAMNLNVTFSVNSLAHIWGNKPYDKDIKPAQNFGVTLATFGEGFHNYHHVFPWDYRTSELGDNKFNFTTKFINFFERIGLAYDLKTVSDDVIAQRAKRTGDGTH-LWDCADK------------------
>A0A8D0B341	382	0.561	1.212E-114	14	330	356	38	350	353
--------------EDmkSMTDDIFDETYREKEGPKPAVRY----VWRNIILMALLHLSALYSLXL-LPEAKFLTLIWGVFCFTASGLGITAGAHRLWSHRSYKASLPLRILLAIMNSMAFQNDIYEWARDHRVHHKFSETDADPHNASRGFFFSHIGWLLVRKHPDVMEKGQTVDLSDLKADKVVMFQRRFYKISVVTLCFLVPTFVPWYCWGESLYLSFLIPAILRYALILNATWLVNSAAHMFGNRPYDQYINPRENRFVIFGALGEGYHNYHHTFPYDYSASEFGW-QKNFTTAFIDVMCYFGLASDRKKVAKETILARKTRTGDGSHK-------------------------
>A0A6J1S8M8	382	0.497	1.212E-114	0	349	356	0	352	354
MPPNVKEAPaqSGVLYEDEAEPDYRTAIAKHDERTSG-KSYRelQPILWDRVAGHLLFNALSVYAIKLIFTDVKLLTTAWAFLLFLACNLGVTSGVHRLWSHKAYKAKLPLRILLAAFNTMSWQGSIYQWAIDHRAHHKFTETDADHVNARRGFFFSHVGWLLCKKHPDVIRFGKTIDSSDLLADPVVYYQKKYYYVFMPFLWYLIPVAVPMLLWDETHANAFLVAVALRFTLCLHAIFLVNSAAHMVGSRPYDKSIAARENFLVALGIGGEGYHNYHHVFPWDYKSGEFSYYASNYGAVFIELMAKIGQATHLKSVNRDLVMARCLRTGDGTHPVWGWGDKDMSEEDKRVTIV------
>A0A3P4M3S6	382	0.544	1.212E-114	13	330	356	44	351	354
-------------MKDDIYD----PSYKDPEGPKP----KVEYVWRNIILMFLLHVGALYGIML-VPTCKTYTWLWGFLYYLLSALGITAGAHRLWSHRTYKARLPLRLFLIIANTMAFQNDVYEWARDHRAHHKFSETHADPHNSRRGFFFSHVGWLLVRKHPAVKEKGGLLDLSDLKAEKLLMFQRRYYKPGILLMCFILPTFVPYYCWGETFQHSLFVATLLRYAIVLNATWLVNSAAHLYGYRPYDKNISPRENILVSLGAVGEGFHNYHHSFPYDYSASEYRW-HINFTTFFIDCMAALGLAYDRKTVSKAAILARIKRTGDGSYK-------------------------
>UPI0003318C22	382	0.556	1.212E-114	13	330	356	49	356	359
-------------MKDDIYD----PSYQDKEGPRPQLEY----VWRNIILMSLLHLGALYG-IVLIPSCRLYTCLWAFLYYIISALGITAGAHRLWSHRTYKARLPLRVFLIIANTMAFQNDVFEWARDHRVHHKFSETDADPHNSRRGFFFSHVGWLLVRKHPAVKEKGALLDLSDLKAEKLVMFQRRYYKAGILLMCFILPTLVPWYFWEESFMNSLYVATLLRYAWVLNATWLVNSAAHLYGYRPYDKNINPRENILVSLGAVGEGFHNYHHTFPYDYSASEYR-YHINLTTFFIDCMAAVGLAYDRKKVSPATILARIKRTGDGSFK-------------------------
>A0A0J7KKN4	382	0.495	1.212E-114	15	352	356	30	377	381
---------------DDVQKDDVQKDDVQKDDESTAKvVYVPRIKWPDLGAQIFIHVGFLYGLYLVLTQAKLLTTLWVFVTIYTSGFGITAGVHRLWSHKAYKAKWPLRLLLVFLFTITGQKDVYTWALDHRVHHKCSETDADPHDVRRGFFYAHVGWLFMTPHPDVVAKRKAIDMSDLEADSIVihntinftLFHlsRRLYIPLFALLTIGLPVAVPCYFWSESLWISFWVNFNFRFCINLNIAFCVNSVAHMWGQKPYDKDISPVENIAVSIASLGEGYHNYHHVFPWDYKTGELGNYPFNITTGFIDAFARIGWAYDRKYVSPEMIRRRAHRSGDGSH-IWGYGDIDISKDDLTELDMMNN---
>A0A336M2V1	382	0.477	1.212E-114	15	352	356	22	389	393
---------------DEPTTDVLNNN-NTKSEQNKQLPYTKRFIWRNIIILSYLHAVALYSVF-NITDCKWQVSLFDTLIGFCAALGITAGAHRLWTHKSYKAKLPLRIILLIFQTLSFQQSIYDWARDHRVHHKFTDTPADPHNSRRGFFFSHVGWLLVNKHPEVTEKGKTIDMSDLLEDPVVVWQKKHFKWFLPIVGFLLPFWLSAMIFDEQWFHAW-NAQCLRYVIGLNLTWLLNSGAHMWGAKPYDKNISPTDTLTMGIACFGEGWHNYHHVFPWDYKTSELSRYGYNFTIAFIDFFAKIGWAYDLKTVSEEMIRKRMLRTGDGSNKysnikdldlklkeivedynnnnnsningmrnecLWGWDDKDMTEDERSFVTIYNK---
>B4NGT4	382	0.466	1.212E-114	31	352	356	97	427	428
-------------------------------NEEEEEEFKPQIRWPDLIAQTFLHSGALYGAYLLF-YAKFYTFLWVVVTIWVSGIGITAGAHRLWSHKSYNASLALRILLAFAFSISGQRDAYTWALDHRIHHKFSETDADPHNAKRGFFFAHVGWLFLTPHPKVAAKRDVIDMSDLEADPVVMFQRKYNVPLFALCSIIIPVLVPWYFWQEDLWMSFWINFNMRFTWTLNVAFFVNSVAHMYGKRPYDKNIMSREAPIVSLLAMGEGWHNYHHVFPWDYKTGEFGSYTLNVTTGFIDLCARLGLASGRKVVSPDMIKRRAAKCGDGTrflsddyaHKdqVWGFGDRDLPREDLAELAKMQN---
>A0A3Q3MLD6	382	0.581	1.660E-114	19	329	356	12	316	320
-------------------EDVFDHTYKEKEGPKPPVV----IVWRNVILMSLLHISALYGIFL-IPSASSLTLLWSTLCFFISALGITAGAHRLWSHRSYKASLPLRVFLGIANTMAFQNDIYEWARDHRVHHKYSETDADPHNAVRGFFFAHIGWLLVRKHPDVIEKGRKLELNDLLSDKVVMFQRKYYKPSVLLMCFFIPTIVPWYMWGESLLVSYFVPALLRYTLVLNATWLVNSAAHMWGNKPYDKNINPRENKFVTFSAIGEGFHNYHHTFPYDYATSEFGC-KLNLTTCFIDFMCFLGLAKDCKRVSHELVLARVQRTGDGSH--------------------------
>A0A7M3UE39	382	0.546	1.660E-114	0	329	356	0	322	326
MPDREIKSPVW--YpERETVEDEFDHTYKEKEGPKPP----IIIVWRNVILMSLLHVGAVYGLFL-FPSARALTWVWFLACFLFSGLGITAGVHRLWSHRSYKASLPLRIFLALANSMAFQNDIYEWSRDHRVHHKFSETDADPHNAGRGFFFSHVGWLLVRKHPDVIEKGRKLDLDDLKADQVVMFQRRHYKLSVVVMCFLVPTVVPWYMWGESLWVAYFVPGLLRYATVLNSTWLVNSAAHMWGNRPYDGSINPRENRFVTFSAIGEGFHNYHHTFPFDYATSEFGC-KLNLTTCFIDLMCFLGLATEPKSVSKEAVLARAQRTGDGSH--------------------------
>UPI001E676348	382	0.505	1.660E-114	0	329	356	0	337	338
MAPQAPDqDVKGELLEGEENSQNlpLEKREISISLVKIFHDLRNldwsKVVWRNAILFFLLHIYSVYGLYVAVFHAQWKTIGFSLVLYFMAALGITMGAHRLWSHRSFKATPLLRFILAAFQTLSFQNDIFEWARDHRVHHKYSETDADPHNARRGFFFSHMGWLMYRKHPEVIAKGRTLDLSDLQQDAIVMWQRKHYIPLVITACFVLPTVIPWLGWGENAVTALLVAGFLRYSIVLHVTWCVNSLAHWVGSKPFDRNIYPSQNSVVAYMALGEGWHNYHHVFPWDYRTAEFGGLnHYNITSLMIDFCSMIGLAYDRKTVTPAMIKKRAERTGDGSY--------------------------
>A0A6J2JXU5	382	0.581	1.660E-114	32	344	356	22	331	339
--------------------------------APQASDRKHEIISANLITFAYGHISALYGLYLCFSSAKWATIIMAYVILIAAEVGVTAGAHRLWTHRAYKAKRPLQIILMVMNSFAFQNSAITWIRDHRMHHRYSDTDADPHNATRGFFYSHIGWLLVRKHPEVKRRGKTIDMSDIYSNPVLVFQKKYAIPFIGAVCFVIPTLVPIYFWGETLTNAWH-ITLLRYIISLHVTFLVNSAAHLWGTRAYDKRIFPAQNLIVSLLAVGEGFHNYHHVFPWDYRTAELGNNYLNLTTKFIDFFAWLGWAYDLKSVPDSAVQSRAARTGDGTNS-WGWPEED-ANEDI-----------
>A0A2G8KCV5	382	0.485	1.660E-114	0	337	356	13	340	343
MPP--------LKIEDETMPVVAST-VEEKKTAqnEPKKEYKMEIVWTNLIIHTVLHATALYGLTVEIWRSQWYTLLFAFVLGWFSNLGITAGAHRLWSHKAYSAKLPLRIFLAIIASLSCQNSIYIWCRDHRVHHKFTETDGDPHNAKRGFFFSHVGWLIVKKHPEVIEKGAKLDYSDMLNDPVVKFQHKFYYPLILMISFVLPTVVPYFLWNESLWNAYFVAAVMRLVLTLNIGWCVNSVAHMWGNHPYDETIEPAENIAVSFFALGEGWHNYHHAFPFDYRASELPW-KLNPTTQFIDLMHLIGQAYGLKYMSKEAIRSRATKYGDGS--IYPRGDK------------------
>B7SB74	382	0.510	1.660E-114	0	352	356	0	343	345
MPPNT---------ETFKKLKISEENLEQFPKLVAPQaaPRKYEIIYINVLTFSYWHLAAFYGIYLCFTSAKW-TSVFFVFLYCTMGeVGVTAGSHRLWSHKSYKAKLPLQIILMTLSSIAFQNSVIDWVRNHRTHHKYSDTDADPHNATRGFFFSHIGWLLVRKHSQTKLRGKTIDMSDIYNNSVLRFQKKYAIPFIGTICFVLPVLIPMYCWNESFINAWH-LNMLRYCLSLNFTFLVNSAAHLYGNKPYDKNILPAENKAVSFLTLGEGFHNYHHTFPWDYRAAELGNNKLNLTTKFIDFFAWVGWAYDMKTVSDDMIRSRAKRTGDGS-IIWDDGKETIEMGDVSDAIVIKN---
>UPI001BB27359	382	0.547	1.660E-114	0	325	356	23	345	353
MAPknpvmNVAVSP-----EDtplDDLEHTPYPSGYQQEQKRPPS----KIVWRNVVLMCLLHLVSVYALLFTIWKCKMYTIAWTVFLYFLTGLGITAGAHRLWAHRSYKAKLPLRTFLGMCQTMAFQNDIFDWARDHRVHHKFSETDADPHNALRGFFFAHVGWLLVKKHPDVFEYGKKIDFSDLLADPVVKFQRRFYLPLVILFCFIIPTYVPTY-WGESALNAYLVCGLLRYCLNLNATWLVNSAAHMWGQHPYDYTIHPAENPLVTTLALGEGWHNYHHVFPNDYRTGEFGW-RINPTSIFIDVMAWCGQVTDRKLIAPNIIEARKQRTG------------------------------
>A0A8C0WYM2	382	0.518	1.660E-114	4	330	356	18	355	358
----ITAPPSGGLQNrgeklektiDDLGEEI---RPEMKEDIHDPTyqdeegpPPKLEYVWRNIILMGLLHLGALYGITL-VPTCKFYTWLWAYMYYVVSALGITAGAHRLWSHRTYKARLPLRLFLIIANTMAFQNDVYEWARDHRAHHKFSETHADPHNSRRGFFFSHVGWLLVRKHPAVKEKGGLLDMSDLKAEKLVMFQRRYYKPALLLMCFVLPTLVPWYCWGETFPHSLFVATLLRYAVVLNATWLVNSAAHLYGYRPYDKNISSRENILVSLGAVGEGFHNYHHSFPQDYSASEYRW-SLNFTTFFIDCMAAIGLAYDRKTMSKAAILARIKRTGDGSYK-------------------------
>UPI000E6E4E43	382	0.495	1.660E-114	13	353	356	101	455	461
-------------FEDDTKDDpeiILDDKLDVQNDTKNDlvEEFVPKIRWPDTIVQLFIHLGFVYGFYLVLTKAQYKTILWAFSTVILSGFGITAGAHRLWSHRSYKATWQLRTILMFLFTITGQRDAYTWALDHRVHHKYSETDSDPHNAKRGFFFAHVGWLVLTPHPNVVLKRKQVDMSDLEADAVVMWQKRFYIPLFALLAIGLPVLAPWYFWQEDLWVSFWVNFNFRFCLTLNIAFFVNSVAHMWGQKPYDKNISPVENLGVAIAALGEGWHNYHHVFPYDYKTGELGGYTFNPTTGLIDFFARIGWAYDRKSVSRRMIVRRALRSGDGSfildpHAeetqIWGYGDVDMDEQDIKDLILPDQK--
>A0A5N5LNI6	381	0.548	2.272E-114	39	328	356	30	317	319
---------------------------------------RQRVVWRNVILMGLLHTGALYSL-LLIPKAHPFTWIWSYICFMITALGVTAGAHRLWSHRSYKAKLPLRIFLAAANSMAFQNDIFEWSRDHRAHHKYSETDADPHNAKRGFFFAHIGWLFVHKHKDVIEKGKRLDLSDLLSDPVVVFQRKHYKISVLVMCFLLPTLVPWYFWGESMWNSYFLASILRYTIALNITWLVNSAAHMYGNRPYNKNINPRENRFVTFGTIGEGFHNFHHTFPFDYAASEFG-FRFNPTTCFIDLMCWLGLASNRKRATPEMIMARKLRTGDGS---------------------------
>A0A3L8DY09	381	0.595	2.272E-114	20	321	356	10	312	320
--------------------TELEESLNSDKESNKLHqaNYEWKIVWRNVIIFSYIHLASIYAAYLCLFRLKFISFLWFYCVGACAGLGVTAGAHRLWCHRCYKAKWPMRLMLMIFHTIAFQDAIFQWVRDHRVHHKFTDTDADPYNARQGFFFSHIGWLLVRKHPSVKIRGATVDCSDLEQDPFVVFQKKWYMYLMPFCCFIIPTLVPYWFWGESLWYSWH-AAVFRYCVNLNITWSVNSAAHMWGVKPYNKSLSSTNNSSVSFFTLGEGWHNYHHVFPWDYKAAELGNYRLNLTTAFIDLFAYFGLAYDLKTVPVDMIKKRV----------------------------------
>A0A8B9LB16	381	0.541	2.272E-114	3	330	356	9	330	333
---QNRQRSTGAdMAEAMLLTDDAFAESYSEKEG-PA----TKIVWRNVILMALLHLGAVYGLF-IITSASKLTLLWSAVCFMVSALGVTAGAHRLWSHRSYKAKLPLRIFLAVANSMAFQNDIFEWARDHRAHHKFSETNADPHNATRGFFFAHIGWLLVRKHPDVIEKGAKLDLSDLKADGVVMFQRRHYKLSILVMCFLFPTLVPWYLWGEDFWVAYFVPGLLRYTVVLNATWLVNSAAHMWGMRPYDSSINPRENRFVAFSAVGEGFHNYHHTFPYDYAASEFGS-RLNITKGFIDLMCFFGLAKDCKKVSPDTVMARVQRTGDGSHK-------------------------
>A0A7T7WS63	381	0.556	2.272E-114	1	329	356	16	333	337
-PSNGHDIPTEA-NRDD----VFDPTYKEKAGPKPPIV----IVWRNVILMSLLHLGALYGLTL-IPSASPLTLLWGLLCFVVSALGVTAGAHRLWSHRSYKASLPLRIFLCLANSMAFQNDIFEWARDHRVHHKYSETDADPHNAMRGFFFSHVGWLLVRKHPDVIEKGRKLELTDLRADKVIMLQKRYYKLSVVVMCFLLPMWVPWYLWGETLWVSYFVPAVLRYAMLLNATWLVNSAAHMWGNRPYDKNISPTENMFVTFSAIGEGFHNYHHCFPYDYATSEFGC-KLNITTCFIDFMCFLGLASDRKKVPREVVMGRIQRTGDGSH--------------------------
>A0A6P7Y3F5	381	0.546	2.272E-114	10	329	356	26	334	338
----------GVM-----TDDLFDESYREKEGPKPP----MKIVWRNVIAMSLLHIGALYGMTL-IPSARFYTWMWSLFCFVCSALGITAGAHRLWSHRSYKAKLPLRIFLVMASSMSFQNDVYEWARDHRVHHKYSETDADPHNASRGFFFSHIGWLLVRKHPDVIEKGSKLDLSDLKADKIVMFQRRFYKTSVLLMCFITPTVVPWYFWGESLKNAFYISAIWRYALTLNFTWLVNSAAHMYGNRPYDKFINPRENLLVALGACGEGFHNYHHTFPYDYSTSEFGW-HFNFTTFFIDCMCFLGLATSCRKVSKETVLARRLRTGDGSH--------------------------
>A0A835CPV1	381	0.546	2.272E-114	38	350	356	28	342	345
--------------------------------------YKPTIKWLDLTAQIFIHAGAIYGLYLMFIQAKLLTSFWAFFVVYASGFGITAGAHRLWSHRAYKAKWPLRLILIILFTISGQKDVHAWALDHRVHHKYSETDSDPHNVKRGFFFAHVGWLILTPHPDVVEKRKNVDLKDLDADQIVMWQKRLYIPLFGLLTIGLPVFLPVYYWNEDIWTSFWVNFNFRFCVTLNMAFFVNSAAHMWGGRPYDKNITPTENLTVSIATLGEGWHNYHHVFPWDYKTSELGDYSLNITTGFIDAFANIGWAYDRKYVSSKMIKHRATKNGDGSYNknIWGYGDKDITTEDHQELEKM-----
>UPI001D05DB8B	381	0.556	2.272E-114	25	331	356	7	315	347
-------------------------RIQDKISCVLQELKKRliKLLWMPIILFSSLHIAAIYATYLIFTSAKIWTTIFALFLYQVGTFGITGGAHRLWSHRAYKAKWPLQVILIICQTIAFQAPVIVWVRDHRIHHKFSDTSADPHNANRGFFFSHVGWMMCEKHPDVIEEGKLIDISDLKKDPIIQFQKRYYAILMVLLCIVLPTLIPWYFWNETLLNGFLIAGLWKYAVTLNATWLINSAGHIWGTRPYDKMKKPTEHLITSIIASGEGWHNYHHTFPWDYKASELGHGRINTTTFLIDCFAKIGWAYDLKSVSNDIIKNRVLKYGDGTHPI------------------------
>UPI001BB2C830	381	0.513	2.272E-114	0	330	356	11	347	350
MSPRSEAMQKGreklktvPLYlEEDIRpemkEDIYDPSYQDEEGPLP----KLEYVWRNIILMSLLHLGALYGL-VLVPSSKFYTLLWAYIYYVVSITGIGAGAHRLWSHRTYKARLPLRVFLIIANTMAFQNDVYEWARDHRAHHKFTETHADPHNSRRGFFFSHVGWLLVRKHPAVKEKGGKLDLSDLKAEKLVMFQRRYYKPSVLLLCFILPTLVPWYCWGETFLHSLYVATFLRYALTLNATWLVNSAAHLYGYRPYDKNIDPRENPLVSVGSLGEGFHNYHHAFPYDYSASEYRWY-INFSTFFIDCMALLGLAYDRKKVSQAAVLARIKRTGDGSHK-------------------------
>A0A8D2J1V6	381	0.555	2.272E-114	14	330	356	43	353	356
--------------EREMTDDLFDESYREKEGPKPAKIY----VWRNIILMSLLHLSAVYAVFT-IPSAKVLTLLWVLLCFTLSGLGITAGAHRLWSHRSYKASLPLRIFLAIINSMAFQNDIYEWARDHRVHHKFSETDADPHNASRGFFFSHIGWLLVRKHPDVIEKGQLLDLSDLKADKVVMFQRRHYKASVVIMCFLVPPLVPWYFWGESYFNSFLLAAILRYTLILNATWLVNSAAHMYGYRPYDKTINPRENPFVVFGALGEGFHNFHHTFPFDYSASEFG-LRWNFTTGFINLMCYLGLASDCKKVSKEVVLARRIRTGDGSHK-------------------------
>UPI000F0A5976	381	0.555	2.272E-114	14	330	356	44	354	357
--------------ETSLDDDIFDESYKEKDGPQPP----RQIVWRNVVLMTFLHIGAVYGL-IIITSASALTVLWTCVCYVISALGVTAGAHRLWSHRSYKAKLPLRIFLAIANSMAFQNDIFEWSRDHRVHHKYSETSADPHNATRGFFFAHIGWLLVRKHPEVIEKGTKLDLSDLKADEVVMFQRRYYKLSVVVMCFLVPMLVPWYLWGESLWVGYFIPGLLRYTVVLNATWLVNSAAHMWGMRPYDCNINPRENTFVAFSAVGEGFHNYHHTFPYDYATSEYGS-RLNITKAFIDLMCYFGLAKDCKRVPHDTVMARVRRTGDSSHK-------------------------
>L9JFI9	381	0.547	2.272E-114	15	330	356	51	356	359
---------------DDIHD----PSYQDKEGPAP----KLEYVWRNIILMSLLHLGALYG-IVLFPTSKFYTWLWVLFYYLVSALGITAGAHRLWSHRTYKARLPLRLFLIIANTMAFQNDVYEWARDHRVHHKFSETHADPHNARRGFFFSHVGWLLVRKHPAVKEKGALLDLSDLRAEKLVMFQRRYYVPGVLLMCFILPTLVPWCLWGETFMHSLYVATLLRYATVLNATWLVNSAAHLYGYRPYDKTINPRENILVSLGAVGEGFHNYHHTFPYDYSASEYRW-HINLTTFFIDCMAALGLAYDRKKVSKAAVLARIKRTGDGTYK-------------------------
>A0A8D2CSF8	381	0.528	2.272E-114	13	330	356	49	356	359
-------------MKDDIYD----PSYQDAEGPRP----KLEYVWRNIILMGLLHLGALHGLTL-VPTCKFYTWLWAYFCYWTSIEGIGAGAHRLWSHRTYKARLPLRLFLIIANTMAFQNDVYEWARDHRAHHKFSETDADPHNSRRGFFFSHVGWLLVRKHPAVKEKGRTLDLSDLRAEKLVMFQRRYYKPAVLLMCFILPTLVPCFCWGETFLHSLYVATFLRYAVVLNITWLVNSAAHLYGYRPYDKNIEPRESPLVSLGTMGEGFHNYHHAFPYDYSTSEYRW-HINFTTFFIDCMAVLGLAYDRKKVSKAAILARVKRTGDGSHK-------------------------
>A0A6A4JLC4	381	0.449	2.272E-114	14	354	356	5	368	369
--------------ESGKTEVFSTSPIPETEEAKKtytadsksqnKSDYKLEIVWVNAIFFLIVNAISLRGTYdLVFFRLPWTSTAYMWSLFYINGISITAGAHRLWAHKCYKAKLPLKIFLLVCNLTAFQNSIYDWVRDHRVHHRFVDTNADPHNSTRGFFFSHMGWLMVKKHPEVKQKGQIVDMSDLRSDPLVMFQHKYYFYLMPIFTFLLPALIPVYFFGTDFWYAFRLYSLTRWTLVLHGTWCVNSVAHMFGYKPYDKFISSTQSIWVSFFVLGEGWHNYHHAFPWDYKASEF-PYYVNFTTAFIDLCAKIGLAYDLKTVKQDVINLRAQRTGNGSHAsvppsgtsesngIWGWDDEALTKEDREMASIsYQQKS-
>A0A7R8ZM77	381	0.548	2.272E-114	14	343	356	56	382	388
--------------EYDHVADFRLPTVSECIQLYK--TYKGKIVWRNVILMTILHGYFPYACYLFFFAIQWKTFFYTWGLLYLSGFGITAGAHRLWAHKSYKARLPLRLFLTFCQTLAFQNDIYEWCRDHRVHHKFSETDADPHNAKRGFFFSHIGWLLVKKHPDVKEKGKTIDMSDLMEDPIIYYQRKYYVPIVLTVSLILPSYLPVWVWNENPWYAFVVCSLGRYCFSLNCTWLVNSAAHMWGNKPYDREISAVENYKVSQWVLGEGWHNYHHTFPWDYKTSELGLYQFNLTAMFIDFMARIGQAYDLKTVDHETIMQRVNRTGDGSETFMRHSD-DIEPSD------------
>A0A336MAE4	381	0.510	2.272E-114	38	355	356	56	399	402
--------------------------------------FQQDLVWRNVIILVYSYFCLVYGIYL-LQYTTWPSFVFLWSSGFASAFGITAGAHRLWAHKAYKAKLPLRIFLMILQTLAFQNCIHEWARDHRVHHKYTDTNADPHNSKRGFFFSHVGWLMMKKHPDVKEKGKTIDMSDLEADPVVMWQKRNFGWFMPVVAFFGPMALLYFGFGEPFYIAW-YTTITRWALAVNITWLLNSAAHMWGWRPYDKNISPTNTTILGFLCFGEGWHNYHHVFPWDYKTSELVNYTVNFTNGFIDFFAKIGQAYDLKTVSEEMIRKRVLRTGDGSHPiskqmekqelqakliefvnkyheestdlVWGWDDKDMKPEEKIYVTIYNKDSK
>A0A7R9PCF9	381	0.490	2.272E-114	30	354	356	546	894	936
------------------------------PELQYPE-WKPEIIWVNTISITILHLLAVYAILTAPFQVLLPTYVWGdtpcfahpdeldnklemydtcpfpkgFFLGGVGGFGVTAGVHRLWTHRAYKAKAPLRVILAICFSVAGQNTIFDWVRDHRGHHKFSETDADPHNSNRGFFFAHVGWLMTRKHPEVIRRGQLLDMSDVVNDPVVAFHHKYFSFLKLLFCFFLPIIIPPLVWGESWYNSIMAVGVVRYVLSLNFTWLVNSAAHLWGNKPYDKRINPAENRVVALVAMGEGWHNYHHVFPWDYKAAELGDYSLNVTTFFLDLFAKIGWAYDLKCPSQQLVRRVIERSGDGSHPEWGCHPQEV-QEEEDEQMVVKNPS-
>A0A3Q0TA02	381	0.551	3.111E-114	11	329	356	5	315	319
-----------VLDKDNL--NAFDTTYKEKEGPKPP----RIIVWRNVISMSLLHAGAVYGLF-VIPSASRLTLLWTALCFFISALGVTAGAHRLWSHRSYKATLPLRIFLGVANSMAFQNDIFEWARDHRVHHKYSETDADPHNAVRGFFFAHIGWLLVRKHPDVIEKGRKLELTDLLADKVVMFQRKYYKLSVLLMCFFVPSFVPWYLWGESLWVAYFVPTLLRYTLVLNAAWLVNSAAHMWGNRPYDTNINPRENKFVTFSAIGEGFHNYHHTFPYDYAASEFGS-KLNFTTCFIDFMCFLGLAKDRKRVSHEMVQARVQRTGDGSH--------------------------
>A0A8C9VYH0	381	0.549	3.111E-114	6	329	356	11	320	324
------DAP---LAED-----VFDDTYREKEGPKPP----MQIVWRNVILMSLLHVGAAYG-FFVIPSATAMTLAWSLLCFFLSALGVTAGAHRLWSHRSYKASLPLRIFLAIANSMAFQNDIFEWARDHRVHHKYSETDADPHNASRGFFFAHIGWLLVRKHPDVIEKGQKLEFSDLKEDKVVMFQRKYYKPSVLLMCFCMPMMVPWCLWGESLWVGYFVPGLLRYALVLNATWLVNSAAHMWGNRPYDKNINPRENKFVTFSAIGEGFHNYHHTFPYDYATSEFGC-KLNLTTCFIDLMCFLGLAKECKTVSREAIVARVQRTGDGSH--------------------------
>UPI001AEF659E	381	0.541	3.111E-114	19	330	356	40	345	348
-------------------EDIYDPSYQDEEGPPP----KLEYVWRNIILMVLLHLGALYGITL-VPSCKVYTWLFACVSYVFTGMGITAGAHRLWSHRTYKARLPLRLFLIIANTMAFQNDVYEWARDHRAHHKFTETHADPHDSRRGFFFSHVGWLLVRKHPAVKEKGRKLDMSDLKAEKLVMFQRRYYKPGILLMCFILPTLVPWYCWGETFPHSLCVATLLRYALALNATWMVNSAAHLYGYRPYDKNIRARENMLTSMGALGEGFHNYHHAFPYDYSASEYRW-HINFTTFFIDCMAALGLAYDRKRVSKAAVLARIKRTGDGSHK-------------------------
>UPI0018A0742C	381	0.541	3.111E-114	13	328	356	49	354	359
-------------MKDDIYD----SSYQDKEGPKP----KFEYVWRNIILMSLLHLGALYG-IVLFPTCQIYTYLWVIFYYCVSALGITAGAHRLWSHRTYKARLPLRVFLIIANTMAFQNDIYEWARDHRAHHKFSETDADPHNARRGFFFSHVGWLLVRKHPAVKEKGGLLDLSDLKAEKMVMFQRRHYKVGILLMCFILPTLVPYYFWGETFQHSLFVATLLRYAIVLNVTWLVNSAAHLYGYRPYDKNINPRENILVSLGAVGEGFHNYHHTFPYDYSASEYRW-HLNLTTFFIDCMAALGLAYDRKKVSKATILARIKRTGDGS---------------------------
>A0A834VFN3	381	0.510	3.111E-114	11	331	356	22	347	389
-----------VANGDDSIASSeNIPSLPAVKDS-PEESFKiTDIVWRNVILLTLLHMLAIKGwlIFMIDPEAKWQTSVATFIFGLFSStFGITAGAHRLWSHRSYKAKWPLRLVLAFANTMALQNDIYEWSRDHRVHHKYSETNADPHNSRRGFFFAHMGWLMLKKHQDVKLKGKNIDMSDLWADPIVRFQRRFYIPLVLLCWGIIPTLIPYYLWNERLYYAFLGCVCFRYVYVLHCTWLVNSAAHLWGHRPYDRNIEPRENNSVVYLALGEGYHNYHHAFPFDYSASEYGFnLNFNLTTFLIDSFEKLGQAYDLKKPSKQMILARKIRTGDGTENL------------------------
>A0A444V6M5	381	0.516	3.111E-114	1	328	356	186	519	521
-PPDLQ---KMVMVEDESVmqnveEVSSSNGVGADRQAASAESRdgkdRRsqEIVWRNVVLMALYHIGAVYALSL-IPKAYPLTWIWAYLCFLVTALGVTAGAHRLWSHRSYKAKLPLRIFLAAANSMAFQNDIFEWSRDHRVHHKYSETDADPHNATRGFFFSHVGWLFIRKHRDVIDKGKKLDFSDLMADPVVVFQRKYYKSSVLLMCFMLPTLVPCYFWGESLWNSFFLASILRYTMCLNVTWLVNSAAHMYGNRPYDKSISPRENRFVTFGAIGEGFHNYHHTFPFDYSTSEFG-LRLNPTTCFIDLMCWLGLASDRKRASKEIIEARKKRTGDGS---------------------------
>A0A672YK42	381	0.562	4.259E-114	19	329	356	12	316	320
-------------------EDAFDSSYKEKEGPKPP----RIIVWRNVFLMLLLHIGAAYGIFL-IPTASPLTLLWSLFCFVLSALGITAGAHRLWSHRSYKASLPLRIFLCIANSMAFQNDIFEWARDHRVHHKYSETDADPHNAVRGFFFAHIGWLLVRKHPDVITKGRKLELKDLMADKVVMFQRKYYKLSVLLMCFFIPMSVPWYLWGESLWVGYFIPAVLRYTLVLNATWLVNSAAHMWGNRPYDKNISPRENRFVTFSAIGEGFHNYHHTFPYDYATSEFGC-KLNLTTAFIDFMCFLGLAKDRKRVSREQVLARKQRTGDGSH--------------------------
>A0A2C9K535	381	0.561	4.259E-114	0	329	356	0	324	326
MAPRNASENAD--YEGDRLglDQVEALVAETNPSPKrPP----RVIVMRNVILFIILHLSAVYSLFL-LPKAMYATLLWTALMYYFAAMGITAGAHRLWSHRSYKGKLPLRIFLAICNCISFQNSIFEWARDHRAHHKFSETDADPHNAKRGFFFAHIGWLLVKKHPDVKEKGKMIDLSDLTNDPVVVFQDRHYKKLILLFCFILPTFVPVYFWGESFHIAFYIAAILRYTLVLNATWLVNSAAHMWGQRPYDERINPAENLGVAFCATGEGFHNYHHVFPHDYSTSEYGW-HFNLTTMFIDTMYFLGQAYDRRKIPMDVIMKRKLRTGDGSR--------------------------
>H3C3J5	381	0.551	4.259E-114	10	330	356	17	331	334
----------GAMAEASTVEDVFDDTYREKDGPKPA----MRLVWRNIILMSLLHVGALYGL-LLLPSASASTLAWTAACYLFSALGVTAGAHRLWSHRSYKASFPLRVFLAVANSMSFQNDIFEWARDHRVHHKFSETDADPHNAKRGFFFAHIGWLLVRKHPDVIEKGGKLDLSDLKADEVVMFQRRHYKLSVVTLCFLVPTLVPWYFWGESLVVGYFVPGLLRYSVVLNASWLVNSAAHMWGNRPYDATINPRENPVVAFSAVGEGFHNYHHTFPFDYATSEFGC-RLNLTTAFIDLMCFLGLAGDRKRVSKDTILARAQRTGDGSHK-------------------------
>A0A8D0DQS1	381	0.575	4.259E-114	39	328	356	49	336	338
---------------------------------------RQEIVWRNVVLMALLHVGAVYSLGL-IPKAHLFTLVWAYLCFVVTALGVTAGAHRLWSHRSYKAKLPLRIFLALANSMAFQNDIFEWARDHRVHHKYSETDADPHNAQRGFFFAHIGWLFVRKHRDVIEKGRKLDFSDLLDDPVVRFQRKHYKTSVVLMCFVIPTLVPWYFWEESLWNSYFLASILRYTISLNVAWLVNSAAHMYGNRPYDKNINPRQNTLVSVGAIGEGFHNYHHTFPFDYAASELG-LKFNPTTWFIDFMFWLGLVTERKQVPKEIIEARKERTGDGS---------------------------
>A0A8B7YJI2	381	0.542	4.259E-114	0	325	356	23	366	376
MAPkNIVYGTVEVAQEdtpeDDTAATnplDDDPDMPSTAEGPPrtatgtakpgdPSENQTRIVWRNVILMAALHVVSVYSFFFLTWKCRPYTLLWAVGMYVCSGLGITAGAHRLWAHRCYKAKLPLRILLAIFNCMAFQNDIFEWARDHRVHHKYSETDADPHNATRGFFFSHVGWLLVRKHPKVIEKGSKINLRDLIDDPVVRFQRKYYQSLMFFFCFVGPTIVPIYLWGETFWNTLCVATLLRYCFLLNCTWMVNSVAHLWGSRPYDRFINPAENRLVSSLAIGEGWHNYHHTFPWDYKTGELGW-RINFTTMFIDLMAALGQVSDRKVVPKATIVARKKRTG------------------------------
>A0A3Q1AVD8	381	0.559	4.259E-114	3	329	356	77	396	400
---QHKSSSGDVLPEG-TREDAFDNTYKEKEGPKPP----RIVVWKNVVLMTLLHIGALYGMFL-IPSAAPLTLLWSVFCFLISALGITAGAHRLWSHRSYKATLPLRIFLGLANSMAFQNDIFEWARDHRVHHKYSETDADPHNAVRGFFFAHVGWLLVRKHPDVIEKGRKLELNDLLADKVVMFQRKYYKLSVLLFCFFIPMSVPWYLWGESLWVAYFVPALLRYTLVLNATWLVNSAAHMWGNRPYDKNINPRENKFVTFSAIGEGFHNYHHTFPFDYATSEFGC-KLNLTTCFIDFMCFLGLAKDRKRVSHELVMARIQRTGDGSH--------------------------
>UPI0013867948	380	0.572	5.832E-114	39	328	356	21	308	310
---------------------------------------RRRIVWRNVVLLGLLHAAALYALAL-VPAARPLTLLWAYFCFLLNALGVTAGAHRLWSHRSYKAKLPLRIFLAAANSMAFQNDIFEWARDHRVHHKYSETDADPHNARRGFFFSHIGWLFVHKHQDVIEKGRELDLTDLLADPVVRFQRKYYKITVALMCFLIPTMVPWCFWGESLWNSYFLASILRYTISLNVTWLVNSAAHMYGNRPYDKHISPRQNLLVTLGAIGEGFHNYHHTFPFDYSASEFG-LNFNPTTWFIDLMCWLGLATDRRRATKPMIEARKARTGDGS---------------------------
>A0A0F7R6V4	380	0.550	5.832E-114	26	333	356	3	314	323
--------------------------ITSDPNENPTEKniPKnkggTKIIYQYVISFTYLHLAALYGLYLCFTSVKWLTIGFGLLLYHLTLTGITAGAHRLWSHKSYKAKFPLQVILMVLNSMAFQNTIITWARDHRVHHKCSDTDGDPHNANRGFFFSHIGWLMTKKSEEVIKKGKTIDMFDLYNNPVLRFQRKYALPVIGTLCFILPTLIPMYFWGETLNNAWH-MNILRYVTVLHVTLCVNSVVHKWGYKPYDKNILPSQNVLMSTFALGEGFHNYHHVFPWDYQTAELGNKKFNPTTWFIDFFAWVGWAYDLKTASEEVVRKRAERTGDGT-DLWG----------------------
>UPI0007B851A7	380	0.542	5.832E-114	0	329	356	0	322	326
MPDRDIKSPIWHP-EPETVEDVFDHTYKEKAGPKPPSV----IVWRNVFLMSFLHVGALYGLFL-FPSASVLTWIWFFACLLFSALGITAGAHRLWSHRSYKASLPLRIFLAFANSMAFQNDIYEWSRDHRVHHKYSETDADPHNAVRGFFFSHIGWLLVRKHPDVIEKGRKLELSDLKADKVVMFQRRFYKSSVLLMCFSVPTLVPWLVWGESLWVAYFVPALLRYALVLNATWLVNSAAHMWGNRPYDGSINPRENRFVAFSAIGEGFHNYHHTFPFDYATSEFGC-KLNLTTCFIDFMCFLGLAREPKLVSREAVLARAQRTGDGSH--------------------------
>A0A401SPY0	380	0.559	5.832E-114	7	328	356	10	323	328
-------SPEFV--DDRPVDDSFDTTYKEKQGAKPA----MKLVWRNIILMGALHLAAIYS-FVLVPFAKPLTWLWAAFCFLLSALGVTAGAHRLWSHRSYTATTPLRVFLAIANSMAFQNHIYEWARDHRVHHKFSETDADPHNATRGFFFSHVGWLMVRKHPDVIEKGSKLDLSDLKADPVVMLQKKYYKPSVVLMCFFIPTVVPWYFWGESLWNAYFITAILRYTLVLNATWLVNSAAHMFGNRPYDRWINPRENRFVAFGAIGEGFHNYHHTFPYDYSTSEYGW-RGNITTCFIDAVCWLGLASNCKRVSKEAILARRRRTGDGS---------------------------
>A0A8D0GLY7	380	0.521	5.832E-114	3	330	356	8	329	332
---NAHPTPQNLEVDRAMTDDVFDKSYREKEGPKPARSY----VWRNILLMSLLHLGGLYA-FCLIPSAKFVTLAWVCLCFLISALGVTAGAHRLWSHRSYKASLPLRIFLAFANSMAFQNDIYEWARDHRVHHKFSETDADPHNAKRGFFFSHIGWLLVRKHPDVIEKGRKLDLADLKADKVVMFQRRYYKLSVVLMCFFFPTFVPWYFWGESLHNSFFLPAILRYAVVLNASWLVNSAAHMFGNRPYDQSINPRENRFVTLGALGEGFHNYHHTFPYDYSTSEFGW-KCNATTFFIDLMCLLGLASDCKKVSKETIMARKIRTGDGSHK-------------------------
>A0A2I4B3W7	380	0.564	5.832E-114	18	329	356	28	333	337
------------------VEDAFDSTYREKEGPKPP----RIIVWRNVIMMSLLHLGAVYGVFL-IPSASFLTLLWSVLCFLVSALGITAGAHRLWSHRTYKASLPLRIFLSFANSMAFENDIFEWARDHRVHHKYSETDADPHNARRGFFFAHIGWLLVRKHPDVIEKGGKLDLSDLLSDKVVMLQRRYYKLSVLLMCFFVPMFVPWHFWGESLWVAYFIPALLRYALVLNASWLVNSAAHMWGNRPYDKNINPRENRFVTFSAIGEGFHNYHHTFPYDYATSEFGC-KFNLTTCFIDFMCLLGLAKDRKRVSREVVLSRTQRTGDGSH--------------------------
>A0A6J0TIJ8	380	0.562	5.832E-114	18	330	356	47	353	356
------------------TDDVFDESYREKKGPKPATVY----VWRNIILMFLLHVSAVYALWL-IPATHILTLVWAMLCFILSGLGITAGAHRLWSHRSYKATLPLRIFLAVINSMAFQNDIYEWARDHRGHHKFSETDADPHNASRGFFFSHIGWLLVRKHPDVIEKGKKLDLSDLEADKVVMFQRRYYKLSLLIMCFFVPSIVPWYFWGESLYNSFFIAAILRYALILNATWLVNSAAHMYGNRPYDRNINPRENHFVVFGALGEGFHNYHHTFPFDYSTSEFG-LKWNFTTAFIDLMCYLGLASDPKRVAKETILARKMRTGDGSHK-------------------------
>UPI00187CD0C2	380	0.556	5.832E-114	13	330	356	51	358	361
-------------MRDDIHD----PTYKDQEGPKP--KFV--YVWRNIILMAVLHLGALYGIIL-VPTCKVYTWLWGIFYYMISALGITAGAHRLWSHRSYKARLPLRIFLIIANTMAFQNDAYEWARDHRVHHKFSETDADPHNARRGFFFSHVGWLLVRKHPAVIQKGGSLDLSDLKAEKLLMFQRKYYKPAVLMMCFILPTFVPCYFWGETFLHSLCVATFLRYTVVLNATWLVNSAAHLYGYRPYDKNINPRENILVSLGAAGEGFHNYHHSFPYDYSTSEYRW-HINFTTFFIDCMAALGLAYDRKKVSKETILARVKRTGDGSYK-------------------------
>UPI001CA92B1C	380	0.490	5.832E-114	5	352	356	1	366	369
-----TPTPSGkVLEGTAYKTTDnmkSEAVLEKQKSDLKKSDFKMQLVWNRVAILGYFHLAGLYGMYLMCTKAHILSPLIMYGFVVLTGLGTGAGCHRLWSHRAYKAKLPMKIIMMCLQTIGYQGHIYGWVRDHRVHHKFVDTDADPHNSKRGFFFSHMGWLMVRKHPDVKRKGATVDISDLKKEPVVMFQKKYYLPMVGVFCFTIPSMVVHYVCGETWFDAYH-MSVSKFLWSTHLTWLINSGAHMWGARPYDQTMTARNNLALAVAVVGEGWHNYHHVFPWDYKSSELGNYKTNTPTAFIDFFAWLGLAYDLKTVPVSMINKRALRTGDGTRNsqfiddnkpdltdetVWGWDDKDMNEQDKKLALILNK---
>A0A7R9FP62	380	0.536	5.832E-114	9	338	356	17	340	372
---------TGRLYEHEP-----EPQ-EHVNVGTGPTNkvYKKQYFWYTITAFSILHVGAVYGIYIVATRGYWTTIIFGILLGLASGLGITAGAHRLWCHRSYNAKFPLRLLLAFLNTVAVQNNIYTWSRDHRTHHRFSETDADPYNAKRGFFFSHIGWLVTSKHPEVTRKGQTIDCSDLLEDPLVYYQRKYYFWLAAFCSFIFPAITPWKLWGEDLWVAFWFCSVTRCTFVLNGTFLVNSAAHLWGTKPYDKNTVGMEQPIVGALALGEGWHNYHHVFPWDYKTSELPWYRLNLTTMFIDAAAYLGQAYDLKTVDPKVVEQRVKRTGDGSHFKWG--DEP-----------------
>A0A7M7RCU7	380	0.540	5.832E-114	0	329	356	50	378	381
MAPknpvmNVVASPedAGTLDTD--LENTPYPAGYQQEQKRPP----PQIVWRNVMLMCLLHLVSVYALLFTVWKCKMYTLVWTVFLYFLTGLGITAGAHRLWAHRSYKAKLPLRTFLGMCQTMAFQNDIYDWARDHRVHHKFSETDADPHNALRGFFFAHVGWLLVKKHPDVCESGKKLDFSDLMEDPIVRIQRKFYLPFVLLFCFIIPSYVPTY-WGESAMNAYLVCGLLRYCLNLNATWLVNSAAHMWGQHPYDYTIQPAENPFVTTLALGEGWHNYHHVFPNDYRTGEFGW-RINPTSIFIDVMAWFGQVTDRKLIAPNVILARKQRTGENNH--------------------------
>UPI0015A901D7	380	0.567	5.832E-114	16	325	356	58	358	397
----------------DVTLETASP---SSRESSP-----VKIVWRNVILFAYLHLAALYGLYLMFVSAKWQTNVFAFFLYITSGLGVTAGAHRLWSHRSYKARLPLRILLAFVYTIAFENDIYEWARDHRVHHKYSETDADPHNAKRGFFFAHIGWLLCRKHPDVIKRGKAIDLSDLMADPVVRFHRKHYLKLVVPCCFVIPTLIPMYCWRETFLNSFLIATLFRLCFTLNQTWLVNSAAHMWGTQPYDITINPRQNALTVLGAVGEGFHNYHHTFPYDYATSEYGI-KYNLTTAFINTMAFLGLAYDLKTASKGAIEGRKARTG------------------------------
>UPI00177B5B1C	380	0.491	5.832E-114	20	343	356	111	442	451
--------------------TDSNQSIQTQACSSE-SEYNPQIRWLDLIAQIFLHGGALYGIYLLF-QANFYTFLWVVVCVWCSGIGITAGAHRLWSHKSYTASLPLRIILIFLFTIAGQRDAYTWALDHRIHHKFSETDADPHNANRGFFFAHVGWLFLTPHPKVIEKRKVIDMSDLENDKVVMFQHKYYIPLFALISIGLPVLVPCYFWNENLWLSFWINFNLRFTCTLNAAFFVNSVAHMWGNKPYDKNISPVESPFVAFVALGEGWHNYHHVFPWDYKTGEFGSFKLNITTAFIDFCAKIGWASGRKSVSSGMIERRAAKCGDGSRFlndefvhrdqVWGYGDEDIQNED------------
>A0A151JSF3	380	0.567	5.832E-114	25	328	356	28	331	612
-------------------------SINDKALMKEYKtDYKWEIVWKNVVIFTYIHFAAIYGLYIACLHAKYWSILWFVALVIAALIGIGAGVHRLWSHRSYKAKWPMRLILMIFQTIAFQDDIYQWARDHRVHHKFTDTDADPYNALRGFFFSHIGWLLTRKHPDVVIKGATIDCSDLMQDPIVVFQKKWYRYLMPLCAFIIPTLVPWWAWNESLWYSWHLAVC-RYCINLNITWSVNSVAHIWGTKPYDQSVTATENIGVALLACGEGWHNYHHAFPWDYKTAEFGNYKFNLNKTFIDFFAYIGLAYDLKTVSADVIKKRVLRCGELT---------------------------
>A0A6P6YI66	380	0.517	5.832E-114	12	328	356	53	370	1272
------------LIDDDF--DDETNTINEIEQKLSTVQW-NDIVWRNVIALTILHLLAIYGWFLFVTDikIKWQTSFITFILGLFSSsFGITAGAHRLWSHRSYKAKWPLRLILAFANTIALQNDIYEWCRDHRVHHKYSETNADPHNSRRGFFFAHMGWLLVKKQNDVKIKGKNIDLSDIWADPIVRFQRRFYIPLVIVCWGIIPTLIPYYCFNETLWHSFLGCVCFRYVYVLHCTWLVNSAAHLWGHRPYDKNIQPKENDSVVYLTFGEGYHNYHHTFPWDYSASEYGCyYNFNLTTLIIDLFERCGWAYDLKKPSNEMIIARKFRTGDGT---------------------------
>UPI000C6E4484	380	0.535	7.984E-114	20	325	356	7	303	307
--------------------TTVTETEENAKSKKPP----MEIVWKNVIAFIILHIGALYGIYL----ANWRTFTTASLWAYLSILGVTGGSHRLWSHRSYKAKWPVRVFLMFFQTMAIQNDIYEWSRDHRVHHKYSETDADPHNAKRGFFFSHMGWLMVKKHPEVKEKGKSIDMSDLLKDPVVVFQRKYYYILVFLISVVIPTMVPILYWGESFWSSLFTQFFSRYVVSLHGTWLVNSAAHMWGTRPYDRFINPRESPIVHMFSIGEGFHNYHHTFPWDYCTSEFGW-KLNSTALFIDCMAWLGLVYDRKRASPEIIQQRKERTG------------------------------
>UPI0014021BCA	380	0.577	7.984E-114	40	328	356	19	305	307
----------------------------------------HKIVWRNVVLMCLLHLGALYSLIL-IPQAHPLTCLWAYVCFLLTALGVTAGAHRLWSHRSYKAKLPLRVFLAAANSMAFQNDIYEWSRDHRVHHKYSESNADPHNATRGFFFSHIGWLFIRKHPDVMEKGKKLDVSDLLTDPVVLFQRKYYMTSVLIMCFLMPTFIPWYCWGEGLWNSYFLASILRYTVSLNVTWLVNSAAHMYGNRPYDKYINPRENRFVTFGALGEGFHNYHHTFPFDYSTSEFG-LRLNPTTCFIDFMCWLGLASDRKQASKQMIEARKLRTGDES---------------------------
>UPI0019B3CC88	380	0.568	7.984E-114	39	328	356	24	311	313
---------------------------------------RQHIVWRNVLLMGLLHAGALYSVFL-VPSAHPFTWMWSYICFMITGLGVTAGAHRLWSHRSYKAKLPLRIFLAAANSMAFQNDIFEWSRDHRAHHKYSETDADPHNARRGFFFSHVGWLFVPKHKDVIEKGKRLDMSDLLADPVVAFQRKYYKISVVMMCFFLPTLVPWYFWGESLWNSYFLSTILRYTIALNLTWLVNSAAHMYGNRPYNKNINPRENRFVTFGAIGEGFHNFHHTFPFDYAASEFG-FRYNPTTCFIDLMCWFGLASNRKRATPEMIMARKLRTGDGS---------------------------
>A0A3B4CHE7	380	0.530	7.984E-114	22	328	356	21	325	327
----------------------AESREAEAECGATKEQRGRTIVWRNVVLMALLHTGALYAV-LLVPKAHPFTWIWSYVCFIITALGVTAGAHRLWSHRSYKAKLPLRIFLAAANSMAFQNDIFEWSRDHRAHHKYSETDGDPHNAKRGFFFAHIGWLFLRKHNDVIEKGKRLDLSDLLADPVVVFQRRHYKTSVVVMCFLLPTLVPWYFWGECIWNSYFLAAILRYTISLNVAWLVNSAAHMYGNRPYDRNINPRENCFVSFGAIGEGYHNYHHTFPFDYAASELG-LRFNPTTCFIDLMCWFGLASDRKKATPEMIKARKLRTGDGS---------------------------
>UPI001B3AD5B3	380	0.547	7.984E-114	14	327	356	21	328	334
--------------EMSEVDDAFDNTFNDKEGPAPP----MVVVWRNVILMSLLHIGALYGLIL-IPSASVLTLALAVLYYVYSGLGVTVGAHRLWSHRSYKASFPLRVFLAIGQSMAFQNDIYEWTRDHRVHHKHSETNADPHNAKRGFFFSHVGWLLVRKHPSVIEKGRKLDMSDLKADKVVMFQRKYYKLSVLLFCFVMPTLVPWYFWGESLLVAYFVPGILRYVLMLHGTWLVNSAAHMWGNRPYDKTINPAENTLVAIGSIGEGFHNYHHTFPFDYAASELGW-RLNLSTVFIDLMCFLGLAKDRKRVSKEMILARIRRTGGG----------------------------
>UPI001D060D79	380	0.516	7.984E-114	23	343	356	3	327	336
-----------------------QTQIHNKNESyfKKLFNFKTELIWLNIVSIIGFHFFAVYTLYLYDWlnfPNSVYTVLWAVVTGGIAGFGVTAGAHRLWSHRSYKAKLPLRIILMLCYAMAGQNRLYDWVRDHRVHHKFSETDADPHNANRGFFFAHVGWLMMRKHPDVLQKGRLIDMSDILEDPVVQFFERYFYFIKFTMCFIIPSAIPMYFWNETWFYAICSQSVIRYVSSLNFTWLVNSAAHIWGNKPYDRRIGPVENMSVALVAMGEGWHNYHHVFPWDYKAAELGNYRVNITTFWLDLFAKIGWAYDLKAPSKELIQKVIEKSGDGTHSV--FGEKEISEnED------------
>A0A2P8ZFC0	380	0.539	7.984E-114	22	335	356	2	315	345
----------------------AATSMAS-NDVKGGLKVSQPIIWGNVIGIGIFHLVALYGLLtLPYRQIKWQTFLWGYFLYLAGGFGVTGGAHRLYSHRTYKAKWPLRIILLICYSISGQNSVFDWVRDHRVHHKFSETDADPHNASRGFFFSHVGWLMQKKHPEVIARGSQIDMSDVMNDPIARIHTKYFSLFKLLFCFVIPVIVPPLLWGEGWYISALGIGILRYVLLLNAAWSVNSLAHIWGSKPYDKEISPSENFLVTWLTAGEGWHNYHHAIPWDYKAAELGPSGVNWTTFLIEMFSKIGWAYDLKSPSEDLVRRLVERRGDGTHPIWGSG--------------------
>A0A1B6DQL3	380	0.498	7.984E-114	29	353	356	22	348	350
-----------------------------RETAAPSHVTRYYL--GNVVLFAVLHISGLYGLYlLGFTEVKWQTTAFVAALYWMGVIGVTGGNHRLWSHRTYKANLPLRSLLMFFSITSFQGEVFQWARDHRVHHKYQDTDADPYNIRRGFWFAHVGWLLQKKHPLVIEKGKTIDLSDLTKDEVVMFQRKYFWYLLLFFSLFLPTIIPMYFWGESLKTAWYVATSLRIVLCFNTAAIVNSVAHTFGNRPYDSNFLATQSPICNLITLGEGWHNYHHAFPWDYKAAELGKYGFNFITAFINFFAMIGWAYDLKTVSPGLVRKRVLRTGDGTHPqqvYWGWNDKDILREEKEEAYIFNRK--
>UPI00077FB06B	380	0.570	7.984E-114	2	325	356	30	341	355
--PAFSNHETDVRDDCDKVDVI---------EAQKPVP--TQIVWRNVILFAYLHMAAVYGFYLMFTSAMWQTNLFAFILYLFSGVGVTAGAHRLWAHRSYKARFPLRVFLAFIYTIAFENDIYEWARDHRVHHKYSETDADPHNATRGFFFAHVGWLLCRKHPEVIKKGKNIDLSDLMADPIVRFHRKYYLKLVLLCCFILPTIVPMYFWGETFKNALFVATIFRLCFTLNQTWLVNSAAHMWGTRPFDVNINPRENPLVVLGAVGEGFHNYHHTFPYDYATSEYGI-KYNVTTAFIDAMACLGLAYDRKSASRSVVSARKLRTG------------------------------
>A0A1Y1LKR9	380	0.494	7.984E-114	34	352	356	31	364	368
----------------------------------PTPRYKWVLVPRALFWMLYLHVGGLYGLYLLLFVASPKTLIWTYLCGYLGQMGTWCGVHRLWSHRSYKAKLPLRIMLMIFFAMSDQGVILNWARDHRGHHKFVDTDADTHNSKRGFFFSHMGWLFIRKHPEVSAKGKLIDMSDIEADTVAVFQRQYYIPLLLFFAFWLPAFVPYYFWNESGWVAWHTATLCRLLCTIHATFFINSAAHMWGTRPYDKTIRPTETLFVSILTNGEGWHNYHHVFPWDYRAAELGNHVFNHSKMWIDFFSRIGLAYELKTASDAMIRKRVLRTGDGSktaHEctitdfssetdhCWGWDDPDMRVEDIEGVNVIRP---
>A0A1A9VPX4	380	0.477	7.984E-114	30	352	356	148	479	480
------------------------------EETLDREEHQPKIRWLDLMAQLFLHVGGLYGFYLLF-SAKLLTFLWVIVIIWVSGIGITAGAHRLWSHKSYNASLTLRILLMFLFTIAGQRDAYTWALDHRIHHKFSETDADPHNAKRGFFFAHVGWLFLTPHPNVVEKRKIIDMSDLERDPVVMFQRRWFIPLFAICSIGLPALIPWLQWDESLWRSFWINFNMRFCCTLNVAFFVNSVAHMWGRKPYDKNISPVESPMVSFLALGEGWHNYHHVFPWDYKTGEFGNYKLNVTTAFIDICAKFGLANGRKLVSCDMIKRRALKCGDGSrfltdefaHKnqVWGYGDKDLLPEDLQELNKMTK---
>A0A7R9M1J7	380	0.509	7.984E-114	16	328	356	25	342	898
----------------DTTTSSSHQHMSANYTAGETYSYKsHEIVWRNVILLSILHILAFYGwlLFVFIDELKWQTAVATFLFGLFSSsLGITAGAHRLWSHRSYKAKWPLRLLLAFANTMALQNDIYEWSRDHRVHHKFSETNADPHNANRGFFFSHMGWLLLKKHKDVREKGASVDMSDIWDDPIIRFQRRFYVPLIILIWGVIPTLVPYYVWNERLWYAFLGCVCFRYVYVLHCTWLVNSLAHLEGNRPYDRHIGPRENNSVIYFAFGEGYHNYHHTFPWDYSASEFGWkSNFNLTTLLIKFFEWCGLAYDLKKPSHNLVRGRQERTGDGS---------------------------
>A0A6P3FNF6	379	0.545	1.093E-113	24	328	356	1	306	308
------------------------PGAEERGGPEGPRARGQQrltVVWRNVVLMGLLHAGALYAL-LLVPRAQPLTLLWAYFCFLVTALGVTAGAHRLWSHRSYKAKLPLRIFLAAANSMAFQNDIFEWARDHRAHHKYSETDADPHNARRGFFFSHIGWLLVRKHPDVIEKGRKLDVADLLADPVVQFQRKYYKISVVLLCFVVPTLVPWYTWGESLWNSYFLAAILRYAVALNSTWLVNSVAHMYGNRPYDKHISPRQNPLVALGAIGEGFHNYHHTFPFDYSASELG-LNFNPTTWFIDFMCFLGLATDRKRATKPMIEARKVKTGDGS---------------------------
>A0A8C1II43	379	0.551	1.093E-113	12	330	356	3	315	318
------------MAETTITEDVYDDAYEEKPGPKPPV----QIVWRNVILMSLLHLGALYGL-TILPSVSTLTLLWTGVCFMVSALGITAGAHRLWSHRSYKASMPLRIFLATANSMAFQNDIYEWARDHRVHHKFSETDADPHNAHRGFFFSHIGWLLVRKHPEVIEKGRKLELADLKADGVVMFQRRHYKLSVAVMCFLIPTFVPWFFWEESLLTSYLVPCLLRYTVVLNATWLVNSAAHMWGMRPYDHNINPRENKFVAFSAIGEGFHNYHHTFPHDYATSEFGS-RLNVTKAFIDLMCFFGLAKDCRRVTRETIMARVKRTGDGSHK-------------------------
>A0A6P4Z0X6	379	0.601	1.093E-113	31	333	356	19	317	321
-------------------------------EQKQPHGQPVQIVWRNVVFMSLLHLGAVYGL-VLLPQAHIYTAVWAILLHYFSGvLGITAGAHRLWAHRTYKARLPLRVVMAMANSVAFQNHIHEWSRDHRCHHKYSETNGDPHNASRGFFFSHCGWLLVRKHPDVIAKGKQIDLSDLAADPVVRFQKRYYLPSVLLLCFTLPTVVPILAWRESLTNAFCIAVLSRYVLTLNATWLVNSAAHLWGTRPYDRSIRPAENRFVSSVAGGEGWHNYHHTFPFDYATGELGW-RLNMTTVFIDLMAWAGLAYDLRTAPPSVVRARALRTGDGT---WG----------------------
>UPI00112DAB55	379	0.555	1.093E-113	15	329	356	30	334	338
---------------DDIFDEN----YREKEGPKPP----MKIVWRNVIAMSLLHVGALYG-TLLLPSVTFLTWVWLLYCFLFSALGVTAGAHRLWSHRSYKAKLPLRIFLVIANSMAFQNDVYEWARDHRVHHKYSETDADPHNASRGFFFSHIGWLLVRKHPDVIEKGSKLDLSDLKADKAVMFQRRFYKTSVVLMCFILPTVVPWYYWGESLKNAFYVSAILRYALVLNFTWLVNSAAHIYGYRPYDQFINPRENLLVAFGAIGEGFHNYHHTFPYDYSTSEFSW-HFNFTTFFIDFMCFLGLATSCKKVSKEAVLARRLRTGDGSH--------------------------
>UPI0019532566	379	0.562	1.093E-113	0	354	356	6	354	355
MAhqdePSSNSSkQTGVLFEGD-AETVDGDLTSDRFQLKRAENRRLDLVWRNR-XFALVHLSALYGLYSIFTKAKLATTLFGYXSIPIIGvLGVTAGAHRLWAHRTYKAKWPLRLILVIFNMIAFWDAAYHWARDHRVHHKYSETDADPHNATREFFFSHVGWLLCKKHPDIKEKGKGLDLSDLRADPILMFQRKHYYILMPLACFLLPTVIPMVYWNETLASSWFVASMFRWCFQLNMTWLVNSAAHQFGNRPYDKTMNPTQNAYVLAFTFGEGWHNYHHFFPWDYKTVEWGRYSLNITTAFINMFARIGWAYDLKTVAPDMIQRRVLRTG----------DKDLTPEDARNVLFVDKRS-
>UPI00148618CF	379	0.531	1.093E-113	1	328	356	21	353	358
-PPSGGQQNGGEKFENNPHHWGADVRPEIKDDLYDPTyqdeegpPPKLEYVWRNIILMALLHLGALYGITL-VPSCKIYTCLFAYLYYIISALGITAGAHRLWSHRTYKARLPLRLFLIIANTMAFQNDVYEWARDHRAHHKFSETHADPHNSRRGFFFSHVGWLLVRKHPAVKEKGGKLDMSDLKAEKLVMFQRRYYKPGLLLMCFILPTLVPWYCWGETFVNSLCVSTFLRYAVVLNATWLVNSAAHLYGYRPYDKNISSRENILVSMGAVGEGFHNYHHAFPYDYSASEYRW-HINFTTFFIDCMAALGLAYDRKKVSKAAVLARIKRTGDGS---------------------------
>A0A8C2MQR4	379	0.554	1.093E-113	19	328	356	72	375	380
-------------------EDIYDPSYQDEEGPPP----KLEYVWRNIFFMALLHLGALYGITL-VPSSKIYTCLFACVLYVFTGLGITAGAHRLWSHRTYKARLPLRFFLIVANTMAFQNDVYEWARDHRAHHKFSETHADPHNSRRGFFFSHVGWLLVRKHPAVKEKGGKLDMSDLKDDKLVMFQRRYYKPCLLLMCFILPTLVPWYCWDETFLHSLYVATLLRHVFMLNATWLVNSAAHLYGFRPYDKNIGARENMLISVGALGEGFHNYHHAFPYDYSTSEYRW-HINFTTFFIDCMAALGLAYDRKRVSKAAVLARMKRTGDGS---------------------------
>A0A8J2W9Y2	379	0.523	1.093E-113	38	338	356	40	339	394
--------------------------------------YKHQIVWKNAIGFFILHILGIWGHFIVFTGGiYWQTFIWGALLLVTSAEGVTIGAHRLWSHRTFKATPLLKTILLILQTLAGQNSIFTWCRDHRLHHRYSDTDADPHNSKRGFFFSHIGWLLCKKHPYVKELGRRIDMSDLQNDWMIMTQKKYYPYLYLIIAVIIPISVPYYYFGESLKNSILVCYFARYVFLLNGTWLVNSAAHLYGTRPYDKKLQPVESWFVSFLTLGEGWHNYHHAFPWDYKAAELSM-HFNQSATFIRMFEKLGLAYDLKTASPDMVQRRIIQTGDGTHYALG-NDED-----------------
>A0A6P4JT19	379	0.453	1.093E-113	3	352	356	57	417	418
---NLGYKEANAVYKENAIETAkLQEEQEQKsKEVEEEEEYRPQIRWPDLGAQTFLHVGALYGVYLLF-YAKFYTFLWVVVTVWVSGIGITAGAHRLWSHKSYTASLPLRILLAFAFSIAGQRDAYTWALDHRIHHKFAETDADPHNAKRGFFFAHVGWLFLTPHPKVVAKRKVIDMSDLEADAVCMFQRKYYIPLFALCSIILPVAVPWYFWNEDLFMSFWINFNMRFTWTLNVAFFVNSVAHMYGNKPYDKNIMSVEAPIVSLLAMGEGWHNYHHVFPWDYKTGEFGNYSLNITTGFIDFCAWLGLAKGRKSVSQDMVIRRAEKCGDGTrflsddfaHKdsVWGFGDKDIPCEDLVELAKMQN---
>A0A8B7MI94	379	0.450	1.093E-113	19	352	356	78	422	423
-------------------QKLLQEQDQKLKDAeqAEEEEYNPQIRWPDLGAQAFLHIGALYGLYQLF-YANFYTFLWVVVTVWVSGIGITAGAHRLWSHKSYTASLPLRILLAFAFSIAGQRDAYTWALDHRIHHKFSETDADPHNAKRGFFFAHVGWLFLTPHPKVVAKRKVIDMSDLEADAVCMFQRKYYIPLFALCSIILPVAVPWYFWNEDLWMSFWINFNMRFTWTLNVAFFVNSVAHMYGNKPYDKNLMSSEAPIVSLLAMGEGWHNYHHVFPWDYKTGEFGNYSLNITTGFIDFCAWLGLAKGRKSVSPDMVLRRAKKCGDGTRfldddfahkdPVWGFGDNDIPREDIAELAKMQN---
>A0A099ZK45	379	0.532	1.497E-113	11	327	356	0	316	322
-----------VLNQEDLagdqssVDDTFDDTYHEKEGPKPPLQY----VWRNIILMSLLHLGGIFGLIL-VPYAKIQTLAWAVVVFVVNALGITAGAHRLWSHRTYKATLPLRIFLTIANSVAFQNDIYEWVRDHRVHHKFSETDADPHNAKRGFFFSHVGWLLVRKHPDVIEKGQKIDLSDVRADKVVMFQRRYYKPSVVLLCFMMPAVVPWYFWDESITISFFIPSILRYVIGLNAAWLVNSAAHMFGNRPYDKNINPRENSLVSLGALGEGFHNYHHTFPYDYSASEFGW-HFNLTTVFIDLMCFLGLASDRKRVSKEVILARKMRTGEG----------------------------
>UPI001955D302	379	0.557	1.497E-113	18	329	356	18	323	327
------------------VEDVFDTTYKEKEGPKPPVV----IIWRNVILMSLLHSAALYGL-LLVPSASVLTLFWTLVCYVFSGLGITAGAHRLWSHRTYKASLPLRIFLAFANSMAFENDIYQWARDHRAHHKYSETDADPHNAQRGFFFSHIGWLLVRKHPDVIEKGRKLEISDLKADKVVMFQRKYYKLSVLLMCFFVPMFVPWFLWGESLWVAYFVPAILRYALVLNSTWLVNSAAHMWGNRPYDSTIYPRENRFVAFTTIGEGFHNYHHTFPFDYATSEYGW-KLNLTTFFIDLMCLLGLASDPKSVTRDAMNARIVRTGDGSH--------------------------
>A0A3Q2Q0S4	379	0.552	1.497E-113	8	330	356	12	329	332
--------PNGdAMAETSTADDVFDDSYREKEGKKPP----RVLVWRNIILMCLLHGGALYGL-VLLPSASWLTLGWTGVCYLMSALGVTAGAHRLWSHRSYKASFPLRVFLALGNSMAFQNDIYEWARDHRVHHKYSETDADPHNAKRGFFFSHIGWLLVRKHPDVIEKGQKLEMGDLRADSVVMFQRRYYKQSVVLLCFLVPMLVPWYFWGESLVVGYFVPGLLRYTVVLNATWLVNSAAHMWGNRPYDKTINPRENQFVALSAIGEGFHNYHHTFPFDYSTSEFGC-KINLTTAFINLMWFLGQAKDCKSVSRDTIAARIQRTGDGSYK-------------------------
>UPI001C044DA6	379	0.557	1.497E-113	11	329	356	18	329	333
-----------VLSE-APREDAFDHTYKDKEGPKPP----MIIVWRNVILMSLLHIAALYGIFL-IPSASPLTLLWSVFCFLISALGITAGVHRLWSHRTYKASLPLKIFLAFANSMAFQNDIFEWARDHRVHHKYSETDADPHNATRGFFFAHIGWLLVRKHPDVIEKGQKLELSDLLADKVVMFQRRHYKLSVLLMCFFIPTFVPWYLWGESLVVAYFIPALLRYTVVLNASWLVNSAAHMWGNRPYDKNINPRENKFVTFSAIGEGFHNYHHTFPYDYATSEFGC-KLNLTTCFIDFMCFLGLAKDRKRVSREVVLSRIQRTGDGSH--------------------------
>UPI001E689AFE	379	0.521	1.497E-113	0	338	356	0	329	333
MAPSSTHTET---------TTITESEEEYPKLIAPQAAPRKyDIIYFNLLTFSYAHLATLYGVYLACTVATWKTLMFHYIIFILAAVGVTAGAHRLWTHRAYKAKTPLQIILMVMNTLAFQNSVIHWVREHRMHHRYSDTDADPHNATRGFFYSHIGWLLVRKHPEVKRRGKFVDMSDIYANPVLSFQKKYAVPFIGTICFILPTIIPMYFFGETLNTAW-NLTIMRYVFNLHITFFVNSAAHLWGNKPYDKNIKPVQNLSVSFMSFGEGFHNYHHAFPWDYRTAELGNNWLNFTTKFIDFFAWLGWAYDLKTVPDEVIRSRASRTGDGS-DMWGFGaDRD-----------------
>A0A1S3JRP9	379	0.532	1.497E-113	0	328	356	10	331	334
MAPrnlvDASPVPVGELYED----TAAV-------EEEPKVQVPIRIVWRNVFLFSLLHISAVYGIFL-IPQAKLLTIAFAILLYIGSAMGITAGAHRLWSHRSYKARLPLRTFLACLQSLAFQNDIIEWVRDHRVHHKYSETDADPHNALRGFFFAHIGWLLVRKHPDVKTKGKQIDLSDLYADPVCVYQRKFYYPSVLLFCFILPTLVPWYFWGESIWVAYVICALLRYCAALNATWLVNSAAHLYGNRPYDKNINPRENRMVAFGAIGEGFHNFHHTFPHDYSTSEFGWRNcLNLTTAFLDLMAVFGQVYDRRKISPEVVMRRKLRTGEVT---------------------------
>A0A8D3DDY0	379	0.557	1.497E-113	19	330	356	36	341	344
-------------------DDVFDDTYREKEGPKPPTT----LVWRNIVLMSLLHAGALYGL-VVLPRASGFTLAWTVVCYLISALGVTAGAHRLWSHRSYKASFPLRVFLALANSMAFQNDVYEWARDHRVHHKYSETDADPHNAVRGFFFAHIGWLLVRKHPDVIEKGRKLEMLDLKADEVVMFQRRHYKMSVVIFCFVVPTLVPWYFWGESFVVGYFVPGLLRYALVLNATWLVNSAAHIWGNRPYDKTINPRENRLVAVSAMGEGFHNYHHTFPFDYATSEFGC-RLNLTTAFINLMCSLGLAKDCKSVSKEMIAARVQRTGDGSHK-------------------------
>M1FXD6	379	0.547	1.497E-113	41	332	356	47	340	347
-----------------------------------------KVVWRNVILFSLLHVYSVYGAYLAVFATQWATLGFTLILYFMAALGITMGAHRLWSHRSFKARLPLRVALAVCQTIAFQNDIYEWARDHRVHHKYSETDADPHNARRGFFFSHMGWLMYRKHPHVIEKGKRLDLTDLEQDGVVMFQRKYYVPLVVGTCFVMPAVVPWLGWGEHPITALMVAGFLRYTVVLHVTWFVNSLAHWVGSKPFDKNIYPSQNSVVAYLTMGEGWHNYHHVFPWDYRAAELGGLiNYNMTGLAIKACSKLGLAYDLRTVSPEMIEKRINRTGDTSYvPLY-----------------------
>A0A286XWX6	379	0.524	1.497E-113	4	330	356	18	355	358
----ITAPPSGGLqNGGEKVEKM---SLYSGEDIRPELKddirdpnyedeegpiPKLEYVWRNIILMGLLHVGALYGIAL-VPSCKFYTWLWAFGYYIVSGLGITAGAHRLWSHRTYKARLPLKIFLVIANTMAFQNDVYEWARDHRAHHKFSETHADPHNSRRGFFFSHVGWLLVRKHPAVKEKGGLLDMSDLKAEKLLMFQRRYYIPGLLLLCFIFPTLVPWYCWGETFLNSLCVATFLRYALVLNATWLVNSAAHLYGYRPYDKNINSRENILVSLGAVGEGFHNYHHSFPYDYSASEYRW-HINFTTFFIDCMAALGLAYDRKKVSKAAVLAKVKRTGDGSYK-------------------------
>A0A6P3ETS6	379	0.530	1.497E-113	10	330	356	36	355	358
----------MPLYsEEDIRpemkDDIRDPNYEDEEGPAP----KLEYVWRNIILMALLHVGALYGVTL-LPTCKFYTWLWVIACYLVSGLGITAGAHRLWSHRTYKARLPLRIFLIIANTMAFQNDVYEWARDHRAHHKFSETHADPHNSRRGFFFSHVGWLLVRKHPAVIEKGRLLDMSDLKAEKLVMFQRRYYIPGLLLLCFTLPTLVPWYYWGETFVHSVCVATLLRYALVLNATWLVNSAAHLYGYRPYDKNINSRENILVSLGAVGEGFHNYHHSFPYDYSASEYRW-HINFTTFFIDCMAALGLAYDRKKVSKAAILARVKRTGDGTYK-------------------------
>UPI00163E72B6	379	0.526	1.497E-113	38	343	356	111	427	437
--------------------------------------FRAQIRWPDFLAQLFVHVGFVIGLVLLVTlQVKLYTFLWTLLLVWASGIGITAGAHRLWSHKSYKARWPLRLLLMFLFTICGQRDAYTWAHDHRVHHKYSETDADPHNAKRGFFFAHVGWVFLTPHPEVVAKRKIIDMSDLEADPIVMAQRRYYIPLFALLVIGMPVLVPCYFWGERPIVAFWVCFTLRFTTTLNIAFFVNSVAHMFGNRPYDKSISPVENLAVAIAAMGEGWHNYHHVFPWDYKTSELGSYVFNITTAFIDCFARLGWAYDRKSVPAEVIARRAAKCGDGTRFltdeyahqdaVWGYGDRDLPPED------------
>A0A1J1J657	379	0.449	1.497E-113	10	354	356	369	737	1432
----------MGLFEStskrvkDTNNNVEQegskGSSKSSNDAET--DYKMEISWQNVFIFTYLHLAALYG---FTFQKKTSSLIIGWAIGICQGLGTTIGAHRLYTHRTFKANLPLRILLMMMQTMATQNDMIEWVRDHRVHHKFTDTNADPHNSKRGFFFAHMGWLMCKKHPDVKKYGAKVDISDVEADPVLQFQRKFYIPLALLLNFVFPIWLACSF-GEYFVVAW-NGNIFRYVVGLHMVWCVNSVAHFWGDRPFDKNMSPTDSHVMGIVSLGEGWHNYHHCFPWDYKTSEFPTYTFNFSTMFIDFFAWIGWATDLKTVPEEMIFNRVMRTGDGTHKimksknkiktdfkeetrdvthFWGFGDNEMTNEDMKKVKIIHEKS-
>A0A8C5HUT6	379	0.559	2.049E-113	17	329	356	12	318	322
-----------------TTEDVFDHTYKEKEGLKPP----RVIVWKNVILMILLHVGAVYGIFL-IPSASSLTLLWSVFCFLVSALGITAGAHRLWSHRSYKASLPLRIFLCVANSMAFQNDIFEWARDHRVHHKYSETDADPHNAVRGFFFAHIGWLLVRKHPDVIEKGRNLELKDLLADKVVMFQRKYYKPSVLLMCFFIPMFVPWYLWGESLWVAYFLPALLRYTLVLNATWLVNSAAHMWGNRPYDKSINPRENKFVTFSAIGEGYHNYHHTFPYDYATSEFGC-KLNITTCFIDFMCFLGLAKDPKKVSRELILARIQRTGDSNH--------------------------
>A0A7D5YVC1	379	0.547	2.049E-113	30	354	356	2	325	327
------------------------------REEDKPAPYKYKLVKHNVIKFAYMHLAALYGLYLCFTSAKWATIIWSLFLLEAAKIGITAGAHRLWCHKAYKAKLPLQIILLIFNSIAFMNTATYWVRDHRLHHKYSDTDADPHNSKRGFFFSQIGWLFVRKHPEVLEKGKTIYMEDIYKDPLLRFQKKYAFFVIGLWAYVIPTVVPMYFWGESFSNSWHIATMLRHVLTINLIFLVNSIGHKWGNRPFDKNIKAVENLSVSLLTTGECFHNYHHVFPYDYKASELGNTKFNAATLFINFFAWIGWAYDLKVIPDNVIIARSQRTGDG-RNLWGWGDKDQTEEEIKNVELIYCKS-
>UPI001F08108F	379	0.529	2.049E-113	4	328	356	15	330	332
----ITGEPSGPE------ETNAETQ-ARCRDDYPKDDRSRSIVWRNVILMVLLHTGAVYSL-IVIPQAQHLTWIWSYVCFIVTALGVTAGAHRLWSHRSYKAKLPLRVFLAAANSMAFQNDILEWARDHRVHHKCSETDGDPHNATRGFFFAHIGWLFVRKHPAVIEKGKKLDLTDLLADPVVQFQRRYYKTSVLIMCFALPTLVPWYFWGESLWNSYFLACILRYTLSLNVTWLVNSAAHLYGNQPYDKTINPRENWFVTFGALGEGFHNFHHTFPFDYSTSEFG-LRFNPTTCFIDLMCFLGLADSRKKATPQIIQARKLRTGDGS---------------------------
>A0A6J2VAH4	379	0.557	2.049E-113	12	330	356	18	330	333
------------MAESMPVEDAFGDSQKEKEGPTLP----GQIVWRNVVLMLLLHIGALYGL-VTIPAASALTLVWTGVCFMISALGITAGAHRLWSHRSYKASMPLRIFLAVANSMAFQNDIFEWARDHRVHHKYSETDADPHNATRGFFFSHIGWLLVRKHPDVIAKGRKLDLSDLKTDRVVMFQRRYYKLSVVVMCFLIPTVVPWYFWGESLLVGFYLAGLLRYTVVLNATWLVNSAAHMWGMRPYDQNINPRENKFVAFSAIGEGFHNYHHTFPYDYATSEFGS-RLNLTKAFIDFMCYLGQASDCKRVSHETVMARVRRTGDGSHK-------------------------
>UPI001EE60D22	379	0.520	2.049E-113	0	328	356	0	332	334
MPhqENVSMAPKNVIMETTPSEDMLTGSSEVEP-VITAETHaqKRppmKIVWRNVVLFALLHLAAVYSL-LLVPQAHSYTLLWCAFMYLFAALGITAGAHRLWAHRSYKAKMPLRILLAIMDSAAFQNSVFEWSRDHRCHHKYSETDADPHNAKRGFFFSHMGWLMVKKHPDVIAKGKQLEMADLKADPVVRVQEKFYVPSVLLFCFIVPSVVPWYFWGEGLFVSFYLAAILRYCLGLNATWLVNSAAHMWGMRPYDKRINPAENMMVALSAVGEGFHNYHHTFPQDYATSEFGW-KINLTTFFIDTMAYLGLAYDRRKIPDDVIRARKLRTGEGS---------------------------
>UPI0018E1EA8B	379	0.560	2.049E-113	18	329	356	27	332	336
------------------VEDAFDHTYKEKEGPKPP----RVMVWRNVILMTLLHIGAAYGLFL-IPTASPSTLLWSLVCFLLSALGVTAGAHRLWSHRAYKASLPLRIFLALSNSMAFQNDIFEWARDHRVHHKYSETDADPHNAGRGFFFSHIGWLLVRKHPDVIEKGRKLELSDLLADKVVMFQRRHYKLSVLLMCFFIPMFVPWYFWGESLWVAYFIPALLRYTLVLNATWLVNSAAHMWGNRPYDRDINPRENRFVTFSAIGEGFHNYHHTFPYDYATSEYGC-KLNLTTCFIDFMCFLGLAKDRKRMSREVVLSRIQRTGDGSH--------------------------
>UPI00143DCEF2	379	0.508	2.049E-113	31	333	356	26	327	341
-------------------------------EDLPPEDAKQPLIWLNIFGLSVLHILAFYALITRASEAKLWTWIFSSLYGTIAGYGVTAGAHRLWAHRSYSAKLPLRIFLAYLYCMAGQTHLYKWIRDHRTHHRFTETPADPHDASRGFFFSHVGWLMMKRHPAVIRNGKKVDMSDIKADPVIRFFDKYYEPIMVSLCFILPTLIPVYCWNETWFISIH-SVIVRYVWLLNATFLVNSFAHMWGNRPYNRKVKPTENPTVAFFTLGEGWHNYHHSFPWDYKAAELGAYGLNPTTAFIEAMSWIGLAYDLKTPSKELVEKLTLSKGDGTSSLWG----------------------
>UPI0018D71719	379	0.552	2.049E-113	6	325	356	18	345	355
------SAPT----EDDTVTatndddpdmpaTAEVPPRDVTAKSQPGDAFkdRTRIVWRNVVLMAALHVISVYAFLFLTWKCRPYTLLFAVGMYVCSGLGITAGAHRLWAHRCYKAKLPLRLLLAMFNCMAFQNDIYDWSRDHRVHHKYSETDADPHNATRGFFFSHVGWLLVRKHPKVIEKGSRINLRDLIDDPVVRYQRKYYLPLVTFFCFVMPTIVPMYLWGESFWNAFCVPTVLRYCFLLNCTWMVNSAAHLWGSRPYDRFINPAENRFVASLAIGEGWHNYHHTFPWDYKAGEWGW-RINFTTIFIDLMAAIGQVSDRKIVPKATISARKKRTG------------------------------
>A0A8C6S3G4	379	0.538	2.049E-113	19	330	356	50	355	358
-------------------EDIYDPTYQDAEGPPP----KLEYVWRNIILMSLLHVGALYGITL-IPSCKFYTCLFACVCYVISMEGIGAGAHRLWSHRTYKARLPLRLFLIFGNTMAFQNDVYEWARDHRAHHKFTETHADPHNSRRGFFFSHVGWLLVRKHPAVKEKGGKLDMSDLEAEKLVMFQRKYYKPGILLICFILPTLVPWYFWGETLKHGLYVATFLRYALTLNITWLVNSAAHLYGYRPYDKNIDPRENALVSVGTMGEGFHNYHHTFPFDYSASEYRW-HINFTTFFIDCMAALGLAYDQKEVSKAAVLARIKRTGDGSHK-------------------------
>A0A8C5XY19	379	0.527	2.049E-113	12	330	356	40	355	358
------------LEEDirpDMKDDIFDPTYQDEEGPRP----KLEYVWRNIILMFLLHLGALYG-IVLIPTCKLYTWLWGIFYYFISALGITAGAHRLWSHRTYKARLPLRLFLIIANTMAFQNDVYEWARDHRAHHKFSETDADPHNSRRGFFFSHVGWLLVRKHPAVMKKGGTLDLSDLKAEKLVMFQRRYYKPAVVFMCFILPTWVPWYFWGETFLHSTFVATFLRYAAVLNATWLVNSAAHLYGYRPYDKNINPRENILVSLGAVGEGFHNYHHTFPYDYSASEYRW-HINITTFFIDCMAALGLAYDRKKVSKAAVLARIKRTGDESSK-------------------------
>UPI000B4FA1D0	379	0.524	2.049E-113	0	330	356	9	357	360
MAPlyttattTITAPPSGAMQRGrDKLKTVplyLEEDIrpEMKEDIHDPSyqdeegpPPKLEYVWRNIILMALLHVGALYGVTL-LPSCKLYTWLWVCVSYLFSGLGITAGAHRLWSHRTYKARLPLRLFLIIANTMAFQNDVYEWARDHRAHHKFTETHADPHDSRRGFFFSHVGWLLVRKHPAVKEKGGKLDMSDLKAEKLVMFQRRYYIPGVLLLCFLLPTLVPWYFWGETFRHSLYIATLLRYAVVLNATWLVNSAAHLYGYRPYDKKVGARENLLTSVGAIGEGFHNYHHAFPYDYSASEYRW-HVNFTTFFIDCMAALGLAYDRKRVSRAAVLARIKRTGDGSHK-------------------------
>A0A7R8URC1	379	0.464	2.049E-113	0	352	356	0	361	362
MCP-ITLTETTTLRNSQRNATDTVD--ESNKASKidtASSDYHPRIRWLDLLAQAFIHVGCIYGFYLLF-YAKLLTVVWVFATILATGIGVTAGAHRLWSHKSYKAATPLRILLMFFFTIAGQRDAYTWALDHRVHHKYSETDADPHNAKRGFFFAHIGWLFITPHPEVVRKRKAIDMSDLEADPIVMWQKRYFVLLFALITIAFPVLVPYYLWDENIFYSFWINFNARFCIVLNIAFFVNSVAHMWGRKPYDKSISPVESIPVAIAALGEGWHNYHHVFPWDYKTGELGDYKMNVTTAFIDACAKIGWAFERKVVSPEMIARRAARCGDGTHFlseaychkdqVWGYGDNDIPIEDRLELEAMQK---
>A0A182N6J3	379	0.466	2.049E-113	0	345	356	0	376	384
MAPNVSDSVvtdaadvkTAPEAATDadstLWERKRPAQDQNNNTSKsgndcehdTNEPFRAHIRWPDFFAQLFVHAGFAVGLYYLVTfQAKFYTYLWTLALVWATGLGITAGAHRLWSHKSYKARWPLRLLLMFLFTICGQRDAYTWAHDHRVHHKYSETDADPHNAKRGFFFAHVGWVFLTPHPEVVAKRKIIDMSDLEADPIVMAQRRFYIPLFALLVIGVPVLVPWYAWDERLSVAFWVCFTFRFTTTLNIAFFVNSVAHMFGNKPYDRSISPVENMAVAIAAMGEGWHNYHHVFPWDYKTSELGSYLFNVTTAFIDCFARLGWAYERKSVPPEVVARRAAKCGDGTRFltdeyahqdaVWGYGDRDIPKDDLD----------
>UPI001CF7284D	378	0.584	2.805E-113	38	325	356	1	288	290
--------------------------------------FQTPIVWPNVVLFTLYHIIALQGLYYIATlKTNLRTLIWAFLVLVLAGQGITSGVHRLWAHKSYKAKLPLRLFLCLCQTISFQNSIYEWARDHRAHHKFSDTDADPHNINRGFFFAHMGWLLVRKHPQVKIKGQLIDLSDLESDSVVQFQRKYYHVLAPICCFVVPTIVPWYLWEENFYTSFCVCM-LRYLMSLHFTWLVNSAAHMWGYKPYDRSIKPSENRVVAKLTMGEGWHNYHHTFPWDYKAAELDTYNGNLSTAFIDLMAQLGWAYDLKTVPLDVVRKRALRTG------------------------------
>UPI0006232324	378	0.587	2.805E-113	30	321	356	18	307	315
------------------------------PMKKSQEsNYRMQIVWRNVVILSYFHLASLYALYLACYKARFWTIVWFFAVGIVSNIGITAGAHRLWAHKAYKAKWPMKLILMIFQSVAYQDSILHWARDHRVHHRYTDTNADPYSAHRGFFFSHVGWLLVRKHPDVIS--AKIDLTDLKQDPFVMFQKRWYALLMPLCCFIIPSLVPYWAFGESLWCAWH-LAICRYCINLHVTWLVNSAAHMWGYKPYNKLITPVENDIVSLLAFGEGWHNYHHVFPWDYKAAELGNYSLNITTAFIDFFAYLGLAYDLKTASDDMIKKRV----------------------------------
>D2A4K3	378	0.556	2.805E-113	35	343	356	6	311	318
-----------------------------------PLNIRP--VWLKIVYFAYLHYGTILGTYYLLTAAQWKTILWTYLLLLSATHGIAVGAHRLWAHRAYKAKLPLRLLLAFDQTLTFQKDIYDWVRDHRIHHKYSDTEYDPHNATRGFFYSHIGWLMIKKSDKVIAKGKELDLSDLEQDPVVWYQRKYYWYMAPFLAFIFPAMVPWYFWSEQFKVSWYLCSIFRLCVTLHGTCLVNSAAHIWGSKPYDKNIKPVETSWVAHISHGEGWHNYHHVFPWDYKAAELGSYYGNWNTAFIDFMAKIGWAYDLKSAPLDMVKKRGERTGDGT-KLWGWGDEDMDKED------------
>A0A3B4CMU1	378	0.546	2.805E-113	8	329	356	7	315	319
--------PTMV--ED-----VFDESYREKKGPKPPIV----VVWRNVVLMSLLHLGAIYGLFL-IPSASSLTLLWAVLCFLYAGLGITAGVHRLWSHRSYKASLPLRIFLAFANSMAFQNDIFEWARDHRVHHKYSETDADPHNANRGFFFSHIGWLLVRKHPDVIEKGSKLELSDLKADKVVMFQRRVYKQSVLLMCFVVPTVVPWLLWNESLWIGFFIPALLRYSVGLNATWLVNSAAHMWGNRPYDININPRENRFVTFSAMGEGFHNYHHTFPYDYSTSEYGW-KLNVTTCFIDLMCLLGLAWECKLAARDLVKARAQRTGDGSH--------------------------
>A0A8C7G7G5	378	0.542	2.805E-113	31	327	356	11	305	320
-------------------------------DEKADRWRSLGIVWRNVILMALLHIGAVYS-ILVIPRAKPLTWVWSYVCFIVTALGVTAGAHRLWSHRSYRAKLPLRVFLAAANSMAFQNDIYEWARDHRVHHKYSETDADPHNATRGFFFAHIGWLFVRKHSDVIEKGRKLDVTDLLADPVVQFQRRYYKTSVLIMCFLVPTVVPWYFWGETLWNSYFLASILRYTVSLNVTWLVNSAAHMYGNRPYDQNISPRENRWVTFGAIGEGFHNFHHTFPFDYSTSEFG-LRFNPTTCFIDLMCWMGLASNRKKASVETIQSRKLRTGDG----------------------------
>A0A8D2ZFB2	378	0.554	2.805E-113	17	328	356	12	317	322
-----------------PIEDVFDHTYREREGPKPASV----IVWKNVLLMSVLHAGAAYGVFL-VPSASPLTLLWSVLCFLISALGVTAGAHRLWSHRSYKASLPLRIFLGAANSMAFQNDIFEWARDHRVHHKYSETDADPHNAVRGFFFAHIGWLMVRKHPDVIEKGRKLELSDLLSDKVVMFQRKYYKPSVLLMCFFIPMSVPWYLWGESLWVAYFVPALLRYTLVLNATWLVNSAAHMWGNRPYDKTINPRENKFVTFSAIGEGYHNYHHTFPYDYATSEFGC-KLNLTTCFIDSMCFLGLARDPKRVSKELVQARMQRTGDGS---------------------------
>UPI001471B9F8	378	0.551	2.805E-113	11	329	356	11	319	323
-----------VENRDDIFDHA----YREKEGPKPP----RKIVWKNVILMGLLHTGAVYSL-LLIPSASAHTLSWSVFCFMFSALGITAGAHRLWSHRSYKASLPLRIFLGLGNSMAFQNDIFEWARDHRVHHKYSETDADPHNASRGFFFAHIGWLLVRKHPDVIERGRKLDLSDLMADKVVKLQRKYYKLSVVLMCFLVPTVVPWYVWGESLWVAYFLATVLRYTLVLNATWLVNSAAHMWGNRPYDRTINPRENVFVAFSAIGEGFHNYHHTFPYDYATGEFGW-KLNFTTCFIDLMCFLGLARDCKRVSHDVLVARVQRTGNGSH--------------------------
>A0A6J1MJ49	378	0.545	2.805E-113	0	330	356	0	326	329
MGPlQKTDAS--VIYERSLNDNEELT--PQIINSTKTERRELDIVWRNVIIYTLLHLGGIYGGFLFVTQAKWATRIFAFMLYVASGLGITAGVHRLWSHKAYKAKLPLRILLVAFNTIAYQDSIIHWARDHRVHHKHTETDADPHNATRGFFFSHVGWLLVKKHPEIKAKGQAIDVSDLWADPLLRFQKNYYLFLMPLACFILPTYIP-TVWGESLKNAFFVSAIFRYVYVLNVTWLINSAAHMFGTKPYDKDIYAVETRPVALVTLGEGFHNFHHTFPWDSKTSELGNYALSFTNIFLEAMAKIGWAYDFRTVPRDVVLKTAKKSGDGSHP-------------------------
>A0A6G1QPB7	378	0.557	2.805E-113	18	329	356	24	329	333
------------------VEDVFDHTYKEKEGPKPP----MIIVWRNVVLMTLLHIGALYGISL-IPSAAPLTLLWFGLCFVISALGITAGAHRLWSHRSYKASLPLRIFLAIANSMAFQNDIFEWSRDHRVHHKYSETDADPHNAVRGFFFAHIGWLLVRKHPDVIEKGGKLELHDLLSDKVVMFQRKYYKPSVLLMCFFVPMFVPWYMWGESLWVGYFVPAVLRYTLVLNASWLVNSAAHMWGNRPYDKNINPRENKFVTLSAIGEGFHNYHHTFPYDYASSEFGS-KLNLTTCFIDFMCFLGLAKDRKIVSREMILARTQRTGDGSH--------------------------
>A0A6I9MPG8	378	0.561	2.805E-113	12	330	356	19	330	333
------------MAETS-VEDVFDDTYKMKEGPKPP----RMLVWRNIILMTLLHLGALYGL-VLLPSASVSTVAWTAVCYLISALGVTAGAHRLWSHRSYKASFPLRVFLALGNSMAFQNDIYEWARDHRVHHKYSETDADPHNATRGFFFSHVGWLMVRKHPDVVEKGKKLELSDLKADKVVMFQRRHYKLSVVILCFVVPMMVPWYFWGESLVLAYFVPGLLRYAVMLNATWLVNSAAHLYGNRPYDKSINPRENPFVAFSAIGEGFHNYHHTFPFDYATSEFGV-KLNITTAFIDLMCFMGLATDPKSVSKEVIMARVKRTGEGSHK-------------------------
>A0A2L2XZJ1	378	0.551	2.805E-113	0	329	356	1	317	333
MAPNNTAS----------IEESVSPKNETEQKTEP--KFKTEIVYTNVLLFIYLHLSFVYGVYLGLTTADSKTGIFSYIYGNIAGLGITAGAHRLWSHRSYKAKLPLRIFLVILNSIAAQNDVYEWCRDHRVHHKFTETDADPHNIKRGFFFAHMGWLMCRKHPAVKAKGKAVFLDDILADPVVRFQRKFYIPLVLLFSFYLPTMIPVWLWNETIWNSFFVSSMARYCFSLNVTWLVNSAAHMFGDRPYDKFIWASENPIVAFFAHGEGWHNYHHVFPWDYSTSELG-YSLNLTKIFIDFMALIGQAYDLKTAHPQLVKNRKLKTGDGTR--------------------------
>UPI00188FF464	378	0.512	2.805E-113	0	353	356	0	342	345
MAPNFgneVSAP--IVAE------------ESYEKLIPPQAAPRKYKYLyaNMIYFTYWHIAGLYGIYLAITTAKWATIILAYLLFLAGDMGATAGAHRLWAHKTYKAKLPLQILLMLFNTIAFQNTVITWVKDHRMHHKYSDTDADPHNATRGFFYCHVGWLMVKRHPEAIKRGKSLDMSDIYNNSVLKFQKKYAIPLVTTVTFVLPTIIPMYIWDESFNVAWH-MTMLRYIIGLNTTFLVNSVAHMWGYKPYDKNIAPTQSYIATLATLGEGFHNYHHVFPWDYRASELGNNYLNFTTKFIDFFAWIGWAYDLKSVPEDLVQKRIERTGDGT-NLWGWSDKNMKEDHVKSTDVLHTK--
>UPI000FFF7DC0	378	0.538	2.805E-113	19	330	356	43	348	351
-------------------DDIYDPSYQDAEGPRP----KLEYVWRNIILMGLLHLGALYGVTL-VPTSKFYTWLWAYAYYLVSALGITAGAHRLWSHRSYKARLPLRLFLIIANTMAFQNDVYEWARDHRAHHKFSETDADPHNSRRGFFFSHVGWLLVRKHPAVKEKGGSLDLSDLKAEKLVMFQRRYYKPAVLMMCFILPTLVPWFCWGETFLHSLFVGTFLRYTVVVNATWLVNSAAHLYGNRPYDKNVNSGENVLVSLGAVGEGFHNYHHSFPYDYSASEYRW-HINFTTFFIDCMAALGLAYDRKKVSKAAILARVKRTGDGSYK-------------------------
>UPI00148D31EB	378	0.581	2.805E-113	29	329	356	85	379	383
-----------------------------KEGPKPP----RSIVWRNVLLMTVLHLAAAYGL-LLIPSASPLTLLWSVLCFVISALGVTAGAHRLWSHRSYKATVPLKIFLSLANSMAFQNDIYEWARDHRVHHKYSETDADPHNAVRGFFFSHIGWLMLRKHPDVIEKGRKLELSDLQADKVVMFQRNYYKLSVVLMCFFIPMFVPWYLWGESLWVAYFVPALLRYTLVLNATWLVNSAAHMWGNRPYDKNINPRENKFVTFSAIGEGYHNYHHTFPYDYATSEFGC-KLNLTTCFIDLMCFFGLANNRKRVSSELVLARMQRTGDGIH--------------------------
>A0A336L716	378	0.552	2.805E-113	38	340	356	87	391	406
--------------------------------------FLQPIKWKNVTSIMLLHIVALY-VILAFPvfEVKLLTVFWGFVVGIVGGFGVTGGAHRLWSHKAYKAKLPLRILLMLAYTVAGQNSLYDWIRDHRIHHKFSETDADPHNSNRGFFFSHVGWLMLYKHPEVIKKGNSIDLSDILADPVIQFHEKYFIPLKMFLCFYLPCAIPVYCWNETWFWAFVATGIVRYVFGLNFTWSVNSVAHLWGFRPFDKRINPVENITVAICALGEGWHNYHHVFPWDYKAAELGDYKVNLTTMFIDFFAAIGWAYDLKQPTKDMVRRTVEKYGDGSHDVYGhFHPEEMP---------------
>UPI00084F12D2	378	0.599	2.805E-113	38	324	356	29	314	598
--------------------------------------YKWEVVWKNVIMFTYIHLAAIYGMYMACLYAKYWSILWFVALGIAAMIGVTAGTHRLWAHRSYKAKWPMRLILMIFQTIAFQDSIYQWARDHRVHHKFTDTDADPYNVRRGFFFSHIGWLLIRKHPDVVIKGATIDCNDLMQDPLVVFQKKWYGYLMPLCAFIIPTLVPWWAWNESLWYSWH-LAICRYCININSTWSVNSVAHIWGMKPYDKSASSTENIGVTLLTCGEGWHNYHHAFPWDYKTAELGNYKFNLAKTFIDFFAYIGLAYDLKTVSDDMVKKRVLRC-------------------------------
>A0A4W4E388	378	0.551	3.841E-113	30	328	356	17	311	313
------------------------------KDAKK--SRNRCIVWRNVILMFLLHTGALYAIIL-IPKAHPFTWIWSYMCFIVTALGVTAGAHRLWSHRSYKAKLPLRIFLAAANSMAFQNDIFEWSRDHRAHHKYSETDADPHNAVRGFFFAHIGWLFVRKHKDVIEKGKRLDVSDLLADPVVVFQRKYYKTSVVVMCFLLPTLVPWYFWGESIWNSYFLASILRYTISLNVAWLVNSAAHMYGNRPYDRNINPRENRFVTLGAIGEGFHNFHHTFPFDYSASEFG-LRLNPTTCFIDLMCWLGLAGSRKKATPEMIKARKLRTGDGS---------------------------
>UPI0002657A88	378	0.628	3.841E-113	38	325	356	17	303	321
--------------------------------------FRVQIVWRNVILMAYLHIAALYGLYLMFTSAKLSTSITALVLYVASGLGITAGAHRLWSHKAYKAKLPLRVFLAAMQSMALQNSIFEWCRDHRVHHKFSETDADPHNANRGFFFAHVGWLLCKKHPDVATKGKKVDMSDLLKDPVVVFQKNHYKTIALMSCFVIPTLIPIIFFGENFVNAFFVCGLFRYCWTLNMTWFVNSAAHMWGNHPYDHHIHPAENWAVSLVANGEGWHNYHHTFPYDYKAAEV-PYTLNISTFFIDFMKSIGQAYDCRAVPKETILARMMRTG------------------------------
>A0A3Q3IQ55	378	0.580	3.841E-113	30	329	356	25	318	322
------------------------------EGPKPPVI----IVWKNVIMMGLLHIGALYGV-LLIPSASFLTLLWSTLCFFISGLGITAGAHRLWSHRSYKASLPLRIFLSVANSMAFQNDIFEWARDHRVHHKYSETDADPHNAVRGFFFAHIGWLLVRKHPDVIEKGRKLELTDLLSDKVVMFQRKYYKLSVLLMCFFIPMFVPWYMWGESLWVAYFVPALLRYTLVLNAAWLVNSAAHMWGNRPYDKTINPRENLFVTLSAIGEGFHNYHHTFPYDYATGEFGW-KFNFTTCFIDVMCFLGLAKDCKKVPHELVLARIQRTGDGSH--------------------------
>UPI0009E377D4	378	0.524	3.841E-113	0	329	356	0	316	323
MAPR---SVT--------VTQTETLDAQKKTLDRDVKRPERQIVWINVYFMVVLHLMALYGIYL-IPGTGPRTWFWTWLCHFIGGLGITVGVHRLWSHRSYKASWPLRLALMLMNSLAAQNDIFEWARDHRVHHKYSETDADPHNAKRGFFFSHVGWLLVKKHPDVIKKGKQLDLSDLYEDKIVMFQRRHYKLLSTICNVIIPIAVPWYFWNESIWNGFFICYAFRYTFTLNATWCVNSFAHLWGAKPYDEHINPSQNFSVVIATGGEGFHNFHHTFPQDYATSELGS-PMNPSKWFIDLCALFGLAYDLKTISKEAIRKRRIRTGDLQH--------------------------
>A0A0F7R6V7	378	0.548	3.841E-113	30	337	356	13	318	324
------------------------------EESLPNNKRESNIIYKYVISFTFLHLAAFYGLYLCLTSVKWLTIGFSLLTYQLSILGITAAAHRLWSHRSYKAKFPLQVILMVLNCMSFQNSALNWCRDHRVHHKCSDTDGDPHNASRGFFFSHIGWLMTKKSEEVKRQGKSIDMSDLYNNPVLRFQKKYAVPLIGTICFILPTFIPMYFWGETLNNAWH-MNILRYVLALHATLCVNSVAHKWGYKPYDKNILPSQNILLSTAMLGEGFHNYHHVFPWDYQAAELGNKKFNHTTYFIDFFAWVGWAYDLKSSSEEVVRNRAERTGDGT-DLWGKRDK------------------
>H3BG82	378	0.552	3.841E-113	18	330	356	33	339	342
[truncated: 5,515,943 more chars]
