# Supplementary material for: Evolution of Linoleic Acid Biosynthesis Paved the Way for Ecological Success of Termites
Source: Mol Biol Evol. 2023 Apr 12;40(4):msad087. doi: 10.1093/molbev/msad087 (PMC10139705; doi:10.1093/molbev/msad087)
Supplement: msad087_Supplementary_Data [file msad087_supplementary_data.zip › SUPPLEMENTARY ARCHIVE/Zootermopsis/ZnevFAD-A1a_rank1_model2.pdb]

MODEL     1                                                                     
ATOM      1  N   MET A   1       9.681  -8.406 -13.899  1.00 49.89           N  
ATOM      2  CA  MET A   1       8.338  -8.401 -14.472  1.00 49.89           C  
ATOM      3  C   MET A   1       8.051  -7.078 -15.174  1.00 49.89           C  
ATOM      4  CB  MET A   1       7.289  -8.656 -13.388  1.00 49.89           C  
ATOM      5  O   MET A   1       7.139  -6.347 -14.782  1.00 49.89           O  
ATOM      6  CG  MET A   1       7.302 -10.076 -12.844  1.00 49.89           C  
ATOM      7  SD  MET A   1       5.905 -10.403 -11.701  1.00 49.89           S  
ATOM      8  CE  MET A   1       6.549  -9.648 -10.183  1.00 49.89           C  
ATOM      9  N   ALA A   2       8.976  -6.514 -15.990  1.00 35.10           N  
ATOM     10  CA  ALA A   2       8.725  -5.288 -16.744  1.00 35.10           C  
ATOM     11  C   ALA A   2       7.536  -5.458 -17.686  1.00 35.10           C  
ATOM     12  CB  ALA A   2       9.969  -4.884 -17.531  1.00 35.10           C  
ATOM     13  O   ALA A   2       7.255  -6.566 -18.148  1.00 35.10           O  
ATOM     14  N   PRO A   3       6.533  -4.434 -17.726  1.00 41.71           N  
ATOM     15  CA  PRO A   3       5.351  -4.568 -18.580  1.00 41.71           C  
ATOM     16  C   PRO A   3       5.694  -5.034 -19.993  1.00 41.71           C  
ATOM     17  CB  PRO A   3       4.767  -3.153 -18.599  1.00 41.71           C  
ATOM     18  O   PRO A   3       6.772  -4.721 -20.506  1.00 41.71           O  
ATOM     19  CG  PRO A   3       5.783  -2.311 -17.897  1.00 41.71           C  
ATOM     20  CD  PRO A   3       6.859  -3.211 -17.360  1.00 41.71           C  
ATOM     21  N   ASN A   4       5.045  -6.168 -20.495  1.00 37.65           N  
ATOM     22  CA  ASN A   4       5.092  -6.658 -21.868  1.00 37.65           C  
ATOM     23  C   ASN A   4       4.434  -5.679 -22.836  1.00 37.65           C  
ATOM     24  CB  ASN A   4       4.429  -8.033 -21.971  1.00 37.65           C  
ATOM     25  O   ASN A   4       3.254  -5.354 -22.691  1.00 37.65           O  
ATOM     26  CG  ASN A   4       5.435  -9.158 -22.109  1.00 37.65           C  
ATOM     27  ND2 ASN A   4       4.971 -10.392 -21.949  1.00 37.65           N  
ATOM     28  OD1 ASN A   4       6.620  -8.921 -22.358  1.00 37.65           O  
ATOM     29  N   ILE A   5       5.169  -4.670 -23.359  1.00 45.75           N  
ATOM     30  CA  ILE A   5       4.635  -3.693 -24.301  1.00 45.75           C  
ATOM     31  C   ILE A   5       4.756  -4.230 -25.726  1.00 45.75           C  
ATOM     32  CB  ILE A   5       5.360  -2.334 -24.177  1.00 45.75           C  
ATOM     33  O   ILE A   5       5.845  -4.611 -26.162  1.00 45.75           O  
ATOM     34  CG1 ILE A   5       5.338  -1.848 -22.723  1.00 45.75           C  
ATOM     35  CG2 ILE A   5       4.727  -1.298 -25.111  1.00 45.75           C  
ATOM     36  CD1 ILE A   5       6.240  -0.651 -22.457  1.00 45.75           C  
ATOM     37  N   THR A   6       3.726  -4.841 -26.376  1.00 40.90           N  
ATOM     38  CA  THR A   6       3.643  -5.442 -27.703  1.00 40.90           C  
ATOM     39  C   THR A   6       3.332  -4.384 -28.758  1.00 40.90           C  
ATOM     40  CB  THR A   6       2.572  -6.547 -27.749  1.00 40.90           C  
ATOM     41  O   THR A   6       3.638  -4.567 -29.938  1.00 40.90           O  
ATOM     42  CG2 THR A   6       3.008  -7.770 -26.950  1.00 40.90           C  
ATOM     43  OG1 THR A   6       1.349  -6.042 -27.199  1.00 40.90           O  
ATOM     44  N   SER A   7       3.449  -2.970 -28.445  1.00 37.05           N  
ATOM     45  CA  SER A   7       3.207  -2.095 -29.587  1.00 37.05           C  
ATOM     46  C   SER A   7       3.984  -0.789 -29.456  1.00 37.05           C  
ATOM     47  CB  SER A   7       1.714  -1.797 -29.727  1.00 37.05           C  
ATOM     48  O   SER A   7       3.904   0.077 -30.331  1.00 37.05           O  
ATOM     49  OG  SER A   7       1.216  -1.159 -28.564  1.00 37.05           O  
ATOM     50  N   SER A   8       5.173  -0.728 -28.833  1.00 39.85           N  
ATOM     51  CA  SER A   8       6.081   0.415 -28.856  1.00 39.85           C  
ATOM     52  C   SER A   8       7.537  -0.035 -28.795  1.00 39.85           C  
ATOM     53  CB  SER A   8       5.781   1.361 -27.693  1.00 39.85           C  
ATOM     54  O   SER A   8       7.834  -1.127 -28.307  1.00 39.85           O  
ATOM     55  OG  SER A   8       4.450   1.841 -27.765  1.00 39.85           O  
ATOM     56  N   PRO A   9       8.432   0.506 -29.641  1.00 33.14           N  
ATOM     57  CA  PRO A   9       9.802  -0.007 -29.716  1.00 33.14           C  
ATOM     58  C   PRO A   9      10.417  -0.250 -28.340  1.00 33.14           C  
ATOM     59  CB  PRO A   9      10.551   1.100 -30.462  1.00 33.14           C  
ATOM     60  O   PRO A   9      10.562   0.686 -27.550  1.00 33.14           O  
ATOM     61  CG  PRO A   9       9.700   2.318 -30.295  1.00 33.14           C  
ATOM     62  CD  PRO A   9       8.508   1.955 -29.456  1.00 33.14           C  
ATOM     63  N   THR A  10       9.848  -0.901 -27.425  1.00 40.34           N  
ATOM     64  CA  THR A  10      10.624  -1.022 -26.197  1.00 40.34           C  
ATOM     65  C   THR A  10      11.091  -2.460 -25.990  1.00 40.34           C  
ATOM     66  CB  THR A  10       9.809  -0.563 -24.973  1.00 40.34           C  
ATOM     67  O   THR A  10      10.274  -3.382 -25.941  1.00 40.34           O  
ATOM     68  CG2 THR A  10       9.602   0.948 -24.986  1.00 40.34           C  
ATOM     69  OG1 THR A  10       8.531  -1.209 -24.989  1.00 40.34           O  
ATOM     70  N   GLY A  11      12.075  -2.981 -26.792  1.00 32.34           N  
ATOM     71  CA  GLY A  11      13.105  -4.004 -26.715  1.00 32.34           C  
ATOM     72  C   GLY A  11      13.525  -4.321 -25.292  1.00 32.34           C  
ATOM     73  O   GLY A  11      13.661  -3.418 -24.464  1.00 32.34           O  
ATOM     74  N   VAL A  12      12.853  -5.203 -24.549  1.00 35.41           N  
ATOM     75  CA  VAL A  12      13.303  -6.154 -23.539  1.00 35.41           C  
ATOM     76  C   VAL A  12      14.798  -6.417 -23.706  1.00 35.41           C  
ATOM     77  CB  VAL A  12      12.516  -7.482 -23.619  1.00 35.41           C  
ATOM     78  O   VAL A  12      15.292  -6.536 -24.830  1.00 35.41           O  
ATOM     79  CG1 VAL A  12      12.870  -8.390 -22.443  1.00 35.41           C  
ATOM     80  CG2 VAL A  12      11.014  -7.210 -23.655  1.00 35.41           C  
ATOM     81  N   LEU A  13      15.646  -5.730 -23.022  1.00 37.94           N  
ATOM     82  CA  LEU A  13      17.008  -5.912 -22.532  1.00 37.94           C  
ATOM     83  C   LEU A  13      17.572  -7.256 -22.981  1.00 37.94           C  
ATOM     84  CB  LEU A  13      17.047  -5.813 -21.005  1.00 37.94           C  
ATOM     85  O   LEU A  13      17.181  -8.303 -22.459  1.00 37.94           O  
ATOM     86  CG  LEU A  13      17.194  -4.407 -20.420  1.00 37.94           C  
ATOM     87  CD1 LEU A  13      16.636  -4.363 -19.001  1.00 37.94           C  
ATOM     88  CD2 LEU A  13      18.654  -3.970 -20.439  1.00 37.94           C  
ATOM     89  N   PHE A  14      17.788  -7.546 -24.300  1.00 30.59           N  
ATOM     90  CA  PHE A  14      18.902  -8.431 -24.621  1.00 30.59           C  
ATOM     91  C   PHE A  14      19.827  -7.786 -25.646  1.00 30.59           C  
ATOM     92  CB  PHE A  14      18.389  -9.774 -25.150  1.00 30.59           C  
ATOM     93  O   PHE A  14      19.369  -7.280 -26.673  1.00 30.59           O  
ATOM     94  CG  PHE A  14      17.792 -10.656 -24.087  1.00 30.59           C  
ATOM     95  CD1 PHE A  14      18.607 -11.384 -23.229  1.00 30.59           C  
ATOM     96  CD2 PHE A  14      16.414 -10.758 -23.946  1.00 30.59           C  
ATOM     97  CE1 PHE A  14      18.057 -12.201 -22.244  1.00 30.59           C  
ATOM     98  CE2 PHE A  14      15.857 -11.573 -22.964  1.00 30.59           C  
ATOM     99  CZ  PHE A  14      16.680 -12.294 -22.115  1.00 30.59           C  
ATOM    100  N   GLU A  15      20.920  -7.049 -25.303  1.00 37.00           N  
ATOM    101  CA  GLU A  15      22.161  -6.604 -25.929  1.00 37.00           C  
ATOM    102  C   GLU A  15      22.937  -7.781 -26.514  1.00 37.00           C  
ATOM    103  CB  GLU A  15      23.032  -5.850 -24.921  1.00 37.00           C  
ATOM    104  O   GLU A  15      23.293  -8.716 -25.794  1.00 37.00           O  
ATOM    105  CG  GLU A  15      23.235  -4.381 -25.262  1.00 37.00           C  
ATOM    106  CD  GLU A  15      23.932  -3.599 -24.160  1.00 37.00           C  
ATOM    107  OE1 GLU A  15      24.081  -2.363 -24.292  1.00 37.00           O  
ATOM    108  OE2 GLU A  15      24.334  -4.229 -23.156  1.00 37.00           O  
ATOM    109  N   ASP A  16      22.486  -8.382 -27.737  1.00 33.52           N  
ATOM    110  CA  ASP A  16      23.303  -8.860 -28.847  1.00 33.52           C  
ATOM    111  C   ASP A  16      22.470  -9.681 -29.829  1.00 33.52           C  
ATOM    112  CB  ASP A  16      24.478  -9.693 -28.329  1.00 33.52           C  
ATOM    113  O   ASP A  16      22.771 -10.850 -30.080  1.00 33.52           O  
ATOM    114  CG  ASP A  16      25.600  -8.844 -27.758  1.00 33.52           C  
ATOM    115  OD1 ASP A  16      25.735  -7.666 -28.153  1.00 33.52           O  
ATOM    116  OD2 ASP A  16      26.358  -9.360 -26.908  1.00 33.52           O  
ATOM    117  N   ASP A  17      21.471  -9.200 -30.497  1.00 29.90           N  
ATOM    118  CA  ASP A  17      21.003 -10.024 -31.607  1.00 29.90           C  
ATOM    119  C   ASP A  17      21.004  -9.236 -32.915  1.00 29.90           C  
ATOM    120  CB  ASP A  17      19.602 -10.566 -31.320  1.00 29.90           C  
ATOM    121  O   ASP A  17      20.546  -8.092 -32.957  1.00 29.90           O  
ATOM    122  CG  ASP A  17      19.618 -11.875 -30.551  1.00 29.90           C  
ATOM    123  OD1 ASP A  17      20.693 -12.501 -30.435  1.00 29.90           O  
ATOM    124  OD2 ASP A  17      18.545 -12.287 -30.059  1.00 29.90           O  
ATOM    125  N   ILE A  18      22.095  -9.181 -33.668  1.00 32.19           N  
ATOM    126  CA  ILE A  18      22.225  -9.009 -35.111  1.00 32.19           C  
ATOM    127  C   ILE A  18      21.017  -9.624 -35.815  1.00 32.19           C  
ATOM    128  CB  ILE A  18      23.532  -9.640 -35.640  1.00 32.19           C  
ATOM    129  O   ILE A  18      20.642 -10.764 -35.535  1.00 32.19           O  
ATOM    130  CG1 ILE A  18      24.709  -9.272 -34.729  1.00 32.19           C  
ATOM    131  CG2 ILE A  18      23.798  -9.200 -37.083  1.00 32.19           C  
ATOM    132  CD1 ILE A  18      26.009  -9.983 -35.081  1.00 32.19           C  
ATOM    133  N   VAL A  19      20.022  -8.860 -36.181  1.00 30.62           N  
ATOM    134  CA  VAL A  19      18.852  -9.110 -37.016  1.00 30.62           C  
ATOM    135  C   VAL A  19      19.290  -9.691 -38.359  1.00 30.62           C  
ATOM    136  CB  VAL A  19      18.026  -7.822 -37.237  1.00 30.62           C  
ATOM    137  O   VAL A  19      20.054  -9.063 -39.095  1.00 30.62           O  
ATOM    138  CG1 VAL A  19      16.756  -8.124 -38.030  1.00 30.62           C  
ATOM    139  CG2 VAL A  19      17.682  -7.174 -35.897  1.00 30.62           C  
ATOM    140  N   GLU A  20      19.554 -11.003 -38.493  1.00 29.46           N  
ATOM    141  CA  GLU A  20      19.528 -11.685 -39.784  1.00 29.46           C  
ATOM    142  C   GLU A  20      18.118 -12.149 -40.135  1.00 29.46           C  
ATOM    143  CB  GLU A  20      20.489 -12.876 -39.782  1.00 29.46           C  
ATOM    144  O   GLU A  20      17.426 -12.735 -39.300  1.00 29.46           O  
ATOM    145  CG  GLU A  20      21.867 -12.556 -40.344  1.00 29.46           C  
ATOM    146  CD  GLU A  20      22.799 -13.757 -40.367  1.00 29.46           C  
ATOM    147  OE1 GLU A  20      23.968 -13.610 -40.790  1.00 29.46           O  
ATOM    148  OE2 GLU A  20      22.357 -14.854 -39.958  1.00 29.46           O  
ATOM    149  N   THR A  21      17.381 -11.471 -41.016  1.00 28.85           N  
ATOM    150  CA  THR A  21      16.152 -11.715 -41.764  1.00 28.85           C  
ATOM    151  C   THR A  21      16.187 -13.088 -42.428  1.00 28.85           C  
ATOM    152  CB  THR A  21      15.926 -10.630 -42.834  1.00 28.85           C  
ATOM    153  O   THR A  21      17.022 -13.342 -43.298  1.00 28.85           O  
ATOM    154  CG2 THR A  21      15.291  -9.383 -42.228  1.00 28.85           C  
ATOM    155  OG1 THR A  21      17.185 -10.275 -43.420  1.00 28.85           O  
ATOM    156  N   VAL A  22      15.843 -14.173 -41.691  1.00 31.53           N  
ATOM    157  CA  VAL A  22      15.532 -15.411 -42.399  1.00 31.53           C  
ATOM    158  C   VAL A  22      14.018 -15.598 -42.469  1.00 31.53           C  
ATOM    159  CB  VAL A  22      16.189 -16.633 -41.720  1.00 31.53           C  
ATOM    160  O   VAL A  22      13.323 -15.474 -41.458  1.00 31.53           O  
ATOM    161  CG1 VAL A  22      15.984 -17.892 -42.560  1.00 31.53           C  
ATOM    162  CG2 VAL A  22      17.677 -16.378 -41.489  1.00 31.53           C  
ATOM    163  N   ALA A  23      13.349 -15.352 -43.608  1.00 30.21           N  
ATOM    164  CA  ALA A  23      12.052 -15.653 -44.207  1.00 30.21           C  
ATOM    165  C   ALA A  23      11.650 -17.101 -43.946  1.00 30.21           C  
ATOM    166  CB  ALA A  23      12.081 -15.373 -45.708  1.00 30.21           C  
ATOM    167  O   ALA A  23      12.415 -18.026 -44.232  1.00 30.21           O  
ATOM    168  N   VAL A  24      10.716 -17.377 -42.955  1.00 32.29           N  
ATOM    169  CA  VAL A  24      10.024 -18.648 -42.767  1.00 32.29           C  
ATOM    170  C   VAL A  24       8.667 -18.606 -43.465  1.00 32.29           C  
ATOM    171  CB  VAL A  24       9.844 -18.980 -41.269  1.00 32.29           C  
ATOM    172  O   VAL A  24       7.933 -17.621 -43.350  1.00 32.29           O  
ATOM    173  CG1 VAL A  24       9.314 -20.402 -41.092  1.00 32.29           C  
ATOM    174  CG2 VAL A  24      11.164 -18.801 -40.521  1.00 32.29           C  
ATOM    175  N   PRO A  25       8.289 -19.671 -44.276  1.00 31.16           N  
ATOM    176  CA  PRO A  25       7.054 -19.832 -45.047  1.00 31.16           C  
ATOM    177  C   PRO A  25       5.833 -20.073 -44.162  1.00 31.16           C  
ATOM    178  CB  PRO A  25       7.343 -21.053 -45.924  1.00 31.16           C  
ATOM    179  O   PRO A  25       5.958 -20.639 -43.073  1.00 31.16           O  
ATOM    180  CG  PRO A  25       8.477 -21.751 -45.245  1.00 31.16           C  
ATOM    181  CD  PRO A  25       8.830 -20.989 -44.000  1.00 31.16           C  
ATOM    182  N   SER A  26       4.730 -19.279 -44.301  1.00 28.71           N  
ATOM    183  CA  SER A  26       3.334 -19.068 -43.930  1.00 28.71           C  
ATOM    184  C   SER A  26       2.538 -20.366 -44.019  1.00 28.71           C  
ATOM    185  CB  SER A  26       2.696 -18.006 -44.826  1.00 28.71           C  
ATOM    186  O   SER A  26       2.530 -21.026 -45.060  1.00 28.71           O  
ATOM    187  OG  SER A  26       2.791 -18.375 -46.191  1.00 28.71           O  
ATOM    188  N   ILE A  27       2.384 -21.127 -42.918  1.00 34.04           N  
ATOM    189  CA  ILE A  27       1.376 -22.160 -42.701  1.00 34.04           C  
ATOM    190  C   ILE A  27       0.065 -21.516 -42.258  1.00 34.04           C  
ATOM    191  CB  ILE A  27       1.845 -23.196 -41.655  1.00 34.04           C  
ATOM    192  O   ILE A  27       0.044 -20.716 -41.320  1.00 34.04           O  
ATOM    193  CG1 ILE A  27       3.144 -23.869 -42.115  1.00 34.04           C  
ATOM    194  CG2 ILE A  27       0.751 -24.236 -41.398  1.00 34.04           C  
ATOM    195  CD1 ILE A  27       3.772 -24.780 -41.069  1.00 34.04           C  
ATOM    196  N   GLU A  28      -0.887 -21.303 -43.123  1.00 33.72           N  
ATOM    197  CA  GLU A  28      -2.322 -21.035 -43.102  1.00 33.72           C  
ATOM    198  C   GLU A  28      -3.041 -21.953 -42.118  1.00 33.72           C  
ATOM    199  CB  GLU A  28      -2.920 -21.194 -44.503  1.00 33.72           C  
ATOM    200  O   GLU A  28      -2.999 -23.177 -42.258  1.00 33.72           O  
ATOM    201  CG  GLU A  28      -2.924 -19.910 -45.319  1.00 33.72           C  
ATOM    202  CD  GLU A  28      -3.563 -20.073 -46.689  1.00 33.72           C  
ATOM    203  OE1 GLU A  28      -3.617 -19.083 -47.455  1.00 33.72           O  
ATOM    204  OE2 GLU A  28      -4.013 -21.198 -47.000  1.00 33.72           O  
ATOM    205  N   SER A  29      -3.206 -21.544 -40.802  1.00 34.50           N  
ATOM    206  CA  SER A  29      -4.072 -22.102 -39.769  1.00 34.50           C  
ATOM    207  C   SER A  29      -5.490 -21.551 -39.880  1.00 34.50           C  
ATOM    208  CB  SER A  29      -3.508 -21.806 -38.379  1.00 34.50           C  
ATOM    209  O   SER A  29      -5.681 -20.345 -40.051  1.00 34.50           O  
ATOM    210  OG  SER A  29      -4.167 -20.696 -37.795  1.00 34.50           O  
ATOM    211  N   LYS A  30      -6.435 -22.216 -40.515  1.00 36.78           N  
ATOM    212  CA  LYS A  30      -7.893 -22.295 -40.480  1.00 36.78           C  
ATOM    213  C   LYS A  30      -8.426 -21.997 -39.082  1.00 36.78           C  
ATOM    214  CB  LYS A  30      -8.367 -23.674 -40.939  1.00 36.78           C  
ATOM    215  O   LYS A  30      -8.050 -22.661 -38.114  1.00 36.78           O  
ATOM    216  CG  LYS A  30      -8.441 -23.833 -42.450  1.00 36.78           C  
ATOM    217  CD  LYS A  30      -9.079 -25.159 -42.843  1.00 36.78           C  
ATOM    218  CE  LYS A  30      -9.123 -25.334 -44.355  1.00 36.78           C  
ATOM    219  NZ  LYS A  30      -9.768 -26.623 -44.745  1.00 36.78           N  
ATOM    220  N   ASN A  31      -8.647 -20.723 -38.660  1.00 40.09           N  
ATOM    221  CA  ASN A  31      -9.285 -20.028 -37.548  1.00 40.09           C  
ATOM    222  C   ASN A  31     -10.800 -20.210 -37.567  1.00 40.09           C  
ATOM    223  CB  ASN A  31      -8.929 -18.539 -37.569  1.00 40.09           C  
ATOM    224  O   ASN A  31     -11.481 -19.686 -38.450  1.00 40.09           O  
ATOM    225  CG  ASN A  31      -7.692 -18.223 -36.753  1.00 40.09           C  
ATOM    226  ND2 ASN A  31      -7.210 -16.990 -36.860  1.00 40.09           N  
ATOM    227  OD1 ASN A  31      -7.172 -19.079 -36.032  1.00 40.09           O  
ATOM    228  N   ASP A  32     -11.316 -21.341 -37.105  1.00 40.39           N  
ATOM    229  CA  ASP A  32     -12.670 -21.508 -36.585  1.00 40.39           C  
ATOM    230  C   ASP A  32     -12.795 -20.922 -35.181  1.00 40.39           C  
ATOM    231  CB  ASP A  32     -13.061 -22.988 -36.573  1.00 40.39           C  
ATOM    232  O   ASP A  32     -13.057 -21.648 -34.220  1.00 40.39           O  
ATOM    233  CG  ASP A  32     -13.464 -23.505 -37.943  1.00 40.39           C  
ATOM    234  OD1 ASP A  32     -13.936 -22.707 -38.782  1.00 40.39           O  
ATOM    235  OD2 ASP A  32     -13.311 -24.722 -38.185  1.00 40.39           O  
ATOM    236  N   ALA A  33     -12.365 -19.655 -34.845  1.00 46.57           N  
ATOM    237  CA  ALA A  33     -12.608 -19.093 -33.519  1.00 46.57           C  
ATOM    238  C   ALA A  33     -13.806 -18.147 -33.536  1.00 46.57           C  
ATOM    239  CB  ALA A  33     -11.366 -18.364 -33.014  1.00 46.57           C  
ATOM    240  O   ALA A  33     -13.981 -17.374 -34.481  1.00 46.57           O  
ATOM    241  N   LYS A  34     -14.985 -18.583 -33.108  1.00 39.07           N  
ATOM    242  CA  LYS A  34     -16.153 -17.832 -32.657  1.00 39.07           C  
ATOM    243  C   LYS A  34     -15.772 -16.408 -32.263  1.00 39.07           C  
ATOM    244  CB  LYS A  34     -16.825 -18.540 -31.480  1.00 39.07           C  
ATOM    245  O   LYS A  34     -14.714 -16.184 -31.670  1.00 39.07           O  
ATOM    246  CG  LYS A  34     -17.790 -19.642 -31.890  1.00 39.07           C  
ATOM    247  CD  LYS A  34     -18.486 -20.254 -30.681  1.00 39.07           C  
ATOM    248  CE  LYS A  34     -19.384 -21.417 -31.081  1.00 39.07           C  
ATOM    249  NZ  LYS A  34     -20.069 -22.020 -29.899  1.00 39.07           N  
ATOM    250  N   PRO A  35     -16.306 -15.344 -32.852  1.00 42.57           N  
ATOM    251  CA  PRO A  35     -16.054 -13.957 -32.452  1.00 42.57           C  
ATOM    252  C   PRO A  35     -16.154 -13.751 -30.943  1.00 42.57           C  
ATOM    253  CB  PRO A  35     -17.147 -13.175 -33.184  1.00 42.57           C  
ATOM    254  O   PRO A  35     -16.917 -14.449 -30.270  1.00 42.57           O  
ATOM    255  CG  PRO A  35     -18.071 -14.221 -33.721  1.00 42.57           C  
ATOM    256  CD  PRO A  35     -17.461 -15.570 -33.471  1.00 42.57           C  
ATOM    257  N   PRO A  36     -15.111 -13.142 -30.284  1.00 57.82           N  
ATOM    258  CA  PRO A  36     -15.160 -12.966 -28.830  1.00 57.82           C  
ATOM    259  C   PRO A  36     -16.462 -12.323 -28.357  1.00 57.82           C  
ATOM    260  CB  PRO A  36     -13.965 -12.053 -28.545  1.00 57.82           C  
ATOM    261  O   PRO A  36     -17.007 -11.450 -29.038  1.00 57.82           O  
ATOM    262  CG  PRO A  36     -13.564 -11.519 -29.883  1.00 57.82           C  
ATOM    263  CD  PRO A  36     -14.305 -12.283 -30.942  1.00 57.82           C  
ATOM    264  N   GLU A  37     -17.457 -13.043 -27.817  1.00 58.78           N  
ATOM    265  CA  GLU A  37     -18.585 -12.546 -27.035  1.00 58.78           C  
ATOM    266  C   GLU A  37     -18.231 -11.245 -26.320  1.00 58.78           C  
ATOM    267  CB  GLU A  37     -19.039 -13.598 -26.019  1.00 58.78           C  
ATOM    268  O   GLU A  37     -17.127 -11.103 -25.789  1.00 58.78           O  
ATOM    269  CG  GLU A  37     -20.368 -14.254 -26.366  1.00 58.78           C  
ATOM    270  CD  GLU A  37     -20.865 -15.206 -25.290  1.00 58.78           C  
ATOM    271  OE1 GLU A  37     -21.983 -15.752 -25.432  1.00 58.78           O  
ATOM    272  OE2 GLU A  37     -20.133 -15.406 -24.296  1.00 58.78           O  
ATOM    273  N   LYS A  38     -18.766 -10.091 -26.671  1.00 68.27           N  
ATOM    274  CA  LYS A  38     -18.671  -8.784 -26.029  1.00 68.27           C  
ATOM    275  C   LYS A  38     -18.786  -8.906 -24.512  1.00 68.27           C  
ATOM    276  CB  LYS A  38     -19.753  -7.844 -26.562  1.00 68.27           C  
ATOM    277  O   LYS A  38     -19.703  -9.555 -24.004  1.00 68.27           O  
ATOM    278  CG  LYS A  38     -19.432  -6.367 -26.386  1.00 68.27           C  
ATOM    279  CD  LYS A  38     -20.471  -5.484 -27.066  1.00 68.27           C  
ATOM    280  CE  LYS A  38     -20.188  -4.006 -26.832  1.00 68.27           C  
ATOM    281  NZ  LYS A  38     -21.186  -3.135 -27.524  1.00 68.27           N  
ATOM    282  N   TYR A  39     -17.676  -8.962 -23.794  1.00 78.61           N  
ATOM    283  CA  TYR A  39     -17.633  -8.968 -22.336  1.00 78.61           C  
ATOM    284  C   TYR A  39     -18.592  -7.934 -21.758  1.00 78.61           C  
ATOM    285  CB  TYR A  39     -16.210  -8.696 -21.839  1.00 78.61           C  
ATOM    286  O   TYR A  39     -18.575  -6.769 -22.161  1.00 78.61           O  
ATOM    287  CG  TYR A  39     -16.112  -8.523 -20.342  1.00 78.61           C  
ATOM    288  CD1 TYR A  39     -15.908  -7.265 -19.779  1.00 78.61           C  
ATOM    289  CD2 TYR A  39     -16.223  -9.616 -19.490  1.00 78.61           C  
ATOM    290  CE1 TYR A  39     -15.815  -7.101 -18.400  1.00 78.61           C  
ATOM    291  CE2 TYR A  39     -16.132  -9.464 -18.110  1.00 78.61           C  
ATOM    292  OH  TYR A  39     -15.838  -8.048 -16.211  1.00 78.61           O  
ATOM    293  CZ  TYR A  39     -15.929  -8.205 -17.576  1.00 78.61           C  
ATOM    294  N   ARG A  40     -19.567  -8.419 -20.927  1.00 84.71           N  
ATOM    295  CA  ARG A  40     -20.471  -7.547 -20.183  1.00 84.71           C  
ATOM    296  C   ARG A  40     -20.129  -7.544 -18.697  1.00 84.71           C  
ATOM    297  CB  ARG A  40     -21.924  -7.981 -20.386  1.00 84.71           C  
ATOM    298  O   ARG A  40     -19.984  -8.605 -18.086  1.00 84.71           O  
ATOM    299  CG  ARG A  40     -22.455  -7.720 -21.786  1.00 84.71           C  
ATOM    300  CD  ARG A  40     -23.956  -7.958 -21.874  1.00 84.71           C  
ATOM    301  NE  ARG A  40     -24.462  -7.722 -23.223  1.00 84.71           N  
ATOM    302  NH1 ARG A  40     -26.691  -7.896 -22.641  1.00 84.71           N  
ATOM    303  NH2 ARG A  40     -26.099  -7.474 -24.815  1.00 84.71           N  
ATOM    304  CZ  ARG A  40     -25.749  -7.698 -23.557  1.00 84.71           C  
ATOM    305  N   ARG A  41     -19.992  -6.398 -18.166  1.00 90.11           N  
ATOM    306  CA  ARG A  41     -19.654  -6.239 -16.755  1.00 90.11           C  
ATOM    307  C   ARG A  41     -20.782  -6.743 -15.861  1.00 90.11           C  
ATOM    308  CB  ARG A  41     -19.349  -4.773 -16.438  1.00 90.11           C  
ATOM    309  O   ARG A  41     -21.953  -6.444 -16.102  1.00 90.11           O  
ATOM    310  CG  ARG A  41     -18.059  -4.264 -17.060  1.00 90.11           C  
ATOM    311  CD  ARG A  41     -17.826  -2.791 -16.751  1.00 90.11           C  
ATOM    312  NE  ARG A  41     -16.701  -2.252 -17.510  1.00 90.11           N  
ATOM    313  NH1 ARG A  41     -17.182  -0.040 -17.047  1.00 90.11           N  
ATOM    314  NH2 ARG A  41     -15.372  -0.577 -18.347  1.00 90.11           N  
ATOM    315  CZ  ARG A  41     -16.421  -0.958 -17.633  1.00 90.11           C  
ATOM    316  N   GLN A  42     -20.347  -7.543 -14.922  1.00 94.71           N  
ATOM    317  CA  GLN A  42     -21.297  -8.059 -13.943  1.00 94.71           C  
ATOM    318  C   GLN A  42     -21.045  -7.460 -12.562  1.00 94.71           C  
ATOM    319  CB  GLN A  42     -21.223  -9.585 -13.875  1.00 94.71           C  
ATOM    320  O   GLN A  42     -19.992  -7.688 -11.964  1.00 94.71           O  
ATOM    321  CG  GLN A  42     -21.596 -10.278 -15.178  1.00 94.71           C  
ATOM    322  CD  GLN A  42     -21.479 -11.788 -15.095  1.00 94.71           C  
ATOM    323  NE2 GLN A  42     -21.870 -12.474 -16.164  1.00 94.71           N  
ATOM    324  OE1 GLN A  42     -21.039 -12.335 -14.078  1.00 94.71           O  
ATOM    325  N   ILE A  43     -22.082  -6.788 -12.094  1.00 97.05           N  
ATOM    326  CA  ILE A  43     -21.950  -6.107 -10.810  1.00 97.05           C  
ATOM    327  C   ILE A  43     -22.114  -7.113  -9.673  1.00 97.05           C  
ATOM    328  CB  ILE A  43     -22.981  -4.965 -10.668  1.00 97.05           C  
ATOM    329  O   ILE A  43     -23.006  -7.964  -9.712  1.00 97.05           O  
ATOM    330  CG1 ILE A  43     -22.769  -3.915 -11.765  1.00 97.05           C  
ATOM    331  CG2 ILE A  43     -22.894  -4.329  -9.277  1.00 97.05           C  
ATOM    332  CD1 ILE A  43     -23.843  -2.837 -11.805  1.00 97.05           C  
ATOM    333  N   VAL A  44     -21.250  -6.974  -8.734  1.00 97.15           N  
ATOM    334  CA  VAL A  44     -21.346  -7.748  -7.500  1.00 97.15           C  
ATOM    335  C   VAL A  44     -21.961  -6.889  -6.397  1.00 97.15           C  
ATOM    336  CB  VAL A  44     -19.965  -8.279  -7.055  1.00 97.15           C  
ATOM    337  O   VAL A  44     -21.259  -6.122  -5.735  1.00 97.15           O  
ATOM    338  CG1 VAL A  44     -20.105  -9.193  -5.839  1.00 97.15           C  
ATOM    339  CG2 VAL A  44     -19.281  -9.016  -8.205  1.00 97.15           C  
ATOM    340  N   TRP A  45     -23.281  -6.973  -6.132  1.00 97.38           N  
ATOM    341  CA  TRP A  45     -24.054  -6.041  -5.318  1.00 97.38           C  
ATOM    342  C   TRP A  45     -23.692  -6.178  -3.842  1.00 97.38           C  
ATOM    343  CB  TRP A  45     -25.555  -6.275  -5.512  1.00 97.38           C  
ATOM    344  O   TRP A  45     -23.763  -5.206  -3.087  1.00 97.38           O  
ATOM    345  CG  TRP A  45     -26.093  -5.737  -6.804  1.00 97.38           C  
ATOM    346  CD1 TRP A  45     -26.461  -6.456  -7.906  1.00 97.38           C  
ATOM    347  CD2 TRP A  45     -26.319  -4.362  -7.128  1.00 97.38           C  
ATOM    348  CE2 TRP A  45     -26.826  -4.321  -8.446  1.00 97.38           C  
ATOM    349  CE3 TRP A  45     -26.142  -3.159  -6.431  1.00 97.38           C  
ATOM    350  NE1 TRP A  45     -26.903  -5.611  -8.897  1.00 97.38           N  
ATOM    351  CH2 TRP A  45     -26.976  -1.960  -8.377  1.00 97.38           C  
ATOM    352  CZ2 TRP A  45     -27.158  -3.122  -9.081  1.00 97.38           C  
ATOM    353  CZ3 TRP A  45     -26.473  -1.967  -7.065  1.00 97.38           C  
ATOM    354  N   ARG A  46     -23.286  -7.346  -3.528  1.00 96.76           N  
ATOM    355  CA  ARG A  46     -22.804  -7.516  -2.161  1.00 96.76           C  
ATOM    356  C   ARG A  46     -21.656  -6.558  -1.862  1.00 96.76           C  
ATOM    357  CB  ARG A  46     -22.356  -8.960  -1.925  1.00 96.76           C  
ATOM    358  O   ARG A  46     -21.655  -5.885  -0.829  1.00 96.76           O  
ATOM    359  CG  ARG A  46     -21.802  -9.213  -0.532  1.00 96.76           C  
ATOM    360  CD  ARG A  46     -21.302 -10.643  -0.375  1.00 96.76           C  
ATOM    361  NE  ARG A  46     -20.562 -10.821   0.871  1.00 96.76           N  
ATOM    362  NH1 ARG A  46     -19.877 -12.976   0.397  1.00 96.76           N  
ATOM    363  NH2 ARG A  46     -19.261 -11.980   2.368  1.00 96.76           N  
ATOM    364  CZ  ARG A  46     -19.902 -11.925   1.209  1.00 96.76           C  
ATOM    365  N   ASN A  47     -20.684  -6.447  -2.731  1.00 95.82           N  
ATOM    366  CA  ASN A  47     -19.542  -5.553  -2.572  1.00 95.82           C  
ATOM    367  C   ASN A  47     -19.971  -4.089  -2.581  1.00 95.82           C  
ATOM    368  CB  ASN A  47     -18.503  -5.809  -3.666  1.00 95.82           C  
ATOM    369  O   ASN A  47     -19.461  -3.283  -1.801  1.00 95.82           O  
ATOM    370  CG  ASN A  47     -17.816  -7.152  -3.516  1.00 95.82           C  
ATOM    371  ND2 ASN A  47     -16.850  -7.424  -4.385  1.00 95.82           N  
ATOM    372  OD1 ASN A  47     -18.152  -7.939  -2.627  1.00 95.82           O  
ATOM    373  N   VAL A  48     -20.935  -3.812  -3.423  1.00 97.68           N  
ATOM    374  CA  VAL A  48     -21.415  -2.438  -3.521  1.00 97.68           C  
ATOM    375  C   VAL A  48     -21.974  -1.988  -2.173  1.00 97.68           C  
ATOM    376  CB  VAL A  48     -22.490  -2.289  -4.621  1.00 97.68           C  
ATOM    377  O   VAL A  48     -21.610  -0.924  -1.667  1.00 97.68           O  
ATOM    378  CG1 VAL A  48     -23.097  -0.887  -4.597  1.00 97.68           C  
ATOM    379  CG2 VAL A  48     -21.894  -2.593  -5.994  1.00 97.68           C  
ATOM    380  N   ILE A  49     -22.789  -2.787  -1.635  1.00 97.87           N  
ATOM    381  CA  ILE A  49     -23.459  -2.468  -0.378  1.00 97.87           C  
ATOM    382  C   ILE A  49     -22.428  -2.359   0.743  1.00 97.87           C  
ATOM    383  CB  ILE A  49     -24.528  -3.526  -0.023  1.00 97.87           C  
ATOM    384  O   ILE A  49     -22.460  -1.414   1.534  1.00 97.87           O  
ATOM    385  CG1 ILE A  49     -25.690  -3.468  -1.021  1.00 97.87           C  
ATOM    386  CG2 ILE A  49     -25.027  -3.329   1.411  1.00 97.87           C  
ATOM    387  CD1 ILE A  49     -26.630  -4.663  -0.948  1.00 97.87           C  
ATOM    388  N   LEU A  50     -21.481  -3.246   0.805  1.00 96.24           N  
ATOM    389  CA  LEU A  50     -20.473  -3.255   1.860  1.00 96.24           C  
ATOM    390  C   LEU A  50     -19.580  -2.023   1.768  1.00 96.24           C  
ATOM    391  CB  LEU A  50     -19.622  -4.525   1.777  1.00 96.24           C  
ATOM    392  O   LEU A  50     -19.284  -1.388   2.783  1.00 96.24           O  
ATOM    393  CG  LEU A  50     -20.312  -5.831   2.176  1.00 96.24           C  
ATOM    394  CD1 LEU A  50     -19.365  -7.010   1.983  1.00 96.24           C  
ATOM    395  CD2 LEU A  50     -20.799  -5.760   3.619  1.00 96.24           C  
ATOM    396  N   PHE A  51     -19.184  -1.648   0.561  1.00 97.67           N  
ATOM    397  CA  PHE A  51     -18.310  -0.491   0.405  1.00 97.67           C  
ATOM    398  C   PHE A  51     -19.075   0.803   0.653  1.00 97.67           C  
ATOM    399  CB  PHE A  51     -17.685  -0.472  -0.994  1.00 97.67           C  
ATOM    400  O   PHE A  51     -18.509   1.781   1.147  1.00 97.67           O  
ATOM    401  CG  PHE A  51     -16.448  -1.319  -1.118  1.00 97.67           C  
ATOM    402  CD1 PHE A  51     -15.322  -1.047  -0.350  1.00 97.67           C  
ATOM    403  CD2 PHE A  51     -16.411  -2.389  -2.002  1.00 97.67           C  
ATOM    404  CE1 PHE A  51     -14.175  -1.829  -0.463  1.00 97.67           C  
ATOM    405  CE2 PHE A  51     -15.268  -3.175  -2.121  1.00 97.67           C  
ATOM    406  CZ  PHE A  51     -14.152  -2.893  -1.351  1.00 97.67           C  
ATOM    407  N   ALA A  52     -20.362   0.795   0.260  1.00 98.21           N  
ATOM    408  CA  ALA A  52     -21.185   1.955   0.591  1.00 98.21           C  
ATOM    409  C   ALA A  52     -21.280   2.146   2.102  1.00 98.21           C  
ATOM    410  CB  ALA A  52     -22.579   1.809  -0.013  1.00 98.21           C  
ATOM    411  O   ALA A  52     -21.109   3.259   2.606  1.00 98.21           O  
ATOM    412  N   TYR A  53     -21.526   1.090   2.774  1.00 97.77           N  
ATOM    413  CA  TYR A  53     -21.585   1.147   4.230  1.00 97.77           C  
ATOM    414  C   TYR A  53     -20.246   1.582   4.814  1.00 97.77           C  
ATOM    415  CB  TYR A  53     -21.989  -0.213   4.806  1.00 97.77           C  
ATOM    416  O   TYR A  53     -20.194   2.463   5.676  1.00 97.77           O  
ATOM    417  CG  TYR A  53     -21.782  -0.327   6.297  1.00 97.77           C  
ATOM    418  CD1 TYR A  53     -20.674  -0.994   6.817  1.00 97.77           C  
ATOM    419  CD2 TYR A  53     -22.692   0.230   7.188  1.00 97.77           C  
ATOM    420  CE1 TYR A  53     -20.480  -1.103   8.190  1.00 97.77           C  
ATOM    421  CE2 TYR A  53     -22.508   0.126   8.563  1.00 97.77           C  
ATOM    422  OH  TYR A  53     -21.213  -0.646  10.414  1.00 97.77           O  
ATOM    423  CZ  TYR A  53     -21.401  -0.540   9.054  1.00 97.77           C  
ATOM    424  N   LEU A  54     -19.248   0.936   4.357  1.00 97.96           N  
ATOM    425  CA  LEU A  54     -17.908   1.228   4.855  1.00 97.96           C  
ATOM    426  C   LEU A  54     -17.601   2.718   4.745  1.00 97.96           C  
ATOM    427  CB  LEU A  54     -16.862   0.421   4.083  1.00 97.96           C  
ATOM    428  O   LEU A  54     -17.138   3.333   5.708  1.00 97.96           O  
ATOM    429  CG  LEU A  54     -15.403   0.636   4.491  1.00 97.96           C  
ATOM    430  CD1 LEU A  54     -15.185   0.190   5.932  1.00 97.96           C  
ATOM    431  CD2 LEU A  54     -14.468  -0.112   3.547  1.00 97.96           C  
ATOM    432  N   HIS A  55     -17.918   3.345   3.666  1.00 98.65           N  
ATOM    433  CA  HIS A  55     -17.577   4.742   3.421  1.00 98.65           C  
ATOM    434  C   HIS A  55     -18.473   5.677   4.227  1.00 98.65           C  
ATOM    435  CB  HIS A  55     -17.686   5.067   1.930  1.00 98.65           C  
ATOM    436  O   HIS A  55     -18.009   6.697   4.742  1.00 98.65           O  
ATOM    437  CG  HIS A  55     -16.562   4.515   1.112  1.00 98.65           C  
ATOM    438  CD2 HIS A  55     -15.472   5.116   0.579  1.00 98.65           C  
ATOM    439  ND1 HIS A  55     -16.484   3.186   0.755  1.00 98.65           N  
ATOM    440  CE1 HIS A  55     -15.390   2.993   0.037  1.00 98.65           C  
ATOM    441  NE2 HIS A  55     -14.759   4.148  -0.085  1.00 98.65           N  
ATOM    442  N   LEU A  56     -19.740   5.320   4.359  1.00 98.61           N  
ATOM    443  CA  LEU A  56     -20.625   6.109   5.209  1.00 98.61           C  
ATOM    444  C   LEU A  56     -20.166   6.065   6.662  1.00 98.61           C  
ATOM    445  CB  LEU A  56     -22.065   5.602   5.100  1.00 98.61           C  
ATOM    446  O   LEU A  56     -20.138   7.095   7.340  1.00 98.61           O  
ATOM    447  CG  LEU A  56     -22.775   5.853   3.769  1.00 98.61           C  
ATOM    448  CD1 LEU A  56     -24.118   5.132   3.740  1.00 98.61           C  
ATOM    449  CD2 LEU A  56     -22.960   7.349   3.536  1.00 98.61           C  
ATOM    450  N   ALA A  57     -19.779   4.898   7.101  1.00 98.57           N  
ATOM    451  CA  ALA A  57     -19.259   4.735   8.456  1.00 98.57           C  
ATOM    452  C   ALA A  57     -17.976   5.539   8.651  1.00 98.57           C  
ATOM    453  CB  ALA A  57     -19.009   3.259   8.756  1.00 98.57           C  
ATOM    454  O   ALA A  57     -17.762   6.130   9.712  1.00 98.57           O  
ATOM    455  N   ALA A  58     -17.162   5.565   7.670  1.00 98.68           N  
ATOM    456  CA  ALA A  58     -15.903   6.303   7.738  1.00 98.68           C  
ATOM    457  C   ALA A  58     -16.152   7.803   7.869  1.00 98.68           C  
ATOM    458  CB  ALA A  58     -15.051   6.014   6.504  1.00 98.68           C  
ATOM    459  O   ALA A  58     -15.478   8.485   8.644  1.00 98.68           O  
ATOM    460  N   VAL A  59     -17.135   8.281   7.086  1.00 98.73           N  
ATOM    461  CA  VAL A  59     -17.473   9.698   7.167  1.00 98.73           C  
ATOM    462  C   VAL A  59     -17.935  10.040   8.582  1.00 98.73           C  
ATOM    463  CB  VAL A  59     -18.565  10.081   6.143  1.00 98.73           C  
ATOM    464  O   VAL A  59     -17.513  11.049   9.152  1.00 98.73           O  
ATOM    465  CG1 VAL A  59     -19.097  11.486   6.420  1.00 98.73           C  
ATOM    466  CG2 VAL A  59     -18.019   9.983   4.720  1.00 98.73           C  
ATOM    467  N   TYR A  60     -18.712   9.207   9.135  1.00 98.74           N  
ATOM    468  CA  TYR A  60     -19.128   9.375  10.523  1.00 98.74           C  
ATOM    469  C   TYR A  60     -17.932   9.308  11.464  1.00 98.74           C  
ATOM    470  CB  TYR A  60     -20.156   8.307  10.909  1.00 98.74           C  
ATOM    471  O   TYR A  60     -17.819  10.111  12.393  1.00 98.74           O  
ATOM    472  CG  TYR A  60     -20.700   8.466  12.308  1.00 98.74           C  
ATOM    473  CD1 TYR A  60     -20.627   7.422  13.227  1.00 98.74           C  
ATOM    474  CD2 TYR A  60     -21.289   9.659  12.714  1.00 98.74           C  
ATOM    475  CE1 TYR A  60     -21.128   7.562  14.517  1.00 98.74           C  
ATOM    476  CE2 TYR A  60     -21.793   9.811  14.001  1.00 98.74           C  
ATOM    477  OH  TYR A  60     -22.206   8.904  16.170  1.00 98.74           O  
ATOM    478  CZ  TYR A  60     -21.708   8.759  14.894  1.00 98.74           C  
ATOM    479  N   GLY A  61     -17.092   8.341  11.237  1.00 98.72           N  
ATOM    480  CA  GLY A  61     -15.873   8.243  12.024  1.00 98.72           C  
ATOM    481  C   GLY A  61     -15.021   9.496  11.963  1.00 98.72           C  
ATOM    482  O   GLY A  61     -14.490   9.943  12.982  1.00 98.72           O  
ATOM    483  N   ALA A  62     -14.882  10.065  10.785  1.00 98.43           N  
ATOM    484  CA  ALA A  62     -14.132  11.308  10.628  1.00 98.43           C  
ATOM    485  C   ALA A  62     -14.757  12.433  11.450  1.00 98.43           C  
ATOM    486  CB  ALA A  62     -14.063  11.705   9.155  1.00 98.43           C  
ATOM    487  O   ALA A  62     -14.046  13.204  12.098  1.00 98.43           O  
ATOM    488  N   TYR A  63     -16.055  12.502  11.359  1.00 98.62           N  
ATOM    489  CA  TYR A  63     -16.780  13.481  12.161  1.00 98.62           C  
ATOM    490  C   TYR A  63     -16.488  13.294  13.645  1.00 98.62           C  
ATOM    491  CB  TYR A  63     -18.287  13.373  11.907  1.00 98.62           C  
ATOM    492  O   TYR A  63     -16.156  14.254  14.344  1.00 98.62           O  
ATOM    493  CG  TYR A  63     -19.127  14.114  12.919  1.00 98.62           C  
ATOM    494  CD1 TYR A  63     -19.827  13.427  13.909  1.00 98.62           C  
ATOM    495  CD2 TYR A  63     -19.223  15.501  12.888  1.00 98.62           C  
ATOM    496  CE1 TYR A  63     -20.604  14.105  14.842  1.00 98.62           C  
ATOM    497  CE2 TYR A  63     -19.997  16.189  13.816  1.00 98.62           C  
ATOM    498  OH  TYR A  63     -21.450  16.160  15.710  1.00 98.62           O  
ATOM    499  CZ  TYR A  63     -20.682  15.484  14.788  1.00 98.62           C  
ATOM    500  N   LEU A  64     -16.488  12.068  14.173  1.00 98.60           N  
ATOM    501  CA  LEU A  64     -16.241  11.773  15.580  1.00 98.60           C  
ATOM    502  C   LEU A  64     -14.793  12.074  15.952  1.00 98.60           C  
ATOM    503  CB  LEU A  64     -16.565  10.309  15.886  1.00 98.60           C  
ATOM    504  O   LEU A  64     -14.512  12.511  17.071  1.00 98.60           O  
ATOM    505  CG  LEU A  64     -18.038   9.908  15.797  1.00 98.60           C  
ATOM    506  CD1 LEU A  64     -18.203   8.424  16.105  1.00 98.60           C  
ATOM    507  CD2 LEU A  64     -18.882  10.753  16.745  1.00 98.60           C  
ATOM    508  N   MET A  65     -13.959  11.739  15.008  1.00 97.67           N  
ATOM    509  CA  MET A  65     -12.541  12.012  15.228  1.00 97.67           C  
ATOM    510  C   MET A  65     -12.316  13.485  15.555  1.00 97.67           C  
ATOM    511  CB  MET A  65     -11.720  11.618  13.999  1.00 97.67           C  
ATOM    512  O   MET A  65     -11.499  13.815  16.417  1.00 97.67           O  
ATOM    513  CG  MET A  65     -10.218  11.731  14.204  1.00 97.67           C  
ATOM    514  SD  MET A  65      -9.263  11.063  12.786  1.00 97.67           S  
ATOM    515  CE  MET A  65      -9.636  12.318  11.530  1.00 97.67           C  
ATOM    516  N   LEU A  66     -13.159  14.419  15.027  1.00 97.06           N  
ATOM    517  CA  LEU A  66     -12.968  15.859  15.170  1.00 97.06           C  
ATOM    518  C   LEU A  66     -13.825  16.411  16.304  1.00 97.06           C  
ATOM    519  CB  LEU A  66     -13.310  16.577  13.861  1.00 97.06           C  
ATOM    520  O   LEU A  66     -13.493  17.442  16.893  1.00 97.06           O  
ATOM    521  CG  LEU A  66     -12.445  16.226  12.650  1.00 97.06           C  
ATOM    522  CD1 LEU A  66     -13.001  16.886  11.392  1.00 97.06           C  
ATOM    523  CD2 LEU A  66     -10.998  16.646  12.885  1.00 97.06           C  
ATOM    524  N   THR A  67     -14.820  15.732  16.718  1.00 97.85           N  
ATOM    525  CA  THR A  67     -15.794  16.348  17.613  1.00 97.85           C  
ATOM    526  C   THR A  67     -15.778  15.670  18.979  1.00 97.85           C  
ATOM    527  CB  THR A  67     -17.214  16.284  17.021  1.00 97.85           C  
ATOM    528  O   THR A  67     -16.073  16.302  19.996  1.00 97.85           O  
ATOM    529  CG2 THR A  67     -17.316  17.111  15.744  1.00 97.85           C  
ATOM    530  OG1 THR A  67     -17.540  14.921  16.722  1.00 97.85           O  
ATOM    531  N   SER A  68     -15.406  14.296  18.999  1.00 98.03           N  
ATOM    532  CA  SER A  68     -15.677  13.607  20.256  1.00 98.03           C  
ATOM    533  C   SER A  68     -14.500  12.732  20.673  1.00 98.03           C  
ATOM    534  CB  SER A  68     -16.941  12.754  20.139  1.00 98.03           C  
ATOM    535  O   SER A  68     -14.205  12.603  21.863  1.00 98.03           O  
ATOM    536  OG  SER A  68     -17.175  12.034  21.337  1.00 98.03           O  
ATOM    537  N   ALA A  69     -13.755  12.155  19.716  1.00 98.14           N  
ATOM    538  CA  ALA A  69     -12.715  11.177  20.028  1.00 98.14           C  
ATOM    539  C   ALA A  69     -11.570  11.823  20.802  1.00 98.14           C  
ATOM    540  CB  ALA A  69     -12.191  10.531  18.748  1.00 98.14           C  
ATOM    541  O   ALA A  69     -11.250  12.994  20.587  1.00 98.14           O  
ATOM    542  N   LYS A  70     -11.053  11.061  21.758  1.00 98.42           N  
ATOM    543  CA  LYS A  70      -9.839  11.512  22.432  1.00 98.42           C  
ATOM    544  C   LYS A  70      -8.686  11.664  21.444  1.00 98.42           C  
ATOM    545  CB  LYS A  70      -9.450  10.538  23.546  1.00 98.42           C  
ATOM    546  O   LYS A  70      -8.615  10.940  20.448  1.00 98.42           O  
ATOM    547  CG  LYS A  70     -10.480  10.428  24.660  1.00 98.42           C  
ATOM    548  CD  LYS A  70     -10.038   9.445  25.735  1.00 98.42           C  
ATOM    549  CE  LYS A  70     -11.115   9.250  26.794  1.00 98.42           C  
ATOM    550  NZ  LYS A  70     -10.909  10.152  27.966  1.00 98.42           N  
ATOM    551  N   ILE A  71      -7.802  12.554  21.678  1.00 98.12           N  
ATOM    552  CA  ILE A  71      -6.690  12.832  20.775  1.00 98.12           C  
ATOM    553  C   ILE A  71      -5.808  11.593  20.646  1.00 98.12           C  
ATOM    554  CB  ILE A  71      -5.854  14.037  21.261  1.00 98.12           C  
ATOM    555  O   ILE A  71      -5.357  11.255  19.549  1.00 98.12           O  
ATOM    556  CG1 ILE A  71      -6.660  15.334  21.128  1.00 98.12           C  
ATOM    557  CG2 ILE A  71      -4.537  14.128  20.486  1.00 98.12           C  
ATOM    558  CD1 ILE A  71      -5.991  16.546  21.762  1.00 98.12           C  
ATOM    559  N   ILE A  72      -5.626  10.900  21.730  1.00 98.41           N  
ATOM    560  CA  ILE A  72      -4.765   9.722  21.738  1.00 98.41           C  
ATOM    561  C   ILE A  72      -5.386   8.625  20.876  1.00 98.41           C  
ATOM    562  CB  ILE A  72      -4.528   9.205  23.175  1.00 98.41           C  
ATOM    563  O   ILE A  72      -4.671   7.807  20.293  1.00 98.41           O  
ATOM    564  CG1 ILE A  72      -3.390   8.179  23.192  1.00 98.41           C  
ATOM    565  CG2 ILE A  72      -5.814   8.607  23.753  1.00 98.41           C  
ATOM    566  CD1 ILE A  72      -2.824   7.905  24.579  1.00 98.41           C  
ATOM    567  N   THR A  73      -6.696   8.547  20.711  1.00 98.58           N  
ATOM    568  CA  THR A  73      -7.380   7.598  19.838  1.00 98.58           C  
ATOM    569  C   THR A  73      -7.079   7.897  18.372  1.00 98.58           C  
ATOM    570  CB  THR A  73      -8.902   7.624  20.068  1.00 98.58           C  
ATOM    571  O   THR A  73      -6.838   6.982  17.583  1.00 98.58           O  
ATOM    572  CG2 THR A  73      -9.612   6.623  19.163  1.00 98.58           C  
ATOM    573  OG1 THR A  73      -9.178   7.294  21.435  1.00 98.58           O  
ATOM    574  N   SER A  74      -7.033   9.158  18.075  1.00 98.11           N  
ATOM    575  CA  SER A  74      -6.690   9.563  16.715  1.00 98.11           C  
ATOM    576  C   SER A  74      -5.241   9.223  16.386  1.00 98.11           C  
ATOM    577  CB  SER A  74      -6.927  11.062  16.526  1.00 98.11           C  
ATOM    578  O   SER A  74      -4.942   8.751  15.287  1.00 98.11           O  
ATOM    579  OG  SER A  74      -8.290  11.387  16.738  1.00 98.11           O  
ATOM    580  N   ILE A  75      -4.360   9.469  17.324  1.00 98.40           N  
ATOM    581  CA  ILE A  75      -2.953   9.133  17.140  1.00 98.40           C  
ATOM    582  C   ILE A  75      -2.804   7.627  16.937  1.00 98.40           C  
ATOM    583  CB  ILE A  75      -2.098   9.599  18.340  1.00 98.40           C  
ATOM    584  O   ILE A  75      -2.054   7.182  16.065  1.00 98.40           O  
ATOM    585  CG1 ILE A  75      -2.037  11.130  18.389  1.00 98.40           C  
ATOM    586  CG2 ILE A  75      -0.692   8.997  18.268  1.00 98.40           C  
ATOM    587  CD1 ILE A  75      -1.389  11.683  19.651  1.00 98.40           C  
ATOM    588  N   TRP A  76      -3.548   6.877  17.734  1.00 98.59           N  
ATOM    589  CA  TRP A  76      -3.560   5.424  17.607  1.00 98.59           C  
ATOM    590  C   TRP A  76      -4.001   5.003  16.209  1.00 98.59           C  
ATOM    591  CB  TRP A  76      -4.484   4.799  18.656  1.00 98.59           C  
ATOM    592  O   TRP A  76      -3.385   4.129  15.594  1.00 98.59           O  
ATOM    593  CG  TRP A  76      -4.630   3.312  18.532  1.00 98.59           C  
ATOM    594  CD1 TRP A  76      -5.771   2.617  18.243  1.00 98.59           C  
ATOM    595  CD2 TRP A  76      -3.597   2.336  18.698  1.00 98.59           C  
ATOM    596  CE2 TRP A  76      -4.184   1.068  18.495  1.00 98.59           C  
ATOM    597  CE3 TRP A  76      -2.230   2.411  18.999  1.00 98.59           C  
ATOM    598  NE1 TRP A  76      -5.510   1.267  18.219  1.00 98.59           N  
ATOM    599  CH2 TRP A  76      -2.115  -0.016  18.878  1.00 98.59           C  
ATOM    600  CZ2 TRP A  76      -3.450  -0.117  18.583  1.00 98.59           C  
ATOM    601  CZ3 TRP A  76      -1.501   1.231  19.086  1.00 98.59           C  
ATOM    602  N   ALA A  77      -5.051   5.593  15.667  1.00 98.59           N  
ATOM    603  CA  ALA A  77      -5.536   5.306  14.320  1.00 98.59           C  
ATOM    604  C   ALA A  77      -4.464   5.606  13.276  1.00 98.59           C  
ATOM    605  CB  ALA A  77      -6.800   6.110  14.027  1.00 98.59           C  
ATOM    606  O   ALA A  77      -4.251   4.818  12.351  1.00 98.59           O  
ATOM    607  N   ILE A  78      -3.755   6.701  13.446  1.00 98.35           N  
ATOM    608  CA  ILE A  78      -2.717   7.111  12.507  1.00 98.35           C  
ATOM    609  C   ILE A  78      -1.568   6.106  12.537  1.00 98.35           C  
ATOM    610  CB  ILE A  78      -2.196   8.531  12.824  1.00 98.35           C  
ATOM    611  O   ILE A  78      -1.038   5.728  11.489  1.00 98.35           O  
ATOM    612  CG1 ILE A  78      -3.273   9.577  12.511  1.00 98.35           C  
ATOM    613  CG2 ILE A  78      -0.909   8.820  12.046  1.00 98.35           C  
ATOM    614  CD1 ILE A  78      -2.971  10.961  13.068  1.00 98.35           C  
ATOM    615  N   LEU A  79      -1.214   5.652  13.720  1.00 98.56           N  
ATOM    616  CA  LEU A  79      -0.147   4.666  13.851  1.00 98.56           C  
ATOM    617  C   LEU A  79      -0.522   3.363  13.154  1.00 98.56           C  
ATOM    618  CB  LEU A  79       0.157   4.399  15.327  1.00 98.56           C  
ATOM    619  O   LEU A  79       0.302   2.767  12.456  1.00 98.56           O  
ATOM    620  CG  LEU A  79       0.842   5.532  16.094  1.00 98.56           C  
ATOM    621  CD1 LEU A  79       0.983   5.165  17.567  1.00 98.56           C  
ATOM    622  CD2 LEU A  79       2.203   5.845  15.483  1.00 98.56           C  
ATOM    623  N   LEU A  80      -1.736   2.973  13.335  1.00 98.75           N  
ATOM    624  CA  LEU A  80      -2.202   1.744  12.701  1.00 98.75           C  
ATOM    625  C   LEU A  80      -2.269   1.905  11.186  1.00 98.75           C  
ATOM    626  CB  LEU A  80      -3.578   1.350  13.245  1.00 98.75           C  
ATOM    627  O   LEU A  80      -2.013   0.954  10.445  1.00 98.75           O  
ATOM    628  CG  LEU A  80      -3.618   0.849  14.690  1.00 98.75           C  
ATOM    629  CD1 LEU A  80      -5.059   0.604  15.126  1.00 98.75           C  
ATOM    630  CD2 LEU A  80      -2.786  -0.420  14.839  1.00 98.75           C  
ATOM    631  N   TYR A  81      -2.709   3.092  10.754  1.00 98.73           N  
ATOM    632  CA  TYR A  81      -2.671   3.422   9.333  1.00 98.73           C  
ATOM    633  C   TYR A  81      -1.270   3.227   8.765  1.00 98.73           C  
ATOM    634  CB  TYR A  81      -3.131   4.865   9.104  1.00 98.73           C  
ATOM    635  O   TYR A  81      -1.099   2.586   7.725  1.00 98.73           O  
ATOM    636  CG  TYR A  81      -2.631   5.463   7.811  1.00 98.73           C  
ATOM    637  CD1 TYR A  81      -1.698   6.497   7.814  1.00 98.73           C  
ATOM    638  CD2 TYR A  81      -3.091   4.995   6.584  1.00 98.73           C  
ATOM    639  CE1 TYR A  81      -1.236   7.053   6.626  1.00 98.73           C  
ATOM    640  CE2 TYR A  81      -2.636   5.543   5.390  1.00 98.73           C  
ATOM    641  OH  TYR A  81      -1.256   7.116   4.241  1.00 98.73           O  
ATOM    642  CZ  TYR A  81      -1.710   6.570   5.420  1.00 98.73           C  
ATOM    643  N   GLN A  82      -0.272   3.734   9.432  1.00 98.55           N  
ATOM    644  CA  GLN A  82       1.109   3.611   8.980  1.00 98.55           C  
ATOM    645  C   GLN A  82       1.572   2.157   9.014  1.00 98.55           C  
ATOM    646  CB  GLN A  82       2.034   4.476   9.838  1.00 98.55           C  
ATOM    647  O   GLN A  82       2.196   1.677   8.065  1.00 98.55           O  
ATOM    648  CG  GLN A  82       1.810   5.973   9.667  1.00 98.55           C  
ATOM    649  CD  GLN A  82       2.749   6.808  10.517  1.00 98.55           C  
ATOM    650  NE2 GLN A  82       2.184   7.702  11.321  1.00 98.55           N  
ATOM    651  OE1 GLN A  82       3.973   6.651  10.451  1.00 98.55           O  
ATOM    652  N   ALA A  83       1.195   1.471  10.095  1.00 98.76           N  
ATOM    653  CA  ALA A  83       1.568   0.064  10.218  1.00 98.76           C  
ATOM    654  C   ALA A  83       0.956  -0.766   9.093  1.00 98.76           C  
ATOM    655  CB  ALA A  83       1.137  -0.485  11.575  1.00 98.76           C  
ATOM    656  O   ALA A  83       1.653  -1.545   8.438  1.00 98.76           O  
ATOM    657  N   GLY A  84      -0.363  -0.593   8.894  1.00 98.74           N  
ATOM    658  CA  GLY A  84      -1.007  -1.288   7.790  1.00 98.74           C  
ATOM    659  C   GLY A  84      -0.436  -0.913   6.435  1.00 98.74           C  
ATOM    660  O   GLY A  84      -0.217  -1.780   5.587  1.00 98.74           O  
ATOM    661  N   GLY A  85      -0.202   0.428   6.242  1.00 98.59           N  
ATOM    662  CA  GLY A  85       0.438   0.889   5.020  1.00 98.59           C  
ATOM    663  C   GLY A  85       1.775   0.223   4.759  1.00 98.59           C  
ATOM    664  O   GLY A  85       2.062  -0.186   3.632  1.00 98.59           O  
ATOM    665  N   LEU A  86       2.637   0.060   5.794  1.00 98.82           N  
ATOM    666  CA  LEU A  86       3.937  -0.590   5.668  1.00 98.82           C  
ATOM    667  C   LEU A  86       3.775  -2.072   5.349  1.00 98.82           C  
ATOM    668  CB  LEU A  86       4.749  -0.419   6.955  1.00 98.82           C  
ATOM    669  O   LEU A  86       4.604  -2.654   4.646  1.00 98.82           O  
ATOM    670  CG  LEU A  86       5.313   0.978   7.220  1.00 98.82           C  
ATOM    671  CD1 LEU A  86       5.827   1.079   8.652  1.00 98.82           C  
ATOM    672  CD2 LEU A  86       6.421   1.304   6.224  1.00 98.82           C  
ATOM    673  N   GLY A  87       2.671  -2.709   5.907  1.00 98.82           N  
ATOM    674  CA  GLY A  87       2.385  -4.087   5.540  1.00 98.82           C  
ATOM    675  C   GLY A  87       2.158  -4.273   4.052  1.00 98.82           C  
ATOM    676  O   GLY A  87       2.552  -5.293   3.481  1.00 98.82           O  
ATOM    677  N   ILE A  88       1.581  -3.230   3.452  1.00 98.85           N  
ATOM    678  CA  ILE A  88       1.305  -3.282   2.020  1.00 98.85           C  
ATOM    679  C   ILE A  88       2.559  -2.898   1.239  1.00 98.85           C  
ATOM    680  CB  ILE A  88       0.129  -2.356   1.636  1.00 98.85           C  
ATOM    681  O   ILE A  88       3.015  -3.651   0.375  1.00 98.85           O  
ATOM    682  CG1 ILE A  88      -1.161  -2.818   2.323  1.00 98.85           C  
ATOM    683  CG2 ILE A  88      -0.046  -2.308   0.116  1.00 98.85           C  
ATOM    684  CD1 ILE A  88      -1.622  -4.208   1.903  1.00 98.85           C  
ATOM    685  N   THR A  89       3.127  -1.798   1.584  1.00 98.73           N  
ATOM    686  CA  THR A  89       4.208  -1.236   0.782  1.00 98.73           C  
ATOM    687  C   THR A  89       5.499  -2.024   0.987  1.00 98.73           C  
ATOM    688  CB  THR A  89       4.447   0.245   1.127  1.00 98.73           C  
ATOM    689  O   THR A  89       6.054  -2.575   0.034  1.00 98.73           O  
ATOM    690  CG2 THR A  89       3.214   1.088   0.818  1.00 98.73           C  
ATOM    691  OG1 THR A  89       4.755   0.362   2.521  1.00 98.73           O  
ATOM    692  N   ALA A  90       5.999  -2.169   2.209  1.00 98.77           N  
ATOM    693  CA  ALA A  90       7.268  -2.831   2.496  1.00 98.77           C  
ATOM    694  C   ALA A  90       7.126  -4.349   2.414  1.00 98.77           C  
ATOM    695  CB  ALA A  90       7.783  -2.422   3.874  1.00 98.77           C  
ATOM    696  O   ALA A  90       8.114  -5.062   2.224  1.00 98.77           O  
ATOM    697  N   GLY A  91       5.888  -4.881   2.642  1.00 98.80           N  
ATOM    698  CA  GLY A  91       5.651  -6.316   2.640  1.00 98.80           C  
ATOM    699  C   GLY A  91       5.116  -6.831   1.317  1.00 98.80           C  
ATOM    700  O   GLY A  91       5.886  -7.102   0.394  1.00 98.80           O  
ATOM    701  N   ALA A  92       3.790  -6.739   1.175  1.00 98.84           N  
ATOM    702  CA  ALA A  92       3.099  -7.324   0.029  1.00 98.84           C  
ATOM    703  C   ALA A  92       3.697  -6.828  -1.285  1.00 98.84           C  
ATOM    704  CB  ALA A  92       1.607  -7.002   0.086  1.00 98.84           C  
ATOM    705  O   ALA A  92       3.913  -7.613  -2.211  1.00 98.84           O  
ATOM    706  N   HIS A  93       4.070  -5.577  -1.384  1.00 98.84           N  
ATOM    707  CA  HIS A  93       4.484  -4.945  -2.632  1.00 98.84           C  
ATOM    708  C   HIS A  93       5.963  -5.194  -2.911  1.00 98.84           C  
ATOM    709  CB  HIS A  93       4.203  -3.442  -2.591  1.00 98.84           C  
ATOM    710  O   HIS A  93       6.308  -5.932  -3.836  1.00 98.84           O  
ATOM    711  CG  HIS A  93       4.578  -2.727  -3.850  1.00 98.84           C  
ATOM    712  CD2 HIS A  93       4.618  -3.150  -5.135  1.00 98.84           C  
ATOM    713  ND1 HIS A  93       4.975  -1.407  -3.866  1.00 98.84           N  
ATOM    714  CE1 HIS A  93       5.242  -1.049  -5.110  1.00 98.84           C  
ATOM    715  NE2 HIS A  93       5.034  -2.089  -5.900  1.00 98.84           N  
ATOM    716  N   ARG A  94       6.892  -4.642  -2.154  1.00 98.66           N  
ATOM    717  CA  ARG A  94       8.320  -4.586  -2.449  1.00 98.66           C  
ATOM    718  C   ARG A  94       9.006  -5.900  -2.090  1.00 98.66           C  
ATOM    719  CB  ARG A  94       8.980  -3.428  -1.698  1.00 98.66           C  
ATOM    720  O   ARG A  94       9.864  -6.381  -2.832  1.00 98.66           O  
ATOM    721  CG  ARG A  94       8.398  -2.064  -2.034  1.00 98.66           C  
ATOM    722  CD  ARG A  94       9.214  -0.935  -1.420  1.00 98.66           C  
ATOM    723  NE  ARG A  94       8.471   0.322  -1.407  1.00 98.66           N  
ATOM    724  NH1 ARG A  94      10.275   1.620  -0.775  1.00 98.66           N  
ATOM    725  NH2 ARG A  94       8.226   2.587  -1.121  1.00 98.66           N  
ATOM    726  CZ  ARG A  94       8.992   1.507  -1.101  1.00 98.66           C  
ATOM    727  N   LEU A  95       8.513  -6.588  -1.005  1.00 98.73           N  
ATOM    728  CA  LEU A  95       9.152  -7.805  -0.518  1.00 98.73           C  
ATOM    729  C   LEU A  95       8.636  -9.028  -1.270  1.00 98.73           C  
ATOM    730  CB  LEU A  95       8.909  -7.975   0.984  1.00 98.73           C  
ATOM    731  O   LEU A  95       9.413  -9.745  -1.905  1.00 98.73           O  
ATOM    732  CG  LEU A  95       9.413  -9.276   1.610  1.00 98.73           C  
ATOM    733  CD1 LEU A  95      10.925  -9.393   1.444  1.00 98.73           C  
ATOM    734  CD2 LEU A  95       9.024  -9.347   3.082  1.00 98.73           C  
ATOM    735  N   TRP A  96       7.317  -9.225  -1.313  1.00 98.68           N  
ATOM    736  CA  TRP A  96       6.780 -10.501  -1.776  1.00 98.68           C  
ATOM    737  C   TRP A  96       6.397 -10.428  -3.250  1.00 98.68           C  
ATOM    738  CB  TRP A  96       5.564 -10.909  -0.939  1.00 98.68           C  
ATOM    739  O   TRP A  96       6.658 -11.361  -4.013  1.00 98.68           O  
ATOM    740  CG  TRP A  96       5.908 -11.393   0.438  1.00 98.68           C  
ATOM    741  CD1 TRP A  96       6.692 -12.465   0.762  1.00 98.68           C  
ATOM    742  CD2 TRP A  96       5.472 -10.825   1.676  1.00 98.68           C  
ATOM    743  CE2 TRP A  96       6.032 -11.604   2.713  1.00 98.68           C  
ATOM    744  CE3 TRP A  96       4.663  -9.731   2.011  1.00 98.68           C  
ATOM    745  NE1 TRP A  96       6.771 -12.597   2.129  1.00 98.68           N  
ATOM    746  CH2 TRP A  96       5.013 -10.246   4.362  1.00 98.68           C  
ATOM    747  CZ2 TRP A  96       5.808 -11.322   4.063  1.00 98.68           C  
ATOM    748  CZ3 TRP A  96       4.441  -9.452   3.354  1.00 98.68           C  
ATOM    749  N   ALA A  97       5.899  -9.277  -3.727  1.00 98.39           N  
ATOM    750  CA  ALA A  97       5.466  -9.186  -5.119  1.00 98.39           C  
ATOM    751  C   ALA A  97       6.656  -8.970  -6.050  1.00 98.39           C  
ATOM    752  CB  ALA A  97       4.450  -8.059  -5.288  1.00 98.39           C  
ATOM    753  O   ALA A  97       6.754  -9.611  -7.100  1.00 98.39           O  
ATOM    754  N   HIS A  98       7.642  -8.156  -5.548  1.00 98.18           N  
ATOM    755  CA  HIS A  98       8.705  -7.751  -6.461  1.00 98.18           C  
ATOM    756  C   HIS A  98      10.046  -8.345  -6.044  1.00 98.18           C  
ATOM    757  CB  HIS A  98       8.803  -6.225  -6.525  1.00 98.18           C  
ATOM    758  O   HIS A  98      11.033  -8.233  -6.775  1.00 98.18           O  
ATOM    759  CG  HIS A  98       7.684  -5.583  -7.280  1.00 98.18           C  
ATOM    760  CD2 HIS A  98       6.703  -4.743  -6.872  1.00 98.18           C  
ATOM    761  ND1 HIS A  98       7.483  -5.785  -8.628  1.00 98.18           N  
ATOM    762  CE1 HIS A  98       6.424  -5.095  -9.018  1.00 98.18           C  
ATOM    763  NE2 HIS A  98       5.933  -4.454  -7.972  1.00 98.18           N  
ATOM    764  N   ARG A  99      10.044  -8.836  -4.945  1.00 97.80           N  
ATOM    765  CA  ARG A  99      11.276  -9.426  -4.432  1.00 97.80           C  
ATOM    766  C   ARG A  99      12.435  -8.439  -4.524  1.00 97.80           C  
ATOM    767  CB  ARG A  99      11.618 -10.708  -5.195  1.00 97.80           C  
ATOM    768  O   ARG A  99      13.528  -8.796  -4.968  1.00 97.80           O  
ATOM    769  CG  ARG A  99      10.551 -11.786  -5.095  1.00 97.80           C  
ATOM    770  CD  ARG A  99      10.907 -13.010  -5.927  1.00 97.80           C  
ATOM    771  NE  ARG A  99      11.995 -13.774  -5.323  1.00 97.80           N  
ATOM    772  NH1 ARG A  99      12.149 -15.309  -7.044  1.00 97.80           N  
ATOM    773  NH2 ARG A  99      13.543 -15.468  -5.231  1.00 97.80           N  
ATOM    774  CZ  ARG A  99      12.560 -14.849  -5.867  1.00 97.80           C  
ATOM    775  N   ALA A 100      12.188  -7.312  -4.102  1.00 97.57           N  
ATOM    776  CA  ALA A 100      13.140  -6.212  -4.231  1.00 97.57           C  
ATOM    777  C   ALA A 100      14.191  -6.263  -3.126  1.00 97.57           C  
ATOM    778  CB  ALA A 100      12.411  -4.871  -4.206  1.00 97.57           C  
ATOM    779  O   ALA A 100      15.262  -5.665  -3.251  1.00 97.57           O  
ATOM    780  N   TYR A 101      13.891  -6.972  -2.060  1.00 98.55           N  
ATOM    781  CA  TYR A 101      14.821  -7.257  -0.973  1.00 98.55           C  
ATOM    782  C   TYR A 101      14.439  -8.543  -0.251  1.00 98.55           C  
ATOM    783  CB  TYR A 101      14.859  -6.092   0.021  1.00 98.55           C  
ATOM    784  O   TYR A 101      13.399  -9.140  -0.541  1.00 98.55           O  
ATOM    785  CG  TYR A 101      13.618  -5.980   0.873  1.00 98.55           C  
ATOM    786  CD1 TYR A 101      12.440  -5.446   0.354  1.00 98.55           C  
ATOM    787  CD2 TYR A 101      13.620  -6.406   2.196  1.00 98.55           C  
ATOM    788  CE1 TYR A 101      11.294  -5.338   1.135  1.00 98.55           C  
ATOM    789  CE2 TYR A 101      12.480  -6.303   2.987  1.00 98.55           C  
ATOM    790  OH  TYR A 101      10.192  -5.665   3.226  1.00 98.55           O  
ATOM    791  CZ  TYR A 101      11.324  -5.769   2.448  1.00 98.55           C  
ATOM    792  N   LYS A 102      15.370  -8.985   0.609  1.00 98.55           N  
ATOM    793  CA  LYS A 102      15.104 -10.148   1.451  1.00 98.55           C  
ATOM    794  C   LYS A 102      14.985  -9.749   2.919  1.00 98.55           C  
ATOM    795  CB  LYS A 102      16.205 -11.197   1.281  1.00 98.55           C  
ATOM    796  O   LYS A 102      15.517  -8.716   3.332  1.00 98.55           O  
ATOM    797  CG  LYS A 102      16.322 -11.748  -0.132  1.00 98.55           C  
ATOM    798  CD  LYS A 102      17.369 -12.851  -0.218  1.00 98.55           C  
ATOM    799  CE  LYS A 102      17.486 -13.403  -1.632  1.00 98.55           C  
ATOM    800  NZ  LYS A 102      18.528 -14.469  -1.725  1.00 98.55           N  
ATOM    801  N   ALA A 103      14.118 -10.514   3.626  1.00 98.42           N  
ATOM    802  CA  ALA A 103      13.906 -10.197   5.036  1.00 98.42           C  
ATOM    803  C   ALA A 103      14.024 -11.448   5.903  1.00 98.42           C  
ATOM    804  CB  ALA A 103      12.541  -9.543   5.236  1.00 98.42           C  
ATOM    805  O   ALA A 103      13.666 -12.546   5.471  1.00 98.42           O  
ATOM    806  N   LYS A 104      14.575 -11.303   7.045  1.00 98.39           N  
ATOM    807  CA  LYS A 104      14.646 -12.400   8.006  1.00 98.39           C  
ATOM    808  C   LYS A 104      13.284 -12.662   8.643  1.00 98.39           C  
ATOM    809  CB  LYS A 104      15.682 -12.099   9.089  1.00 98.39           C  
ATOM    810  O   LYS A 104      12.357 -11.863   8.489  1.00 98.39           O  
ATOM    811  CG  LYS A 104      17.110 -12.007   8.572  1.00 98.39           C  
ATOM    812  CD  LYS A 104      18.118 -11.989   9.714  1.00 98.39           C  
ATOM    813  CE  LYS A 104      19.550 -12.007   9.197  1.00 98.39           C  
ATOM    814  NZ  LYS A 104      20.542 -11.943  10.311  1.00 98.39           N  
ATOM    815  N   TRP A 105      13.206 -13.687   9.327  1.00 98.16           N  
ATOM    816  CA  TRP A 105      11.934 -14.217   9.807  1.00 98.16           C  
ATOM    817  C   TRP A 105      11.197 -13.182  10.651  1.00 98.16           C  
ATOM    818  CB  TRP A 105      12.157 -15.494  10.622  1.00 98.16           C  
ATOM    819  O   TRP A 105      10.003 -12.946  10.452  1.00 98.16           O  
ATOM    820  CG  TRP A 105      10.890 -16.163  11.063  1.00 98.16           C  
ATOM    821  CD1 TRP A 105      10.178 -17.110  10.382  1.00 98.16           C  
ATOM    822  CD2 TRP A 105      10.182 -15.931  12.285  1.00 98.16           C  
ATOM    823  CE2 TRP A 105       9.049 -16.774  12.278  1.00 98.16           C  
ATOM    824  CE3 TRP A 105      10.397 -15.092  13.387  1.00 98.16           C  
ATOM    825  NE1 TRP A 105       9.069 -17.482  11.107  1.00 98.16           N  
ATOM    826  CH2 TRP A 105       8.366 -15.970  14.397  1.00 98.16           C  
ATOM    827  CZ2 TRP A 105       8.132 -16.801  13.332  1.00 98.16           C  
ATOM    828  CZ3 TRP A 105       9.484 -15.121  14.435  1.00 98.16           C  
ATOM    829  N   PRO A 106      11.822 -12.463  11.603  1.00 98.35           N  
ATOM    830  CA  PRO A 106      11.088 -11.501  12.428  1.00 98.35           C  
ATOM    831  C   PRO A 106      10.435 -10.394  11.604  1.00 98.35           C  
ATOM    832  CB  PRO A 106      12.169 -10.931  13.350  1.00 98.35           C  
ATOM    833  O   PRO A 106       9.272 -10.053  11.833  1.00 98.35           O  
ATOM    834  CG  PRO A 106      13.197 -12.011  13.446  1.00 98.35           C  
ATOM    835  CD  PRO A 106      13.253 -12.736  12.132  1.00 98.35           C  
ATOM    836  N   LEU A 107      11.175  -9.853  10.704  1.00 98.69           N  
ATOM    837  CA  LEU A 107      10.623  -8.782   9.882  1.00 98.69           C  
ATOM    838  C   LEU A 107       9.488  -9.300   9.005  1.00 98.69           C  
ATOM    839  CB  LEU A 107      11.716  -8.160   9.008  1.00 98.69           C  
ATOM    840  O   LEU A 107       8.467  -8.628   8.843  1.00 98.69           O  
ATOM    841  CG  LEU A 107      11.274  -7.041   8.064  1.00 98.69           C  
ATOM    842  CD1 LEU A 107      10.547  -5.948   8.840  1.00 98.69           C  
ATOM    843  CD2 LEU A 107      12.472  -6.467   7.316  1.00 98.69           C  
ATOM    844  N   ARG A 108       9.654 -10.460   8.463  1.00 98.70           N  
ATOM    845  CA  ARG A 108       8.600 -11.069   7.658  1.00 98.70           C  
ATOM    846  C   ARG A 108       7.326 -11.256   8.475  1.00 98.70           C  
ATOM    847  CB  ARG A 108       9.063 -12.414   7.094  1.00 98.70           C  
ATOM    848  O   ARG A 108       6.226 -10.979   7.992  1.00 98.70           O  
ATOM    849  CG  ARG A 108      10.188 -12.302   6.077  1.00 98.70           C  
ATOM    850  CD  ARG A 108      10.686 -13.670   5.633  1.00 98.70           C  
ATOM    851  NE  ARG A 108       9.666 -14.398   4.884  1.00 98.70           N  
ATOM    852  NH1 ARG A 108      10.722 -16.447   5.035  1.00 98.70           N  
ATOM    853  NH2 ARG A 108       8.724 -16.261   3.926  1.00 98.70           N  
ATOM    854  CZ  ARG A 108       9.706 -15.700   4.617  1.00 98.70           C  
ATOM    855  N   LEU A 109       7.436 -11.682   9.656  1.00 98.73           N  
ATOM    856  CA  LEU A 109       6.290 -11.880  10.536  1.00 98.73           C  
ATOM    857  C   LEU A 109       5.602 -10.554  10.839  1.00 98.73           C  
ATOM    858  CB  LEU A 109       6.726 -12.552  11.841  1.00 98.73           C  
ATOM    859  O   LEU A 109       4.377 -10.450  10.748  1.00 98.73           O  
ATOM    860  CG  LEU A 109       5.627 -12.802  12.875  1.00 98.73           C  
ATOM    861  CD1 LEU A 109       4.563 -13.733  12.304  1.00 98.73           C  
ATOM    862  CD2 LEU A 109       6.219 -13.380  14.156  1.00 98.73           C  
ATOM    863  N   ILE A 110       6.364  -9.537  11.124  1.00 98.75           N  
ATOM    864  CA  ILE A 110       5.826  -8.214  11.421  1.00 98.75           C  
ATOM    865  C   ILE A 110       5.055  -7.687  10.213  1.00 98.75           C  
ATOM    866  CB  ILE A 110       6.946  -7.224  11.816  1.00 98.75           C  
ATOM    867  O   ILE A 110       3.923  -7.218  10.348  1.00 98.75           O  
ATOM    868  CG1 ILE A 110       7.506  -7.576  13.199  1.00 98.75           C  
ATOM    869  CG2 ILE A 110       6.428  -5.783  11.785  1.00 98.75           C  
ATOM    870  CD1 ILE A 110       8.783  -6.829  13.558  1.00 98.75           C  
ATOM    871  N   LEU A 111       5.647  -7.797   9.073  1.00 98.88           N  
ATOM    872  CA  LEU A 111       5.041  -7.269   7.856  1.00 98.88           C  
ATOM    873  C   LEU A 111       3.785  -8.053   7.490  1.00 98.88           C  
ATOM    874  CB  LEU A 111       6.041  -7.313   6.697  1.00 98.88           C  
ATOM    875  O   LEU A 111       2.823  -7.484   6.969  1.00 98.88           O  
ATOM    876  CG  LEU A 111       7.208  -6.327   6.770  1.00 98.88           C  
ATOM    877  CD1 LEU A 111       8.177  -6.567   5.617  1.00 98.88           C  
ATOM    878  CD2 LEU A 111       6.696  -4.891   6.755  1.00 98.88           C  
ATOM    879  N   MET A 112       3.787  -9.374   7.738  1.00 98.77           N  
ATOM    880  CA  MET A 112       2.589 -10.173   7.494  1.00 98.77           C  
ATOM    881  C   MET A 112       1.446  -9.730   8.401  1.00 98.77           C  
ATOM    882  CB  MET A 112       2.881 -11.659   7.707  1.00 98.77           C  
ATOM    883  O   MET A 112       0.303  -9.614   7.955  1.00 98.77           O  
ATOM    884  CG  MET A 112       1.692 -12.564   7.422  1.00 98.77           C  
ATOM    885  SD  MET A 112       0.539 -12.677   8.844  1.00 98.77           S  
ATOM    886  CE  MET A 112       1.564 -13.609  10.015  1.00 98.77           C  
ATOM    887  N   LEU A 113       1.745  -9.439   9.693  1.00 98.81           N  
ATOM    888  CA  LEU A 113       0.732  -8.970  10.632  1.00 98.81           C  
ATOM    889  C   LEU A 113       0.214  -7.593  10.231  1.00 98.81           C  
ATOM    890  CB  LEU A 113       1.301  -8.920  12.053  1.00 98.81           C  
ATOM    891  O   LEU A 113      -0.992  -7.341  10.278  1.00 98.81           O  
ATOM    892  CG  LEU A 113       1.652 -10.265  12.691  1.00 98.81           C  
ATOM    893  CD1 LEU A 113       2.363 -10.051  14.022  1.00 98.81           C  
ATOM    894  CD2 LEU A 113       0.397 -11.112  12.879  1.00 98.81           C  
ATOM    895  N   PHE A 114       1.194  -6.729   9.850  1.00 98.87           N  
ATOM    896  CA  PHE A 114       0.799  -5.409   9.372  1.00 98.87           C  
ATOM    897  C   PHE A 114      -0.091  -5.524   8.140  1.00 98.87           C  
ATOM    898  CB  PHE A 114       2.032  -4.560   9.050  1.00 98.87           C  
ATOM    899  O   PHE A 114      -1.063  -4.778   7.997  1.00 98.87           O  
ATOM    900  CG  PHE A 114       2.707  -3.985  10.267  1.00 98.87           C  
ATOM    901  CD1 PHE A 114       2.228  -4.263  11.541  1.00 98.87           C  
ATOM    902  CD2 PHE A 114       3.821  -3.167  10.135  1.00 98.87           C  
ATOM    903  CE1 PHE A 114       2.850  -3.732  12.668  1.00 98.87           C  
ATOM    904  CE2 PHE A 114       4.449  -2.633  11.257  1.00 98.87           C  
ATOM    905  CZ  PHE A 114       3.961  -2.916  12.523  1.00 98.87           C  
ATOM    906  N   ASN A 115       0.288  -6.449   7.192  1.00 98.87           N  
ATOM    907  CA  ASN A 115      -0.532  -6.671   6.006  1.00 98.87           C  
ATOM    908  C   ASN A 115      -1.936  -7.141   6.376  1.00 98.87           C  
ATOM    909  CB  ASN A 115       0.138  -7.680   5.071  1.00 98.87           C  
ATOM    910  O   ASN A 115      -2.921  -6.688   5.790  1.00 98.87           O  
ATOM    911  CG  ASN A 115      -0.681  -7.954   3.825  1.00 98.87           C  
ATOM    912  ND2 ASN A 115      -0.473  -7.150   2.790  1.00 98.87           N  
ATOM    913  OD1 ASN A 115      -1.495  -8.881   3.794  1.00 98.87           O  
ATOM    914  N   THR A 116      -2.043  -8.036   7.327  1.00 98.81           N  
ATOM    915  CA  THR A 116      -3.340  -8.527   7.781  1.00 98.81           C  
ATOM    916  C   THR A 116      -4.168  -7.393   8.378  1.00 98.81           C  
ATOM    917  CB  THR A 116      -3.179  -9.652   8.820  1.00 98.81           C  
ATOM    918  O   THR A 116      -5.381  -7.327   8.169  1.00 98.81           O  
ATOM    919  CG2 THR A 116      -4.529 -10.255   9.191  1.00 98.81           C  
ATOM    920  OG1 THR A 116      -2.342 -10.680   8.277  1.00 98.81           O  
ATOM    921  N   LEU A 117      -3.511  -6.444   9.050  1.00 98.80           N  
ATOM    922  CA  LEU A 117      -4.133  -5.242   9.594  1.00 98.80           C  
ATOM    923  C   LEU A 117      -4.729  -4.387   8.481  1.00 98.80           C  
ATOM    924  CB  LEU A 117      -3.113  -4.424  10.391  1.00 98.80           C  
ATOM    925  O   LEU A 117      -5.799  -3.798   8.650  1.00 98.80           O  
ATOM    926  CG  LEU A 117      -3.573  -3.046  10.869  1.00 98.80           C  
ATOM    927  CD1 LEU A 117      -4.701  -3.188  11.887  1.00 98.80           C  
ATOM    928  CD2 LEU A 117      -2.404  -2.268  11.464  1.00 98.80           C  
ATOM    929  N   ALA A 118      -4.132  -4.427   7.304  1.00 98.59           N  
ATOM    930  CA  ALA A 118      -4.495  -3.558   6.187  1.00 98.59           C  
ATOM    931  C   ALA A 118      -5.741  -4.075   5.473  1.00 98.59           C  
ATOM    932  CB  ALA A 118      -3.332  -3.441   5.205  1.00 98.59           C  
ATOM    933  O   ALA A 118      -6.424  -3.319   4.779  1.00 98.59           O  
ATOM    934  N   PHE A 119      -5.989  -5.324   5.549  1.00 98.42           N  
ATOM    935  CA  PHE A 119      -7.150  -6.017   5.004  1.00 98.42           C  
ATOM    936  C   PHE A 119      -7.309  -5.721   3.517  1.00 98.42           C  
ATOM    937  CB  PHE A 119      -8.421  -5.613   5.758  1.00 98.42           C  
ATOM    938  O   PHE A 119      -8.379  -5.297   3.074  1.00 98.42           O  
ATOM    939  CG  PHE A 119      -9.654  -6.351   5.308  1.00 98.42           C  
ATOM    940  CD1 PHE A 119     -10.915  -5.943   5.725  1.00 98.42           C  
ATOM    941  CD2 PHE A 119      -9.550  -7.452   4.469  1.00 98.42           C  
ATOM    942  CE1 PHE A 119     -12.058  -6.624   5.310  1.00 98.42           C  
ATOM    943  CE2 PHE A 119     -10.688  -8.137   4.050  1.00 98.42           C  
ATOM    944  CZ  PHE A 119     -11.940  -7.722   4.473  1.00 98.42           C  
ATOM    945  N   GLN A 120      -6.302  -5.966   2.732  1.00 98.25           N  
ATOM    946  CA  GLN A 120      -6.354  -5.844   1.279  1.00 98.25           C  
ATOM    947  C   GLN A 120      -6.075  -7.184   0.604  1.00 98.25           C  
ATOM    948  CB  GLN A 120      -5.355  -4.793   0.792  1.00 98.25           C  
ATOM    949  O   GLN A 120      -5.420  -7.236  -0.439  1.00 98.25           O  
ATOM    950  CG  GLN A 120      -5.628  -3.393   1.323  1.00 98.25           C  
ATOM    951  CD  GLN A 120      -4.744  -2.339   0.682  1.00 98.25           C  
ATOM    952  NE2 GLN A 120      -4.513  -1.244   1.398  1.00 98.25           N  
ATOM    953  OE1 GLN A 120      -4.272  -2.509  -0.447  1.00 98.25           O  
ATOM    954  N   ASN A 121      -6.612  -8.220   1.224  1.00 97.95           N  
ATOM    955  CA  ASN A 121      -6.456  -9.637   0.912  1.00 97.95           C  
ATOM    956  C   ASN A 121      -5.122 -10.179   1.417  1.00 97.95           C  
ATOM    957  CB  ASN A 121      -6.590  -9.873  -0.594  1.00 97.95           C  
ATOM    958  O   ASN A 121      -4.236  -9.408   1.791  1.00 97.95           O  
ATOM    959  CG  ASN A 121      -7.995  -9.616  -1.102  1.00 97.95           C  
ATOM    960  ND2 ASN A 121      -8.098  -9.076  -2.311  1.00 97.95           N  
ATOM    961  OD1 ASN A 121      -8.979  -9.900  -0.415  1.00 97.95           O  
ATOM    962  N   HIS A 122      -5.112 -11.513   1.571  1.00 98.39           N  
ATOM    963  CA  HIS A 122      -3.840 -12.083   2.000  1.00 98.39           C  
ATOM    964  C   HIS A 122      -2.758 -11.870   0.947  1.00 98.39           C  
ATOM    965  CB  HIS A 122      -3.996 -13.575   2.299  1.00 98.39           C  
ATOM    966  O   HIS A 122      -3.061 -11.552  -0.205  1.00 98.39           O  
ATOM    967  CG  HIS A 122      -4.547 -14.362   1.153  1.00 98.39           C  
ATOM    968  CD2 HIS A 122      -5.791 -14.845   0.923  1.00 98.39           C  
ATOM    969  ND1 HIS A 122      -3.780 -14.740   0.073  1.00 98.39           N  
ATOM    970  CE1 HIS A 122      -4.531 -15.422  -0.776  1.00 98.39           C  
ATOM    971  NE2 HIS A 122      -5.755 -15.501  -0.283  1.00 98.39           N  
ATOM    972  N   VAL A 123      -1.485 -11.939   1.342  1.00 98.66           N  
ATOM    973  CA  VAL A 123      -0.314 -11.546   0.564  1.00 98.66           C  
ATOM    974  C   VAL A 123      -0.258 -12.356  -0.729  1.00 98.66           C  
ATOM    975  CB  VAL A 123       0.991 -11.734   1.369  1.00 98.66           C  
ATOM    976  O   VAL A 123       0.067 -11.819  -1.791  1.00 98.66           O  
ATOM    977  CG1 VAL A 123       2.212 -11.530   0.473  1.00 98.66           C  
ATOM    978  CG2 VAL A 123       1.030 -10.772   2.555  1.00 98.66           C  
ATOM    979  N   HIS A 124      -0.598 -13.597  -0.643  1.00 98.37           N  
ATOM    980  CA  HIS A 124      -0.550 -14.474  -1.808  1.00 98.37           C  
ATOM    981  C   HIS A 124      -1.438 -13.948  -2.930  1.00 98.37           C  
ATOM    982  CB  HIS A 124      -0.971 -15.894  -1.427  1.00 98.37           C  
ATOM    983  O   HIS A 124      -0.984 -13.794  -4.067  1.00 98.37           O  
ATOM    984  CG  HIS A 124      -0.721 -16.903  -2.503  1.00 98.37           C  
ATOM    985  CD2 HIS A 124       0.287 -17.790  -2.673  1.00 98.37           C  
ATOM    986  ND1 HIS A 124      -1.572 -17.075  -3.574  1.00 98.37           N  
ATOM    987  CE1 HIS A 124      -1.096 -18.028  -4.357  1.00 98.37           C  
ATOM    988  NE2 HIS A 124       0.031 -18.479  -3.833  1.00 98.37           N  
ATOM    989  N   GLU A 125      -2.687 -13.676  -2.643  1.00 97.48           N  
ATOM    990  CA  GLU A 125      -3.632 -13.155  -3.625  1.00 97.48           C  
ATOM    991  C   GLU A 125      -3.233 -11.758  -4.090  1.00 97.48           C  
ATOM    992  CB  GLU A 125      -5.050 -13.133  -3.048  1.00 97.48           C  
ATOM    993  O   GLU A 125      -3.293 -11.453  -5.283  1.00 97.48           O  
ATOM    994  CG  GLU A 125      -6.111 -12.682  -4.041  1.00 97.48           C  
ATOM    995  CD  GLU A 125      -7.528 -12.802  -3.501  1.00 97.48           C  
ATOM    996  OE1 GLU A 125      -8.469 -12.291  -4.149  1.00 97.48           O  
ATOM    997  OE2 GLU A 125      -7.697 -13.410  -2.421  1.00 97.48           O  
ATOM    998  N   TRP A 126      -2.852 -10.910  -3.178  1.00 98.55           N  
ATOM    999  CA  TRP A 126      -2.428  -9.550  -3.495  1.00 98.55           C  
ATOM   1000  C   TRP A 126      -1.259  -9.558  -4.474  1.00 98.55           C  
ATOM   1001  CB  TRP A 126      -2.038  -8.797  -2.220  1.00 98.55           C  
ATOM   1002  O   TRP A 126      -1.275  -8.840  -5.477  1.00 98.55           O  
ATOM   1003  CG  TRP A 126      -1.930  -7.312  -2.399  1.00 98.55           C  
ATOM   1004  CD1 TRP A 126      -2.882  -6.376  -2.109  1.00 98.55           C  
ATOM   1005  CD2 TRP A 126      -0.804  -6.594  -2.914  1.00 98.55           C  
ATOM   1006  CE2 TRP A 126      -1.145  -5.223  -2.908  1.00 98.55           C  
ATOM   1007  CE3 TRP A 126       0.460  -6.977  -3.380  1.00 98.55           C  
ATOM   1008  NE1 TRP A 126      -2.417  -5.117  -2.412  1.00 98.55           N  
ATOM   1009  CH2 TRP A 126       0.966  -4.635  -3.801  1.00 98.55           C  
ATOM   1010  CZ2 TRP A 126      -0.264  -4.233  -3.350  1.00 98.55           C  
ATOM   1011  CZ3 TRP A 126       1.335  -5.990  -3.820  1.00 98.55           C  
ATOM   1012  N   ALA A 127      -0.247 -10.357  -4.180  1.00 98.46           N  
ATOM   1013  CA  ALA A 127       0.951 -10.427  -5.012  1.00 98.46           C  
ATOM   1014  C   ALA A 127       0.620 -10.946  -6.408  1.00 98.46           C  
ATOM   1015  CB  ALA A 127       2.005 -11.314  -4.354  1.00 98.46           C  
ATOM   1016  O   ALA A 127       1.150 -10.448  -7.404  1.00 98.46           O  
ATOM   1017  N   ARG A 128      -0.238 -11.942  -6.456  1.00 97.74           N  
ATOM   1018  CA  ARG A 128      -0.646 -12.474  -7.752  1.00 97.74           C  
ATOM   1019  C   ARG A 128      -1.255 -11.382  -8.625  1.00 97.74           C  
ATOM   1020  CB  ARG A 128      -1.645 -13.620  -7.573  1.00 97.74           C  
ATOM   1021  O   ARG A 128      -0.852 -11.203  -9.776  1.00 97.74           O  
ATOM   1022  CG  ARG A 128      -2.093 -14.257  -8.879  1.00 97.74           C  
ATOM   1023  CD  ARG A 128      -3.346 -15.100  -8.695  1.00 97.74           C  
ATOM   1024  NE  ARG A 128      -4.513 -14.274  -8.400  1.00 97.74           N  
ATOM   1025  NH1 ARG A 128      -5.904 -16.051  -7.906  1.00 97.74           N  
ATOM   1026  NH2 ARG A 128      -6.696 -13.903  -7.787  1.00 97.74           N  
ATOM   1027  CZ  ARG A 128      -5.702 -14.745  -8.032  1.00 97.74           C  
ATOM   1028  N   ASP A 129      -2.237 -10.701  -8.081  1.00 96.31           N  
ATOM   1029  CA  ASP A 129      -2.906  -9.646  -8.836  1.00 96.31           C  
ATOM   1030  C   ASP A 129      -1.927  -8.539  -9.221  1.00 96.31           C  
ATOM   1031  CB  ASP A 129      -4.069  -9.064  -8.030  1.00 96.31           C  
ATOM   1032  O   ASP A 129      -1.993  -8.002 -10.328  1.00 96.31           O  
ATOM   1033  CG  ASP A 129      -5.273  -9.988  -7.972  1.00 96.31           C  
ATOM   1034  OD1 ASP A 129      -5.290 -11.012  -8.688  1.00 96.31           O  
ATOM   1035  OD2 ASP A 129      -6.213  -9.687  -7.206  1.00 96.31           O  
ATOM   1036  N   HIS A 130      -1.075  -8.265  -8.347  1.00 98.26           N  
ATOM   1037  CA  HIS A 130      -0.126  -7.188  -8.606  1.00 98.26           C  
ATOM   1038  C   HIS A 130       0.856  -7.571  -9.708  1.00 98.26           C  
ATOM   1039  CB  HIS A 130       0.634  -6.825  -7.329  1.00 98.26           C  
ATOM   1040  O   HIS A 130       1.182  -6.750 -10.568  1.00 98.26           O  
ATOM   1041  CG  HIS A 130       1.498  -5.612  -7.468  1.00 98.26           C  
ATOM   1042  CD2 HIS A 130       2.844  -5.470  -7.429  1.00 98.26           C  
ATOM   1043  ND1 HIS A 130       0.982  -4.351  -7.673  1.00 98.26           N  
ATOM   1044  CE1 HIS A 130       1.977  -3.483  -7.756  1.00 98.26           C  
ATOM   1045  NE2 HIS A 130       3.117  -4.137  -7.611  1.00 98.26           N  
ATOM   1046  N   ARG A 131       1.363  -8.817  -9.673  1.00 98.23           N  
ATOM   1047  CA  ARG A 131       2.257  -9.279 -10.730  1.00 98.23           C  
ATOM   1048  C   ARG A 131       1.567  -9.237 -12.089  1.00 98.23           C  
ATOM   1049  CB  ARG A 131       2.749 -10.698 -10.436  1.00 98.23           C  
ATOM   1050  O   ARG A 131       2.174  -8.844 -13.087  1.00 98.23           O  
ATOM   1051  CG  ARG A 131       3.697 -10.788  -9.251  1.00 98.23           C  
ATOM   1052  CD  ARG A 131       4.157 -12.218  -9.004  1.00 98.23           C  
ATOM   1053  NE  ARG A 131       4.977 -12.321  -7.800  1.00 98.23           N  
ATOM   1054  NH1 ARG A 131       5.317 -14.599  -7.975  1.00 98.23           N  
ATOM   1055  NH2 ARG A 131       6.239 -13.429  -6.233  1.00 98.23           N  
ATOM   1056  CZ  ARG A 131       5.509 -13.449  -7.339  1.00 98.23           C  
ATOM   1057  N   VAL A 132       0.296  -9.604 -12.075  1.00 96.69           N  
ATOM   1058  CA  VAL A 132      -0.492  -9.524 -13.300  1.00 96.69           C  
ATOM   1059  C   VAL A 132      -0.608  -8.068 -13.745  1.00 96.69           C  
ATOM   1060  CB  VAL A 132      -1.898 -10.137 -13.112  1.00 96.69           C  
ATOM   1061  O   VAL A 132      -0.460  -7.761 -14.931  1.00 96.69           O  
ATOM   1062  CG1 VAL A 132      -2.778  -9.852 -14.328  1.00 96.69           C  
ATOM   1063  CG2 VAL A 132      -1.794 -11.641 -12.864  1.00 96.69           C  
ATOM   1064  N   HIS A 133      -0.790  -7.249 -12.805  1.00 97.49           N  
ATOM   1065  CA  HIS A 133      -0.912  -5.822 -13.080  1.00 97.49           C  
ATOM   1066  C   HIS A 133       0.341  -5.283 -13.761  1.00 97.49           C  
ATOM   1067  CB  HIS A 133      -1.181  -5.049 -11.788  1.00 97.49           C  
ATOM   1068  O   HIS A 133       0.250  -4.557 -14.753  1.00 97.49           O  
ATOM   1069  CG  HIS A 133      -0.982  -3.572 -11.920  1.00 97.49           C  
ATOM   1070  CD2 HIS A 133      -0.019  -2.757 -11.428  1.00 97.49           C  
ATOM   1071  ND1 HIS A 133      -1.844  -2.766 -12.631  1.00 97.49           N  
ATOM   1072  CE1 HIS A 133      -1.418  -1.515 -12.571  1.00 97.49           C  
ATOM   1073  NE2 HIS A 133      -0.313  -1.483 -11.847  1.00 97.49           N  
ATOM   1074  N   HIS A 134       1.456  -5.626 -13.303  1.00 96.54           N  
ATOM   1075  CA  HIS A 134       2.699  -5.122 -13.877  1.00 96.54           C  
ATOM   1076  C   HIS A 134       2.945  -5.710 -15.262  1.00 96.54           C  
ATOM   1077  CB  HIS A 134       3.879  -5.434 -12.955  1.00 96.54           C  
ATOM   1078  O   HIS A 134       3.354  -4.996 -16.180  1.00 96.54           O  
ATOM   1079  CG  HIS A 134       4.146  -4.370 -11.939  1.00 96.54           C  
ATOM   1080  CD2 HIS A 134       3.692  -4.216 -10.673  1.00 96.54           C  
ATOM   1081  ND1 HIS A 134       4.971  -3.294 -12.187  1.00 96.54           N  
ATOM   1082  CE1 HIS A 134       5.014  -2.523 -11.113  1.00 96.54           C  
ATOM   1083  NE2 HIS A 134       4.246  -3.060 -10.180  1.00 96.54           N  
ATOM   1084  N   LYS A 135       2.626  -6.995 -15.394  1.00 94.98           N  
ATOM   1085  CA  LYS A 135       2.933  -7.692 -16.640  1.00 94.98           C  
ATOM   1086  C   LYS A 135       1.994  -7.254 -17.760  1.00 94.98           C  
ATOM   1087  CB  LYS A 135       2.846  -9.206 -16.444  1.00 94.98           C  
ATOM   1088  O   LYS A 135       2.414  -7.115 -18.911  1.00 94.98           O  
ATOM   1089  CG  LYS A 135       3.387 -10.014 -17.615  1.00 94.98           C  
ATOM   1090  CD  LYS A 135       3.602 -11.473 -17.235  1.00 94.98           C  
ATOM   1091  CE  LYS A 135       4.239 -12.260 -18.373  1.00 94.98           C  
ATOM   1092  NZ  LYS A 135       4.487 -13.683 -17.992  1.00 94.98           N  
ATOM   1093  N   PHE A 136       0.766  -6.976 -17.379  1.00 95.84           N  
ATOM   1094  CA  PHE A 136      -0.229  -6.699 -18.408  1.00 95.84           C  
ATOM   1095  C   PHE A 136      -0.898  -5.351 -18.166  1.00 95.84           C  
ATOM   1096  CB  PHE A 136      -1.285  -7.808 -18.450  1.00 95.84           C  
ATOM   1097  O   PHE A 136      -2.094  -5.191 -18.416  1.00 95.84           O  
ATOM   1098  CG  PHE A 136      -0.714  -9.181 -18.677  1.00 95.84           C  
ATOM   1099  CD1 PHE A 136      -0.220  -9.547 -19.924  1.00 95.84           C  
ATOM   1100  CD2 PHE A 136      -0.670 -10.108 -17.643  1.00 95.84           C  
ATOM   1101  CE1 PHE A 136       0.309 -10.818 -20.137  1.00 95.84           C  
ATOM   1102  CE2 PHE A 136      -0.142 -11.379 -17.848  1.00 95.84           C  
ATOM   1103  CZ  PHE A 136       0.346 -11.733 -19.096  1.00 95.84           C  
ATOM   1104  N   SER A 137      -0.118  -4.428 -17.743  1.00 93.77           N  
ATOM   1105  CA  SER A 137      -0.616  -3.101 -17.395  1.00 93.77           C  
ATOM   1106  C   SER A 137      -1.362  -2.467 -18.564  1.00 93.77           C  
ATOM   1107  CB  SER A 137       0.534  -2.193 -16.960  1.00 93.77           C  
ATOM   1108  O   SER A 137      -0.926  -2.566 -19.713  1.00 93.77           O  
ATOM   1109  OG  SER A 137       0.042  -0.958 -16.469  1.00 93.77           O  
ATOM   1110  N   GLU A 138      -2.438  -1.880 -18.277  1.00 93.76           N  
ATOM   1111  CA  GLU A 138      -3.309  -1.125 -19.173  1.00 93.76           C  
ATOM   1112  C   GLU A 138      -3.876  -2.017 -20.273  1.00 93.76           C  
ATOM   1113  CB  GLU A 138      -2.553   0.055 -19.789  1.00 93.76           C  
ATOM   1114  O   GLU A 138      -3.977  -1.598 -21.428  1.00 93.76           O  
ATOM   1115  CG  GLU A 138      -2.366   1.229 -18.839  1.00 93.76           C  
ATOM   1116  CD  GLU A 138      -1.375   0.945 -17.721  1.00 93.76           C  
ATOM   1117  OE1 GLU A 138      -1.542   1.495 -16.609  1.00 93.76           O  
ATOM   1118  OE2 GLU A 138      -0.424   0.168 -17.960  1.00 93.76           O  
ATOM   1119  N   THR A 139      -4.187  -3.290 -19.973  1.00 95.10           N  
ATOM   1120  CA  THR A 139      -4.917  -4.229 -20.816  1.00 95.10           C  
ATOM   1121  C   THR A 139      -6.109  -4.816 -20.066  1.00 95.10           C  
ATOM   1122  CB  THR A 139      -4.004  -5.369 -21.305  1.00 95.10           C  
ATOM   1123  O   THR A 139      -6.316  -4.517 -18.888  1.00 95.10           O  
ATOM   1124  CG2 THR A 139      -2.683  -4.824 -21.839  1.00 95.10           C  
ATOM   1125  OG1 THR A 139      -3.735  -6.258 -20.214  1.00 95.10           O  
ATOM   1126  N   ASP A 140      -6.872  -5.657 -20.774  1.00 95.18           N  
ATOM   1127  CA  ASP A 140      -8.020  -6.307 -20.148  1.00 95.18           C  
ATOM   1128  C   ASP A 140      -7.572  -7.300 -19.078  1.00 95.18           C  
ATOM   1129  CB  ASP A 140      -8.874  -7.017 -21.201  1.00 95.18           C  
ATOM   1130  O   ASP A 140      -8.358  -7.676 -18.205  1.00 95.18           O  
ATOM   1131  CG  ASP A 140      -9.694  -6.057 -22.045  1.00 95.18           C  
ATOM   1132  OD1 ASP A 140      -9.936  -4.912 -21.605  1.00 95.18           O  
ATOM   1133  OD2 ASP A 140     -10.104  -6.449 -23.158  1.00 95.18           O  
ATOM   1134  N   ALA A 141      -6.303  -7.650 -19.094  1.00 94.88           N  
ATOM   1135  CA  ALA A 141      -5.757  -8.595 -18.124  1.00 94.88           C  
ATOM   1136  C   ALA A 141      -5.285  -7.877 -16.863  1.00 94.88           C  
ATOM   1137  CB  ALA A 141      -4.607  -9.387 -18.743  1.00 94.88           C  
ATOM   1138  O   ALA A 141      -4.922  -8.518 -15.875  1.00 94.88           O  
ATOM   1139  N   ASP A 142      -5.287  -6.552 -16.910  1.00 96.34           N  
ATOM   1140  CA  ASP A 142      -4.976  -5.736 -15.740  1.00 96.34           C  
ATOM   1141  C   ASP A 142      -6.184  -5.622 -14.813  1.00 96.34           C  
ATOM   1142  CB  ASP A 142      -4.507  -4.343 -16.167  1.00 96.34           C  
ATOM   1143  O   ASP A 142      -7.223  -5.083 -15.202  1.00 96.34           O  
ATOM   1144  CG  ASP A 142      -4.109  -3.466 -14.992  1.00 96.34           C  
ATOM   1145  OD1 ASP A 142      -4.215  -3.917 -13.831  1.00 96.34           O  
ATOM   1146  OD2 ASP A 142      -3.689  -2.313 -15.230  1.00 96.34           O  
ATOM   1147  N   PRO A 143      -6.090  -6.096 -13.515  1.00 94.26           N  
ATOM   1148  CA  PRO A 143      -7.237  -6.104 -12.603  1.00 94.26           C  
ATOM   1149  C   PRO A 143      -7.811  -4.709 -12.366  1.00 94.26           C  
ATOM   1150  CB  PRO A 143      -6.655  -6.682 -11.310  1.00 94.26           C  
ATOM   1151  O   PRO A 143      -9.017  -4.563 -12.148  1.00 94.26           O  
ATOM   1152  CG  PRO A 143      -5.485  -7.501 -11.751  1.00 94.26           C  
ATOM   1153  CD  PRO A 143      -4.854  -6.832 -12.939  1.00 94.26           C  
ATOM   1154  N   HIS A 144      -6.953  -3.745 -12.391  1.00 95.76           N  
ATOM   1155  CA  HIS A 144      -7.415  -2.378 -12.181  1.00 95.76           C  
ATOM   1156  C   HIS A 144      -6.987  -1.469 -13.328  1.00 95.76           C  
ATOM   1157  CB  HIS A 144      -6.887  -1.831 -10.853  1.00 95.76           C  
ATOM   1158  O   HIS A 144      -6.388  -0.416 -13.101  1.00 95.76           O  
ATOM   1159  CG  HIS A 144      -5.497  -2.278 -10.531  1.00 95.76           C  
ATOM   1160  CD2 HIS A 144      -4.297  -1.712 -10.801  1.00 95.76           C  
ATOM   1161  ND1 HIS A 144      -5.229  -3.446  -9.850  1.00 95.76           N  
ATOM   1162  CE1 HIS A 144      -3.921  -3.579  -9.714  1.00 95.76           C  
ATOM   1163  NE2 HIS A 144      -3.332  -2.540 -10.282  1.00 95.76           N  
ATOM   1164  N   ASP A 145      -7.373  -1.844 -14.506  1.00 96.58           N  
ATOM   1165  CA  ASP A 145      -7.064  -1.207 -15.782  1.00 96.58           C  
ATOM   1166  C   ASP A 145      -7.488   0.260 -15.781  1.00 96.58           C  
ATOM   1167  CB  ASP A 145      -7.746  -1.951 -16.932  1.00 96.58           C  
ATOM   1168  O   ASP A 145      -8.681   0.566 -15.817  1.00 96.58           O  
ATOM   1169  CG  ASP A 145      -7.430  -1.356 -18.293  1.00 96.58           C  
ATOM   1170  OD1 ASP A 145      -6.586  -0.438 -18.377  1.00 96.58           O  
ATOM   1171  OD2 ASP A 145      -8.034  -1.807 -19.291  1.00 96.58           O  
ATOM   1172  N   ALA A 146      -6.470   1.122 -15.826  1.00 95.65           N  
ATOM   1173  CA  ALA A 146      -6.705   2.559 -15.707  1.00 95.65           C  
ATOM   1174  C   ALA A 146      -7.330   3.120 -16.982  1.00 95.65           C  
ATOM   1175  CB  ALA A 146      -5.401   3.287 -15.393  1.00 95.65           C  
ATOM   1176  O   ALA A 146      -7.909   4.208 -16.970  1.00 95.65           O  
ATOM   1177  N   ARG A 147      -7.372   2.381 -18.137  1.00 95.42           N  
ATOM   1178  CA  ARG A 147      -8.003   2.828 -19.375  1.00 95.42           C  
ATOM   1179  C   ARG A 147      -9.519   2.891 -19.225  1.00 95.42           C  
ATOM   1180  CB  ARG A 147      -7.629   1.901 -20.534  1.00 95.42           C  
ATOM   1181  O   ARG A 147     -10.203   3.522 -20.033  1.00 95.42           O  
ATOM   1182  CG  ARG A 147      -6.151   1.922 -20.887  1.00 95.42           C  
ATOM   1183  CD  ARG A 147      -5.831   0.973 -22.034  1.00 95.42           C  
ATOM   1184  NE  ARG A 147      -6.171  -0.408 -21.702  1.00 95.42           N  
ATOM   1185  NH1 ARG A 147      -5.904  -1.209 -23.852  1.00 95.42           N  
ATOM   1186  NH2 ARG A 147      -6.521  -2.630 -22.163  1.00 95.42           N  
ATOM   1187  CZ  ARG A 147      -6.198  -1.412 -22.573  1.00 95.42           C  
ATOM   1188  N   ARG A 148      -9.969   2.208 -18.172  1.00 95.59           N  
ATOM   1189  CA  ARG A 148     -11.408   2.132 -17.945  1.00 95.59           C  
ATOM   1190  C   ARG A 148     -11.888   3.294 -17.081  1.00 95.59           C  
ATOM   1191  CB  ARG A 148     -11.780   0.802 -17.287  1.00 95.59           C  
ATOM   1192  O   ARG A 148     -13.067   3.368 -16.731  1.00 95.59           O  
ATOM   1193  CG  ARG A 148     -11.560  -0.410 -18.180  1.00 95.59           C  
ATOM   1194  CD  ARG A 148     -11.947  -1.704 -17.479  1.00 95.59           C  
ATOM   1195  NE  ARG A 148     -11.622  -2.874 -18.290  1.00 95.59           N  
ATOM   1196  NH1 ARG A 148     -13.752  -3.767 -18.228  1.00 95.59           N  
ATOM   1197  NH2 ARG A 148     -12.083  -4.848 -19.369  1.00 95.59           N  
ATOM   1198  CZ  ARG A 148     -12.486  -3.827 -18.627  1.00 95.59           C  
ATOM   1199  N   GLY A 149     -10.961   4.141 -16.722  1.00 97.10           N  
ATOM   1200  CA  GLY A 149     -11.329   5.371 -16.039  1.00 97.10           C  
ATOM   1201  C   GLY A 149     -10.954   5.372 -14.569  1.00 97.10           C  
ATOM   1202  O   GLY A 149     -10.552   4.341 -14.025  1.00 97.10           O  
ATOM   1203  N   PHE A 150     -11.048   6.515 -13.957  1.00 98.20           N  
ATOM   1204  CA  PHE A 150     -10.646   6.743 -12.574  1.00 98.20           C  
ATOM   1205  C   PHE A 150     -11.468   5.881 -11.622  1.00 98.20           C  
ATOM   1206  CB  PHE A 150     -10.797   8.222 -12.205  1.00 98.20           C  
ATOM   1207  O   PHE A 150     -10.913   5.200 -10.758  1.00 98.20           O  
ATOM   1208  CG  PHE A 150     -10.409   8.537 -10.786  1.00 98.20           C  
ATOM   1209  CD1 PHE A 150     -11.355   8.501  -9.768  1.00 98.20           C  
ATOM   1210  CD2 PHE A 150      -9.098   8.868 -10.469  1.00 98.20           C  
ATOM   1211  CE1 PHE A 150     -10.998   8.792  -8.453  1.00 98.20           C  
ATOM   1212  CE2 PHE A 150      -8.735   9.160  -9.157  1.00 98.20           C  
ATOM   1213  CZ  PHE A 150      -9.686   9.122  -8.151  1.00 98.20           C  
ATOM   1214  N   PHE A 151     -12.756   5.893 -11.805  1.00 98.26           N  
ATOM   1215  CA  PHE A 151     -13.629   5.181 -10.880  1.00 98.26           C  
ATOM   1216  C   PHE A 151     -13.330   3.687 -10.894  1.00 98.26           C  
ATOM   1217  CB  PHE A 151     -15.100   5.425 -11.231  1.00 98.26           C  
ATOM   1218  O   PHE A 151     -13.202   3.063  -9.838  1.00 98.26           O  
ATOM   1219  CG  PHE A 151     -16.067   4.723 -10.316  1.00 98.26           C  
ATOM   1220  CD1 PHE A 151     -16.731   3.575 -10.732  1.00 98.26           C  
ATOM   1221  CD2 PHE A 151     -16.312   5.211  -9.040  1.00 98.26           C  
ATOM   1222  CE1 PHE A 151     -17.627   2.924  -9.888  1.00 98.26           C  
ATOM   1223  CE2 PHE A 151     -17.206   4.565  -8.190  1.00 98.26           C  
ATOM   1224  CZ  PHE A 151     -17.863   3.422  -8.616  1.00 98.26           C  
ATOM   1225  N   PHE A 152     -13.205   3.147 -12.079  1.00 97.67           N  
ATOM   1226  CA  PHE A 152     -12.931   1.718 -12.176  1.00 97.67           C  
ATOM   1227  C   PHE A 152     -11.601   1.376 -11.515  1.00 97.67           C  
ATOM   1228  CB  PHE A 152     -12.919   1.270 -13.641  1.00 97.67           C  
ATOM   1229  O   PHE A 152     -11.525   0.453 -10.701  1.00 97.67           O  
ATOM   1230  CG  PHE A 152     -12.675  -0.204 -13.823  1.00 97.67           C  
ATOM   1231  CD1 PHE A 152     -11.392  -0.688 -14.046  1.00 97.67           C  
ATOM   1232  CD2 PHE A 152     -13.729  -1.106 -13.771  1.00 97.67           C  
ATOM   1233  CE1 PHE A 152     -11.163  -2.051 -14.215  1.00 97.67           C  
ATOM   1234  CE2 PHE A 152     -13.508  -2.470 -13.939  1.00 97.67           C  
ATOM   1235  CZ  PHE A 152     -12.224  -2.940 -14.162  1.00 97.67           C  
ATOM   1236  N   SER A 153     -10.535   2.095 -11.786  1.00 97.45           N  
ATOM   1237  CA  SER A 153      -9.202   1.788 -11.278  1.00 97.45           C  
ATOM   1238  C   SER A 153      -9.080   2.141  -9.799  1.00 97.45           C  
ATOM   1239  CB  SER A 153      -8.137   2.537 -12.079  1.00 97.45           C  
ATOM   1240  O   SER A 153      -8.183   1.649  -9.111  1.00 97.45           O  
ATOM   1241  OG  SER A 153      -8.341   3.937 -12.002  1.00 97.45           O  
ATOM   1242  N   HIS A 154      -9.978   2.942  -9.264  1.00 98.56           N  
ATOM   1243  CA  HIS A 154      -9.957   3.328  -7.858  1.00 98.56           C  
ATOM   1244  C   HIS A 154     -10.731   2.332  -7.001  1.00 98.56           C  
ATOM   1245  CB  HIS A 154     -10.534   4.734  -7.680  1.00 98.56           C  
ATOM   1246  O   HIS A 154     -10.196   1.795  -6.029  1.00 98.56           O  
ATOM   1247  CG  HIS A 154     -10.282   5.318  -6.326  1.00 98.56           C  
ATOM   1248  CD2 HIS A 154     -11.095   5.455  -5.252  1.00 98.56           C  
ATOM   1249  ND1 HIS A 154      -9.065   5.851  -5.960  1.00 98.56           N  
ATOM   1250  CE1 HIS A 154      -9.141   6.290  -4.714  1.00 98.56           C  
ATOM   1251  NE2 HIS A 154     -10.362   6.062  -4.262  1.00 98.56           N  
ATOM   1252  N   VAL A 155     -11.976   2.010  -7.288  1.00 98.32           N  
ATOM   1253  CA  VAL A 155     -12.752   1.098  -6.455  1.00 98.32           C  
ATOM   1254  C   VAL A 155     -13.681   0.261  -7.332  1.00 98.32           C  
ATOM   1255  CB  VAL A 155     -13.570   1.860  -5.388  1.00 98.32           C  
ATOM   1256  O   VAL A 155     -14.174  -0.785  -6.903  1.00 98.32           O  
ATOM   1257  CG1 VAL A 155     -14.628   2.743  -6.048  1.00 98.32           C  
ATOM   1258  CG2 VAL A 155     -14.219   0.879  -4.413  1.00 98.32           C  
ATOM   1259  N   GLY A 156     -13.938   0.689  -8.512  1.00 97.76           N  
ATOM   1260  CA  GLY A 156     -14.887   0.055  -9.413  1.00 97.76           C  
ATOM   1261  C   GLY A 156     -14.559  -1.399  -9.698  1.00 97.76           C  
ATOM   1262  O   GLY A 156     -15.453  -2.246  -9.739  1.00 97.76           O  
ATOM   1263  N   TRP A 157     -13.312  -1.708  -9.828  1.00 97.23           N  
ATOM   1264  CA  TRP A 157     -12.880  -3.062 -10.159  1.00 97.23           C  
ATOM   1265  C   TRP A 157     -13.232  -4.035  -9.039  1.00 97.23           C  
ATOM   1266  CB  TRP A 157     -11.373  -3.096 -10.427  1.00 97.23           C  
ATOM   1267  O   TRP A 157     -13.335  -5.243  -9.267  1.00 97.23           O  
ATOM   1268  CG  TRP A 157     -10.532  -2.891  -9.203  1.00 97.23           C  
ATOM   1269  CD1 TRP A 157     -10.229  -1.701  -8.601  1.00 97.23           C  
ATOM   1270  CD2 TRP A 157      -9.881  -3.907  -8.434  1.00 97.23           C  
ATOM   1271  CE2 TRP A 157      -9.201  -3.260  -7.378  1.00 97.23           C  
ATOM   1272  CE3 TRP A 157      -9.807  -5.302  -8.535  1.00 97.23           C  
ATOM   1273  NE1 TRP A 157      -9.429  -1.916  -7.503  1.00 97.23           N  
ATOM   1274  CH2 TRP A 157      -8.400  -5.328  -6.551  1.00 97.23           C  
ATOM   1275  CZ2 TRP A 157      -8.456  -3.963  -6.429  1.00 97.23           C  
ATOM   1276  CZ3 TRP A 157      -9.065  -6.000  -7.589  1.00 97.23           C  
ATOM   1277  N   LEU A 158     -13.471  -3.530  -7.926  1.00 96.11           N  
ATOM   1278  CA  LEU A 158     -13.829  -4.357  -6.779  1.00 96.11           C  
ATOM   1279  C   LEU A 158     -15.334  -4.598  -6.730  1.00 96.11           C  
ATOM   1280  CB  LEU A 158     -13.363  -3.699  -5.477  1.00 96.11           C  
ATOM   1281  O   LEU A 158     -15.813  -5.398  -5.923  1.00 96.11           O  
ATOM   1282  CG  LEU A 158     -11.851  -3.608  -5.267  1.00 96.11           C  
ATOM   1283  CD1 LEU A 158     -11.535  -2.713  -4.073  1.00 96.11           C  
ATOM   1284  CD2 LEU A 158     -11.253  -4.998  -5.072  1.00 96.11           C  
ATOM   1285  N   LEU A 159     -16.067  -3.887  -7.561  1.00 97.71           N  
ATOM   1286  CA  LEU A 159     -17.525  -3.921  -7.516  1.00 97.71           C  
ATOM   1287  C   LEU A 159     -18.083  -4.790  -8.638  1.00 97.71           C  
ATOM   1288  CB  LEU A 159     -18.097  -2.505  -7.618  1.00 97.71           C  
ATOM   1289  O   LEU A 159     -19.295  -5.000  -8.721  1.00 97.71           O  
ATOM   1290  CG  LEU A 159     -17.529  -1.472  -6.644  1.00 97.71           C  
ATOM   1291  CD1 LEU A 159     -18.206  -0.121  -6.849  1.00 97.71           C  
ATOM   1292  CD2 LEU A 159     -17.695  -1.946  -5.204  1.00 97.71           C  
ATOM   1293  N   VAL A 160     -17.200  -5.296  -9.418  1.00 96.29           N  
ATOM   1294  CA  VAL A 160     -17.641  -6.109 -10.547  1.00 96.29           C  
ATOM   1295  C   VAL A 160     -16.787  -7.372 -10.638  1.00 96.29           C  
ATOM   1296  CB  VAL A 160     -17.571  -5.322 -11.875  1.00 96.29           C  
ATOM   1297  O   VAL A 160     -15.729  -7.461 -10.011  1.00 96.29           O  
ATOM   1298  CG1 VAL A 160     -18.457  -4.079 -11.813  1.00 96.29           C  
ATOM   1299  CG2 VAL A 160     -16.127  -4.938 -12.192  1.00 96.29           C  
ATOM   1300  N   ARG A 161     -17.284  -8.316 -11.356  1.00 94.67           N  
ATOM   1301  CA  ARG A 161     -16.474  -9.501 -11.617  1.00 94.67           C  
ATOM   1302  C   ARG A 161     -15.302  -9.171 -12.536  1.00 94.67           C  
ATOM   1303  CB  ARG A 161     -17.327 -10.611 -12.235  1.00 94.67           C  
ATOM   1304  O   ARG A 161     -15.412  -8.302 -13.404  1.00 94.67           O  
ATOM   1305  CG  ARG A 161     -18.448 -11.101 -11.332  1.00 94.67           C  
ATOM   1306  CD  ARG A 161     -17.912 -11.878 -10.138  1.00 94.67           C  
ATOM   1307  NE  ARG A 161     -18.992 -12.438  -9.331  1.00 94.67           N  
ATOM   1308  NH1 ARG A 161     -17.601 -13.336  -7.720  1.00 94.67           N  
ATOM   1309  NH2 ARG A 161     -19.874 -13.582  -7.545  1.00 94.67           N  
ATOM   1310  CZ  ARG A 161     -18.820 -13.117  -8.200  1.00 94.67           C  
ATOM   1311  N   LYS A 162     -14.184  -9.846 -12.261  1.00 92.74           N  
ATOM   1312  CA  LYS A 162     -12.982  -9.594 -13.050  1.00 92.74           C  
ATOM   1313  C   LYS A 162     -13.187  -9.993 -14.508  1.00 92.74           C  
ATOM   1314  CB  LYS A 162     -11.787 -10.348 -12.463  1.00 92.74           C  
ATOM   1315  O   LYS A 162     -13.914 -10.945 -14.800  1.00 92.74           O  
ATOM   1316  CG  LYS A 162     -11.352  -9.850 -11.093  1.00 92.74           C  
ATOM   1317  CD  LYS A 162     -10.168 -10.646 -10.559  1.00 92.74           C  
ATOM   1318  CE  LYS A 162      -9.734 -10.150  -9.186  1.00 92.74           C  
ATOM   1319  NZ  LYS A 162      -8.616 -10.969  -8.629  1.00 92.74           N  
ATOM   1320  N   HIS A 163     -12.529  -9.273 -15.373  1.00 94.67           N  
ATOM   1321  CA  HIS A 163     -12.473  -9.680 -16.772  1.00 94.67           C  
ATOM   1322  C   HIS A 163     -11.847 -11.063 -16.919  1.00 94.67           C  
ATOM   1323  CB  HIS A 163     -11.688  -8.659 -17.597  1.00 94.67           C  
ATOM   1324  O   HIS A 163     -10.900 -11.400 -16.203  1.00 94.67           O  
ATOM   1325  CG  HIS A 163     -11.857  -8.823 -19.074  1.00 94.67           C  
ATOM   1326  CD2 HIS A 163     -12.586  -8.115 -19.970  1.00 94.67           C  
ATOM   1327  ND1 HIS A 163     -11.230  -9.821 -19.788  1.00 94.67           N  
ATOM   1328  CE1 HIS A 163     -11.567  -9.719 -21.063  1.00 94.67           C  
ATOM   1329  NE2 HIS A 163     -12.388  -8.692 -21.200  1.00 94.67           N  
ATOM   1330  N   PRO A 164     -12.337 -11.939 -17.815  1.00 94.27           N  
ATOM   1331  CA  PRO A 164     -11.806 -13.295 -17.976  1.00 94.27           C  
ATOM   1332  C   PRO A 164     -10.308 -13.312 -18.270  1.00 94.27           C  
ATOM   1333  CB  PRO A 164     -12.602 -13.847 -19.161  1.00 94.27           C  
ATOM   1334  O   PRO A 164      -9.610 -14.254 -17.887  1.00 94.27           O  
ATOM   1335  CG  PRO A 164     -13.886 -13.081 -19.149  1.00 94.27           C  
ATOM   1336  CD  PRO A 164     -13.608 -11.691 -18.653  1.00 94.27           C  
ATOM   1337  N   ASP A 165      -9.815 -12.222 -18.882  1.00 94.59           N  
ATOM   1338  CA  ASP A 165      -8.395 -12.179 -19.213  1.00 94.59           C  
ATOM   1339  C   ASP A 165      -7.538 -12.104 -17.951  1.00 94.59           C  
ATOM   1340  CB  ASP A 165      -8.093 -10.987 -20.125  1.00 94.59           C  
ATOM   1341  O   ASP A 165      -6.388 -12.547 -17.948  1.00 94.59           O  
ATOM   1342  CG  ASP A 165      -8.540 -11.210 -21.559  1.00 94.59           C  
ATOM   1343  OD1 ASP A 165      -9.003 -12.324 -21.888  1.00 94.59           O  
ATOM   1344  OD2 ASP A 165      -8.427 -10.264 -22.368  1.00 94.59           O  
ATOM   1345  N   VAL A 166      -8.117 -11.560 -16.909  1.00 92.81           N  
ATOM   1346  CA  VAL A 166      -7.372 -11.465 -15.658  1.00 92.81           C  
ATOM   1347  C   VAL A 166      -7.088 -12.864 -15.118  1.00 92.81           C  
ATOM   1348  CB  VAL A 166      -8.137 -10.633 -14.604  1.00 92.81           C  
ATOM   1349  O   VAL A 166      -5.953 -13.174 -14.746  1.00 92.81           O  
ATOM   1350  CG1 VAL A 166      -7.409 -10.661 -13.261  1.00 92.81           C  
ATOM   1351  CG2 VAL A 166      -8.317  -9.195 -15.088  1.00 92.81           C  
ATOM   1352  N   LYS A 167      -8.131 -13.690 -15.188  1.00 92.23           N  
ATOM   1353  CA  LYS A 167      -8.000 -15.060 -14.701  1.00 92.23           C  
ATOM   1354  C   LYS A 167      -7.093 -15.883 -15.612  1.00 92.23           C  
ATOM   1355  CB  LYS A 167      -9.373 -15.725 -14.591  1.00 92.23           C  
ATOM   1356  O   LYS A 167      -6.208 -16.597 -15.136  1.00 92.23           O  
ATOM   1357  CG  LYS A 167      -9.350 -17.081 -13.900  1.00 92.23           C  
ATOM   1358  CD  LYS A 167     -10.752 -17.660 -13.759  1.00 92.23           C  
ATOM   1359  CE  LYS A 167     -10.725 -19.047 -13.133  1.00 92.23           C  
ATOM   1360  NZ  LYS A 167     -12.094 -19.633 -13.023  1.00 92.23           N  
ATOM   1361  N   GLU A 168      -7.278 -15.719 -16.859  1.00 94.42           N  
ATOM   1362  CA  GLU A 168      -6.521 -16.498 -17.833  1.00 94.42           C  
ATOM   1363  C   GLU A 168      -5.034 -16.159 -17.775  1.00 94.42           C  
ATOM   1364  CB  GLU A 168      -7.059 -16.262 -19.247  1.00 94.42           C  
ATOM   1365  O   GLU A 168      -4.190 -17.055 -17.710  1.00 94.42           O  
ATOM   1366  CG  GLU A 168      -6.360 -17.086 -20.317  1.00 94.42           C  
ATOM   1367  CD  GLU A 168      -6.876 -16.810 -21.720  1.00 94.42           C  
ATOM   1368  OE1 GLU A 168      -6.398 -17.455 -22.681  1.00 94.42           O  
ATOM   1369  OE2 GLU A 168      -7.766 -15.941 -21.860  1.00 94.42           O  
ATOM   1370  N   LYS A 169      -4.703 -14.910 -17.755  1.00 93.43           N  
ATOM   1371  CA  LYS A 169      -3.303 -14.494 -17.740  1.00 93.43           C  
ATOM   1372  C   LYS A 169      -2.694 -14.664 -16.352  1.00 93.43           C  
ATOM   1373  CB  LYS A 169      -3.169 -13.041 -18.197  1.00 93.43           C  
ATOM   1374  O   LYS A 169      -1.481 -14.842 -16.218  1.00 93.43           O  
ATOM   1375  CG  LYS A 169      -3.591 -12.804 -19.640  1.00 93.43           C  
ATOM   1376  CD  LYS A 169      -2.626 -13.461 -20.619  1.00 93.43           C  
ATOM   1377  CE  LYS A 169      -2.990 -13.144 -22.063  1.00 93.43           C  
ATOM   1378  NZ  LYS A 169      -2.119 -13.878 -23.028  1.00 93.43           N  
ATOM   1379  N   GLY A 170      -3.518 -14.659 -15.389  1.00 92.77           N  
ATOM   1380  CA  GLY A 170      -3.067 -14.880 -14.024  1.00 92.77           C  
ATOM   1381  C   GLY A 170      -2.549 -16.286 -13.786  1.00 92.77           C  
ATOM   1382  O   GLY A 170      -1.663 -16.494 -12.955  1.00 92.77           O  
ATOM   1383  N   LYS A 171      -3.048 -17.281 -14.490  1.00 93.12           N  
ATOM   1384  CA  LYS A 171      -2.610 -18.668 -14.363  1.00 93.12           C  
ATOM   1385  C   LYS A 171      -1.150 -18.824 -14.780  1.00 93.12           C  
ATOM   1386  CB  LYS A 171      -3.497 -19.590 -15.201  1.00 93.12           C  
ATOM   1387  O   LYS A 171      -0.462 -19.738 -14.321  1.00 93.12           O  
ATOM   1388  CG  LYS A 171      -4.921 -19.719 -14.681  1.00 93.12           C  
ATOM   1389  CD  LYS A 171      -5.755 -20.641 -15.561  1.00 93.12           C  
ATOM   1390  CE  LYS A 171      -7.203 -20.704 -15.091  1.00 93.12           C  
ATOM   1391  NZ  LYS A 171      -8.042 -21.545 -15.997  1.00 93.12           N  
ATOM   1392  N   GLY A 172      -0.775 -17.845 -15.593  1.00 93.44           N  
ATOM   1393  CA  GLY A 172       0.576 -17.920 -16.127  1.00 93.44           C  
ATOM   1394  C   GLY A 172       1.607 -17.250 -15.238  1.00 93.44           C  
ATOM   1395  O   GLY A 172       2.804 -17.286 -15.531  1.00 93.44           O  
ATOM   1396  N   ILE A 173       1.161 -16.646 -14.146  1.00 94.91           N  
ATOM   1397  CA  ILE A 173       2.066 -15.959 -13.231  1.00 94.91           C  
ATOM   1398  C   ILE A 173       2.719 -16.973 -12.294  1.00 94.91           C  
ATOM   1399  CB  ILE A 173       1.330 -14.873 -12.416  1.00 94.91           C  
ATOM   1400  O   ILE A 173       2.035 -17.813 -11.704  1.00 94.91           O  
ATOM   1401  CG1 ILE A 173       0.764 -13.797 -13.350  1.00 94.91           C  
ATOM   1402  CG2 ILE A 173       2.264 -14.255 -11.371  1.00 94.91           C  
ATOM   1403  CD1 ILE A 173       1.825 -13.044 -14.142  1.00 94.91           C  
ATOM   1404  N   ASP A 174       4.023 -16.979 -12.223  1.00 96.44           N  
ATOM   1405  CA  ASP A 174       4.754 -17.867 -11.324  1.00 96.44           C  
ATOM   1406  C   ASP A 174       4.572 -17.445  -9.868  1.00 96.44           C  
ATOM   1407  CB  ASP A 174       6.241 -17.889 -11.684  1.00 96.44           C  
ATOM   1408  O   ASP A 174       5.009 -16.363  -9.471  1.00 96.44           O  
ATOM   1409  CG  ASP A 174       7.047 -18.838 -10.815  1.00 96.44           C  
ATOM   1410  OD1 ASP A 174       6.447 -19.659 -10.088  1.00 96.44           O  
ATOM   1411  OD2 ASP A 174       8.294 -18.762 -10.855  1.00 96.44           O  
ATOM   1412  N   MET A 175       4.044 -18.363  -9.046  1.00 97.83           N  
ATOM   1413  CA  MET A 175       3.779 -18.069  -7.641  1.00 97.83           C  
ATOM   1414  C   MET A 175       4.528 -19.038  -6.732  1.00 97.83           C  
ATOM   1415  CB  MET A 175       2.279 -18.133  -7.351  1.00 97.83           C  
ATOM   1416  O   MET A 175       4.210 -19.155  -5.547  1.00 97.83           O  
ATOM   1417  CG  MET A 175       1.467 -17.080  -8.087  1.00 97.83           C  
ATOM   1418  SD  MET A 175       1.986 -15.371  -7.666  1.00 97.83           S  
ATOM   1419  CE  MET A 175       1.401 -15.272  -5.951  1.00 97.83           C  
ATOM   1420  N   SER A 176       5.475 -19.809  -7.334  1.00 97.70           N  
ATOM   1421  CA  SER A 176       6.167 -20.872  -6.613  1.00 97.70           C  
ATOM   1422  C   SER A 176       6.933 -20.321  -5.416  1.00 97.70           C  
ATOM   1423  CB  SER A 176       7.125 -21.616  -7.544  1.00 97.70           C  
ATOM   1424  O   SER A 176       7.003 -20.964  -4.367  1.00 97.70           O  
ATOM   1425  OG  SER A 176       8.091 -20.730  -8.084  1.00 97.70           O  
ATOM   1426  N   ASP A 177       7.432 -19.127  -5.573  1.00 96.85           N  
ATOM   1427  CA  ASP A 177       8.188 -18.543  -4.470  1.00 96.85           C  
ATOM   1428  C   ASP A 177       7.291 -18.294  -3.260  1.00 96.85           C  
ATOM   1429  CB  ASP A 177       8.856 -17.238  -4.908  1.00 96.85           C  
ATOM   1430  O   ASP A 177       7.701 -18.517  -2.119  1.00 96.85           O  
ATOM   1431  CG  ASP A 177       7.871 -16.228  -5.468  1.00 96.85           C  
ATOM   1432  OD1 ASP A 177       7.013 -16.606  -6.296  1.00 96.85           O  
ATOM   1433  OD2 ASP A 177       7.954 -15.042  -5.082  1.00 96.85           O  
ATOM   1434  N   LEU A 178       6.072 -17.861  -3.437  1.00 97.77           N  
ATOM   1435  CA  LEU A 178       5.137 -17.591  -2.350  1.00 97.77           C  
ATOM   1436  C   LEU A 178       4.529 -18.886  -1.821  1.00 97.77           C  
ATOM   1437  CB  LEU A 178       4.027 -16.647  -2.820  1.00 97.77           C  
ATOM   1438  O   LEU A 178       4.224 -18.992  -0.631  1.00 97.77           O  
ATOM   1439  CG  LEU A 178       4.473 -15.276  -3.331  1.00 97.77           C  
ATOM   1440  CD1 LEU A 178       3.261 -14.420  -3.679  1.00 97.77           C  
ATOM   1441  CD2 LEU A 178       5.348 -14.578  -2.295  1.00 97.77           C  
ATOM   1442  N   ASP A 179       4.400 -19.880  -2.691  1.00 98.01           N  
ATOM   1443  CA  ASP A 179       3.809 -21.164  -2.329  1.00 98.01           C  
ATOM   1444  C   ASP A 179       4.701 -21.923  -1.349  1.00 98.01           C  
ATOM   1445  CB  ASP A 179       3.560 -22.011  -3.579  1.00 98.01           C  
ATOM   1446  O   ASP A 179       4.208 -22.695  -0.524  1.00 98.01           O  
ATOM   1447  CG  ASP A 179       2.441 -21.468  -4.451  1.00 98.01           C  
ATOM   1448  OD1 ASP A 179       1.564 -20.743  -3.935  1.00 98.01           O  
ATOM   1449  OD2 ASP A 179       2.436 -21.771  -5.663  1.00 98.01           O  
ATOM   1450  N   THR A 180       5.965 -21.639  -1.460  1.00 97.22           N  
ATOM   1451  CA  THR A 180       6.910 -22.388  -0.640  1.00 97.22           C  
ATOM   1452  C   THR A 180       7.196 -21.651   0.666  1.00 97.22           C  
ATOM   1453  CB  THR A 180       8.230 -22.635  -1.393  1.00 97.22           C  
ATOM   1454  O   THR A 180       7.908 -22.164   1.531  1.00 97.22           O  
ATOM   1455  CG2 THR A 180       8.003 -23.489  -2.636  1.00 97.22           C  
ATOM   1456  OG1 THR A 180       8.792 -21.377  -1.786  1.00 97.22           O  
ATOM   1457  N   ASP A 181       6.650 -20.483   0.840  1.00 97.55           N  
ATOM   1458  CA  ASP A 181       6.819 -19.706   2.065  1.00 97.55           C  
ATOM   1459  C   ASP A 181       5.772 -20.090   3.108  1.00 97.55           C  
ATOM   1460  CB  ASP A 181       6.737 -18.207   1.765  1.00 97.55           C  
ATOM   1461  O   ASP A 181       4.592 -19.763   2.961  1.00 97.55           O  
ATOM   1462  CG  ASP A 181       7.098 -17.343   2.960  1.00 97.55           C  
ATOM   1463  OD1 ASP A 181       6.820 -17.746   4.110  1.00 97.55           O  
ATOM   1464  OD2 ASP A 181       7.663 -16.248   2.750  1.00 97.55           O  
ATOM   1465  N   PRO A 182       6.184 -20.785   4.184  1.00 97.92           N  
ATOM   1466  CA  PRO A 182       5.225 -21.307   5.160  1.00 97.92           C  
ATOM   1467  C   PRO A 182       4.463 -20.202   5.888  1.00 97.92           C  
ATOM   1468  CB  PRO A 182       6.105 -22.095   6.133  1.00 97.92           C  
ATOM   1469  O   PRO A 182       3.297 -20.384   6.248  1.00 97.92           O  
ATOM   1470  CG  PRO A 182       7.489 -21.583   5.897  1.00 97.92           C  
ATOM   1471  CD  PRO A 182       7.597 -21.143   4.465  1.00 97.92           C  
ATOM   1472  N   LEU A 183       5.150 -19.105   6.089  1.00 98.24           N  
ATOM   1473  CA  LEU A 183       4.505 -17.980   6.758  1.00 98.24           C  
ATOM   1474  C   LEU A 183       3.322 -17.469   5.943  1.00 98.24           C  
ATOM   1475  CB  LEU A 183       5.509 -16.847   6.989  1.00 98.24           C  
ATOM   1476  O   LEU A 183       2.234 -17.260   6.484  1.00 98.24           O  
ATOM   1477  CG  LEU A 183       4.981 -15.614   7.724  1.00 98.24           C  
ATOM   1478  CD1 LEU A 183       4.485 -15.997   9.114  1.00 98.24           C  
ATOM   1479  CD2 LEU A 183       6.061 -14.541   7.812  1.00 98.24           C  
ATOM   1480  N   LEU A 184       3.447 -17.349   4.660  1.00 98.24           N  
ATOM   1481  CA  LEU A 184       2.393 -16.830   3.795  1.00 98.24           C  
ATOM   1482  C   LEU A 184       1.275 -17.852   3.626  1.00 98.24           C  
ATOM   1483  CB  LEU A 184       2.963 -16.448   2.426  1.00 98.24           C  
ATOM   1484  O   LEU A 184       0.101 -17.485   3.539  1.00 98.24           O  
ATOM   1485  CG  LEU A 184       3.977 -15.303   2.409  1.00 98.24           C  
ATOM   1486  CD1 LEU A 184       4.286 -14.890   0.973  1.00 98.24           C  
ATOM   1487  CD2 LEU A 184       3.456 -14.116   3.211  1.00 98.24           C  
ATOM   1488  N   MET A 185       1.728 -19.091   3.598  1.00 98.46           N  
ATOM   1489  CA  MET A 185       0.702 -20.125   3.494  1.00 98.46           C  
ATOM   1490  C   MET A 185      -0.123 -20.203   4.774  1.00 98.46           C  
ATOM   1491  CB  MET A 185       1.336 -21.485   3.197  1.00 98.46           C  
ATOM   1492  O   MET A 185      -1.326 -20.469   4.727  1.00 98.46           O  
ATOM   1493  CG  MET A 185       2.029 -21.556   1.845  1.00 98.46           C  
ATOM   1494  SD  MET A 185       0.973 -20.930   0.481  1.00 98.46           S  
ATOM   1495  CE  MET A 185      -0.359 -22.162   0.516  1.00 98.46           C  
ATOM   1496  N   PHE A 186       0.524 -19.926   5.842  1.00 98.64           N  
ATOM   1497  CA  PHE A 186      -0.182 -19.805   7.112  1.00 98.64           C  
ATOM   1498  C   PHE A 186      -1.178 -18.652   7.071  1.00 98.64           C  
ATOM   1499  CB  PHE A 186       0.808 -19.603   8.263  1.00 98.64           C  
ATOM   1500  O   PHE A 186      -2.341 -18.815   7.446  1.00 98.64           O  
ATOM   1501  CG  PHE A 186       0.154 -19.272   9.576  1.00 98.64           C  
ATOM   1502  CD1 PHE A 186       0.016 -17.952   9.987  1.00 98.64           C  
ATOM   1503  CD2 PHE A 186      -0.325 -20.282  10.401  1.00 98.64           C  
ATOM   1504  CE1 PHE A 186      -0.590 -17.642  11.203  1.00 98.64           C  
ATOM   1505  CE2 PHE A 186      -0.931 -19.980  11.617  1.00 98.64           C  
ATOM   1506  CZ  PHE A 186      -1.062 -18.660  12.017  1.00 98.64           C  
ATOM   1507  N   GLN A 187      -0.746 -17.496   6.691  1.00 98.65           N  
ATOM   1508  CA  GLN A 187      -1.630 -16.339   6.589  1.00 98.65           C  
ATOM   1509  C   GLN A 187      -2.816 -16.632   5.674  1.00 98.65           C  
ATOM   1510  CB  GLN A 187      -0.862 -15.119   6.078  1.00 98.65           C  
ATOM   1511  O   GLN A 187      -3.958 -16.310   6.007  1.00 98.65           O  
ATOM   1512  CG  GLN A 187      -1.693 -13.844   6.030  1.00 98.65           C  
ATOM   1513  CD  GLN A 187      -1.013 -12.728   5.260  1.00 98.65           C  
ATOM   1514  NE2 GLN A 187      -1.279 -11.488   5.654  1.00 98.65           N  
ATOM   1515  OE1 GLN A 187      -0.254 -12.979   4.318  1.00 98.65           O  
ATOM   1516  N   LYS A 188      -2.547 -17.220   4.554  1.00 98.46           N  
ATOM   1517  CA  LYS A 188      -3.592 -17.553   3.590  1.00 98.46           C  
ATOM   1518  C   LYS A 188      -4.634 -18.481   4.207  1.00 98.46           C  
ATOM   1519  CB  LYS A 188      -2.986 -18.200   2.343  1.00 98.46           C  
ATOM   1520  O   LYS A 188      -5.837 -18.266   4.045  1.00 98.46           O  
ATOM   1521  CG  LYS A 188      -4.004 -18.539   1.265  1.00 98.46           C  
ATOM   1522  CD  LYS A 188      -3.335 -19.125   0.029  1.00 98.46           C  
ATOM   1523  CE  LYS A 188      -4.359 -19.536  -1.021  1.00 98.46           C  
ATOM   1524  NZ  LYS A 188      -3.712 -20.176  -2.205  1.00 98.46           N  
ATOM   1525  N   LYS A 189      -4.227 -19.467   4.879  1.00 98.51           N  
ATOM   1526  CA  LYS A 189      -5.110 -20.476   5.457  1.00 98.51           C  
ATOM   1527  C   LYS A 189      -5.990 -19.876   6.549  1.00 98.51           C  
ATOM   1528  CB  LYS A 189      -4.296 -21.642   6.022  1.00 98.51           C  
ATOM   1529  O   LYS A 189      -7.184 -20.172   6.624  1.00 98.51           O  
ATOM   1530  CG  LYS A 189      -5.143 -22.752   6.627  1.00 98.51           C  
ATOM   1531  CD  LYS A 189      -4.287 -23.938   7.053  1.00 98.51           C  
ATOM   1532  CE  LYS A 189      -5.135 -25.053   7.650  1.00 98.51           C  
ATOM   1533  NZ  LYS A 189      -4.310 -26.250   7.998  1.00 98.51           N  
ATOM   1534  N   TYR A 190      -5.424 -18.937   7.328  1.00 98.53           N  
ATOM   1535  CA  TYR A 190      -6.131 -18.466   8.513  1.00 98.53           C  
ATOM   1536  C   TYR A 190      -6.547 -17.008   8.356  1.00 98.53           C  
ATOM   1537  CB  TYR A 190      -5.258 -18.628   9.761  1.00 98.53           C  
ATOM   1538  O   TYR A 190      -6.904 -16.349   9.335  1.00 98.53           O  
ATOM   1539  CG  TYR A 190      -4.993 -20.067  10.133  1.00 98.53           C  
ATOM   1540  CD1 TYR A 190      -5.991 -20.855  10.701  1.00 98.53           C  
ATOM   1541  CD2 TYR A 190      -3.745 -20.641   9.918  1.00 98.53           C  
ATOM   1542  CE1 TYR A 190      -5.751 -22.181  11.048  1.00 98.53           C  
ATOM   1543  CE2 TYR A 190      -3.493 -21.965  10.261  1.00 98.53           C  
ATOM   1544  OH  TYR A 190      -4.258 -24.038  11.164  1.00 98.53           O  
ATOM   1545  CZ  TYR A 190      -4.501 -22.726  10.823  1.00 98.53           C  
ATOM   1546  N   TYR A 191      -6.494 -16.536   7.199  1.00 98.33           N  
ATOM   1547  CA  TYR A 191      -6.707 -15.120   6.921  1.00 98.33           C  
ATOM   1548  C   TYR A 191      -8.080 -14.670   7.407  1.00 98.33           C  
ATOM   1549  CB  TYR A 191      -6.567 -14.839   5.422  1.00 98.33           C  
ATOM   1550  O   TYR A 191      -8.205 -13.627   8.054  1.00 98.33           O  
ATOM   1551  CG  TYR A 191      -6.675 -13.376   5.066  1.00 98.33           C  
ATOM   1552  CD1 TYR A 191      -7.845 -12.858   4.513  1.00 98.33           C  
ATOM   1553  CD2 TYR A 191      -5.609 -12.509   5.279  1.00 98.33           C  
ATOM   1554  CE1 TYR A 191      -7.948 -11.511   4.182  1.00 98.33           C  
ATOM   1555  CE2 TYR A 191      -5.701 -11.161   4.952  1.00 98.33           C  
ATOM   1556  OH  TYR A 191      -6.971  -9.337   4.078  1.00 98.33           O  
ATOM   1557  CZ  TYR A 191      -6.873 -10.672   4.405  1.00 98.33           C  
ATOM   1558  N   LEU A 192      -9.103 -15.472   7.156  1.00 96.38           N  
ATOM   1559  CA  LEU A 192     -10.469 -15.054   7.451  1.00 96.38           C  
ATOM   1560  C   LEU A 192     -10.723 -15.047   8.954  1.00 96.38           C  
ATOM   1561  CB  LEU A 192     -11.473 -15.977   6.756  1.00 96.38           C  
ATOM   1562  O   LEU A 192     -11.648 -14.384   9.429  1.00 96.38           O  
ATOM   1563  CG  LEU A 192     -11.543 -15.878   5.231  1.00 96.38           C  
ATOM   1564  CD1 LEU A 192     -12.607 -16.825   4.686  1.00 96.38           C  
ATOM   1565  CD2 LEU A 192     -11.826 -14.443   4.801  1.00 96.38           C  
ATOM   1566  N   ILE A 193      -9.821 -15.687   9.688  1.00 98.08           N  
ATOM   1567  CA  ILE A 193      -9.901 -15.655  11.144  1.00 98.08           C  
ATOM   1568  C   ILE A 193      -9.046 -14.511  11.683  1.00 98.08           C  
ATOM   1569  CB  ILE A 193      -9.453 -16.997  11.764  1.00 98.08           C  
ATOM   1570  O   ILE A 193      -9.517 -13.700  12.485  1.00 98.08           O  
ATOM   1571  CG1 ILE A 193     -10.371 -18.134  11.300  1.00 98.08           C  
ATOM   1572  CG2 ILE A 193      -9.427 -16.904  13.293  1.00 98.08           C  
ATOM   1573  CD1 ILE A 193      -9.869 -19.524  11.664  1.00 98.08           C  
ATOM   1574  N   MET A 194      -7.857 -14.337  11.238  1.00 98.35           N  
ATOM   1575  CA  MET A 194      -6.891 -13.365  11.741  1.00 98.35           C  
ATOM   1576  C   MET A 194      -7.313 -11.944  11.382  1.00 98.35           C  
ATOM   1577  CB  MET A 194      -5.496 -13.653  11.184  1.00 98.35           C  
ATOM   1578  O   MET A 194      -7.214 -11.035  12.209  1.00 98.35           O  
ATOM   1579  CG  MET A 194      -4.874 -14.932  11.721  1.00 98.35           C  
ATOM   1580  SD  MET A 194      -3.252 -15.303  10.947  1.00 98.35           S  
ATOM   1581  CE  MET A 194      -2.331 -13.807  11.400  1.00 98.35           C  
ATOM   1582  N   MET A 195      -7.876 -11.808  10.242  1.00 97.90           N  
ATOM   1583  CA  MET A 195      -8.155 -10.477   9.709  1.00 97.90           C  
ATOM   1584  C   MET A 195      -9.152  -9.735  10.593  1.00 97.90           C  
ATOM   1585  CB  MET A 195      -8.693 -10.572   8.280  1.00 97.90           C  
ATOM   1586  O   MET A 195      -8.869  -8.631  11.062  1.00 97.90           O  
ATOM   1587  CG  MET A 195      -9.053  -9.227   7.671  1.00 97.90           C  
ATOM   1588  SD  MET A 195     -10.711  -8.638   8.195  1.00 97.90           S  
ATOM   1589  CE  MET A 195     -11.759  -9.891   7.406  1.00 97.90           C  
ATOM   1590  N   PRO A 196     -10.334 -10.256  10.888  1.00 98.00           N  
ATOM   1591  CA  PRO A 196     -11.259  -9.460  11.698  1.00 98.00           C  
ATOM   1592  C   PRO A 196     -10.690  -9.113  13.072  1.00 98.00           C  
ATOM   1593  CB  PRO A 196     -12.485 -10.368  11.828  1.00 98.00           C  
ATOM   1594  O   PRO A 196     -10.989  -8.048  13.617  1.00 98.00           O  
ATOM   1595  CG  PRO A 196     -11.987 -11.734  11.483  1.00 98.00           C  
ATOM   1596  CD  PRO A 196     -10.844 -11.596  10.518  1.00 98.00           C  
ATOM   1597  N   ILE A 197      -9.799  -9.952  13.581  1.00 98.53           N  
ATOM   1598  CA  ILE A 197      -9.210  -9.757  14.901  1.00 98.53           C  
ATOM   1599  C   ILE A 197      -8.172  -8.638  14.843  1.00 98.53           C  
ATOM   1600  CB  ILE A 197      -8.565 -11.058  15.430  1.00 98.53           C  
ATOM   1601  O   ILE A 197      -8.209  -7.707  15.651  1.00 98.53           O  
ATOM   1602  CG1 ILE A 197      -9.636 -12.131  15.657  1.00 98.53           C  
ATOM   1603  CG2 ILE A 197      -7.780 -10.787  16.717  1.00 98.53           C  
ATOM   1604  CD1 ILE A 197      -9.074 -13.513  15.959  1.00 98.53           C  
ATOM   1605  N   LEU A 198      -7.385  -8.684  13.841  1.00 98.50           N  
ATOM   1606  CA  LEU A 198      -6.252  -7.768  13.774  1.00 98.50           C  
ATOM   1607  C   LEU A 198      -6.667  -6.434  13.162  1.00 98.50           C  
ATOM   1608  CB  LEU A 198      -5.112  -8.384  12.958  1.00 98.50           C  
ATOM   1609  O   LEU A 198      -6.122  -5.387  13.518  1.00 98.50           O  
ATOM   1610  CG  LEU A 198      -4.402  -9.585  13.584  1.00 98.50           C  
ATOM   1611  CD1 LEU A 198      -3.322 -10.111  12.646  1.00 98.50           C  
ATOM   1612  CD2 LEU A 198      -3.807  -9.209  14.937  1.00 98.50           C  
ATOM   1613  N   CYS A 199      -7.599  -6.464  12.270  1.00 98.49           N  
ATOM   1614  CA  CYS A 199      -7.964  -5.239  11.568  1.00 98.49           C  
ATOM   1615  C   CYS A 199      -9.056  -4.486  12.319  1.00 98.49           C  
ATOM   1616  CB  CYS A 199      -8.433  -5.553  10.148  1.00 98.49           C  
ATOM   1617  O   CYS A 199      -9.074  -3.253  12.326  1.00 98.49           O  
ATOM   1618  SG  CYS A 199      -8.829  -4.087   9.171  1.00 98.49           S  
ATOM   1619  N   PHE A 200      -9.910  -5.223  13.109  1.00 98.46           N  
ATOM   1620  CA  PHE A 200     -11.087  -4.545  13.640  1.00 98.46           C  
ATOM   1621  C   PHE A 200     -11.167  -4.706  15.154  1.00 98.46           C  
ATOM   1622  CB  PHE A 200     -12.362  -5.086  12.987  1.00 98.46           C  
ATOM   1623  O   PHE A 200     -11.229  -3.716  15.886  1.00 98.46           O  
ATOM   1624  CG  PHE A 200     -12.450  -4.811  11.510  1.00 98.46           C  
ATOM   1625  CD1 PHE A 200     -12.662  -3.521  11.039  1.00 98.46           C  
ATOM   1626  CD2 PHE A 200     -12.322  -5.845  10.591  1.00 98.46           C  
ATOM   1627  CE1 PHE A 200     -12.744  -3.264   9.673  1.00 98.46           C  
ATOM   1628  CE2 PHE A 200     -12.402  -5.596   9.223  1.00 98.46           C  
ATOM   1629  CZ  PHE A 200     -12.614  -4.305   8.767  1.00 98.46           C  
ATOM   1630  N   LEU A 201     -11.048  -5.873  15.682  1.00 98.53           N  
ATOM   1631  CA  LEU A 201     -11.357  -6.136  17.083  1.00 98.53           C  
ATOM   1632  C   LEU A 201     -10.262  -5.590  17.993  1.00 98.53           C  
ATOM   1633  CB  LEU A 201     -11.532  -7.638  17.320  1.00 98.53           C  
ATOM   1634  O   LEU A 201     -10.538  -4.801  18.899  1.00 98.53           O  
ATOM   1635  CG  LEU A 201     -12.720  -8.301  16.620  1.00 98.53           C  
ATOM   1636  CD1 LEU A 201     -12.855  -9.753  17.066  1.00 98.53           C  
ATOM   1637  CD2 LEU A 201     -14.004  -7.529  16.899  1.00 98.53           C  
ATOM   1638  N   ILE A 202      -9.010  -5.977  17.734  1.00 98.51           N  
ATOM   1639  CA  ILE A 202      -7.919  -5.564  18.610  1.00 98.51           C  
ATOM   1640  C   ILE A 202      -7.739  -4.049  18.532  1.00 98.51           C  
ATOM   1641  CB  ILE A 202      -6.599  -6.280  18.245  1.00 98.51           C  
ATOM   1642  O   ILE A 202      -7.682  -3.371  19.560  1.00 98.51           O  
ATOM   1643  CG1 ILE A 202      -6.644  -7.744  18.697  1.00 98.51           C  
ATOM   1644  CG2 ILE A 202      -5.401  -5.553  18.863  1.00 98.51           C  
ATOM   1645  CD1 ILE A 202      -5.415  -8.552  18.303  1.00 98.51           C  
ATOM   1646  N   PRO A 203      -7.719  -3.513  17.337  1.00 98.50           N  
ATOM   1647  CA  PRO A 203      -7.538  -2.061  17.255  1.00 98.50           C  
ATOM   1648  C   PRO A 203      -8.632  -1.288  17.989  1.00 98.50           C  
ATOM   1649  CB  PRO A 203      -7.589  -1.784  15.751  1.00 98.50           C  
ATOM   1650  O   PRO A 203      -8.359  -0.244  18.587  1.00 98.50           O  
ATOM   1651  CG  PRO A 203      -7.038  -3.020  15.116  1.00 98.50           C  
ATOM   1652  CD  PRO A 203      -7.535  -4.212  15.881  1.00 98.50           C  
ATOM   1653  N   THR A 204      -9.871  -1.771  17.989  1.00 98.72           N  
ATOM   1654  CA  THR A 204     -10.999  -1.117  18.644  1.00 98.72           C  
ATOM   1655  C   THR A 204     -10.906  -1.267  20.160  1.00 98.72           C  
ATOM   1656  CB  THR A 204     -12.340  -1.689  18.150  1.00 98.72           C  
ATOM   1657  O   THR A 204     -11.147  -0.311  20.899  1.00 98.72           O  
ATOM   1658  CG2 THR A 204     -13.515  -1.035  18.869  1.00 98.72           C  
ATOM   1659  OG1 THR A 204     -12.464  -1.454  16.742  1.00 98.72           O  
ATOM   1660  N   MET A 205     -10.478  -2.394  20.639  1.00 98.72           N  
ATOM   1661  CA  MET A 205     -10.462  -2.723  22.062  1.00 98.72           C  
ATOM   1662  C   MET A 205      -9.347  -1.971  22.781  1.00 98.72           C  
ATOM   1663  CB  MET A 205     -10.291  -4.229  22.264  1.00 98.72           C  
ATOM   1664  O   MET A 205      -9.499  -1.588  23.942  1.00 98.72           O  
ATOM   1665  CG  MET A 205     -11.511  -5.044  21.863  1.00 98.72           C  
ATOM   1666  SD  MET A 205     -11.213  -6.852  21.964  1.00 98.72           S  
ATOM   1667  CE  MET A 205     -11.103  -7.058  23.763  1.00 98.72           C  
ATOM   1668  N   VAL A 206      -8.287  -1.710  22.168  1.00 98.65           N  
ATOM   1669  CA  VAL A 206      -7.107  -1.120  22.790  1.00 98.65           C  
ATOM   1670  C   VAL A 206      -7.454   0.254  23.358  1.00 98.65           C  
ATOM   1671  CB  VAL A 206      -5.937  -1.002  21.788  1.00 98.65           C  
ATOM   1672  O   VAL A 206      -7.248   0.511  24.547  1.00 98.65           O  
ATOM   1673  CG1 VAL A 206      -4.840  -0.094  22.342  1.00 98.65           C  
ATOM   1674  CG2 VAL A 206      -5.375  -2.384  21.458  1.00 98.65           C  
ATOM   1675  N   PRO A 207      -8.022   1.168  22.606  1.00 98.58           N  
ATOM   1676  CA  PRO A 207      -8.325   2.472  23.198  1.00 98.58           C  
ATOM   1677  C   PRO A 207      -9.402   2.395  24.278  1.00 98.58           C  
ATOM   1678  CB  PRO A 207      -8.807   3.299  22.004  1.00 98.58           C  
ATOM   1679  O   PRO A 207      -9.358   3.147  25.254  1.00 98.58           O  
ATOM   1680  CG  PRO A 207      -9.159   2.290  20.959  1.00 98.58           C  
ATOM   1681  CD  PRO A 207      -8.299   1.075  21.159  1.00 98.58           C  
ATOM   1682  N   VAL A 208     -10.302   1.436  24.166  1.00 98.71           N  
ATOM   1683  CA  VAL A 208     -11.387   1.291  25.131  1.00 98.71           C  
ATOM   1684  C   VAL A 208     -10.823   0.849  26.480  1.00 98.71           C  
ATOM   1685  CB  VAL A 208     -12.450   0.282  24.642  1.00 98.71           C  
ATOM   1686  O   VAL A 208     -11.149   1.433  27.517  1.00 98.71           O  
ATOM   1687  CG1 VAL A 208     -13.468  -0.007  25.745  1.00 98.71           C  
ATOM   1688  CG2 VAL A 208     -13.149   0.809  23.390  1.00 98.71           C  
ATOM   1689  N   TYR A 209      -9.924  -0.015  26.406  1.00 98.65           N  
ATOM   1690  CA  TYR A 209      -9.452  -0.615  27.649  1.00 98.65           C  
ATOM   1691  C   TYR A 209      -8.229   0.123  28.181  1.00 98.65           C  
ATOM   1692  CB  TYR A 209      -9.119  -2.095  27.439  1.00 98.65           C  
ATOM   1693  O   TYR A 209      -8.010   0.181  29.393  1.00 98.65           O  
ATOM   1694  CG  TYR A 209     -10.335  -2.977  27.296  1.00 98.65           C  
ATOM   1695  CD1 TYR A 209     -11.139  -3.272  28.394  1.00 98.65           C  
ATOM   1696  CD2 TYR A 209     -10.683  -3.516  26.062  1.00 98.65           C  
ATOM   1697  CE1 TYR A 209     -12.260  -4.086  28.268  1.00 98.65           C  
ATOM   1698  CE2 TYR A 209     -11.802  -4.331  25.923  1.00 98.65           C  
ATOM   1699  OH  TYR A 209     -13.692  -5.416  26.899  1.00 98.65           O  
ATOM   1700  CZ  TYR A 209     -12.583  -4.610  27.030  1.00 98.65           C  
ATOM   1701  N   LEU A 210      -7.451   0.721  27.391  1.00 98.52           N  
ATOM   1702  CA  LEU A 210      -6.186   1.285  27.849  1.00 98.52           C  
ATOM   1703  C   LEU A 210      -6.360   2.742  28.265  1.00 98.52           C  
ATOM   1704  CB  LEU A 210      -5.123   1.179  26.753  1.00 98.52           C  
ATOM   1705  O   LEU A 210      -5.720   3.202  29.214  1.00 98.52           O  
ATOM   1706  CG  LEU A 210      -4.644  -0.232  26.409  1.00 98.52           C  
ATOM   1707  CD1 LEU A 210      -3.415  -0.170  25.508  1.00 98.52           C  
ATOM   1708  CD2 LEU A 210      -4.343  -1.021  27.679  1.00 98.52           C  
ATOM   1709  N   TRP A 211      -7.202   3.473  27.518  1.00 98.50           N  
ATOM   1710  CA  TRP A 211      -7.274   4.858  27.971  1.00 98.50           C  
ATOM   1711  C   TRP A 211      -8.722   5.326  28.062  1.00 98.50           C  
ATOM   1712  CB  TRP A 211      -6.486   5.773  27.030  1.00 98.50           C  
ATOM   1713  O   TRP A 211      -8.990   6.529  28.113  1.00 98.50           O  
ATOM   1714  CG  TRP A 211      -6.831   5.599  25.581  1.00 98.50           C  
ATOM   1715  CD1 TRP A 211      -7.826   6.231  24.888  1.00 98.50           C  
ATOM   1716  CD2 TRP A 211      -6.182   4.729  24.648  1.00 98.50           C  
ATOM   1717  CE2 TRP A 211      -6.837   4.886  23.406  1.00 98.50           C  
ATOM   1718  CE3 TRP A 211      -5.110   3.832  24.741  1.00 98.50           C  
ATOM   1719  NE1 TRP A 211      -7.834   5.807  23.580  1.00 98.50           N  
ATOM   1720  CH2 TRP A 211      -5.401   3.307  22.383  1.00 98.50           C  
ATOM   1721  CZ2 TRP A 211      -6.453   4.178  22.265  1.00 98.50           C  
ATOM   1722  CZ3 TRP A 211      -4.729   3.128  23.604  1.00 98.50           C  
ATOM   1723  N   GLY A 212      -9.652   4.352  28.105  1.00 98.31           N  
ATOM   1724  CA  GLY A 212     -11.046   4.567  28.459  1.00 98.31           C  
ATOM   1725  C   GLY A 212     -11.832   5.286  27.379  1.00 98.31           C  
ATOM   1726  O   GLY A 212     -12.690   6.119  27.678  1.00 98.31           O  
ATOM   1727  N   GLU A 213     -11.569   5.090  26.080  1.00 98.70           N  
ATOM   1728  CA  GLU A 213     -12.341   5.626  24.964  1.00 98.70           C  
ATOM   1729  C   GLU A 213     -13.710   4.958  24.868  1.00 98.70           C  
ATOM   1730  CB  GLU A 213     -11.578   5.452  23.648  1.00 98.70           C  
ATOM   1731  O   GLU A 213     -13.893   3.835  25.344  1.00 98.70           O  
ATOM   1732  CG  GLU A 213     -12.238   6.133  22.459  1.00 98.70           C  
ATOM   1733  CD  GLU A 213     -12.335   7.643  22.609  1.00 98.70           C  
ATOM   1734  OE1 GLU A 213     -13.313   8.131  23.219  1.00 98.70           O  
ATOM   1735  OE2 GLU A 213     -11.424   8.344  22.113  1.00 98.70           O  
ATOM   1736  N   SER A 214     -14.684   5.634  24.303  1.00 98.63           N  
ATOM   1737  CA  SER A 214     -15.980   4.995  24.102  1.00 98.63           C  
ATOM   1738  C   SER A 214     -15.919   3.960  22.984  1.00 98.63           C  
ATOM   1739  CB  SER A 214     -17.051   6.039  23.783  1.00 98.63           C  
ATOM   1740  O   SER A 214     -15.119   4.089  22.055  1.00 98.63           O  
ATOM   1741  OG  SER A 214     -16.879   6.551  22.473  1.00 98.63           O  
ATOM   1742  N   TRP A 215     -16.803   2.963  23.034  1.00 98.61           N  
ATOM   1743  CA  TRP A 215     -16.860   1.929  22.005  1.00 98.61           C  
ATOM   1744  C   TRP A 215     -17.193   2.532  20.645  1.00 98.61           C  
ATOM   1745  CB  TRP A 215     -17.895   0.862  22.372  1.00 98.61           C  
ATOM   1746  O   TRP A 215     -16.609   2.148  19.629  1.00 98.61           O  
ATOM   1747  CG  TRP A 215     -17.453  -0.066  23.464  1.00 98.61           C  
ATOM   1748  CD1 TRP A 215     -17.797  -0.007  24.785  1.00 98.61           C  
ATOM   1749  CD2 TRP A 215     -16.578  -1.190  23.326  1.00 98.61           C  
ATOM   1750  CE2 TRP A 215     -16.437  -1.768  24.607  1.00 98.61           C  
ATOM   1751  CE3 TRP A 215     -15.901  -1.766  22.243  1.00 98.61           C  
ATOM   1752  NE1 TRP A 215     -17.189  -1.028  25.479  1.00 98.61           N  
ATOM   1753  CH2 TRP A 215     -14.992  -3.439  23.757  1.00 98.61           C  
ATOM   1754  CZ2 TRP A 215     -15.644  -2.896  24.834  1.00 98.61           C  
ATOM   1755  CZ3 TRP A 215     -15.112  -2.888  22.471  1.00 98.61           C  
ATOM   1756  N   THR A 216     -18.039   3.455  20.637  1.00 98.61           N  
ATOM   1757  CA  THR A 216     -18.492   4.080  19.400  1.00 98.61           C  
ATOM   1758  C   THR A 216     -17.348   4.828  18.721  1.00 98.61           C  
ATOM   1759  CB  THR A 216     -19.661   5.049  19.658  1.00 98.61           C  
ATOM   1760  O   THR A 216     -17.089   4.632  17.532  1.00 98.61           O  
ATOM   1761  CG2 THR A 216     -20.149   5.681  18.359  1.00 98.61           C  
ATOM   1762  OG1 THR A 216     -20.743   4.332  20.265  1.00 98.61           O  
ATOM   1763  N   ASN A 217     -16.594   5.676  19.460  1.00 98.65           N  
ATOM   1764  CA  ASN A 217     -15.464   6.410  18.899  1.00 98.65           C  
ATOM   1765  C   ASN A 217     -14.367   5.465  18.416  1.00 98.65           C  
ATOM   1766  CB  ASN A 217     -14.903   7.398  19.923  1.00 98.65           C  
ATOM   1767  O   ASN A 217     -13.831   5.638  17.320  1.00 98.65           O  
ATOM   1768  CG  ASN A 217     -15.786   8.616  20.104  1.00 98.65           C  
ATOM   1769  ND2 ASN A 217     -15.412   9.487  21.034  1.00 98.65           N  
ATOM   1770  OD1 ASN A 217     -16.797   8.773  19.415  1.00 98.65           O  
ATOM   1771  N   ALA A 218     -14.103   4.455  19.253  1.00 98.63           N  
ATOM   1772  CA  ALA A 218     -13.044   3.508  18.912  1.00 98.63           C  
ATOM   1773  C   ALA A 218     -13.392   2.728  17.647  1.00 98.63           C  
ATOM   1774  CB  ALA A 218     -12.794   2.548  20.073  1.00 98.63           C  
ATOM   1775  O   ALA A 218     -12.552   2.568  16.759  1.00 98.63           O  
ATOM   1776  N   TRP A 219     -14.610   2.311  17.522  1.00 98.65           N  
ATOM   1777  CA  TRP A 219     -15.023   1.505  16.377  1.00 98.65           C  
ATOM   1778  C   TRP A 219     -15.033   2.339  15.100  1.00 98.65           C  
ATOM   1779  CB  TRP A 219     -16.408   0.899  16.617  1.00 98.65           C  
ATOM   1780  O   TRP A 219     -14.454   1.940  14.087  1.00 98.65           O  
ATOM   1781  CG  TRP A 219     -16.965   0.165  15.434  1.00 98.65           C  
ATOM   1782  CD1 TRP A 219     -17.955   0.590  14.592  1.00 98.65           C  
ATOM   1783  CD2 TRP A 219     -16.567  -1.126  14.965  1.00 98.65           C  
ATOM   1784  CE2 TRP A 219     -17.357  -1.422  13.833  1.00 98.65           C  
ATOM   1785  CE3 TRP A 219     -15.616  -2.063  15.392  1.00 98.65           C  
ATOM   1786  NE1 TRP A 219     -18.195  -0.360  13.627  1.00 98.65           N  
ATOM   1787  CH2 TRP A 219     -16.288  -3.516  13.561  1.00 98.65           C  
ATOM   1788  CZ2 TRP A 219     -17.225  -2.617  13.122  1.00 98.65           C  
ATOM   1789  CZ3 TRP A 219     -15.486  -3.252  14.683  1.00 98.65           C  
ATOM   1790  N   PHE A 220     -15.635   3.489  15.091  1.00 98.78           N  
ATOM   1791  CA  PHE A 220     -15.841   4.242  13.859  1.00 98.78           C  
ATOM   1792  C   PHE A 220     -14.579   5.003  13.472  1.00 98.78           C  
ATOM   1793  CB  PHE A 220     -17.014   5.215  14.012  1.00 98.78           C  
ATOM   1794  O   PHE A 220     -14.287   5.170  12.286  1.00 98.78           O  
ATOM   1795  CG  PHE A 220     -18.363   4.573  13.824  1.00 98.78           C  
ATOM   1796  CD1 PHE A 220     -18.851   4.309  12.551  1.00 98.78           C  
ATOM   1797  CD2 PHE A 220     -19.143   4.235  14.923  1.00 98.78           C  
ATOM   1798  CE1 PHE A 220     -20.099   3.715  12.374  1.00 98.78           C  
ATOM   1799  CE2 PHE A 220     -20.390   3.642  14.754  1.00 98.78           C  
ATOM   1800  CZ  PHE A 220     -20.867   3.383  13.479  1.00 98.78           C  
ATOM   1801  N   VAL A 221     -13.755   5.436  14.491  1.00 98.76           N  
ATOM   1802  CA  VAL A 221     -12.543   6.184  14.172  1.00 98.76           C  
ATOM   1803  C   VAL A 221     -11.403   5.215  13.866  1.00 98.76           C  
ATOM   1804  CB  VAL A 221     -12.142   7.132  15.323  1.00 98.76           C  
ATOM   1805  O   VAL A 221     -10.821   5.255  12.779  1.00 98.76           O  
ATOM   1806  CG1 VAL A 221     -10.802   7.804  15.028  1.00 98.76           C  
ATOM   1807  CG2 VAL A 221     -13.229   8.180  15.554  1.00 98.76           C  
ATOM   1808  N   VAL A 222     -11.125   4.293  14.737  1.00 98.52           N  
ATOM   1809  CA  VAL A 222      -9.939   3.449  14.636  1.00 98.52           C  
ATOM   1810  C   VAL A 222     -10.190   2.321  13.638  1.00 98.52           C  
ATOM   1811  CB  VAL A 222      -9.540   2.866  16.010  1.00 98.52           C  
ATOM   1812  O   VAL A 222      -9.316   1.990  12.834  1.00 98.52           O  
ATOM   1813  CG1 VAL A 222      -8.345   1.924  15.870  1.00 98.52           C  
ATOM   1814  CG2 VAL A 222      -9.226   3.990  16.996  1.00 98.52           C  
ATOM   1815  N   ALA A 223     -11.377   1.782  13.561  1.00 97.93           N  
ATOM   1816  CA  ALA A 223     -11.645   0.649  12.680  1.00 97.93           C  
ATOM   1817  C   ALA A 223     -12.172   1.119  11.327  1.00 97.93           C  
ATOM   1818  CB  ALA A 223     -12.640  -0.309  13.331  1.00 97.93           C  
ATOM   1819  O   ALA A 223     -11.529   0.909  10.296  1.00 97.93           O  
ATOM   1820  N   MET A 224     -13.241   1.875  11.269  1.00 98.57           N  
ATOM   1821  CA  MET A 224     -13.941   2.179  10.025  1.00 98.57           C  
ATOM   1822  C   MET A 224     -13.225   3.282   9.252  1.00 98.57           C  
ATOM   1823  CB  MET A 224     -15.387   2.593  10.307  1.00 98.57           C  
ATOM   1824  O   MET A 224     -12.894   3.109   8.078  1.00 98.57           O  
ATOM   1825  CG  MET A 224     -16.237   1.481  10.901  1.00 98.57           C  
ATOM   1826  SD  MET A 224     -16.323   0.005   9.815  1.00 98.57           S  
ATOM   1827  CE  MET A 224     -15.657  -1.256  10.936  1.00 98.57           C  
ATOM   1828  N   PHE A 225     -12.979   4.442   9.946  1.00 98.80           N  
ATOM   1829  CA  PHE A 225     -12.335   5.549   9.250  1.00 98.80           C  
ATOM   1830  C   PHE A 225     -10.915   5.179   8.841  1.00 98.80           C  
ATOM   1831  CB  PHE A 225     -12.318   6.803  10.130  1.00 98.80           C  
ATOM   1832  O   PHE A 225     -10.531   5.356   7.683  1.00 98.80           O  
ATOM   1833  CG  PHE A 225     -11.561   7.956   9.530  1.00 98.80           C  
ATOM   1834  CD1 PHE A 225     -10.298   8.296  10.000  1.00 98.80           C  
ATOM   1835  CD2 PHE A 225     -12.112   8.700   8.495  1.00 98.80           C  
ATOM   1836  CE1 PHE A 225      -9.595   9.363   9.446  1.00 98.80           C  
ATOM   1837  CE2 PHE A 225     -11.415   9.768   7.936  1.00 98.80           C  
ATOM   1838  CZ  PHE A 225     -10.157  10.098   8.414  1.00 98.80           C  
ATOM   1839  N   ARG A 226     -10.109   4.646   9.809  1.00 98.67           N  
ATOM   1840  CA  ARG A 226      -8.724   4.277   9.533  1.00 98.67           C  
ATOM   1841  C   ARG A 226      -8.641   3.295   8.370  1.00 98.67           C  
ATOM   1842  CB  ARG A 226      -8.070   3.673  10.777  1.00 98.67           C  
ATOM   1843  O   ARG A 226      -7.838   3.478   7.452  1.00 98.67           O  
ATOM   1844  CG  ARG A 226      -6.639   3.209  10.557  1.00 98.67           C  
ATOM   1845  CD  ARG A 226      -6.551   1.695  10.429  1.00 98.67           C  
ATOM   1846  NE  ARG A 226      -7.431   1.021  11.379  1.00 98.67           N  
ATOM   1847  NH1 ARG A 226      -6.704  -1.109  10.858  1.00 98.67           N  
ATOM   1848  NH2 ARG A 226      -8.322  -0.803  12.453  1.00 98.67           N  
ATOM   1849  CZ  ARG A 226      -7.484  -0.296  11.561  1.00 98.67           C  
ATOM   1850  N   TYR A 227      -9.468   2.236   8.393  1.00 98.71           N  
ATOM   1851  CA  TYR A 227      -9.464   1.209   7.357  1.00 98.71           C  
ATOM   1852  C   TYR A 227      -9.830   1.802   6.001  1.00 98.71           C  
ATOM   1853  CB  TYR A 227     -10.438   0.081   7.713  1.00 98.71           C  
ATOM   1854  O   TYR A 227      -9.138   1.567   5.008  1.00 98.71           O  
ATOM   1855  CG  TYR A 227     -10.601  -0.947   6.620  1.00 98.71           C  
ATOM   1856  CD1 TYR A 227     -11.866  -1.374   6.223  1.00 98.71           C  
ATOM   1857  CD2 TYR A 227      -9.492  -1.494   5.984  1.00 98.71           C  
ATOM   1858  CE1 TYR A 227     -12.021  -2.323   5.218  1.00 98.71           C  
ATOM   1859  CE2 TYR A 227      -9.635  -2.443   4.978  1.00 98.71           C  
ATOM   1860  OH  TYR A 227     -11.050  -3.790   3.606  1.00 98.71           O  
ATOM   1861  CZ  TYR A 227     -10.902  -2.851   4.602  1.00 98.71           C  
ATOM   1862  N   THR A 228     -10.878   2.552   5.962  1.00 98.81           N  
ATOM   1863  CA  THR A 228     -11.340   3.155   4.717  1.00 98.81           C  
ATOM   1864  C   THR A 228     -10.296   4.121   4.164  1.00 98.81           C  
ATOM   1865  CB  THR A 228     -12.675   3.896   4.916  1.00 98.81           C  
ATOM   1866  O   THR A 228     -10.037   4.140   2.959  1.00 98.81           O  
ATOM   1867  CG2 THR A 228     -13.155   4.524   3.612  1.00 98.81           C  
ATOM   1868  OG1 THR A 228     -13.664   2.970   5.381  1.00 98.81           O  
ATOM   1869  N   PHE A 229      -9.752   4.881   5.055  1.00 98.64           N  
ATOM   1870  CA  PHE A 229      -8.710   5.815   4.644  1.00 98.64           C  
ATOM   1871  C   PHE A 229      -7.518   5.070   4.054  1.00 98.64           C  
ATOM   1872  CB  PHE A 229      -8.258   6.674   5.829  1.00 98.64           C  
ATOM   1873  O   PHE A 229      -6.996   5.455   3.006  1.00 98.64           O  
ATOM   1874  CG  PHE A 229      -7.302   7.773   5.452  1.00 98.64           C  
ATOM   1875  CD1 PHE A 229      -5.932   7.612   5.623  1.00 98.64           C  
ATOM   1876  CD2 PHE A 229      -7.773   8.969   4.926  1.00 98.64           C  
ATOM   1877  CE1 PHE A 229      -5.045   8.628   5.275  1.00 98.64           C  
ATOM   1878  CE2 PHE A 229      -6.892   9.989   4.576  1.00 98.64           C  
ATOM   1879  CZ  PHE A 229      -5.529   9.817   4.752  1.00 98.64           C  
ATOM   1880  N   THR A 230      -7.093   4.009   4.687  1.00 98.53           N  
ATOM   1881  CA  THR A 230      -5.998   3.178   4.199  1.00 98.53           C  
ATOM   1882  C   THR A 230      -6.307   2.640   2.804  1.00 98.53           C  
ATOM   1883  CB  THR A 230      -5.718   2.004   5.155  1.00 98.53           C  
ATOM   1884  O   THR A 230      -5.460   2.693   1.911  1.00 98.53           O  
ATOM   1885  CG2 THR A 230      -4.609   1.108   4.615  1.00 98.53           C  
ATOM   1886  OG1 THR A 230      -5.323   2.519   6.432  1.00 98.53           O  
ATOM   1887  N   LEU A 231      -7.508   2.178   2.521  1.00 98.63           N  
ATOM   1888  CA  LEU A 231      -7.913   1.648   1.224  1.00 98.63           C  
ATOM   1889  C   LEU A 231      -7.806   2.718   0.142  1.00 98.63           C  
ATOM   1890  CB  LEU A 231      -9.345   1.111   1.286  1.00 98.63           C  
ATOM   1891  O   LEU A 231      -7.231   2.477  -0.922  1.00 98.63           O  
ATOM   1892  CG  LEU A 231      -9.552  -0.175   2.087  1.00 98.63           C  
ATOM   1893  CD1 LEU A 231     -11.034  -0.531   2.144  1.00 98.63           C  
ATOM   1894  CD2 LEU A 231      -8.746  -1.319   1.480  1.00 98.63           C  
ATOM   1895  N   ASN A 232      -8.277   3.874   0.476  1.00 98.79           N  
ATOM   1896  CA  ASN A 232      -8.318   4.919  -0.541  1.00 98.79           C  
ATOM   1897  C   ASN A 232      -6.917   5.407  -0.900  1.00 98.79           C  
ATOM   1898  CB  ASN A 232      -9.185   6.089  -0.074  1.00 98.79           C  
ATOM   1899  O   ASN A 232      -6.648   5.740  -2.056  1.00 98.79           O  
ATOM   1900  CG  ASN A 232     -10.657   5.879  -0.367  1.00 98.79           C  
ATOM   1901  ND2 ASN A 232     -11.402   5.425   0.635  1.00 98.79           N  
ATOM   1902  OD1 ASN A 232     -11.121   6.121  -1.484  1.00 98.79           O  
ATOM   1903  N   MET A 233      -6.081   5.435   0.129  1.00 98.42           N  
ATOM   1904  CA  MET A 233      -4.708   5.832  -0.169  1.00 98.42           C  
ATOM   1905  C   MET A 233      -4.025   4.802  -1.063  1.00 98.42           C  
ATOM   1906  CB  MET A 233      -3.908   6.017   1.121  1.00 98.42           C  
ATOM   1907  O   MET A 233      -3.287   5.162  -1.981  1.00 98.42           O  
ATOM   1908  CG  MET A 233      -4.441   7.122   2.019  1.00 98.42           C  
ATOM   1909  SD  MET A 233      -4.511   8.746   1.169  1.00 98.42           S  
ATOM   1910  CE  MET A 233      -6.245   8.753   0.635  1.00 98.42           C  
ATOM   1911  N   THR A 234      -4.291   3.543  -0.853  1.00 98.20           N  
ATOM   1912  CA  THR A 234      -3.785   2.476  -1.710  1.00 98.20           C  
ATOM   1913  C   THR A 234      -4.398   2.566  -3.104  1.00 98.20           C  
ATOM   1914  CB  THR A 234      -4.076   1.090  -1.106  1.00 98.20           C  
ATOM   1915  O   THR A 234      -3.687   2.476  -4.107  1.00 98.20           O  
ATOM   1916  CG2 THR A 234      -3.539  -0.023  -2.000  1.00 98.20           C  
ATOM   1917  OG1 THR A 234      -3.455   0.995   0.181  1.00 98.20           O  
ATOM   1918  N   TRP A 235      -5.667   2.852  -3.169  1.00 98.64           N  
ATOM   1919  CA  TRP A 235      -6.380   2.872  -4.441  1.00 98.64           C  
ATOM   1920  C   TRP A 235      -5.956   4.069  -5.285  1.00 98.64           C  
ATOM   1921  CB  TRP A 235      -7.893   2.906  -4.209  1.00 98.64           C  
ATOM   1922  O   TRP A 235      -6.020   4.023  -6.516  1.00 98.64           O  
ATOM   1923  CG  TRP A 235      -8.434   1.681  -3.534  1.00 98.64           C  
ATOM   1924  CD1 TRP A 235      -7.821   0.464  -3.421  1.00 98.64           C  
ATOM   1925  CD2 TRP A 235      -9.701   1.554  -2.882  1.00 98.64           C  
ATOM   1926  CE2 TRP A 235      -9.790   0.231  -2.395  1.00 98.64           C  
ATOM   1927  CE3 TRP A 235     -10.771   2.432  -2.661  1.00 98.64           C  
ATOM   1928  NE1 TRP A 235      -8.631  -0.412  -2.737  1.00 98.64           N  
ATOM   1929  CH2 TRP A 235     -11.941   0.645  -1.497  1.00 98.64           C  
ATOM   1930  CZ2 TRP A 235     -10.909  -0.235  -1.699  1.00 98.64           C  
ATOM   1931  CZ3 TRP A 235     -11.883   1.966  -1.969  1.00 98.64           C  
ATOM   1932  N   LEU A 236      -5.539   5.114  -4.646  1.00 98.71           N  
ATOM   1933  CA  LEU A 236      -5.023   6.263  -5.382  1.00 98.71           C  
ATOM   1934  C   LEU A 236      -3.816   5.870  -6.228  1.00 98.71           C  
ATOM   1935  CB  LEU A 236      -4.639   7.389  -4.417  1.00 98.71           C  
ATOM   1936  O   LEU A 236      -3.589   6.442  -7.296  1.00 98.71           O  
ATOM   1937  CG  LEU A 236      -5.788   8.245  -3.883  1.00 98.71           C  
ATOM   1938  CD1 LEU A 236      -5.292   9.162  -2.770  1.00 98.71           C  
ATOM   1939  CD2 LEU A 236      -6.418   9.057  -5.010  1.00 98.71           C  
ATOM   1940  N   VAL A 237      -3.045   4.879  -5.781  1.00 98.20           N  
ATOM   1941  CA  VAL A 237      -1.877   4.415  -6.523  1.00 98.20           C  
ATOM   1942  C   VAL A 237      -2.320   3.779  -7.839  1.00 98.20           C  
ATOM   1943  CB  VAL A 237      -1.044   3.408  -5.698  1.00 98.20           C  
ATOM   1944  O   VAL A 237      -1.647   3.924  -8.862  1.00 98.20           O  
ATOM   1945  CG1 VAL A 237       0.171   2.934  -6.492  1.00 98.20           C  
ATOM   1946  CG2 VAL A 237      -0.610   4.034  -4.374  1.00 98.20           C  
ATOM   1947  N   ASN A 238      -3.449   3.110  -7.857  1.00 97.46           N  
ATOM   1948  CA  ASN A 238      -3.992   2.478  -9.055  1.00 97.46           C  
ATOM   1949  C   ASN A 238      -4.682   3.494  -9.960  1.00 97.46           C  
ATOM   1950  CB  ASN A 238      -4.964   1.358  -8.677  1.00 97.46           C  
ATOM   1951  O   ASN A 238      -4.707   3.328 -11.181  1.00 97.46           O  
ATOM   1952  CG  ASN A 238      -4.300   0.253  -7.879  1.00 97.46           C  
ATOM   1953  ND2 ASN A 238      -5.080  -0.433  -7.053  1.00 97.46           N  
ATOM   1954  OD1 ASN A 238      -3.095   0.019  -8.004  1.00 97.46           O  
ATOM   1955  N   SER A 239      -5.159   4.506  -9.359  1.00 98.05           N  
ATOM   1956  CA  SER A 239      -5.964   5.480 -10.090  1.00 98.05           C  
ATOM   1957  C   SER A 239      -5.179   6.761 -10.352  1.00 98.05           C  
ATOM   1958  CB  SER A 239      -7.244   5.805  -9.319  1.00 98.05           C  
ATOM   1959  O   SER A 239      -4.500   6.882 -11.374  1.00 98.05           O  
ATOM   1960  OG  SER A 239      -6.945   6.188  -7.988  1.00 98.05           O  
ATOM   1961  N   ALA A 240      -5.032   7.578  -9.435  1.00 98.02           N  
ATOM   1962  CA  ALA A 240      -4.380   8.873  -9.611  1.00 98.02           C  
ATOM   1963  C   ALA A 240      -2.960   8.704 -10.143  1.00 98.02           C  
ATOM   1964  CB  ALA A 240      -4.364   9.645  -8.294  1.00 98.02           C  
ATOM   1965  O   ALA A 240      -2.550   9.406 -11.070  1.00 98.02           O  
ATOM   1966  N   ALA A 241      -2.178   7.696  -9.704  1.00 97.07           N  
ATOM   1967  CA  ALA A 241      -0.781   7.503 -10.084  1.00 97.07           C  
ATOM   1968  C   ALA A 241      -0.671   6.922 -11.491  1.00 97.07           C  
ATOM   1969  CB  ALA A 241      -0.077   6.595  -9.080  1.00 97.07           C  
ATOM   1970  O   ALA A 241       0.418   6.881 -12.069  1.00 97.07           O  
ATOM   1971  N   HIS A 242      -1.739   6.597 -12.072  1.00 97.33           N  
ATOM   1972  CA  HIS A 242      -1.757   6.118 -13.450  1.00 97.33           C  
ATOM   1973  C   HIS A 242      -2.319   7.176 -14.393  1.00 97.33           C  
ATOM   1974  CB  HIS A 242      -2.574   4.830 -13.559  1.00 97.33           C  
ATOM   1975  O   HIS A 242      -2.276   7.010 -15.615  1.00 97.33           O  
ATOM   1976  CG  HIS A 242      -1.804   3.599 -13.199  1.00 97.33           C  
ATOM   1977  CD2 HIS A 242      -1.495   3.064 -11.994  1.00 97.33           C  
ATOM   1978  ND1 HIS A 242      -1.249   2.765 -14.145  1.00 97.33           N  
ATOM   1979  CE1 HIS A 242      -0.631   1.767 -13.536  1.00 97.33           C  
ATOM   1980  NE2 HIS A 242      -0.765   1.925 -12.230  1.00 97.33           N  
ATOM   1981  N   MET A 243      -2.768   8.296 -13.809  1.00 94.79           N  
ATOM   1982  CA  MET A 243      -3.472   9.245 -14.667  1.00 94.79           C  
ATOM   1983  C   MET A 243      -2.832  10.627 -14.590  1.00 94.79           C  
ATOM   1984  CB  MET A 243      -4.949   9.330 -14.277  1.00 94.79           C  
ATOM   1985  O   MET A 243      -2.685  11.305 -15.608  1.00 94.79           O  
ATOM   1986  CG  MET A 243      -5.727   8.051 -14.540  1.00 94.79           C  
ATOM   1987  SD  MET A 243      -7.484   8.178 -14.024  1.00 94.79           S  
ATOM   1988  CE  MET A 243      -8.297   8.140 -15.646  1.00 94.79           C  
ATOM   1989  N   TRP A 244      -2.480  10.953 -13.363  1.00 97.08           N  
ATOM   1990  CA  TRP A 244      -2.080  12.341 -13.155  1.00 97.08           C  
ATOM   1991  C   TRP A 244      -0.650  12.422 -12.630  1.00 97.08           C  
ATOM   1992  CB  TRP A 244      -3.035  13.036 -12.180  1.00 97.08           C  
ATOM   1993  O   TRP A 244      -0.315  11.795 -11.623  1.00 97.08           O  
ATOM   1994  CG  TRP A 244      -4.456  13.092 -12.656  1.00 97.08           C  
ATOM   1995  CD1 TRP A 244      -4.920  13.690 -13.794  1.00 97.08           C  
ATOM   1996  CD2 TRP A 244      -5.598  12.533 -12.001  1.00 97.08           C  
ATOM   1997  CE2 TRP A 244      -6.725  12.829 -12.801  1.00 97.08           C  
ATOM   1998  CE3 TRP A 244      -5.780  11.808 -10.816  1.00 97.08           C  
ATOM   1999  NE1 TRP A 244      -6.284  13.535 -13.887  1.00 97.08           N  
ATOM   2000  CH2 TRP A 244      -8.165  11.717 -11.287  1.00 97.08           C  
ATOM   2001  CZ2 TRP A 244      -8.015  12.425 -12.452  1.00 97.08           C  
ATOM   2002  CZ3 TRP A 244      -7.065  11.406 -10.470  1.00 97.08           C  
ATOM   2003  N   GLY A 245       0.247  13.311 -13.281  1.00 95.14           N  
ATOM   2004  CA  GLY A 245       1.632  13.539 -12.900  1.00 95.14           C  
ATOM   2005  C   GLY A 245       2.593  13.465 -14.071  1.00 95.14           C  
ATOM   2006  O   GLY A 245       2.168  13.376 -15.225  1.00 95.14           O  
ATOM   2007  N   SER A 246       3.847  13.600 -13.697  1.00 94.02           N  
ATOM   2008  CA  SER A 246       4.887  13.583 -14.720  1.00 94.02           C  
ATOM   2009  C   SER A 246       5.359  12.161 -15.005  1.00 94.02           C  
ATOM   2010  CB  SER A 246       6.075  14.446 -14.292  1.00 94.02           C  
ATOM   2011  O   SER A 246       5.132  11.253 -14.203  1.00 94.02           O  
ATOM   2012  OG  SER A 246       6.646  13.956 -13.091  1.00 94.02           O  
ATOM   2013  N   GLN A 247       5.929  11.940 -16.165  1.00 96.02           N  
ATOM   2014  CA  GLN A 247       6.507  10.669 -16.589  1.00 96.02           C  
ATOM   2015  C   GLN A 247       7.952  10.848 -17.046  1.00 96.02           C  
ATOM   2016  CB  GLN A 247       5.675  10.048 -17.711  1.00 96.02           C  
ATOM   2017  O   GLN A 247       8.270  10.630 -18.218  1.00 96.02           O  
ATOM   2018  CG  GLN A 247       4.251   9.697 -17.299  1.00 96.02           C  
ATOM   2019  CD  GLN A 247       3.386   9.281 -18.474  1.00 96.02           C  
ATOM   2020  NE2 GLN A 247       2.782   8.102 -18.377  1.00 96.02           N  
ATOM   2021  OE1 GLN A 247       3.260  10.015 -19.459  1.00 96.02           O  
ATOM   2022  N   PRO A 248       8.800  11.126 -16.116  1.00 94.27           N  
ATOM   2023  CA  PRO A 248      10.182  11.498 -16.431  1.00 94.27           C  
ATOM   2024  C   PRO A 248      11.007  10.321 -16.947  1.00 94.27           C  
ATOM   2025  CB  PRO A 248      10.726  12.000 -15.091  1.00 94.27           C  
ATOM   2026  O   PRO A 248      12.034  10.522 -17.600  1.00 94.27           O  
ATOM   2027  CG  PRO A 248       9.858  11.354 -14.060  1.00 94.27           C  
ATOM   2028  CD  PRO A 248       8.481  11.182 -14.635  1.00 94.27           C  
ATOM   2029  N   TYR A 249      10.495   9.095 -16.735  1.00 95.10           N  
ATOM   2030  CA  TYR A 249      11.304   7.926 -17.062  1.00 95.10           C  
ATOM   2031  C   TYR A 249      10.770   7.223 -18.304  1.00 95.10           C  
ATOM   2032  CB  TYR A 249      11.338   6.949 -15.883  1.00 95.10           C  
ATOM   2033  O   TYR A 249      11.544   6.736 -19.131  1.00 95.10           O  
ATOM   2034  CG  TYR A 249      11.757   7.584 -14.579  1.00 95.10           C  
ATOM   2035  CD1 TYR A 249      13.103   7.798 -14.288  1.00 95.10           C  
ATOM   2036  CD2 TYR A 249      10.811   7.971 -13.637  1.00 95.10           C  
ATOM   2037  CE1 TYR A 249      13.495   8.382 -13.087  1.00 95.10           C  
ATOM   2038  CE2 TYR A 249      11.191   8.555 -12.433  1.00 95.10           C  
ATOM   2039  OH  TYR A 249      12.915   9.335 -10.978  1.00 95.10           O  
ATOM   2040  CZ  TYR A 249      12.533   8.757 -12.168  1.00 95.10           C  
ATOM   2041  N   ASP A 250       9.502   7.148 -18.458  1.00 96.63           N  
ATOM   2042  CA  ASP A 250       8.916   6.545 -19.650  1.00 96.63           C  
ATOM   2043  C   ASP A 250       7.558   7.166 -19.969  1.00 96.63           C  
ATOM   2044  CB  ASP A 250       8.773   5.032 -19.471  1.00 96.63           C  
ATOM   2045  O   ASP A 250       6.572   6.904 -19.278  1.00 96.63           O  
ATOM   2046  CG  ASP A 250       8.518   4.301 -20.778  1.00 96.63           C  
ATOM   2047  OD1 ASP A 250       7.965   4.910 -21.719  1.00 96.63           O  
ATOM   2048  OD2 ASP A 250       8.870   3.105 -20.866  1.00 96.63           O  
ATOM   2049  N   LYS A 251       7.442   7.910 -21.050  1.00 96.39           N  
ATOM   2050  CA  LYS A 251       6.234   8.641 -21.423  1.00 96.39           C  
ATOM   2051  C   LYS A 251       5.255   7.740 -22.169  1.00 96.39           C  
ATOM   2052  CB  LYS A 251       6.587   9.856 -22.282  1.00 96.39           C  
ATOM   2053  O   LYS A 251       4.099   8.113 -22.383  1.00 96.39           O  
ATOM   2054  CG  LYS A 251       7.233   9.506 -23.614  1.00 96.39           C  
ATOM   2055  CD  LYS A 251       7.571  10.756 -24.417  1.00 96.39           C  
ATOM   2056  CE  LYS A 251       8.239  10.408 -25.740  1.00 96.39           C  
ATOM   2057  NZ  LYS A 251       8.609  11.632 -26.513  1.00 96.39           N  
ATOM   2058  N   TYR A 252       5.628   6.518 -22.486  1.00 96.13           N  
ATOM   2059  CA  TYR A 252       4.798   5.625 -23.287  1.00 96.13           C  
ATOM   2060  C   TYR A 252       3.962   4.713 -22.397  1.00 96.13           C  
ATOM   2061  CB  TYR A 252       5.666   4.784 -24.228  1.00 96.13           C  
ATOM   2062  O   TYR A 252       3.154   3.923 -22.892  1.00 96.13           O  
ATOM   2063  CG  TYR A 252       6.442   5.602 -25.231  1.00 96.13           C  
ATOM   2064  CD1 TYR A 252       5.795   6.246 -26.284  1.00 96.13           C  
ATOM   2065  CD2 TYR A 252       7.823   5.733 -25.130  1.00 96.13           C  
ATOM   2066  CE1 TYR A 252       6.506   6.999 -27.212  1.00 96.13           C  
ATOM   2067  CE2 TYR A 252       8.544   6.483 -26.053  1.00 96.13           C  
ATOM   2068  OH  TYR A 252       8.587   7.857 -28.004  1.00 96.13           O  
ATOM   2069  CZ  TYR A 252       7.878   7.112 -27.088  1.00 96.13           C  
ATOM   2070  N   ILE A 253       4.181   4.770 -21.083  1.00 95.48           N  
ATOM   2071  CA  ILE A 253       3.319   4.047 -20.154  1.00 95.48           C  
ATOM   2072  C   ILE A 253       2.457   5.036 -19.374  1.00 95.48           C  
ATOM   2073  CB  ILE A 253       4.143   3.171 -19.183  1.00 95.48           C  
ATOM   2074  O   ILE A 253       2.779   6.224 -19.297  1.00 95.48           O  
ATOM   2075  CG1 ILE A 253       5.063   4.047 -18.325  1.00 95.48           C  
ATOM   2076  CG2 ILE A 253       4.948   2.121 -19.954  1.00 95.48           C  
ATOM   2077  CD1 ILE A 253       5.835   3.277 -17.262  1.00 95.48           C  
ATOM   2078  N   ASN A 254       1.320   4.493 -18.714  1.00 95.58           N  
ATOM   2079  CA  ASN A 254       0.343   5.356 -18.059  1.00 95.58           C  
ATOM   2080  C   ASN A 254       0.821   5.796 -16.678  1.00 95.58           C  
ATOM   2081  CB  ASN A 254      -1.010   4.651 -17.953  1.00 95.58           C  
ATOM   2082  O   ASN A 254       0.580   6.932 -16.265  1.00 95.58           O  
ATOM   2083  CG  ASN A 254      -1.801   4.706 -19.245  1.00 95.58           C  
ATOM   2084  ND2 ASN A 254      -3.090   4.401 -19.165  1.00 95.58           N  
ATOM   2085  OD1 ASN A 254      -1.256   5.020 -20.307  1.00 95.58           O  
ATOM   2086  N   PRO A 255       1.531   4.957 -15.867  1.00 96.65           N  
ATOM   2087  CA  PRO A 255       1.961   5.354 -14.524  1.00 96.65           C  
ATOM   2088  C   PRO A 255       2.671   6.706 -14.508  1.00 96.65           C  
ATOM   2089  CB  PRO A 255       2.916   4.231 -14.113  1.00 96.65           C  
ATOM   2090  O   PRO A 255       3.470   6.998 -15.401  1.00 96.65           O  
ATOM   2091  CG  PRO A 255       2.540   3.073 -14.979  1.00 96.65           C  
ATOM   2092  CD  PRO A 255       2.048   3.602 -16.296  1.00 96.65           C  
ATOM   2093  N   ALA A 256       2.363   7.468 -13.468  1.00 96.38           N  
ATOM   2094  CA  ALA A 256       2.901   8.821 -13.357  1.00 96.38           C  
ATOM   2095  C   ALA A 256       3.451   9.080 -11.957  1.00 96.38           C  
ATOM   2096  CB  ALA A 256       1.827   9.851 -13.702  1.00 96.38           C  
ATOM   2097  O   ALA A 256       3.065   8.408 -10.998  1.00 96.38           O  
ATOM   2098  N   GLU A 257       4.485  10.052 -11.946  1.00 95.45           N  
ATOM   2099  CA  GLU A 257       4.942  10.510 -10.637  1.00 95.45           C  
ATOM   2100  C   GLU A 257       3.932  11.462 -10.003  1.00 95.45           C  
ATOM   2101  CB  GLU A 257       6.307  11.192 -10.753  1.00 95.45           C  
ATOM   2102  O   GLU A 257       3.538  12.456 -10.616  1.00 95.45           O  
ATOM   2103  CG  GLU A 257       7.397  10.295 -11.322  1.00 95.45           C  
ATOM   2104  CD  GLU A 257       7.794   9.165 -10.384  1.00 95.45           C  
ATOM   2105  OE1 GLU A 257       7.993   8.024 -10.859  1.00 95.45           O  
ATOM   2106  OE2 GLU A 257       7.907   9.424  -9.165  1.00 95.45           O  
ATOM   2107  N   ASN A 258       3.523  11.150  -8.771  1.00 95.90           N  
ATOM   2108  CA  ASN A 258       2.531  11.922  -8.029  1.00 95.90           C  
ATOM   2109  C   ASN A 258       2.938  12.100  -6.569  1.00 95.90           C  
ATOM   2110  CB  ASN A 258       1.156  11.256  -8.119  1.00 95.90           C  
ATOM   2111  O   ASN A 258       2.878  11.154  -5.783  1.00 95.90           O  
ATOM   2112  CG  ASN A 258       0.035  12.167  -7.659  1.00 95.90           C  
ATOM   2113  ND2 ASN A 258      -0.982  12.326  -8.498  1.00 95.90           N  
ATOM   2114  OD1 ASN A 258       0.083  12.724  -6.559  1.00 95.90           O  
ATOM   2115  N   LEU A 259       3.310  13.363  -6.188  1.00 93.65           N  
ATOM   2116  CA  LEU A 259       3.871  13.653  -4.873  1.00 93.65           C  
ATOM   2117  C   LEU A 259       2.838  13.412  -3.777  1.00 93.65           C  
ATOM   2118  CB  LEU A 259       4.371  15.098  -4.810  1.00 93.65           C  
ATOM   2119  O   LEU A 259       3.154  12.827  -2.738  1.00 93.65           O  
ATOM   2120  CG  LEU A 259       4.974  15.550  -3.479  1.00 93.65           C  
ATOM   2121  CD1 LEU A 259       6.150  14.656  -3.099  1.00 93.65           C  
ATOM   2122  CD2 LEU A 259       5.408  17.009  -3.556  1.00 93.65           C  
ATOM   2123  N   SER A 260       1.614  13.848  -4.019  1.00 95.36           N  
ATOM   2124  CA  SER A 260       0.573  13.662  -3.014  1.00 95.36           C  
ATOM   2125  C   SER A 260       0.357  12.184  -2.708  1.00 95.36           C  
ATOM   2126  CB  SER A 260      -0.741  14.291  -3.479  1.00 95.36           C  
ATOM   2127  O   SER A 260       0.272  11.792  -1.542  1.00 95.36           O  
ATOM   2128  OG  SER A 260      -0.591  15.688  -3.667  1.00 95.36           O  
ATOM   2129  N   VAL A 261       0.326  11.412  -3.791  1.00 96.65           N  
ATOM   2130  CA  VAL A 261       0.164   9.973  -3.606  1.00 96.65           C  
ATOM   2131  C   VAL A 261       1.389   9.402  -2.896  1.00 96.65           C  
ATOM   2132  CB  VAL A 261      -0.057   9.249  -4.953  1.00 96.65           C  
ATOM   2133  O   VAL A 261       1.262   8.542  -2.021  1.00 96.65           O  
ATOM   2134  CG1 VAL A 261      -0.088   7.735  -4.753  1.00 96.65           C  
ATOM   2135  CG2 VAL A 261      -1.348   9.731  -5.613  1.00 96.65           C  
ATOM   2136  N   ALA A 262       2.535   9.885  -3.217  1.00 94.45           N  
ATOM   2137  CA  ALA A 262       3.767   9.424  -2.581  1.00 94.45           C  
ATOM   2138  C   ALA A 262       3.728   9.659  -1.074  1.00 94.45           C  
ATOM   2139  CB  ALA A 262       4.977  10.124  -3.195  1.00 94.45           C  
ATOM   2140  O   ALA A 262       4.124   8.790  -0.294  1.00 94.45           O  
ATOM   2141  N   VAL A 263       3.164  10.754  -0.637  1.00 95.10           N  
ATOM   2142  CA  VAL A 263       3.102  11.107   0.777  1.00 95.10           C  
ATOM   2143  C   VAL A 263       2.040  10.261   1.476  1.00 95.10           C  
ATOM   2144  CB  VAL A 263       2.801  12.610   0.975  1.00 95.10           C  
ATOM   2145  O   VAL A 263       2.310   9.643   2.508  1.00 95.10           O  
ATOM   2146  CG1 VAL A 263       2.458  12.904   2.434  1.00 95.10           C  
ATOM   2147  CG2 VAL A 263       3.988  13.456   0.520  1.00 95.10           C  
ATOM   2148  N   LEU A 264       0.918  10.153   0.856  1.00 95.74           N  
ATOM   2149  CA  LEU A 264      -0.222   9.510   1.499  1.00 95.74           C  
ATOM   2150  C   LEU A 264      -0.092   7.992   1.443  1.00 95.74           C  
ATOM   2151  CB  LEU A 264      -1.530   9.947   0.832  1.00 95.74           C  
ATOM   2152  O   LEU A 264      -0.610   7.288   2.313  1.00 95.74           O  
ATOM   2153  CG  LEU A 264      -1.949  11.401   1.050  1.00 95.74           C  
ATOM   2154  CD1 LEU A 264      -3.133  11.752   0.155  1.00 95.74           C  
ATOM   2155  CD2 LEU A 264      -2.291  11.645   2.516  1.00 95.74           C  
ATOM   2156  N   ALA A 265       0.652   7.494   0.445  1.00 96.72           N  
ATOM   2157  CA  ALA A 265       0.812   6.050   0.295  1.00 96.72           C  
ATOM   2158  C   ALA A 265       2.221   5.611   0.682  1.00 96.72           C  
ATOM   2159  CB  ALA A 265       0.502   5.627  -1.139  1.00 96.72           C  
ATOM   2160  O   ALA A 265       2.749   4.640   0.134  1.00 96.72           O  
ATOM   2161  N   LEU A 266       2.800   6.417   1.415  1.00 96.80           N  
ATOM   2162  CA  LEU A 266       4.048   6.139   2.119  1.00 96.80           C  
ATOM   2163  C   LEU A 266       5.170   5.830   1.134  1.00 96.80           C  
ATOM   2164  CB  LEU A 266       3.867   4.968   3.088  1.00 96.80           C  
ATOM   2165  O   LEU A 266       5.932   4.881   1.332  1.00 96.80           O  
ATOM   2166  CG  LEU A 266       2.713   5.084   4.085  1.00 96.80           C  
ATOM   2167  CD1 LEU A 266       2.681   3.868   5.004  1.00 96.80           C  
ATOM   2168  CD2 LEU A 266       2.833   6.370   4.895  1.00 96.80           C  
ATOM   2169  N   GLY A 267       5.162   6.492  -0.046  1.00 95.08           N  
ATOM   2170  CA  GLY A 267       6.292   6.389  -0.955  1.00 95.08           C  
ATOM   2171  C   GLY A 267       5.943   5.712  -2.267  1.00 95.08           C  
ATOM   2172  O   GLY A 267       6.794   5.578  -3.148  1.00 95.08           O  
ATOM   2173  N   GLU A 268       4.667   5.338  -2.417  1.00 96.91           N  
ATOM   2174  CA  GLU A 268       4.271   4.503  -3.547  1.00 96.91           C  
ATOM   2175  C   GLU A 268       3.723   5.349  -4.693  1.00 96.91           C  
ATOM   2176  CB  GLU A 268       3.230   3.468  -3.112  1.00 96.91           C  
ATOM   2177  O   GLU A 268       3.140   4.817  -5.640  1.00 96.91           O  
ATOM   2178  CG  GLU A 268       3.737   2.487  -2.065  1.00 96.91           C  
ATOM   2179  CD  GLU A 268       4.907   1.645  -2.549  1.00 96.91           C  
ATOM   2180  OE1 GLU A 268       5.890   1.480  -1.792  1.00 96.91           O  
ATOM   2181  OE2 GLU A 268       4.841   1.148  -3.696  1.00 96.91           O  
ATOM   2182  N   GLY A 269       3.927   6.675  -4.596  1.00 95.52           N  
ATOM   2183  CA  GLY A 269       3.407   7.606  -5.585  1.00 95.52           C  
ATOM   2184  C   GLY A 269       4.376   7.873  -6.721  1.00 95.52           C  
ATOM   2185  O   GLY A 269       4.001   8.457  -7.740  1.00 95.52           O  
ATOM   2186  N   TRP A 270       5.631   7.416  -6.589  1.00 95.40           N  
ATOM   2187  CA  TRP A 270       6.603   7.489  -7.675  1.00 95.40           C  
ATOM   2188  C   TRP A 270       6.418   6.331  -8.651  1.00 95.40           C  
ATOM   2189  CB  TRP A 270       8.030   7.483  -7.121  1.00 95.40           C  
ATOM   2190  O   TRP A 270       7.283   5.459  -8.760  1.00 95.40           O  
ATOM   2191  CG  TRP A 270       8.242   8.425  -5.974  1.00 95.40           C  
ATOM   2192  CD1 TRP A 270       8.530   8.095  -4.679  1.00 95.40           C  
ATOM   2193  CD2 TRP A 270       8.178   9.854  -6.020  1.00 95.40           C  
ATOM   2194  CE2 TRP A 270       8.438  10.326  -4.714  1.00 95.40           C  
ATOM   2195  CE3 TRP A 270       7.927  10.782  -7.040  1.00 95.40           C  
ATOM   2196  NE1 TRP A 270       8.649   9.234  -3.916  1.00 95.40           N  
ATOM   2197  CH2 TRP A 270       8.205  12.573  -5.418  1.00 95.40           C  
ATOM   2198  CZ2 TRP A 270       8.454  11.687  -4.402  1.00 95.40           C  
ATOM   2199  CZ3 TRP A 270       7.943  12.136  -6.726  1.00 95.40           C  
ATOM   2200  N   HIS A 271       5.320   6.299  -9.346  1.00 96.93           N  
ATOM   2201  CA  HIS A 271       4.757   5.117  -9.988  1.00 96.93           C  
ATOM   2202  C   HIS A 271       5.306   4.942 -11.400  1.00 96.93           C  
ATOM   2203  CB  HIS A 271       3.230   5.203 -10.026  1.00 96.93           C  
ATOM   2204  O   HIS A 271       5.435   3.816 -11.885  1.00 96.93           O  
ATOM   2205  CG  HIS A 271       2.553   3.870 -10.024  1.00 96.93           C  
ATOM   2206  CD2 HIS A 271       1.665   3.322 -10.886  1.00 96.93           C  
ATOM   2207  ND1 HIS A 271       2.765   2.929  -9.039  1.00 96.93           N  
ATOM   2208  CE1 HIS A 271       2.036   1.857  -9.298  1.00 96.93           C  
ATOM   2209  NE2 HIS A 271       1.358   2.070 -10.413  1.00 96.93           N  
ATOM   2210  N   ASN A 272       5.646   6.140 -12.111  1.00 97.34           N  
ATOM   2211  CA  ASN A 272       6.337   6.026 -13.392  1.00 97.34           C  
ATOM   2212  C   ASN A 272       7.678   5.312 -13.244  1.00 97.34           C  
ATOM   2213  CB  ASN A 272       6.537   7.408 -14.018  1.00 97.34           C  
ATOM   2214  O   ASN A 272       7.974   4.378 -13.992  1.00 97.34           O  
ATOM   2215  CG  ASN A 272       7.162   7.338 -15.397  1.00 97.34           C  
ATOM   2216  ND2 ASN A 272       6.463   6.709 -16.335  1.00 97.34           N  
ATOM   2217  OD1 ASN A 272       8.265   7.846 -15.619  1.00 97.34           O  
ATOM   2218  N   TYR A 273       8.473   5.696 -12.206  1.00 96.34           N  
ATOM   2219  CA  TYR A 273       9.736   5.034 -11.899  1.00 96.34           C  
ATOM   2220  C   TYR A 273       9.512   3.566 -11.553  1.00 96.34           C  
ATOM   2221  CB  TYR A 273      10.447   5.740 -10.741  1.00 96.34           C  
ATOM   2222  O   TYR A 273      10.175   2.684 -12.103  1.00 96.34           O  
ATOM   2223  CG  TYR A 273      11.816   5.182 -10.437  1.00 96.34           C  
ATOM   2224  CD1 TYR A 273      11.966   4.046  -9.645  1.00 96.34           C  
ATOM   2225  CD2 TYR A 273      12.961   5.788 -10.941  1.00 96.34           C  
ATOM   2226  CE1 TYR A 273      13.226   3.529  -9.361  1.00 96.34           C  
ATOM   2227  CE2 TYR A 273      14.226   5.280 -10.664  1.00 96.34           C  
ATOM   2228  OH  TYR A 273      15.597   3.643  -9.596  1.00 96.34           O  
ATOM   2229  CZ  TYR A 273      14.348   4.151  -9.874  1.00 96.34           C  
ATOM   2230  N   HIS A 274       8.609   3.299 -10.765  1.00 97.61           N  
ATOM   2231  CA  HIS A 274       8.341   1.954 -10.270  1.00 97.61           C  
ATOM   2232  C   HIS A 274       8.001   1.004 -11.414  1.00 97.61           C  
ATOM   2233  CB  HIS A 274       7.201   1.975  -9.250  1.00 97.61           C  
ATOM   2234  O   HIS A 274       8.489  -0.128 -11.452  1.00 97.61           O  
ATOM   2235  CG  HIS A 274       6.682   0.616  -8.902  1.00 97.61           C  
ATOM   2236  CD2 HIS A 274       5.463   0.057  -9.086  1.00 97.61           C  
ATOM   2237  ND1 HIS A 274       7.456  -0.340  -8.282  1.00 97.61           N  
ATOM   2238  CE1 HIS A 274       6.733  -1.433  -8.100  1.00 97.61           C  
ATOM   2239  NE2 HIS A 274       5.520  -1.218  -8.579  1.00 97.61           N  
ATOM   2240  N   HIS A 275       7.183   1.456 -12.328  1.00 97.44           N  
ATOM   2241  CA  HIS A 275       6.768   0.594 -13.429  1.00 97.44           C  
ATOM   2242  C   HIS A 275       7.897   0.406 -14.437  1.00 97.44           C  
ATOM   2243  CB  HIS A 275       5.534   1.171 -14.125  1.00 97.44           C  
ATOM   2244  O   HIS A 275       7.924  -0.586 -15.168  1.00 97.44           O  
ATOM   2245  CG  HIS A 275       4.242   0.754 -13.497  1.00 97.44           C  
ATOM   2246  CD2 HIS A 275       3.644   1.149 -12.349  1.00 97.44           C  
ATOM   2247  ND1 HIS A 275       3.408  -0.186 -14.064  1.00 97.44           N  
ATOM   2248  CE1 HIS A 275       2.349  -0.350 -13.289  1.00 97.44           C  
ATOM   2249  NE2 HIS A 275       2.468   0.448 -12.241  1.00 97.44           N  
ATOM   2250  N   VAL A 276       8.855   1.305 -14.397  1.00 96.56           N  
ATOM   2251  CA  VAL A 276      10.029   1.187 -15.256  1.00 96.56           C  
ATOM   2252  C   VAL A 276      11.049   0.252 -14.611  1.00 96.56           C  
ATOM   2253  CB  VAL A 276      10.670   2.565 -15.535  1.00 96.56           C  
ATOM   2254  O   VAL A 276      11.613  -0.618 -15.280  1.00 96.56           O  
ATOM   2255  CG1 VAL A 276      11.993   2.404 -16.281  1.00 96.56           C  
ATOM   2256  CG2 VAL A 276       9.709   3.449 -16.328  1.00 96.56           C  
ATOM   2257  N   PHE A 277      11.234   0.342 -13.327  1.00 96.97           N  
ATOM   2258  CA  PHE A 277      12.193  -0.461 -12.577  1.00 96.97           C  
ATOM   2259  C   PHE A 277      11.513  -1.165 -11.409  1.00 96.97           C  
ATOM   2260  CB  PHE A 277      13.343   0.412 -12.066  1.00 96.97           C  
ATOM   2261  O   PHE A 277      11.727  -0.805 -10.250  1.00 96.97           O  
ATOM   2262  CG  PHE A 277      13.957   1.289 -13.124  1.00 96.97           C  
ATOM   2263  CD1 PHE A 277      14.724   0.738 -14.143  1.00 96.97           C  
ATOM   2264  CD2 PHE A 277      13.766   2.664 -13.099  1.00 96.97           C  
ATOM   2265  CE1 PHE A 277      15.294   1.547 -15.124  1.00 96.97           C  
ATOM   2266  CE2 PHE A 277      14.332   3.479 -14.076  1.00 96.97           C  
ATOM   2267  CZ  PHE A 277      15.096   2.919 -15.087  1.00 96.97           C  
ATOM   2268  N   PRO A 278      10.728  -2.152 -11.639  1.00 95.94           N  
ATOM   2269  CA  PRO A 278       9.881  -2.763 -10.611  1.00 95.94           C  
ATOM   2270  C   PRO A 278      10.687  -3.507  -9.549  1.00 95.94           C  
ATOM   2271  CB  PRO A 278       9.003  -3.731 -11.408  1.00 95.94           C  
ATOM   2272  O   PRO A 278      10.184  -3.759  -8.451  1.00 95.94           O  
ATOM   2273  CG  PRO A 278       9.785  -4.026 -12.647  1.00 95.94           C  
ATOM   2274  CD  PRO A 278      10.531  -2.785 -13.046  1.00 95.94           C  
ATOM   2275  N   TRP A 279      11.969  -3.745  -9.834  1.00 94.59           N  
ATOM   2276  CA  TRP A 279      12.775  -4.536  -8.910  1.00 94.59           C  
ATOM   2277  C   TRP A 279      13.524  -3.636  -7.933  1.00 94.59           C  
ATOM   2278  CB  TRP A 279      13.767  -5.414  -9.678  1.00 94.59           C  
ATOM   2279  O   TRP A 279      14.228  -4.123  -7.045  1.00 94.59           O  
ATOM   2280  CG  TRP A 279      14.546  -4.680 -10.727  1.00 94.59           C  
ATOM   2281  CD1 TRP A 279      15.827  -4.212 -10.627  1.00 94.59           C  
ATOM   2282  CD2 TRP A 279      14.090  -4.324 -12.036  1.00 94.59           C  
ATOM   2283  CE2 TRP A 279      15.148  -3.642 -12.676  1.00 94.59           C  
ATOM   2284  CE3 TRP A 279      12.888  -4.517 -12.731  1.00 94.59           C  
ATOM   2285  NE1 TRP A 279      16.195  -3.587 -11.796  1.00 94.59           N  
ATOM   2286  CH2 TRP A 279      13.854  -3.353 -14.637  1.00 94.59           C  
ATOM   2287  CZ2 TRP A 279      15.040  -3.151 -13.980  1.00 94.59           C  
ATOM   2288  CZ3 TRP A 279      12.783  -4.028 -14.028  1.00 94.59           C  
ATOM   2289  N   ASP A 280      13.488  -2.382  -8.090  1.00 96.34           N  
ATOM   2290  CA  ASP A 280      14.140  -1.433  -7.193  1.00 96.34           C  
ATOM   2291  C   ASP A 280      13.409  -1.352  -5.854  1.00 96.34           C  
ATOM   2292  CB  ASP A 280      14.212  -0.047  -7.837  1.00 96.34           C  
ATOM   2293  O   ASP A 280      12.210  -1.071  -5.812  1.00 96.34           O  
ATOM   2294  CG  ASP A 280      15.151   0.898  -7.107  1.00 96.34           C  
ATOM   2295  OD1 ASP A 280      14.929   1.174  -5.909  1.00 96.34           O  
ATOM   2296  OD2 ASP A 280      16.121   1.373  -7.738  1.00 96.34           O  
ATOM   2297  N   TYR A 281      14.124  -1.530  -4.744  1.00 97.08           N  
ATOM   2298  CA  TYR A 281      13.486  -1.634  -3.436  1.00 97.08           C  
ATOM   2299  C   TYR A 281      12.986  -0.274  -2.963  1.00 97.08           C  
ATOM   2300  CB  TYR A 281      14.460  -2.218  -2.408  1.00 97.08           C  
ATOM   2301  O   TYR A 281      12.086  -0.194  -2.124  1.00 97.08           O  
ATOM   2302  CG  TYR A 281      15.371  -1.190  -1.782  1.00 97.08           C  
ATOM   2303  CD1 TYR A 281      16.517  -0.752  -2.442  1.00 97.08           C  
ATOM   2304  CD2 TYR A 281      15.088  -0.655  -0.530  1.00 97.08           C  
ATOM   2305  CE1 TYR A 281      17.360   0.193  -1.868  1.00 97.08           C  
ATOM   2306  CE2 TYR A 281      15.924   0.291   0.054  1.00 97.08           C  
ATOM   2307  OH  TYR A 281      17.887   1.645  -0.050  1.00 97.08           O  
ATOM   2308  CZ  TYR A 281      17.056   0.709  -0.622  1.00 97.08           C  
ATOM   2309  N   LYS A 282      13.453   0.804  -3.553  1.00 94.40           N  
ATOM   2310  CA  LYS A 282      13.086   2.151  -3.126  1.00 94.40           C  
ATOM   2311  C   LYS A 282      11.782   2.599  -3.780  1.00 94.40           C  
ATOM   2312  CB  LYS A 282      14.204   3.142  -3.454  1.00 94.40           C  
ATOM   2313  O   LYS A 282      11.072   3.451  -3.241  1.00 94.40           O  
ATOM   2314  CG  LYS A 282      15.494   2.897  -2.685  1.00 94.40           C  
ATOM   2315  CD  LYS A 282      16.555   3.934  -3.029  1.00 94.40           C  
ATOM   2316  CE  LYS A 282      17.154   3.685  -4.407  1.00 94.40           C  
ATOM   2317  NZ  LYS A 282      18.209   4.689  -4.741  1.00 94.40           N  
ATOM   2318  N   THR A 283      11.521   2.028  -4.955  1.00 93.70           N  
ATOM   2319  CA  THR A 283      10.387   2.407  -5.790  1.00 93.70           C  
ATOM   2320  C   THR A 283      10.468   3.881  -6.175  1.00 93.70           C  
ATOM   2321  CB  THR A 283       9.051   2.133  -5.075  1.00 93.70           C  
ATOM   2322  O   THR A 283       9.448   4.508  -6.471  1.00 93.70           O  
ATOM   2323  CG2 THR A 283       8.926   0.664  -4.687  1.00 93.70           C  
ATOM   2324  OG1 THR A 283       8.975   2.937  -3.891  1.00 93.70           O  
ATOM   2325  N   ALA A 284      11.548   4.442  -5.979  1.00 91.17           N  
ATOM   2326  CA  ALA A 284      11.839   5.832  -6.318  1.00 91.17           C  
ATOM   2327  C   ALA A 284      13.322   6.024  -6.622  1.00 91.17           C  
ATOM   2328  CB  ALA A 284      11.408   6.758  -5.184  1.00 91.17           C  
ATOM   2329  O   ALA A 284      14.157   5.216  -6.206  1.00 91.17           O  
ATOM   2330  N   GLU A 285      13.589   7.039  -7.456  1.00 83.53           N  
ATOM   2331  CA  GLU A 285      14.959   7.422  -7.785  1.00 83.53           C  
ATOM   2332  C   GLU A 285      15.657   8.059  -6.587  1.00 83.53           C  
ATOM   2333  CB  GLU A 285      14.977   8.384  -8.977  1.00 83.53           C  
ATOM   2334  O   GLU A 285      16.848   7.835  -6.365  1.00 83.53           O  
ATOM   2335  CG  GLU A 285      16.375   8.800  -9.410  1.00 83.53           C  
ATOM   2336  CD  GLU A 285      16.375   9.869 -10.491  1.00 83.53           C  
ATOM   2337  OE1 GLU A 285      17.460  10.398 -10.821  1.00 83.53           O  
ATOM   2338  OE2 GLU A 285      15.280  10.180 -11.012  1.00 83.53           O  
ATOM   2339  N   LEU A 286      14.859   8.764  -5.620  1.00 68.60           N  
ATOM   2340  CA  LEU A 286      15.424   9.660  -4.617  1.00 68.60           C  
ATOM   2341  C   LEU A 286      15.949   8.874  -3.420  1.00 68.60           C  
ATOM   2342  CB  LEU A 286      14.378  10.677  -4.156  1.00 68.60           C  
ATOM   2343  O   LEU A 286      15.392   7.833  -3.063  1.00 68.60           O  
ATOM   2344  CG  LEU A 286      13.784  11.578  -5.240  1.00 68.60           C  
ATOM   2345  CD1 LEU A 286      12.596  12.359  -4.688  1.00 68.60           C  
ATOM   2346  CD2 LEU A 286      14.845  12.526  -5.788  1.00 68.60           C  
ATOM   2347  N   GLY A 287      17.253   9.171  -2.889  1.00 62.20           N  
ATOM   2348  CA  GLY A 287      17.957   8.624  -1.740  1.00 62.20           C  
ATOM   2349  C   GLY A 287      17.728   9.417  -0.467  1.00 62.20           C  
ATOM   2350  O   GLY A 287      18.221   9.045   0.599  1.00 62.20           O  
ATOM   2351  N   ASN A 288      16.827  10.505  -0.449  1.00 69.13           N  
ATOM   2352  CA  ASN A 288      16.765  11.320   0.760  1.00 69.13           C  
ATOM   2353  C   ASN A 288      15.469  11.082   1.530  1.00 69.13           C  
ATOM   2354  CB  ASN A 288      16.913  12.804   0.415  1.00 69.13           C  
ATOM   2355  O   ASN A 288      15.142  11.833   2.450  1.00 69.13           O  
ATOM   2356  CG  ASN A 288      15.839  13.292  -0.537  1.00 69.13           C  
ATOM   2357  ND2 ASN A 288      15.882  14.576  -0.871  1.00 69.13           N  
ATOM   2358  OD1 ASN A 288      14.978  12.521  -0.969  1.00 69.13           O  
ATOM   2359  N   TYR A 289      14.705  10.012   1.185  1.00 79.03           N  
ATOM   2360  CA  TYR A 289      13.495   9.596   1.885  1.00 79.03           C  
ATOM   2361  C   TYR A 289      12.379  10.616   1.699  1.00 79.03           C  
ATOM   2362  CB  TYR A 289      13.779   9.400   3.378  1.00 79.03           C  
ATOM   2363  O   TYR A 289      11.367  10.575   2.404  1.00 79.03           O  
ATOM   2364  CG  TYR A 289      14.827   8.352   3.664  1.00 79.03           C  
ATOM   2365  CD1 TYR A 289      14.734   7.077   3.112  1.00 79.03           C  
ATOM   2366  CD2 TYR A 289      15.912   8.636   4.487  1.00 79.03           C  
ATOM   2367  CE1 TYR A 289      15.697   6.108   3.374  1.00 79.03           C  
ATOM   2368  CE2 TYR A 289      16.880   7.674   4.757  1.00 79.03           C  
ATOM   2369  OH  TYR A 289      17.721   5.460   4.459  1.00 79.03           O  
ATOM   2370  CZ  TYR A 289      16.765   6.416   4.196  1.00 79.03           C  
ATOM   2371  N   ARG A 290      12.554  11.639   0.795  1.00 78.19           N  
ATOM   2372  CA  ARG A 290      11.469  12.596   0.602  1.00 78.19           C  
ATOM   2373  C   ARG A 290      10.206  11.898   0.108  1.00 78.19           C  
ATOM   2374  CB  ARG A 290      11.883  13.689  -0.384  1.00 78.19           C  
ATOM   2375  O   ARG A 290      10.219  11.248  -0.940  1.00 78.19           O  
ATOM   2376  CG  ARG A 290      10.976  14.909  -0.369  1.00 78.19           C  
ATOM   2377  CD  ARG A 290      11.476  15.996  -1.310  1.00 78.19           C  
ATOM   2378  NE  ARG A 290      10.502  17.074  -1.454  1.00 78.19           N  
ATOM   2379  NH1 ARG A 290      11.872  18.419  -2.738  1.00 78.19           N  
ATOM   2380  NH2 ARG A 290       9.756  19.116  -2.197  1.00 78.19           N  
ATOM   2381  CZ  ARG A 290      10.712  18.201  -2.129  1.00 78.19           C  
ATOM   2382  N   ALA A 291       9.176  11.836   1.024  1.00 89.53           N  
ATOM   2383  CA  ALA A 291       7.863  11.284   0.703  1.00 89.53           C  
ATOM   2384  C   ALA A 291       7.945   9.780   0.454  1.00 89.53           C  
ATOM   2385  CB  ALA A 291       7.272  11.990  -0.515  1.00 89.53           C  
ATOM   2386  O   ALA A 291       7.225   9.244  -0.391  1.00 89.53           O  
ATOM   2387  N   ASN A 292       8.968   9.156   1.081  1.00 94.95           N  
ATOM   2388  CA  ASN A 292       9.120   7.707   0.998  1.00 94.95           C  
ATOM   2389  C   ASN A 292       9.450   7.100   2.359  1.00 94.95           C  
ATOM   2390  CB  ASN A 292      10.197   7.337  -0.024  1.00 94.95           C  
ATOM   2391  O   ASN A 292      10.592   6.707   2.607  1.00 94.95           O  
ATOM   2392  CG  ASN A 292      10.072   5.908  -0.512  1.00 94.95           C  
ATOM   2393  ND2 ASN A 292      10.559   5.649  -1.720  1.00 94.95           N  
ATOM   2394  OD1 ASN A 292       9.542   5.043   0.190  1.00 94.95           O  
ATOM   2395  N   LEU A 293       8.518   6.999   3.171  1.00 95.59           N  
ATOM   2396  CA  LEU A 293       8.636   6.457   4.521  1.00 95.59           C  
ATOM   2397  C   LEU A 293       8.971   4.970   4.482  1.00 95.59           C  
ATOM   2398  CB  LEU A 293       7.340   6.680   5.303  1.00 95.59           C  
ATOM   2399  O   LEU A 293       9.713   4.474   5.334  1.00 95.59           O  
ATOM   2400  CG  LEU A 293       7.307   6.133   6.731  1.00 95.59           C  
ATOM   2401  CD1 LEU A 293       8.371   6.814   7.585  1.00 95.59           C  
ATOM   2402  CD2 LEU A 293       5.923   6.319   7.344  1.00 95.59           C  
ATOM   2403  N   THR A 294       8.478   4.269   3.474  1.00 97.58           N  
ATOM   2404  CA  THR A 294       8.691   2.832   3.348  1.00 97.58           C  
ATOM   2405  C   THR A 294      10.173   2.519   3.162  1.00 97.58           C  
ATOM   2406  CB  THR A 294       7.889   2.249   2.169  1.00 97.58           C  
ATOM   2407  O   THR A 294      10.704   1.604   3.796  1.00 97.58           O  
ATOM   2408  CG2 THR A 294       8.132   0.751   2.026  1.00 97.58           C  
ATOM   2409  OG1 THR A 294       6.491   2.477   2.391  1.00 97.58           O  
ATOM   2410  N   THR A 295      10.819   3.299   2.341  1.00 96.77           N  
ATOM   2411  CA  THR A 295      12.251   3.104   2.140  1.00 96.77           C  
ATOM   2412  C   THR A 295      13.016   3.330   3.441  1.00 96.77           C  
ATOM   2413  CB  THR A 295      12.795   4.047   1.051  1.00 96.77           C  
ATOM   2414  O   THR A 295      13.925   2.567   3.773  1.00 96.77           O  
ATOM   2415  CG2 THR A 295      14.298   3.866   0.867  1.00 96.77           C  
ATOM   2416  OG1 THR A 295      12.136   3.765  -0.190  1.00 96.77           O  
ATOM   2417  N   ALA A 296      12.641   4.396   4.155  1.00 96.09           N  
ATOM   2418  CA  ALA A 296      13.273   4.645   5.448  1.00 96.09           C  
ATOM   2419  C   ALA A 296      13.098   3.452   6.383  1.00 96.09           C  
ATOM   2420  CB  ALA A 296      12.697   5.907   6.087  1.00 96.09           C  
ATOM   2421  O   ALA A 296      14.042   3.048   7.067  1.00 96.09           O  
ATOM   2422  N   PHE A 297      11.932   2.917   6.406  1.00 97.59           N  
ATOM   2423  CA  PHE A 297      11.602   1.758   7.226  1.00 97.59           C  
ATOM   2424  C   PHE A 297      12.474   0.565   6.855  1.00 97.59           C  
ATOM   2425  CB  PHE A 297      10.122   1.394   7.074  1.00 97.59           C  
ATOM   2426  O   PHE A 297      13.071  -0.070   7.727  1.00 97.59           O  
ATOM   2427  CG  PHE A 297       9.710   0.182   7.866  1.00 97.59           C  
ATOM   2428  CD1 PHE A 297       9.681  -1.075   7.275  1.00 97.59           C  
ATOM   2429  CD2 PHE A 297       9.350   0.301   9.202  1.00 97.59           C  
ATOM   2430  CE1 PHE A 297       9.300  -2.198   8.006  1.00 97.59           C  
ATOM   2431  CE2 PHE A 297       8.969  -0.816   9.939  1.00 97.59           C  
ATOM   2432  CZ  PHE A 297       8.943  -2.065   9.338  1.00 97.59           C  
ATOM   2433  N   ILE A 298      12.617   0.295   5.629  1.00 98.09           N  
ATOM   2434  CA  ILE A 298      13.408  -0.834   5.151  1.00 98.09           C  
ATOM   2435  C   ILE A 298      14.883  -0.604   5.474  1.00 98.09           C  
ATOM   2436  CB  ILE A 298      13.220  -1.053   3.633  1.00 98.09           C  
ATOM   2437  O   ILE A 298      15.573  -1.515   5.937  1.00 98.09           O  
ATOM   2438  CG1 ILE A 298      11.777  -1.470   3.329  1.00 98.09           C  
ATOM   2439  CG2 ILE A 298      14.213  -2.094   3.110  1.00 98.09           C  
ATOM   2440  CD1 ILE A 298      11.426  -1.452   1.847  1.00 98.09           C  
ATOM   2441  N   ASP A 299      15.390   0.624   5.264  1.00 96.55           N  
ATOM   2442  CA  ASP A 299      16.781   0.949   5.564  1.00 96.55           C  
ATOM   2443  C   ASP A 299      17.085   0.749   7.047  1.00 96.55           C  
ATOM   2444  CB  ASP A 299      17.097   2.388   5.152  1.00 96.55           C  
ATOM   2445  O   ASP A 299      18.164   0.274   7.406  1.00 96.55           O  
ATOM   2446  CG  ASP A 299      17.308   2.545   3.656  1.00 96.55           C  
ATOM   2447  OD1 ASP A 299      17.358   1.523   2.937  1.00 96.55           O  
ATOM   2448  OD2 ASP A 299      17.427   3.699   3.193  1.00 96.55           O  
ATOM   2449  N   PHE A 300      16.122   1.149   7.894  1.00 97.12           N  
ATOM   2450  CA  PHE A 300      16.278   0.929   9.327  1.00 97.12           C  
ATOM   2451  C   PHE A 300      16.483  -0.551   9.628  1.00 97.12           C  
ATOM   2452  CB  PHE A 300      15.058   1.455  10.089  1.00 97.12           C  
ATOM   2453  O   PHE A 300      17.427  -0.922  10.329  1.00 97.12           O  
ATOM   2454  CG  PHE A 300      15.002   1.010  11.526  1.00 97.12           C  
ATOM   2455  CD1 PHE A 300      14.136  -0.002  11.921  1.00 97.12           C  
ATOM   2456  CD2 PHE A 300      15.816   1.605  12.482  1.00 97.12           C  
ATOM   2457  CE1 PHE A 300      14.082  -0.416  13.250  1.00 97.12           C  
ATOM   2458  CE2 PHE A 300      15.767   1.197  13.811  1.00 97.12           C  
ATOM   2459  CZ  PHE A 300      14.899   0.187  14.194  1.00 97.12           C  
ATOM   2460  N   PHE A 301      15.693  -1.443   9.037  1.00 98.37           N  
ATOM   2461  CA  PHE A 301      15.768  -2.871   9.320  1.00 98.37           C  
ATOM   2462  C   PHE A 301      16.973  -3.498   8.629  1.00 98.37           C  
ATOM   2463  CB  PHE A 301      14.483  -3.577   8.877  1.00 98.37           C  
ATOM   2464  O   PHE A 301      17.465  -4.545   9.055  1.00 98.37           O  
ATOM   2465  CG  PHE A 301      13.385  -3.541   9.907  1.00 98.37           C  
ATOM   2466  CD1 PHE A 301      13.382  -4.435  10.971  1.00 98.37           C  
ATOM   2467  CD2 PHE A 301      12.356  -2.614   9.810  1.00 98.37           C  
ATOM   2468  CE1 PHE A 301      12.368  -4.404  11.925  1.00 98.37           C  
ATOM   2469  CE2 PHE A 301      11.339  -2.577  10.760  1.00 98.37           C  
ATOM   2470  CZ  PHE A 301      11.346  -3.474  11.816  1.00 98.37           C  
ATOM   2471  N   SER A 302      17.408  -2.858   7.586  1.00 97.80           N  
ATOM   2472  CA  SER A 302      18.662  -3.291   6.977  1.00 97.80           C  
ATOM   2473  C   SER A 302      19.845  -3.032   7.903  1.00 97.80           C  
ATOM   2474  CB  SER A 302      18.884  -2.579   5.642  1.00 97.80           C  
ATOM   2475  O   SER A 302      20.746  -3.866   8.016  1.00 97.80           O  
ATOM   2476  OG  SER A 302      20.149  -2.914   5.098  1.00 97.80           O  
ATOM   2477  N   ARG A 303      19.831  -1.924   8.581  1.00 97.51           N  
ATOM   2478  CA  ARG A 303      20.911  -1.542   9.485  1.00 97.51           C  
ATOM   2479  C   ARG A 303      20.981  -2.483  10.683  1.00 97.51           C  
ATOM   2480  CB  ARG A 303      20.730  -0.099   9.961  1.00 97.51           C  
ATOM   2481  O   ARG A 303      22.062  -2.735  11.219  1.00 97.51           O  
ATOM   2482  CG  ARG A 303      20.983   0.942   8.882  1.00 97.51           C  
ATOM   2483  CD  ARG A 303      20.797   2.358   9.410  1.00 97.51           C  
ATOM   2484  NE  ARG A 303      20.863   3.346   8.337  1.00 97.51           N  
ATOM   2485  NH1 ARG A 303      20.641   5.176   9.729  1.00 97.51           N  
ATOM   2486  NH2 ARG A 303      20.859   5.471   7.466  1.00 97.51           N  
ATOM   2487  CZ  ARG A 303      20.787   4.662   8.513  1.00 97.51           C  
ATOM   2488  N   ILE A 304      19.864  -2.978  11.047  1.00 97.37           N  
ATOM   2489  CA  ILE A 304      19.880  -3.882  12.192  1.00 97.37           C  
ATOM   2490  C   ILE A 304      20.021  -5.324  11.710  1.00 97.37           C  
ATOM   2491  CB  ILE A 304      18.606  -3.727  13.053  1.00 97.37           C  
ATOM   2492  O   ILE A 304      20.089  -6.252  12.519  1.00 97.37           O  
ATOM   2493  CG1 ILE A 304      17.360  -4.065  12.227  1.00 97.37           C  
ATOM   2494  CG2 ILE A 304      18.513  -2.311  13.630  1.00 97.37           C  
ATOM   2495  CD1 ILE A 304      16.078  -4.146  13.045  1.00 97.37           C  
ATOM   2496  N   GLY A 305      20.034  -5.519  10.443  1.00 97.50           N  
ATOM   2497  CA  GLY A 305      20.389  -6.807   9.868  1.00 97.50           C  
ATOM   2498  C   GLY A 305      19.184  -7.670   9.546  1.00 97.50           C  
ATOM   2499  O   GLY A 305      19.328  -8.850   9.222  1.00 97.50           O  
ATOM   2500  N   TRP A 306      17.955  -7.138   9.607  1.00 98.49           N  
ATOM   2501  CA  TRP A 306      16.754  -7.934   9.377  1.00 98.49           C  
ATOM   2502  C   TRP A 306      16.341  -7.886   7.910  1.00 98.49           C  
ATOM   2503  CB  TRP A 306      15.604  -7.441  10.260  1.00 98.49           C  
ATOM   2504  O   TRP A 306      15.677  -8.800   7.415  1.00 98.49           O  
ATOM   2505  CG  TRP A 306      15.735  -7.828  11.702  1.00 98.49           C  
ATOM   2506  CD1 TRP A 306      16.847  -8.324  12.325  1.00 98.49           C  
ATOM   2507  CD2 TRP A 306      14.714  -7.756  12.702  1.00 98.49           C  
ATOM   2508  CE2 TRP A 306      15.277  -8.223  13.910  1.00 98.49           C  
ATOM   2509  CE3 TRP A 306      13.376  -7.340  12.694  1.00 98.49           C  
ATOM   2510  NE1 TRP A 306      16.578  -8.563  13.653  1.00 98.49           N  
ATOM   2511  CH2 TRP A 306      13.241  -7.873  15.064  1.00 98.49           C  
ATOM   2512  CZ2 TRP A 306      14.548  -8.286  15.099  1.00 98.49           C  
ATOM   2513  CZ3 TRP A 306      12.651  -7.403  13.879  1.00 98.49           C  
ATOM   2514  N   ALA A 307      16.732  -6.821   7.209  1.00 98.56           N  
ATOM   2515  CA  ALA A 307      16.561  -6.705   5.763  1.00 98.56           C  
ATOM   2516  C   ALA A 307      17.909  -6.722   5.048  1.00 98.56           C  
ATOM   2517  CB  ALA A 307      15.795  -5.430   5.418  1.00 98.56           C  
ATOM   2518  O   ALA A 307      18.870  -6.101   5.508  1.00 98.56           O  
ATOM   2519  N   TYR A 308      17.977  -7.462   3.926  1.00 98.46           N  
ATOM   2520  CA  TYR A 308      19.238  -7.594   3.205  1.00 98.46           C  
ATOM   2521  C   TYR A 308      18.994  -7.840   1.721  1.00 98.46           C  
ATOM   2522  CB  TYR A 308      20.078  -8.732   3.792  1.00 98.46           C  
ATOM   2523  O   TYR A 308      17.846  -7.901   1.276  1.00 98.46           O  
ATOM   2524  CG  TYR A 308      19.418 -10.086   3.693  1.00 98.46           C  
ATOM   2525  CD1 TYR A 308      18.440 -10.476   4.605  1.00 98.46           C  
ATOM   2526  CD2 TYR A 308      19.771 -10.979   2.687  1.00 98.46           C  
ATOM   2527  CE1 TYR A 308      17.831 -11.723   4.519  1.00 98.46           C  
ATOM   2528  CE2 TYR A 308      19.169 -12.229   2.590  1.00 98.46           C  
ATOM   2529  OH  TYR A 308      17.601 -13.828   3.418  1.00 98.46           O  
ATOM   2530  CZ  TYR A 308      18.201 -12.591   3.509  1.00 98.46           C  
ATOM   2531  N   ASP A 309      20.037  -7.728   0.932  1.00 97.96           N  
ATOM   2532  CA  ASP A 309      19.984  -7.896  -0.517  1.00 97.96           C  
ATOM   2533  C   ASP A 309      19.034  -6.883  -1.153  1.00 97.96           C  
ATOM   2534  CB  ASP A 309      19.553  -9.319  -0.878  1.00 97.96           C  
ATOM   2535  O   ASP A 309      18.223  -7.238  -2.011  1.00 97.96           O  
ATOM   2536  CG  ASP A 309      19.903  -9.701  -2.305  1.00 97.96           C  
ATOM   2537  OD1 ASP A 309      20.785  -9.055  -2.911  1.00 97.96           O  
ATOM   2538  OD2 ASP A 309      19.290 -10.656  -2.830  1.00 97.96           O  
ATOM   2539  N   LEU A 310      19.126  -5.638  -0.671  1.00 97.48           N  
ATOM   2540  CA  LEU A 310      18.307  -4.565  -1.225  1.00 97.48           C  
ATOM   2541  C   LEU A 310      18.779  -4.190  -2.626  1.00 97.48           C  
ATOM   2542  CB  LEU A 310      18.345  -3.336  -0.315  1.00 97.48           C  
ATOM   2543  O   LEU A 310      19.938  -3.815  -2.815  1.00 97.48           O  
ATOM   2544  CG  LEU A 310      17.597  -3.453   1.015  1.00 97.48           C  
ATOM   2545  CD1 LEU A 310      18.292  -4.458   1.927  1.00 97.48           C  
ATOM   2546  CD2 LEU A 310      17.494  -2.091   1.692  1.00 97.48           C  
ATOM   2547  N   LYS A 311      17.881  -4.340  -3.609  1.00 95.75           N  
ATOM   2548  CA  LYS A 311      18.210  -4.049  -5.001  1.00 95.75           C  
ATOM   2549  C   LYS A 311      17.885  -2.599  -5.351  1.00 95.75           C  
ATOM   2550  CB  LYS A 311      17.460  -4.995  -5.940  1.00 95.75           C  
ATOM   2551  O   LYS A 311      16.787  -2.117  -5.066  1.00 95.75           O  
ATOM   2552  CG  LYS A 311      17.768  -6.467  -5.710  1.00 95.75           C  
ATOM   2553  CD  LYS A 311      16.870  -7.364  -6.552  1.00 95.75           C  
ATOM   2554  CE  LYS A 311      17.168  -8.838  -6.313  1.00 95.75           C  
ATOM   2555  NZ  LYS A 311      16.550  -9.329  -5.045  1.00 95.75           N  
ATOM   2556  N   THR A 312      18.933  -1.892  -6.012  1.00 94.68           N  
ATOM   2557  CA  THR A 312      18.699  -0.525  -6.463  1.00 94.68           C  
ATOM   2558  C   THR A 312      19.271  -0.311  -7.861  1.00 94.68           C  
ATOM   2559  CB  THR A 312      19.317   0.497  -5.491  1.00 94.68           C  
ATOM   2560  O   THR A 312      20.219  -0.990  -8.260  1.00 94.68           O  
ATOM   2561  CG2 THR A 312      20.840   0.480  -5.569  1.00 94.68           C  
ATOM   2562  OG1 THR A 312      18.847   1.809  -5.824  1.00 94.68           O  
ATOM   2563  N   VAL A 313      18.617   0.618  -8.567  1.00 91.32           N  
ATOM   2564  CA  VAL A 313      18.982   0.889  -9.954  1.00 91.32           C  
ATOM   2565  C   VAL A 313      20.172   1.846  -9.998  1.00 91.32           C  
ATOM   2566  CB  VAL A 313      17.795   1.478 -10.749  1.00 91.32           C  
ATOM   2567  O   VAL A 313      20.159   2.893  -9.346  1.00 91.32           O  
ATOM   2568  CG1 VAL A 313      18.170   1.668 -12.218  1.00 91.32           C  
ATOM   2569  CG2 VAL A 313      16.568   0.578 -10.619  1.00 91.32           C  
ATOM   2570  N   PRO A 314      21.252   1.431 -10.793  1.00 89.93           N  
ATOM   2571  CA  PRO A 314      22.360   2.375 -10.951  1.00 89.93           C  
ATOM   2572  C   PRO A 314      21.946   3.656 -11.672  1.00 89.93           C  
ATOM   2573  CB  PRO A 314      23.379   1.588 -11.779  1.00 89.93           C  
ATOM   2574  O   PRO A 314      21.094   3.619 -12.564  1.00 89.93           O  
ATOM   2575  CG  PRO A 314      22.959   0.160 -11.645  1.00 89.93           C  
ATOM   2576  CD  PRO A 314      21.483   0.121 -11.368  1.00 89.93           C  
ATOM   2577  N   MET A 315      22.551   4.737 -11.311  1.00 87.25           N  
ATOM   2578  CA  MET A 315      22.186   6.041 -11.856  1.00 87.25           C  
ATOM   2579  C   MET A 315      22.448   6.096 -13.358  1.00 87.25           C  
ATOM   2580  CB  MET A 315      22.960   7.156 -11.150  1.00 87.25           C  
ATOM   2581  O   MET A 315      21.734   6.781 -14.092  1.00 87.25           O  
ATOM   2582  CG  MET A 315      22.462   7.452  -9.745  1.00 87.25           C  
ATOM   2583  SD  MET A 315      20.656   7.773  -9.692  1.00 87.25           S  
ATOM   2584  CE  MET A 315      20.564   9.255 -10.735  1.00 87.25           C  
ATOM   2585  N   SER A 316      23.439   5.402 -13.769  1.00 85.62           N  
ATOM   2586  CA  SER A 316      23.745   5.375 -15.196  1.00 85.62           C  
ATOM   2587  C   SER A 316      22.589   4.789 -15.999  1.00 85.62           C  
ATOM   2588  CB  SER A 316      25.018   4.569 -15.456  1.00 85.62           C  
ATOM   2589  O   SER A 316      22.274   5.273 -17.088  1.00 85.62           O  
ATOM   2590  OG  SER A 316      24.882   3.244 -14.971  1.00 85.62           O  
ATOM   2591  N   MET A 317      21.994   3.758 -15.454  1.00 89.01           N  
ATOM   2592  CA  MET A 317      20.838   3.137 -16.093  1.00 89.01           C  
ATOM   2593  C   MET A 317      19.641   4.083 -16.093  1.00 89.01           C  
ATOM   2594  CB  MET A 317      20.471   1.830 -15.388  1.00 89.01           C  
ATOM   2595  O   MET A 317      18.916   4.173 -17.085  1.00 89.01           O  
ATOM   2596  CG  MET A 317      19.346   1.062 -16.065  1.00 89.01           C  
ATOM   2597  SD  MET A 317      18.999  -0.543 -15.247  1.00 89.01           S  
ATOM   2598  CE  MET A 317      20.515  -1.449 -15.662  1.00 89.01           C  
ATOM   2599  N   VAL A 318      19.409   4.748 -15.000  1.00 89.99           N  
ATOM   2600  CA  VAL A 318      18.324   5.717 -14.897  1.00 89.99           C  
ATOM   2601  C   VAL A 318      18.498   6.802 -15.958  1.00 89.99           C  
ATOM   2602  CB  VAL A 318      18.261   6.352 -13.490  1.00 89.99           C  
ATOM   2603  O   VAL A 318      17.550   7.139 -16.671  1.00 89.99           O  
ATOM   2604  CG1 VAL A 318      17.254   7.501 -13.460  1.00 89.99           C  
ATOM   2605  CG2 VAL A 318      17.904   5.297 -12.445  1.00 89.99           C  
ATOM   2606  N   LYS A 319      19.715   7.252 -16.109  1.00 87.87           N  
ATOM   2607  CA  LYS A 319      20.024   8.308 -17.068  1.00 87.87           C  
ATOM   2608  C   LYS A 319      19.714   7.864 -18.495  1.00 87.87           C  
ATOM   2609  CB  LYS A 319      21.492   8.723 -16.956  1.00 87.87           C  
ATOM   2610  O   LYS A 319      19.079   8.597 -19.255  1.00 87.87           O  
ATOM   2611  CG  LYS A 319      21.875   9.892 -17.851  1.00 87.87           C  
ATOM   2612  CD  LYS A 319      23.334  10.287 -17.660  1.00 87.87           C  
ATOM   2613  CE  LYS A 319      23.736  11.417 -18.599  1.00 87.87           C  
ATOM   2614  NZ  LYS A 319      25.187  11.748 -18.478  1.00 87.87           N  
ATOM   2615  N   ARG A 320      20.165   6.703 -18.827  1.00 88.86           N  
ATOM   2616  CA  ARG A 320      19.939   6.179 -20.171  1.00 88.86           C  
ATOM   2617  C   ARG A 320      18.449   6.049 -20.465  1.00 88.86           C  
ATOM   2618  CB  ARG A 320      20.628   4.823 -20.342  1.00 88.86           C  
ATOM   2619  O   ARG A 320      17.997   6.371 -21.566  1.00 88.86           O  
ATOM   2620  CG  ARG A 320      22.140   4.911 -20.465  1.00 88.86           C  
ATOM   2621  CD  ARG A 320      22.744   3.600 -20.948  1.00 88.86           C  
ATOM   2622  NE  ARG A 320      22.541   2.525 -19.981  1.00 88.86           N  
ATOM   2623  NH1 ARG A 320      24.597   2.774 -18.959  1.00 88.86           N  
ATOM   2624  NH2 ARG A 320      23.137   1.165 -18.229  1.00 88.86           N  
ATOM   2625  CZ  ARG A 320      23.425   2.157 -19.059  1.00 88.86           C  
ATOM   2626  N   ARG A 321      17.734   5.608 -19.408  1.00 91.46           N  
ATOM   2627  CA  ARG A 321      16.295   5.438 -19.582  1.00 91.46           C  
ATOM   2628  C   ARG A 321      15.603   6.785 -19.768  1.00 91.46           C  
ATOM   2629  CB  ARG A 321      15.691   4.701 -18.384  1.00 91.46           C  
ATOM   2630  O   ARG A 321      14.755   6.935 -20.650  1.00 91.46           O  
ATOM   2631  CG  ARG A 321      14.207   4.403 -18.528  1.00 91.46           C  
ATOM   2632  CD  ARG A 321      13.935   3.435 -19.671  1.00 91.46           C  
ATOM   2633  NE  ARG A 321      12.528   3.048 -19.725  1.00 91.46           N  
ATOM   2634  NH1 ARG A 321      12.892   1.122 -20.949  1.00 91.46           N  
ATOM   2635  NH2 ARG A 321      10.765   1.701 -20.320  1.00 91.46           N  
ATOM   2636  CZ  ARG A 321      12.065   1.958 -20.331  1.00 91.46           C  
ATOM   2637  N   VAL A 322      15.896   7.726 -19.018  1.00 92.10           N  
ATOM   2638  CA  VAL A 322      15.321   9.065 -19.097  1.00 92.10           C  
ATOM   2639  C   VAL A 322      15.582   9.659 -20.479  1.00 92.10           C  
ATOM   2640  CB  VAL A 322      15.892   9.993 -18.001  1.00 92.10           C  
ATOM   2641  O   VAL A 322      14.682  10.237 -21.093  1.00 92.10           O  
ATOM   2642  CG1 VAL A 322      15.502  11.445 -18.267  1.00 92.10           C  
ATOM   2643  CG2 VAL A 322      15.409   9.549 -16.622  1.00 92.10           C  
ATOM   2644  N   GLU A 323      16.840   9.523 -21.030  1.00 90.55           N  
ATOM   2645  CA  GLU A 323      17.219  10.068 -22.330  1.00 90.55           C  
ATOM   2646  C   GLU A 323      16.454   9.384 -23.459  1.00 90.55           C  
ATOM   2647  CB  GLU A 323      18.726   9.926 -22.554  1.00 90.55           C  
ATOM   2648  O   GLU A 323      16.078  10.028 -24.441  1.00 90.55           O  
ATOM   2649  CG  GLU A 323      19.566  10.853 -21.687  1.00 90.55           C  
ATOM   2650  CD  GLU A 323      21.060  10.595 -21.805  1.00 90.55           C  
ATOM   2651  OE1 GLU A 323      21.859  11.392 -21.263  1.00 90.55           O  
ATOM   2652  OE2 GLU A 323      21.435   9.587 -22.446  1.00 90.55           O  
ATOM   2653  N   ARG A 324      16.175   8.133 -23.227  1.00 92.63           N  
ATOM   2654  CA  ARG A 324      15.573   7.335 -24.290  1.00 92.63           C  
ATOM   2655  C   ARG A 324      14.062   7.538 -24.338  1.00 92.63           C  
ATOM   2656  CB  ARG A 324      15.896   5.852 -24.097  1.00 92.63           C  
ATOM   2657  O   ARG A 324      13.493   7.751 -25.411  1.00 92.63           O  
ATOM   2658  CG  ARG A 324      15.407   4.962 -25.229  1.00 92.63           C  
ATOM   2659  CD  ARG A 324      15.830   3.513 -25.031  1.00 92.63           C  
ATOM   2660  NE  ARG A 324      15.212   2.929 -23.844  1.00 92.63           N  
ATOM   2661  NH1 ARG A 324      16.324   0.911 -24.005  1.00 92.63           N  
ATOM   2662  NH2 ARG A 324      14.843   1.275 -22.294  1.00 92.63           N  
ATOM   2663  CZ  ARG A 324      15.461   1.706 -23.384  1.00 92.63           C  
ATOM   2664  N   THR A 325      13.402   7.571 -23.121  1.00 95.06           N  
ATOM   2665  CA  THR A 325      11.947   7.486 -23.176  1.00 95.06           C  
ATOM   2666  C   THR A 325      11.308   8.525 -22.259  1.00 95.06           C  
ATOM   2667  CB  THR A 325      11.455   6.080 -22.785  1.00 95.06           C  
ATOM   2668  O   THR A 325      10.088   8.539 -22.083  1.00 95.06           O  
ATOM   2669  CG2 THR A 325      11.923   5.033 -23.790  1.00 95.06           C  
ATOM   2670  OG1 THR A 325      11.967   5.745 -21.489  1.00 95.06           O  
ATOM   2671  N   GLY A 326      12.103   9.368 -21.622  1.00 93.43           N  
ATOM   2672  CA  GLY A 326      11.570  10.342 -20.682  1.00 93.43           C  
ATOM   2673  C   GLY A 326      10.737  11.420 -21.348  1.00 93.43           C  
ATOM   2674  O   GLY A 326      10.849  11.642 -22.555  1.00 93.43           O  
ATOM   2675  N   ASP A 327       9.851  12.060 -20.643  1.00 92.53           N  
ATOM   2676  CA  ASP A 327       8.936  13.055 -21.196  1.00 92.53           C  
ATOM   2677  C   ASP A 327       9.508  14.464 -21.060  1.00 92.53           C  
ATOM   2678  CB  ASP A 327       7.573  12.972 -20.505  1.00 92.53           C  
ATOM   2679  O   ASP A 327       8.808  15.450 -21.297  1.00 92.53           O  
ATOM   2680  CG  ASP A 327       7.613  13.426 -19.057  1.00 92.53           C  
ATOM   2681  OD1 ASP A 327       8.720  13.613 -18.507  1.00 92.53           O  
ATOM   2682  OD2 ASP A 327       6.529  13.595 -18.459  1.00 92.53           O  
ATOM   2683  N   GLY A 328      10.821  14.536 -20.528  1.00 89.02           N  
ATOM   2684  CA  GLY A 328      11.505  15.815 -20.430  1.00 89.02           C  
ATOM   2685  C   GLY A 328      11.310  16.495 -19.088  1.00 89.02           C  
ATOM   2686  O   GLY A 328      11.791  17.610 -18.875  1.00 89.02           O  
ATOM   2687  N   SER A 329      10.524  15.919 -18.181  1.00 88.50           N  
ATOM   2688  CA  SER A 329      10.184  16.512 -16.892  1.00 88.50           C  
ATOM   2689  C   SER A 329      11.170  16.086 -15.809  1.00 88.50           C  
ATOM   2690  CB  SER A 329       8.764  16.123 -16.480  1.00 88.50           C  
ATOM   2691  O   SER A 329      11.072  16.528 -14.663  1.00 88.50           O  
ATOM   2692  OG  SER A 329       8.657  14.721 -16.304  1.00 88.50           O  
ATOM   2693  N   HIS A 330      12.005  15.106 -16.080  1.00 87.74           N  
ATOM   2694  CA  HIS A 330      13.013  14.705 -15.105  1.00 87.74           C  
ATOM   2695  C   HIS A 330      13.895  15.883 -14.708  1.00 87.74           C  
ATOM   2696  CB  HIS A 330      13.874  13.569 -15.661  1.00 87.74           C  
ATOM   2697  O   HIS A 330      14.265  16.701 -15.554  1.00 87.74           O  
ATOM   2698  CG  HIS A 330      14.701  12.879 -14.623  1.00 87.74           C  
ATOM   2699  CD2 HIS A 330      14.471  11.755 -13.906  1.00 87.74           C  
ATOM   2700  ND1 HIS A 330      15.931  13.350 -14.219  1.00 87.74           N  
ATOM   2701  CE1 HIS A 330      16.423  12.542 -13.295  1.00 87.74           C  
ATOM   2702  NE2 HIS A 330      15.557  11.566 -13.087  1.00 87.74           N  
ATOM   2703  N   GLU A 331      13.887  16.298 -13.271  1.00 70.14           N  
ATOM   2704  CA  GLU A 331      14.708  17.411 -12.803  1.00 70.14           C  
ATOM   2705  C   GLU A 331      16.008  17.509 -13.596  1.00 70.14           C  
ATOM   2706  CB  GLU A 331      15.013  17.265 -11.310  1.00 70.14           C  
ATOM   2707  O   GLU A 331      16.649  16.494 -13.876  1.00 70.14           O  
ATOM   2708  CG  GLU A 331      13.830  17.585 -10.407  1.00 70.14           C  
ATOM   2709  CD  GLU A 331      14.197  17.632  -8.932  1.00 70.14           C  
ATOM   2710  OE1 GLU A 331      13.325  17.974  -8.101  1.00 70.14           O  
ATOM   2711  OE2 GLU A 331      15.365  17.327  -8.606  1.00 70.14           O  
ATOM   2712  N   VAL A 332      15.961  18.471 -14.592  1.00 56.61           N  
ATOM   2713  CA  VAL A 332      17.069  19.079 -15.322  1.00 56.61           C  
ATOM   2714  C   VAL A 332      18.298  19.164 -14.420  1.00 56.61           C  
ATOM   2715  CB  VAL A 332      16.697  20.483 -15.850  1.00 56.61           C  
ATOM   2716  O   VAL A 332      18.179  19.435 -13.222  1.00 56.61           O  
ATOM   2717  CG1 VAL A 332      17.633  20.899 -16.984  1.00 56.61           C  
ATOM   2718  CG2 VAL A 332      15.243  20.510 -16.316  1.00 56.61           C  
ATOM   2719  N   TRP A 333      19.270  18.561 -14.488  1.00 57.01           N  
ATOM   2720  CA  TRP A 333      20.633  18.771 -14.013  1.00 57.01           C  
ATOM   2721  C   TRP A 333      21.008  20.248 -14.069  1.00 57.01           C  
ATOM   2722  CB  TRP A 333      21.624  17.949 -14.841  1.00 57.01           C  
ATOM   2723  O   TRP A 333      21.130  20.824 -15.153  1.00 57.01           O  
ATOM   2724  CG  TRP A 333      21.402  16.468 -14.763  1.00 57.01           C  
ATOM   2725  CD1 TRP A 333      20.615  15.709 -15.583  1.00 57.01           C  
ATOM   2726  CD2 TRP A 333      21.971  15.568 -13.807  1.00 57.01           C  
ATOM   2727  CE2 TRP A 333      21.485  14.277 -14.108  1.00 57.01           C  
ATOM   2728  CE3 TRP A 333      22.846  15.729 -12.724  1.00 57.01           C  
ATOM   2729  NE1 TRP A 333      20.661  14.390 -15.195  1.00 57.01           N  
ATOM   2730  CH2 TRP A 333      22.703  13.336 -12.310  1.00 57.01           C  
ATOM   2731  CZ2 TRP A 333      21.846  13.151 -13.364  1.00 57.01           C  
ATOM   2732  CZ3 TRP A 333      23.204  14.608 -11.984  1.00 57.01           C  
ATOM   2733  N   GLY A 334      20.183  21.364 -13.414  1.00 55.53           N  
ATOM   2734  CA  GLY A 334      20.574  22.687 -12.954  1.00 55.53           C  
ATOM   2735  C   GLY A 334      21.698  23.296 -13.771  1.00 55.53           C  
ATOM   2736  O   GLY A 334      21.773  23.090 -14.984  1.00 55.53           O  
ATOM   2737  N   TRP A 335      22.437  24.489 -13.281  1.00 54.63           N  
ATOM   2738  CA  TRP A 335      23.622  25.083 -13.889  1.00 54.63           C  
ATOM   2739  C   TRP A 335      24.438  24.031 -14.634  1.00 54.63           C  
ATOM   2740  CB  TRP A 335      24.490  25.762 -12.826  1.00 54.63           C  
ATOM   2741  O   TRP A 335      24.850  23.027 -14.048  1.00 54.63           O  
ATOM   2742  CG  TRP A 335      25.569  26.638 -13.388  1.00 54.63           C  
ATOM   2743  CD1 TRP A 335      26.873  26.295 -13.619  1.00 54.63           C  
ATOM   2744  CD2 TRP A 335      25.437  28.006 -13.787  1.00 54.63           C  
ATOM   2745  CE2 TRP A 335      26.702  28.429 -14.251  1.00 54.63           C  
ATOM   2746  CE3 TRP A 335      24.371  28.915 -13.798  1.00 54.63           C  
ATOM   2747  NE1 TRP A 335      27.559  27.368 -14.138  1.00 54.63           N  
ATOM   2748  CH2 TRP A 335      25.869  30.594 -14.721  1.00 54.63           C  
ATOM   2749  CZ2 TRP A 335      26.929  29.725 -14.721  1.00 54.63           C  
ATOM   2750  CZ3 TRP A 335      24.599  30.204 -14.266  1.00 54.63           C  
ATOM   2751  N   GLY A 336      24.505  23.995 -16.124  1.00 52.51           N  
ATOM   2752  CA  GLY A 336      25.266  22.976 -16.829  1.00 52.51           C  
ATOM   2753  C   GLY A 336      24.392  22.010 -17.607  1.00 52.51           C  
ATOM   2754  O   GLY A 336      24.873  20.985 -18.095  1.00 52.51           O  
ATOM   2755  N   ASP A 337      23.066  22.183 -17.747  1.00 60.97           N  
ATOM   2756  CA  ASP A 337      22.154  21.413 -18.586  1.00 60.97           C  
ATOM   2757  C   ASP A 337      22.445  21.642 -20.068  1.00 60.97           C  
ATOM   2758  CB  ASP A 337      20.701  21.775 -18.273  1.00 60.97           C  
ATOM   2759  O   ASP A 337      22.802  22.751 -20.471  1.00 60.97           O  
ATOM   2760  CG  ASP A 337      19.702  20.835 -18.924  1.00 60.97           C  
ATOM   2761  OD1 ASP A 337      19.935  20.396 -20.071  1.00 60.97           O  
ATOM   2762  OD2 ASP A 337      18.671  20.532 -18.285  1.00 60.97           O  
ATOM   2763  N   LYS A 338      22.462  20.616 -21.027  1.00 52.03           N  
ATOM   2764  CA  LYS A 338      22.790  20.644 -22.449  1.00 52.03           C  
ATOM   2765  C   LYS A 338      21.804  21.513 -23.224  1.00 52.03           C  
ATOM   2766  CB  LYS A 338      22.805  19.227 -23.025  1.00 52.03           C  
ATOM   2767  O   LYS A 338      22.127  22.019 -24.301  1.00 52.03           O  
ATOM   2768  CG  LYS A 338      21.464  18.513 -22.945  1.00 52.03           C  
ATOM   2769  CD  LYS A 338      21.535  17.120 -23.558  1.00 52.03           C  
ATOM   2770  CE  LYS A 338      20.198  16.398 -23.465  1.00 52.03           C  
ATOM   2771  NZ  LYS A 338      20.270  15.021 -24.040  1.00 52.03           N  
ATOM   2772  N   ASP A 339      20.601  21.802 -22.674  1.00 57.04           N  
ATOM   2773  CA  ASP A 339      19.574  22.661 -23.255  1.00 57.04           C  
ATOM   2774  C   ASP A 339      19.668  24.081 -22.702  1.00 57.04           C  
ATOM   2775  CB  ASP A 339      18.181  22.085 -22.991  1.00 57.04           C  
ATOM   2776  O   ASP A 339      18.862  24.945 -23.055  1.00 57.04           O  
ATOM   2777  CG  ASP A 339      17.958  20.741 -23.662  1.00 57.04           C  
ATOM   2778  OD1 ASP A 339      18.528  20.499 -24.748  1.00 57.04           O  
ATOM   2779  OD2 ASP A 339      17.203  19.917 -23.101  1.00 57.04           O  
ATOM   2780  N   MET A 340      20.642  24.257 -21.712  1.00 69.04           N  
ATOM   2781  CA  MET A 340      20.885  25.607 -21.212  1.00 69.04           C  
ATOM   2782  C   MET A 340      21.710  26.416 -22.208  1.00 69.04           C  
ATOM   2783  CB  MET A 340      21.597  25.561 -19.859  1.00 69.04           C  
ATOM   2784  O   MET A 340      22.781  25.980 -22.631  1.00 69.04           O  
ATOM   2785  CG  MET A 340      21.533  26.869 -19.087  1.00 69.04           C  
ATOM   2786  SD  MET A 340      22.344  26.756 -17.445  1.00 69.04           S  
ATOM   2787  CE  MET A 340      20.983  26.067 -16.463  1.00 69.04           C  
ATOM   2788  N   SER A 341      21.052  27.436 -22.685  1.00 71.44           N  
ATOM   2789  CA  SER A 341      21.707  28.255 -23.700  1.00 71.44           C  
ATOM   2790  C   SER A 341      22.864  29.051 -23.106  1.00 71.44           C  
ATOM   2791  CB  SER A 341      20.702  29.208 -24.350  1.00 71.44           C  
ATOM   2792  O   SER A 341      22.846  29.392 -21.921  1.00 71.44           O  
ATOM   2793  OG  SER A 341      20.398  30.287 -23.482  1.00 71.44           O  
ATOM   2794  N   GLN A 342      24.001  29.138 -23.803  1.00 75.01           N  
ATOM   2795  CA  GLN A 342      25.184  29.905 -23.427  1.00 75.01           C  
ATOM   2796  C   GLN A 342      24.814  31.338 -23.054  1.00 75.01           C  
ATOM   2797  CB  GLN A 342      26.208  29.906 -24.563  1.00 75.01           C  
ATOM   2798  O   GLN A 342      25.390  31.913 -22.128  1.00 75.01           O  
ATOM   2799  CG  GLN A 342      27.594  30.374 -24.141  1.00 75.01           C  
ATOM   2800  CD  GLN A 342      28.198  29.511 -23.049  1.00 75.01           C  
ATOM   2801  NE2 GLN A 342      28.778  30.151 -22.040  1.00 75.01           N  
ATOM   2802  OE1 GLN A 342      28.142  28.278 -23.111  1.00 75.01           O  
ATOM   2803  N   ASP A 343      23.796  31.854 -23.528  1.00 79.18           N  
ATOM   2804  CA  ASP A 343      23.303  33.198 -23.241  1.00 79.18           C  
ATOM   2805  C   ASP A 343      22.726  33.281 -21.829  1.00 79.18           C  
ATOM   2806  CB  ASP A 343      22.246  33.613 -24.266  1.00 79.18           C  
ATOM   2807  O   ASP A 343      22.988  34.241 -21.102  1.00 79.18           O  
ATOM   2808  CG  ASP A 343      22.834  34.346 -25.459  1.00 79.18           C  
ATOM   2809  OD1 ASP A 343      24.076  34.414 -25.582  1.00 79.18           O  
ATOM   2810  OD2 ASP A 343      22.048  34.863 -26.282  1.00 79.18           O  
ATOM   2811  N   ASP A 344      22.125  32.410 -21.421  1.00 77.53           N  
ATOM   2812  CA  ASP A 344      21.524  32.279 -20.097  1.00 77.53           C  
ATOM   2813  C   ASP A 344      22.595  32.093 -19.024  1.00 77.53           C  
ATOM   2814  CB  ASP A 344      20.540  31.108 -20.067  1.00 77.53           C  
ATOM   2815  O   ASP A 344      22.501  32.671 -17.940  1.00 77.53           O  
ATOM   2816  CG  ASP A 344      19.227  31.418 -20.764  1.00 77.53           C  
ATOM   2817  OD1 ASP A 344      18.942  32.606 -21.027  1.00 77.53           O  
ATOM   2818  OD2 ASP A 344      18.469  30.466 -21.050  1.00 77.53           O  
ATOM   2819  N   MET A 345      23.719  31.288 -19.369  1.00 77.11           N  
ATOM   2820  CA  MET A 345      24.852  31.044 -18.481  1.00 77.11           C  
ATOM   2821  C   MET A 345      25.673  32.314 -18.284  1.00 77.11           C  
ATOM   2822  CB  MET A 345      25.740  29.928 -19.035  1.00 77.11           C  
ATOM   2823  O   MET A 345      26.099  32.616 -17.168  1.00 77.11           O  
ATOM   2824  CG  MET A 345      25.098  28.551 -18.982  1.00 77.11           C  
ATOM   2825  SD  MET A 345      26.187  27.241 -19.663  1.00 77.11           S  
ATOM   2826  CE  MET A 345      27.745  27.657 -18.831  1.00 77.11           C  
ATOM   2827  N   ASP A 346      25.697  33.097 -19.346  1.00 80.95           N  
ATOM   2828  CA  ASP A 346      26.495  34.318 -19.392  1.00 80.95           C  
ATOM   2829  C   ASP A 346      25.782  35.468 -18.684  1.00 80.95           C  
ATOM   2830  CB  ASP A 346      26.805  34.703 -20.840  1.00 80.95           C  
ATOM   2831  O   ASP A 346      26.428  36.382 -18.167  1.00 80.95           O  
ATOM   2832  CG  ASP A 346      27.781  33.752 -21.510  1.00 80.95           C  
ATOM   2833  OD1 ASP A 346      28.472  32.988 -20.802  1.00 80.95           O  
ATOM   2834  OD2 ASP A 346      27.862  33.769 -22.758  1.00 80.95           O  
ATOM   2835  N   GLN A 347      24.626  35.508 -18.494  1.00 79.63           N  
ATOM   2836  CA  GLN A 347      23.823  36.564 -17.887  1.00 79.63           C  
ATOM   2837  C   GLN A 347      23.620  36.312 -16.396  1.00 79.63           C  
ATOM   2838  CB  GLN A 347      22.469  36.680 -18.589  1.00 79.63           C  
ATOM   2839  O   GLN A 347      23.078  37.162 -15.686  1.00 79.63           O  
ATOM   2840  CG  GLN A 347      22.555  37.233 -20.005  1.00 79.63           C  
ATOM   2841  CD  GLN A 347      21.193  37.414 -20.648  1.00 79.63           C  
ATOM   2842  NE2 GLN A 347      21.176  37.552 -21.970  1.00 79.63           N  
ATOM   2843  OE1 GLN A 347      20.166  37.430 -19.964  1.00 79.63           O  
ATOM   2844  N   ALA A 348      24.125  35.086 -15.914  1.00 81.23           N  
ATOM   2845  CA  ALA A 348      23.931  34.747 -14.507  1.00 81.23           C  
ATOM   2846  C   ALA A 348      24.879  35.544 -13.615  1.00 81.23           C  
ATOM   2847  CB  ALA A 348      24.132  33.250 -14.287  1.00 81.23           C  
ATOM   2848  O   ALA A 348      26.043  35.753 -13.966  1.00 81.23           O  
ATOM   2849  N   GLN A 349      24.434  36.332 -12.716  1.00 80.07           N  
ATOM   2850  CA  GLN A 349      25.222  37.058 -11.726  1.00 80.07           C  
ATOM   2851  C   GLN A 349      25.728  36.122 -10.632  1.00 80.07           C  
ATOM   2852  CB  GLN A 349      24.400  38.191 -11.109  1.00 80.07           C  
ATOM   2853  O   GLN A 349      24.938  35.429  -9.987  1.00 80.07           O  
ATOM   2854  CG  GLN A 349      25.239  39.361 -10.615  1.00 80.07           C  
ATOM   2855  CD  GLN A 349      24.395  40.532 -10.147  1.00 80.07           C  
ATOM   2856  NE2 GLN A 349      25.003  41.711 -10.079  1.00 80.07           N  
ATOM   2857  OE1 GLN A 349      23.206  40.377  -9.849  1.00 80.07           O  
ATOM   2858  N   VAL A 350      27.070  35.843 -10.592  1.00 77.85           N  
ATOM   2859  CA  VAL A 350      27.649  34.923  -9.620  1.00 77.85           C  
ATOM   2860  C   VAL A 350      28.267  35.710  -8.467  1.00 77.85           C  
ATOM   2861  CB  VAL A 350      28.711  34.006 -10.268  1.00 77.85           C  
ATOM   2862  O   VAL A 350      29.092  36.600  -8.686  1.00 77.85           O  
ATOM   2863  CG1 VAL A 350      29.270  33.019  -9.245  1.00 77.85           C  
ATOM   2864  CG2 VAL A 350      28.116  33.263 -11.463  1.00 77.85           C  
ATOM   2865  N   ILE A 351      27.752  35.612  -7.265  1.00 73.89           N  
ATOM   2866  CA  ILE A 351      28.234  36.364  -6.112  1.00 73.89           C  
ATOM   2867  C   ILE A 351      29.173  35.492  -5.281  1.00 73.89           C  
ATOM   2868  CB  ILE A 351      27.065  36.874  -5.240  1.00 73.89           C  
ATOM   2869  O   ILE A 351      28.930  34.295  -5.113  1.00 73.89           O  
ATOM   2870  CG1 ILE A 351      26.068  37.666  -6.095  1.00 73.89           C  
ATOM   2871  CG2 ILE A 351      27.587  37.725  -4.079  1.00 73.89           C  
ATOM   2872  CD1 ILE A 351      24.788  38.043  -5.362  1.00 73.89           C  
ATOM   2873  N   ASN A 352      30.484  35.804  -4.947  1.00 61.48           N  
ATOM   2874  CA  ASN A 352      31.550  35.215  -4.143  1.00 61.48           C  
ATOM   2875  C   ASN A 352      32.382  34.226  -4.954  1.00 61.48           C  
ATOM   2876  CB  ASN A 352      30.972  34.531  -2.903  1.00 61.48           C  
ATOM   2877  O   ASN A 352      32.507  33.059  -4.578  1.00 61.48           O  
ATOM   2878  CG  ASN A 352      30.397  35.519  -1.906  1.00 61.48           C  
ATOM   2879  ND2 ASN A 352      29.386  35.088  -1.160  1.00 61.48           N  
ATOM   2880  OD1 ASN A 352      30.856  36.659  -1.808  1.00 61.48           O  
ATOM   2881  N   ASN A 353      32.867  34.584  -6.154  1.00 67.89           N  
ATOM   2882  CA  ASN A 353      33.697  33.716  -6.982  1.00 67.89           C  
ATOM   2883  C   ASN A 353      35.128  33.642  -6.458  1.00 67.89           C  
ATOM   2884  CB  ASN A 353      33.687  34.191  -8.436  1.00 67.89           C  
ATOM   2885  O   ASN A 353      35.673  34.641  -5.985  1.00 67.89           O  
ATOM   2886  CG  ASN A 353      33.620  33.045  -9.425  1.00 67.89           C  
ATOM   2887  ND2 ASN A 353      33.424  33.370 -10.698  1.00 67.89           N  
ATOM   2888  OD1 ASN A 353      33.742  31.876  -9.049  1.00 67.89           O  
ATOM   2889  N   LYS A 354      35.730  32.505  -6.063  1.00 60.46           N  
ATOM   2890  CA  LYS A 354      37.100  32.344  -5.585  1.00 60.46           C  
ATOM   2891  C   LYS A 354      38.105  32.856  -6.613  1.00 60.46           C  
ATOM   2892  CB  LYS A 354      37.385  30.878  -5.258  1.00 60.46           C  
ATOM   2893  O   LYS A 354      38.010  32.528  -7.798  1.00 60.46           O  
ATOM   2894  CG  LYS A 354      37.806  30.636  -3.816  1.00 60.46           C  
ATOM   2895  CD  LYS A 354      38.153  29.173  -3.572  1.00 60.46           C  
ATOM   2896  CE  LYS A 354      38.536  28.922  -2.120  1.00 60.46           C  
ATOM   2897  NZ  LYS A 354      38.854  27.484  -1.871  1.00 60.46           N  
ATOM   2898  N   SER A 355      38.489  34.135  -6.523  1.00 58.70           N  
ATOM   2899  CA  SER A 355      39.529  34.718  -7.365  1.00 58.70           C  
ATOM   2900  C   SER A 355      40.722  33.777  -7.500  1.00 58.70           C  
ATOM   2901  CB  SER A 355      39.990  36.060  -6.795  1.00 58.70           C  
ATOM   2902  O   SER A 355      41.178  33.198  -6.512  1.00 58.70           O  
ATOM   2903  OG  SER A 355      40.660  35.879  -5.559  1.00 58.70           O  
ATOM   2904  N   LYS A 356      40.910  33.130  -8.571  1.00 48.13           N  
ATOM   2905  CA  LYS A 356      42.168  32.487  -8.940  1.00 48.13           C  
ATOM   2906  C   LYS A 356      43.287  33.513  -9.088  1.00 48.13           C  
ATOM   2907  CB  LYS A 356      42.006  31.697 -10.239  1.00 48.13           C  
ATOM   2908  O   LYS A 356      43.074  34.597  -9.634  1.00 48.13           O  
ATOM   2909  CG  LYS A 356      41.431  30.301 -10.048  1.00 48.13           C  
ATOM   2910  CD  LYS A 356      41.423  29.516 -11.353  1.00 48.13           C  
ATOM   2911  CE  LYS A 356      40.780  28.147 -11.179  1.00 48.13           C  
ATOM   2912  NZ  LYS A 356      40.805  27.358 -12.447  1.00 48.13           N  
TER    2913      LYS A 356                                                      
ENDMDL                                                                          
END                                                                             
