# Supplementary material for: Evolution of Linoleic Acid Biosynthesis Paved the Way for Ecological Success of Termites
Source: Mol Biol Evol. 2023 Apr 12;40(4):msad087. doi: 10.1093/molbev/msad087 (PMC10139705; doi:10.1093/molbev/msad087)
Supplement: msad087_Supplementary_Data [file msad087_supplementary_data.zip › SUPPLEMENTARY ARCHIVE/Zootermopsis/ZnevFAD-A1b_e7469.a3m]

#356	1
>101
MAPNSSSVTEDRGAGDTAHAPQNERRGAGAEPYPNYRTEVVWPNVVVHAYLNLAALYGAYLMFTSARLPTAIWAFILYEAGILGITAGAHRLWSHRAYKATWPLRVFLVLLQTLAFQTSAHEWVRNHRVHHKFSDTDADPHNVNRGFFFTHYGWMLTKKHPAVKENGKKVDSSDLDADPLLIFQKRYYMIIMPILCFVIPTAVPVFVWNETWSNAYHIAAVMRQVITLHMTLITNSVTHWPDTWRKRPYDKRICPSENFFVSLLTLGEGWHNFHHVFPWDYKTSEIGYNRINPTTHFIDFCARIGLAYDLKTVPTSMVKRRVQRTGDGTHELWGWGDADMSEAEKKMVQVVNEKAT
>A0A067R1V5	514	1.00	3.955E-160	0	355	356	9	364	365
MAPNSSSVTEDRGAGDTAHAPQNERRGAGAEPYPNYRTEVVWPNVVVHAYLNLAALYGAYLMFTSARLPTAIWAFILYEAGILGITAGAHRLWSHRAYKATWPLRVFLVLLQTLAFQTSAHEWVRNHRVHHKFSDTDADPHNVNRGFFFTHYGWMLTKKHPAVKENGKKVDSSDLDADPLLIFQKRYYMIIMPILCFVIPTAVPVFVWNETWSNAYHIAAVMRQVITLHMTLITNSVTHWPDTWRKRPYDKRICPSENFFVSLLTLGEGWHNFHHVFPWDYKTSEIGYNRINPTTHFIDFCARIGLAYDLKTVPTSMVKRRVQRTGDGTHELWGWGDADMSEAEKKMVQVVNEKAT
>A0A482E8C3	462	0.543	3.170E-142	0	353	356	0	356	359
MAPSTAST---PTGVLFEDDPveqlearlHNDHEQISP-PKPakEYRRRLVWRNIILFVYLHLAALYGAYLALTSAKLLTDIWAFLLYQATGLGITAGAHRLWAHRSYKAKWPLRVILVIFNTIAFQNHVYEWARDHRVHHKYTETNADPHNAKRGFFFSHIGWLLCRKHPDVIEKGKGIDMSDLEQDPIVVFQRKYYLILMPLFCFIIPTVVPVYCWGETWINAWFIAAMFRYTFTLNMTWLVNSAAH---MWGDRPYDKYINPSENKGVSMMALGEGWHNYHHVFPWDYKTSELGDYSANTTTAFIDFFSKLGWAYDLKTVSPEMIKKRAERTGDGSHPVWGWGDKDIPSEDIQEAVVINKK--
>A0A067QT59	457	0.613	1.382E-140	0	354	356	15	369	371
MAPNiTSSPTgvlfED-DIVETVAVPSIESKNDA-KPPEKYRRQIVWRNVILFAYLHLAAVYGAYLMLTSAKIITSIWAILLYQAGGLGITAGAHRLWAHRAYKAKWPLRLILMLFNTLAFQNHVHEWARDHRVHHKFSETDADPHDARRGFFFSHVGWLLVRKHPDVKEKGKGIDMSDLDTDPLLMFQKKYYLIMMPILCFLIPTMVPVYLWGESWTNAWFVVAMFRYTFTLNMTWLVNSAAH---MWGSQPYDKYINPAENLSVAVLALGEGWHNYHHVFPWDYKTAELGNYRANLTTAFIDFFSRIGWAYDLKTVPMSMVKRRVERTGDGSHEVWGWGDKDMSQDDMDQAQVINNKS-
>A0A6L2PHY9	456	0.610	4.865E-140	0	353	356	0	354	926
MAPNlTSSPTgvlfED-DIVETVAVPSVEPKNHDSKPPQKYRRQIVWRNVMLFVYLHVAAVYGAYLMLTSAKIITTVWAILLYQAGGLGITAGAHRLWAHRAYKAKWPLRLILVIFNTLAFQNHVCEWARDHRVHHKFSETDADPHNATRGFFFSHMGWLLVRKHPDVKVKGKAIDMSDLEADPLLKFQKKYYLILMPILCFVIPTFVPVYLWSETWSNAWFVVAMFRYAFTLNMTWLVNSAAH---IWGTRPYDKYINPAENLGVAVFALGEGWHNYHHVFPWDYKTAELGNYRANLTTAFIDFFSRIGWAYDLKTVPLSMVQRRVERTGDGSHEVWGWGDKDMSQEDMDEAQVINKK--
>A0A2J7Q458	455	0.570	9.127E-140	0	354	356	0	354	356
MAPN---ITTSPTGvlfendIETVVAPSVEKKNDNAKPREKYRRKLVWRNIILFVYLHLAAVYGAYLMLASAKILTAVFATLLYIAGGFGVTAGAHRLWAHRAYKAKWPLRVILMIFNTLAFQNHIYEWARDHRVHHKYSETDADPHNATRGFFFSHVGWLLVRKHPDVKEKGKTLDMSDLDADPVVMFQKKYYLIIMPILCFILPTVIPVYLWGETWKNAWFVVAMFRYTFTLNITWLVNSAAH---MWGNHPYDRFINPAENVSVAVFALGEGWHNYHHVFPWDYKTAELGNYHTNMTTALIDFFSRIGWAYDLKTVPMSMVKRRVERTGDGSHEIWGWGDKDMSREDMDEAQVINKKS-
>Q9BH41	455	0.567	9.127E-140	0	353	356	0	356	359
MAPNITSaptgvLFEGDTIGPAAKDQQAEvnAPEAK-KPREPYRRQIVWRNVILFIYLHLAALYGAYLAFTSAKIATTIFAIILYQVSGVGITGGAHRLWAHRSYKAKWPLRVILMLCNTLAFQNHIYEWARDHRVHHKFSETDADPHNATRGFFFSHVGWLLVRKHPDVKEKGKGIDMHDLEQDKIVMFQKKYYLILMPIVCFLIPTTIPVYMWNETWSNAWFVATLFRYTFTLNMTWLVNSAAH---MWGSQPYDKYINPAENLGVALGAMGEGWHNYHHVFPWDYKAAELGNYRANFTTAFIDFFARIGWAYDLKTVPVSMIQRRVERTGDGSHEVWGWGDKDMPQEDIDGAVIEKRK--
>UPI0008F9A0B3	453	0.539	4.399E-139	0	353	356	0	365	368
MAPNITSaptgvlFENDPDLGDDsSFQPEqVKTQTSSSSKEDTYRLRIVWRNVILFVYLHMAALYGAWLMLTSAKIQTSIWAYLLYQASGLGITAGAHRLWAHRSYKAKWPLRVLLVIFNTIAFENHVYEWARDHRVHHKYSETNADPHNAKRGFFFSHVGWLLCRKHPDVIEKGKGIDLKDLEEDKLLMFQKKYYMLLMPFFCFVFPTVIPVYCWGETWTNSWFVATMFRYTFTLNMTWLVNSAAH---MWGQRPYDKFINPSENLGVAVMALGEGWHNYHHVFPWDYKTAELGNYRANLTTGFIDFFSKIGWAYDLKTVPLSMVKKRAARTGDGTYEnhshegeVWGWGDKDMSQEDREQATVIGRK--
>A0A7R9NY35	452	0.546	6.026E-139	0	354	356	70	427	429
MAPNVTStpanvlFNEGKEVPVVEHLPTLKTR---SEEVKvvaPYRREIVWRNVTLFVILHLSALYGLYLALTSAKILTSLFAYLLYLCSGLGITAGAHRLWSHRAYKAKWPLKVMLMIFNTLAFQNHVIEWARDHRVHHKFSETDADPHNATRGFFFSHVGWLLVRKHPDVKEKGKGVDVSDLESDPVLAFQKRYYLLLMVIVCFLVPTALPVYLWGESWYNAWYVAALFRYTFTLNMTWLVNSAAH---MWGSQPYDKNINPAENLCVAIGAIGEGWHNYHHVFPWDYKAAELGNYRANFTTAFIDFFSRVGWAYDLKTVPMSMVRTRVERTGDGSHEVWGWGDKDLTQEDRDLALIVNRKS-
>UPI001ED87BA7	450	0.554	3.978E-138	0	353	356	0	353	355
MAPNVTSPTgvlfEE----DMAETPTTETKEEAKEIRPinfEFKAKIVWRNVILFAYLHLAALYGCYLMFTSAKLLTVIWAFLLFQGGGLGITAGAHRLWSHRSYKAKWPLRLILIVLNTLAFQNSAYEWSRDHRVHHKYSETDADPHNAKRGFFFSHVGWLLCRKHPSVKEKGKGIDLSDLEEDSLLMFQKKYYIPLMIVACFLVPTLVPIYLWNESFTCSWFVATLFRYAFTLNATWLVNSAAHF---WGNKPYDKSINPAQNPGVAMVALGEGWHNYHHVFPWDYKTAELGNYRTNITTAFIDFFAWLGWAYDLKTVPSSLIERRVKRTGDGSHEIWGWNDKDLPEEDKREAEILAKK--
>A0A6P3X1B1	449	0.547	7.463E-138	0	349	356	0	343	352
MAPN-TSLT--PTGVLFEGETLAEPQLiDVSKEKPKYVRRIVWRNVLAFSYLHIASLYGLYLAFTSAKWATVFFAILLYQSTALGITAGAHRLWAHRSYKAKWPLQLFLMIMNTIAFQDAAIDWARDHRVHHKFSETDADPHNAKRGFFFSHVGWLLCRKHPDVKEKGKGIDLSDLESDPILAFQKKYYTFLMPLLCFIMPTVIPVFFWDETWSNAYFVPTILRYTFTLNMTWLVNSAAH---MFGNKPYDKYINPSENKGVALMTFGEGWHNYHHVFPWDYRASEFG-YRLNFTTMFIDFCAKIGWVYDMKSVSEDMVMKRVERTGDGSHELWGWGDKDQTQEERDEAVV------
>UPI0005F493C3	449	0.550	1.022E-137	0	352	356	6	350	356
MAPNiPTGVLFE----DDA----STEPQSIDEPKEkvKYVRRIVWKNVMTFSLLHLGALYGIYLLFTSAKLATIVFTFLLYQLTGLGITAGAHRLWSHRSYKAKWPLQLLLMIMNTIAFQDAAIDWARDHRVHHKYSETDADPHNAKRGLFFSHMGWLLCRKHPEVKEKGKGIDLSDLESDPILAFQKKYYTILMPLLCFILPTVIPVVYWNETWTNAYFIPGVLRYVFTLNMTWLVNSAAHF---FGNRPYDKYINPAQNKGVAILALGEGWHNYHHVFPWDYKTSELGNYTFNFTTAFIDFFAKIGWAYDLKSVSEDTIKKRVERTGDGSHELWGWGDKDQSQEERNEAVVTHR---
>UPI0010FB29A7	449	0.548	1.400E-137	0	351	356	0	346	353
MAPNIIStptgvLFEDETL---------TEPQVKEEvtEKSKYIRRIVWRNVGVFSYLHLGALYGLYLCFTSAKLATIVFAIVLYQVTGIGITAGAHRLWAHRSYKAKWPLQLLLMIFNTIAFQDAAIDWARDHRVHHKFSETDADPHNAKRGFFFAHVGWLLCRKHPEVKEKGKGIDLSDLESDPILAFQKKYYTVLMPLMCFILPTIIPVVCWNETWMNAYFIPTVLRYVFTLNMTWLVNSAAH---LFGNKPYDKYINPSENKSVALLALGEGWHNYHHVFPWDYKTAEFGNYRFNFTTAFIDFFAKIGWAYDLKSVSEDMVKKRVKRTGDGSHELWGWGDKDQTQEERDDATITH----
>A0A2J7RI79	447	0.759	4.927E-137	0	352	356	0	353	357
MAPNvTTSPTEVSCTSDTTLLSSNELKSDATKPCLKYRREIVWPNVVMHAYLNLAALYGAYLMLTSAKILTGIWAFILYEGGILGITAGAHRLWSHRAYKAKWPMRLVLMLLHTLAFQTSVHEWVRNHRVHHKNSDTDADPHNVHRGFFFTHYGWMLLRKHPAVKEKGKQIDTSDLDTDPFLIFQKRYYIIIMPLLCFLIPSAVPVYFWGDTWTNAYHIAAVLRQVITLHMTLITNSVTHWPGTWKKRPYDKNICPSENFLVSLLTLGEGWHNFHHVFPWDYKTSEIGNNRINPTTHFIDFCARIGWAYELKTVPMSMVRKRIERTGDGTHEIWGWGDTDMTIKDRNLAEVINK---
>A0A6I9W9Z2	446	0.549	1.266E-136	0	349	356	0	345	354
MAPNiISSPTgilyEGETLADSQLIAEET------KEKPKYVRRIVWRNVAIFSFLHLGSLYGIYLSFTSAKLMTVIFAFLLYQLSGLGITAGAHRLWAHRSYKAKWPLQLLLVIMNTIAFQDAAIDWARDHRVHHKYSETDADPHNATRGFFFSHIGWLLCRKHPEVREKGKRIDLSDLESDPILAFQKKYYVILMPLLCFILPTVIPVVCWNETWTNAYFIPTVLRYIFTLNMTWLVNSAAH---LFGNKPYDKYINPSENKGVAIFALGEGWHNYHHVFPWDYKTAELGNYRFNFTTAFIEFFAKIGWAYDLKSVSEEIVRKRVERTGDGSHELWGWGDKDQTQEERDEAIV------
>A0A4S2KYN6	445	0.556	1.734E-136	0	351	356	0	346	353
MAPNITS-TPTGVLFEGETLPE---PQLIEEskEKPKYVRSIVWRNVVIFSFLHLGALYGAYLTFTSAKWATVFFAILLYQLTGFGITAGAHRLWAHRSYKAKWPLQVLLVILNTIAFQDAAIDWARDHRVHHKYSETDADPHNATRGFFFSHVGWLLCRKHPEVKEKGKGIDLSDLESDPILAFQKKYYFILMPFLCFVLPTVIPVLCWNETWTNAYFIPTVFRYIFTLNMTWLVNSAAH---LFGNKPYDRFINPSENKGVAMFALGEGWHNYHHVFPWDYKTAELGNYKLNFTTAFIDFFAKIGWAYDLKSVSEDMVRKRVERTGDGSHELWGWGDKDQTQEERDEAIVTH----
>A0A1B6DXZ2	445	0.525	1.734E-136	0	353	356	0	364	367
MAPNITStptgvLFEDDsidQGGIPAVETFEGHQP-KELPGKEYKLQIVWRNVILFVYLHAAALYGAYLMVTAASWPTVFWAILLYHFSGLGITAGAHRLWAHRSYKAKLPLRIILVVFNTLAFENHVIEWARDHRVHHKFSETNADPHNAKRGFFFSHVGWLLCRKHPDVLQKGKGIDISDLTSDKLLQFQRKYYLLLMPIICFIIPTFIPVYLWGETWTNSWFVATLFRYTFTLNMTWLVNSAAH---MWGQRPYDQYINPSENLSVAIGALGEGWHNYHHVFPWDYKTAELGNYRANFTTAFIDFFAKIGWAYDLKTVSMAMIKKRVERTGDGSHPdhshegdVWGWGDKDLSQEDKEDALVMHRK--
>A0A8D8W6T7	445	0.540	1.734E-136	0	353	356	0	365	368
MAPNTTSA---PTGVLFEDDsPDSlspsvtrtdtiEKQKAAAAPTKEYKLQLVWRNVILFVYLHLAALYGAYLLVTSAKWPTVIWATLLYQASGLGITAGAHRLWAHRSYKAKWPLRVILVIFNTIAFENHVYEWARDHRVHHKYSETNADPHNAKRGFFFSHMGWLMCKKHPDVIEKGQGIDLTDLKQDKLLMFQKKYYMILMPIFCFLIPTLVPALVWGETWKNSWFVATMFRYTFTLNMTWLVNSAAH---MWGQRPYDKYINPSENLGVAVFALGEGWHNYHHVFPWDYKTAELGNYRANLTTGFIDFFAKLGWAYDLKTVSHQMISTRVKRTGDGTHEhsheggVWGWGDKDMSQEDKDVAITTHTK--
>A0A6J2XHC2	445	0.542	3.252E-136	0	354	356	0	349	351
MAPNVVSMaTGVLHENDDEISA-SIIPPEVSKPQPR-KIELVWRNIIIFIFLHAVALYGVYYMFTSAKLATTIYAIILYQMGGFGVTAGAHRLWSHRSYKAKWPLRVILTFCNTLAFENSVIEWSRDHRVHHKYSETDADPHNAKRGFFFSHMGWLLCKKHPEVKSKGKQLDMSDLYADPIIRFQHKYYMILMPLICFILPVPIPMFLWGETFVNAYSL-NILRYVFTLHATWLVNSAAH---MWGDRPYDKYINPSENKMVSVLALGEGWHNYHHTFPWDYKTAELGQYSTNFSTALIDMFAKIGWAYDLKTVSTDMIKKRVERTGDGSHNLWGWGDKDQPKEDYEDATILNKKS-
>UPI00063EF2D8	445	0.549	3.252E-136	0	351	356	0	345	351
MAPN---VTSAPTGVLFEgetLDPQIIEE---SKEKPKYVRRIVWRNVLAFSYLHLAALYGVYLLFTSAKLATTMFAILLYQLSGLGITAGAHRLWAHRSYKAKWPLQLLLVILNTIAFQDAAIDWSRDHRVHHKFSETNADPHNAKRGFFFSHMGWLLCRKHPEVKEKGKNIDLSDLESDPILAFQKKYYIILMPLLCFILPTIIPVMCWDETWTNAYFIPTILRYAFTLNMTWLVNSAAH---MFGNKPYDRYINPSENKGVAIFAFGEGWHNYHHVFPWDYKTSEFGHYSTNFTTAFIDFFAKIGWAYDLKTVSEEMIRKRVERTGDGSHELWGWGDKDQTQEERDAAIVTH----
>T1PCA2	445	0.533	3.252E-136	9	353	356	40	377	380
---------QDAETIDGGLVKDIERLKKAEK----RKLKLVWRNIIAFGYLHLAALYGAYLMFTSAKWQTIVFAFALYVVSGLGITAGAHRLWAHRSYKAKWPLRLILMIFNTIAFQDAAYHWARDHRVHHKYSETDADPHNATRGFFFSHIGWLLCKKHPEVKAKGKGVDLSDLKADPIIMFQKKYYLILMPILCFILPTMIPMYGWNESFMNSWFVATMFRWCFILNITWLVNSAAH---KFGGKPYDKYINPAENKSVAILAFGEGWHNYHHVFPWDYKTAEFGNYSMNMTTGFIDFFAKIGWAYDLKTVSADIIKKRVKRTGDGSHATWGWGDKDQPKDEIDNAIIINKK--
>UPI001CF73C0E	444	0.533	4.454E-136	0	353	356	0	347	350
MAPNVSFPTGVLHENDEEIS-SATIPSEVNKPE-DRKLQLVWRNIILFAYLHLAALYGIWIMFTSAKIATSIFAILLYQLGGFGITAGAHRLWAHRSYKAKWPLRLILTFCNTLAFEDSVIDWARDHRVHHKFSETDADPHNAKRGFFFSHVGWLLCRKHPQVKEKGKQIDLSDLYADPILRFQKKYYNIVMPLVSFVMPTLVPMYLWGETFRNAFLV-NLFRYCLTLNATWLVNSAAH---MWGDKPYDKFINPAENFVVAVLALGEGWHNYHHTFPWDYKTAELGKYSVNFSTAFIDFFAKIGWAYDLKTVSAEMIKKRVLRTGDGTHEIWGWGDKDQPQEDYQDAIIMHRK--
>UPI001143C8CD	444	0.559	4.454E-136	0	351	356	0	345	352
MAPN---ITSTPTGVLFEGETVAEPQLEEPKETPKYVRRIVWRNVAIFAFLHLGALYGVYLSFTSAKLATVIFAIFLYQCSGFGITAGAHRLWAHRSYKAKWPLQLLLMILNTIAFQDAAIDWARDHRVHHKYSETDADPHNAKRGFFFSHVGWLLCKKHPEVKEKGKGIDLSDLESDPILAFQKRYYIMLMPLLCFILPTIIPVVCWNETWTNAYFIPTVFRYIFTLNMTWLVNSAAH---LFGNKPYDKFINPSENKSVAFFALGEGWHNYHHVFPWDYKTAEFGKYSLNFTTAFIDFFAKIGWAYDLKSVSEDMVKKRVERTGDGSHELWGWGDKDQTQEEKDEAIVTH----
>UPI000DBEED8D	444	0.560	6.100E-136	0	347	356	0	339	350
MAPN---ITRAPTEVFFEEETVAELQPI--EKKPKYVSRIVWRNVVIFSYLHIASLYGIYLAFTSAKWATVIFAFFLYQMTGLGITAGAHRLWAHRSYKAKWPLRLLLVILNTIAFQDAAIDWARDHRVHHKFSETDADPHNSNRGFFFAHVGWLLLRKHPDVKEKGKVIDISDLKSDPILMFQKKYYALLMPLMCFILPTVIPVVCWNETWTNAYFIPTILRYIFTLNVTWLVNSAAHF---FGNKPYDKYINPSQNKSVAIMALGEGWHNYHHVFPWDYKTSEYGNYTFNITTAFIDFFAKIGWAYDLKSTSEDMVKKRVERTGDGSHDLWGWGDKDQTQEERDQV--------
>UPI0006C9B921	444	0.544	6.100E-136	0	353	356	0	353	356
MAPNITSaptgVLFEGENPDETQRPELVNGKIINE-KKEYKLQLVWRNIILFAVLHTGALYGVYLAFTSAKIATTIFAFLLYQISGFGITAGAHRLWAHRSYKATWQLRLLLVIFNTLAFQDSAIDWARDHRMHHKYSETDADPHNATRGFFFSHVGWLLCRKHPQVREKGKGLDMSDLYSDPILHFQKKYYIYLMPIVCFVIPMLIPVYLWNETWTNAYFIPTILRYTFTLNMTWLVNSAAH---LFGNKPYDKFINPAQNRGVAIFALGEGWHNYHHVFPWDYKTSELGTYGFNFTTAFIDFFSRIGWAYDLKTVSMDMVKKRVERTGDGSHELWGWGDKDQTQEDRESAVIINHK--
>A0A154PEW1	443	0.540	8.355E-136	0	351	356	0	344	351
MAPN---ITNTPTGVlyeDDT----IEGPALINSPKTKYERRIVWRNVIFFTYLHLGAVYGLYLIFTSAKLLTTMFAFLLYLGSGIGITAGAHRLWAHRSYKAKWPLQLFLTILNTIAFQDAAIDWARDHRLHHKYSETDADPHNAKRGFFFSHVGWLLCRKHPDIREKGKGLDISDLTSNPILAFQKKYYKILMPIMCFAMPTVVPVVCWGETWTNAYFIPAVLRYVFTLNVTWLVNSAAH---LFGNKPYDRFINPSENKGVALTAFGEGWHNYHHVFPWDYKTSELGGYRFNITTAFIDFWAKLGLAYDLKVVPINVVEKRVERTGDGSHELWGWGDKDQTKEDREQTLVMH----
>UPI000D624AC3	443	0.550	8.355E-136	0	353	356	6	359	362
MAPN---ITSAPTGVlfeDETLDENATRQTAeqISKEKPKYVRRIVWRNVIIFAYLHLASLYGIYLAITSAKLMTLIFAFALYQCSGLGITAGAHRLWAHRSYKAKWQLRLILTVFNTLAFQDSAIDWARDHRVHHKYSETDADPHNAKRGFFFAHVGWLLCRKHPDVKEKGEGIDMSDLESDPILAFQRKYYIYLMPVICFMLPTVIPVYLWNETWTNAYFIPAILRYTFTLNMTWLVNSAAH---LFGGKPYDKFINPAENKSVAIVALGEGWHNYHHVFPWDYKTAELGNYRYNLTTAFIDFFARIGWAYDLKSVSSDMVRRRVERTGDGSHEVWGWGDKDQPQEEKDGAIItHNTK--
>UPI0018C3BD2A	443	0.569	8.355E-136	36	353	356	63	377	380
------------------------------------KLKLVWRNIIAFGYLHVAALYGAYLMFTSAKWQTMVFAFAMYVVSGLGITAGAHRLWAHRSYKAKWPLRVLLVIFNTVAFQDAAYHWARDHRVHHKYSETDADPHNATRGFFFSHIGWLLCKKHPEVKAKGKGVDLSDLRADPVVMFQKKYYMILMPLLCFVLPTLVPMYYWNESFMNSWFVATMFRWCFILNVTWLVNSAAH---KFGGKPYDKNISPAENKSVAIFAFGEGWHNYHHVFPWDYKTAEFGKYSMNFTTAFIDFFAKIGWAYDLKTVSADIIKQRVKRTGDGSHHTWGWGDKDQPKEEIENAVRINKK--
>E9IYP9	443	0.529	1.567E-135	0	351	356	0	346	353
MAPN---ITSTPTGVLFEDETLAESQVVEElKSKTKYVRRIVWRNVIIFSFLHLGALFGVYLLFTSAKFATILFAIFLYQISGLGITAGAHRLWAHRSYKAKWPLQLLLVIMNTVAFQDAAVDWARDHRVHHKYTETDADPHNAKRGFFFAHMGWLLCRKHPDVKEKGKGIDLSDLESDPILAFQKKYYIILMPLFCFILPTVIPVMFWGETWTNAYFIPTVLRYVFTLNMTWLVNSAAH---LFGNKPYDRHINPAENKGVAMFALGEGWHNYHHVFPWDYKTAELGNYRLNFTTAFIDFFAKIGWAYDLKTVSEETIKKRVERTGDGSHELWGWGDKDQTQEERDAAIVTH----
>UPI0006269E40	443	0.538	1.567E-135	0	354	356	0	353	355
MTPNITSastgvLFEDETVDETTISPPTEIIK---EEKPKYVRQIVWRNVIIFAYLHIAAVYGFTLIFTSAKLATTIFAIFLYQLSGLGITAGAHRLWAHKSYKAKWQLRLLLTIFNTLAFQDAVLDWARDHRVHHKFSETDADPHNAKRGFFFAHVGWLLCKKHPDVKSKGKGIDLSDLENDPILAFQKKYYLYLMPVICFILPTVIPVVCWGETWTNSYFIPAVLRYIFTLNSTWLVNSAAH---LIGSKPYDKYINPSENGGVAFVALGEGWHNYHHVFPWDYKTAELGNYRCNTTTAFIDFFAKIGWAYDLKSVSTDMVRKRVERTGDGSHEVWGWGDKDQPQDERESAIITHKKS-
>UPI0009953342	442	0.552	2.147E-135	0	352	356	2	348	353
MAPN---VTSTPTGVLFEGETVAEPLIEESKEKPKYVRSIVWRNVLIFAYLHLGALYGVYLAITSAKLATVIFAYFLYQFSGFGITAGAHRLWAHRSYKAKWPLQLLLVIMNTVAFQDAAIDWARDHRVHHKYSETNADPHNARRGFFFSHVGWLLCKKHPEVKEKGKGIDLSDLESDPILAFQKKYYIVLMPLLCFILPTVIPVVCWNETWMNAYFIPTVLRYIFTLNMTWLVNSAAH---LFGNKPYDRYINPSENTGVAIFALGEGWHNYHHVFPWDYKTAELGNYRLNFTTAFIDFFARIGWAYDLKSVSEDMVRKRVERTGDGSHELWGWGDKDQTQEERDDAIVTHR---
>A0A499UF07	442	0.612	2.147E-135	33	352	356	36	352	355
---------------------------------PKYKREIVWRNVILFGYLHIAAVYGFYLMLTSAKVLTIVWAVLLYQAGGLGITAGAHRLWSHRAYKAKWPLRLILVIFNTLAFQNHVHEWARDHRVHHKYSETNADPHNATRGFFFSHIGWLLCRKHPSVKEKGKGIDISDLDADPILAFQKKYYMILMPLACFVIPTLIPMYLWNESFTCSWFVATLFRYTFTLNMTWLVNSAAH---IWGSKPYDKTINPSENLPVAVLALGEGWHNYHHVFPWDYKTAELGNYRTNFTTAFIDFFAWLGWAYDLKTVPLSMVESRVKRTGDGSHEVWGWNDKDLSEEEKSQAEIISK---
>A0A7M7TCP4	442	0.526	2.147E-135	0	351	356	0	351	357
MAPNITSVptgvlFED-EMVENLHtsQHPSKEQQ---KNDKEYKLQIVWRNVTIFVFLHIGALYGVYLAITSAKIVTTVFAFLLYQLSGFGITAGAHRLWAHRSYKATWQLRLLLCIFNTLAFQDSAIDWARDHRMHHKYSETDADPHNATRGFFFAHVGWLLCRKHPEIKRKGPTLDLSDLKSDPILAFQKKYYLYLMPLVCFVIPTVIPVYFWNETWTNAYFIPTILRYAFTLNMTWLVNSAAH---MFGTKPYDKSINPVQNKGVAIMALGEGWHNYHHVFPWDYKTAELGNYTYNFTTAFIDFFSRIGWAYDLKTVSMDVVQKRVQRTGDGTHELWGWGDKDQTQEERDQAIILN----
>A0A2R7W9M0	442	0.522	2.940E-135	0	353	356	9	348	389
MAPNS-----NAGLMD---YPLsNENINTV----PNkFRVQIVWRNVMLFIYLHVAAVYGAYLMIFSAKWPTVLWAFFLYQFSALGITAGAHRLWSHKSYKAKLPLKIILAIFNTISFQNSIYEWSRDHRLHHKYSETDADPHNATRGFFFSHIGWLLCRKHPLVKEKGKGIDMSDLEQDGVVMFQRKHYLKLMPFACFLFPTFVPMYYWGETFWNAWFVATMFRYAWSLNMTWLVNSAAH---MWGNKPYDMHINPSENLFVALGSVGEGWHNYHHVFPWDYKAAELGNYKVNFTTAFIDFMAKIGWAYDCKTVPDKMVRTRAMRTGDGSHP-WGWGDKDITEEERKAAATLYQK--
>A0A8I6S3N4	442	0.495	2.940E-135	0	353	356	32	393	396
MAPNLSGAT--TGLFLTEAEVISKTPTTTQEPtKPQYEWKIVWRNVLAFAYLHIGAFYGLYLLFTQALAQTILFTVVLIYLGGMGVTAGSHRLWSHKSYKAKWPLRLMLAIFQTLAFQNHIYEWVRDHRVHHKFTDTDADPHNSKRGFFFSHMGWLVIKKHKDVMNKGKTVDMSDLEQDWVVMFQKKTYAVLLPLICFILPTFIPVYYWDEKPWTAWYVAAIARYTLSLHGTWLVNSAAH---MYGTRPYDRTISPRENLSVAILAFGEGWHNYHHAFPWDYKTSEFSGYSTNFTTAFIDFFSKIGWAYDLKTASIEMVKKRAARTGDGgyesakrsdhTHdgEVWGWDDKDMTQEEKNMVLITNQK--
>B7VF76	441	0.514	4.026E-135	0	353	356	0	347	351
MAPN---ITSSPTGVLFEGETLEETSRVIDAPKTKFKTQIVWRNVIIFTYLHISAVYGLYLAFTSAKWATLLFAFFLHVYSALGITAGAHRLWAHRSYKAKWPMQLILIIGNTIAFQDSAIDWARDHRLHHKYSETNADPHNAKRGFFFAHIGWLLCKKHPDIRAKGKGIDMSDLKNNPILTFQKKYYTILMPLLCFIVPTMIPVYCWNETWGNGYFIPAILRYVYTLNMTWLVNSAAH---MFGNKPYDKYINPVENKMVAITALGEGWHNYHHVFPWDYKTAELGNYKVNVTTLFIDVCSKLGLAYDMKIVPQDLVQKRVERTGDGSHNVWGWGDKDQTQQDRDVTMVVNLK--
>Q75PL6	441	0.520	4.026E-135	0	353	356	0	349	352
MAPN----VKDANGVLFEN--DADTPDLGLSSTPvqqadNYPKKLVWRNIILFTYLHIAALYGGYLFLFHAKWQTDLFAYILYVMSGLGITAGAHRLWAHKSYKAKWPLRVILIIFNSLAFQDSALDWARDHRMHHKYSETDADPHNATRGFFFSHIGWLLVRKHPELKRKGKGLDLSDLYADPILRFQKKYYLILMPIACFILPTVIPVYFWNESWINAFFVATLFRYTFILNVTWLVNSAAH---KWGGKPYDKNIKPSENISVSVFALGEGFHNYHHTFPWDYKTAELGNNRLNFTTNFINFFAKIGWAYDLKTVSDEIIKNRVNRTGDGSHYLWGWGDKDLDKEEIKQAIRINPK--
>A0A6H5GLE6	441	0.523	5.515E-135	0	352	356	0	345	348
MAPNvtSSPVTELPseniQGPDSGK--------VGNQE--SYKWDLVWRNVILFAYLHAAALFGLYLMCFSASWYTVAWAIFLYKCSALGITAGAHRLWSHKAYKARLPLKIFLAICNTISFQNHVYEWSRDHRVHHKYSETDADPHNATRGFFFSHVGWLLCRKHPLVKEKGKGIDMSDLEKDSVVMFQKKYYLILMPIGCFLMPTLVPMYFWGETFSNAWFVATLFRYTFTLNMTWLVNSAAH---MWGDKPYDGTINPAENLAVAIGAAGEGWHNYHHVFPWDYKAAELGNYRTNFTTMFIDAMAKIGLAYDLKTVPKEVVMKRCQRTGDGSHPVWGWGDKDISKEDVEDTTCINK---
>A0A224XT02	441	0.536	5.515E-135	0	351	356	0	342	348
MAPN---ITTTPAAND---CPTNTPENLPIQKVPEYKLQIVWRNVILFAYLHLAGLYGAYLMLFKAHWLTVGWAIILYYFSALGITAGAHRLWSHRAYKARLPLKIFLAFCNTISFQNDIFEWARDHRVHHKFSETDADPHDARRGFFFSHIGWLLCRKHPNVKEKGKVIDLSDLYADPVVMFQKKYYLLLMPLACFLMPTTIPMYYWNESFLNSWFVAAMFRYAFVLNMTWLVNSAAH---MWGNKPYDMTINPAENLGVALGAAGEGWHNYHHVFPWDYKAAELGNYKANFTTGFIDFMYRIGLAYDLKSVPQEVVKKRCTRTGDGTHQVWGWGDKDITTEELNDAVIVN----
>A0A026W4N9	441	0.548	5.515E-135	0	351	356	0	344	351
MAPN---ITSTPTGVLFEGESLSE-PTEELKEEPKYVRSIVWKNVVIFSYLHLGAIYGIYLAFTSAKLATTIFAIFLYQFSGFGITAGAHRLWAHRSYKAKWPLQILLMIMNTIAFQDAAIDWARDHRVHHKYSETDADPHNATRGFFFSHIGWLLCRKHPQVREKGKRIDLSDLESDPILAFQKKYYIILMPLLCFILPTIIPVVCWNETWTNAYFIPTVLRYIFTLNMTWLVNSAAH---LFGNKPYDKYINPSENKGVALFALGEGWHNYHHVFPWDYKSSEFGNYRLNMTTAFIDFFARIGWAYDLKSVSEDIVMKRVERTGDGSHEVWGWGDKDQTQEERNQAIVTH----
>A0A6P9AMN9	441	0.527	5.515E-135	0	355	356	0	357	358
MAPN---ITNAPTGVLFEDDdkPiegLKDRVVDTHVPqtcDPNHKIRIVWRNVAIFLYLHIAAIYGGYLLLTSAKLLTVAFAIVMYWAGGLGITAGAHRLWAHKAYKANLPLRIILTVFNTIAFQNHVIEWARDHRVHHKYTETDADPHNLNRGVFFAHVGWLLCRKHPDVISKGKGIDMSDLESDPVLAFQKKYYLILMPITCFIVPTMIPMYLWNETFTNSWFVATMFRYVFTLNMTWLVNSAAH---KWGNRPYDESIAPSENLGVSIGAMGEGWHNYHHVFPWDYKAAELGNYRGNFTTAFIDFFSRLGWAYDLKTVPSAMVKSRVERTGDGSHEVWGWGDKDMTPEDRQMANILNKKST
>UPI0006C95362	441	0.520	5.515E-135	0	353	356	0	356	359
MAPN---VTNAPTGVLFENETVEEIKKCmlikeeeKEKPAPkQYKLDIVWRNVILFLFLHTGALYGLYLAFTSAKLLTSIFAYFLYVLSGLGITAGVHRLWAHRSYKATWQLRLLLTIFNTLAFQDSVIDWARDHRVHHKYSETDADPHNATRGFFFAHVGWLLVRKHPQLKEKGKGIDLSDLYSDPILAFQKKYYLLVMPLVCFLIPTVIPMYFWGETFGNAFFVPTILRYTFTLNMTWLVNSAAHF---FGNKPYDKSINPAQNIGVAIFALGEGWHNYHHVFPWDYKTSELGNYSFNFTTAFIDFFSRVGWAYDLKTVSEDVIKKRVQRTGDGTHEIWGWGDKDQPEDEKQSAIIINpQK--
>A0A6J1SRL6	441	0.527	5.515E-135	0	354	356	0	358	360
MAPNitnapTGVLFEDddmpstqgmkAGKAMDVHVPQA--------CDPNHKIRIVWRNVAIFVYMHLAAVYGGYLLLTSAMWPTIAFAIVMYWAGGLGITAGAHRLWAHKAYKANVPLRILLTIFNTIAFQNHVIEWSRDHRVHHKYTETDADPHNLNRGVFFAHMGWLLCRKHPDVINKGKGIDMSDLESDPILAFQKKYYLILMPVICFIIPTMIPMYFWNETFLNSWFVATMFRYVFTLNMTWLVNSAAH---KWGNRPYDESIAPSENLAVSIGAMGEGWHNYHHVFPWDYKAAELGNYKGNFTTAFIDFMARIGWAYDLKTVPAAMVKTRVERTGDGSHEVWGWGDKDMSKEDYNMATIINKKS-
>UPI000614B540	441	0.519	5.515E-135	0	352	356	0	346	369
MAPN---ITSSPTGVLFEGETLEDTPVVA-EPvKQKYVRRIVWRNVIIFSYLHLAAVYGLYLVFTSAKFATTLFALVLYFVCGFGITAGAHRLWAHKSYKAKWPLQLFLMICNTMAFQDAAIDWARDHRLHHKYSETNADPHNAKRGFFFAHVGWLLCRKHPDISEKGKGIDLSDLRNNRILAFQKKYYKYLMPLLCFIVPTIVPVVGWSETWPNAYFVAAILRYVLGLNMAWFVNSAAH---LYGFKPYDKFINPVENRGVAIVTFGEGWHNYHHVFPWDYKTAELGNYRYSPTTAFIDLCAKLGLAYDLKTVPDDVVRKRVERTGDGSHEVWGWGDKDQSQDDKDQTVIIHE---
>UPI00130403C4	441	0.529	5.515E-135	0	351	356	24	368	375
MAPN---ITSTPTGVI----YEGEKVDESSqieQPKKKFVRQIVWRNVVIFVYLHLAAIYGLYLALTSAKILTSLFALLLYMGSGLGITAGAHRLWSHKSYKAKMPLEFFLMLMNTIAFQNSAIEWARDHRLHHKYSETDADPHNAKRGFFFAHVGWLLCKKHPDISEKGRGIDISDLMNNRILSFQKKYYMILMPIMCFVLPTVIPALCWNESWSNAYFISGVLRYIFTLNCTWLVNSAAH---LFGNKPYDRYINPAENKGVALTAFGEGWHNYHHVFPWDYKTAELGNYRFNITTAFIDLCAKLGLAYDLKVIPVDMVKKRVERTGDGSHELWGWGDKDQTQEDRNQTMVIH----
>UPI0004CD1F94	441	0.528	7.553E-135	0	351	356	0	339	345
MAPNV-------TAALTTLCEEDLAKTTSSKPV--YKREIVWFNVAVFSLLHIGALYGAYLMFSSAKLLTTFYAFVLYMCSGIGITAGAHRLWSHRSYKAKLPLKIILMIFNTLAFQNSIYEWSRDHRVHHKYSETDADPHNATRGFFFSHVGWLLCKKHPDVKEKGKGIDMSDLEADPVVAFQKKHYKFLMPLICFILPAFAPVYFWGESWNNSYFVAVILRYVWTLHMTWLVNSAAHF---FGGKPYDKYMNPSENVMVAWGALGEGWHNYHHVFPWDYKAAELGKYWGNSTTAFIDFFASFGWAYDTKVVSTELIRQRVTRTGDGTHPLWGWGDKDQTPDERDAALITN----
>UPI00158B2C1C	441	0.579	7.553E-135	31	351	356	23	340	346
-------------------------------PKPEFKRKIVWTNVVIFLGLHAGALYGVYLALTSAKILTLAYAYLLYLLSGFGITAGAHRLWSHRAYKAKLPLRIFLMLCNTLAFQNSIYEWSRDHRVHHKFSETDADPHNATRGFFFSHVGWLLCKKHPDVKQKGKGIDMSDLEADPVVAFQKKYYFILMPLLCFILPSIVPVYAWNESWLESYFVATLLRYVFTLNMTWLVNSAAHF---FGGKPYDKYMNPAENTLVAVGALGEGWHNYHHVFPWDYKAAELGNYKRNFTTAFIDFFARIGWAYDLKTVSNDMVKHRVLRTGDGTHPVWGWGDKDQTIEERESAVITN----
>UPI0007E6A7D2	441	0.576	7.553E-135	34	354	356	64	381	383
----------------------------------RRRLKLVWRNIIAFGYLHLAALYGAYLMITSAKWQTSLLAYVLYVVSGLGITAGAHRLWAHRSYKAKWPLRLILVIFNTIAFQDAAYHWARDHRVHHKYSETDADPHNATRGFFFSHVGWLLCKKHPDVKAKGKGVDLSDLRADPILMFQKKYYMILMPIACFIIPTAVPMYFWGESFMNAWFVATMFRWCFILNVTWLVNSAAH---KFGGRPYDKFINPSENISVAILAFGEGWHNYHHVFPWDYKTAEFGKYSLNFTTGFIDFFAKIGWAYDLKTVSSDIIQKRVKRTGDGTHATWGWGDVDQPKEEIEDAVITHKKS-
>UPI00148D33B0	441	0.570	7.553E-135	34	354	356	65	382	384
----------------------------------RRKLKLVWRNIILFGYLHLAALYGAWLIFTSAKWQTILLAFVLYVVSGLGITAGAHRLWAHRSYKAKWPLRVLLVIFNTVAFQDAAFHWARDHRVHHKYSETDADPHNATRGFFFSHIGWLLCKKHPEVKAKGKGVDLSDLRADPVLMFQKKHYMILMPLACFILPTLAPMYFWNETLMNAWFVATMFRWCFILNVTWLVNSAAH---KFGGRPYDKDISPSQNVSVAVLAFGEGWHNYHHVFPWDYKTAEFGKYSLNFTTAFIDFFAKIGLAYDLKTVSPDIIKKRVKRTGDGTHATWGWGDKDQPKEEIDDALITHKKS-
>UPI001ED959DA	440	0.544	1.034E-134	0	354	356	15	366	368
MSPNITSaptgvLFEGETVEDTTIVAP-EIQ----KEKPQYVRQIVWRNVIIFVYLHLTALHGFYRIFTSAKLTTTIFAFFLYQLSGLGITAGAHRLWAHKSYKAKWQLRLLLTTFNTLAFQDAVLDWARDHRVHHKYSETDADPHNAKRGFFFAHVGWLLCRKHPDVKQKGKGIDLSDLESDPILAFQRKYYMFIMPLICFILPTVIPVFCWDETWSNAYLIPAVLRYVVTLNATWLVNSAAH---LFGSKPYDKFINPSENGGVAFVALGEGWHNYHHVFPWDYKTAELGNYRCNLTTAFIDFFAKIGWAYDLKSVSTDMVRKRVERTGDGSHEVWGWGDKDQPQEEREGAIITHQKA-
>UPI001C9BF9C5	440	0.541	1.034E-134	0	353	356	62	413	419
MAPNVTSV---PTGVlyenETLEGPESLQSSESTKTKTEYRRRLVWVNIVIFTFLHIAAVYGAYLTFTSAKLYTTLLAFVLYQCTGLGITAGAHRLWAHRAYKATWQLRLILMLFNTMAFQNSVIEWARDHRVHHKYSETDADPHNAKRGFFFAHVGWLLCKKHPDVSSKGKGIDLSDLEQDPILRFQETHYAYFMPFMCFILPTVIPVYMWNESWSNAFFVSTVFRYVFTLNMTWLVNSAAH---LFGNKPYDRFINPAQNKMVSMMALGEGWHNYHHVFPWDYKTAELGNYRFNITTAFIDFFAKIGWAYDLKRVSTDIIKKRVERTGDGTHELWGWGDKDQSPEERNGAILIYPK--
>UPI001C9AAEC9	440	0.556	1.417E-134	0	353	356	7	354	358
MAPN---VTSAPTGVLFEG--ESLDQTTTTEPSKeKYQRHIVWRNVLVFGYLHLAAVYGLFLVFTSAKLLTSLFAFALYLCGGLGITAGAHRLWSHKSYKAKWPLQVLLIIFNTIAFQDAALDWARDHRLHHKYSETNADPHNAKRGFFFAHVGWLLCKKHPDIKEKGKGIDLSDLKSNPVLRFQKRYYKILMPLMCFVMPTIVPVYCWNETWSNAYFVSTIMRYVFTLNVTWLVNSAAH---LFGNKPYDRFINPSENKGVAFTAFGEGWHNYHHVFPWDYKTSELGGYKYNITTAFIDFAAKLGLAYDLKMIPKDMVQKRVERTGDGTHELWGWGDKDQSQEDRDQTLVINsQK--
>A0A0L7RGJ0	439	0.519	1.940E-134	0	351	356	0	344	351
MAPNITStptgglYEEE--SVDQATmfDP----------PKQQYQRHIVWRNVIIFSYLHLGAVYGLFLIFSSAKLLTTLFAFSLYVAGGLGITAGAHRLWAHKSYKAKWPLQLLLMIFNTIAFQDSAIDWARDHRLHHKYSETNADPHNAKRGFFFAHVGWLLCRKHPDIKEKGKGIDLGDLWSNPILAFQKRYYTYLMPVFCFVLPTVIPVYGWNESWKNAYFVSTVLRYVVTLNATWLVNSAAH---LFGNKPYDRFINPAENKGVAITAFGEGWHNYHHVFPWDYKTAELGNYSYNLTTAFIDFFAKLGLAYDLKIVPTDLVKKRVERTGDGSHELWGWGDKDQTQEDRDQTLVMH----
>Q9NGQ7	439	0.526	1.940E-134	0	353	356	0	352	355
MAPNIKDGADLNGVLfeDDASTPDyalATAPVQKAD---NYPRKLVWRNIILFAYLHLAAVYGAYLFLFSAKWQTDIFAYILYVISGLGITAGAHRLWAHKSYKAKWPLRLILIIFNTVSFQDSALDWSRDHRMHHKYSETDADPHNATRGFFFSHIGWLLVRKHPELKRKGKGLDLSDLYADPILRFQKKYYLLLMPLGCFIMPTVVPVYFWGETWTNAFFVAALFRYTFILNVTWLVNSAAH---KWGHKPYDSSIKPSENLSVSLFALGEGFHNYHHTFPWDYKTAELGNNRLNFTTNFINFFAKIGWAYDLKTVSDEIIQNRVKRTGDGSHHLWGWGDKDQPKEEVNAAIRINPK--
>B8ZX60	439	0.500	2.657E-134	0	353	356	0	347	351
MAPN---ITSSPTGVLF----EGETLDESSRvidaPKTKYKRQIVWRNVIIFAYLHIGAVYGLYLALTSAKWATLLFALCLHLFSALGITAGAHRLWAHRSYKAKWPLQLFLMIGNTIAFQDAAIDWARDHRLHHKYSETNADPHNAKRGFFFAHVGWLLCRKHPDIRAKGKGIDLSDLKNNPILSFQKKYYAILMPLLCFIVPTLIPVYCWDESWGNAYFVPTVLRYVYTLNMTWLVNSAAH---MFGNKPYDKYINPVENKMVAITALGEGWHNYHHVFPWDYKTAELGNYKVNITTLFIDACSKLGLAYDMKIVPQDLVRKRVERTGDGSHNVWGWGDKDQTQQDRDVTMVVNLK--
>A0A2S2Q438	439	0.505	2.657E-134	0	352	356	0	362	367
MAPNmtkrsvgspSVLFNEDgtePSVVDEGNQiAEGETIE-NSKYKPyRYQRQIVWRNVALFAYLHIAALYGAYLMFASAKIATSIWAILLYQMSGLGITAGAHRLWAHRSYKAKLPLRIILMIFNTIAFENHIYEWARDHRMHHKYSETNADPHNAKRGFFFSHVGWLLCRKHPEIKEKGRGIDMSDLDRDPVVKFQTTYYLLLMPVLCFLIPTCVPVFLWGETWGNSWFVATMFRYTFTLNMTWLVNSAAH---MWGDKPYDKFINPAENIGVALGALGEGWHNYHHVFPWDYKAAELGNYRANLTTGFIDFFSKLGWAYDLKTVSMDMIRKRVDRTGDGSHGIWGWEDKELSPEDRQEAIIINR---
>A0A1B0CEY2	439	0.501	3.640E-134	0	353	356	0	355	358
MPPNATTTTTTCTGVLNENDAEtvdggllEDRTHLKSAEKRRLK--LVWRNIIAFGYLHLAALYGAYLLLTSARIYTILFAFVLYVVSGLGITAGAHRLWAHRSYKAKLPLRILLVIFNTIAFQDCAMHWARDHRVHHKFSETDADPHNATRGFFFSHIGWLLCRKHPDVIARGRQLDISDLQADPVLRFQRKYYMLLMPFMCFIIPTIIPVYVWGESWHNSWFVATMFRYTFVLNITWLVNSAAHA---WGSKPYDKHINPSENKSVAMFAFGEGWHNYHHVFPWDYKTAELGNYRLNTTTAFIDFFAKVGWAYNLKTVSSDIIEKRVKRTGDGSHNLWGWGDKDQDQEEIDGATIMHRK--
>UPI0005CF49F5	438	0.537	4.985E-134	0	351	356	0	350	356
MAPNITSaptgvLFEEETL---ENLP--RHQLVNEETKEkiEYKLQIVWKNVFIFLFLHIGALYGIYLIFTSAKIATTIFAFLLYQASGIGITAGAHRLWSHRSYKATWQLRLLLIILNTLAFQDAAVDWARDHRMHHKYSETDADPHNATRGFFFSHVGWLLCRKHPQIKEKGKGIDLSDLKSDPILKFQKRYYIYLMPLVCFFIPMVIPVYFWSETWANAYFIPTILRYTFTLNMTWLVNSAAH---LFGRKPYDQYINPSENKGVAIMALGEGWHNYHHVFPWDYKTSELGNYAFNFTTAFIDFFSRIGWAYDLKTASIDMVKKRVERTGDGTHEVWGWGDKDQTQEEREAAIIIN----
>UPI000E6E508B	438	0.527	4.985E-134	0	353	356	0	359	361
MPPNSSEpivVGLSRPTGVlnetDAELPDggitADVQKlKKADKLP---RKLVWRNILAFAYLHVAALYGAWLMLTSAKWTTCAFALFLYTLSGLGITAGAHRLWAHRSYKAKLPLRILLVAMNTLAFQDCAMHWARDHRVHHKYSETDADPHNATRGFFFSHIGWLLCRKHPDVIEKGKKLDISDLKADPVLRFQKKYYMTLMPLTCFIIPTLIPVYWWGETWANAWFVSTLFRYTFILNVTWLVNSAAH---KWGDKPYDKEISPSENPSVAMFALGEGWHNYHHTFPWDYKTAELGNYRMNMTTAFIDFFAKIGWAYDLKTVSDEIIKKRVERTGDGSHNLWGWGDKEQPKEEIENAIRINKK--
>UPI0007383F0D	438	0.515	6.827E-134	0	355	356	0	352	357
MAPN---VTSAPTGV----LYQNEIsesNSVADKPKAKYQRRIVWFNVTVFVALHIAALYGLYRVFTSAKLVTALFAYVLYVCSGLGITAGVHRLWSHRSYKANFPLRCILMVFNTIAFQNSIYEWSRDHRVHHKYSETDADPHNAARGFFFAHVGWLLCKKHPDVKDKGKGVDTSDLMKDPIVAFQRRYYLVLMPLMAFILPTVIPVYLWDETWANAFFVPTMLRYAFTLNMTWLVNSAAH---IFGGKPYDRFMNPAENVSVAVAALGEGWHNYHHVFPWDYKAAELGNYRLNFTTAFIDFFAKIGWAYDLKRVSSEIIKQRVKRTGDGSHEVWGWGDKDQPSEEREAAIIeyhVNdQEST
>Q5XXT0	438	0.539	6.827E-134	0	354	356	0	365	367
MPPNVTSAPNGIQYEDETMDPliPSIEKYDGypkQLPGKEYKRELVWRNIILFAYLHAAALYGAYLMLTAASWPTVIWAILLYHFSGWGITAGAHRLWAHRSYKANVPLRIILVLFNTLAFENHVIEWARDHRVHHKFSETNADPHNANRGFFFSHVGWLLCRKHPDVISKGKGIDMSDLENDPLLKFQRKYYLILMPIVCFVLPTIIPVYLWDETWTNSWFVATLFRYTFTLNMTWLVNSAAH---MWGQRPYDKYINPSENLSVAVGALGEGWHNYHHTFPWDYKTAELGNYRANFTTAFIDFFAKIGWAYELKTVSEDMIRRRVLRTGDGTHEkhshshkgdVWGWGDKDMLQQDKDEALVINSKS-
>UPI000252BA78	437	0.535	9.350E-134	0	352	356	0	344	347
MAPN---VTSTPsGIFDG----DNRSdQAIIETPKKKYKKHIIWRNVIIFSYLHLAAVYGLYLVFTSAQFKTTLFALFLYICTGLGITAGAHRLWAHKSYKAKWPLELVLVIWNTMAFQDAAIHWARDHRVHHKYSETDADPHNATRGFFFAHIGWLLCKKHPDIKEKGKRIDISDLEKNRILAFQRKYYLILMPLFCFVLPTIIPVYGWNETWSNSYFVATVLRYVFVLNMTWLVNSAAH---IFGNKPYDKFINPSENKAVAIGALGEGWHNYHHVFPWDYKTAELGNYRFNVTTAFIDMCAKLRLAYDLKSVPSDLVKKRVERTGDGSHNLWGWGDKDQTQKDREVTMVYHK---
>UPI0006C95DE6	437	0.525	1.281E-133	0	352	356	6	365	369
MAPNvtSSS----PTGVLFENDslAEEEAQNDKTETivpaassaqtEYKYKRQLVWRNIILFASLHIGALYGVWLIFTSAKISTTLFAIFLYEISALGITAGAHRLWSHRSYKAKWPLRLILVFFNTIAFQDAAIDWARDHRLHHKYSETDADPHNAKRGFFFCHIGWLLCRKHPAVKEKGKGIDLSDLYSDPILVFQKKYYLILMPIFCFVLPTVIPIYFWNETFVNALYIPTLLRYAFTLNITWLVNSVAH---LFGNKPYDRFMNPAQNLSVALLALGEGWHNYHHTFPWDYKTAELGDYWYNFTTMFIDFFAKIGWAYDLKTVSRDMVKKRVQRTGDGSHELWGWGDKDQLQDERDDVLVTHK---
>A0A7J7B860	437	0.462	1.754E-133	0	352	356	0	383	388
MAPNligSSALflaeatsTTDNVEFNTKTTPHVQPPSVKSSTsntRPQYKWDVVWRNVIAFLYLHTAGLYGLYLLLFVCSWKTSLWTYVYAFIAGQGITAGAHRLWAHRSYKAKLPLRIFLMLCQTAAFQNHIYEWVRDHRVHHKFTDTDADPHNASRGFFFSHMGWLLVRKHKDVMIKGKTVDMSDVEADPVVRFQKSVYIALVPLMCFVIPTFVPWYFWGENGWICWYTCGIFRYTISLNFTWLVNSAAH---IWGTKPYDKSIGPTENIHVALAAFGEGWHNYHHVFPWDYKAAELGNYKLNPTTMIIDFFSKIGWAYDLKTVSLDMIERRVKRTGDGTriadskhseakntddhdHHhnneIWGWGDKDMAKEDVEDVKIFNK---
>J3JUK9	436	0.543	2.402E-133	0	355	356	0	350	351
MAPNiQSAPTGVLQEGDEEI--ISVVKPSRDDKPTPRKIQLVWRNIIIFAYLHAIAVYGFYLMLTSARIYTSIYAIILYQMGGFGVTAGAHRLWSHRAYKAKWPFRLFLAFCNTLAFENSVIEWSRDHRVHHKFSETDADPHNAKRGFFFAHMGWLLVRKHPDVIEQGKKLEISDLYADPIIRFQHKYYMLLMPIICFVLPVPIPVLLWNETWLNSFCL-NIFRYVFTLHATWLVNSAAH---LWGHRPYDQFINPSENIAVSILALGEGWHNYHHTFPWDYKTSELGKYSVNFSTCLIDMMAKIGLAYDLKSVSEDMIKKRVLRTGDGTHEVWGWGDKDQPREDQKEAVITHRKLT
>A0A482VRP0	436	0.528	2.402E-133	0	353	356	0	347	351
MAPNISFPTGVLHENDDEVSPMGIPPEV-NKPD-DRKLQLVWRNIILFAYLHLTALYGVWLMFTSAKLATSVMAILLYQLGGLGITAGAHRLWAHRSYKAKWPLRLLLTFFNTLAFEDSVIDWARDHRVHHKFSETDADPHNAKRGFFFSHVGWLLCRKHPQVKEKGKQIDLSDLWADPILKYQKKYYNYLMPLVCFVMPTVIPMYFWGETFKNAFCV-NLFRYCLTLNATWLVNSAAHF---FGDKPYDKFINPAENFAVAVLALGEGWHNYHHTFPWDYKTAELGKYNVNFSCAFIDFFAKIGWAYDLKTVSEEMIKKRVLRTGDGSHEIWGWGDKDQSVEDYRDAIITHRK--
>UPI0012D3DFB3	436	0.524	2.402E-133	0	353	356	0	354	356
MPPNATSVVECTGVLDEC---DAETVDGGLDKnivelkhaNPR-KLKLVWRNIMIFGYVHLAAVYGAYLMLTSARVYTAVFALVLYLTSGLGITGGAHRLWAHRSYKAKLPLRILLTIFNTMAFQDCAIHWARDHRVHHKYSETDADPHNATRGFFFAHVGWLLCKKHPEVKAKGKGLDISDLEADPVLHFQKKYYLILMPIACFILPTLIPWYFWGETLKNAWFVAAMFRWTFVLNVTWLVNSAAH---IYGDHPYDKYINPTENKSVALFAFGEGWHNYHHVFPWDYKTAELGNYRSNFTTMFIDAMSKIGWAYDLKTVDPQTVKKRVERTGDGTHHTWGWGDKDQSPKEREEAVIINKK--
>A0A0K8TSL7	436	0.559	2.402E-133	36	353	356	48	362	365
------------------------------------RLHLVWRNIIAFGYLHAAALYGAYLLLTSAKWPTVGFAMLLYTVSGLGITAGAHRLWSHRSYKAKWPLRLILIIFNTIAFQDAAIHWARDHRVHHKYSETDADPHNATRGFFFSHIGWLLCRKHPDVKAKGQGIDISDLESDPILMFQKKYYMLVMPIACFILPTVIPVYCWNETWTNSWFVATMFRYTFILNVTWLVNSAAH---KWGGKPYDKHINPAENTSVAALAFGEGWHNYHHVFPWDYKTAELGNYRLNLTTAFIDFFAKVGWAYDLKSVSSEIIEKRVLRTGDGTHSLWGWGDKDQDLDERENALILHKK--
>A0A5E4R0N6	436	0.530	3.290E-133	0	353	356	0	349	352
MAPKSSDangvlFESDAATADMAlHTTPI-------QKADNYPRRYVWRNIIAFTYLHIAALYGGYLFLFSAKWQTDVFAYVLYVMSGLGITAGAHRLWAHKSYKATWPLRLILVIFNTLAFQDSAIDWARDHRMHHKYSETDADPHNATRGFFFSHIGWLLVRKHPELKRKGKGLDLSDLYADPILRFQKKYYMLLMPLACFVVPTVVPVYCWGESWVNAYFVAAMFRYAFILNVTWLVNSAAH---KWGDKPYDKSIQPSENISVSIFALGEGFHNYHHTFPWDYKTAELGNNRLNFTTNFINFFAKIGWAYDLKTVSDEIIQSRVKRTGDGSHHLWGWGDKDHAKEEMNAAIIINPK--
>UPI00096B087C	436	0.522	4.505E-133	0	353	356	0	348	351
MAPNVTSI---PTGVlheqDDEIS-MREIPPEVSKPD-NRKLELVWRNIILFAYFHLAALYGLYLVFVSAQWKTTVLALILYQCGGIGVTAGAHRLWAHRSYKAKWPLKLILTVFNTLAFENSVIEWSRDHRVHHKFSETDADPHNAKRGFFFSHIGWLLCRKHPQVKEKGKGLDMSDLYADPIIAFQDKYYLILMPLGCFILPTLAPMYLWNETFLNSFCL-NMLRYVITLNATWLVNSAAH---LFGSKPYDRFINPAENLFVSIFALGEGWHNYHHTFPWDYKTSELGKYSVNFSTAFIDFFALIGWAYDLKTVSIDMIKKRVERTGDGSHEIWGWGDKDQPKEDFKDATILYKK--
>T1PL97	436	0.523	4.505E-133	10	353	356	33	369	372
----------DADTADGALAADI-TQFKKAE---KRKLKLVWRNIILFGYLHLAALYGGYLFFAKAKWATVFFSIFLYSIGVLGITAGAHRLYAHRSYKAKWPLRLILMIFNTIAFQDAAYHWARDHRVHHKYSETDADPHNATRGFFFSHIGWLLCKKHPEVKAKGKGVDLSDLKADPIIMFQKKYYLILMPILCFILPTMIPMYGWNESFMNSWFVATMFRWCFILNITWLVNSAAH---KFGGKPYDKYINPAENKSVAILAFGEGWHNYHHVFPWDYKTAEFGNYSMNMTTGFIDFFAKIGWAYDLKTVSADIIKKRVKRTGDGSHATWGWGDKDQPKDEIDNAIIINKK--
>A0A8I6RWK6	435	0.507	6.170E-133	0	348	356	0	338	348
MAPNITSSPE-------VTQCPVKPLELMPEKEEEYKLTIVWRNVILFAYLHLAAVYGLYSLVFEAQWKTVLFVFVLYQMSALGITAGAHRLWSHRAYKAKLPLRILLAFFNTLAFQNHVIEWARDHRVHHKYSETDADPHNATRGFFFAHVGWLLCRKHPELKRKGKQIDMSDLENDPVLAFQKKYYLTLMPVVCFILPAIVPMYFWGETFTCAWFTASMFRYTLTLNLTWLVNSAAH---MWGNKPYDATINPAENLGVALGAAGEGWHNYHHVFPWDYKAAELGNYRANTTTAFIDLMAKIGWAYDLKTVPHEIINKRCQRTGDGTRPLWGWGDKDMTQEDAEGTI-------
>A0A8J6L7V1	435	0.525	6.170E-133	0	354	356	0	348	351
MAPNISFPTGVLHETDDEISALNTpAEVTTPD---DRKLKLVWRNIILFAYLHLAALYGLWLMFTSAKLATSAYAILLYQLGGIGITAGAHRLWAHRSYKAKWPLRLILTFCNTLAFEDSVIDWARDHRVHHKFSETDADPHNAKRGFFFSHVGWLLCRKHPQVKEKGKQIDLSDLWADPILRFQKKYYNILMPLISFVMPTVVPMYFWNETFGNAFCV-NLFRYALTLNATWLVNSAAH---MWGDKPYDRFINPAENLVVAVLALGEGWHNYHHTFPWDYKTSELGKYSVNFSAAFIDLFAKIGWAYELKTVSEEMIKKRVLRTGDGSHEIWGWGDKDQSSEDYQDAIITHRKS-
>I7B370	435	0.522	6.170E-133	0	353	356	0	350	353
MAPNIS---EDVNGVlfeSDAATPDlalARPPVQKADNKPK---QLVWRNIILFAYLHLAALYGGYLFLFSAKWQTDIFAYILYVISGLGITAGAHRLWAHKSYKAKWPLKVILIIFNTVAFQDAAMDWARDHRMHHKYSETDADPHNATRGFFFSHIGWLLVRKHPDLKEKGKGLDMSDLLADPLLRFQKKYYLVLMPLACFVMPTMIPVYLWGETWTNAFFVAAMFRYAFILNVTWLVNSAAH---KWGDKPYDKSIKPSENMSVAMFALGEGFHNYHHTFPWDYKTAELGNNKLNFATAFINFFAKIGWAYDMKTVSDDIVKNRVKRTGDGSHHLWGWGDKNQPKEEIEAAIRINPK--
>UPI001443440F	435	0.519	8.451E-133	0	351	356	0	341	348
MAPN---ITNGPTGVLF----EGEQNEVGDQSKTKYKRQIVWRNVIIFSFLHLGALYGVYLSLTAAKWMTLFFAFSLYLGSGLGITAGAHRLWAHRAYKAKWPMELFLVIMNTIAFQDAAVDWARDHRLHHKYSETNADPHNATRGFFFAHVGWLLVRKHPDIKTKGKGIDMDDLRNNPILAFQKKYYVYLMPLMCFVVPTVIPVVLWEETWMNAYFIPTILRYVFTLNATWLVNSAAH---LIGNKPYDRFINPSENKAVALTAFGEGWHNYHHVFPWDYKTAELGDYKFNLTTAFIDLCAKLGLAYDLKLVPRDMVQKRVERTGDGSHELWGWGDKDQTQADRDQTIVTH----
>A0A182NRU1	435	0.530	8.451E-133	0	353	356	0	352	355
MAPNAT--VEATGVlneVDAETIDGGLAKDVAPLKRAeKRKIKLVWRNVIAFGYLHLAAVYGAFLMLTSARLYTIAFAFILYVVSGLGITAGAHRLWAHRSYKAKLPLRIILALFNTIAFQDCALHWARDHRVHHKYSETDADPHNATRGFFFSHIGWLLCRKHPEVIAKGKQLDISDLESDPVLRFQRKHYMILMPLACFVLPTVAPVYFWNETWTNAWFVATLFRWTFILNVTWLVNSAAH---KWGDKPYDKTISPSENRTVASFAFGEGWHNYHHVFPWDYKTAELGNYRMNMTTAFIDFFAKIGWAYDLKTVSQEIVEKRVKRTGDGSHTTWGWGDKDQDQYEVKHATIINQK--
>UPI0007E5FFD8	435	0.533	8.451E-133	8	354	356	47	381	383
--------TTDGGLVKDIL-PMKKA--------DKRKMKLVWRNIIAFGYLHLAALYGAYLMITSAKWETIGLAYILYAVSGLGITAGAHRLWAHRSYKAKWPLRLILATFNTIAFQDAAYHWARDHRVHHKYSETDADPHNATRGFFFSHIGWLLCKKHPEVKAKGKGVDLSDLRKDSILMFQKKYYMILMPLLCFILPTMIPMYFWNETFVNAWFVATMFRWCFILNVTWLVNSAAH---KFGGRPYDKEISPSQNISVAVLAFGEGWHNYHHVFPWDYKTAEFGKYSLNFTTAFIDFFAKIGWAYDLKTVSPEIIKKRVKRTGDGTHATWGWGDTDQPKEEIDDALIIHKKS-
>UPI000C1FE9E2	434	0.535	1.157E-132	0	352	356	0	344	347
MAPNLSSQT----GILFEGEELISEFSGGNQKPDNRKLKPVWRNIILMGYLHLAAIYGCYLAFTSAKLATTIFAFIMYQLSGLGITAGAHRLWAHKSYKAKWPLRLMLTIFNTIAFQDAVVDWARDHRVHHKFSETDADPHNAKRGFFFSHVGWLLCRKHPEVKQKGKGIDMSDLYADPILKFQKDYYLMVMPIFCFLIPTWVPMYFWGETFKNAFF-MNLLRYAWALNVTWLVNSAAH---MFGDKPYDKYINPAENLSVALLALGEGWHNYHHTFPWDYKTAELGKYSVNLTCLFIDLMAKIGWAYDLKTVSEDMVRKRVERTGDGSHELWGWGDKDQSEEERTGALILNK---
>R4G4I7	434	0.528	1.157E-132	0	350	356	0	341	348
MAPN---ITTSPAANDCpAKNPEEEPIQKVQE----YKLQIVWRNVLLFAYLHLAAVYGAYLMIFEAKWFTVAWTILLYYTSALGITAGAHRLWSHRAYKARLPLKILLAFCNTISFQNHIFEWARDHRVHHKFSETDADPHDARRGFFFSHVGWLLCRKHPNVKEKGKVIDLSDLYADSVVMFQKRHYLILMPLACFIMPTMVPMYFWNETFLCSWFVATMFRYAFVLNMTWLVNSAAH---MWGNKPYDMTINPSENLGVALGAAGEGWHNYHHVFPWDYKAAELGNYRANFTTGFIDFMSRIGMAYDLKTVPKEVIDKRCARTGDGTRQLWGWGDKDLTKEEINDAVIV-----
>A0A834MK58	434	0.529	1.157E-132	0	353	356	0	348	351
MAPNVVAM---PTGVLHENDEEicsSVIPKEISKPE-ERKLELVWRNIIIFVFLHLVALYAVVLIFTSAKLYTTIYAIILYQMGGFGITAGAHRLWSHRSYKAKWPLRLILTFCNTLAFENSVIEWSRDHRVHHKYSETDADPHNAKRGFFFSHMGWLLCKKHPEVKNKGKLLDMSDLYADPIIRFQHKYYMILMPLICFVLPIPLPMILWNETFMNSYCL-NVFRYIITLHATWLVNSAAH---MWGDRPYDKYINPSENKMVSIFALGEGWHNYHHTFPWDYKTAELGQYSTNFSTFVIDMFAKIGWAYDLKTVSMDMVKKRVQRTGDGTHSVWGWGDKDQPKEDYEDATIINGK--
>A0A8J5R5W9	434	0.518	1.585E-132	0	352	356	0	340	345
MAPNvttaLTTLCEE----DLAKSPPSK---------PVYKRKIVWFNVYAFCVLHATAFYGIYLAFTSAKLITTFYAFILYQCGGIGVTAGAHRLWSHRAYKAKLPLKIILMIFNTLAFQNSIYEWARDHRVHHKYSETDADPHNANRGFFFAHVGWLLCKKHPDVKEKGKGIDMSDLEADPVVAFQHKYYLILMPLICFIVPGIVPVYFWGESWSNAYFVGVFLRYVWTLHMTWLVNSAAHF---FGHRPYDKYTNPSENLLVAFGALGEGFHDYHHVFPWDYKAAELGKYWGNTTTAFIDFFTLLGWAYDTKVVSQDIIKQRVLRTGDGSHPVWGWGDKDQTPDNRESAVTTNK---
>UPI00083C6135	434	0.513	1.585E-132	0	351	356	7	351	358
MAPNITSTpsgilsegdnLEENGMIDT--------------PKKKYVRHIVWRNVIIFGYLHLGALFGLYLAFTSAKILTCLFAFILYVCSGIGITAGAHRLWAHRSYKAKWPMEFVLMIFNTIAFQDAAIDWARDHRLHHKYSETDADPHNAKRGFFFAHVGWLLCKKHPDIKEKGKGIDLNDLKKNPILAFQKKYYLILMPLLCFIVPTIIPVYFWNETWLNAYYIPTILRYVFTLNMTWLVNSAAH---LFGNKPYDRFINPAENKAVALTAFGEGWHNYHHVFPWDYKTAELGNYKFNFTTAFIDACAKLGLAYDLKIVPRDIVQKRVDRTGDGSHDVWGWGDKDQTQKDRDITMVTH----
>UPI001D064B63	434	0.523	1.585E-132	0	354	356	25	380	382
MAPNITSaptgvlHEEDEEIIDTI---GNDSKKLSSQvPEKR-ELKLVWRNILLFVYLHAAAVWGMYLMLTSAKLATVAFAIILYQMGGLGITAGAHRLWAHRAYKANWALRVLLTIFNTIAFQNHVIEWARDHRVHHKYSETDADPHNATRGFFFAHVGWLLCRKHPEVKNKGKGIDVSDLEADPILRFQRKYYLILMPIFCFLLPTTIPVYCWGESWGNAWFVCALFRYAFTLNATWLVNSAAH---LWGNKPYDRFINPAENLGVAIAAMGEGWHNYHHTFPWDYKTAELGNYRANFTTAFIDFMSKIGWAYELKTVSHEMIQKRVERTGDGTHELWGWGDKDQSEQERNEATILRRaKS-
>A0A833W4C9	434	0.515	2.171E-132	0	349	356	0	345	350
MAPN---ITNSPTGVLFEGETLEEIPGL-SEPKKKIKKQIVWQNVIIFLYLHLGAVYGLYLVLTSAKIVTTLFALFLYLVSGLGVTAGAHRLWSHRSYKAKWPLQVLLTIFNTIAFQDAAIDWARDHRLHHKYSETDADPHNAKNGFFFAHVGWLLCRKHPDIAKKGKGLDLSDLRNNPILMFQKKYYMYLMPLFCFILPTVIPVYYWNETWVNAYFVPTILRYVFTLNMTWLVNSAAH---LFGNKPYDRYINPAENKMVALTAFGEGWHNYHHVFPWDYKTAELGNYRFNITTAFIDLCAKLGLAYDLKIVPKDVVHKRVQRTGDGSHNsvnLWGWGDKDQTKQDLDVTMV------
>A0A5Q0V425	434	0.526	2.171E-132	0	353	356	19	368	371
MAPNASDVN---GVLfeDDAATPDmalSNTPVQKAD---NYPKKLVWRNIIAFAYLHIAAVYGGYLFLFAAKWQTDIFAYILYVMSGLGITAGAHRLWAHKSYKAKWPLRLILVFFNTLAFQDSAIDWARDHRMHHKYSETDADPHNATRGFFFSHIGWLLVRKHPELKQKGKGLDLSDLYADPILRFQKKYYLILMPIACFILPTVIPLYYWGENWVTAFFVAALFRYAFILNVTWLVNSAAH---KWGDKPYDKNIKPSENISVSIFALGEGFHNYHHTFPWDYKTAELGNNRLNFTTNFINFFAKIGWAYDMKTVSDEIVQSRVKRTGDGSHHLWGWGDKDHCKEEVAAAIRINPK--
>Q4PP77	433	0.498	2.973E-132	0	353	356	0	350	353
MGPN---ITSTPTGVLFENELEINPQtQLTSETKNKevFVRKIVWRNVAAFIILHLAALFGLYRVITSAKILTTLFAYVLYVCGGLGITAGAHRLWSHKSYKAKLPLRLILMVFNLLAFQNSIWEWSRDHRVHHKYSETDADPHNAKRGFFFSHVGWLMSKKHPDVKEKGRGLDMKDLEADPVVAFQKKYYFYLMPLVAFVLPTAIPMYFWNETYWNAMFVSTLLRYTITLNMTWLVNSAAHF---FGPRPYDKNINPSENIGVAIGAFGEGWHNYHHVFPWDYKAAELGDYGFNWTTGFIDFFAKIGWAYDLKVVEKGMIQNRVKRTGDGSHEVWGWGDKDQTVEDRNATIIHNPK--
>UPI0010F721AF	433	0.514	4.072E-132	0	351	356	5	350	357
MAPN---ITSTPTGVLFEGETLEDAPEAVEPPKEKYVRRIVWRNVIIFSYLHLGAVYGLYLMLTSAKLKTNLFAITLHILSALGITAGAHRLWAHKSYKAKWPLQLLLMIFNTIAFQDAAIDWARDHRLHHKYSETNADPHNAKRGFFFAHVGWLLCRKHPDISEKGKGIDLSDLRNNRILAFQKKYYKVLMPMCCFILPTVIPVVAWNETWLNAYFVPTVLRYVFSLNMTWLVNSAAH---LYGNKPYDKYINPVENMGVAIGALGEGWHNYHHVFPWDYKTAELGNYRYNVTTGFIDLCAKLGLAYDLKIVPHDVVKKRVERTGDGSHEVWGWGDKDQLQEDKEQTMVTH----
>A0A1J1HM95	433	0.521	4.072E-132	12	353	356	389	742	745
------------GLGDCTKSgvlneHDAETIDGGLakrqEGYaGRRKIRLVWRNILLFTYLHVAAVYGLWLMLVSAQWKTCIFAFFMYSISGLGITAGAHRLWAHRSYKARFSLRVMLMIFNTIAFQDAAMHWARDHRVHHKYSETDADPHNATRGFFFSHIGWLLCRKHPAVKEAGSKLDISDLKADPVLRFQQKYYLILMPILCFVIPTMIPIYCWGESFKNAFFVATMFRYTFILNVTWLVNSAAH---KWGDKPYDKEINPSQNPSVAILALGEGWHNYHHVFPWDYKTAELGNYRMNLTTAFIDFFAKVGWAYDLKTVSKDIIEKRVERTGDGTHEhsrknTWGWGDSDQSQDERELAKIINKK--
>D6X4Z9	432	0.518	5.576E-132	0	354	356	0	348	353
MPPYVSHVT---GVLD-----ENDEEVSTknilPEvTKPeNRKLQLVWRNIILFAYLYLASFYGLYLMFTSAKLATSIFAYFLYQLGGFGITAGAHRLWAHRSFKAKWPLRLLLAFCNTLAFEDSVIDWSRDHRVHHKFSETDADPYNAKRGFFFSHIGWLLCRKHPQVKEKGKQIDLSDLYQDPILRYQKKYYLFVMPVICFVLPTAAPMYFWGESFKNAFFV-NLFRYCFTLNSTWLVNSAAH---LWGSKPYDKFINPAENFAVSVLALGEGWHNFHHTFPWDYKASELGKYSVNFSSAFIDFFAKIGWAYDLKTVSEDLVKKRVLRTGDGSHHVWGWGDMDQALEDYEGAIIKHRKS-
>UPI00143D363C	432	0.569	5.576E-132	27	351	356	45	366	372
---------------------------DSPKKEVKYTRQLVWRNLIIFAYLHLGALYGLYLVFTSAKLATTLFAIFLYQCSGIGITAGAHRLWAHKSYKATWQLRVLLTILNTMAFQDAAIDWARDHRVHHKYSETDADPHNAKRGFFFAHVGWLLCRKHPDVRIKGKGIDMSDLQNDPILAFQKKYYFFLMPLLCFLLPTVIPVMGWNETWTNAYFIAAVLRYTFTLNMTWLVNSAAH---LFGNHPYDQFINPSENKSVAILALGEGWHNYHHVFPWDYKTAELGNYTFNFTTAFIDFFAKIGWAYDLKSVSTEMVQKRVERTGDGSHEVWGWGDKDQPPEEREEAIITH----
>UPI001F4F249A	432	0.554	5.576E-132	30	354	356	32	369	419
------------------------------KPAPEYKRQIVWRNVLLFAYLHFAALYGAYLMFSSAKILTSIFAILMYQVSGLGITAGAHRLWSHRSYQARWPLRVLLMVFNTLAFQNHIFEWARDHRVHHKFTDTNADPHNATRGFFFSHVGWLMVRKHPDVMLKGKQIDLSDLERDSVVQFQKKYYLILMPVLCFLIPTCIPVYCWGETWKNAWFVATMFRYTLTLNISWLVNSAAH---MWGNKPYDKFINPAENLSVAVLALGEGWHNYHHVFPWDYKTAELGTYSTNFTTAFIDFMARIGWAYDLKTVPLEMVKRRAQRTGDGTHSsaaeqnhghghsheggVWGWGDRDIPAEDTELITGVQESA-
>B7SB75	432	0.553	7.637E-132	16	353	356	15	349	352
----------------DATTPDMALPTTPVQQADNYPKKLVWRNILLFAYLHLAALYGGYLFLFSAKWQTDIFAYILYIMSGLGITAGAHRLWAHKSYKAKWPLRLILVLFNTLAFQDSAIDWARDHRMHHKYSETDADPHNATRGFFFSHIGWLLVRKHPELKKKGKGLDISDLYADPILRFQKKYYLLLMPLGCFILPTVIPVYLWNETWSNAFLVAALFRYAVILNVTWLVNSAAH---KWGDKPYDKSIKPSENLSVALFALGEGFHNYHHTFPWDYKTAELGNNRLNFTTTFINFFAKIGWAYDMKTVSDEIIQNRVKRTGDGSHHLWGWGDKDHSKEEINAAIRINPK--
>G8FQ62	432	0.529	7.637E-132	0	353	356	0	349	352
MAPN---VTEENGVLfeSDAVTPdlaMARAPVQQADGTPRVY---VWRNIIAFAYLHIAADYGFYLFLVSAKWQTDIFAYLLYVASGLGITAGAHRLWAHKSYKAKWPLRVILTLFNTIAFQDSAIDWARDHRMHHKYSETDADPHNATRGFFFSHIGWLLVRKHPELKRKGKGLDLSDLYADPILRFQKKYYLILMPLACFVLPTVMPVYLWGETWTNAFFVAALFRYTFILNVTWLVNSAAH---KWGDKPYDKDIKPSENMSVSLFAFGEGFHNYHHTFPWDYKTAELGNHRLNFTTKFINFFAKLGWAYDMKTVSGTIVQQRVKRTGDGSHHLWGWGDKDHAQEEINAAIRINPK--
>A0A6I8T7Q6	432	0.527	7.637E-132	0	353	356	14	366	369
MAPNASvEVTgvlneNDADTVDGGLSKDI-APLKRAE---KRKIKVVWRNVIAFGYLHLAAVYGLWLLLTSARLYTVGFAFLLYVVSGLGITAGAHRLWAHRSYKAKLPLRIILCVFNTIAFQDCALHWARDHRVHHKYSETDADPHNATRGFFFSHIGWLLCRKHPEVVAKGRQLDISDLMSDPVLRFQRKYYMILMPLLCFILPTMAPVYFWNETWTNAWFVATLFRWTFILNATWLVNSAAH---KWGHRPYDRTINPSENKTVATFAFGEGWHNYHHVFPWDYKTAELGNYRLNFTTAFIDFFAKIGWAYDLKTVSNEIIERRVKRTGDGSHATWGWGDKDQDKIEIEHANILNRK--
>V5I9A7	432	0.525	1.046E-131	0	353	356	0	347	349
MAPNISM----PTGVLHEHDEEVVAKVIPPEvvKPSDRKLKLVWRNIILFAYLHAVAVYGLYLMFTSAKIATSIYAIILYQLGGLGVTAGAHRLWAHRSYKANVPLRIILTVFNTMAFENSVIEWSRDHRVHHKFSETDADPHNAKRGFFFSHVGWLLCRKHPDVKNKGKGIDMSDLYEDPILAFQDRYYLILMPFACFILPTMVPMYLWNETFVNAFCI-NIFRYILTLNATWLVNSAAH---LYGHKPYDRYINPAENLTVSLLALGEGWHNYHHTFPWDYKTSELGKYSVNFSAAFIDFFAKIGWAYDLKTVSEDMVKKRVLRTGDGTHEIWGWGDKDQPKEDYNDALITHKK--
>A0A1S3D6B4	432	0.528	1.046E-131	0	354	356	14	378	380
MAPNTSSA---PTGvlfeGDSTHTdtmgP--IHQQASEDlaeacaketPEKEYRIVPVWRNIVLFAYLHLAALYGAYLIFTSAKLQTTIFAILMYQAGATGITAGAHRLWAHRAYKAKTPLKLILLLFNTLAFQNHVYEWARDHRVHHKYSETNADPHNAKRGFFFSHVGWLMCRKHPDVIAKGQGIDLSDLKADKLVMFQKKHYMKLMPVICFVLPTVIPMVAWSESFLNAWFVATMFRYTLTLNVTWLVNSAAH---MWGQRPYDKFISPAENLGVAIFAMGEGWHNYHHVFPWDYKTSELGTYGTNFTTAFIDFFARIGWAYDLKTVSSDMVRTRAQRTGDGSHgDVWGWGDKDMSAEDKQDATVVHPKS-
>A0A0C9RGK7	431	0.508	1.432E-131	0	349	356	0	342	354
MAPNITSAPTNVlyQNGIDESSSVNKEPQVK------YQLRIVWFNVSAFIALHVGAMYGLYRVFTSAKLVTILFAYVLYVCSGLGITAGAHRLWSHRSWKANFPLRCILMIFNTIAFQNSIYEWSRDHRVHHKYSETNADPHNATRGFFFAHVGWLLCKKHPDVKNKGKGVDMSDLLRDPIVVFQRRHYLTLMPIIAFVVPTCIPVWFWGETWVNAFFIPTVLRYVFTLNMTWLVNSAAH---LFGGKPYDRFMNPAENLAVAVGALGEGWHNYHHVFPWDYKAAELGNYRFNFTTAFIDFFAKIGWAHDLKRVSPEIIEQRVKRTGDGTHEVWGWGDKDQPSEEREAAII------
>UPI0008404629	431	0.523	1.432E-131	26	352	356	38	367	370
--------------------------QKSSSSKPKYQWQIVWRNVFAFLYVHTAAVYGFYLLFNGTRFYTFAWSMAIMVISALGITAGAHRLWAHRAYKARWPLRFFLMICQTIAFQNHIYEWVRDHRVHHKFTDTDADPHNAKRGFFFSHMGWLLVRKHPDVMNKGKTVDMSDLENDPIVVWQKRLYLLLMPLCTFIIPMWVPCYFWNEKPLNSWYV-TMMRYAISLNFTWLVNSAAH---IWGMKPYDKSISPVENKWVAILTAGEGWHNYHHVFPWDYKAGELGFYKMNWTTLFLDTCARFGLAYDMKTVPTDVIKKRSGRTGDGTwdHHnieeaRWGWGDKDMKADEVNEVEIINK---
>UPI00096B04DF	431	0.465	1.432E-131	0	352	356	9	371	376
MLGNSA----DPVQIISKPSPETRKPNQS--TGPKYKWEIVWRNVIAFIYLHTFGLYGLYLLFNGCQLKTVYWVLAVIILSGQGITVGAHRLWAHRTYKAKLPLRIILAFLQTMAFQNHIYEWVRDHRVHHKFTDTDADPHNAKRGFFFSHMGWLMLKKHKDVFIKGKTVDLSDLEADPVVMFQKKFYLVLMPIVCFVFPAFIPWYYWGENWWYAWYTAVIFRYTLCLNGTWLVNSAAH---IWGTRPYDKSIKPTENRFVAFMAFGEGWHNYHHVFPWDYKAAELGNYRLNWSTSFIDLMSKIGWAYDLKTASLEIIQKRIKRTGDGTikakdvgdgmHHdhdhdhsdaIWGWGDKDMNEEEKQDIRIFNK---
>UPI001CA8A774	431	0.570	1.432E-131	35	354	356	63	380	382
-----------------------------------YKLKIVWRNVTIFFFLHLGALYGLYLCFTSAKLLTTIFAFVLYQLTGLGITAGAHRLWAHKSYKAKWQLSLLLTILNTMAFQDAAIDWARDHRVHHKYSETNADPHNATRGFFFAHVGWLLCRKHPDVRSKGKGIDMSDLYKDPILAFQKKYYTILMPLFCFVIPTLIPVFLWNETWINAYFIPTILRYVFTLNMTWLVNSAAH---LFGNKPYDRFINPSENKGVAIMALGEGWHNYHHVFPYDYKTAELGNYRFNFTTAFIDFFARIGWAYDLKTISTDMIQKRVDRTGDGSHDIWGWGDKDQLPEEREQTIITHQpKS-
>UPI001F4F351F	431	0.468	1.432E-131	0	352	356	0	382	385
MAPNVTTLTllgmsetdSRPGLpALEKRSPPEPEPEklPPPEPEPeeleldlapNYEWRIVWRNVIAFVYLHTASLYGLYLAITTAKLLTVFWVYFLGGLGGMGVTAGAHRLWAHRSYKAKWPLRLLLVICNTIAFQNHIYEWVRDHRVHHKFTDTDADPHNSSRGFFFSHIGWLMVRKHPDVSEKGKKVDMSDLERDPLVMWQKRWYLFIMPLFCFVLPAWIPVRVWGEDPWVSWHVAAIFRYTLSLNCTWLVNSAAH---IWGVKPYDRNMSPVESVPVAVAAFGEGWHNYHHVFPWDYKAAELGNYRLNFTTAFIDFFAWLGWAYDLKTVPERMALSRAARCGDGSHPrlqrrkshgaqpaIWGWGDPDMPADEVRDANVARQ---
>A0A069DSW7	431	0.475	1.962E-131	0	353	356	1	371	374
MSPNLSGTATGLFLAETEVISSLKPQQLQASKKsqgPHYEWQIVWRNVLGFVYLHVGALYGLYLAFTVGKSYTTLWAIFYASLGAMGITAGAHRLWAHKSYKAKWQLRLLLTIFQTIAFQNHVFEWVRDHRVHHKFTDTDADPHNSKRGFFFSHIGWLMVKKHADVKAKGKAVDMGDMEKDWVVMFQKKYYMIVMPVFCFAIPTMVPIYLWNEAVWNAWYIAGVLRYTLSLNGTWLVNSAAH---IWGTKPYDKNISPSENLSVAIVAFGEGWHNYHHAFPWDYKTSEFSGYKFNFTTAFIDLFARIGWAYDLKTAPLDMIEKRANRCGDGSRkmlysnkkekhrhshigEVWGWDDQDMTTEERQMAEIIHKK--
>UPI0007E64900	431	0.537	1.962E-131	36	353	356	71	385	388
------------------------------------KVKLVWRNILAFGYLHLAAIYGLYLLVTSAKWVTIGFAFVLYVCSGLGITAGAHRLWAHRSYKAKWQLRLLLVIFNTIAFQDAAYHWARDHRVHHKFSETDADPHNATRGFFFSHIGWLLCKKHPEVKAKGQGIDLSDLRADPILMFQKRYYLYLMPFACFVLPTMIPIYFWDESIMNAWFVATMFRWCFILNVTWLVNSAAH---KFGGRPYDQFISPTQNISVAVLAFGEGWHNYHHVFPWDYKTAELGFYSLNFTTFFIDCFSKIGWAYDLKTVSPAIIEKRVKRTGDGTHPTWGWGDKDQPKEEIEEALIMHRK--
>A0A1A9XNZ5	430	0.517	2.687E-131	12	353	356	31	368	371
------------GDADTEDCALSVdvTQLKKAE---NRKLELVWRNIILFSYVHVAALYGAYLFLFQAKWATVFFSIFLYSIGVLGVTAGAHRLWAHRSYKAKWPLRLLLIIFNTCAFQDAAFHWVRDHRVHHKFSETDADPHNATRGFFFSHVGWLLCKKHPDVVAKGKSLDLSDLYADPIIMFQRKHYYVLMPLACFILPTVIPMYMWNESFINSWLVPTLFRWCFLLNATWCVNSAAH---KFGGRPYDKNINPSENVGVTVFTFGEGWHNYHHVFPWDYKTGEWGNYSLNLTTAFIDFFAKIGLAYDLKSVTPNIIEKRVKRTGDGTHATWGWGDKDLSTEDKENVIVSNKK--
>A0A6P7GEV9	430	0.528	3.680E-131	0	353	356	5	352	355
MAPNTSM----PTGVLHEHDDEVQAKMIPAEivKPSERKLELVWRNIILFAYLHMVALYGFYLMIAQAKVFTSILAVVLYICGGLGITAGAHRLWAHRSYQAKWPLKIILTIFNTLAFENSVIEWSRDHRVHHKFSETDADPHNAKRGFFFAHVGWLLCRKHPEVKSKGKGIDMSDLEQDPILAFQDRHYLMLMPITCFVIPTIIPMYFWNETFFNAFCV-NIFRYVFTLNATWLVNSAAH---MWGDKPYDKFINPSENVSVSVFALGEGWHNYHHTFPWDYKTSELGKYSTNFSSAFIDFFAKIGWAYDLRTVSIDMIKKRVQRTGDGTHEIWGWGDKDQRKEDYDDATVLYKK--
>A0A310SQM5	430	0.487	3.680E-131	19	353	356	33	375	380
-------------------QKLLDQQSSSPEMK--YEWQIVWRNVIAFLYLHIGSLYAIYLIFNGTKLYTTLWGAFLAAAAALGITAGAHRLWAHRTYKAKWPMRLLLMILQTVAFQNHIYEWVRDHRVHHKYTDTDADPHNAKRGFFFSHVGWLLVRKHPEVIKKGSAIDMSDLERDPIVYWQKKLYILLIPLLCFILPVWVPCYFWNETLLNSWY-SSLLRYTASLNVTWLVNSAAH---MWGMKPYDKAIGPTENKTVAVLAFGEGWHNYHHVFPWDYKAAEFGNYGMNFTTAFIDFCTWIGLAYDLKSVPADAIQRRATRTGDGSryhnekdtheHPVedmkWGWGDKDMKPEEIKEVNVINKK--
>A0A2P8ZGJ8	430	0.484	3.680E-131	4	352	356	25	379	382
----SSGVTQ-RQKQNQKKSdlNENEHQQA------EYKWNIRWRNVFAFIYLHVFGVYGLYLAFTAAKWQTSVWAVYVASMAAMGVTAGAHRLWCHRAYKAKWPLRLILCILQTVAFQNHIYEWVRDHRVHHKFCDTDADPHNSKRGFFFSHIGWLMIRKHPDVKEKGKTVDMSDLESDPIVVWQRRTYLLVMPLLCFYVPAYVPCYFWNEDPWTSWYVASIMRYTLSLNITWLVNSAAH---MWGTKPFDKTISGVESLTVGILAHGEGWHNYHHVFPWDYKAAELGTYRANFTTGFIDLFSKIGWAYDLKTVSDEMIKKRIARTGDGSrqieeviellHEhdnsLWGWGDKDMPEEDIKDVKIYNK---
>UPI001C201B64	430	0.520	5.039E-131	0	353	356	0	349	352
MAPNTTDVN---GVLfeSDAATPDlalSRTPVQQADSYP---RKLVWRNIIAFTYLHIAGLYGGYLFLFSAKWQTAVFALILYIMSGLGITAGAHRLWAHKSYKAKWPLRLILVFFNTMAFQDSAIDWARDHRMHHKYSETDADPHNATRGFFFSHIGWLLVRKHPQIKEKGKGLDLSDLYADPILRFQKKYYLLLMPLVCFVLPTVVPVWAWGESWLNAYFVAAMFRYAVILNVTWLVNSAAH---KWGDKPYDRHIQPAENLSVALFALGEGFHNYHHTFPWDYKTAELGNTRINLTTAFINLFTKIGWAYDLKTVSDEIVRSRVQRTGDGSHALWGWGDEDIAKEDVTNAIRINPK--
>UPI0006264C3D	430	0.532	5.039E-131	0	351	356	26	375	381
MAPNITStptgvLFEDET-IELERTGQETEIL---KEKRSYTRSIVWKNVLIFSYLHLGALYGLYLVFTSAKLATTFFAFLLYQCTGLGITAGAHRLWAHRSYKAKWQLRLILMIFNTIAFQDAAIDWARDHRVHHKYSETNADPHNAKRGFFFAHVGWLLCRKHPDVKEKGKGIDLSDLKSDPILMFQKKYYVLLMPLFCFILPTVIPVFCWNETWSNAYFVAAILRYVFTLNMTWLVNSAAH---LFGGKPYDRFINPAQNKGVAAMALGEGWHNYHHVFPWDYKTAELGNYKYNTTTAFIDFFAKIGWAYEMKSVNVDTIKRRVERTGDGTHELWGWGDKDQPSEEREKAVITH----
>A0A1Y1KQT2	429	0.518	6.901E-131	0	354	356	0	348	350
MAPNISA----PTGVLMET--DEEVPMVPHIPEvkksQEHKLHLVWRNIILFAYLHIASVYGVYLMFTSARIYTSLWGFLLYQLGGLGITAGAHRLWAHRSYKAKWPLRLLLTFLNTLAFQDAVVDWARDHRVHHKYSETDADPHNATRGFFFAHIGWLLCRKHPDVRAKGKGIDLSDLYNDPILKYQKKLYLLLMPIICFIIPTAIPMYLWDETFTNSFCI-NLFRYTFTLNATWLVNSAAH---MFGHKPYDRYISPSENVSVAVLAMGEGWHNYHHTFPWDYKTSELGKYSTNFTTAFIDFMARIGWAYELKTVPEDLIKKRVLRTGDGTHELWGWGDSDQPKDEIDEALITHRKS-
>UPI000C206C9C	429	0.514	6.901E-131	0	353	356	0	347	350
MPPNALSET----GVLFETENEiAVQELPGNVQKPdNRKLELVWRNIILMGYLHIAGVYGAYLMATSAMWKTVFFSIAMYQMGGLGITAGAHRLWAHKSYKAKWPLTLLLTIFNTIAFQDAVVDWARDHRVHHKYSETDADPHNAKRGFFFAHVGWLLCRKHPEVKAKGKGIDMSDLYADPILKFQKDYYLIVMPLICFVIPTIIPMYFWDETFQNAFFL-NLFRYVWTLNITWLVNSAAH---MFGDKPYDKYINPAENKTVAVLALGEGWHNYHHTFPWDYKTSELGKYSVNLSCLFIDFMAKLGLAYDMKTVSVDMIKKRVERTGDGTHELWGWGDKDQPAEERNEAIILNRK--
>A0A1A9WBD7	429	0.510	6.901E-131	12	353	356	31	368	371
------------GDADTADGALSVdvTQLKRAE---KRKLKLVWRNIILFGYLHAAALYGGYLFLFQAKWATVFFSIFLYSIGVLGITAGAHRLWAHRSYKAKWPLRLLLIIFNTCAFQDAAFHWARDHRVHHKFSETDADPHNATRGFFFSHIGWLLCKKHPDVVAKGKSLDLSDLYADPIVMFQKKHYMKLMPLACFILPTIIPMYMWNESFINSWFVATLFRWCFLLNVTWCVNSAAH---KFGGRPYDKNINPSENIGVAAFAFGEGWHNYHHVFPWDYKTAEWGNYSLNLTTAFIDFFAKIGWAYDLKSVSKDIIEKRVKRTGDGTHATWGWGDKDLSTEDEETIIVLNKK--
>A0A2J7PNJ8	429	0.501	6.901E-131	21	352	356	42	381	384
---------------------QAEHKD---EPGKQYNLKIRWRNVIAFLYLHVFTLYGIYLAFTAAKYQTNIWTTAVLIFASIGVTAGAHRLWCHRSYKAKLPLRILLCIMQTIAFQNHIYEWVRDHRVHHKFTDTDADPHNSKRGFFFCHIGWLMVRKHPDVKIKGKTVDMSDLESDPVVVWQRRTYLVTMPLLCFVLPALVPVYFWNEDPWVSWYVASVMRYTLQLNGTWLVNSAAH---MWGYKPFDKDISAVENLTVASLGFGEGWHNYHHVFPWDYKAAELGPYRTNWTTGFIDFFSRIGWAYDLKTVSTEMIRRRAARTGDGSRHsdapledlhetdnsIWGWGDKDMPEEDIKEVRIYNK---
>A0A8I6RYY7	429	0.521	9.451E-131	0	353	356	0	344	347
MAPNMAP-TPDNS--ECTVQPL----DPLPEKKQEYKVNIVWRNVALFAYLHLAAVYGLYLMLFEAKWLTVFFALVLYKLSALGITAGAHRLWAHKSYKAKLPLKVFLVAINTLAFQNHVIEWARDHRVHHKFSETDADPHNATRGFFFSHIGWLLCRKHPELKEKGKLIDISDLENDPVLAFQKKYYLILMPLTCFLFPTLMPMYMWGESLKCSWFTATMFRYALTLNVTWLVNSAAH---MWGQKPYDASISPVENLAVSLGAAGEGWHNYHHVFPWDYKAAELGNYRANTTTALIDLMAKIGWAYDLKTVPPEIVEKRSQRTGDGTRPLWGWGDKDMTQEDAEGtVQLLNTK--
>UPI00083C59AA	429	0.520	9.451E-131	0	353	356	0	348	351
MAPNISSVptgvlheTDDEVLA--THVPP---QLHKPEE---RKMQLVWRNIILFVYLHLGALYGIYLLFTGASIFTFFWAMFLYQCGGLGITAGAHRLWAHKSYKAKWPLRALLTFFNTLAFQDAVVDWARDHRMHHKYSETDADPHNAKRGFFFAHVGWLLCRKHPEVKQKGKNIDLSDLYDDPILRFQKKHYLILMPLVSFVMPTAVPMILWNETFLNAFMV-NLFRYTLTLNATWLVNSAAH---IFGDKPYDRFINPSENISVSILAMGEGWHNYHHTFPWDYKTSELGKYTTNFTAAFIDFMAKIGQAYDLKSVSTELIRKRVQRTGDGTHELWGWGDKDQDKEEVRDAIITHKK--
>UPI000258E8B5	429	0.472	9.451E-131	0	352	356	0	374	377
MAPNlfgtsSTLYLEASQQG--VHQDKSTTEKTSSQsvqvqktPEKvqqKYKWKIVWRNVIAFIYLHIGSLYGMYLFFNGTRFYTLIWHVFVTLLAGMGITAGAHRLWAHRSYKAKWPMRVFLMICQSIAFQNHIYEWVRDHRVHHKFTDTDADPHNAQRGFFFSHMGWLLVRKHPDVFRKGATVDMSDVINDPVVLWQKRLYIILMPIFCFVLPTWIPCYFWDEKPLNAWY-STVWRYTLNLHFTWLVNSAAH---IWGMKPYDKNIGPTENIGVAICAVGEGWHNYHHVFPWDYKAAELGNYKLNLTTAFIDFCARLGLAYDMKAVPADIVKKRANRTGDGSrydqtgtsdHShvdmKWGWGDVDMKPEEIQEVEIINK---
>E0VE42	429	0.494	9.451E-131	0	354	356	0	371	379
MAPNLVSVV--PTGTIFENElPTGKKEKV-EEEIVNGKSShkaIVWRNAILFAYLHVAAVYGLYLAITSAKLYTNLWAYALYVSGGLGITAGAHRLWSHKSYKAKLPLKIFLTICNTIAFQNSIWEWARDHRVHHKFSETDADPHNAKNGFFFSHVGWLLVKKHPDVRRKGKVIDMSDLDQDPVVAFQKKYYLILMPIGCFLIPTFVPVYFWGETWSNAWFVATLFRYCFTLNATWLVNSAAHF---FGSKPYDKNMNPAENLMVAVGALGEGWHNYHHVFPWDYKAAELGNYGYNFTTCFIDIMAKLGQAYDLKTVSPHIVIARAKRTGDGSYvppenvkiikedghsidgDVWGWGDKDMKPEDIKAATIINEdKS-
>UPI000E6D7824	428	0.500	1.294E-130	0	351	356	0	344	350
MPPqgeNSWVLYEtDAAAED--KTPTIVAPSA-----QKRELQIVWRNVAIFAYLHTAAVYGAYLFLTQAKWATCAFAFVLYLCTGLGITAGAHRLWAHKSYKARWPLRVLLTIFNTIAFQDSVIDWARDHRMHHKYSETDADPHNATRGFFFSHVGWLLVRKHPQIKAKGHTIDMSDLWADPILRFQKQNYTILMPLACFIMPSVIPM-LWGESLWNGYFVCAIFRYVYVLNVTWLINSVAH---MFGNKPYDKNINPVENISVALTALGEGFHNYHHTFPWDYKTAELGHYTFNFSKLFIDTMAKLGLAYDLKTVSRDVIEKRVKRTGDGSHEVWGWGDKDIHPEDKEATTVVN----
>UPI0018CD9B70	428	0.547	1.294E-130	36	353	356	58	372	375
------------------------------------KLKLVWRNIILFGYLHVAALYGGWLFFTSAKWATVFFSIFLYSIGVLGITAGAHRLWAHRSYKAKWPLRVILIIFNTVAFQDAAYHWARDHRVHHKFSETDADPHNATRGLFFSHVGWLLCKKHPDVKAKGRGLDLTDLRADPILMFQKKYYLTLMPLACFILPTIIPMVCWNESFINSWFVATMFRWCFLLNVTWCVNSVAH---KFGGRPYDKTINASENPGVAAFAFGEGWHNYHHVFPWDYKTAEWGNYTMNLTTAFIDFFAKIGWAYDLKSVAPETIEKRVKRTGDGSHELWGWGDKDLSPEDEKDVLIINKK--
>UPI0018CE8CCC	428	0.544	1.294E-130	36	353	356	62	376	379
------------------------------------KLKLVWRNIIAFGYLHLAALYGAWLLITSAKWQTIGFAFFLYVVSGLGITAGAHRLWAHRSYKAKWPLRLMLMIFNTIAFQDAAYHWARDHRVHHKFSETDADPHNATRGFFFSHIGWLLCKKHPEVKAKGKGMDLSDLRADPILMFQKKYYMLIMPLACFIIPTTIPMYYWNESFLNSWFVATMFRWCFILNVTWLVNSAAH---KFGGKPYDRHINPAENRSVAAFAFGEGWHNYHHVFPWDYKTAEFGDYSLNLTTAFIDFFAKIGWAYDLKSVSPDIIEKRVRRTGDGSHATWGWGDQDQLKEEIDNALITHQK--
>UPI0014794F74	428	0.468	1.294E-130	0	352	356	13	386	389
MAPNlfgtsATLYLEASQ--QDVHQDKSTTEKSNSQKvllqksstaKPKYKWNIVWRNVIAFIYLHIGALYGFYLFFNGTKFYTFLWTFAVACAAALGITAGAHRLWAHRTYKAKWPMRFVLMICQTIAFQNHIYEWVRDHRVHHKFTDTDADPHNAQRGFFFSHMGWLLVRKHPDVIKKGATIDMSDLEADPLVVWQRRLYLFLMPLCCFIIPMWVPCYFWGEKPFNSWY-STVFRYTLSLNLTWLVNSAAH---IWGMKPYDKTIGPTENISVAICAFGEGWHNYHHVFPWDYKAAELGNYRTNFTTGFIDACSRIGWAYDMKTVPVEIVKKRAARTGDGtkydkteahhhSHEnmKWGWGDADMQPEEIQEVEIINK---
>A0A1E1VYJ4	428	0.516	1.773E-130	0	353	356	0	349	352
MAPNATDVN---GVLfeSDAVTPdmalPN-TPVAQADNTPK---QYVWRNIILFAYLHLAAVYGGYLFLFSAKWQTDLFAYILYVMSGLGITAGAHRLWAHKSYKAKWPLRLILVIFNTIAFQDSAIDWARDHRMHHKYSETDADPHNATRGFFFSHIGWLLVRKHPELKKKGQGLDLSDLYADPILRFQKKYYIYLMPLACFVMPTVVPVYLWGESWTNAFFVCALFRYAFILNVTWLVNSAAH---KWGDKPYDKSIKPAQNLSVSVFALGEGFHNYHHTFPWDYKTAELGNNSLNFTTNFINFFSKIGWAYDLKTVSDEIVKARVERTGDGSHHLWGWGDKDHDQKEINAAIRINPK--
>A0A6B2ECE7	428	0.531	1.773E-130	0	353	356	0	355	358
MPPNATSTTTTCTGVLNEN--DAETVDGGLLEDRthlknaeKRRPKLVWRNIIAFGYLHLAALYGAYLLLTSAKLFTVAFAFTLYTVSGLGITAGAHRLWAHRSYKARLPLRILLGIFNTIAFQDCAMHWARDHRVHHKFSETDADPHNATRGFFFSHVGWLLCKKHPDVIAKGRQLDISDLKADPVLHFQKKYYMIAMPLLCFVIPTMIPVFLWGETWQNSWFVATMFRYTFTLNVTWLVNSAAHA---WGGKPYDKNINPSENSGVAAFAFGEGWHNYHHVFPWDYKTAELGNYRLNVTTGFIDLFAKIGWAYDLKTVSPDIIEKRVKRTGDGTHNLWGWGDEDQDQMEIDHATIIHKK--
>A0A482XKD3	428	0.534	1.773E-130	0	355	356	0	365	370
MAPN---ITSAPTGVlfenDTleADIPPVETfNGVGKKPEqKQYKVKLVWRNILLFVYLHAAALYGAYLMVTAARVYTGIFATILYMCAGFGITAGAHRLWAHRSYKATLPLRLILVVFNTLAFENHVIEWARDHRVHHKYSETNADPHNAKRGFFFSHIGWLCCKKHPDVMEKGKGIDMSDLASDKLLMFQKKYYLILMPLICFTIPTIIPVYCWGESWKNAWFVATMFRYTFTLNMTWLVNSAAH---LWGQRPYDQFINPSENLGVSVGALGEGWHNYHHTFPWDYKTAELGNYRTNFTTAFIDFFAKIGWAYDLKTVPMAMIAKRVKRTGDGSHPLhhshegdvWGWDDKDMKQEDKDDALVTHKKET
>A0A6V7GXL3	428	0.463	1.773E-130	0	352	356	9	383	386
MAPNmfGSSATlyletsqQDKstteKASNQTLQPQ---KSSAVQPK--YKWNIVWRNVIAFIYLHIGAMYGLYLSFTSIKLQTTLWALFLTIFGGMGITAGAHRLWAHRTYKAKWPMRFVLMIMQTVAFQNHIYEWVRDHRVHHKFTDSDADPHNAKRGFFFSHIGWLLLRKHPDVMKKGATVDMTDLERDPIVLWQKRLYILLVPLICFILPVLIPCYFWNETLFNSWY-STLLRYTLSLNGTWLVNSAAH---IWGYKPYDKNIGPTENTSVAIIAFGEGWHNYHHVFPWDYKAAEFGDYNMNFTTALIDFCSRLGLAYDMKTVPVDVIKKRANRTGDGtrygknedsqSHEdyhshedmKWGWGDVDMKPEEIQEVDIINK---
>K7PCS3	428	0.523	2.428E-130	0	354	356	0	350	352
MAPNISAPTGVLHETDEEVsVPQLQqREEKAATPKPPLK--IVWRNVIIFVYLHTVSLYGIYLIFSSAKIATTILAFFLYNLGGLGITAGAHRLWAHRSYKAKWPLRLLLTTFNTLAFQDAVVDWARDHRVHHKYSETDADPHNATRGFFFAHVGWLLCRKHPDVKAKGSGIDLSDLYSDPILRYQKKFYLLLMPLVCFVVPTSIPMYLWNETFMNAFCV-NLFRYTFTLNATWLVNSAAH---LFGDKPYDRFINPAENVSVAVLAMGEGWHNYHHTFPWDYKTSELGKYSTNVTTAFIDLMAKIGWAYELKTVPMEMIKKRVERTGDGTHELWGWGDKDQPIEERKDALITHVKS-
>UPI000E6D6B81	428	0.504	2.428E-130	0	353	356	18	367	370
MAPNA---TELNGVLfeSDAATPDmalGTAPVMQADKEPK---KYVWRNIILFAYLHVAAVYGGYLFLFEAKWLTCIFAYLLYVVSGLGITAGAHRLWAHKSYKAKWPLRLILMIFNTIAFQDSAMDWSRDHRMHHKYSETDADPHNATRGFFFSHIGWLLVRKHPDLKKKGKGLDLSDLYEDQILQFQKKYYLILMPLGCFIMPTLVPIYFWGESLLNAFFVCALFRYAFILNVTWLVNSAAH---KWGDKPYDKNIKPSENMSVALFAFGEGFHNYHHTFPWDYKTAELGNNRLNFTTTFINFFAKIGWAYDLKTVSEDIVRSRVKRTGDGSHNLWGWGDKDHDKEEINAAIRINPK--
>UPI000623891F	428	0.465	2.428E-130	0	352	356	0	373	376
MAPNlfgnsatlfleaSQDISQKKSAAEKAVTqklPLQKAQNS----KPKYQWKIVWRNVIAFVYLHLGSLYGLYLCFTAAKLYTTLWLLLYGVVAGVGVTGGAHRLWAHRAYKAKWPLRVFLMILQTAAFQNHIYEWVRDHRVHHKFTDTDADPHNAQRGFFFSHMGWLLVRKHPDVINKGATIDMSDLEKDPVIIWQRRLYIILMPVFCFLLPSWVPCYFWNEKPMYSWY-CTLFRYTLSLHLTWLVNSAAH---MYGMRPYDNTISPTDSLSVGIVAFGEGWHNYHHVFPWDYKAGELGNYRTNVTTAFIDFFARIGWAYDLKTVAVGMIKKRAARTGDGTryertadHHdhthegaVWGWDDADMAPEDMQNVEIINK---
>UPI0008117773	428	0.507	2.428E-130	4	353	356	23	374	377
----SKSLTDNTTGVLFEQDAEtydggllKDIEKLKKAEKRRFK--LVWRNIIAFVYVHLAAVYGLYLMLTSAKWQTISLALFLYLISGLGITAGAHRLWAHRAYKAKWPLRLILMVFNTIAFQDAAYHWARDHRVHHKYSETDADPHNATRGFFFSHVGWLMCKKHPLVKAKGKGVDLSDLRADPILMFQKKYYLILMPILCFLLPTTIPMYVWNENFVNSWFVAAMFRWCFTLNMTWLVNSAAH---KFGGKPYDKFINPSENKSVAIFAFGEGWHNYHHVFPWDYKTAELGDYSLNITTAFIDFFAKIGWAYDLKQVSHDIIEKRVKRTGDGSHATWGWGDKDQSKEEMADALITHKK--
>B6CBS2	427	0.512	3.325E-130	0	353	356	0	349	352
MPPN---VTEANGVLF-----ENDvqTPDMGLEVAPvqkadERKIQLVWRNIIAFACLHLAAVYGAYLFFTSAIWQTDIFAYILYVMSGLGITAGAHRLWAHKSYKAKWPLRLILVAFNTLAFQDSAIDWARDHRMHHKYSETDADPHNATRGFFFSHIGWLLCRKHPELKRKGQGLDLSDLYADPIIRFQKKYYLLLMPLACFVLPTIIPVYLWGESWKNAFFVAAMFRYTFILNVTWLVNSAAH---KWGGKPYDKNIQPAQNISVAIFALGEGFHNYHHTFPWDYKTAELGNNRLNFTTSFINFFASFGWAYDLKTVSDEIIQQRVKRTGDGSHHLRGWGDQDIPAEEAQAALRINRK--
>A0A7J7BB76	427	0.534	3.325E-130	0	354	356	0	350	352
MAPNISAPTgvlhETDEEITTTVQ----HISQETKKPDEYKLRLVWRNIFLFAYLHALALYGFYLMFTSAKILTSLWGFVLYQLGGLGITAGAHRLWAHRSYKAKWPLRLLLTLFNTLAFQDAVVDWARDHRVHHKYSETNADPHNATRGFFFAHVGWLLCRKHPEVREKGKGIDLSDLYQDPILRYQKKFYLLVMPIVCFIIPTTVPMYLWNETFMNAFCI-NLFRYTFTLNATWLVNSAAH---IFGDKPYDRFINPSENISVAVLAMGEGWHNYHHTFPWDYKTSELGKYSTNFTTAFIDFMARIGWAYELKTVPQELIKKRVLRTGDGTHELWGWGDKDQSNEEQQDALITHKKA-
>B4NJM7	427	0.524	3.325E-130	10	354	356	35	372	374
----------DADTVDGALATDI-RPLKKAE---KRKLALVWRNIILFGYLHLAALYGGYLLLFQAKWTTIAFAFALYSMGMIGITGGAHRLWAHRSYKAKWPMRLILIIFNTIAFQDAAFHWARDHRVHHKYSETDADPHNATRGFFFSHVGWLLCKKHPDVVAKGKGLDLSDLRADPILMFQKRHYMILMPLACFILPTLIPVYYWDESLLNAWFVATMFRWCFQLNTTWLVNSAAH---KFGNRPYDKTINPSQTAMVAFFTFGEGWHNYHHVFPWDYKTSEWGNYSLNLTTAFIDLFAKIGWAYDLKTVAPDTIERRVRRLGDGTHEIWGWGDKDITTEDTQAVLLVNKMA-
>UPI001182A185	427	0.494	3.325E-130	33	353	356	36	372	375
---------------------------------RDYEWQVVWRNVFAFIYLHIAAFYGIFLMVTGkAKLWTALFGLLFALLSAMGVTAGAHRLWAHRAYKAKWPLRLFLAIMQTMAFQNHIYEWVRDHRVHHKFTETDADPHNAKRGFFFSHIGWLMVRKHKDVFEKGASVDMSDLEKDPIVMFQKKTYLVVMPLLCFVLPAYIPVYFWGESAWNSWYIASILRYTISLHFTWLVNSAAH---IWGNKPYDKNIGATDNKMVAIFAVGEGWHNYHHVFPWDYKAAELGNYSTNISTALIDFAAKYGLAYDLKTVSADMIRKRIARTGDGSHPwskqaletdedhhhpenpVWGWDDKDMTDDDKKFAQIVHQK--
>A0A7R9I938	427	0.471	3.325E-130	1	352	356	24	385	392
-APQSltSRKTQQHQSS------QLELPSSGAAPY--YEWSIVWRNVLAFIYLHGGALYGLYLVFTTAHPATFPWAFLVAGLAALGVTAGAHRLWCHRAYKAKWPLRLILAILQTVAFQNHIYEWVRDHRVHHKFAETDADPHNSKRGFFFSHIGWLMVRKHPDVINKGRTVDMSDLLQDPIVVWQMRTYLVTLPLVCFVLPTWVPIYFWNEDPWTSWYVASILRYTLSLNLTWLVNSAAH---IWGTRPFDKNISATDNVPVAVMAFGEGWHNYHHAFPWDYKAGELGNYRTNFSTGFIDMFAKIGWAYDLKTVSPEMIKRRAKRSGDGTYwgdlgvsgvpvgeghdhegSIWGWGDKDMPEEDIKDVLITHK---
>A0A336MXG6	427	0.528	3.325E-130	25	353	356	78	400	403
-------------------------PLKKAE---KRKLKLVWRNILLFAYLHLAALYGAWLCLAEAKWPTVFFAFFLYVVSALGITAGAHRLWAHRSYKAKLPLRIILAVFNTIAFQDCAMHWARDHRVHHKYSETDADPHNATRGFFFSHVGWLLCRKHPDVIEKGKKLDISDLEADPVLHYQRKYYMILMPLACFILPTMIPMYVWGETLKNAWFICAMFRYTFVLNVTWLVNSAAH---KWGDKPYDKSINPAQNPSVAIFAFGEGWHNYHHVFPWDYKTAELGGYHFNFSTAFIDFFAKIGWAYDLKSVSEEIIEKRVRRTGDGSHNLWGWGDKDQDAGEIRDATITHHK--
>A0A8J6H7L2	427	0.504	3.325E-130	32	353	356	366	703	1458
--------------------------------KPQYRLQIVWRNVLIFSYLHIAGIYGIYYMFTLMQWRTLLWAYLLNNVGGLGITAGAHRLWAHRTYKAKLPLRILLAFGQTLALQNDIYEWVRDHRVHHKFTDTDADPHNSTRGFFFSHMGWLLVKKHKDVFTKGKTVDMSDVASDPVVRFQRKYYIILTPLLTFAFPAIVPWYFWNEYPSVCWYTVAVLRYLLTLHGTWLVNSAAH---IWGVKPYDKNIKAAENKSVAMITFGEGWHNYHHVFPWDYKAAELGNYRMNTTTAFLDLMAKIGWAYDLKTVSVEMINKRVKRTGDGSrlvdapaegddsgHHhhhensIWGWGDKDMKTDDMELVEIHHQK--
>A0A023F676	427	0.520	4.553E-130	33	353	356	8	342	345
---------------------------------PHYEWQIVWRNVLGFIYLHVGALYGLYLVLTVAKWYTFAWATFYTSLGAMGITAGAHRLWAHKSYKAKWQLRLLLAAFQSIAFQNHIFEWVRDHRVHHKFTDTDADPHNSKRGFFFSHIGWLMVKKHKDVKVKGKAVDMSDIAKDWVVMFQKKYYLIVMPLFCFVIPTMVPIYLWNEGAWNAWYIAGVLRYTLSLNGTWLVNSAAH---IWGTKPYDKNISPSENLSVAIVAFGEGWHNYHHAFPWDYKTSEFSGYKFNLTTAFIDFFARIGWAYDLKTAPLDMVEKRANRCGDGSRkmlshskkekhrhshigEVWGWDDQDMTVEEKQMVEITHKK--
>UPI0007671D60	427	0.529	4.553E-130	0	349	356	0	342	351
MAPNVTS-TQ------TGILYEDDMIenSIPIQPsKTKYEIRIVWRNVIYFLLFHLGALYGLYLVFTSAKLLTTIFAYWLYRVGATGVTAGAHRLWTHRAYKAKWPLQLLLMVMDTIAFQDSVIHWARDHRVHHKYSETNADPHNAKRGFFFSHIGWLLCRKHPDLIEKGNGIDISDLKSNPILAFQKKYYIILMPLLCFVMPTVVPVVCWGETWTNAYFVSGILRFVFTLNVTWLVNSAAH---LYGNKPYDRSINPSENKIVSLLAVGEGWHNYHHVFPWDYKTSELGGYKLNTTTAFIDFWAKLGLAYDLKVVPKKVIQKRVENTGDGSHELWGWGDKDQTQEDKEQTVV------
>A0A7G5SZK3	427	0.473	4.553E-130	0	351	356	0	346	352
MPPQG----QDRES----WVlYENDEKADGgayvPVPPSAEKrvWKIVWRNVILFALLHIGGVYGAYLFLFKAMWTTDLFAVLLYLASGLGITAGAHRLWAHKSYKARLPLRILLTIFNTIAFQDSVIDWARDHRLHHKYSETDADPHNATRGFFFSHVGWLLVRKHPQIKEKGPTIDLSDLRNDPVLHFQKKHYLILMPLACFVLPTYIP-TLWGESLWNAYFVCAIFRYVYVLNVTWLVNSAAHA---WGSKPYDKHINPVETKPVSLVVLGEGFHNYHHTFPWDYKTAELGDYSLNLSKLFIDTMAKIGWAYDLKSVSPDVIEKRVKRTGDGSHHVWGWDDKDVPLEEKKEATIVN----
>T1RLC5	427	0.498	4.553E-130	28	352	356	40	374	377
----------------------------SSNTESSYEWKIVWRNVIAFIYLHIGAIYGVYLAFTSTKFQTNIWLPSLILFGGVGVTAGAHRLWAHRTYKAKWPMRLLLMILQTIAFQNHIYEWVRDHRVHHKFTDTNADPHNAKRGFFFSHIGWLLVRKHPDVLKKGATIDMSDLENDPIVVWQRRLYLLLVPTICFLFPVWVPCYFWEETLFNSWY-STLTRYALTLNGTWLVNSAAH---IWGVKPYDKNIGPTENKSVAILAFGEGWHNYHHVFPWDYKAAELGNYKFNFTTAFIDFCAWLGLAYDLKTVPVEAIKRRAIRTGDGTkyskhddshHHIhvdmkWGWGDVDMKPEEIQEVDIINK---
>A0A1W4X6D0	427	0.449	4.553E-130	16	352	356	50	403	409
----------------TKVQPPsAQAssrssQKLSSQQ-PHYKWDIVWRNVLAFIYLHVGAVYGLYLFIFKCYWSTFIWTYFVAYFASQGITAGAHRLWAHRSYKAKLPLRIILMIAQTVALQNHLYEWVRDHRVHHKFTDTDADPHNARRGFFFSHMGWLMVRKHKDVMIKGKTVDMSDMEEDPVVRFQRRYYLILTPIFCFLIPSLVPWYFFGEDWWTAWYVSAIFRYTVSLNCTWLVNSAAH---IWGTKPYDKTISPTENVHVAFWAFGEGWHNYHHVFPWDYKAAELGNYALNFSTMTVDFFAKIGWAYDLKTASVEMVRKRAKRTGDGTRDsneeiqddnphmhggVWGWGDKDMKPEDIEDVRIYNR---
>UPI000C251D2F	426	0.513	6.236E-130	0	353	356	0	348	350
MAPNTSNI---PTGVLHEHDdevsanfiPPEVVK------PSERKLILVWRNIILFAYLHAVAVYGLYLMFTSAKLVTSIYGIILYQLGGLGVTAGAHRLWAHRSYKAKWPLKVLLTAFNTLAFENSVIEWARDHRVHHKFSETDADPHNAKRGFFFSHVGWLLCRKHPEVKSKGKGIDMSDLEEDPILKFQDKHYMILMPLVAFVIPTLAPMYFWNETFVNSLCI-NIFRYVLTLNATWLVNSAAH---LYGHKPYDRYINPAENLSVSILALGEGWHNYHHTFPWDYKTSELGKYSVNFSAAFIDFFAKIGWAYDLKTVSEEMIKKRVLRTGDGSHEIWGWGDKDQLKEDYDDVVITHKK--
>UPI001CA845E3	426	0.529	6.236E-130	0	348	356	0	344	357
MAPN---ITSNPTTGVlFEGEKLDDQPVVDlPKEKEKYRRRIVWRNVTIFAGLHIGALYGFYLIFTSAKLLTTLFAILLYICSGIGITAGAHRLWAHRSYKATWQLRLILMIFNTIAFQDAAIDWARDHRVHHKFSETDADPHNAKRGFFFSHIGWLLLRKHPDVKKKGQGIDLSDLKSDPIVAFQKKYYFVLMPTLCFVLPSLIPMYLWNESFLNSYFIPVVFRYVFTLNMTWLVNSAAH---LFGNKPYDKYINPSENKGVALMAMGEGWHNYHHVFPWDYKTSELGNYRLNLTTAFIDFFAKIGWAYDLKSVSQDMVKSRVLKSGDGTHDVWGWGDKDQTQEEKQHAV-------
>UPI0006C9C55C	426	0.475	6.236E-130	0	351	356	0	366	377
MSPNLFGTT---AAVISEasQTPDLKVKSNGSstsylnnkENNKKYPWKIVWRNVIAFLYLHFGALYGLYLFFDGAKFLTVLWTILVACSAAVGITAGAHRLWCHRAYKAKWPLRVILMIFQTTAFQNHLYEWVRDHRVHHKFTDTDADPHNAKRGFFFSHMGWLLLRKHPDVISKGASVDMSDLDSDPVVVWQRRLYIILMPLFCFVIPAWIPCYFWNENPMNSWY-ATIFRYTLSLNITWLVNSAAH---IWGTRPYDESISATDNVRVALGAFGEGWHNYHHVFPWDYKAAELGDYSVNFSTAFIDFFAKIGWAYDLKTVPLEMIEKRAKRTGDGTriehddsenHHegaIWGWGDKDMHQEDIEMVHIIN----
>UPI000E6E5331	426	0.519	8.540E-130	32	355	356	1	337	349
--------------------------------KPK-KHKLVWRNILAFIYLHIAALYGLYLVFTAAQLTTSLFTLVIGSFGAVGITAGAHRLWAHRAYKADWKLRTLLTICQTLAFQNHIYEWVRDHRVHHKFTDTDADPHNSQRGFFFSHIGWLMVKKHPDVKTKGSTVDMSDLERDPIVMFQKKYYLIMMPIFCFLLPTIIPYYLWNENLWVAYYVAAVLRYTLSLNMTWLVNSAAH---IWGTKPYDTRISPTENIYVGYLAYGEGWHNYHHVFPWDYKAAELGNYNGNFTTGFIDLFAKLGWAYDLKTVSADMIRKRVNRTGDGSHPqtektdshhhnhsheegVWGWDDRDLTEEDKRIAQIVHQRRT
>U5EN19	426	0.513	8.540E-130	0	353	356	0	352	355
MAPNATSeVTgvlneNDAETIDGGLVKDITVHKKAEK----RKLHIVWRNVIAFGYLHLAAVYGAWLLLTSARLYTVAFATFLYVISGLGITAGAHRLWAHRSYKAKLPLRIILAIFNTIAFQDCAMHWARDHRVHHKYSETDADPHNATRGFFFSHVGWLLCKKHPDVIAKGKQLDISDMLQDPVLAFQKKHYFILMPILCFILPTTIPVYCWGETWTNAWFVATLFRWTFILNVTWLVNSAAH---KWGDKPYDKSINPSENPSVAAFAFGEGWHNYHHVFPWDYKTAELGNYRLNMTTAFIDFFAKVGWAYDLKSVSNEIIKKRVVRTGDGTHHTWGWGDKDQDKIEIDHATITHRK--
>UPI0018CC5D10	426	0.553	8.540E-130	36	353	356	44	358	361
------------------------------------KLKLVWRNIIAFAYLHVAAVYGLWLALTSAKWATVGFALLLYVMSGLGITAGAHRLWAHRSYKAKWPLRLILIIFNTIAFQDAAMHWARDHRVHHKYSETDADPHNATRGFFFSHIGWLLCKKHPDVKNKGKCLDTSDLEQDPILYYQKKYYMLVMPLLCFLIPTVVPVYYWGETWTNAWFVATMFRYTFILNVTWLVNSAAH---KWGGKPYDKNINPAENSSVAAFAFGEGWHNYHHVFPWDYKTAELGNYRLNLTTAFIDFFAKIGWAYDLKSVSPNIIEKRVKRTGDGTHPLWGWGDKDQDQHEIDNAVILHKK--
>UPI00178247BD	426	0.532	8.540E-130	36	354	356	65	380	382
------------------------------------KLKLVWRNIILFGYLHVAALYGAWLLFTSAKWPTVFFSIFLYSIGVLGITAGAHRLWAHRSYKAKWPLRLILIAFNTCAFQDAAYHWARDHRVHHKFSETDADPHNATRGFFFSHVGWLLCKKHPDVIAKGKSLDLTDLHADRILMFQLKHYMLLMPLACFILPTVIPMYFWDESFINSWFVATMFRWCVLLNVTWCVNSAAH---KFGGRPYDKSINPSENPGVALFAFGEGWHNYHHVFPWDYKTAEWGNYSMNLTTAFIDFFAKIGWAYDLKSVSSEIIEKRVARTGDGSHELWGYGDKDITKEDEQGIITINKKS-
>A0A6L2PMU7	426	0.505	8.540E-130	19	352	356	37	380	383
-------------------APHKEH-DEAEQPTKQYKWDIRWRNVIAFLYLHIFTLYGIYLTFTAAKYQTVIWAYAVLSAAAVGVTAGAHRLWCHRSYKAKWPLRLLLCIFQTAAFQNHIYEWVRDHRAHHKFTDTDADPHNSTRGFFFCHIGWLMVRKHPDVKIRGKSIDMSDLDADPIVVWQRRTYLITMPLLCFVLPAWVPVHFWNEDPWVSWYVAAIMRYTLLLNGTWLVNSAAH---MWGNKPFDTSISAVENFSVAAIGYGEGWHNYHHVFPWDYKAAELGTYRANLTTGFIDFFSRIGWAYDLKTVSLEMIRRRAARTGDGSRHgdapveelhetdngIWGWGDRDMPEEDIKEVRIYNK---
>UPI00062303D8	426	0.509	1.170E-129	0	351	356	0	346	353
MAPN---ITSTPTGVLFEGDTITETQLIKePKEKSKYVRRIIWKNVAIFSFLHLGALFGVYLSFTSVKLATVVFAILLYQCSGFGITAGAHRLWAHRSYKAKWPLQLLLMIFNSIAFQDAAIVWARDHRVHHKYSETDADPHNAXEGFFFSHVGWLLVKEHPEVTEKGKEIDLSDLESNPILAFQKKYYVVLAPFLCFVLPTVIPVVCWNETWLNAYFIPTVLRYIFTLNMTWLVNSAAH---MFGNKPYDKYIYPSENKGVTIFTLGEGWHNYHHVFPWDYKAAEFGNYSFNFTTAFIDFFARIGWAYDLKSVSEDMVKKRVERMGDGSYEVWGXGDKDQTQEERDQAVVTH----
>A0A4D6CBE4	426	0.501	1.170E-129	30	352	356	50	382	386
------------------------------QQRPKYQLQIVWRNVAAFLFLHIGCLYGLYLLFTTAKLSTVLWTLLISSAGATGITAGAHRLWAHKAYRARWPLRLLLAVFQTLAFQNHIYEWVRDHRVHHKFTDTDADPHNSRRGFFFSHIGWLMVRKHSDVITKGRQVDMSDLERDWVVMLQKRYYLIAVPFFCFFIPTWVPVHFWGEKAWVAWYVAGICRYTLSLNFTWLVNSAAH---IWGTKPYDKNITPTENVTVAMLAFGEGWHNYHHAFPYDYKAAELGNYRANLTTAFIDMFARIGWAYDLKMATPAMVQRRILRTGDGSHdsvaahdhhhhqdEVWGWDDKDMTTEDKKLIEIINR---
>A0A194PI06	425	0.520	1.602E-129	16	353	356	17	347	350
----------------DAKA--ADPIIVPPSAEKR-KWEIVWRNVILFALLHLTGLYGAYLFFFKAMWSTSLFAFILYICSGLGITAGAHRLWAHKSYKAKLPLRVMLTLFNTIAFQDSVLDWARDHRMHHKYSETDADPHNATRGFFFSHVGWLLVKKHPQIKAKGKTLEMNDLWADPVLRFQKKYYLLIMPLCCFILPTYIP-TLWGESLWNAFYVCAVFRYVYVLNVTWLVNSWAH---LWGSKPYDRHINPVETKPVSLVVLGEGFHNYHHTFPWDYKTAELGDYSLNFTKMFIDSMAKIGLAYDLKTVSTEIIEKRVKRTGDGSHSVWGWDDKDVNAEEKKVAQIINPK--
>UPI000DBED095	425	0.548	1.602E-129	29	349	356	27	344	352
-----------------------------MKEQPKYVIHIIWRYVMLFLYLHIASLYGIYLAFTSAKLVTVIFAILLYQISCFGITAGAHRLWSHRSYKAKWPLRLLLVILNTTAFQNSVIDWAKDHRIHHKYSDTDADPHNSNRGFFFSHMGWLLCRKHPEVMKKGKAIDISDLKSDPMLVFQKKYYALLMPLMCFILPTVIPVVCWNETWTNAYFIPTILRYIFTLNVTWLVNSAAHF---FGNKPYDKYIKASQNKSVAIMISGEGWHNYHHVFPWDYKTAEYGNYSFNITTAFIDFFAKIGWAYDLKSTSEDMVRKRVEKTGDGSHDLWGWGDNDQTQEERNQMIV------
>A0A7D5UMH7	425	0.469	1.602E-129	0	351	356	0	347	353
MPPQEQStaswvlYETDAATEDKAVS----TPVPPSAEKRKWH--IVWRNVILFIFLHLGGLYGSYLFLAKAKWATSIFAVALYIASGLGITAGAHRLFAHKSYKARLPLRVLLTIFNTIAFQDSVIDWARDHRMHHKYSETDADPHNATRGFFFSHIGWLLVRKHPEIKAKGHTIDMSDLKADPVLRFQKKYYLLLMPLACFVLPTYIP-TLWGESLWNAFFVCALFRYTYVLNVTWLVNSAAH---LWGEKPYDKNINPVETRPVSLVVLGEGFHNYHHTFPWDYKTAELGNYSLNLSKLFIDIMAKIGWAYDLKTVSRDVIEKRVKRTGDGSHPVWGWDDKDVPIEEKNEAKVIN----
>A0A084W6J7	425	0.493	1.602E-129	0	353	356	0	366	369
MAPNA---TVEATGVLNEV--DAETIDGGLAKDvtPlkraeKRKIKLVWRNVLAFGYLHLAAVYGAWLMLTSARLYTiairvvfslnfpfsNCVAFVLYVMSGLGITAGAHRLWAHRSYKAKLPLRIILAIFNTIAFQDCALHWARDHRVHHKYSETDADPHNATRGFFFSHIGWLLCRKHPEVIAKGKQLDITDLEADPVLRFQRKHYMLLMPLACFILPTITPVYFWNESWTNAWFVATLFRWTFILNVTWLVNSAAH---KWGDKPYDKSISPSENRTVASFAFGEGWHNYHHVFPWDYKTAELGNYRMNLTTAFIDFFAKIGWAYDLKTVSQEIVEKRVKRTGDGSHPTWGWGDKDQDQYEVQHATIINQK--
>A0A154PDD1	425	0.474	1.602E-129	0	352	356	0	374	377
MAPNlfGTSATlyleasqqdvhQEKTATEKASTQKLIVQKSSSSPQSRYEWNIVWRNVIAFLYLHIGALYGLYLFFVDTKLNTLLWMLFVGISSAVGITAGAHRLWAHRAYKAKWPLRLVLMLCQTVAFQNHIYEWVRDHRVHHKFTDTDADPHNAQRGFFFSHMGWLLLRKHPDVIKKGATVDMSDLEQDPIVVWQRRLYIILMPICSFVLPMWVPCYFWDEKPLNSWY-STMFRYTLSLNLTWLVNSAAH---IWGMKPYDSTIGPTENISVAICAIGEGWHNYHHVFPWDYKAAELGNYRTNITTAFIDLCARIGWAYDMKTVPVEVVKKRAARTGDGskyqqgtghahSHEgaKWGWGDTDMEPEEIKEVEIINK---
>D7EJN2	425	0.486	1.602E-129	11	351	356	27	381	389
-----------PGLQD--VLPQVKPQISSRSSVSQYRWQIVWRNVLIFIYLHIAGIYGLYYAIAQAQWKTLLWGYLVILASGIGVTAGAHRLWAHRTYKAKLPLRIYLAFCQTVALQNDIYEWVRDHRVHHKFTDTDADPHNSNRGFFFSHMGWLLVKKHKDVFVKGKTVDMSDVEADPVVRFQRKYYIILTPILTFVFPAIVPWYFWNETPTVCFYSVAIFRYILTLHGTWLVNSAAH---IWGYRPYDKNINATENKSVSILAFGEGWHNYHHVFPWDYKAAELGNYRMNFTTAFLDLMSKIGQAYDLKTVSVDMINKRRKRTGDGTglvdeellenedkHHhhhddsIWGWGDKDMKQDDMDMVQVHN----
>UPI000C25383F	425	0.446	1.602E-129	0	352	356	32	418	423
MAPsllsNSSLYLEsssaDPVQIISTKQdvqqsyqqYQKpVRRIVKRE-GPHYKWDIVWKNVLIFILLHGFGIYGLYIMFVKAQWRTILFGYLYAATSAMGVTAGAHRLWAHRTYKAKLPLRIFLMICQSAALQNDLHEWVRDHRVHHKFTDTDADPHNSRRGFFFSHIGWLMVKKHKDVFSKGKTVDLSDIESDPVVMFQKRHYVLMVTFLCFMIPAHIPWYFWGEDWWVSWYV-TIARYTLSLHFTWLVNSAAH---IWGTKPYDKTINPVENKFVAWVAFGEGWHNYHHIFPWDYKAAELGDYRLNPSTAFLDLMAYFGLAYDLKTVSEDMVRKRVKRTGDGTWKnkndnagasmgnesddhhhgegVWGWGDKDMEEEDIKDVRVFNE---
>G8FQ88	425	0.474	2.193E-129	4	351	356	15	347	353
----SDAVTDDKDVA--ALVPP------SAE---KRKLSIVWRNVILFVFLHIGAVYGGYLFFTRAMWATKFFALFLYLCSGLGITAGAHRLWAHKSYKAKLPLRILLAMFNTIAFQDSVLDWARDHRMHHKYSETDADPHNATRGFFFSHVGWLLVRKHPQIKAKGNTIDMSDLCSDPVLRFQKKYYLTLMPLFCFILPTYIP-TLWGESLWNAYFVAAIFRYCYVLNVTWLVNSAAH---KWGDRSYDKNISPVETKPVSLVVFGEGFHNYHHTFPWDYKTAELGGYSLNISKLFIDTMAKIGWAYDMKSVSPDIIEKRVKRTGDGSHEVWGWDDKDVPAEQKAAATIIN----
>UPI00099565B1	425	0.466	2.193E-129	0	352	356	146	517	520
MAPNlfGSSATlyleasqQDVsQKNTSEKnVTQKVTQKAQSS-KPNYRWNIVWRNVIAFVYLHLGALYGLYLLIVAAKGYTFIWVFTVGSFGAVGVTGGAHRLWAHRSYKAKWPMRIILMLFQTMAFQNHIYEWVRDHRAHHKFTDTDADPHNVQRGFFFSHMGWLLVRKHPDVIKKGAAIDMSDIEKDFVVVWQRRLYIVLMPVICFLLPTWIPCHFWDEKPMYAWY-ATLFRYTLSLHLTWLVNSAAH---MWGMKPYDNTISPTDSYTVGIGAFGEGWHNYHHVFPWDYKAAELGNYRTNLTTAFIDFFAKIGWAYDLKTVAPNMIKKRAERTGDGSkyervsddHHthegaIWGWGDADMTTEDIKKVNIINK---
>I7AHL6	424	0.494	3.004E-129	29	353	356	30	368	371
-----------------------------MKKNRDYEWQVVWRNVFAFVYLHAAALYGFYLMFTGkVRIWTILFGLLFAIMAGMGVTAGAHRLWAHRSYKARWPLRLFLALMQTMAFQNHIYEWVRDHRVHHKFTETDADPHNARRGFFFSHIGWLMVRKHKDVFEKGATVDMSDLEKDPIVMFQKKTYMVLMPLLCFVIPAWIPCYFWGENPWYSWYVASITRYTVALHFTWLVNSAAH---IWGNRPYDKNIGATDNKAVAICAFGEGWHNYHHVFPWDYKAAELGNYSTNLSTALIDFAAKHGLAYDLKTVSAEMIRQRVNRTGDGSHPwtkdsqeeehyhpenpVWGWEDTDMTEEEKQFAEIVHRK--
>UPI0006C95214	424	0.497	3.004E-129	21	352	356	29	368	371
---------------------PATSRASVEKPEQKYSWKIVWRNVFAFVYLHIGALYGMYLLYTGAKFLTFVWTILIAMASALGITAGAHRLWAHRSYKAKWPLRIILMIFQTIAFQNHLYEWVRDHRVHHKFTDTDADPHNAQRGFFFSHMGWLLIRKHPDVINKGAVVDMSDLDADPVVVWQRRLYIILMPLFCFLLPAWVPCYFWNENGMYSWY-ATIFRYTLSLNLTWLVNSAAH---IWGNKPFDDTISATDNIRVAMGAFGEGWHNYHHVFPWDYKAAELGNYRANFTTAFIDFFARIGWAYDLKTVPTTMVEKRAARTGDGSriaqispnHHhenaIWGWGDRDMRQEDIDFAEVINK---
>A0A0L7RGE5	424	0.489	3.004E-129	26	352	356	38	374	377
--------------------------QKSSTPKSKYEWKIVWRNVIAFIYLHLGSLYGFYLLFNGTKFYTFLWSFMIASMAAVGITAGAHRLWAHRAYKAKWPMRFILMIFQTIAFQNHIYEWVRDHRVHHKFTDTDADPHNAQRGFFFSHMGWLMLRKHPEVVKKGGTVDLNDLEQDPIVVWQRRLYIVLMPLCCFIIPMWVPCYFWDEKPLNSWYT-TVLRYTFSLNMTWLVNSAAH---IWGMKPYDNTIGPTENKSVAILAFGEGWHNYHHVFPWDYKAAELGNYKMNATTAFIDFFAWLGLAYDMKTVPVEVVMKRAHRTGDGtrykkpevihhhSHEgsKWGWGDTDMQPEEIQDVQIINK---
>A0A6P8N5W2	424	0.507	3.004E-129	28	352	356	65	399	402
----------------------------SSNTESSYEWKIVWRNVIAFTYLHIGAIYGLYLAFTSAKYQTTIWLLSLIALGGMGVTAGAHRLWAHRTYKAKWPMRFLLMILQTIAFQNHIYEWVRDHRVHHKFTDTNADPHNAKRGFFFSHVGWLLVRKHPDVLKKGATVDMSDLENDPIVVWQRRLYLLLVPTLCFVLPVWVPCYLWKETLFNSWY-STLTRYTLSLNGTWLVNSAAH---IWGAKPYDKNIGPTENKSVAIVAFGEGWHNYHHVFPWDYKAAELGDYKVNITTAFIDFCARLGLAYDMKTVPVEAIKRRAIRTGDGTkynehddshHHMhvdmkWGWGDADMKPEEIQEVEIINK---
>A0A182K1K4	424	0.500	3.004E-129	1	352	356	44	413	416
-APKPAPVTEDLKPKDATKQAM---VQGGTSTARRYHHVYVWRNIIAFIYLHLGFLYGSYLLVTSAKWSTFFFALALGSCGALGITAGAHRLWSHRAYKAKWPLRLFLMLAQTLAFQNSVYEWVRDHRVHHKFTDTDADPHNATRGFFFSHIGWLMVKKHPDVKARGRAVDMSDLEQDAIVMFQKRYYALLMPLFCFVLPTFLAYYYLDETFSNAWYVVAIFRYVLSLNATWLVNSAAH---IWGTKPYDRNISPTNNTFVAIAAYGEGWHNYHHVFPWDYKTSELGTYSTNFTTAAIDFFARIGWAYDLKSVSDELVRKRVLRTGDGTHQyseqelqarmvdyinqldheseqaVWGWDDKDMNEQDRQDATVRNK---
>UPI000C20E63F	424	0.521	4.114E-129	0	353	356	0	343	346
MPPNETGVLHETDIVDTQNVNINNH-----ETKPrEYK--YVWRNIILYIYLHVVSFYGVYVLFTSAKFLTIILGFILLNMGNLGITCGAHRLWSHKSYKAKTPLKILLVIMQTLAFQNSAIEWARDHRVHHKFSETNADPHNATRGFFFSHVGWLLTRRHPDVKEKGKGVDISDLTSDPILRFQQKHYVPLMIFTSFVLPTVLPMYLWNEGFVNAWVL-NLLRYCLGLNITWLVNSVAH---MFGDKPYDKFINPGENFSVALLALGEGWHNYHHTFPWDYKTSELGKYSTNMSTLFIDFMAKIGWAYDLKTVSEDMIKKRVKRTGDGTHNLWGWTDKDMPKEDIQDAITLNKK--
>A0A833RGP4	424	0.468	4.114E-129	0	352	356	0	373	376
MAPNmfGSSATlyletshQEKSA--TEKASNQTLQSQKSSTQSKYKWRIVWRNVIAFVYLHLAAVYGIYLSFTAIKLQTTMWAIFLAIFGGMGITAGAHRLWAHRTYKAKWPMRFMLMIMQTIAFQNHIYEWVRDHRVHHKFTDSDADPHNAKRGFFFSHIGWLLLRKHPDVLRKGATVDMTDLERDPIVLWQKKLYIILVPLFCFILPVWVPCYFWNETLYYSWY-STLFRYAFSLNGTWLVNSAAH---IWGYKPYDKNIGPTENKSVAIIAFGEGWHNYHHVFPWDYKAAEFGDYNMNITTALIDFCGRLGLAYDMKTVPVDVIKRRAKRTGDGTryggnedsqshgdHHnhedmKWGWGDVDMKPEEIQEVHIINK---
>UPI0018E57B3B	423	0.485	7.715E-129	30	352	356	23	363	366
------------------------------DKRRDYEWQIVWRNVLAFIYLHVATFYGLYLIFTGrAKLWTVLFATFFASTSAMGVTAGAHRLWAHRAYKARWPLRLILAVLQTMAFQNHIYEWVRDHRVHHKFTETDADPHNAKRGFFFSHIGWLMVRKHKDVFEKGASVDMSDLEKDPIVMFQKKTYLVLMPLLCFVLPSWMPVLLWNENPWSSWYVASILRYTFSLHFTWLVNSAAH---IWGNRPYDKNIGATDNKTVAILAFGEGWHNYHHVFPWDYKAAELGNYRTNMSTALIDFAAKYGLAYDLKTVSMEMIRKRVRRTGDGSHPLdkknelthdnddhqhpenpvWGWDDTDMPEEDRKLAEIAHK---
>A0A6V7H8A4	423	0.490	7.715E-129	0	349	356	0	363	369
MAPN---ITNTPTGVLFEEETLEETSSL-SEPKKKIKKQIVWRNVIIFTYLHLGAIYGLYLVFTSAKIVTTLFGeqmpgiisrrlsrfrlttISLYVCSGLGITAGAHRLWAHRSYKAKWPLQMLLMIFNTIAFQDAAIDWARDHRLHHKYSETDADPHNAKNGFFFAHVGWLLCRKHPDIARKGKGIDLSDLRNNSILMFQKKYYLYLMPLLCFILPTVIPVYCWNETWSNAYFVPAVLRYVFTLNMTWLVNSAAH---MFGNKPYDRYINPAENKMVALTAFGEGWHNYHHVFPWDYKTAELGNYRFNLTTAFIDFFAKLGLAYDLKIVPKDVVYKRVQRTGDGNHNtanLWGWGDKDQTKQDIDVTMV------
>A0A6J0BKQ8	423	0.472	7.715E-129	0	352	356	0	375	378
MAPNLLGSTatlfleatqQDiRQS----KTPEsvpstskSTAQTAQTRDEPKYKWRIVWRNVIAFLYLHIGALYGFYLFFAGAKFLTLIWTLVVAALGAVGVTAGAHRLWAHRAYKAKWPMRLILMIFQTLAFQNHLSEWVRDHRVHHKFTDTDADPHNAKRGFFFSHMGWLLVRKHRDVIEKGATVDVSDLESDPIVVWQRRLYVILMPVFCFLIPTWVPCHFWGETGMNSWYCATVFRYTLSLNLTWLVNSAAH---IWGTKPYDDSISPTDNVRIALGAFGEGWHNYHHVFPWDYKAAELGNYRANFTTAFIDFFAWLGQAYDLKTVPLNMIKKRAARTGDGtridrdehyghSHEgaIWGWGDIDMHTEDILDAQITNK---
>UPI001C9B3345	423	0.516	7.715E-129	33	352	356	63	391	394
---------------------------------PTYKWNIVWRNVIAFIYLHFGALYGLYLMFNGTKLYTIVWSLFMGITAGLGITAGAHRLWAHRSYKAKWPLRFFLMILQTISFQNHLYEWVRDHRVHHKFTDTDADPHNAKRGFFFSHMGWLLVRKHPDVKKKGATIDMSDLERDPIVVWQKRLYIILMPLCCFIIPMWIPCHFWGEKPLNSWY-SALFRYTLSLNLTWLVNSAAH---IWGMKPYDSSIGPTENISVAICAFGEGWHNYHHVFPWDYKAAELGNYRTNMTTAFIDFWARLGQAYDMKTIPLNVVKKRAIRTGDGskyhndetpkhSHEgaKWGWGDVDMEPDEIQSVEVINK---
>A0A6B2E899	423	0.519	7.715E-129	25	352	356	47	394	397
-------------------------KVVKEEP---FKVQFVWRNIMIFLYLHLAALYGVYLQVTSAKLITFVFALFLGFCGGMGITAGAHRLWAHKSYKAKLPLRVLLMCFQSLAFQNHVFEWVRDHRVHHKFTDTNADPHNSRRGFFFSHMGWLMTKKHPDVKLKGVLVDMSDLEADPVVMFQKKYYGILMPIFCFIIPALIPYYLLGETFSNSWYIASVMRYVLSLHGTWLVNSAAH---LWGMKPYDKNISPSNNIFVAIYAYGEGWHNYHHVFPWDYKTSEFGTYSTNVTTAFIDFFSKLGLAYDLKTVSEDMIQKRILRTGDGSHEysrnkreevlrqmlmsdhdhyhdqnmVWGWDDNDMHEEDKKFAKIYNK---
>T1RTG7	423	0.497	1.057E-128	30	353	356	31	369	372
------------------------------KPNRDYEWQVVWRNVLAFVYLHVAAIYGLYLMFTFkVKFYTILFGALFAMMSGLGVTAGAHRLWAHRSYKARWPLRLFLALMQTMAFQNHIYEWVRDHRVHHKFTETDADPHNAKRGFFFSHIGWLMVRKHKDVFEKGATVDMSDLEQDPIVMFQKKTYLVVMPILCFVIPAWIPVHFWGENPWTSWYTAAITRYTIALHFTWLVNSAAH---IWGNRPYDKNIGATDNKMVAICAFGEGWHNYHHVFPWDYKAAELGDYSTNLSTALIDFAAKHGYAYDLKTVSAEMIRKRVNRTGDGSHrwtkakvdedghfhpenPVWGWEDTDMTEEEKQFAEIAHRK--
>A0A4S2KU94	423	0.463	1.057E-128	0	352	356	0	376	379
MAPNlfGSSatlfleasqqdVSQKKSAADKTVT-QKLAIQKAQSSKPKYQWKIVWRNLIAFVYLHLGAVYGLYILLTAARFYTFLWNLVVVVFAAIGVTAGAHRLWAHRSYKAKWPMRVILMLLQTTAFQNHLYEWVRDHRVHHKFTDTDADPHNAKRGFFFSHIGWLMLRKHPDVINKGATIDMSDLEKDPVVVWQRRLYIVLMPVFCFLLPTWVPCYFWNEKLMYAWY-ATLFRYTIQLNVTWLVNSAAH---IWGMKPYDNTISPTDSYSVGISAFGEGWHNYHHVFPWDYKAAELGNYRTNFTTAFIDFFAWIGWAYDLKTVALSMIKKRAARTGDGSkyerddHHdehdhthegaIWGWDDADMAPEDKKGAQIINK---
>UPI0008F9DDB1	423	0.501	1.057E-128	23	352	356	38	383	388
-----------------------KPPQKKSSSQNQYPWQIVWRNVIAFVYLHTAALYGLYLFIFVAHRYTVIWGFLLGSVGAIGITAGAHRLWAHKAYKAKWPMRVFLAMCQTLAFQNHIYEWVRDHRVHHKFTDTDADPHNSKRGFFFSHIGWLMLKKHKDVKEKGKTVDMSDLEQDWVVMFQKRYYMLLLPLLCFVIPVWIPIHFWKEDFSTSWYCAGILRYTLSLNFTWFVNSVAH---IWGMKPYDRFISAVDNKIVAALAFGEGWHNYHHAFPWDYKAAELGNYRLNMSTALIDFCAKLGLAYDLKVASPELVKRRALRTGDGTHPgsaekqeeedghhhshenaVWGWDDENMSPDELKLVNILNR---
>UPI00187D7FD8	422	0.498	1.982E-128	0	352	356	0	352	358
MAPNATNVectgvlnEQDAETIDGGLA--RDiAPLIKTQQRP-YK--LVWRNIIAFTYVHIAAVYGLWLLLTAARFYTIIFALVLYTMSGLGITAGAHRLWAHRSYKAKLPLRILLAVFNTIAFQDCALHWARDHRVHHKYSETDADPHNATRGFFFSHIGWLLCKKHPEVLEKGKGLDISDLQADPVLVFQRKYYMILMPLACFVIPTMIPIYLWNETLVNSFFVATMFRWTFILNVTWLVNSAAH---KWGDKPYDVNINPSQNPSVAVFAFGEGWHNYHHVFPWDYKTAELGNYRLNLTTAFIDFFAKIGWAYDLKSVSEEIIKTRVNRTGDGSHPTWGWGDKDQDKIEVDNAKITHQ---
>A0A6P8JZI5	422	0.491	1.982E-128	0	352	356	0	358	361
MAPYSRIYHQDESSKETGVLFEDDAQtVDGDLTTDRFqlkraekrRLPLVWRNIILFALVHLAALYGLHSIFTRAKLATTLFAAVLYIIGMLGVTAGAHRLWAHRTYKAKWPLRLLLVIFNTIAFQDAVYHWARDHRVHHKFSETDADPHNATRGFFFSHVGWLLCKKHPDIKEKGRGLDLSDLRADPIMMFQRKHYYILMPLACFVLPTVIPMVYWNETLASSWFVATMFRWCFQLNMTWLVNSAAH---KFGNRPYDKSMNPTQNAYVSAFTFGEGWHNYHHAFPWDYKTAEWGRYSLNITTAFIDLFAKIGWAYDLKTVAPDVIQRRVLRTGDGSHELWGWGDKDLTAEDARNVLLVDK---
>UPI00062543F5	422	0.500	1.982E-128	26	352	356	32	367	370
--------------------------SSSSSQEPKYKWNIVWRNVIAFVYLHLGALFGFYLFFTSAKFLTFLWSYILAIIAAMGVTAGAHRLWAHKSYKARWPLRVFLMILQTVAFQNHIYEWVRDHRVHHKFTDTDADPHNAQRGFFFSHMGWLLVRKHPDVIKKGATIDMSDMDQDPVVVWQRRLYIILMPLFCFLIPTWIPCYFWGETGLNSWY-ANIFRYTLSLNLTWLVNSAAH---IWGTKPYDNSISPTDNLKIAIGAVGEGWHNYHHVFPWDYKAAELGDYKGNLTTLFIDICARCGLAYEMKTVPVEMVNKRSARTGDGTRitreqveghtyegAVWGWDDTDMTVEDIKDAQIVNK---
>UPI000771A44A	422	0.485	2.714E-128	32	352	356	44	373	376
--------------------------------KSKYEWNIVWRNVIAFVYLHVGALYGFYLFFAGAKFLTVLWTILIAATAAVGITAGAHRLWAHKSYKAKWPMRIILMVFQTIAFQNHIYEWVRDHRVHHKFTDTDADPHNAKRGFFFSHMGWLLIRKHPDVITKGATVDMSDLEKDPIVVWQRRLYIILMPLCCFLVPTWIPCYFWGETAMYSWY-ATIFRYTASLNLTWLVNSAAH---IWGTKPYDNSISPTDNIRIAIGAFGEGWHNYHHVFPWDYKAAELGNYKGNFTTAFIDAFAWLGLAYDLKTVPVEMVQKRAARTGDGTriqqdeHHghtyedaIWGWGDVDMQEEDINEAQIINK---
>A0A6J2X6A7	421	0.542	3.716E-128	24	353	356	31	351	354
------------------------AQEEKVEPRTY---EIVWFNVTLFVILHCVALYGVYLSFTSAKLATTIYAIILYQMGAFGITAGAHRLWSHKAYKAKWPLKLILVLCQTLAHQNSVIEWSRDHRVHHKYQETDADPHNAKRGFFFSHMGWLMCKKHDDVKDKGKGIDMSDLFAEPILRLQHKYFYYLMPIGCFLLPTLWPIVLWGETLGNAYCL-NITRYVITLHATWLVNSAAH---MWGSKPYDKYINPTENLFVSMFAIGEGWHNYHHTFPWDYKTAEYG--RLNWTMAVINLFSKIGWAYDLKTVSPEMIEKRVKRTGDGSHEIWGWGDKDQSPEDRRNAVIINKK--
>UPI00187DAD36	421	0.500	3.716E-128	0	352	356	11	364	372
MAPNAST-TADCTGVLNEH--DAETNDGGLLKKvapvvRNDKRQvaLVWRNIIAFTYVHIAALYGAWLMLTAAKFYTVLFAVLLYVISGLGITAGAHRLWAHRSYKAKLPLRIILIVFNTIAFQDCALHWARDHRVHHKFSETDADPHNATRGFFFSHIGWLLCKKHPDVIEKGKGLDISDLLSDPVLMVQRKYYMLLMPLACFVLPTIVPIYYWNESFVNSFFVATMFRWTFILNATWLVNSAAH---KWGDRPYDININPSQNPAVAAFAFGEGWHNYHHVFPWDYKTAELGNYNANMTTAFIDLFAKIGWAYDLKSVSEEIIKRRVERTGDGTHPTWGWGDSDQDQIEIDHAMITHQ---
>A0A7E5VW35	421	0.466	5.089E-128	0	351	356	4	351	357
MPPqgqtGGSWVLYETDAVNTDTDAP--VIVPPSAEKREWK--IVWRNVILMGMLHIGGVYGAYLFLTKAMWLTDLFAFFLYLCSGLGITAGAHRLWAHKSYKARLPLRLLLTLFNTLAFQDAVIDWARDHRMHHKYSETDADPHNATRGFFFSHVGWLLVRKHPQIKAKGHTIDLSDLKSDPILRFQKKYYLTLMPLICFILPSYIP-TLWGESAFNAFFVCSIFRYVYVLNVTWLVNSAAH---LWGSKPYDKNINPVETRPVSLVVLGEGFHNYHHTFPWDYKTAELGDYSLNFTKMFIDFMASIGWAYDLKTVSTDVIQKRVKRTGDGSHAVWGWDDHEVHQEDKKLAAIIN----
>UPI0018D0EB69	421	0.445	5.089E-128	0	354	356	0	373	375
MAPNMSGST--LLLADTmmTKTVEDDRPTLSSysndTKRRDYEWQIVWRNVFAFIYLHAGCLYGFYLIFTGnVRIWTPIFALVFTILSAMGVTAGAHRLWAHRAYKARWPLRLLLALAQTMAFQNHIYEWVRDHRVHHKFTETDADPHNAKRGFFFSHIGWLMVRKHKDVFEKGASIDMSDLEKDPIVMLQKKTYLVVMPVLCFIIPACLPVYLWGEDPWTSWYVASVWRYTLSLNFTWLVNSAAH---IYGNRPYDKYIGATDNKTVGILAMGEGWHNYHHVFPWDYKAAELGNYSTNLSTAVIDIAAKYGWAYDLKTVSEDMIRRRVNRTGDGSHPtsrqdppsdghhhpdnpIWGWDDQDMTVEDRQFVEISHKKS-
>UPI0013040B7D	421	0.477	5.089E-128	0	352	356	6	379	382
MAPNlfGTSATlyleasqqdvhQDKSATEKTNAQKLIVQKSPASP-SKYKWNIVWRNVIAFLYLHIGAIYGLYLFFNSTMFYTFLWSIFIGLSSAVGITAGAHRLWAHRAYKAKWPLRFFLMLCQTTAFQNHIYEWVRDHRVHHKFTDTDADPHNAQRGFFFSHMGWLLVRKHPEVIRKGATVDMSDLERDPIVVWQRRLYIILMPLCSFILPMWIPIHYWGEKPLNAWY-STVFRYTLSLNLTWLVNSAAH---IWGMKPYDSTIGPTENLSVAICAIGEGWHNYHHVFPWDYKAAELGNYKTNITTAFIDFCGRIGWAYDMKTVPTEVVKKRAARTGDGSkyqkgnghthnHEgaKWGWGDADMEPEEIKEVEILHK---
>A0A834HYX8	421	0.561	6.970E-128	30	355	356	37	353	354
------------------------------EPRTY---DIVWRNVIAFAILHLVALYGVYLAITSAKLLTTLYAIVLYQMGAFGITAGAHRLWSHKAYKAKWPLKLILVLCQTLAHQNSVIEWSRDHRVHHKYQETDADPHNAKRGFFFSHMGWLLCKKHDDVKLKGKGIDMSDLYAEPLLRLQHKYFGILMPIGCFVLPTIWPIIFWGETLGNAYCL-NIARYVLTLHATWLVNSAAH---MWGSKPYDKYINPTENLFVSLFAIGEGWHNYHHTFPWDYKTAEYG--RLNWTMVVINLFSRIGWAYDLKTVSKEMIEKRVKRTGDGSHEIWGWGDKDQSKEDYEEAIIINKKNT
>UPI001C2065FD	421	0.478	6.970E-128	2	353	356	6	364	367
--PN--AYAAQPKIHTTEYTPETKR--------RDYEWQIVWRNVLAFVYLHIAGVYGLYLAFTVAKAQTVIFTISFAILAGMGVTAGAHRLWAHRAYKAKWPLRVYLAIMQTMAFQNHIYEWVRDHRVHHKFSETDADPHNARRGFFFAHMGWLMVRKHKDVLEKGASIDMSDLEQDPIVMFQKKTYLVIMPLLSFILPAYAPVALWGEDPWTSWYVASIFRYTISLHCTWLVNSAAH---IWGNKPYDKNIGPTENKLVSILATGEGWHNYHHVFPWDYKAAELGNYRTNFSTAFIDVAAKYGLAYDLKTVSEEMIKRRVSRTGDGTHPslscskqiidedghchpenpVWGWGDEDMTEDDKKLAEVSHVK--
>UPI001ED8B066	421	0.487	6.970E-128	0	348	356	0	360	367
MAPNLTSpaaYRPDepsvlPSSVEGEKA-SAETNSSSSSIGSNRQVHIVWRNVLVFTYLHLGALYGIYLTFTAAKLYTFLWSLLITIASALGITAGAHRLWAHKAYKAKWQLRLILAVFQTIAFQNHIYEWVRDHRVHHKFSESDADPHNANRGFFFSHIGWLLCKKHPDVIRKGKTVDMSDLEEDFIVVWQRRTYLLVMPILCLILPTWIPCHFWGEDPWTSWYVCYVMRYTLSLNGTWLVNSAAH---IWGTKPFDKNISPTENIPVAIAAFGEGWHNYHHVFPWDYKAAELGNYRTNLTTAFIDFFAWVGWAYDLKKVPVEMVRKRAARTGDGSYQvmhdkdstLWGWGDKDMADDDVKDVE-------
>UPI001CB9E152	421	0.473	6.970E-128	28	352	356	42	373	376
----------------------------KSEPK--YKWKIVWRNVIIFLYFHISAMYGAYLFFTVVRWYTVIFCLFTLYTGLVGITAGAHRLWTHKSYKAKWPMRVILMICQTIAFQNHIYEWVRDHRVHHKYTDTDADPHNAKRGFFFSHIGWLMLKKHPDVIKKGATIDMSDLEKDPIVVWQRKLYIVLMPLLCFIIPTWIPSYFWGERPIYAWYL-TIFRYTTCLNITWLVNSVAH---IWGMKPYDRYISPTDSYSVGITAIGEGWHNYHHVFPWDYKTSELNNYGMNFTTAVIDGFAKLGWAYDLKTVSPEMIQRRAARTGDGTkyhlidHEyehasnnVWGWDDSDMIPEDIQDAKILNK---
>B6CBS3	420	0.484	9.545E-128	11	354	356	16	349	351
-----------RTAdmAIDAPAPP------YAEKRP---LKIVWRNTILFVFLHLAGLYGGYLFLTTAMWRTCLFAFVLYLCSGLGITAGAHRLWAHKSYKAKLPLRILLTIFNTIAFQDSVIDWARDHRMHHKYSETDADPHNATRGFFFSHMGWLMVKKHPEIKAKGHTIDHSDLWADPVLRFQKKHYLKLMPLACFILPTYIP-TLWGETMWTAFFVCAIFRYTYVLNVTWLVNSAAH---KWGDKPYDKNISPVETKPVSLVVLGEGFHNYHHTFPWDYKTAELGHYMFNFSKMFIDFNAMIGWAHDLKTVSRDIVEKRVKRTGDGSHAVWGWDDNNVPIEERNGAIIINpEKS-
>A0A1B0DIJ1	420	0.524	9.545E-128	30	352	356	9	353	356
------------------------------EEES-YKTRYVWKNIIVFLYLHLAALYGIYLQLTVARYITFGVALMLGFCGGMGITAGAHRLWSHKSYKAKLPLRALLMIFQTLAFQNHIFEWVRDHRVHHKFTDTNADPHNSRRGFFFSHMGWLMTKKHPDVKEKGASVDMSDLEADPVVMFQKKYYGILMPVFCFIIPALIPYFFLGETFSNSWYITSMLRYVLSLHGTWLVNSAAH---LWGMKPYDKNISPANNIFVAIYAYGEGWHNYHHVFPWDYKTSEFGTYTTNVTTAFIDFFSKLGLAYDLKTVSEDMIRKRILRTGDGSHEysrnkreeelrqmlmsdhdhyhdqnmVWGWDDNDMDEEDKKFAKIYNK---
>A0A8B8GWR2	420	0.482	9.545E-128	0	353	356	0	364	366
MAPNLSTslYTKKSQ--KNVHQEKKNKEKISDQNLSNskkYEWKIVWKNVILFIYFHIGALYGFYLWCNGTKKYTILWFFVMGFAGSMGVTAGAHRLWSHRAYKAKWPLRFLLMLLQTLSHQNHIYEWVRDHRVHHKFTDTDADPHNAHRGFFFSHIGWLLVRKHSDVIKKGATVDMSDLEKDPIVVFQRRLFYVLMPLLCFVIPVGVPCYFWNEQFINSWY-NNLARYVFCLNMTWLVNSAAH---MWGMRPYDVNIGPTENLIVSMLVCGEGWHNYHHVFPWDYKAAELGGYKTNLTTAFIDFCALLGQAYDLKTVSEEMIAKRIARTGSGSsynknkiiHHYedmkWGWGDEDMKPHEIEEIRIYNKK--
>UPI0006D4F5A6	420	0.514	9.545E-128	12	348	356	22	357	367
------------QLTTTATAnPTSRPKTEKEDPY-AWK--IVWRNVLAFVYLHVGALYGLYLAFTVASGYTVLWSVFIAWLGGMGVTAGAHRLWSHRSYKAKWPLRVLLALLQCMAFQNHLYEWVRDHRVHHKFTDTDADPHNAKRGFFFSHIGWLMVRKHPDVAGKGKVVDMSDLERDWVIRWQRTLYPVLMPLLCFVFPTWVPVKVWGEAPWASWYVAGILRYTLSLNGTWLVNSAAH---IWGMKPYDKTISASENLTVACIAFGEGWHNYHHAFPWDYKTSEFHGYRTNVSKAFIDFFAKIGWAYNLKTVPQDLIKKRVARTGDITaHHesdIWGWGDKDIDKDEKKMVI-------
>A0A1I8P247	420	0.478	9.545E-128	0	353	356	0	366	369
MPPNANATVNDNEHIST--VPENTATGVLSEQEaetidgglakdiaplkkaSERKLELVWQNIIGFIYLYCATFYGFYLMATSAKWQTNICGLLLTYLTGFGITAAAHRLWAHKAYKANLPMRIMLIIFNTIAFQNSVYVWARDHRVHHKFSETDADPHNATRGMFFSHIGWLMCKKHPEVKEKGKTIDMSDLEADPIVMFQHKYYYLLMPIACFVFPAWLPMYFWNETFSNAWHICVLARWCFLLNSAWLINSAGH---KYGSKPYDKNYNPAENAFIAILTLGEGWHNYHHVFPWDYKTSELGNYSMNYSTAFIDFFAKLGWAYDLKTVSEDIIRKRCQRTGDGTHPIWGWGDKDQDKEEMRDAVIINKK--
>UPI00034F996B	420	0.501	9.545E-128	33	353	356	33	369	372
---------------------------------RNYEWQIVWRNVFAFIYLHAATLYGIYLMFTGkVKLWTVLFAVSFTLLSAVGITVGAHRLWAHRAYKAKWPLRLFLALLQTMAFQNHIYEWVRDHRVHHKFTETDADPHNAKRGFFFSHMGWLMVRKHKDVFEKGAAVDMSDLEKDPIVMFQKKTYLFVMPILCFLLPLYIPVYFWNENPWSSWYVASMFRYTISLHFTWLVNSAAH---LWGNKPYDQYIGATDNKTVAICALGEGWHNYHHVFPWDYKAAELGDYSTNLSTALIDIAAKYGLAYDLKTVSEKMIRNRINRTGDGTHPwakqkaeleedhhhlenpIWGWGDKDMSDDDKKLAEIVHKK--
>UPI000625BB91	420	0.474	9.545E-128	0	349	356	0	372	378
MAPNLLGST--ATLFLEATQ-EDVRQSKKStEPTPstpktvakksesnetTYEWKIVWHNVIAFLYLHLGALYGIYLFFVSAKLITFVWTMTVASTGAVGITAGAHRLWAHRAYKAKWPLRVLLMICQTMAFQNHLSEWVRDHRVHHKFTDTNADPHNAKRGFFFSHIGWLLVRKHPDVITKGATVDVSDLEKDPVVVWQRRLYVILMPVFCFLIPTWVPCYFWGETAMNSWYCAAVFRYTLSLNLTWLVNSAAH---IWGMKPYDDSISPTDDFLIAVGAFGEGWHNYHHVFPWDYKAAELGNYRANFSTALIDFFAWVGWAYDLKSVPIEMVNKRAARTGDGsrtrqnehyghSHEgaIWGWGDADMHSEDIADAHI------
>A0A7J6Z7L5	420	0.469	9.545E-128	17	354	356	29	381	384
-----------------THHPQIEPPKIITKDDRcQYKWDVVWRNVIAFLYLHIAGLYGFYLVCTVCSWKTFIWALLYAVLSGIGITAGAHRLWAHRSYKAKLPLRIILMLLQSSAFQNHIYEWVRDHRVHHKFTDTDADPHNAKRGFFFSHIGWLMVKKQKDVFNKGGTVDMSDVEADPVVRFQKLFYLVLVLIMCFAIPTIVPWYFWGEDGWVSWYSAAIFRYALTLNGTWLVNSAAH---IWGTRPYDTKISPTQNVHVAVIAFGEGWHNYHHIFPWDYKAAELGDYRFNLTTMVIDFFAKIGWAYDLKTASVDMVNKRIKRTGyrnaincnnnakastDVHHGevIWGWGDKDMRTEDINDVKYFNKIS-
>A0A653BML8	420	0.460	9.545E-128	0	352	356	0	382	387
MAPNLSSlFLADATSaepvqIISpksevlsyqpAYQAPKK-PVTKSK-EPQYKWDIVWKNVLIFILLHTAAVYGLYLMFTRAMWQTNVFAILYAAFTAMGVTAGAHRLWAHRTYKAKTPLRIFLMILQSAALQNDIHEWVRDHRVHHKFTDTDADPHNSNRGFFFSHIGWLMVKKHPMVISKGKTVDMSDIEADPVVQFQKRHYILMVTLLTFMIPAHIPWYFWGENWWVTWYV-TIARYTLSLNFTWLVNSAAH---IWGTKPFDKNINPTENKFVAVAAFGEGWHNFHHVFPWDYKAAELGNYRMNFSTAFLDFMAYIGQAYDLKTVSEAMVKRRVKRTGDGTWEekecsgkkeerghdheygeyVWGWGDKDMKEDDVNDVMRYNQ---
>A0A0A1X726	420	0.540	9.545E-128	36	353	356	80	394	397
------------------------------------KLKLVWRNIIIFGYLHLAALYGAWLFFTSAKWPTVFFSIYLYSIGVLGITAGAHRLWAHRSYKAKWPLRALLIAFNTCAFQDAAFHWARDHRVHHKFSETDADPHNATRGFFFSHIGWLLCKKHPDVIAKGKSLDLTDLHADRILMWQLKHYNILMPLACFILPTVIPMYFWNETLINSWFVAAMFRWCFLLNVTWCVNSAAH---KFGGRPYDKNINPSQCPSVSAFAFGEGWHNYHHVFPWDYKTAEWGNYSLNLTTAFIDFFAKIGWAYDLKTVSADIIEKRVKRTGDGSHELWGYGDNDITKEDQEGIITINKK--
>UPI001CAA3F8C	420	0.495	1.307E-127	32	352	356	7	337	339
--------------------------------KSKYKWDIVWKNVIIFLYLHISSLYGIYLSFTALKLYTTIFAIISISITNLSITAGAHRLWAHKAYKAKWPMRVILMICQTMAFQNHIYEWVRDHRVHHKFTDTDADPHNSKRGFFFSHIGWLMVRKHPDVVKKGATIDMSDLEKDPVVVWQRRYYKILMPLMCFIIPTWIPVYFWGEGVMYAWH-ATVTRYILSVNITWLVNSAAH---MWGIKPYDSTITPTEIPAVSFLAFGEGWHNYHHVFPWDYKAAEFGNYKVNFTTAIIDSFAKIGWAYDLKTVSHEMIEKRACRTGDGTryqhledqHEtkynnsIWGWDDPDIIPEDIKDAKILNR---
>UPI0008752E16	420	0.501	1.307E-127	0	354	356	0	344	345
MAPHTSIPTE--------HDEEMVAKVIPPEGvkPSDRKLELVWKNIIIFIYIHAVAVYGFYLLITSAKTATFIFDAIVAFCGTFGITAGVHRLWTHRSYTANVPLRIILTVFNTVAFQSSVIRWSRDHRVHHKFSDTDADPHNAKRGFFFSHVGWLLCRKHPDVKSKGKSVDMSDLYDDPILAFQDRYYMILVLFLFFIFPTLTPMYLWNETFINAFCV-NIFRYIFSLHATWLINSAAH---LYGHKPYDKYINPSQHLTVSLLTLGEGWHNYHHTFPWDYKTSELGKYSVNLSTAFIDFFAKIGWAYDLKTVSEDMIRKRVLRTGDGSHEIWGWGDKDQDKEDYNDVLITHKKS-
>UPI00067BBA1C	420	0.482	1.307E-127	33	353	356	13	357	360
---------------------------------PNYaklknrthEWQIVWRNVFAFVYLHVAATYGFYLMFTGrVRIWTILFAISFAVISAMGVTAGAHRLWAHRAYKAKWPLRLFLAILQTMAFQNHIYEWVRDHRVHHKFTETDADPHNAKRGFFFSHIGWLMVRKHKEVFEKGATVDMSDLEKDPIVMFQKKTYLFVMPIVCFVIPAWLPVYFWGEDPWTSWYAASIARYTLTLHFTWLVNSAAH---IWGNRPYDKYIGATDNKTVAICAFGEGWHNYHHVFPWDYKAAELGNYSTNMSTALIDIAAKYGLAYDLKTVSADMIRKRVARTGDGSHPsakevdsaredhhhpenpVWGWEDQDMTEEDRQLAEIAHRK--
>UPI001C9CD40C	420	0.472	1.307E-127	7	352	356	20	375	378
-------VPQDKSLAGSTKTSQAKT--GKPKNTSKYEWQIVWRNVIAFVYLHVSSLYALYLAWYEMKLFTCLWTIGLALFAALGITAGAHRLWCHRSYKAKWPLRLILMILQTVAFQNHIYEWVRDHRVHHKFCDTDADPHNSKRGFFFSHMGWLMLRKHPDVLSKGKLVDMSDLEKDPIVVWQRRLYVVLMPIFCFLIPTWVPIYFWNETPMLAWY-ATVFRYTVSLNLTWLVNSAAH---IYGMKPYDNSISPTDHFMVAVGAMGEGWHNYHHVFPWDYKAAELGNYRTNLSTAFIDFFSSIGWAYDLKTVPVEMIEKRAARTGDGtrvkkveghhhhehSHEgaIWGWGDSDMSIEDIKEAHIINK---
>E2C1U4	420	0.487	1.307E-127	20	352	356	37	375	378
--------------------PLQKAPSA----NPKYAWKIVWRNVIAFFYLHVGALYGLYLLITAAKSYTAVWGISIAVFAAIGVTGGAHRLWAHRSYKAKWPLRVILMIFQTMAFQNHIYEWVRDHRVHHKFTDTDADPHNAQRGFFFSHMGWLMVRKHPDVISKGATIDMSDLEKDPVVVWQRRLYIILMPTLCFLLPTWVPCYYWNEKPMYAWYV-CIMRYTLSLNITWLVNSAAH---MYGMKPYDNSISPTDSLSVGIGAFGEGWHNYHHVFPWDYKAAELGNYRTNFTTAFIDMFAKIGWAYDLKTVATNIVKKRAARTGDGTryeraaeahqHShanaIWGWGDADMPAEDIQKVQIFNK---
>A0A2S2QBU8	419	0.545	1.790E-127	39	354	356	27	340	341
---------------------------------------IVWRNVILFAYLHLAALYGALLIFTSAKIATTIFAIFMYQVSLIGITAGAHRLWSHRSYKAKWPLRVILMICNTVAFQNHVFEWSRDHRLHHKYSETNADPHNANRGFFFSHIGWLLCRKHPDIMDKGRGIDVKDLLADPIVAFQKKYYKFLMPMLCFIIPTLIPVYCWGESWSNSWFVAAMFRYTFSLNITWLVNSAAH---MWGGRPYDRFINPAENITVALLALGEGWHNYHHVFPWDYKAAELGDYRLNITTAFIDFFAKIGWAYDLKTVSADTLRKRMERTGAEDKELpWGWDDKDLSLSDREAATIINKQG-
>A0A1D2MTL3	419	0.530	1.790E-127	36	352	356	23	343	348
------------------------------------RVDIVWRNVALFTYLHLAAFYGGYLLITgQVMWQTFLWGVILHTMSGFGITAGAHRYWAHKSYKAVTPLRLLLAYMQTLAFQNHIYEWCRDHRVHHKFAETHADPHNAKRGFFFSHMGWLLCKKHEAVKVKGKSVDMSDLEQDPIVMFQKKYYLPLVLTISFVIPTIVPSYFWGETASTAFLFAAMFRYCVTLHCTWLVNSAAH---RWGPRPYDKSISPAENKSVAWWAFGEGWHNYHHVFPWDYKTSEVGIYRYNFSAAFIDYMAKVGWAYDLKTVPEKLVKQRVARTGDGSHPdhihagPWGWGDKDIPEDDEKVTEILHK---
>UPI001F0293B0	419	0.522	1.790E-127	23	349	356	26	349	358
-----------------------DQPVEISKEKEIYKRNIIWRNVAIFSGLHIGAVYGAYLALTSAKLLTTLFSILLSMWSGIGITAGAHRLWAHRSYKAKWQLRLILIIFNTIAFQDAAIDWARDHRVHHKYSETDADPHNAKRGFFFSHVGWLLLRKHPDVKQKGKGIDMSDLKSDPIIAFQKKYYFILMPLMCFILPSLIPMYCWNETFLNSYFIPVVFRYVFTLNTTWLVNSAAH---LFGNKPYDKYINPSENKGVAMMSLGEGWHNYHHVFPWDYKTSELGNYRYNITTAFIDFFAKIGWAYDLKSVSKDTIKSRVLKSGDGTHDVWGWGDKDQTQEEKQHAVV------
>UPI001E27B553	419	0.495	1.790E-127	33	352	356	26	359	362
---------------------------------RDYEWQIVWRNVLAFIYLHAASLYGLYLIFTGkAKLMTFLFAVVFASVAAMGVTAGAHRLWAHRAYKARWPLRLFLAILQTIAFQNHIYEWVRDHRVHHKYTETDADPHNAKRGFFFSHIGWLMLRKHKDVLEKGALVDMSDIERDPIVMIQKKTYLVVMPLLCFIMPTWMPVALWNENAWASWYVATIFRYTISLHFTWLVNSAAH---IWGNRPYDKYIGATDNKVVAMLAFGEGWHNYHHVFPWDYKAAELGDYRTNLSTALIDLAAKWGLAYDLKTVSMEMIRKRVTRTGDGTHPigmkneeddhhhpdnpIWGWDDTDMPEEDRKLAEIANK---
>A0A6A4K817	419	0.501	1.790E-127	33	353	356	42	376	382
---------------------------------PKYEWHIVWRNVLAFAYLHTGALYGMYLVFTQAKLATCFYVLFVSWYSGMGITAGAHRLWAHKCYKANAALRLLLAFCNSSAFQNHIYEWVRDHRVHHKFTDTDADPHNSNRGFFFSHMGWLLVRKHGDVRHKGKAIDMSDLEKDWVVMFQKNFYPILMPICTFVIPTMVPVYLWGEDGWTAWYVAAVMRYTLVLHGTWLVNSAAH---MWGTRPYDKFISPVENVYVGVLAFGEGWHNYHHAFPWDYKTSEFSGYSANATTAFIDFFAWLGWAYDLKTVKAEMIEKRAIRTGDGSHPadkqntnkdhrhgiegeIWGWDDKDLTDKDREMMSIINPK--
>A0A059TBF8	419	0.483	2.451E-127	23	351	356	22	343	349
-----------------------DAPTPAPEAEKR-KLQIVWRNVTLFVFLHIGALYGGYLFFTRAMWITKIFTVFLYICSGLGITAGAHRLWAHKSYKARLPLRILLTMFNTLAFQDSVLDWARDHRMHHKYSETDADPHNATRGFFFSHVGWLLVRKHPQIKAKGHTIDMSDLLADPVLRFQKKYYLTLMPLFCFILPSYIP-TLWGESLWNAYFVCAIFRYCYVLNVTWLVNSAAH---KWGDKPYDKNINPVETKPVSLVVFGEGFHNYHHTFPWDYKTAELGGYTLNLSKLFIDTMSKIGWAYDLKSVSPDIVEKRVKRTGDGSHHVWGWDD--APAEQKVAATIVN----
>A0A1L8D6C5	419	0.501	2.451E-127	31	351	356	29	347	353
-------------------------------PPSaeDRKWIIVWRNVILMAVLHIGGLYGAYLFLTKAMWTTCFFAVFLYICSGLGITAGAHRLWAHKSYKARLPLRILLTLFNTIAFQDSVIDWARDHRMHHKYSETDADPHNATRGFFFSHVGWLLVRKHPEIKNKGHTIDMSDLWADPVLRFQKKNYLLLMPLCCFVLPTMIP-TLWGESLWNAYFVCALFRYTYVLNVTWLVNSAAH---KWGDKPYDKDINPVETRPVSLVVLGEGFHNYHHTFPWDYKTAELGHYSLNLSKLFIDTMSLLGMAYDLKTVSRDVIEKRVKRTGDGSHYLWGWDDKDVPAADKDGAVIIN----
>UPI00187D82F7	419	0.512	2.451E-127	0	355	356	0	355	356
MAPNAT--TSECTGVLNE--YDAETIDGGlvkdntPLTRSNPRQyQLVWRNIAAFSFLHLSAIYGSYLLFTSARVYTIVFAMVLYCISVLGITAGAHRLWAHRSYKAKLPLRVLLTVFNTIAFQDCAIHWARDHRVHHKFSETDADPHNAKRGFFFSHVGWLLCKKHPDVIEKGKSLDISDLLADPVLVFQRKHYMILMPLACFILPTLAPIYIWNETFLNAFFVATMFRWTIILNVTWLVNSAAH---KWGDKPYDVSINPVETATVALFAFGEGWHNYHHVFPWDYKTAELGNYRANYTTAFIDFFAKIGWAYELKTVSDAIIKRRVERTGDGSHATWGWGDKDQDRNEVKYATITHRKRT
>UPI000252BA7C	419	0.459	2.451E-127	0	353	356	0	364	366
MSPNLSTslYTK-----IFQKnVYQEEknNQEISDQKLSNskkYEWKIVWRNVILFIYFHIGALYGFYLWGNGIKGYTILWFFIMGFISSMGITAGAHRLWCHRTYKAKWPLRFLLMLSQTISHQNHIYEWVRDHRVHHKFTDTDADPHNARRGFFFSHIGWLLVRKHPDVIKKGATVDMSDLEKDPIVVFQRRFFYVLMPLLCFVFPAWIPYYFWNEQFIYSWY-NNLARYVFCLNATWLVNSAAH---MWGMRPYDVNIVPTENLVVSMLVCGEGWHNYHHVFPWDYKAAELGGYKTNFTTAFIDLCALLGQAYDLKTVPDEMIAKRILRTGSGSscnknetihHHEdmkWGWGDKDMKPDEIEETRIFNKK--
>A0A834JRF0	419	0.421	2.451E-127	0	352	356	50	424	427
MAPNlfgtSASlfleasqqnLIQEKSTTEKTNTPKLDTQK-SLRSKSKYKWNIVWRNVIAFLYLHISAVYGLYLCFTGAKLCTVIYTFVIGFIAAFGVTAGAHRLWAHKSYKAKWPMRVILMICQTIAFQNHIYEWVRDHRVHHKFTDTDADPHNAQRGFFFSHIGWLMLKKHPDVIKKGAMIDMSDLEKDPVVVWQRRLYIVLMPLFCFIIPTWIPWHFWGERPMYAWYL-TLFRYTLSLNLTWLVNSAAH---IWGMKPFDSSISPTDSYSVGIAAIGEGWHNYHHVFPWDYKAAELGNYKVNFTTAIIDGFAKLGWAYDLKTASVEMIQKRAARTGDGSrykliedqHEhthndaVWGWDDSDMIPEDIQETRILNK---
>A0A8D8M913	419	0.538	2.451E-127	0	345	356	0	355	975
MAPNTSSA---PTGvlfeGDSTHTdTMSHIHQSASEdlaeacakesPEKEYRIVPVWRNVILFAYLHLAAVYGAYLIFSSAKLPTTIFAILLYQAGATGITAGAHRLWAHRAYKAKAPLKLILLLFNTLAFQNHVYEWARDHRVHHKFSETNADPHNAKRGFFFSHMGWLMCRKHPDVIAKGRCIDLSDLKEDKLVMFQKRHYMKLMPVICFVLPTVVPMLCWGESFLNAWFVATMFRYTLTLNVTWLVNSAAH---MWGQRPYDKFINPSENLSVAILALGEGWHNYHHVFPWDYKTSELGTYSTNFTTAFIDFFARIGWAYDCKTVSPAMVATRAQRTGDGSHKdVWGWGDKEEKDFEEK----------
>A0A834ISA2	419	0.505	3.357E-127	0	355	356	0	350	351
MAPNAILM---PTGVlnenDDEV--CSTVPSTQENKSQQRKIEVVWTNVTIYIFLLLTALCGLVLTFTSARLYTTIYAVILYHLSCLGITAGAHRLWSHRSYKVKWPLKIILVICNTLAHENSIIVWARDHRVHHKYSDTDADPHNAKRGFFFSHVGWLLCKKHPEVKSKGKLLDISDLYTDPIVYFQHKYYMILMPLICFILPTYFPMVLWNETLRNSFCL-NILRYVCSLNAAWSINSLAH---MWGNKPYDKSIVPVENKIVSIIALGEGWHNYHHAFPWDYKTSELGKYSTNFSTLVIDGFAKIGWAYDLKTVSAEMVQKRVQRTGDGSHNIWGWGDKDQPKEDYEKVKIIHRKTT
>T1HR83	419	0.481	3.357E-127	0	353	356	0	363	366
MSPNLS------GTATGLFLAEAEVIStPKSQPLQaskkllgaQYEWHIVWRNVLGFIYLHVGALYGLYLAFIVGKVHTFLW-------GAMGITAGAHRLWAHKSYKAKWQLRLLLAAFQSIAFQNHIYEWVRDHRVHHKFTDTDADPHNSKRGFFFSHMGWLMVKKHADVKAKGKVVDMSDIDKDWVVSFQRKYYTIIMPILCFLIPTVVPVYLWNESWSSSWYIAGVLRYTLSLNGTWLVNSAAH---IWGTKPYDKNISPTENLSVAIVAFGEGWHNYHHAFPWDYKTSEFSGYKFNYTTAFIDFFARIGWAYDLKTVPLHMVEKRANRSGDGSHHsagnkkkekpphshegeLWGWDDQDMTTEEKQMAEITHKK--
>A0A0M4EH83	419	0.537	3.357E-127	36	353	356	55	369	372
------------------------------------KLKWVWRNIILFAYVHLAALYGGFLLLTQAKWATVAFSAALYIMGMLGITAGAHRLWAHRSYKAKWPMRLILIVFNTIAFQDAAYHWARDHRVHHKFSETDADPHNATRGFFFSHVGWLLCKKHPDVVAKGKSLDLSDLRADPILMFQKRHYYTLMPLACFILPTVIPFYGWNESLLCSWFVSTMFRWCFQLNMTWLVNSAAH---KFGGRPYDKHINPSQSPYVSAVTFGEGWHNYHHVFPWDYKTAEWGRYSLNMSTAFIDMFAKIGWAYDLKSVAKETIERRVRRTGDGTHELWGWGDKDLTADDAKLVLLVGKK--
>A0A7M7H993	419	0.456	3.357E-127	0	352	356	0	369	372
MAPNlfgnsAALFLEAAQQGI-----PEEKPVSNSKPtyleaqksdKSKYTWKIVWRNVIAFVYLHVGALYGFYLFFHGAKILTVLWTILIACSAALGITAGAHRLWCHRAYKAKWQLRLILMIFQTIAFQNHLYEWVRDHRVHHKFTDTDADPHNAKRGFFFSHMGWLLVRKHPDVIAKGASVDMSDLETDPIVVWQRRLYIILMPIFCFLLPAWIPCYFWGENGMYSWY-ATIFRYTASLNLTWLVNSAAH---IWGTRPYDETISATDNIRVALGAFGEGWHNYHHVFPWDYKAAELGDYKANFTTAFIDFFARIGWAYDLKTVPVELVEKRAARTGDGnrikqsspehSHEdaIWGWGDKDMHQEDIEYATIINK---
>UPI00103F6EB9	419	0.447	3.357E-127	4	353	356	8	376	379
----STLLTKQSGLDDvskvTAHIPQGK--------NRSHEWQIVWRNVLGFVYLHTAAIYGLYLIFTGrAKMYTWLFGVLFAVVSAMGVTAGAHRLWAHQAYKARWPLRVILTVLQTMAFQNHIYEWVRDHRVHHKFTETDADPHNAKRGFFFSHIGWLMVRKHKQVFEKGATIDMSDLEQDPIVMFQKKTYLVLMPVLCFLIPAWIPIHFWGETPWSSWYVAAILRYTISLHFTWLVNSAAH---IWGNRPYDKNIGATDNVTVAICAFGEGWHNYHHVFPWDYKAAELGNYSTNMSTSLIDLAAKFGWAYDLKTVSVDMIKKRAARTGDGSHPscqeapkviddddhdhdhdhshdnaVWGWEDKDMPEEDKQLAEISHRK--
>UPI00187D7B39	418	0.494	4.597E-127	0	352	356	0	352	358
MAPNatRSECTgvlneHDAETIDGGLAKDI-APLMGHKKQP---LKLVWRNIILFAYVHVAAVYGLWLLLTAAKFYTFFFSVVLYLSSGLGITAGAHRLWAHRSYKAKLPLRILLTAFNTMAFQDCAIHWARDHRVHHKYSETDADPHNATRGFFFSHIGWLLCKKHPDVIEKGKGLDISDLTTDPVLAFQRKHYLILMPLACFVFPVLVPMYLWNESFLNAFFVAAMFRWTFVLNATWLVNSAAH---KWGDRPYDVNINPSQNPSVALFAFGEGWHNYHHVFPWDYKTAELGNYELNFTTAFIDLMAKIGWAYDLKSVSKDIIKTRVERTGDGTHATWGWGDRDQDKIELKHATITHQ---
>A0A7I0Z411	418	0.479	4.597E-127	25	352	356	20	364	367
-------------------------QLDPPRQRRDYEWQIVWRNVLAFVYLHMATLYGIYLiLIGKTKILTLIFAVTISAMSAMGVTAGAHRLWAHRAYKARWPLRIFLAVMQTMAFQNHIYEWVRDHRVHHKFTETDADPHNAKRGFFFSHMGWLMVRKHKAVFEKGASVDMSDLEKDPIVMFQKKTYLVLMPLLCFVVPAWLPVVLWNENPWVSWYVASMLRYTISLHFTWLVNSAAH---IWGNRPYDQYIGATDNKAVAICAFGEGWHNYHHVFPWDYKAAELGNYSTNLSTALIDFAAKYGLAYDLKTVSIEMIRKRVSRTGDGSHPLsskkeslnqhdhhhpenpvWGWGDEDMTEEEKKLAEIAHK---
>A0A1I8N1F5	418	0.539	4.597E-127	36	354	356	52	367	369
------------------------------------KLEIVWINVIGFVYVYGASFYGIYLMCTSAKWQTNIMGTLLTYITGFGITAAAHRLWAHRAYKANLPMRIMLIIFNTIAFQNSVYVWARDHRVHHKFSETDADPHNATRGMFFSHIGWLMCKKHPEVKAKGKTIDMSDLEADPIVMFQHKYYYFLMPIACFILPAIAPMYLFNETLSNSWHICVMLRWCFLLNSAWLINSAGH---KYGSRPYDKSYNPAENSFIAFLTLGEGWHNYHHVFPWDYKTSELGDYAFNYTTAFLDFFAKIGWAYDLKTVSDEIIKKRVQRTGDGSHPIWGWGDKDQSKDEIDAAIIVNKKA-
>UPI001E2791D3	418	0.530	4.597E-127	0	353	356	23	366	371
MAPHmeTTTVTE--VLTETTTTEP-KHPV---QEKRTY--ELVWRNIIVFVFLHTVALVGVYLAFTSASIYTTILAFILYPAGGFGITAGAHRLWAHRAYKAKWPLRLLLTICNTLAFQDAVIDWARDHRVHHKYSETHADPHNAVNGFFFSHVGWLLCKKHPEVKKKGSKIDLSDLYADPILAFQKKYYMILMPLVSFILPTAAPMYFWGETFTNAYCL-NIMRYCITLNATWLVNSAAH---MIGWRPYDKNISPSENKFVSLFALGEGFHNYHHTFPWDYKTAELGKYSLNFSTALIDLMAKIGWAYDLKTVSEDMIKKRVTRTGDGSHEVWGWGDKDQPKEDYNEAIIRYRK--
>A0A0C9QWJ2	418	0.494	4.597E-127	0	352	356	0	371	374
MAPNlfGSSATlflEASQSAEankstTELKTVSTTPLDKSTKQSKYKWRIVWRNVIAFVYLHVAALYGSYLLFFKANILTFIFFFTVGTASAVGITGGAHRLWAHRSYKAKLPMRILLMVFQTLAFQNHIYEWVRDHRVHHKFTDTDADPHNAKRGFFFSHMGWLLVRKHPDVINKGKTVDMSDLDADPVVVWQRRLYLLLMPLICFLIPTWIPIHFWNERPMYAWYI-TVFRYTMSLNLTWLVNSAAH---IWGTKPYDKSISPTDNFKIALGAFGEGWHNYHHVFPWDYKAAELGDYRGNFTTGFIDFFASIGQAYDLKTVPISMIEKRAARTGDGtrvkqdndhehSHEgaIWGWGDADMSPEEIQDVEISNK---
>A0A6L5CEM4	418	0.485	4.597E-127	0	345	356	0	368	378
MAPNipSATTTEfveakEAPRVNLVHTDEhAKEVLKLDEP---YRMSLVWRNILIFIYLHLGALYGVYLVIFHAKFYTFLWAALVASMGAVGITAGAHRLWSHRAYKAKLPLRLILAAFQTMAFQNSIYEWCRDHRVHHKFSETDADPHNANRGFFFSHIGWLMCRKHPDVIRKGAGVDMSDLEQDPIVIWQKRTYLLVTPLLCFALPVWVPVHFWGEAGWTSWYIAGIMRYVISLNFTWLVNSAAH---IWGAKPYDKSISPVENVSVAILAFGEGWHNYHHVFPWDYKAAELGNYKMNFTTGFIDFFAWLGWAYDLKSVPVELIQRRAARTGDGSyqrqenkskpqsnpHHLlegetaiWGWGDKDMLIEDTK----------
>UPI0006D5057D	418	0.472	4.597E-127	0	353	356	35	385	387
MAPNvvTSTLTCETTIPN----PPVKKP---------YKRSIVWRNVLLFIYLHIAALYGLYLMFFSAKLATVAFAILAYQVAALGITAGAHRLWSHRSYKAKYPLQILLAFFNTVSFQNSIYEWARDHRLHHKYSETNADPHNATRGFFFSHIGWLLCRKHPDVMEKGKGIDMSDLKENPVVMFQHRHYLKLMPLCCFIIPTMIPMYFWGESFVNSWFVATMFRYCFSLNMTWLVNSAAH---MWGNRPYDKNINPAENFVVAIGASGEGWHNYHHVFPWDYKAAELGDYKMNFTTAFIDFMARIGQAYDCKIVPDSVVRSRMQRTGmmsaapvkknpeEEVHP-WGWGDETIPEEDTKIAETMYKK--
>A0A3S3P0P5	418	0.513	6.295E-127	0	335	356	0	325	328
MAPNIPS------------QPLSDDISslkkqlkTNAKPDSGYQLKIVWRNVALFAYLHLAALYGLYLFFTSAKWKTDLFAILLYVMSGFGITAGAHRLWAHRSYKAKWPLRLLLCIFNCIAFQNDIYEWSRDHRVHHKYSETDADPHNATRGFFFSHMGWLLCKKHPEVKAKGKNVDCSDIWADPIVRFQRRYYIPLMVLFCFLIPTFIPHWLWGETKWNAFFVCAILRYCYTLHMTWLVNSAAH---MWGRRPYDKHINPSENIGVSFGAIGEGFHNYHHTFPWDYSTSELGW-KLNLTTMLIDGFAKIGWAYDLKTVSPEVIHQRKQRTGD-IHERGPYG--------------------
>A0A5E4MCR9	418	0.527	6.295E-127	33	354	356	18	340	341
---------------------------------KNEHQAIVWRNVILFAYLHLAALYGVFLIFTSAKMHTTVFAIFMYQVSSIGITAGAHRLWSHRAYKAKWPLRVILIIFNTIAFQNHVYEWARDHRLHHKYSETNADPHNANRGFFFSHVGWLLCRKHPDIMEKGRGIDMSDLLADPIVAFQKKYYKFLMPLLCFILPTMLPVYCWSESWANSWFVATMFRYTFSLNVTWLVNSAAH---MWGGRPYDRFINPAENISVALLALGEGWHNYHHVFPWDYKAAELGDYKLNMTTAFIDFFAEIGWAYDLKTVSAATVRKRVERTGiddvDNKNLSWGWDDKDLPQSEREAATIINKQG-
>J3JW14	418	0.522	6.295E-127	23	353	356	28	351	354
-----------------------KIPQDTYEPD-DRPIDIVWRNVVVFVILHSVALYGLYLCFISAMWTTTIYGILLYQMSAFGITGGAHRLWAHRSYKAKWPLKVILLICQTLAHQNSVIEWSRDHRVHHKFQETDADPHNAKRGFFFSHMGWLLCKKHQEVKNKGKGVDMSDLYAEPLLRLQHKYFLVLMPIVCFVLPTIIPMLLWNETFMNAYCV-NILRYICALHATWLVNSAAH---MWGSKPYDKFINPVENRLVSFFAIGEGWHNYHHTFPWDYKAAEFG--RINLSLTIINLFAKIGWAYDLKTVSKEMIEKRVTRTGDGSHEIWGWGDKDQTKENYESAVIYNKK--
>Q3HVI9	418	0.543	6.295E-127	23	353	356	28	351	354
-----------------------KIPQTAYEPD-DRKVEIVWRNVVVMGILHLVALYGLYLVFTSAMLITTLYGVILYNLGGFGITGGAHRLWAHRAYKAKWPLKLLLVLCQTLAHQNSVIEWARDHRVHHKFQETDADPHNAKRGFFFAHMGWLLCKKHQEVKDKGKGVDMSDLYAEPLLRLQHKYFYVLMPIGCFVLPSIIPVVFWGETLMNAYCL-NILRYVSCLHGTWLVNSAAH---MWGSKPYDKYISSVENVFVSFFAVGEGWHNYHHTFPWDYKAAEFG--KVNWTLRIINLFAKIGWAYELKSVSKEMIKTRVHRTGDGSHEIWGWGDKDQSPEDYKLATIYNKK--
>A0A7D5YXN8	418	0.475	6.295E-127	33	353	356	35	372	375
---------------------------------RDYEWQIVWRNVLAFVYLHIGALYGLYLMLTGnVKLWTPVFAVIFTILSAMGVTAGAHRLWAHRAYKARWPLRLVLATLQTMAFQNHIYEWVRDHRVHHKFTETDADPHNARRGFFFSHIGWLMVRKHKEVFEKGVSIDMSDLEKDPIVMLQKKTYLVVMPILCFVLPALLPVWLWGEDPWTSWYVASIWRYTVSLNFTWLVNSAAH---IWGNKPYDKSIGATDNVTVAICAVGEGWHNYHHVFPWDYKAAELGNYRTNLSTAVIDFAAKYGWAYDLKTVSAEMIRRRVLRTGDGSHPintkedfiddhdhhhsenpVWGWDDKDMPDEDRQLVEISHRK--
>UPI001F0306E6	418	0.426	6.295E-127	0	354	356	0	375	377
MAPNlfgtSASlfleasqqnLIQEKSTKEKTSTPKLETQK-SLRSKSKYKWKIVWRNVIAFIYLHISALYGFYMCFTGAKLITIIYTFFTGFVAGFGVTAGAHRLWAHKSYKAKWPMRVILMICQTIAFQNHIYEWVRDHRVHHKFTDTDADPHNSQRGFFFSHIGWLMLKKHPDVIKKGATIDMSDIEKDPVVVWQRRLYIILMPLFCFIIPTWIPWHFWGEKLTYAWYL-TLFRYTLSLNLTWLVNSAAH---IWGMKPYDSSISPTDSYSVGIAAFGEGWHNYHHVFPWDYKAAELGNYKMNFTTAIIDGFAKLGWAYDLKTVPIEIIQKRAIRTGDGSkyeitegqHEhthsnnVWGWDDRDMISEDIQCARIL-QKS-
>UPI001D032D76	418	0.491	6.295E-127	17	354	356	39	382	384
-----------------TKQPKA---SDKSSNsvNKDYKWKIVWRNVIAFVYLHVGALYGLYYLVTSAKLATFAWMLGLGFFAGVGITAGAHRLWAHKAYKAKWPMRVLLMILQTVAFQNHIYEWVRDHRVHHKFTDTDADPHNAKRGFFFSHMGWLLIRKHPDVINKGKTVDMTDLEQDFVVVWQRRLYLILMPIFCFLIPTWIPIYCWNEVPLYAWY-ATIFRYTLSLNLTWLVNSAAH---IWGMKPYDSSISPTDNFKIALGTFGEAWHNYHHVFPWDYKAAELGDYSGNFTTAFIDFFAYIGQAYDLKTVPKEMIEKRAARTGDGsrvaqnhsehSHEgaIWGWGDADMSAEDMNLAQII-KKS-
>A0A6I8TUK3	418	0.513	6.295E-127	33	353	356	73	414	416
---------------------------------SYFQAALVWRNIIAFVYLHGGFLYGLYLAFTVAKGSTILLAFILGLFGAFGITAGAHRLWSHRSYKAKWPLRLILMISQTLAFQNSIYEWVRDHRVHHKFTDTDADPHNAKRGFFFSHIGWLMMKKHPDVRQKGKTVDMADLETDPIVMFQKKYYAVLMPLFCFVIPTYLAYYFLDETFSNSWYIVAIFRYVLSLNGTWLVNSAAH---IWGTKPYDRKISPTNNTFVAIAAVGEGWHNYHHVFPWDYKTSELGKYSTNFTTAVIDFFAKIGWAYDLKSVSDDMIKKRVLRTGDGTHTyseehlrekmvdyinnldhdnenvVWGWDDHDMAEDDRRDATVSNKK--
>A0A2I9LPP9	417	0.507	8.621E-127	0	329	356	0	312	321
MAPNAqSTVTE-------TVTPPKRA-------TPKQELQIVWRNVILFAFLHIGALYGFTLIFTSAKWQTILFAFFLYITSGLGITAGAHRLWAHRSYKAKWPLRVLLMFFNCIAFENDIYEWARDHRVHHKYSETDADPHNATRGFFFSHIGWLLVRKHPDVIEKGKNVDLSDVTNDPVVKFQKKYYIPLMVTSCFLLPTVIPWWLWGETVWNAFYVATIFRYCFTLNNTWLVNSAAH---MWGNRPYDININPRENRLVALGAIGEGYHNYHHTFPWDYSTSELGW-KINLTTMFIDTMAYLGLAYDLKTVPKEMVMKRKERTGENSW--------------------------
>E7BTP7	417	0.523	8.621E-127	8	353	356	26	359	362
--------TIDGGLAIDTTQF------KRAE---DRKLPWVWRNILLFAYVHLAALYGLYLIFTQAKLATTFFAAVLYCCGMLGITGGAHRLWAHRSYKAKWPLRLILIVFNTVAFQDAAYHWARDHRVHHKFSETDADPHNASRGFFFSHVGWLLCKKHPDVKEKGKGLDLSDLRADRILMFQRKHYYVLMPLACFILPTVIPKMCWDESMTCAWFVATMFRWCFQLNMTWLVNSAAH---KYGGKPYDRSMNPSENIGVAAMTFGEGWHNYHHVFPWDYKTGEWGNYSLNLTTAFIDLFAKIGWAXDLKSVSPDIIKRRVQRTGDGTHELWGWGDKDLSAEDAKDVLFVDKK--
>A0A6J2TTD4	417	0.544	8.621E-127	15	354	356	33	365	367
---------------DGALA-GNVRQFQKAE---KRKLKLVWRNIVLFAYLHLAALYGGYLFFFKAKWATVFFSILLYTCGVLGITAGAHRLWAHRSYKAKWPLRLILIVFNTIAFQDAAFHWARDHRVHHKFSETDADPHNATRGFFFSHIGWLLCRKHPDVVAKGKSLDLSDLRADPIVMFQRRHYMVLMPLACFILPTLLPIYLWDESFFNAWFVATMFRWCFLLNVTWCVNSAAH---KFGGRPYDKNINPSQCPAVSAFTFGEGWHNYHHVFPWDYKTSEWGKYSMNMTTAFIDFFAKIGWAYDLKSVAPGTIERRVRRTGDGTHELWGWGDKDFSAEDEKDVLFVKKEA-
>B7SB79	417	0.482	8.621E-127	24	353	356	21	367	370
------------------------RIVSAPQMKnRDYEWHIVWRNVLAFIYLHVAAAYGLYLMFTGkVNAFTILFAFSFAAMSAMGVTAGAHRLWAHRAYKARWPLRLYLALMQTMAFQNHIYEWVRDHRVHHKFTETDADPHNARRGFFFSHMGWLMVRKHKDVFEKGATVDMSDLEKDPIVMFQKKTYLVVMPLLCFLIPSYIPVWLWNEDPWSSWYVASITRYTLTLHFTWLVNSAAH---IWGTRPYDKNIGATDNVAVAIGAFGEGWHNYHHVFPWDYKAAELGNYRTNLSTALIDIAAKYGLAYDLKTVSKEMIEQRVSRTGDGSHPwaqqtedcsdehhhpenpVWGWDDTDMPEEDKQLAKIVHRK--
>V9IBM6	417	0.464	1.181E-126	0	352	356	0	374	377
MAPNlfGSSatlYLEASQ--QDVHQEKSTIekennqklIQKSSSSKSKYKWKIVWRNVIAFIYFHFGGLYGFYlWGNGSTKAYTILWTILVTFCIAMGITAGAHRLWSHRAYKAKWPLRFVLMLLQTTAFQNHIYEWVRDHRVHHKFTDTDADPHNAQRGFFFSHMGWLLVRKHPDVFKKGATVDLSDLEKDPIVVWQRRLYIVLMPLLCFVVPVWIPYYFWNEKFINAWY-SNLARYAFSLNATWLVNSAAH---MWGMRPYDKNIGPTENLTVSILGCGEGWHNYHHVFPWDYKAGEFGNYNTNFSTAFIDLCARLGLAYDMKTVPVEVIKKRAARTGDGSrydkneaiyHHnhedmKWGWGDTDMKPEEIQEVDIYNK---
>UPI0013F1AD35	417	0.458	1.181E-126	0	352	356	19	398	401
MAPNlfgtSATLFLEATQQDvSQKKPSSEksaTQKLSSLQkaqsaKPKYEWKIVWRNVIAFVYLHLGALYGLYLLIVAARLYTFLWSLSIGMLAAIGVTGGTHRLWAHRSYKAKWPLRVILMLLQTTAFQNHIYEWVRDHRVHHKFTDTDADPHNAQRGFFFSHMGWLLVRKHPDVISKGATIDMSDLERDPVVVWQRRLYIILMPLMCFLIPTWVPCYFWNEKPMYAWY-ASLIRYTLSLNLTWLVNSAAH---MYGMKPYDNTISPTDSLSVGIGAFGEGWHNYHHVFPWDYKAAELGNYRANFTTAFIDMFAKIGWAYDLKTVASDIVKKRASRTGDGtryertaadhhdahqhSHEnaIWGWGDADMPVEDIRKVEIFNK---
>UPI001D08A36D	417	0.501	1.181E-126	31	351	356	57	395	401
-------------------------------PLPDYKWRIVWRNVIAFAYLHVFSIYGAYLALFKAHWLTFFWAFFVAVAAGQGITAGAHRLWAHRTYKAKLPLRIFLATMQTMAFQNHLYEWVRDHRVHHKFTDTDADPHNARRGFFFSHIGWLMIKKHRDVFVKGKQVDLSDLRADPVVMFQKKYYLLLMPLLCFVFPTFVPWYFWNENFWISWYVAGVLRYTLSLNITWLVNSAAH---IWGMKPYDRNIAPCENIFVAIAAQGEGWHNYHHVFPWDYKAAELGNYKLNISTAFLDFMHYIGQAYDLKTATKDMIDRRAKRTGDGSRHaptkekevyqgyhsylddgehLWGWGDRDMKDDEVDFVLKTN----
>UPI001D08B51F	417	0.551	1.617E-126	0	330	356	0	327	334
MAPNNSNCSEvlNEDNLEFEHQnelkPELEIKS------SKYKMRLVWRNIILFLTLHLASVYGIYLIFTSAKLITTIYAIFLYQAGAFGITAGAHRLWTHRAYKAKWPLKLLLIICDTLAFQDAVIDWARDHRMHHKFSETDADPHNAKRGFFFCHMGWLLCRKHPEVKEKGKSIDLSDLSADPFIRFQKRYYLILMPLVCFVLPTLIPWYFWNESLLNSWFVASLWRYTVTLHVTWLVNSVAH---LWGARPYDKTINPVENLFVSLFALGEGWHNYHHTFPWDYKAAEIGHWRINVTTHLINFFAKIGWAYDLKTVSDDMIQKRVLRTGDGTHP-------------------------
>A0A482WXZ8	417	0.486	1.617E-126	30	353	356	21	344	347
------------------------------EPEIKHKVKIFWRNVFTLTYFHIASVYGVYLALTNTKWQTFAFVAFLYVITKIGITAGVHRLWTHRAYKANFPLRALLMFFFTLSFEGKVWVWARDHRVHHKYQETDADPYNAARGFWFAHMTWLLQNKHPEVIRKGKGIDISDLEADPLVMFQKKYYWPLVYVICLFMPTAVPWYFWGEDLITAWHVAVCLRYVISYHGTWLVNSVAH---MYGNRPYETAIFARENAPVSLITLGEGWHNYHHAFPWDYKASELGFYTFNMTTAFIDFFAKIGWAYDLKTVPHHVIKARALRAGDGTYkepEVWGWNDKDVNPEDRRNATVINAK--
>Q95NQ5	417	0.508	1.617E-126	14	351	356	22	345	351
--------------VITHMAPQAEKRQ----------TQIVWRNVAIFTYLHLGFLYGAYLMLTTVMWKTRLFCLILYVCSGLGITAGAHRLWAHKSYKAKLPLRIILTLFNTLAFQDAVVDWARDHRMHHKYSETDADPHNATRGFFFSHVGWLLVRKHPQIKAKGHTIDMSDLRADPVLRFQKKYYMYLMPLICFIMPSVVPA-LWGETVWNGYFTCAVFRYVAVLNGTWLVNSWAH---LWGDKPYDRHINPVETKVVSVAAIGEGFHNYHHTFPWDYKAAELGNYTFNITKFFIDTMATIGWAYDLKTVSTDVIQKRITRTGDGSHPVWGWGDKNIPEEDKKVTTVIN----
>A0A8J5AKJ4	417	0.512	1.617E-126	0	351	356	0	351	352
MAPKatTSECTgvlneQDAETIDGGLTKDITPLTLA---KPR-KYEWVWRNIAAFSFLHLSAIYGIYLLFTSAKLYTIIFAVVVYFISILGITAGCHRLWAHRSYKAKLPLRILLVAFNTIAFQDCALHWARDHRVHHKFSETDADPHNAKRGFFFSHVGWLLCKKHPDVIEKGKSLDISDLLADPVLIFQRKYYMILMPLACFILPTIVPMYFWNETFLNSFFVSTMFRWTFVLNFTWLVNSAAH---KWGHRPYDVNINPAQNPIVSILVLGEGWHNYHHVFPWDYKTAELGNYRANYTAAFIDFFAKIGWAYELKSVSHEIVKTRVERTGDGSHAIWGWGDKDQDEKDVEFATITH----
>A0A1B6FR88	417	0.477	1.617E-126	24	353	356	19	350	353
------------------------APPPPPEKkvFKPHKPKIYWRNVFTLTYFHISSIFGVYLALTNTKWQTYIFVTLLYLATKIGITAGVHRLWTHKSYKANFPLRALLMLFFTMAFEGKVWVWARDHRVHHKYQETDADPYNAGRGLWFSHMGWLMQSKHPDVIEKGKGIDMSDLRADSLVMFQKKYYWPLVYLLCLILPTVIPVYFWGESWITAWHVAVCLRFVISYNATWLVNSVAH---KYGSQPYDVNFFARENKTVSVITLGEGWHNYHHTFPWDYKTSEMGTYGFNMTTGFIDFFAKIGWAYDLKTVSSEMVRKRALRTGDGSHkvkELWGWGDKDMPKEERLGATVINRK--
>UPI000E6D6AA4	417	0.486	1.617E-126	33	354	356	33	370	372
---------------------------------RDYEWHIVWRNVLAFIYLHLSATYGFYLIFTGkVMLFTALFAILFSALSGMGVTAGAHRLWAHRAYKARWPLRVILALLQTMAFQNHIYEWVRDHRVHHKYTETDADPHNARRGFFFSHMGWLMVRKHKEVFEKGANVDMSDLEKDPIVMFQKKTYMAAVPLFCFILPAAVPIYAWGEDPWVSWYAAAITRYTITLHFTWLVNSAAH---VWGNKPYDKYIGATDNKAVAICAFGEGWHNYHHVFPWDYKAAELGDYSTNLSTGLIDLAAKLGLAYELKTVSVDMIKKRVTRTGDGSHPLdkkvehaeddhhhpenpvWGWDDKDLPDEERQLAEIVHSKS-
>UPI00073D9D42	416	0.471	2.214E-126	32	352	356	7	337	340
--------------------------------KPKYKWNIVWRNVINFLYLHISSLYGLYLSLTALKFYTTIFMIITIPITTLGITAGAHRLWAHKSYKAKWPMRVILMICQTMAFQNHIYEWVRDHRVHHKFTDTDADPHNSQRGFFFSHIGWLMLKKHPDVIKKGATVDMSDLEKDPVVVWQRRLYIILMPLFCFIIPTWIPIYFWNERPMYSWYL-TIFRYTLSLNITWLVNSAAH---IWGTKPYDSTISPTDSYSVGIAAFGEGWHNYHHVFPWDYKAAELGNYKVNFTTAIIDGFAKIGWAYDLKTVSHEMIEKRACRTGDGTkyqnvkdqHEhnhnnsIWGWDDPDINTEDVQSARIINK---
>UPI001E27043A	416	0.498	2.214E-126	33	352	356	28	363	366
---------------------------------RDYEWQIVWRNVLAFIYLHVATLYAFYLIFTGrAKGITVVFGMVIAIMGGMGVTAGAHRLWAHRAYKARWPLRLFLAIMQTMAFQNHIFEWVRDHRVHHKFTETDADPHNARRGFFFSHIGWLMVRKHKDVFEKGASVDMSDLEKDPIVMFQKKTYLVIMPLICFVIPTWIPVVLWNENPWSSWYVAAIFRYTVSLHFTWLVNSAAH---IWGNKPYDKYIGATDNKAVAICAFGEGWHNYHHVFPWDYKAAELGNYSTNMSTALIDFAARYGLAYDLKTVSQEMIRKRVTRTGDGSHPLdsetqksdedhnhpenpvWGWDDQDMTEEEKKLAEIAHK---
>A0A6J1WM42	416	0.479	2.214E-126	27	354	356	30	374	376
---------------------------VSEQKNRSHEWQIVWRNVLAFVYMHIAALYGLYLIFTGkARLWTYVFGIIFAIGSALGVTAGAHRLWAHRAYKARWPLRLFLAIMQTMAFQNHIYEWVRDHRVHHKFSETDADPHNARRGFFFSHMGWLMVRKHKDVLEKGALVDMSDLEKDPIVMFQKKTYLVGMPLLCFVIPAMIPVYWWGEDPWISWYVASITRYTVSLHFTWLVNSAAH---IWGNKPYDKNIGATDHKLVATLALGEAWHNYHHVFPWDYKAAELGNYSTNLSTGLIDLAAKWGLAYDLKTVSNEMIIKRASRTGDGTHPsskasntlnndhhyhpenpVWGWDDQDMSEEDRKLAEIAHRKS-
>UPI000E33DD2A	416	0.456	2.214E-126	0	352	356	0	374	377
MAPNlfGSSatlfleasqqdVSQKKSATEKTVQklPIQKAQSS----NPKYQWKIVWRNMIAFAYLHLGALYGLYILLTVAKLSTFIWCVLVAAFAAVGVTGGAHRLWAHRAYKAKWPMRVILMLLQTTAFQNHIYEWVRDHRVHHKFTDTDADPHNAKRGFFFSHMGWLLVRKHPDVINKGATVDMSDLEKDPVVVWQRRLYIVLMPVFCFLLPTWVPCHFWNEKPMYAWY-ATLFRYTLSLNLTWLVNSAAH---VWGMKPYDRAISATDSYSVGIGAFGEGWHNYHHVFPWDYKAAELGNYRVNFTTAFIDFFAWIGWAYDLKTVEHSIIKKRAARTGDNSkykriddHHddhshegaIWGWGDADMTPEDMQDAKIFNK---
>A0A6L2Q648	416	0.710	3.032E-126	0	354	356	0	334	336
MAPNvTSSPTEVLCTAESTLPASNEVRSEEEKPTLKYRREIVWPNVVMHIYLNSAALYGG---------------------GILGITAGVHRLWSHRAYRATWQLRLILMLLHTLAFQTSAHEWVRNHRVHHKHSDTDADPHNVRRGFFFTHYGWMLVRKHPAVKEKGKQIDCSDIDADPFLVFQKRYYIILMPILCFLIPTAVPVYLWGETWTNAYHIAAVLRQVVTLHMTLITNSITHWPDTWRKRPYDKNIYPSENFMVSLLTLGEGWHNFHHVFPWDYKTAEIGGNRINPTTRFIDWCARIGWAYDLKTVPMSVVKRRIERTGDGTHEIWGWGDKDMTMRDKDLVEVINKEA-
>UPI00073D524B	416	0.482	3.032E-126	32	352	356	7	338	341
--------------------------------KSKYKWNIIWKNVIIFLYFHISSLYGIYLSLTALKLYTTIFIIISIQITSVSITAGAHRLWSHKSYKAKWPMRLILMICQTMAFQNSIYEWVRDHRVHHKFTDTDADPHNSRRGFFFSHIGWLMLKKHPDVKKKGATIDMSDLEKDPVVVWQHRHYRILMPLICFIIPTLIPVYFWGECLKNAWY-ATITRYVLSLNITWLVNSAAH---IWGMKPYDSTISPTEIPAVSFLAVGEGWHNYHHVFPWDYKAAELGNYKLNLTTAIIDGFAKIGWAYDLKTVTREMIEKRACRTGDGTkyknvedHQLdynhnnaiWGWDDPDINTEDVQDARILNK---
>UPI000C75B608	416	0.497	3.032E-126	0	352	356	0	346	349
MAPNISTptgvlheYDEE---VDTKDIPPEVV------ETSDRKLELVWKNVIIFTCFHIVAVYGLYLMFTSAKIATSIFAVIMYQLGGLGITAGVHRLWSHRAYKANVPLRIILTIFNSIVYENSIIEWARDHRVHHKFSETDADPHNAKRGFFFAHVGWLLCRKHPEIKNKGKDIDISDLYEDSIIVFQDRYYMIVMPLACFIIPTLAPMYFWNETFVNAFCV-NIFRYVFTLNATWLVNSAAH---LYGQKPYDKYIYPSEHATVSFFALGEGWHNFHHTFPWDYKSSELGKYNANFSTAFINFFAKIGWATDLKTVSDDMVKKRVLRTGDGSHGIWGWGDKDQPKEDYNDALITHK---
>UPI00114310F9	416	0.443	3.032E-126	0	352	356	0	381	384
MAPNlfGSSATlfleasqQDVsQKKDatektmTQKVPLQKTQNS----KPKYQWKIVWRNVIAFLYLHLGALYGLYILTVAAKFYTFLWVIIVAGFAAVGVTGGAHRLWAHRSYKAKWPMRIILMIFQTMAFQNHIYEWVRDHRVHHKFTDTDADPHNAQRGFFFSHMGWLLIRKHPDVINKGATIDMSDLEKDPVVVWQRRLYIILMPLFCFLLPTWIPCHFWNEKPMYAWY-ATVFRYTFSLNLTWLVNSAAH---IWGMKPYDNTISPTDSYSVAISAFGEGWHNYHHVFPWDYKAAELGNYRTNFTTAFIDFFAWIGWAYDLKTVAHTLVKKRAAKTGDGTrykrttdHHnthhhthhhthdgaIWGWGDTDMAAEDMQKVEIINK---
>UPI00087493AC	416	0.444	3.032E-126	0	352	356	0	381	386
MAPNligNSALlasTAEPVQIIspitypTTYQRPVKRTVRASGQHQQYKLQIVWRNVMVFFFLHLGAIYGLWLAITQASWKTCLYTYIYAAFAGMGITAGAHRLWAHRTYVAKLPLRILLMIMQTTALQNHIYEWTRDHRVHHKFTETDADPHNAKRGFFFSHVGWLMVRKHKDVFIKGKTVDLSDLEADPVVMFQKKYYLILAPVFCFLIPSFFPYYYWGESWWNTFFVASIFRYTISLNFTWLVNSAAH---IFGTKPYDKNIKATENTFVAWAAFGEGWHNYHHVFPWDYKAAELGNYRLNFTTAFLDLMSKIGWAYDLKTVSPHMVKKRVERTGDGSwvehksrkvnhddpnHHdhgdmLWGWGDKDMNVEEVKHIKCYNK---
>A0A836G0A7	415	0.489	4.152E-126	32	352	356	43	373	376
--------------------------------KPKYQWKIVWRNMIAFAYLHLGALYGLYILIAAAKFYTFLWAAVVATFAAIGVTGGAHRLWAHRAYKAKWPMRVILMLLQTMAFQNHIYEWVRDHRVHHKFTDTDADPHNAKRGFFFSHVGWLLVRKHPDVIKKGATIDMSDLEKDPVVVWQRRLYVILMPVFCFLLPTWVPCHFWNEKPMYAWY-CTLFRYTFSLNLTWLVNSAAH---IWGMKPYDNTISPTDSLSVGIGAFGEGWHNYHHVFPWDYKAAELGNYRTNFTTAFIDFFAWIGWAYDLKTVAHSIINKRAARTGDGSiyartddeHHhshegaIWGWGDADMALEDMQEAEIINK---
>B3M2R4	415	0.510	4.152E-126	34	352	356	50	365	384
----------------------------------DRKLVWVWRNIILFAMVHLAALYGGYLIFAKAKFYTTIFAAVLYSCGMLGVTVGAHRLWSHRSYKAKWPMRLILTIFNTIAFQDSIYHWVRDHRMHHKYSETDADPHNTSRGFFYSHIGWLLCKKHPEVTLKGKGLNMSDLRKDPLVMFQHKHYYTLMPLSCFILPTVLPMLCWNESLECSLFVATLFRWCLQLNMTWLVNSAAH---KYGGRPYDTTMNPSQNAYVSVMTFGEGWHNFHHVFPWDYRTSELGNFTMGLGTIFIDFCGTLGWAYDRKSVTPDMIQKRSKRTGDGSHALWGWGDKDMTPEERKYVIVHKR---
>UPI0005CDD325	415	0.457	5.686E-126	0	352	356	0	367	370
MTPNL--------FGNTATLYLEASQQGIPQEKSvnvsksydsknklhsKYTWNIVWRNVIAFIYLHLGAVYGIYLFFTAAKLLTVLWSVLIAMVAALGITAGAHRLWAHRSYKAKWPMRLMLMIFQTIAFQNHLFEWVRDHRVHHKFTDTDADPHNAQRGFFFSHMGWLLVRKHPDVIEKGATVDMSDLEADPIVIWQRRLYIILMPIFCFLLPAWIPCYFWGENAMFSWY-ATICRYTMSLNLTWLVNSAAH---IWGMRPYDKTFSATDNIRVAMGAFGEGWHNYHHVFPWDYKAAELGDYRANFTTAFIDLFARIGWAYDLKTVHVNLIEKRAARTGDGTrikpnseehyHEetIWGWGDKDMHQEDIDGAQIFNK---
>Q4PP96	415	0.519	5.686E-126	33	352	356	41	369	372
---------------------------------RKYKWKIVWRNVVAFIYLHGGAVYGLYLMFTGAKLLSTIFHLLLSFMAGVGITAGAHRLWAHRAYKAKWPMRVILMIFQTVAFQNHIYEWVRDHRVHHKFTDTDADPHNATRGFFFSHIGWLLVRKHPDVIAKGKTVDMSDLDNDPVVVWQRRLYILLMPIFCFLLPTWIPIYFWNEKPMYAWYL-TIFRYTISLNLTWLVNSAAH---IWGTKPYDNSISPTDNLKIAIGAFGEGWHNYHHVFPWDYKAAELGNYRGNATTAFIDLFASMGQAYDLKTVPVSMVEKRAARTGDGtrtgkkhnhqhSHEgaIWGWGDQDMSVDDIKDAQIINK---
>UPI001442F251	415	0.456	5.686E-126	0	352	356	0	374	377
MAPNlfgtsATLYLEASQQGIhKEKSASEnvDKQQLIaqnSSQQPKYKWDIVWRNVIAFTYLHCGSLYAMYlLIFHEVSPYTFIWGLSLGMISAVGVTGGAHRLWAHRAYKAKWPLRVILMILQTIAFQNHIYEWARDHRVHHKFTDTDADPHNAQRGFFFSHIGWLMLRKHPDVIKKGATIDMSDLEQDPVVVWQRRLYIILMPLFSFIIPTWIPIYFWKEAPLTAWY-ATVWRYTFTLNGTWLVNSAAH---IWGMKPYDKTIGPTENRAVALIAIGEGWHNYHHVFPWDYKASELGDYTLNATTAVIDLFSKIGWAYDMKTVPAEIVKKRAMRTGDGsiyengqlththSHEdaIWGWGDKDMEPDEIKTAEVYNK---
>A0A139WH27	415	0.495	5.686E-126	38	352	356	331	641	643
--------------------------------------QIVWRNVILFIYLHVAAIYGLYFTFTAAKWPTILFTYFLTIISTQGTGAGVHRLWSHRSYKAKLPLRILLCIYQTHCLQNHIYEWVRDHRAHHKFSDTDADPHNSTRGFFFSHMGWLLVRKHPQVKIKGKLIDLSDLEEDQVVMFQKKYYLILAPFFAFLLPAWVPWYFWGEDLHGSWCVASMLRYALSLHGTWLVNSAAH---MWGTRPYDRNIKATETNVVSYITNGEGFHNYHHTFPWDYKAAELGSYWGNWSTAFIDFMTKIGWAYDLKIVPPELVEKRAKRTGDGTHKVWGWGDKDIDKEEIEIVER-NR---
>A0A8B8HF69	415	0.462	7.786E-126	25	352	356	21	365	368
-------------------------PTVISQGKRrDYEWQIVWRNVLAFIYLHVATFYAFYLIFTGrTKIFTISFAVLFAIMSAMGVTAGAHRLWAHRAYKARWPLRLFLALMQTMAFQNHIYEWVRDHRVHHKFTETDADPHNARRGFFFSHMGWLMVRKHKDVFEKGASVDMSDLEKDPIVMFQKKTYLVVMPLLCFLVPSWIPVVLWNESPWTSWYVASMLRYTISLHFTWLVNSAAH---IWGNRPYDKYIGATDNKAVAICAFGEGWHNYHHVFPWDYKAAELGNYSTNFSTALIDVAAKYGLAYDLKTVSLEMIRKRIARTGDGSHPsdkkvkdsdddhnhpenpVWGWDDKDMPEEERKLAEIAHK---
>A0A3Q0JL17	415	0.491	7.786E-126	25	348	356	28	370	371
-------------------------PSPGIEPnesyssRHPYRWSIVWRNVLAFAYLHLGASYAVYLMFFNqVQLKTILYMLFVGFISGEGVTAGAHRLWAHRTYSAKWPLRLILMLANSMAFQNHLYEWVRDHRVHHKFTDTDADPHNSRRGFFFSHMGWLMVRKHPDVKRRGATVDLSDLEKDWVVMFQKKYYLILMPICCFLIPPLIPWYFWSEKWTNAWYVfhknwetlCALLRYTVSLHGTWLVNSAAH---IWGMRPYDKHISSSENSSVAFLAFGEGWHNYHHTFPWDYKAAELGNYRLNLTTAIIDMFAWIGWAYDLKTASPEMVSRRVARTGDGtrhghSHEnqVWGWNDEDLTEEDRMLAE-------
>A0A0M3LAH8	415	0.457	7.786E-126	33	354	356	38	377	379
---------------------------------RDYEWQIVWRNVMAFVYLHVGLIYGFYLILTGnVKLWTPIFAVLFTLLSAIGVTVGAHRLWAHRAYKARWPMRLLLALLQTMAFQNHIYEWVRDHRVHHKYTETDADPHNARRGFFFSHIGWLMVRKHKEVFEKGAQIDMSDLEKDPIVMFQKKTYLVVMPILCFLLPSWVPVYCWGEDPWTSWYVASIWRYTLSLNFTWLVNSAAH---IWGNKPFDKNIGATDNVTVAICAVGEGWHNYHHVFPWDYKAAELGNYRTNISTAVIDLAAKYGWAYDLKTVSVQMIKNRVARTGDGSHPsvqetkqvdddhdhahpenpVWGWDDKDMPEEDRLLVEISHQKS-
>B4JRQ2	415	0.537	7.786E-126	36	354	356	64	380	382
------------------------------------KLKWVWRNIVLFAYVHVAALYGGYLLVTQAKWATIVFSMFLYSAGMIGITGGAHRLWAHRSYKAKWPLRVILVAFNSIAFQDAAYHWARDHRVHHKFSETDADPHNATRGFFFSHVGWLLCKKHPDVVAKGKSLDLSDLRADRVLMFQKKHYFVLMPLACFILPTCIPMLCWNESLLCSVLVPTIFRWCLQLNMTWLVNSAAH---KFGGRPYDKNINPSQSPYVSLFTLGEGWHNYHHVFPWDYKTAEWGNYSLNMTTAFIDLFAKIGWAYDLKSVVPETVERRVRRTGDGSHELWGWGDKDLTPEDgQSVLHVLDKKS-
>UPI001569BCE6	414	0.483	1.066E-125	33	352	356	30	365	368
---------------------------------RDYEWQIVWRNVLAFIYLHAATFYGFYLIFIGkTKILTIIFALVFSAMSAMGVTAGAHRLWAHRAYKARWPLRLFLALLQTMAFQNHIYEWVRDHRVHHKFTETDADPHNAKRGFFFSHMGWLMVRKHKEVFEKGSSVDMSDLEKDPIVMFQKKTYLVVMPLLCFIFPAWIPVALWNENPWTSWYVGSILRYTISLHFTWLVNSAAH---VWGNRPYDKYIGATDNKTVAICAFGEGWHNYHHVFPWDYKAAELGNYSTNLSTALIDFAAKYGLAYDLKTVSLEMIRKRVTRTGDGSHPLgkkteesdedhhhpenpvWGWDDEDLTEEERKLADIAHK---
>UPI001C8AC968	414	0.572	1.066E-125	36	353	356	63	376	379
------------------------------------KLELVWRNIILFGYVHLAALYGVYLMFTQAKLATTVFAAALYVCGMLGITGGAHRLWAHRSYKAKWPMRLILIVFNTIAFQDAAYHWARDHRVHHKFSETDADPHNATRGFFFSHVGWLLTKKHPDVKAKGKILDLSDLHADRILMFQKKHYYVLMPLGCFILPTLIPMVCWNESFTCAWLVAAMFRWCFQLNMTWLVNSAAH---KFGGRPYDKHMNPAENAYVATMTFGEGWHNYHHVFPWDYKTSEWG-NRLNMTARFIDLCAKIGWAYDLKSVAPDTVKRRVWRTGDGSHELWGWGDKDITPEDAKDVLFINKK--
>UPI0004CD6588	414	0.501	1.066E-125	33	354	356	54	382	384
---------------------------------KKYKWSIVWRNVIAFIYLHVGSVYGLYLLFTGAKLLTFMWIFVLGFLAGVGITAGAHRLWAHKSYKAKWPMRFLLMILQTVAFQNHIYEWVRDHRVHHKFTDTDADPHNAKRGFFFSHMGWLLIRKHPDVINKGKTVDMSDLEQDFVVVWQRRLYILLMPIFCFLIPTWIPIHFWDEKPLYAWY-ATIFRYTLSLNLTWLVNSAAH---IWGMKPYDSSISPTDNLKIAMGAFGEGWHNYHHVFPWDYKAAELGNYSGNFTTAFIDFFAFIGQAYDLKTVPVAMIEKRAARTGDGsrvaknhdehSHEgaIWGWGDTDMSADEINLVQI-SKKS-
>B7SB91	414	0.529	1.460E-125	29	353	356	36	354	357
-----------------------------EEP---YRLEIVWFNVLWFVLLHAGALYGVYLIFASAKIYTTLYGFLLCELSLLSITAGVHRLWAHRAYKAKWPLRLTLMVLNLLAYQNSIYEWARDHRVHHKFSETNADPVNAKRGFFFSHVGWLLCRKHPEVRAKGGRIDLSDLERDPIVMFQKRHYYKLVPFVSFVIPTLIPMYFWGETLSNSWYVSTMFRYCLSLNLTWLVNSAAH---MWGNKPYDKNINPVENLAVAIGSLGEGWHNFHHVFPWDYKTSELGNYSLNFTNAFIDLAVLLGLAYDLKTVPVSMIKTRVGRTGDGSHDVWGWGDKDLPKELADQTMIENRK--
>UPI001C207F0A	414	0.491	1.460E-125	4	350	356	7	358	360
----SSSV----QLMD---VPLIK--KSATKSKVNNETQIVWRNVIAFIYLHVAVAYAIYLAFTKAKVQTVIFSFILSNVSGLGITAGAHRLWAHKAYKARWPLRLFLACLQTIAFQNHIYEWVRDHRAHHKFSETDADPHNAKRGFFFSHIGWLMVRKHRDVIEKGASVDMSDLKKDPIVMFQKKYYFLIMPMISFVIPTLIPMALWNESLSVSWHIASILRYTYSLHCTWLVNSAAH---IFGNKPYDRHIGPTENKLVAILAVGEGWHNYHHVFPWDYKAAELGNYRTNISTALIDLAYKCGLAYDLKTVPSHLIEARVSRTGDGTHPsemkklehqedhhhlnpIWGWDDKDMTEEHKKLAKII-----
>UPI001EEB3505	414	0.540	1.460E-125	23	351	356	20	351	369
-----------------------EAEFDSSDVNRKFKAEIVWKNVLYLSYFHIAGLYGFYLMLTSAKIATSLFAVFIFIASGLGVTCGAHRLWTHRAFKANLGLRIALMILNCMAFEDSVYEWARNHRVHHKYSETDADPHNSRRGFFFSHVGWLMVRKHPDVSEKGKTVDMSDLLQDPVLVFQRKYYKYLMPLLCFGFPTVVPVWLWSETWNNAYHVAAMFRYVYLLNCVWLVNSAAHF---YGPRPYDKNMEPRENVTVAVMTLGEGWHNYHHAFPWDYRSSELGYFRFNFTTRFIDFCARMGWAYDLKSAPLSMVQRRVKRTGDGTYKnpfpdsVWGWGDRDMTLEDKKEVVVLH----
>UPI001CC53E47	414	0.507	1.460E-125	32	352	356	57	387	390
--------------------------------EPKYKWNIVWKNVIVFIYFHLGGIYGFYLWTNGIKTYTILWSIFVEFFAIMGITAGAHRLWSHRSYKAKWPLRLVLMLLQTTSYQNHIYEWVRDHRAHHKFTDTDADPHNSRRGFFFSHIGWLMVRKHPDIFKKGATIDLSDLEKDPIVVWQKRLYVVLMPLLCFVIPTWVPYYFWNEKFTYSWY-SNLARYVFSLNVTWMVNSAAH---IWGMKPYDMNICPVENKIVSIFAYGEGWHNYHHVFPWDYKTSEFGTYNTNFTTAFIDFCARLGLAYDLKTVPDEVIRKRAARTGDGSrydkkeavHYYnledmkWGWGDVDMKPEEIQEVSVYHK---
>UPI0006763E5C	413	0.471	2.000E-125	33	352	356	25	360	364
---------------------------------RDYEWQIVWRNVLAFIYLHVASLYGIYLILTlKSKILTLLFALFFGVLSAMGVTAGAHRLWAHNAYKARWPLRLFLAVMQTMAFQNHIYEWVRDHRVHHKFTETDADPHNARRGFFFSHIGWLMVRKHKDVFEKGATVDMSDLEKDPIVMFQKKTYLVVMPLLCFILPAWVPVALWGENPWHSWYVASMFRYTLSLHFTWLVNSAAH---IWGNRPYDKYIGATDNKTVAICAFGEGWHNYHHVFPWDYKAAELGQYSTNFSTALIDWAAKYGLAYDLKTVSADMIRKRVTRTGDGSHPysketkkieddhhhpenpVWGWEDTDMPEEDRKLAEITNK---
>UPI0005F3EA32	413	0.492	2.000E-125	33	352	356	45	377	380
---------------------------------PKYKWKIVWRNVIVFAYLHLGAVYGLYILITAAKFYTILWSVIVVLLAGFGVTAGAHRLWAHRAYKAKWPMRVILMLLQTTAFQNHIYEWVRDHRVHHKYTDTDADPHNANRGFFFSHIGWLLLRKHPDVISKGAMIDMSDLERDPVVVWQRRLYILLVPIFCFVLPTYIPIHYWNEKPMYAWY-AAVFKYTLQLNITWLVNSAAH---IWGMKPYDNTISPTDSLTVGIPAFGEGWHNYHHVFPWDYKAAELGNYRTNLTCGFIDFFAWLGWAYDLRTVNHNLIKKRAARTGDGSlyertddrnseHHhtqdkiIWGWDDADMSLEDKQTAEILNK---
>UPI0008F9D26F	413	0.531	2.000E-125	26	352	356	60	393	396
--------------------------QTANNPKPkkedadAYRVKIVWRNVMLFTYLHLGAIYGFYLIFTSAKIQTSIFGFLLYQASAIGITAGAHRLWSHRAYKAKWPLKLILIILNSLAFQNSVFEWARDHRVHHKYSETDADPHNAKRGFFFSHVGWLLCRKHPDVIQKGRCIDLKDLDDEPLVQFQKRHYLKMVLLFCFILPTVVPVYCWGETWGNAWYVATLWRYAFILNVTWLVNSAAH---LWGQRPYDKFINPAENISVAILALGEGWHNYHHVFPWDYKTAELGNYRANLTTAFIDFFAKIGWAYDLKTVPLSLVHKRANRTGtrKHSHEgeVWGWDDENMLKEDKDHAVIFQK---
>A0A7J6ZA14	413	0.523	2.738E-125	0	353	356	0	346	349
MPPNNV----KPTGVLF----ENDVDVPAEDEGPvKYKktaeTKLSWPMIIVYAYFHVVAVYGVYLIFASAKILTTISVVVLYELGILGITAGVHRLWSHRSYKAKWQLRLFLTILQTLSFQDPIIDWARDHRVHHKFNETDADPYNAKRGFFFSHIGWMFFHKHPEVKSKGKGIDFSDLYADPFLKFQKKYYFYIMPIMCFILPTFLPMYLWGETFYNSFTI-NILRYILTLNSTLAVNSVAH---RWGTKPYDKSLNPSENLTMSLLTLGEGWHNYHHAFPWDYKTAELGKYSTNLTTAFIDLMAKIGWAYDLKSASEEMIKRRVLRTGDGSHELWGWGDKDQPKEEKTEAIIEHRK--
>A0A1B6F550	413	0.549	2.738E-125	39	349	356	65	371	373
---------------------------------------IVWRNVTLFALLHLAALYGFYLIFTSAKLLTTLYAIFLYKCGGLGITAGAHRLWAHKSYKAKTPLKIILLIFNTLAFQDAVLIWARDHRVHHKYSETNADPHNAKNGFFFSHVGWLLCKKHEDVKTKGKNIDLSDLENDKLLTFQKKYYLILMPLICFILPTIVPYYYWNETFINSLFVATFLRYAFTLNITWLVNSAAH---IWGHKPYDKNINPVENISVAIFALGEGWHNYHHTFPWDYKTAELKYY-FNFTTVFINFFAKIGWAYDLKTVSKEMIEMRVKRTGDGSHPVWGWGDKDQPKDEISKATI------
>UPI001CA81853	413	0.446	2.738E-125	0	352	356	0	374	377
MAPNlfgtSASLFLEAsqTALInenstTEKTssPKLDkKKLLKSQPK--YRWNIVWRNVIAFLYLHISFLYGLYLAFTAAKLYTTIFAITCGFLAGFGVTAGAHRLWAHKAYKAKWPMRVILMIFQTMAFQNHIYEWVRDHRVHHKFTDTDADPHNSQRGFFFSHIGWLMLKKHPDVIKKGATIDMSDLEKDAVVIWQRRLYIILMPLFCFIIPTWIPVHFWGERPMYAWYL-TIFRYTLSLNITWLVNSAAH---IWGTKPYDSSISPTDSYSVGIAAFGEGWHNYHHVFPWDYKAAELGNYNVNFTTAIIDGFAKIGWAYDLKTVSHEMIEKRASRTGDGTvykhaddqHEhnhtnsIWGWDDPDIKAEDILDARILNK---
>UPI001954CBF7	413	0.490	2.738E-125	11	352	356	48	419	422
-----------RTAtADSAarVQadePQKTEQKQSASSFSsssAYRTVLVWRNIIAFVYLHAGFLYGVYLSFTSAKGSTTLLALALGMFGAFGITAGAHRLWSHRAYKAKWPLRVLLMLSQTLAFQNSIYEWVRDHRVHHKFTDTDADPHNARRGFFFSHIGWLMVKKHPDVKQKGQTVDMSDLEQDQVVMFQKKYYFFLMPMFCFVIPTYMACYLLDESLTNSWYVVAIFRYVASLNGTWLVNSWAH---IWGTKPYDKNISPTNSTFVGIAAVGEGWHNYHHVFPWDYKTSELGVYSTNLTTAVIDFFAWIGWAYDLKSVSDDLIKKRVLRTGDGSHQyseeqlrekmvdyinnldhenenvVWGWDDVDMKDADRKDATVSNK---
>A0A482W8R9	413	0.505	2.738E-125	28	349	356	256	575	582
----------------------------KSEP---YKVQIVWRNILLFIYLHIAGLYGLYCFIFTAKWNTVLWTYLLALITTQGICAGAHRLWAHRAYKAKLPLRIILCIWQTHALQNHIYEWVRDHRVHHKFSETDADPHNSRRGFFFSHMGWLLCRKHSDVITKGKTVDLSDLEADAVVMFQKKYYLILAPLLAFIVPAWVPWYFWNEDGYISWYTASMFRYALTLHGTWLVNSAAH---MWGSKPYDENINAVENITVSYITNGEGFHNYHHVFPWDYKAAELWSYRGNWSTAFIDFMAKIGWAYDLKSVSAEMVERRVKKTGDGSRrdnlPLWGWGDEDMGKEDKKMAEI------
>A0A6P4GCL4	413	0.498	3.750E-125	0	343	356	0	349	360
MAPNPKMHTNFESSEQTGVLFEEDVEtVDGDLNTDRFQHKraedrklaWVWRNITLFAFVHLAALYGIYLIITKAKLATTLFAAFLYIIGMLGVTAGAHRLWAHRTYKAKWPMRLILIIFNTIAFQDAAYHWARDHRVHHKFSETDADPHNATRGFFFSHVGWLLCKKHPDVKEKGKSLDLSDLRADPILMFQRKHYFMLMPLACFVMPTVIPMVCWEESLACSWFVATMFRWCFQLNMTWLVNSAAH---KFGGRPYDKSMNPVQNAYVSAFTFGEGWHNYHHAFPWDYKTSEWGHYSLNVTTAFIDMFAKIGWAYDLKSVSPETIKRRVLRTGDGSHELWGWGDKDLKTED------------
>A0A5N4AXC2	413	0.461	3.750E-125	30	352	356	16	363	368
------------------------------KPTPQYgetvkasgkENKVVWRNVILFTLLHISGLYGLYLCFFLRSWYTFFWATIYLHVAGVGVTAGAHRLWAHRAYKAKLPMRIFLMICQTAAFQNHIYEWVRDHRVHHKFTDTDADPHNAKRGFFFSHIGWLMLKKHPDVKIKGRTVDMSDMEGDQVIQFQKKYYPVLVPLLAFILPAFVPWYFWGENGWVSWYTAGIFRYCFSLNSTWLVNSAAH---IWGTKPYDKTIGPTQNLGVALTALGEGWHNYHHVFPWDYKAAELGNYRMNFTTFVIDCFSKIGWAYDLKTASIEMIEKRAKRTGDGsrassngdgeitndhSHHhddtIWGWGDMDMKLEDVQHVKVYNR---
>A0A3B0JJJ7	413	0.545	3.750E-125	38	354	356	59	372	374
--------------------------------------QWVWRNILLFAYVHFAALYGGYLMLTQAKAATVLFAAALYVCGMLGITGGAHRLWAHRSYKAKWPLRLILITFNTIAFQDAAYHWARDHRVHHKFSETDADPHNATRGFFFSHVGWLLCKKHPDVVAKGKGLDLSDLRADRILMFQRKHYYVLMPLACLILPTVIPFFFWNESLLCSWFVATMFRWCLQLNMTWLVNSAAH---KFGGRPYDKTINPSQNAAVSAVTFGEGWHNYHHVFPWDYKTAEWGNYNLNMTTAFIDMFAKIGWAYDLKSVAPDTVERRVKRTGDGTHELWGWGDKDLTAEDAKDVLFLDKKS-
>A0A8D8UZZ2	412	0.456	5.135E-125	0	353	356	0	346	350
MAPNSkSALLEEPKFdqPITA-VYEEKI------TKPKVEQPIIWRNVIAISLFHLVALVTPFYCWSRCKYNTIFWGIMIGSLGGFGVTGGVHRLWAHRSYSAKWPLRLILLLCYSIAGQNSVLNWVRDHRVHHKFSETDADPHNSQRGFFFAHVGWLFLRKHPLVIEKGRTVDMSDVMADPLVMFHEKHFIWFKLIMCFIVPTLVPCYFWGEPFFISFLIMNFLRYILALNFTWAVNSAAH---IWGNKPFDGRIMPAENRVVSFLALGEGWHNYHHVFPWDYKTAELGHYSTNWTTLVIDWFAWMGWAYDLKTVSPAVVTARVKRTGDGTHDVWGWGDKDMSLEEKLEATVLNGK--
>D1MAD7	412	0.498	7.031E-125	0	342	356	0	338	346
MAPNntvASGVlfendakTEDFGL-DT--TPVKTA--------SDRKMQIVWGSVLQFGLFHVAALYGAKLFFTSAKWQTDAFAFLLYIMSTLGITAGVHRLWTHRAYKAKWPLRLILIAFNTLAFQDPVMKWVRDHRLHHKYSDTDADPHNATRGFFFSHMGWLMVRKHPEVLRKGKDIDLSDLYADPIVTFQKKYYMILMPLTCFVMPTLIPAYYWNESYSTAFFVAGFFRYITLINTTFLVNSAAH---MWGNKPYDKYINPVQNISVSLLTLGEGYHNYHHAFPWDYRAAEFGFDYLNLSTHFINFFSKIGWAYDLKTIQDDIMRKRIIRTGDGSHELWGLNDKGQPKE-------------
>A0A6J1LP01	412	0.531	7.031E-125	36	353	356	58	372	375
------------------------------------KLKWVWRNIILFAYVHFAALYGGFLLLTQAKWPTVVFSIFLYVAGMLGITGGAHRLWAHRSYKAKWPLRLILITFNTIAFQDAAFHWARDHRVHHKFSETDADPHNATRGFFFSHVGWLLCKKHPDVVAKGKGLDLTDLRADRILMFQLKHYFVLMPLACFILPTVIPMVCWNESLLCSWFVSTMFRWCFQLNMTWLVNSAAH---KFGGRPYDKNINPSQSPYVSAFTFGEGWHNYHHVFPWDYKTAEWGNYSLNMTTAFIDLFAKIGWAYDLKSVAPDTVERRVRRTGDGTHELWGWGDKDMTAEDQQRVLFMDMK--
>UPI00063F7A5E	412	0.464	7.031E-125	0	352	356	0	373	376
MAPNlfGSSatlfleasqqdVSQKKSAAEKAVTQQLSIQKTQTL-KPKYQWKIVWRNMIAFAYLHLGALYGLYILITVARFYTFLWSIFVASFAAVGVTAGAHRLWAHRAYKAKWPMRIILMLLQTTAFQNHIYEWVRDHRVHHKFTDTNADPHNAQRGFFFSHMGWLLLRKHPDVISKGATIDMSDLDKDFVVVWQRRLYIILMPVFCFLLPTWIPCHYWNEKPMYAWY-ATLFRYTLSLNVTWLVNSAAH---IWGMKPYDNSISPTDSYSVGIGAFGEGWHNYHHVFPWDYKAAELGNYRTNFTTAFIDFFAWIGWAYDLKTVGHSMIKNRAARTGDGSkyermndhdhtHEgaIWGWGDTDMAPEDIQEAEIINK---
>B6CBS4	412	0.439	7.031E-125	0	353	356	0	376	379
MAPNilgSSLFLADTTLgknVDDDHSSNFSASDNYSGKRRDYEWQIVWRNVFGFIYLHTGMLYGFYLIFTgQVKFFTVLFAVLFAILSAMGVTAGAHRLWAHRAYKARWPLRLILAFLQTMAFQNHLYEWVRDHRVHHKFTETDADPHNAKRGFFFSHIGWLMIRKHKDVFEKGASIDMSDLEADPIVMFQKKTYLVVMPILCFVLPAYIPIVWWGEVPWTSWYVATILRFTVSLNFTWLVNSAAH---IWGNRPYDENIGATDNKTVAILAFGEGWHNYHHVFPWDYKAAELGNYSTNMSTAIIDYAAKHGWAYDLKTVSVDMIRKRVARTGDGTHPsnddtkkkleedhhhpdnpVWGWDDTDLKDEDRKFAEIAHPK--
>A0A336MI11	412	0.488	7.031E-125	33	354	356	53	399	402
---------------------------------SEYHMQIVWLNVILFCYLHASGLYGLYLMFTKAKLATIVFTFFLMIFCGLGITAGAHRLWSHKAYKAKWPLRLLLMIAQTAAHQDAIYVWSRDHRVHHKFTDTDADPYNAKRGFFFSHIGWLMVKKHPAVIAKGKTIDMSDMEADPIVMFQKKFFIPLMIIFCFLLPTYIPVYFWNESVATAFYVATMFRYCAGLNGTWCVNSVAH---IWGMKPYEKTISPCNNFYVAAFGLGEGWHNYHHVFPWDYKTSELGKYSSNWTTGFIDFFAKIGWAYDLKTVSNEMIRKRVLRTGDGSHKyskevdlnknlhkfveefqfnkdeeksIWGWDDKDINLQDKSDAKIYNtEKS-
>A0A437BQL8	411	0.445	9.629E-125	3	353	356	14	371	374
---NSKQINDDMPKITTA------RQSSG--KNRDYEWQIVWRNVLGFIYLHAAFVYAMYLTVTGrFKVYTYIFALSFSILSAMGVTAGAHRLWAHQAYKAKWPLRLVLAILQTMAFQNHIYEWVRDHRVHHKFTETDADPHNAKRGFFFSHMGWLMVRKHKDVFEKGITIDMSDLEKDPIVMFQKKTFLFVMPLLCFVIPAWIPYYFWNEDPWSSWYIAAIWRYTLSLHFTWLVNSAAH---MWGNRPYDKYIGATDNKTVAICAFGEGWHNYHHVFPWDYKAAELGNYSTNMSTGLIDLAAKWGLAYDLKTVSVEMIRKRAARTGDGSHPssqrakdsdddhhhpenpVWGWDDKDMPEEDRLCAEI-HRK--
>UPI001D07E878	411	0.489	9.629E-125	33	355	356	72	435	440
---------------------------------PDYEWKIVWRNVIAFLYLHISSLYGLYLMFTVARGYTNLWAIFYAYLAGMGITAGAHRLWAHRAYKAKWPLRLILCMLQTMAFQNHIYEWVRDHRVHHKFTDTDADPHNANRGFFFSHIGWLMVKKHKDVVTKGKTVDMSDLENDPIIIWQKRTYLVIMPLLCFFFPAWVPYYFWNEDPYVAWYVAAITRYTLSLNGTWLVNSAAH---IWGTKPFDKSISPTDNVKVAVFAFGEGWHNYHHVFPWDYKAAELGNYRTNFTTAFIDMFAKIGWAYDLKTVPVSMVLKRLNRTGDGTHinhgkqiensetkieseaikennnnnnnleakvqhylnhnhhlehQIWGWGDKDMEDADIKDAEIIN-PST
>UPI001CBA34AF	411	0.554	1.319E-124	34	354	356	50	365	369
----------------------------------NRRLDLVWRNIILFALEHLAALYGLYSIFTKAKLETTLFAAGLYIIGMLGVTAGAHRLWAHRTYKAKWPLRLILVIFNTVAFQDAAYHWARDHRVHHKYSDTDADPHNATRGFFFLHVGWLLCKKHPDIKEKGKGLDLSDLRADPILMFQRKHYYILMPLACFVLPTVIPMVYWNETLASSWFVASMFRWCFQLNMTWLVNSAAH---QFGNRPYDKTMNPTQNAYVSAFTFGEGWHNYHHSFPWDYKTAE--WGXANITTAFIDMFATIGWAYDLKSVAPDMIKRRVLRTGDGSHELWGWGDKDMTAADARNVLFVDKRS-
>A0A8D8V0D8	411	0.512	1.319E-124	31	349	356	42	370	372
-------------------------------PSTNsYRWKIVWRNLIAFVYLHASALYGLYliLTFNQVQLSTVFTLLILGFISAEGVTAGAHRLWSHRTYSAKWPLRLLLMLAQTMAFQNHIYEWVRDHRVHHKFTDEDADPHNSRRGFFFSHMGWLLVRKHPDVKLRGRTVDMSDLDKDWVVMFQMKYYLILMPVCCFLIPALIPWYFFNETWSNSWYVSAMLRYTLSLHFTWLVNSAAH---IWGVKPYDKNISPTENPSVSVLTFGEGWHNYHHTFPWDYKAAELGNYSLNLTTGVIDMFARIGWAYDLKTTDPELIRKRSTRTGDGtrqeghghSHEnqLYGWNDKDMTIEDRMMPKI------
>UPI001E27894A	411	0.495	1.319E-124	31	351	356	63	400	406
-------------------------------PLPTYKWHIVWRNVIAFVYLHVFSVYGLYLVFFKAHALTNMWMVFIAMAAGQGITSGAHRLWAHRTYKARLPLRIFLAAMQTIAFQNHLYEWVRDHRVHHKFTDTDADPHNARRGFFFSHIGWLMLKKHRDVFLKGKQVDLSDLRADPVVMFQKKYYLILMPILCFVFPTVVPWYYWGENFWVSWYVAGVLRYTVSLNITWLVNSAAH---IWGMKPYDKGINPTENIFVAIAAQGEGWHNYHHVFPWDYKAAELGNYRMNISTAFLDFMHFIGQAYDLKTATKEMIDKRAKRTGDGSRklnqsddvdpgyhsylddgeHLWGWGDKDMKDDEVEGILKTN----
>W8B613	411	0.470	1.319E-124	25	354	356	58	408	410
-------------------------KADGATKEP-YKMEIVWFNVFLFVILHSTAFYGAYLMWAENAYLEFLIAYGYAVLGGLGITAGVHRLWSHRAYKARLPLRIFLMLCQSLAFQNSIYEWCRDHRVHHKFTDTNGDPHNSGRGFFFAHMGWLMCKKHPDVKERGKAIDMSDIWADPVVRFQKRFYFVVMPICCFVVPALVPYFVLGSSLQVCFFVCSMARYALSLHATWLVNSAAHF---YGMRPYEKNISSVDSKTVSIIAFGEGWHNYHHVFPWDYKAGELGTYKYNWTTAFLDLMARIGQAYDLKSVSQEMILKRVQRTGDGSHSsmidvnnnnvninelvskldhekettlVWGWDDQDICEEDREGALR--EKA-
>UPI00083BC57E	411	0.508	1.806E-124	0	352	356	0	346	350
MAPNSSMTAE--TGVLQETDDQEVTIKhDCNAKLPPREYKLVWRNIILYIYLHVSALYGLYAIFASANWRTALFGLALVNLGNLGITAGVHRLWAHRSYKAKFPLRAFLVFLQTLAFQGSVIEWARDHRVHHKYSETDADPHNAKRGLFYSHVGWLLTKKHPEVFAKGKGIDYSDLTEDSLLKFQHKHYVYLMVFTSFFLPTFLPCYLWGETFLNAFFI-NMLRYCCGLNITWLVNSAAHF---FGDKPYDRFINPVENKHVSFLALGEGWHNYHHTFPWDYKTSEYG-YRLNPTAIFINCMAYIGQAYDLKSVSTEMIKKRVKRTGDGTHELWGWGDKDQSSDEQTEAVISHK---
>B4M0C3	411	0.516	1.806E-124	12	354	356	41	379	381
------------GDADTA-DCALDVDVKKLKKAEKRKLKLVWRNIMLFGYLHLAAVYGGYLMLTQAKWATVVFSFFLYTAGMIGITGGAHRLWAHRSYKAKWPLRVILVTFNTIAFQDAAFHWARDHRVHHKFSETDADPHNATRGFFFSHVGWLLCKKHPDVVAKGKSLDVTDLRADRILMFQLKHYFVLMPLACFILPTIIPMICWNESLLCSWFVATMFRWCFQLNMTWLVNSAAH---KFGGRPYDKNINPSQSPYVSAFTFGEGWHNYHHVFPWDYKTAEWGRYSLNMTTAFIDFFAKIGWAYELKSVAPETIERRVRRTGDGTHELWGWGDKDLTAEDAQHVLFVDKKA-
>UPI000718EAF6	410	0.476	2.473E-124	33	352	356	8	337	340
---------------------------------SKYKWDIVWFNFIFFLYLHISCLYGIYLSFTAVKLYTTIFAIITIPITNLGITAGAHRLWSHKSYKAKWPMRVILMICQTMAFQNHIYEWVRDHRVHHKFTDTDADPHNSKRGFFFSHIGWLMVRKHPDVIKKGATIDMSDLEKDAVVVWQRRLYIILMPLFCFIIPTWIPVHFWGERPMYAWYL-TIFRYTLSLNITWLVNSAAH---IWGTKPYDSSISPTDSYSVGLAAFGEGWHNYHHVFPWDYKAAELGNYKANFTTAIIDGFAKIGWAYDLKTVSHEMIEKRASRTGDGTkythvddqHEhnhnnsIWGWDDPDINTEDILDARILNK---
>A0A6P9AEU0	410	0.454	2.473E-124	0	352	356	41	432	435
MAPVSQTVGQTVGQIVaqpatapmspTATAPMsptATATPtamllrDRAKPDP-YAWKIVWRNVLAFVYLHYAAVRGVYLILTgQLHFYTYLWTVLLIGLSAEGITAGAHRLWAHRAYKAKWQLRTLLMLCQTLAFQNHIYEWVRDHRVHHKFTDTDADPHNASRGFFFSHMGWLMVRKHPDVRTKGAGVDLSDLERDPIVMFQKKFYLVLMPLIAFVMPAMVPAKLWGESGWTAWYACSMARYTLALHGTWLVNSAAH---IWGMRPVDKSISPTENVFVAHVAFGEGWHNYHHVFPWDYKAAELGNYKGNFTTAFIDFFARLGWAYDLKTVSKEMVEKRVRRTGDGSHPyaqqahrddghhhhhhhhdhgeeVWGWGDRDMSQDDILSATIINK---
>A0A195BTK0	410	0.486	3.386E-124	32	352	356	43	375	378
--------------------------------KPKYQWKIVWRNIIAFLYLHLGALYGLYILITAAKFYTTLWSIIIGSFAAIGVTAGAHRLWAHRAYKAKWPMRVILMLMQTTAFQNHIYEWVRDHRVHHKFTDTDADPHNAKRGFFFSHIGWLLVQKHPDVINKGATVDMSDLEKDAVVVWQRRFYIILLPIFCFLLPTWIPCHFWNEKPIYAWY-STLFRYTLSLNLTWLVNSAAH---IWGMKPYDNSISPTDSLSVGIIACGEGWHNYHHIFPWDYKAAELGNYRANFTTAFIDFFAWIGWAYDLKSVEHSMIKKRAARTGDGSiyaqtddrdeHHhshegaIWGWGDADMAFEDMQKVKIINK---
>J9K131	410	0.445	3.386E-124	0	350	356	0	379	381
MA-TSSSFAQiwsgvqveygDRKLTSDApHSPPptpIVHRTSMPKTHPqlqaGYKWQIVWRNVIGFIVLHSIAIYGLYLgLCGYVQIKTILFMIVVAACSALGITVGAHRLWAHRCYSARLPMRVLLAVFQTLAFQNHIYEWVRDHRVHHKFTDTDADPHNSSRGFFFSHMGWLMVRKHPDVSSKGGAVEMKDLEADPVVMWQKKHYLWLVPLVTFLIPSFIPYWLWQERFWYAFAVVGVTRYMISLHFTWLVNSAAH---IWGTKPYDKNITPTENPTVALLAFGEGWHNYHHAFPWDYKAAELGNYRLNFSTAFIDGCARLGLAYNLKTANASLVEKRSRRTGDGTkrHHhqhhnhhhveggVWGWGDEDMAEDDKRVAQVI-----
>UPI001E280401	409	0.522	4.636E-124	31	344	356	24	335	340
-------------------------------PPSadKREWKIVWRNVILFAFLHAGGVYGAYLFFTKAMWATRLFAVFLYLCSGLGITAGAHRLWAHKSYKARLPLRILLTIFNTIAFQDSALDWARDHRMHHKYSETDADPHNATRGFFFSHIGWLLVRKHPEIKAKGPTIDMSDLKADPILRFQKRYYLILMPLACFILPSYIP-TLWGETMWNGYFVCAIFRYVYVLNVTWLVNSAAH---KWGSKPYDKNINPVETKPVSLVVLGEGFHNYHHVFPWDYKTAELGNYSLNLTKLFIDTMAKIGWAYDLKTVSPEVIEKRVKRTGDGSHEEWGYEEIHDSPNEK-----------
>A0A8D8XFC9	409	0.526	4.636E-124	21	354	356	17	353	355
---------------------MSETPDSIPDYEPNkketPRHHFVWWMIIMLTYLHTASIYGLYLVFTSsAKLATLIFATVLHLSGAIGVTAGAHRLWSHRCYKANLPLRIALMLCNTLAFQMSIFTWTRDHRVHHKYTETNADPYNAKRGFFFSHIGWLMVRKHPEVLEKLRQIDMSDLLEDPVVVFQKKHYLKLLILIYFVFPTVVPMFLWRESFSNAWHIAIVLRQIYILHATFLVNSAAH---IWGQRPYDKFIQPSQNLGVAIIALGEGWHNYHHVFPWDYKTSELGTYSTNFTTAFIDFFARIGWAYDCKTVSPAMVATRAQRTGDGSHKdVWGWGDKDMTSEDKKDATVLHEKS-
>A0A026W4L1	409	0.440	4.636E-124	0	352	356	0	381	384
MAPNlfGSSatlfleasqqdVSQKKSAAEkTAVQKLS--LQKTQDSKPKYQWKIVWRNVIAFVYLHVGAIYGLYTALMFAKFYTLVWALSFSAFAAVGVTGGAHRLWAHRSYKAKWPLRIILMIFQTMAFQNHIYEWVRDHRVHHKFTDTDADPHNAQRGFFFSHMGWLLVRKHPDVIKKGATIDMSDLEKDFVVVWQRRLYIILMPLFCFLLPTWLPCYYWNEKPMYAWY-ATVFRYTLSLNLTWLVNSAAH---IWGMKPYDNTISPTDSLSVGLSAFGEGWHNYHHVFPWDYKAAELGNYRTNFTTAFIDFFARIGWAYDLKTVAHDIVIKRASRTGDGSiyertnttttdHHdahqhthegaIWGWGDTDMAPEDMQKVTIINK---
>A0A6J1WLP4	409	0.504	6.349E-124	31	351	356	26	343	349
-------------------------------PLSadKRKWDIVWRNVIIFLLLHTGAVYGAYLLCGQIKFSTVIFTAFMIVYSGLGITAGAHRLWAHKSYKARLPLRIILTIANTIAFQDSVLDWARDHRVHHKFSETDADPHNATRGFFFSHIGWLLVRKHPQIKEKGRIIEMDDLWRDPVLKFQKKYYKFLMPFACFILPTYIP-TLWGESVWNAFFVCAVFRYIYTLNVTWLVNSAAH---KWGSKPYDKNINPVETSPVSFLVLGEGYHNYHHTFPWDYKTGELG-NRLNFTKLFIDFMAKIGWAYDLKEIPLDVVQKRVLRTGDGSHAVWGWGDKELSCDDKKETLIIN----
>UPI000EFF411A	409	0.454	6.349E-124	7	350	356	17	383	385
-------YGEGKCTADAPHSPPmpLVRRPSKPKTYThqeaEYKWQIVWRNVIGFILLHSLAVTGFYiILCGQVQFKTILFMIFLGACSALGITVGAHRLWAHRCYNARLPMRVLLAVFQTLAFQNHIYEWVRDHRVHHKFTDTDADPHNSSRGFFFSHMGWLMVRKHPDVSAKGCAVDMKDLEADPVVMWQKKYYLWLVPVVTFLIPSYIPYWLWQERFWYSFVVVGVFRYMISLHFTWLVNSAAH---IWGTKPYDKNITPTENPTVALLAFGEGWHNYHHAFPWDYKAAELGNYRLNFSTAFIDGCARLGLAYNLKTANASLVEKRSRRTGDGTkyhdhqhddhqqhnHHhmeggVWGWGDEDMAEDEKQIVQVI-----
>A0A6G0ZJ45	409	0.454	6.349E-124	7	350	356	61	420	422
-------YDEGKLTSDAPHSPPtpIVRRPSKPKTYPqaGYEWQIVWRNVIGFVVLHSITITGFYMMLFGlVQIKTILFMVLVGMCSGLGITVGAHRLWAHRCYNARLPMRLLLAVFQTLAFQNHIYEWVRDHRVHHKFTDTDADPHNSSRGFFFSHMGWLMVRKHPDVSGKGCAVDMKDLEADPVVMWQKKYYLWLVPLVTFLIPSYIPYWLWQERFWYSFVVVGVTRYMISLHFTWLVNSAAH---IWGTKPYDKNITPTENPTVALLAFGEGWHNYHHAFPWDYKAAELGNYRLNFSTAFIDACARLGLAYNLKTANVDLVEKRSRRTGDGTkrHHhehhnhhhvdggVWGWGDEDMAEDDKQVVQVI-----
>UPI0018CE09FA	409	0.467	6.349E-124	32	353	356	80	427	430
--------------------------------KKPYKVEIVWGNIMLFIILHSTALYGLYLIFAESAYIEFGLIYITGFIGGLGITAGVHRLWSHRAYKAKLPLRIFLMLCQSLAFQNSIYEWTRDHRVHHKFTDTDADPHNSRRGFFFAHMGWLLCKKHPDVKEKGKQIDMSDLLADPVVVFQRKYYFIVMPICCFVLPALFPYFYLGSSLKVCFFVCSMLRYCLSLHGTWLVNSAAHF---YGMKPYDTAISSVESKVVSIIAFGEGWHNYHHVFPWDYKAAELGTYKYNWSTAFINLMAKIGQAYDLKSVSEEMVLKRVRRTGDGTHSsaidcnnnstsgitnqmvsklnhddepvmVWGWDDKDILEDDRKKATIHEKK--
>UPI001E1BB893	409	0.497	6.349E-124	10	352	356	75	431	436
----------DDSAIISEKAkssnnkqfPPNKTDDAGCkavgEVRPA--VQIVWRNVLIFIYLHVAALYGFYLCFTAAKLPTLVWAFALFVFGGFGITGGAHRLWAHRCYKAKLPLRVFAAVGQTLALQNDIYEWSRDHRVHHKFSETDADPHNARRGFFFAHVGWLLCKKHPEVIRRGKTVDVSDLLQDPVVFYQRKFYIPLVLIFCFAMPTVVPWYYWGESLTTAFFVASIFRYVITLNVTWLVNSAAH---MWGNHPYDKGINPAENRFVAFITSGEGWHNYHHVFPWDYKASELGKYSTNTTKAIIDFFAWLGLAYDLKSVPESIIRSRVQRTGDGTHPFtledSPYVFDDMKFEETQFCEIIpkeNR---
>A0A8J2R539	409	0.505	8.694E-124	22	333	356	21	327	338
----------------------ADTPIVPPSAEKR-KLQIVWRNVILFALLHIGGVYGAYLFFTQAMWSTRLFAVVLYLCSGLGITAGAHRLWAHKSYKAKLPLRMLLTLFNTIAFQDSVIDWARDHRMHHKYSETDADPHNATRGFFFSHVGWLLVRKHPEIKAKGHTIDMSDLKSDPVLRFQKKHYLVLMPLACFILPTYIP-TLWGETLWNAYFVCAIFRYVYVLNVTWLVNSAAH---KWGDKPYDKNINPVETKPVSLVVLGEGFHNYHHTFPWDYKTAELGHYQLNFSKLFIDFMATIGWAYDLKTVSTDVIEKRVKRTGDGSHKEWG----------------------
>UPI001CA867A4	409	0.501	8.694E-124	30	352	356	5	337	340
------------------------------ESKSQYKWDIVWESVIVFLYLHISCLYGIYLSFTSMKLYTTIFMITSLRINGLGITAGAHRLWAHKAYKAKWPMRVILMILQTLSFQQSIYDWVRNHRVHHKFTDTDADPHNSKRGFFFSHIGWVLMRKHPDVKTKGATIDLSDLEKDPVVVWQRRHYKIFMPLVCFIIPTWIPVYFWEESLMNAWY-ATVTRYILALHFTCLVNSAAH---MWGAKPYDSAITSTEIPVVSFLAVGEGWHNYHHVFPWDYKAAELGNYKLNLTAAFIDGSAKIGWAYDLKTVTHDLIEKRASRTGDGSiykhvsdkHEtkynnsIWGWDDPDIVPEDIKYAKILNK---
>UPI0005F4561F	409	0.470	8.694E-124	33	352	356	45	376	379
---------------------------------PKYERKIVWRNVILLTYLHIGAIYGLYFLITAAKFYTTLWVILIMYLAGLGVTAGAHRLWCHRSYKAKWPMRVILMVLQTAAFQNPMYEWVRDHRVHHRYTDTDADPHNSKRGFFFSHMGWLMVRKHPDVISKGPTIDMSDVEVDPIVRWQRKLYIVLMPLLCFVIPTWVPIYFWNERPMYAWY-AAIFKYVLSLHGTWLVNSAAH---IWGMKPYDVTISATNSYGVSYLAFGEGWHNYHHVFPWDYKTSELNNYGSNITCAFIDFFAWLGWAYDLKTAKHDIIMKRATRTGDGStyeqtgdndeHYhtqgenIWGWDDVNMSLEDKQAANILNK---
>UPI00083C52D8	409	0.425	8.694E-124	0	352	356	0	376	380
MAPNligaSALFLDEATrSGES----PIKqqHQVVRPKRtpqGPQYSWNIVWRNVLGMLYMHIFSFYGLYLLFCVCKWKTFFWSLFLTIFGAQGVTAGAHRLWAHRCYKAKLPLRILLAFAQTIAFQNDLYEWVRDHRVHHKFTDTDADPHNAQRGFFFSHVGWLLVRKHKDIMTKGKTVDMSDMLADPVVRFQKKYYLLLTPICCLLVPMLVPCYYWNEKLYISWYVTTILRYTLSLNGTWLVNSAAH---IFGTKPYDKNIGPTENKFVAAIAFGEGWHNYHHIFPWDYKASELG-YKLNVTTSIIDFFAWMGWAYDLKTVSRDMIERRSKRTGDGTRSptqseelleddqrreghgiaggIWGWGDGDMTAEDLNAAEVHNR---
>UPI00062909EA	408	0.500	1.630E-123	32	352	356	35	366	369
--------------------------------KPTYKWNIVWKNVIVFIYFHLGGIYGFYLWATNrTKIYTILWSIFVEYFAILGITAGAHRLWSHRAYKAKWPLRLVLMLLQTICYQNHIYEWVRDHRAHHKFTDTDADPHNARRGFFFSHVGWLMVRKHPDISKRGGTIDLSDLEKDPIVVWQRRLYIVLMPLLCFAIPTWIPYHFWNEKFTYSWY-SNLARYVFSLNVTWLVNSVAH---IWGMKPYDMNICPVENKFVSMFAHGEGWHNYHHVFPWDYKTSEFGSYTTNFTTAFIDFCAFLGLAYDMKTAPNEMIRKRAAKTGDGSRYSkneavryynledmkWGWGDVDMKPEEIQEVIIYNK---
>A0A096XDC8	408	0.456	1.630E-123	0	354	356	0	370	374
MAPNSlskSEYLGEPVQIISK---PNVEYSIETQNKYNLphnRWQIVWRNVLIFAYLHYAAFYGLYYMLTLAQWKSIIWGYAVILFASIGVTGGAHRLWAHRSYKAKLPLRIYLAFWQTVALQNHIYEWVRDHRVHHKFTDTDADPHNSNQGFFFSHMGWLMLKKHKDVFIKGKTIDLSDVAADPVVQFQKKYYLILAPILTFVFPAIVPWYFWNENPIVCYYSLAILRYILNLHGAWLVNSAAH---IWGYKPFDKNINATDNISVAIIAFGEGWHNYHHVFPWDYKAAELGNYRMNFTTAFLDLMARIGQAYDLKTVSVEMINKRRKRTGDGTgvvdplvenkedhrHEdtVWGWGDKDMNQDEMNLVEIYNPSS-
>UPI00148C9E46	408	0.551	1.630E-123	32	352	356	62	377	380
--------------------------------KRNLK--LVWRNIILFAYVHLAALYGGYLFLFQAKLATIAFSIILYTMGMIGITGGAHRLWAHRSYKAKWPLRLILIVFNTVAFQDAAYHWARDHRVHHKFSETDADPHNATRGFFFSHVGWLLCKKHPDVVAKGKGLDLSDLHADAILMFQLKHYFILMPLACFVLPTLIPYYVWNETLLNSFFVATMFRWCFQLNMTWLVNSAAH---QFGGRPYDKHINPSQSPYVSAFTFGEGWHNYHHVFPWDYKTAEWGKYTLNMTTAFIDFFAKIGWAYDLKSVSSETIERRVRRTGDGTHELWGWGDKDLTEEDVQHVLFVDK---
>A0A0M9A4C5	408	0.473	1.630E-123	25	352	356	92	433	436
-------------------------QSQKSSTQPEYEWKIVWKNVIAFTYLHIGALYGIYLAFAVTKLQTTLWGIFLCVFGELGITAGAHRLWTHRTYKAKWPMRFMLMIMQTTAFQNDIYEWARDHRVHHKFTDTNADPHNAKRGFFFSHVGWLLLRKHPDVIKQGATIDMTDLNKDPIVLWQRKWYRLLVLLFSFVLPVWVPCYFWNETLFNSWHH-NLLKYATILNITWLVNSAAH---LWGYKPYDKNICPTENKIVAILSVGEGWHNYHHVFPWDYKAAEFGNFNKNITTALINFCALLGLAYDMKTVPIDVIKKRANRTGDGtrysedkdsqnhrdhhSHEdmKWGWGDVDMTPEEIQEVNVINK---
>A0A8J5DXX4	407	0.501	2.232E-123	36	350	356	53	388	393
------------------------------------KSDIVWRNVIAFLYLHIAASYGVYLLASGrAQLLTFGIAYVYGALGGFGITAGAHRLWAHKAYKAKWQLRLILMIFNTISFQNSIFEWVRDHRVHHKFCDSDADPHNVQRGFFFSHMGWLLLKKHPDVKSKGASIDMSDLKQDEIVMFQRRHYLKIMPIFCFVIPTLIPMYVLNESLSGSFYVGAILRYVITLHSTWLVNSAAH---MWGMKPYDKNIRSANNIFVSLVSYGEGWHNYHHVFPWDYKTAELGDYRYNFSTAFIDFFAKIGWAYELKTVSDDMIRKRAARTGDGSnkysrcirngvvrkedleHHdddsmVWGWDDKDMNDEDKDDALII-----
>A0A1I8QDS2	407	0.474	2.232E-123	29	353	356	52	403	406
-----------------------------AEHKKPYQVEIVWHNILLFIILHSSALYGLYLVFAENAYVEFALSYICLFLGGMGITAGVHRLWSHRAYKAKLPLRIFLMLCQSLAFQNCIYEWTRDHRVHHKFTDTDADPHNSRRGFFFAHMGWLLCKKHPDVKEKGKQIDMSDLKADPVVMFQKKYYFIIMPVCCFVLPALFPYYYLGSSLKVCFFVGSMLRYCISLHGTWLVNSAAHF---YGMKPYDKNISSVNNKVVSSITFGEGWHNYHHVFPWDYKAAELGNY-YNMTTAFLNIMARIGQAYDLKTVSDEMILKRIQRTGDGTHPsctdmnnnqlsgkgitaemlakldheneetmIWGWEDKDVSEEDRKCAKIIDKK--
>A0A2P8XTS3	407	0.625	3.057E-123	75	354	356	35	311	313
---------------------------------------------------------------------------LLYQAGGLGITAGAHRLWAHRAYKAKWPLRLILIVFNTLAFQNHVYEWARDHRVHHKFSETDADPHNATRGFFFSHVGWLLVRKHPDVIEKGRGIDMSDLEADPIVRFQKKYYLWIMPITCFVLPTAIPVYFWGESWGNAFFVVAMFRYTFTLNMTWLVNSAAH---MWGSKPYDQYINPSENLGVAVFALGEGWHNYHHVFPWDYKTAELGNYRANFTTAFIDFFSRIGWAYDLKTVPMSMVQRRVERTGDGSHEIWGWGDKDMSKEDYDEAQVINKKS-
>A0A6P8ZT19	407	0.490	3.057E-123	0	349	356	0	355	357
MAPNVADVTNYRsgVLFETEDTPDYVQVIEKSEKTRTVKKEklseaqpIYWSNVYWFTVMHVMALYGLTLVFSSAKLLTTAWAVLLYVVGTLGVSAGVHRLWSHKAYKARLPLRMLLTFFNTIAFQNSIWEWTRDHRVHHKFTETDADPVNAARGFFFAHVGWLLCKKHPDVTRIGKTVDLSDIEADPCVAFQKKYYGPLVLTLCFAMPTIVPAVAWGESYWNAFFVAAMLRYTLSLHGTWLVNSLAHWAGG---RPYDGSIAARENVLVSIGALGEGYHNYHHVFPWDYKTAELGKYSTNFTTAFIDFMAKIGQAYDLKSVNEDMVKTRTLRTGDGTHPVWGWDDKEMLQEDRELAKI------
>A0A2S2QRH5	407	0.449	3.057E-123	0	349	356	0	371	374
MA-TSSSFTQilsgvqvdydDEGKHAAATVPAAVvHRTTKSKTYPHWrKWRIVWRNVIAFTVMHVIAVYGFYLIFcGHVKVKTLLCMMVISVCSAFGITVGAHRLWAHRCYNARLPMRVLLAVFQTLAFQNHIYEWARDHRVHHKFTDTDADPHNSSRGFFFSHMGWLMVRKHPDVAAKGSAVDMTDLEADPVVMWQKKYYLWLVPIITFLIPSLIPYWVCNERFLYSFVVVGVTRYMLSLHFTWLVNSAAH---IWGTKPYDKNITPTENPTVALLAFGEGWHNYHHAFPWDYKAAELGNYRLNLSTAFIDLCARLGQAYNLKTANASLVEKRSQRTGDGTkdhnhnhrhnpHHgeFWGWGDEDMAEDDKRVAKL------
>A0A8J6H7L2	407	0.480	3.057E-123	32	353	356	1124	1451	1458
--------------------------------KPQYRWHIVWRNVLIFTYLHITAIFGIYYTFTLMQWRTFLW----------GTTAGAHRLWAHRTYKAKLPLRILLMVAQTFTLQNDIHEWVRDHRVHHKFTDTDADPHNSTRGFFFSHMGWLLVKKHKDVFIKGKTVDMSDVASDPVVRFQRKYYIILTPLLTFFLPTIIPWYFWNEHLAVCWCTATVLRYLMELHGTWLVNSAAH---MWGAKPYDKNIRASENKMVSVITYGEGWHNYHHVFPWDYKAAELGNYRLNTTTAFLDLMAKIGWAYDLKTVSVDMINKRVKRTGDGSrvvdapaegddngHHhhhensIWGWGDKDMKTDDMELVEIHHQK--
>UPI00083BD571	407	0.474	4.186E-123	25	352	356	19	348	351
-------------------------PETNEDRKRKYEWDIVWRNIIAFIVLHVLSFHGVYVALRDWKIGILLFAYAYGLLVAQGITAGAHRLWSHRSYKAKLPLRILLLFFQTTAFQNSVFVWVRDHRMHHKFTDTDADPHNAKRGFFFSHMGWLFVKKQKEVKEKGKVIDMTDITNDPILMFQHRYYAPLMLICCFLIPTLIPVYLWHEDLYPSFAMAAAFRYIFSVHSTWLVNSAAH---IYGMKPYDRNIGPTENKLVSHLACGEGWHNYHHVFPWDYKTSELGNYRLNLTLAFIDLCAKFGWAYDLKTVPHEVVTRRALRTGDGSRkirikEIWGWGDEDMTIEDTEAALIINK---
>A0A482WNM8	407	0.470	4.186E-123	0	347	356	0	343	352
MSPKSeyqctGKLFEDDFAV--ELSP---APLKKEEE---YKREIVWKNVGYIVYFHVAALYGLYLIFTSGKIETFLFSIFLFIFSGLGVTCGAHRLYAHRSFKATTPLKILFMIMNSMAFEDSIYEWVRNHRVHHKFTETTADPHDSRRGFFFSHCGWLMVRKHPDVKRKGQTVDVSDLESDPVIMFQKKYYKYLMPFFTFFVPTIIPVLCWGESLNNAYHIAGMFRYTYLTNMVWLVNSAAH---IYGMRPYDKNINPRENRLVAFLTLGEGWHNYHHVFPWDYRSSELGMYRYNFTTRFIDWFSRIGWAYDMKSVSKEIIQKRAKRTGDGSHynPVWGWDDKDLSAEIKADA--------
>UPI0018D1DD6C	407	0.471	4.186E-123	2	351	356	1	351	356
--PPSSSTNEGQGLRALEKTIPGEVKDqvfkklEAPQAAPR-KYEVVYFNLLTFGFAHLSSVYGLYLIFTAAKWQTNVFTAVIIIASGLGITAGAHRLWAHRTYKAKMPLQIILMILNTMAFQNTAIHWVRDHRLHHKYSDTDADPHNATRGFFYSHVGWLLVKKHPEVRRCGKLIDMSDIKSNPVLKFQKRYAIPLVLTVTFILPAAIPWYYWGETLNTSWHVAVMFRYVYTLNVTFLVNSAAH---LFGYKPYDKNIMPVQNKFVSLTALGEGWHNYHHIFPWDYRTAELGNNSLNLTTHFIDFFAKIGWAYDLKAAPEDMIKTRAARTGDGSH-CWGWGDTDQDKEEREQAIIKH----
>A0A8B8GZ85	407	0.489	4.186E-123	32	353	356	26	356	358
--------------------------------KSNYKYNIVWKNVIAMIYLHFGGLYGCFLFFKlHETAYTSFWYIFMGLCTSMGITAGAHRLWCHRTYKAKWPLRFLLMLSQTLAYQNHIYEWVRDHRVHHKFTDTDADPHNARRGFFFSHIGWLLVRKHPDVIKKGATVDMSDLEKDPIVVFQRRWYYVLLVFVCIIIPVWIPCYFWNEKFITSWY-MNLGRYVWTLNSTWLVNSAAH---MWGMKPYDVNIQPTENLFVSLFAFGEGWHNYHHVFPWDYKTGELGGYKTNLTTAFIDFCALLGQAYDLKTVPEEMIAKRIARTGNESscnkneiihHHEdmkWGWGDKDMKPHEIEETRIFNKK--
>A0A5E4MFP0	407	0.496	4.186E-123	33	349	356	45	369	372
---------------------------------PGYRKyQIVWRNVIAFILLHAMTIYGLYISIAGyVQIKTLLFMLAVGSCSALGITVGAHRLWAHRCYNARLPMRILLTLFQTLAFQNHIYEWVRDHRVHHKFTDTDADPHNSSRGFFFSHMGWLMVRKHPDVTTKGRTVDMKDLEADPVVMWQKKYYLWLVPIVTFLMPSLIPYWSWNERFWYSFFTVGVTRYMLSLHATWLVNSAAH---IWGTKPYDKNITPTENPTVALLAFGEGWHNYHHAFPWDYKAAELGNYRMNFSTAFIDVCARLGLAYNLKTANASMVKKRSLRTGDsssgdrGHHrhpEVWGWGDEDMVEEDKRIVQV------
>UPI001C8997BD	406	0.425	5.732E-123	0	351	356	0	350	351
MPPNSnkaSEVLYEPEPEILEDTPP-KHLDLQLKTPKDYKLKWVWRNIILFVILHISAMYGVWLCFTEASWKTLFCFPVSIVIAIFGISGGAHRLWSHRAFKANLPLQLILLFCNTFAFQDSVYTWVRDHRVHHKFAETDADPYNAKRGWFFSHIGWLCCKKHPDVIAKGKEIDLSDLKRDSLIMFQHKYYLILMPLICFILPTLIPMYFWGESLNVSWHVMSIFRWCLSVNIVWLVNSSAH---KFGMRPYDKNIGPTNESILMWMRLGEGYHNYHHTFPWDYKASELGPYSREVITWMIDCFAKLGWAYDLKTVSDDLVRKRVQRTGDGSHPVWGWGDKDQKMDDIVGTKLTN----
>A0A096XDB0	406	0.485	7.849E-123	38	352	356	8	318	320
--------------------------------------QIVWRNVILFIYLHVAAIYGLYFTFTAAKWPTILFTYFLTIISTQGTGAGVHRLWSHRSYKAKLPLRILLCIYQTHCLQNHIYEWVRDHRAHHKFSDTDADPHNSTRGFFFSHMGWLLVRKHPQVKIKGKLIDLSDLEEDQVVMFQKKYYLILAPFFAFLLPAWVPWYFWGEDLHVSWCVASMLRYALSLHGTWLVNSAAH---MWGTRPYDRNIKATETKVVSYITNGERFHNYHHTFPWDYKAAELGSYWGNWSTAFIDFMAKIGWAYDLKIIPPELVEKRAKRTGECTHKVWGWGDKDIDKEEIEIVER-NR---
>A0A834XVG7	406	0.547	7.849E-123	33	337	356	31	332	338
---------------------------------SKFRNDIVWKNVVIFMTSHLAAIYGAYLLVTSTKIPTIIFTYFLHMYSGFGITAGAHRLWSHRAYKARFPLRVLLMILNTISFQNSIWEWCRDHRVHHKYSETDADPHNAKRGFFFSHVGWLLLKKHPDVKEKGRGIDMSDLDADPVVAFQKKYYLFLMPLFAFILPTVIPVYLWNESWKSAFLVASIFRWIYNLNVTWLVNSAAH---LYGDKPYDKGINPAENWWVSFLTRGEGFHNYHHTFPWDYKAAELPIYTCNLSLKFIDFFAKFGWAYDLKSVSPDMIKRRVQRTGDGNHNVWGNNDK------------------
>UPI001EF9A4D9	406	0.487	7.849E-123	35	354	356	53	368	370
-----------------------------------YIPRIKWPDLFVQIFVHGGCIYGLYLIFTEAKLLSALWAFVTIYTSGFGITAGAHRLWSHRAYKAKWPLRLLLVLLFTITGQRHVYAWALDHRVHHKYSETDADPHNAKRGFFFAHVGWLFTTPHPEVVAKRDAVDMSDLEADPIVMWQKRLYVPLFALLAIGFPVAVPYYFWDESLWISFWVNFNFRFCVTLNIAFFVNSVAH---MWGQKPYDKNISPVENIAVSIAALGEGWHNYHHVFPWDYKTGELGSYSFNITTGFIDTFAKLGWAYDRKYVSAEMVRRRANRSGDGSH-IWGYGDTDIPPEDLKELEVMDRKS-
>U5EY18	406	0.487	7.849E-123	31	353	356	71	414	417
-------------------------------PGKLKVKNFVWRNIIAFIYLHTAALYGLYLAITSAKIITFLFAYVLAVFGGLGITAGAHRLWAHKSYKAKWPLRLFLMLCQTLAFQNSIYEWVRDHRVHHKFTDTNADPHNAKRGFFFSHIGWLMLRKHPDVKNKGSTIDMTDLESDAFVMFQKKYYLIMMPIITFIIPTMTGCYVLGDSLKNSWYVVAIFRYTISLNFTWLVNSYAH---IWGTKPYDKSISPTNTKLVGILAIGEGWHNYHHVFPWDYKTAEVQTYTTNWTLYFINLWAKWGLAYDLKTVSEEIIQKRVLRTGDGSHPcttendvqqklldyinsaaendehLWGWDDKDMTEADKLDAQILNQK--
>A0A1B6CBB8	406	0.470	1.075E-122	37	354	356	31	348	350
-------------------------------------PKIYWRNVFSLCYFHIAGLYGLYLTFTEAKWQTLAFVAAMYLMTKIGITAGVHRLWTHRSYKANFPLRALLMFFFTLSFEGKVYVWARDHRVHHKYQETEADPYNARRGLWFSHMGWLMQSKNPLVIEKGKGIDLSDLTSDKLVMFQKNYYWLLVYVICFFLPTYIPMHYWGESLITAWHVAVCLRYAISFNATWLVNSVAH---KYGNRPYDINFFASENPTVSIITLGEGWHNYHHTFPWDYKTSELGNYGFNLTTAFIDFFAKIGWAYDLKTVPPALIRKRALRTGDGSHQpqdSWGWNDKDLPSDEREEALIINKKG-
>A0A0A1X5C1	406	0.457	1.075E-122	25	353	356	65	414	417
-------------------------KADAATQKP-YKMEIVWFNVMLFVVLHSMALYGLWLIWAENAYLEFVIAYFYAVLGGLGITAGVHRLWSHRAYKAKLPLRIFLMLCQSLAFQNSIYEWCRDHRVHHKFTDTNADPHNSGRGFFFAHMGWLMCKKHPDVRERGKTIDMSDILADPVVKVQKKLYFLIMPICCFVIPGLFPYYVLGSSLQVCFFVCSMLRYALSLHGTWLVNSAAHF---YGMRPYEKNISSVDSKLVSVIAFGEGWHNYHHVFPWDYKAGELGTYQYNWTTAFLDYMARIGQAYDLKSVSHEMILKRVQRTGDGTHPsvqdvnnnnvniselvskldheneetlVWGWDDEDICDEDRKGA--VHKK--
>E9JBH1	405	0.512	1.472E-122	30	351	356	28	346	353
------------------------------KEKSKYVRHIVWINVIILPLQHFGALYGLYLSFTSAKFVTTLFAILLYSFSVFGITAGAHRLWAHRSYKAKWPLQLLLMIMNTAAFQNAAIDWSREHRIHHKYSETDADPHNIKRGFFFAHMGWKLINQHPDVMKKSKSVDLSDLERNSILAFQKKYYVILRLLLCFVLPTVIPVVFWDETVTNAFFISTVLRYIVTLHVTGLVNSAAH---MFGNKPYDRYIGSVENTGIAIAAFGEGWHNYHHVFPWDYKTDELGNYRFNVTTAFIDFFAKIGWAYDLKTTSKEIVRKRVAKTGDGSHEIWGWGDKDQTQEERDAVIVTH----
>UPI0005F56579	405	0.556	2.015E-122	26	334	356	20	327	345
--------------------------QLTEEPkeKRKYVKHIVWRNVAIFSFLHLGALYGLYLSFTSAKLLTTAFAILLYQLSILGVTAGVHRLWSHRAYKAKWPLQLLLMILSTTTYQDAVIDWSRDHRLHHKYSETDADPHNSKRGFFFSHIGWLLCRKHPEVKEKGKGIDLSDLKSNPILAFQKKYYNILMPLLCFISPTLIPVVWWNETWINAFYIPAILRYVLTLNITWLINSVAH---TVGNKPYDKYICPADNKGVAIFSLGEGWHNYHHVFPWDYKTAELGDYKFNTTTAFINFFAKIGWAYDLKSVSNDMIRKRMERTGNSSHNLWGW---------------------
>A0A6G0U7S7	405	0.504	2.015E-122	30	353	356	15	344	347
------------------------------ETPPiekQPYQPIVWRNVILCSLIHLGALYGVYLAFTSAKITTTIFAIGLYQISAIGITAGAHRLWSHRAYKAKWQLRLIIITLNTIAFQNSVYEWARDHRLHHKYCDTNADPHNSNRGLFFSHVGWLLCRKHPDVIEKGRTIDTSDLLADPIVTFQKKYFWFLITWACFIIPTLIPVYCWGETWSNSWYVAVLLRYTLTLNAIWLVNSAAHA---WGGKPYDRFINASENLVASILSVGEGWHNYHHVFPWDYKTAELGNYHFNYTTAFIHLFAKIGWAYDLKTTSTELVRKRASRTGlvdsDGDPvPLpWGWDDKDCPQSDRMEATIVNRK--
>UPI001E27D375	405	0.505	2.015E-122	16	334	356	23	341	355
----------------TSWVlYESDAsketPVVPPSAEQR-KWQVVWRNVILFALLHIGGVYGAYLFLFKAMWATRMFAVFLYICSGLGITAGAHRLWAHKSYKARLPLRILLTVFNTIAFQDSALDWARDHRMHHKYSETDADPHNATRGFFFSHVGWLLVRKHPQIKAKGHTIDMSDLKADPILRFQKKHYMILMPIACFLMPTYVP-TLWGETLWNAYFVCSIFRYVYVLNVTWLVNSAAH---KWGSKPYDKNINPVETKPVSLVVLGEGFHNYHHVFPWDYKTAELGNYSLNITKLFIDTMAKIGWAYDLKTVSTEVIEKRVKRTGDGSHEEWGY---------------------
>UPI000771CB3D	405	0.471	2.015E-122	19	353	356	27	357	359
-------------------QANGEKIQDRDSKRIDYVPKIKWPDFLAQVFIHGGCVYGFYLIFTQAKLLTSLWAFLMIYTSGFGITAGAHRLWSHRAYKAKWPLRFILVLLFTITGQRDAYTWALDHRVHHKYSETDADPHNAKRGFFFAHVGWLFTTPHPDVVAKRQAVDMSDLEADPIVMWQKRLYVPLFALLAIGFPVAVPWYFWSESLWVSFWVNFNFRFSVTLNIAFFVNSVAH---MWGQRPYDKNISPVENIAVSIAALGEGWHNYHHVFPWDYKTGELGHYSFNITTGFIDAFAYLGWAYDRKYVSPEMVRRRAKRSGDGSH-VWGYGDRDIPEEDLKELEAMDKK--
>A0A0T6BI66	405	0.477	2.015E-122	0	349	356	20	360	365
MSPN--QIT--PTGVLMETDEEVPVEQIKNDEEPR-KYIYVWRNIILYIYLHISSLYALYLLFSSAKLLTVVQAFFLLQIGNLGITCGAHRLWSHKSYKAKTPLKIILVFMETLAFQNSVIEWARDHRVHHKFSETNADPHNAKRGFFFAHVGWLLTRRHPDVKSKGKTVDISDLTNDPMLRFQHKHYLPLMIFTAFFLPTVIPMYFWGETFRNSWFL-NLLRYCLGLNITWLVNSAAH---MFGGKPYDRFINPAENLSVAALALGEGWHNYHHTFPWDYKTSELGKYSSNFSTAFIDFFARIGWAYDLKAVSKEVIKKRSLRTGDGTHNVWGWKDKDMCEEDIQDAII------
>A0A8B8F3W9	405	0.460	2.015E-122	22	353	356	29	363	366
----------------------EKNKQDRMDPslnEPA-KVEIIWGIVLFFVAGHLSAIYGLYLVFVSTKIYTTLFALSLWILSGLGVTAGLHRLWSHKSYKAKWPLRFILMLMSTMAFENHIYEWCMDHRIHHKYTDTNSDPHNAKRGFFFSHIGWLVVRRHEDYYDKCRKIDMSDLKTDPIVMFQKLLYIPLLLLICFIMPTMIPVYYWNESYTNAFFTSTMLRYIFTLNMTWLVNSAAH---IWGNRPYDASINPSENLSVSLGALGEGWHNYHHVFPWDYKAAELGNYRANLTTAFIDFFALIGWAYDMKTVSNDMILKRAKRTGDGSHPngdgIWGWDDSNISIEDKKLTTIINKK--
>A0A151WSE5	405	0.483	2.015E-122	32	352	356	43	374	377
--------------------------------KPKYQWIIVWQNMIAFIYLHLGALYGLYILIEAAKFYTFLWVIVVGVFTGIGITAGAHRLWAHRTYKAKWPMRVILMLLQTTAYQNNIYVWVRDHRVHHKFVDTDADPHNVKRGFFFSHMGWLLVRKHPDVINKGATIDMSDLEKDPVVIWQRRHY-KILIILCFLLPTWIPCYFWNEKPIYAWY-STLFRYTVSLNLTWLVNSAAH---IWGIKPYDNTISPTNNLSVSIGAFGEGWHNYHHVFPWDYKAAELGNYRTNFTTAFIDFFTWIGWAYDLKTVTHSMIKKRADRMGDGSkyartnvhdeHHhshegvIWGWGDIDMELEDIQEAEIINK---
>E0VE45	405	0.505	2.015E-122	35	351	356	43	370	378
-----------------------------------YEWKISWRNVFGFIYLHGGFFYAIYLIGSgQAKLFTTLWNVSLGLCAALGVTAGAHRLWAHKSYKAKWPMRLLLVIFQTMAFQNDIYEWVRDHRVHHKFVDTNADPHNIKRGFFFSHMGWLLIRKHPDVKTKGKTVDMSDLEEDPIVIWQRRTYLIVMPLLCFVMPTLVPYYLVNETFWNAWYI-SIFRYMLSLHITWLVNSAAH---IWGVKPYDKNISSSENATVGILAMGEGWHNYHHVFPWDYKAAELGNYNVNVTTGFIDLCAKIGWAYDLKSVSREIIEKRAKRTGDGTlkhstdpnHHmnnVWGWGDKDMTSDDVNsMTGRggMN----
>UPI000EFE94C9	404	0.495	2.760E-122	31	353	356	18	342	345
-------------------------------PKQPYQP-IVWRNVILCSLVHLGALYGAYLAFASAKITTTIFAISLYQITAIGVTAGSHRLWSHRAYKAKWQLRLIIITLNTIAFQNSVYEWARDHRLHHKYTDTNADPHNSNRGLFFSHVGWLLCRKHPDVVEKGRTIDTSDLLADPIVAYQKKYFWFLITWACFIVPTLIPVYCWGETWSNSWYVAVLLRYALTLNGIWLINSAAHA---WGGKPYDRYINPTENLAVAVMSVGEGWHNYHHVFPWDYKAAELGNYKFNFTTAFIDLFAKIGWAYDLKTASTELVRKRTSRTGviespDNSVPLpWGWDDKDCPQSDRMEVTIVNRK--
>A0A6J2JRN9	404	0.477	2.760E-122	18	353	356	27	350	353
------------------HVPP------SAEKRP-WK--IVWRNVILFFILHVGGVYGGYLFLFKAMWRTSIFAIFLYLCSGLGITAGAHRLWAHKSYKARLPLRILLTIFNTIAFQDAVVDWARDHRMHHKYSETDADPHNATRGFFFSHIGWLLLRKHPEIKAKGHTVDVNDLHNDPILRFQKKYYQILMPLACFIMPTYVP-TLWGETVWNSFYVCAIFRYVYVLNITWLVNSAAH---MWGSKPYDKNINPVETRPVSLVVLGEGFHNYHHTFPWDYKTAELGDYSLNLSKLFIDFMAKIDWAYDLKTVSTDVIQKRAKRTGDGSHPVWGYDVGEVATEDKTDtTNLVNSK--
>T1PIA3	404	0.456	2.760E-122	0	353	356	0	357	361
MPPNLS--TEQSTTGILEPQ-EADTIDGGMvkdiEQLKhakDRKLQIVWRNVIIFTYAGIAALYGLYLLCTaKPKWQSYVFTLATIYMGGFGITVGAHRLWAHRSYKAKLPMRILLMIFNTMSFQNPIFVWARDHRVHHKFSETDADPHNAMRGFFFSHMGWLMVRKHPDVLTKGKTVDVSDLKADPVVMFQLKYYGVLMYILTFIFPTVVPIWCWGESMTNAWHVCTAFRWWFILNGTWCINSVCH---LFGNKPYDKSYNPGENLGISGLTIGECFHNYHHVFPWDYKAAELGGSRHNLSAAFIELCAKIGWAYDMKTVSPDIIKRRVLRTGDGTHPVWGWGDKDQTKEEIqsAVVIKNNKK--
>UPI0008F9AD26	404	0.522	2.760E-122	19	353	356	41	375	377
-------------------VPAIEEQTVDHSKQEAYRVRIVWKNVIFCSILHLKAIYGIYLIFTSAKIQTIVWGFLMYQAGILGITAGAHRLWSHGAYKAKWPLKLILIILNSSAFQNSVFEWVRDHRAHHKFSDTDGDPHNSQRGFFFSHVGWLLCRKHPDVMQKGSRIDIKDLEDDSLVQFQKRHFLKMVTLFCFIIPTVVPVYCWEETWKNAWYV-AIVRYAFVLNIIWLVNSGAH---RWGQRPYDKFIKATENAGLSFLSLGEGWHNYHHVFPWDYRTAELGKFQTNPTTAFIDFFAKIGWAYDLKTVPLSLIRKRANRTGtrKNNHEgeVWGWDDEDMSKKDKDHAIILLKK--
>UPI001EEAC746	404	0.483	2.760E-122	1	350	356	46	392	399
-APEAVSVSHSAPLKDSISNSPA-AVDDSNKEPP---LQIVWRNVLIFVYLHAAALYGFYLCFAAAKLATLSWSFALFIFGGFGITGGAHRLWAHRAYKAKWPLRVFAAIGQTISVQNDIYEWSRDHRVHHKFSETDADPHNARRGFFFAHVGWLLCKKHPEVKRRGKTVDMSDVLQDPVVIFQRKYYIPLVLTLSFAMPALVPWYFWGESFKTAFFVASIFRYVFTLNVTWLVNSAAH---IWGNHPYDKEINPAENRVVAFLTSGEGWHNYHHVFPWDYKAAELGNYNMNTTKAVIDFFAWIGWAYDLKTVPERIIRSRARRTGDGSHPfsLEDsqYTLEDMKSEEKAFCEII-----
>A0A8J2K6C7	404	0.468	2.760E-122	4	349	356	54	406	414
----SESLREKTGSkTDNSK---SKRIED-EEP-----LKLVWRNVFLFIYLHTAAFYGAYLWLSgQVMWQTFLWGFLFYCMSGFGITGGAHRYWAHRAFKANTPLRLILAFMQTVAFQNSIHEWCRDHRVHHKFTESNADPHDARRGFIFAHIGWLMCRKHKDVKEKGKCIDMSDLEADPIVMFQKNYYVPLVLTISFFIPTLVPWLFWGENFITAWFFAAQFRYCITLHMTWLVNSAAH---MWGLRPYDKTINPAENKSVAFWAFGEGWHNYHHVFPWDYKTAEVGQYRYNFTAAFIDFFAWLGWAYDLKSVPKNIVLQRVCRTGDGSHanHVhtesekefehpeagpWGWGDADIPPEDIAVTEI------
>J9JVI4	404	0.481	3.779E-122	32	353	356	20	344	347
--------------------------------EKQPHQPIVWRNVILCSLVHLGALYGVYLAFTSAKITTTVFAICLYQITAIGITAGSHRLWSHRAYKAKWQLRVIIIILNTIAFQNSVYEWARDHRLHHKYTDTNADPHNSNRGMFFSHVGWLLCRKHPDVIEKGRTIDTSDLLADPIVAFQKKYFWFLIIWACFIIPTLIPVYFWGETWSNSWYVAVLLRYALTLNGIWLVNSAAH---KWGAKPYDRSINAAENLAATIMSAGEGWHNYHHVFPWDYRSAELGNYKFNFTTTFIDLFTKVGWAYDLKTTSPEFVYRRALRTGliesqDDSVPLpWGWNDRDLPQSDRMEATIVNRK--
>E3UYX8	404	0.491	3.779E-122	0	349	356	0	341	352
MPPNSA--NSEPLLHDEVKEEQLE-KLVAPQAGPR-KFQIVYPNLITFGYGHISLLYGAYLMFTFAKWQTIVFAHVMIILSGFGITAGAHRLWAHRTYKAKMPLQILLMLLNTLAFQNTAMDWVRDHRLHHKYSDTDADPHNATRGFFYSHVGWLLVRKHKEVKRRGKLIDLSDIENNPVLSFQKKYAIPLVSLVTFVMPTVIPMYFWGETLNNAWHVATLYRYVFVLNVTFLVNSAAHY---WGCKPYEKSILPSQNHFVSLFALGEGFHNYHHVFPWDYRTAELGNNTLNPTTKFIDFFAWIGWAYDLKAVPDDMINNRKSRTGDGS-SLWGWGDKDQPKEEMNAAII------
>B3M2T6	404	0.428	3.779E-122	0	351	356	0	351	352
MPPNSSATTgvlyepETKLLEDS----PAMDKDIGLQNTSkDYELKWVWRNIILFAVLHISAVYGVWLFFTEASWRTHLFFLVTQAIGIFGISGGAHRLWSHRAFKANLPLQLILLFCNTFAFQDSVYVWVRDHRVHHKYTETDADPYNAKRGWFFAHIGWLCCKKHPDVVAKGKEIDLSDLKRDPLIMFQHKYYLYLMPIISFVLPTAIPMYFWGESLNCSWHVMSMFRWCLTMNIIWMVNSSAH---KFGMKPYDKNIGPTNENVLIWMRLGEGYHNYHHTFPWDYKASELGPYSWELITWLIDCFAKLGWAYDLKSASEDLIRQRVQRTGDGSHPLWGWGDKDQLMEDIVGTTISN----
>A0A7R9MFG6	404	0.505	3.779E-122	0	326	356	49	362	374
MAPNIESPVE----------PEMTDIIDGMKaPKREYKLEIVWRNVAIMSGLHLAALYGLYLCFESAHWQTIAFAVFLYVISGLGITAGAHRLWSHRAYKAKWPLRVILCIFNTIAFQNSIYEWSRDHRVHHKYSETDADPHNAKRGFFFAHVGWLLCRKHPEVLEKGRNVSCEDLLQDSVVRFQKKHYLPLVLLFCFVLPAIIPYVLWGESYWNAYFICGMLRYCWTLNMTWLVNSAAHF---WGRRPYDKHINPSENSVTIIGAIGEGFHNYHHTFPWDYATSELG-RHYNLTTCFIDLFGAIGWAYDRKTVSPNMIRQRKERTGD-----------------------------
>A0A0L7LB21	404	0.505	5.175E-122	0	353	356	0	334	337
MAPNASDVNgvlfeTDAATPDMAL--PN-APIAQADKRP---RQYVWRNILLFAYLHLAALYGGYLFMFSAKWQTDIF---------------AHRLWAHKSYKAKWPLRVILVFFNTVAFQDSALDWARDHRMHHKYSETDADPHNATRGFFFSHIGWLLVRKHPDLKAKGKGLDLSDLYADPILRFQKKHYLTLMPLACFVMPTVVPVYLWNETWLNAFFVAAMFRYAFILNVTWLVNSAAH---KWGDKPYDKSIKPSENMSVALFALGEGFHNYHHTFPWDYKTAELGNTRLNFTTAFINFFAKLGWAYDMKTVSEEIIQSRVKRTGDGSHMLWGWGDKDHDKNEIAAAIRINPK--
>A0A5E4PXM5	404	0.508	5.175E-122	24	334	356	22	326	338
------------------------APVLPSAEKR--KWQIVWRNVILFALLHIGGVYGGYLFLTKAMWATRIFAVALYLASGLGITAGAHRLWAHKSYKAKLPLRIMLTVFNTIAFQDSVLDWARDHRMHHKYSETDADPHNATRGFFFSHIGWLLVRKHPEIKAKGPTIELDDLRADPVLRFQKKHYLILMPLACFILPTYIP-TLWGESIWNAYFVCAVFRYVYVLNVTWLVNSAAH---KWGSKPYDKNINPVETKSVSLVVLGEGFHNYHHVFPWDYKTAELGNYSLNLTKLFIDTMAKIGWAYDLKTVSSEVIEKRVKRTGDGSHEEWGY---------------------
>A0A6J1RYN5	403	0.490	7.086E-122	0	347	356	0	357	361
MAPNVD-VSNYRTgvLFDTEDTPDyvevitkekqiKQAKQAKADKKKgERELQpIYWSNVYWFVVMHVMALYGLKLVFTDAKLLTTAWAVFLYVIGTLGVSAGVHRLWSHKAYKARLPLRMLLTFFNTIAFQNSIWEWTRDHRVHHKFTETDADPVNADRGFFFAHVGWLLCKKHPDVTRIGKTVDLSDIEADPCVAFQKKYYGPLVFTFCFLMPTVVP-TLWGESLWNAYFVAAMLRYTLSLHGTWLVNSLAHY---VGDRPYDKSIAARENLIVSLGALGEGYHNYHHVFPWDYKTAELGVYSTNLTTAFIDFMARIGQAYDLKYVNQDMIKTRTLRTGDGTHPVWGWDDKDLTQEDKELA--------
>UPI00155AFB99	403	0.438	7.086E-122	0	349	356	0	354	362
MPPNSEAIECGPTPSDTTGVlyemdaePQGTPKDISTLKTTDgRKLELVWTNILAFIYLHTASVYGIWLLLTGTMWQTVAFTALVFIFSGLGISGGAHRLWAHRTFKANLPLRAIFIFFNTIAFQDAVYYWARDHRLHHKYSETDADPYNSTRGWFFSHIGWLCCKKHPEVKEKGKSIDLSDLRRDPLVMFQKKYYLFLMPICCFILPTVIPVYFWGESVSVAWHVTALMRWCLVLNFVWLLNSSAH---LYGNRPYDASISPTTQVFLVWLRFGEGYHNYHHVFPWDYKSAELGRYSRDLTTNFIRLFARLGWAYDLKSVSMDMVRKRVLRTGDGTHPVWGWGDKDHPQEDINNTTI------
>UPI00143DAC7C	403	0.465	7.086E-122	32	352	356	41	388	391
--------------------------------EKKYKWHVVWRNVIAFVYIHGAAVYGLYLVFTSAKFASFVTAIAIGVLSGVGITAGAHRLWAHRAYKAKWPMRMILMILQTVAFQNHIYEWVRDHRVHHKFTDTDADPHNAGRGFFFSHMGWLLVRKHPDVVKKGATVDMSDLEKDPIILWQKRLYIILMPIFCFLIPTWIPCYFFGEKPINAWYL-TLLRYALTLNGTWLVNSAAH---IWGNKPFDKTISPTDSLAVGIGAFGEGWHNYHHVFPWDYKAAELGNYKGNITTAFIDMFAWMGQAYDLKTVSVAMVNKRAARTGDGSREprpekpdqeedyeghhhhhhhhhhdhshenvVWGWDDKDMAEEDMQDAEIYNK---
>Q4PP95	403	0.515	9.703E-122	30	353	356	31	351	354
------------------------------EENDKFVRQILWINVAHFTVLHIFAFYGLYLVFTSAKLATTFFAYILFVLGTFGISAGVHRLWSHKAYKAKFPLRVILMIFNSLAYQNSIWVWARDHRVHHKYSETDADPCNAKRGFFFSHVGWLMSKKHPDVTNIGKGVDLKDLEADPVVAFQKKYYFYLVALICIILPAVIPVMFWNESWTNAIFIPVFLRYTIGLNATWLVNSAAH---MYGGRPYDKFINPSENFAVIIGTLGEGWHNFHHTFPWDYKTSELPHYVFNWTTGFIHLFAKIGWAYDLKSVSEQVVKARCKRTGDGSHEVWGWGDKDQTAEEREAAIIEHAK--
>A0A067RHH4	403	0.516	9.703E-122	36	352	356	42	368	371
------------------------------------RHSIVWRNVVIFLYVHLAALYGIYVGIFQMKALTAIWVLGYGGLGALGITAGAHRLWAHRSYKARWQLRVILGIFQTIAFQNHIYEWARDHRVHHKFSETDADPHNAKRGFFFSHVGWLLVRKHPDVKRKGKLVDMSDLENDFVVVFQRRYYLILMPLMTFIIPTLVPVYLWDEDFWTAWY-CTMFRWVASLNFTWLVNSAAH---MWGNKPFDESISAVENLSVASIGYGEGWHNYHHVFPWDYKAAELGTYRANLTTGLIDFFSRIGWAYDLKTVSVDMIRRRAARTGDGSRHadapleelhetdngIWGWGDKDMSIEDIKEVQIYNR---
>A0A6J1SIS7	403	0.484	9.703E-122	23	352	356	64	407	410
-----------------------DRP-VAEDP---YAWHIVWRNVIAFAYLHYAAVRGLYVFFSGgIAFPTYLWTAVLVVLSAQGITAGAHRLWAHRAYKARLPLRVLLMLCQTLAFQNHIYEWVRDHRVHHKFTDTDADPHNASRGFFFSHMGWLMVRKHPDVRRKGAGVDMSDLEQDSVVMFQKKSYLVLMPLIAFFLPAYVPYKLWGESFWAAYYVSSMMRYVLSLHGTWLVNSAAH---IWGMRPVDKSISPTENYFVAHVAFGEGWHNYHHVFPWDYKAAELGDYYGNITTAILDFMCYIGQAYDLKTVSKEMVERRVARTGDGTHPsvqdkqqphhhhhhhhhgdeVWGWGDKDMPQDDVLGATIINK---
>A0A6J1M606	403	0.449	9.703E-122	19	351	356	54	412	421
-------------------APQTDAQKAAAAAKP-FKAQIVWHNIVLFIILHSTALYGLYLIPAESAYLEILPIYLFSFLGGLGITAGVHRLWSHKAYKAKLPLRIFLMLCQSLAFQNSIWEWTRDHRVHHKFTDTHADPHNSRRGFFFAHMGWLLCKKHPDVRGKGKQIDMSDIEADPVVMFQKKYYFVVMPICCFVVPMLLPYYLMGTSLKVCFFSCSMLRYCLSLHGTWLVNSAAHF---YGMKPYDVNISSVNSKLVSNITFGEGWHNYHHVFPWDYKAAELGTYNGNWTTAFIDLMAKIGQAYDLKYVSKEMVYKRVLRTGDGSHiaalldannnnsaaptnelvmhldheqeenAVWGWDDKDISEEDRKSATIAN----
>A0A8J6LHY6	403	0.434	9.703E-122	0	355	356	0	347	692
MPPNSTTF-------DSVspTVPP-------PETKT-YKYEIVWKKVIFFAYLHIGAVYGLYLLVTEAKWATWLWGYLIIFISTQGTGAGAHRLWCHRTYKAKLPLRILLAFYQTITFQKDIYDWCRDHRVHHKYSDTDSDPHNASRGFFYSHIGWLMIKKQEEVTSKGKKLDLSDLEADPVVMFQRKYYWYLAPVIAFLMPAAVPWYFWNESFEVSWYVCSILRYCLTLNGTCLVNSAAH---IFGTRPYDKNILPTQNLLVSYITNGEGFHNYHHAFPWDYKAAELGGYYGNWTTAFIDLMAKIGWAYDLKSASVEMVEKKAMRTGDGSWtfdtpnekAVWGWDDKNMDENDIKMAEVSYRTAT
>UPI001E68C604	402	0.488	1.329E-121	0	333	356	0	328	338
MPPqgqqQGSWVLYESDLNKDATPPPLVPPSA---EKREWK--IVWRNVTLFVLLHLGGVYGAYLFLTQAMWATRIFTVMLYLASGLGITAGAHRLWAHKSYKAKLPLRILLTVFNTIAFQDSVLDWARDHRMHHKYSETDADPHNATRGFFFSHVGWLLVRKHPEIKAKGHTIDMNDLWADPVLRFQKKYYLILMPLACFVLPTYIP-TLWGESLWNAYFVSAIFRYVYVLNVTWLVNSAAH---KWGDKPYDKHINPVETKPVSLVVLGEGFHNYHHTFPWDYKTAELGHYSLNLSKLFIDTMAKIGWAYDLKTVSADVIEKRVKRTGDGTHPEWG----------------------
>A0A834XTU0	402	0.509	1.329E-121	30	349	356	30	346	354
------------------------------KPKQNMRRAILWPHVIVFTALHVGAIYGFYLMLTSTKFITLIFTYVLYMCSGLGITAGAHRLWSHNAYKANFPLRVVLMIFHSMAYQYTIWRWAKNHRVHHKYCDTDADPHNAGRGFFYSHVGWMLCEEHPDFTGKLDAIEMKDIEADSIVQFQNKYCHIVMPLMAFVLPTLIPVYFWNESFCNAFFVPTILRYVIGLNMTFLINSAAH---IFGQRPYDKNIGPAENVVVAIGAWGEGWHNFHHVFPWDYKAAELGNYRLNAATAFIDFCAKMGWAYDLKSVSNEIVKQRCQRTGDGSHEIWGWGDKDQPAEERKAAII------
>A0A6I8V2L6	402	0.441	1.329E-121	0	353	356	0	358	362
MPPNSEVVEFGPKVSDTTGVlyemdaePEGTAKDLSTLKTTDgRKLELVWMNIVLFIYVHTASVYGIWLLLTAIKWQTFVFSVILFLFSTVGISGGAHRLWAHRTFKANLPLRLILLFFNTLAFQDAVYNWSRDHRLHHKYSETDADPYNSRRGWFFSHMGWLCCKKHPNVTAKGKLIDLSDLRRDPLVMFQKKHYLILMPICCFILPTLVPVYFWGESLSVAWHVPALLRWCLVLNGVWLLNSSAH---LYGKRPYDQSISPTNQSFLIWLRMGEGYHNYHHVFPWDYKSAEMGHFSQDLTTNFIKTFARLGWAYDLKSVSLDMVQKRVLRTGDGTHPIWGWGDKDHPQQDIDSTIITHKK--
>A0A482W2S5	402	0.459	1.329E-121	32	354	356	29	367	369
--------------------------------KPQYKWELIWRNIILYIIMHLTALYGLILVFVSAKVLTTVWTWFMLVVGLQGITSGVHRLWTHRSYKAKLPLRILLCIFQTIALQNHIYDWVTDHRVHHKYVDTDADPHNSKRGFFFCHMGWLFVKKHKDVIEKTKTIDLRDIEADPVVMFQKKYYhLVLAPLIGFLFPAWVPWYFWNENFVTSFFVATMFRYALTTNCTFLVNSVAH---MYGTRPYDKNIRPTDNVPVTVITGGEGWHNYHHTFPWDYKTGELGNYTTNTSTALIDFMAKIGWAYDLKTVSEDMIMKRVNRTGDGTrkfdnhqvvddhdHHhegdnLWGWGDEDMKDEDLSYVKITHRKA-
>UPI000614ABEB	402	0.474	1.329E-121	15	353	356	39	369	371
---------------DDFLAADESYRSSKTE----YVPRITWPDLIAQIFIHAGCVYGLYLIFVEAKLLTTVWAFVIVYTSGFGVTAGAHRLWSHRAYKAKWPLRLLLVFLFTITGQRHVYAWALDHRVHHKYSETDADPHNVKRGFLFAHVGWLFITPHPDVITKRKAVDMSDLEADPIVMWQKRLYIPLFVLLTIVFPVAVPCYFWSESLWISFWVNFNFRFCVTLNIAFFVNSVAH---MWGQRPYDKYISPVENVAVSIAALGEGWHNFHHVFPWDYKTGELGNYSLNITTAFIDFFAWIGWAYDCKYVSPAMVRRRANRSGDGSH-VWGYGDADILPEDLEELEMMNKK--
>UPI000B90950D	402	0.509	1.329E-121	38	354	356	83	405	407
--------------------------------------KIVWRNVAIFAYLHAFAAYGAYLWLSgQVMWQTFLWGFHYYIMSGFGITAGTHRYWAHKSYKAKMPLQIFLAYMQTIAFQNSIHEWCRDHRLHHKYTETNADPHNAKRGFFFAHMGWLMARKHEAIKIKGKGLDMSDLEADPVVMFQKKWYLLLVLFGCFVIPTLVPWIFWGESLKVAFFFAAMFRYCATLHCTWLVNSAAH---LWGPRPYDNRINPAENKTVSWWAFGEGWHNYHHVFPWDYKTAEVGVYRYNFSAAFIDFFAKIGWAYDLKTVPEHIVKARVARTGDGTHEEfhggpWGWGDNDIAVEAVEVTETLyaqDKKS-
>B7SB78	402	0.468	1.819E-121	21	355	356	21	351	353
---------------------EAEVPVTVPPTAERRKWQLVWRNIILFGFLHIGAVYGAYLFLFKAMWKTCAFAIFLYLCSGLGITAGAHRLWAHKSYKVRLPLGILLTIFHTIAFQDAVVDWARDHRMHHKYSETDADPHNATRGSFFSHIGWLLVRKHPQIKAKGHTIDMSDLKADPVLRFQKKYCLTLMPLACFVLPTYIPM-LWGESLWNAFFVAAIFRYVWVLNVTWLVNSAAH---LWGNKPYDKHINPVEIKPVSLVVLGEGFHNYHHTFPWDYKTAELGDCTLNFSKIFIDFTSKVGWAYDLKTVSTDVIQKRVKRTGDGSHALWGEDDKDLPTEEKIQASIFNADTT
>UPI00143D0F2E	402	0.452	1.819E-121	7	353	356	18	370	373
-------VTADEGNQDTDCIVDEKkngiHKREGDTDKIEYIPQIKWPDLIAQAFIHFGCVYGFYLCLTQAKGLTFLWAFIMIYTSGFGITAGAHRLWSHRAYKAKWPLRLLLVFLFTITGQRHVYAWALDHRVHHKYTETDSDPHNAKRGFFFAHVGWLFTTPHPNVVAKREAVDMSDLEADPIVMWQKRLYVPLFALLAIGLPVFVPWYFWNETLWNSFWVGFNFRFSITLNIAFFVNSVAH---MWGQRPYDKNISPVENIAVSIAALGEGWHNYHHVFPWDYKTGELGDYSFNITTAFIDTFARFGWAYDLKSVSPAMIRRRANKYGDGSHDvhdnqVWGYGDRDIPPEDLRELEKMETK--
>UPI001E1BAA4A	402	0.491	1.819E-121	3	345	356	41	373	389
---NSSrMVTPETRNGSHSKSPE----DSVAKDPP---MQIVWRNVLVFIYLHAAALYGFYLCFTAAKPSTLAWSFFLFLFGGFGITGGAHRLWAHRCYKAKLPLRIFAAVAQTIAVQNDIYEWSRDHRVHHKFSETDADPHNARRGFFFAHVGWLLCKKHPEVIRRGKTVDVSDLLQDPVVVFQRKYYIPLVLTLCFTMPAVVPWYYWGESFKTSFFVASIFRYVFTLNVTWLVNSAAH---IWGNHPYDKGINPAENRAVAFLTSGEGWHNYHHVFPWDYKAAELGNYSMNMTTAAIEFFEWLGLAYDLKSVPDRIVRSRVHRTGDGSHP-FSLDDSQFTAEDIK----------
>UPI00148C8DB6	402	0.418	1.819E-121	0	351	356	24	407	416
MAP-----TAAPVPVKQAPAPPAKkmtpvaaaAPSMETKKFSgstPYKADIVWHNVVLFIILHSMAFYGLWLIFAESAYLELITAYFFSVLGGLGITAGVHRLWSHKAYKAKLPLRIFLMLCQSLAFQNSIWEWTRDHRVHHKFTDTHADPHNSRRGFFFAHMGWLMCKKHPDVGIKGKQIDMTDIEQDPVVMFQKKYYFVVMPICCFVVPMMIPYYFMGTSLKVCFFTCSMLRYALSLHGTWLVNSAAHF---YGMKPYDTSISSVNSKVVASITFGEGWHNYHHVFPWDYKAAELGTYSHNWTTGFIDMMAKIGQAYDLKSVSQEMVYKRVLRTGDGSHIaakldannnnsaptnelvmhldhekeenvVWGWDDKDISEEDRKFATIVN----
>A0A2J7PNI7	402	0.525	1.819E-121	33	347	356	104	430	439
---------------------------------SKFWSLIVWKNVILFLYVHLAAIYGFYLAFTKIKGITTVWGLVYTSCGGLGITAGAHRLWAHRSYKATWQLRIILGIFQTIAFQNHIYEWARDHRVHHKFSETDADPHNAKRGFFFSHVGWLLMKKHPDVKSKGKVVDMSDLEEDFVVVFQRRYYYILMPLLTFIIPTLVPVFLWNEDPWMAWY-STMFRWVLALNCTWLVNSAAH---MWGNKPYDKNISPAENMSVAILAYGEGFHNYHHVFPYDYKAAELGDYMLNPTTAFIDFFARIGWAYSLKTMSRKTIMARILRTGDGTHkrigrsnspdchtqedHVWGWGDADMKEEDCKFV--------
>A0A7R9IL66	402	0.441	1.819E-121	8	351	356	80	426	473
--------TQDKSLLDpinNNHSPKS-APSacaVSPEPqFPEWKPEIIWLNTISITLLHLAAVYAVLTAAFQVLLPTYVWGFFLGGVGGFGVTAGVHRLWTHRAYKAKTPLRVILAICFSVAGQNTIFDWVRDHRVHHKFSETNADPHNSNRGFFFAHVGWLMTRKHPEVIRRGQQLDMSDVINDPVVAFHHKYFTSLKLLFCFFLPIMIPPFLWGESWYNSIMAIGVVRYVLSLNFTWLVNSAAH---LWGYKPYDKRINPAENRMVALVAMGEGWHNYHHVFPWDYKAAELGDYSLNVTTFFLDLFAKIGWAYDLKCPSQELVRRVIERNGDGSHPEWGCHPKEVPEEEDQLMVVKN----
>A0A8D8W2P4	402	0.487	2.491E-121	36	353	356	16	330	334
------------------------------------RDDLKWQNIALIVFSHTTAVWGLFKYGGQVKLATVLFAYVIGGIGGFGVTAGAHRLWTHRTYKAKWPLRVILLFCYSVAGQNSLFDWVRDHRVHHKFSETDADPHNSQRGFFFAHVGWLFLRKHPLVIEKGRTVDMSDVMADPLVMFHEKHFIWFKLIMCFIVPTLVPCYFWGEPFFISFLIMNFLRYILALNFTWAVNSAAH---IWGNKPFDGRIMPAENRVVSFLALGEGWHNYHHVFPWDYKTAELGHYSTNWTTLLIDWFAWMGWAYDLKTVSPAVVTARVKRTGDGTHDVWGWGDKDMSLEDKVEATVLNGK--
>A0A8D8V1F6	402	0.448	2.491E-121	0	353	356	0	346	350
MAPNSkSALLEEPKFdqPITA-VYEEKI------TKPKVEQPIIWRNVIAISLFHLVALVTPFYCWSRCKYNTIFWGIMIGSLGGFGVTGGVHRLWAHRSYSAKWPLRLILLLCYSIAGQNSVLNWVRDHRVHHKFSDTDADPHNANRGFFFSHIGWLMCKKHPEVIAKGNQLDLSDLFADPLVRYYQKAFIYFRFFLCFIIPPCMATYLWGEDIIVSFITLSFIRYVLSLNFTFLVNSAAH---LYGYKPYDTRIFPSQNKWVSLVAMGEGWHNYHHVFPWDYKTAELGHYSTNWTTLVIDWFAWMGWAYDLKTVSPAVVTARVKRTGDGTHDVWGWGDKDMSLEDKVEATVLNGK--
>G8FQ78	401	0.467	3.411E-121	0	349	356	0	342	347
MPPN----TKQKEMYDPAGIPGKNEEmvhLVAPQAAPG-KFEIVYRNIATFSYMHVAGLYGLYLCFTSGKWQTMVLAFVLYTFAEIGITAGAHRLWAHKTYKAKMPLQILLMVLNSIAFQNSAIDWVRDHRLHHKYSDTDADPHNATRGFFYSHVGWLLVRKHPEVTKRGKTMDMSDIYSNPVLRFQKKYAVPFIGIICLGLPTLIPMYFWGETLNNAWHI-TMLRYIANLNVTFLVNSAAH---MFGNKPYDKNILPAQNISVSIFTFGEGFHNYHHVFPWDYRAAELGNNMLNMTTLFIDFFAWIGWAYDLKTVSSAVIESRAKRTGDGTN-LWGWGDKDMLREDQEAAEI------
>A0A1L8D6B5	401	0.470	3.411E-121	0	351	356	0	352	360
MPPNSATDLHPNGAPEKT-APDeivdkNDvfEKLVAPQAGPR-KFEVVYFNLLTFGFAHLSWAYGVYLIFTAAKWQTTVFALAYGIAGGLGITAGAHRLWAHRTYKAKMPLQIILMILNTIAFQNTAMDWVRDHRLHHKYSDTDADPHNATRGFFYSHVGWLLVKKHPEVRRRGKLIDMSDIRNNPVLDFQKRYAIPLVLTLTFILPAFIPWYFWGETLNSSWHVATMFRYVTGLNLTFLVNSAAHF---FGYKPYDKSIMPAQNKFVAFAALGEGWHNYHHIFPWDYRTAELGNNSLNLTTHFIDFFAKIGWAYDLKAAPEDMIKTRAARTGDGSH-CWGWGDTDQDKEEREQAIIKH----
>A0A6P4HYK5	401	0.449	3.411E-121	28	354	356	48	399	405
----------------------------KSAEKP-YEMEIVWRNVGLFVVLHSMALYGLYLIFAESAYLELLPVYFSMFIGGLGITAGVHRLWSHKAYKAKLPLRIFLMLCQSLAFQNSIWEWTRDHRVHHKFTDTHADPHNSRRGFFFAHMGWLMCKKHPDVTSKGKQISMEDIEQDPVVMFQKKMYFVVMPICCFVLPMIFPYYVMGSSLRVCFFTCSMLRFCLSLHFTWLVNSAAHF---YGMKPYDVNVSAMNNKLVSTLTIGEGWHNYHHVFPWDYKAAELGTYSFNWTTAFIDVMAKIGQAYDLKSVSQEMVYKRVLRTGDGSHiaalldannnnaiptselvahldheleehAIWGWDDKDISEEDRKGANVVNKES-
>A0A8J6HVP8	401	0.435	3.411E-121	0	349	356	350	691	701
MAPNSTTF--------DSVSP----TVPSPETKRS-KIEIVWKKVIFFAYLHIGAIYGLYLLVTEAKWATWLWWYVIMLVSTQGTGAGVHRLWCHRTYKAKLPLRILLAFYQTITFQKDIYDWCRDHRVHHKYSDTDSDPHNASRGFFYSHMGWLMCKKQEEVTSKGKKLDLSDLEADPVVMFQRKYYWYLAPVIAFLMPATVPWYFWNERFEVSWYVCNMLRYFLTLHGTCLVNSAAH---IFGTRPYDKNILPTQNLWVSYITNGEGFHNYHHAFPWDYKAAELGSYYGNWSTAFIDLMAKIGWAYDLKSVSAKMVAKRALRTGDGSWKfdtandkaVWGWDDKNMDENDIKMAEV------
>UPI000C143335	401	0.467	4.671E-121	31	349	356	23	334	336
-------------------------------PHPR-KWDIAWRDCTISLIFHIGAAYGLYLSFTAAKWQTWVFAILLHVVTNLGVSVGAHRLWTHKSFQAKLPLRVILLFLFTMAFQYSVVSWSRIHRMHHKYTDTDADPHNAKRGFFFSHMGWLMIKKHPEVKAH--KVDMSDLMQDPLLRFQHRHYWEALFLLCFLLPTYIP-TMWGEQARTAFYICVCLRYIGSLHITWLVNSAAH---MWGSKPYDKNMTPVEIRIISLLAGGEGFHNYHHVFPWDYRIAEFGGYSLNIGKLFIDIMAKIGWAYNLKSVPDELIEKRVKRTGDGTHPIWGWDDPDLPLEDRDMSIV------
>A0A7E5VVD0	401	0.461	4.671E-121	25	349	356	27	347	349
-------------------------PAADAEASPRPKLILFWPNIVLFVVFHVALVYAIYLAFTKAMWQTNVFAYVLGLLSNVSVTAGVHRLWSHRAYKAKLPLRLFLLFFFTMIYEGSVLHWVRDHRVHHKHCDTDADPHNSRRGFFYAHVGWAMARKNPEVIAKGRTIDVSDILSDPWLRFQHKYYLRLVIVICYVLPTYIP-TLWGEEAWTAFFVAGVLRHVLSTHAIALINSAAH---MYGTKPYDKNILPVENKLVSLLATGEGFHNYHHTFPWDYKAAELGGYSLNFATFFIDVMAKLGLAYDLKTVSPELIEKRVKKTGDGSHPVWGWNDKDMPEEDRKSAII------
>UPI00126760D5	401	0.474	4.671E-121	30	352	356	16	360	365
------------------------------KPTPQYgetvkasgkENKVVWRNVILFTLLHISGLYGLYLCFFLRSWYTFFWATLIGLISGQGITAGAHRLWAHRTYKARLMLRITLMIAQTLALQTYIYEWVRDHRAHHKFTETDADPHNSNRGFFFSHIGWLMVKRHSEVKRKGKTIDMSDLEADPVVRFQRKYYIILVTVLCLFIPTFVPWYFWNEDIWVSWFTTTMFRLCVSLHITFMINSVAH---IWGTKPYDKTSGAVENVPLAFLAHGEGWHNYHHVFPWDYKTGELGGYRLNTTTMLIDFFAKIGWAYDLKTVSIETIEKRAQRTGDGSriavtkcavdnvdnHHtnVWGWGDTDMKEQDIDDVKYHNQ---
>UPI001C9A913B	401	0.495	4.671E-121	35	353	356	49	363	692
-----------------------------------YVSRIRWPDLIAQIFIHAGSVYGFYLIFTEAQLLTALWAFATIYISAFGITAGAHRLWSHRAYKAKWPLRVLLIFLFTISGQRHVYAWALDHRVHHKYSETDADPHNAKRGFFFAHVGWLFTTPHPDVVLKRKAVDMSDLEADPIVMWQKRYYIPLFICLTIALPVGVPWYFWSESIWTSFWVNFNFRFCVTLNMAFFVNSIAH---MWGQRPYDKYISPVENLAVSIVALGEGWHNFHHVFPWDYKTGELGNYTFNLTTGFIDAFACIGWAYDRKYVSPTMVRRRANRSGDGTH-VWGYGDTDIPTEDLQELKLMDRK--
>A0A8B8IYK7	400	0.505	6.396E-121	31	334	356	27	328	343
-------------------------------PPSaeKRKWEIVWRNVILFVFLHIGGVYGAYLFLTKAMWTTRLFAVILYLCSGLGITAGAHRLWAHKSYKAKLPLRILLTIFNTIAFQDSVLDWARDHRMHHKYSETDADPHNATRGFFFSHVGWLLVRKHREIKEKGHTIDMSDLKADPVLRFQKKYYLILMPLACFILPSIIP-TLWGESLWNGYFVCAIFRYVYVLNVTWLVNSAAH---KWGSKPYDKNINPVETKSVSLVVLGEGFHNYHHTFPWDYKTAELGEYSLNLSKLFIDTMSIIGWAYDLKTVSSDVIMKRVKRTGDGSHKEWGY---------------------
>A0A3S2PIU8	400	0.510	6.396E-121	31	350	356	73	393	399
-------------------------------PPSAEKRElkIVWRNVFIFLYLHIAALYGGYLFLTSVMWKTRIATIILYVISGLGITAGAHRLWAHKSYKAKLPLRILLTFFNTLAFQDAVVDWARDHRMHHKYSETDADPHNATRGFFFAHVGWLLVRKHPQIKAKGKTIDLSDLWADPVLRFQKKYYMILMPLTCFIMPSVLP-TLWGESLWNGYFCTAIFRYVAILNSTWLVNSAAH---LWGHRPYDKNINPVEIKAVCAAALGEGFHNYHHTFPWDYKTAELGHYSFNITKLFIDAMASIGWAYDLKTVSPDVIEKRVKRTGDGSHSVWGWSDqyiDDIYAEEENTAIVH-----
>A0A437BUS7	400	0.474	8.758E-121	0	353	356	0	341	345
MAPN--SIQNDEGLGV-EVQPESLTPP----KLTQIRHKILYVNLTYFLYWHLAAPYGIYLCFTSVKWETIIFGFVVFLAAELGVTAGAHRLWSHKSYKAKRPLEIILMLFNSMAFQNSIIHWARDHRLHHKYCDTDADPYNASRGFFYSHVGWLLTKKNKEVLKRGKTIDASDLFNNPVLQFQKKYAIPVFALCCFILPTAIPMYVWGETLNNSWH-ANLLRYTINLNVTFLVNSAAH---IWGYRPYDKSIYPAQNVYVSLVTLGEGFHNYHHVFPWDYKTAELGNNKLNVTTWFINFFTKLGWAYDLKTVSNEIVRARAMRTGDG-KDLWGWNDKDITDMDKEHTDILYSK--
>A0A7M7LKM3	400	0.557	8.758E-121	30	332	356	33	332	346
------------------------------KTDYNYKVEIVWRNVVLFALLHISALYGLYLCFTSAKLATVLFTAFLYQTSVLGITAGVHRLWAHRSYKATWPLRLLLVMMNTIAFQNSVIDWARDHRMHHKYSETNADPHNAKRGFFFAHMGWLLCRKHPQLKEKGKDIDLSDLYSDPIVRFQKNYYHILMPLMCFVLPTIIPVYLWNETWSNAIYVPTLFRYAFVLNITWLVNSAAH---LYGDKPYDRFINPVENVSVATLALGEGWHNYHHTFPWDYKTAELGDYWQNFTTGFIDFFAMIGWAYDLKTVSLDMIEKRVNRTGDPTHDRY-----------------------
>A0A7J7BAB5	400	0.512	8.758E-121	0	353	356	0	345	348
MAPNNLTPT--GVLFDsDEHV---DIEKVTEKYEKNIENKYYWIMILLYSYFHVVAVYGLYLVIVSAKIWTTLTVPVLYFFGILGITAGVHRLWSHRSYKATWQLRLLLTTFQTLAFQDPVIDWARDHRVHHKYNETDADPYNINRGFFFSHIGWMFVNKHPAVRNKGQGIDSSDLFADPFLAFQKKYYFYVMPIVCFILPTFLPMYLWDETFTNAYSI-NILRYVLSLNSTLAVNSFAH---RFGSKPYDKNLNPSENLTMSLITLGEGWHNYHHAFPWDYKTSELGIYSTNITTLFIDLMAKIGWAYDLKTASEDMIKKRVLRTGDGSHDLWGWGDKDQTEEDRQGVVVQHPK--
>K7PD45	400	0.488	8.758E-121	0	352	356	0	347	349
MAPNSNDATGVLQETDDDVSSNQVLQQITKSEKS--KLIIVWSNVMYFVILHVGALYGLWLLLTSAQIWTCLWVFAMYEFGEICITAGVHRLWSHRSYKAKWPLRLFHTMGQTLAFQDAVVDWARDHRVHHKYSETDADPHNAKRGFFFSHMGWLMCRKSKQVKEKGKEPDISDLYADPILRYQKKYYMLFMPLMCFAFPTVVPLYFWNESLKTAFFV-NIFRYIFSLHATWLVNSAAH---LYGEKPYNKHINPAENLAVSLIVNGERWHNYHHTFPWDYKAGEFGRYGTNLTTVFINAMAKIGLAYDLKFVPEDVVKRRVHKTGDGSHAVWGWGDKDQTVEEISKTIVaYNQ---
>UPI000C206BBA	400	0.527	8.758E-121	35	353	356	40	357	360
-----------------------------------YQWKIVWRNVFAFIYLHYAVLHGLYFVFTRNVLLTLGWNLFLAFLVSQGITAGAHRLWAHKAYKANLPLRILLAFCFTIAFQDDIHQWARDHRTHHKFCDTDADPYNAKRGFFFSHMGWLITRKHPEVKAKAKSVDMSDILADPVVRFQRKYYLILMPICCFVMPTLVPYYFWNESFVVAWNL-SLMRYAVTLHATWLVNSAAH---IYGDKPFDKNITPRENRFVSIITCGEGWHNYHHVFPWDYKASELGFQKLNVTAGIIEFFARIGWAFELKTVSEDMVRRRAKRTGDGSHEgeYWGWGDKDMSKcEQNEIVTFNNLK--
>A0A067QVK1	400	0.482	8.758E-121	9	348	356	30	368	377
---------EARSDVVAAAAAAAETPKEGEDTGRtrDYVATWRWPDLAVQLFIHVGCLYGFYLILTSVRLLTTIWAFVVVYASGIGITAGAHRLWSHRAYKAKWPLRLLLVTLFTVSGQRHVYQWALDHRVHHKYSETDADPHDARRGFLFSHVGWLVLTPHPEVEEKRKFVDMSDLEADPIVMWQKRLYVPLFAIFVIAIPVLVPWYFWDEGLWQSFWVLFNCRFCVTLNIAFFVNSIAH---MWGNRPYDKNISPVENFAVSMAALGEGWHNYHHVFPYDYKTAELGHYSLNLTTAFIDFFAWLGWAYDCKTVSEEMIRRRVHRSGDGSHRLWGWGDKDIPEEDLRDLE-------
>A0A165AH45	400	0.491	8.758E-121	19	350	356	45	376	381
-------------------APLASTQEDptGNKQPP---LQIVWRNVLVFIYLHAAAIYGFYLCFTAAKLATLAWAFSLFIYGGFGITGGAHRLWAHRCYKAKWPLRVYAAIGQTMAVQNDIYEWSRDHRVHHKFSETDADPHNARRGFFFAHVGWLLCKKHPEVIRRGKTIDMSDVLQDPIVAFQRKYYIPLVLLLAFAMPAFVPWYFWGESFKTAFFVASIFRYVFTLNVTWLVNSAAH---LWGNHPYDKGINPAENRMVAFLTSGEGWHNYHHVFPWDYKSAELGNYSMNATKAVIDFFAWIGWAYDLKTVPERIIRNRVYRTGDGSHPFaledSEYTLDDMTANEDSYGEII-----
>UPI0005F399A2	400	0.485	8.758E-121	29	354	356	43	382	385
-----------------------------SRTNNKYEWKIVWRNVISLAYLHIVALYALYFILTmEIKPLTVIWNLAVGVLAGIAITGGAHRLWCHRAYKAKWPMRVILMILQTAAFQNHIYEWVRDHRVHHKFMDTDADPHNSKRGFFFSHVGWLMVRKHPDVISKGATIDMSDLEKDPIVVWQRRYYAVLMPLLCFVIPTLVPIYFWNEKPIYAWY-AAVWRYVTTVNGTWLVNSAAH---MWGMKPYDSSISATNNYGVSYLAFGEGWHNYHHVFPWDYKTSELNNYGSNLTCAFIDFFAWLGWAYDLKTVGHDLIKKRAARTGDNSiyelegdlndeHHhtqekiIWGWEDADMSVEDKLAAEIFNKES-
>UPI00155A80AB	400	0.444	1.199E-120	0	352	356	0	351	360
MPPNSRA-TGTTGVlyeGDTA--PPtSVIQAlKKGGPDPNHKLELAWLNITLFTILHVSSVYGLWLLFTAAKWQTFLLFPAALVLTIVGISGGAHRLWAHRTFKANTPLRLIFMFLNTLAFQDAVYYWARDHRLHHKYSETDADPYNSQRGWFFSHIGWLCCKKHPDVTLKGREIDLSDLRNDKLVMFQKKHYLILMPLICFVLPTVVPMYYWGESLNCAWHCFTLLRWCASLNIVWLVNSSAH---MYGKRPYDKNIAPTNEAFLMWFRVGEGYHNYHHVFPWDYKSAELGKYSRDATTYFIDFFARIGWAYDLKSVSTEVLRQRITRTGDGTHPVWGWGDKDQPQEDVDSTTITHR---
>B4NKB3	400	0.459	1.199E-120	33	351	356	62	406	415
---------------------------------KPYEMEIVWHNVVLFIILHSMALYGGYLIYAESAYLEIVPIYITMFLGGLGITAGVHRLWSHKAYKAKLPLRIFLMLCQSLAFQNSIWEWTRDHRVHHKFVDTHADPHNSRRGFFFAHMGWLMCKKHPDVTSKGKQIDMSDIEQDPVVMFQKKFYFIIMPICCFVLPMLFPYYCMGTSLRVCFFTCSILRYTFSLHGTWLVNSAAHF---YGMKPYDVNISSVNTKLVSTITFGEGWHNYHHVFPWDYKAAELGTYGYNWTTAFIDVMAKIGQAYDLKFVSKDMVHKRVLRTGDGSHiaalidannndtapsnelvahldhdleetAVWGWDDKDISEEDRQGASIVN----
>A0A7R9KVR2	400	0.501	1.199E-120	0	326	356	0	312	541
MAPNIQSPIE----------PEISDISDGIKTRRDFKVEIVWRNVAIMSGLHLAALYGLYLCFTSAHWQTMAFAVFLYVISGLGITAGAHRLWSHRAYKAKWPMRVILTIFNTVAFQNSIYEWSRDHRVHHKYSETDADPHNANRGFFFAHCGWLLCRKHPDVIEKGRNVSCEDLLQDPLVRFQRKFYLPLVLVFCFVLPSIIPNILWGESCFNAYFVCGLLRYCWTLNMTWLVNSAAHF---WGRKPYDRHISPAENKVTIIGAIGEGFHNYHHTFPWDYATSELG-RDYNLTTCFIDVCAKIGWAYDRKTVSPNMIRQRKERTGD-----------------------------
>A0A8J6HVP8	400	0.442	1.199E-120	0	354	356	0	346	701
MAPNSTTF-------DSVspTVPP---------PESkRYKYEIVWIKVIFFAYLHVGAVYGLYLLVTEAKWPTWLWWFALLWISSQGTGAGAHRLWCHRTYKAKLPLRILLAFYQTITFQKDIYDWCRDHRIHHKYSDTDSDPHNASRGFFYSHIGWLLIKKQEEVTSKGKKLDLSDLEADPVVMFQRKYYWYLAPVIAFLMPAAVPWYFWNERFEVSWYVCNMFRYFLTLHATCLVNSAAH---IFGTRPYDKNILPTQNLFVSLISNGEGFHNYHHAFPWDYKAAELGSYFGNWSTAFIDLMAKIGWAYDLKSVSATMVAKRAMRAGDGSWKfdtrnekaVWGWDDKNMDKSDIKMAEVTYRTS-
>UPI001C2057BA	399	0.519	1.642E-120	30	330	356	27	324	337
------------------------------QPKAeKRKWEIVWRNVTLFALLHIGGVYGAYLFLTKAMWRTSLFAVVLYLCSGLGITAGAHRLWAHKSYKARLPLRLLLTLFNTIAFQDSVLDWARDHRMHHKYSETDADPHNATRGFFFSHVGWLLVRKHPEIKAKGHTIDLSDLKADPVLRFQKKYYLYLMPLCCFILPTYIP-TLWGESVWNAYFVCAIFRYVYVLNVTWLVNSAAH---LWGSKPYDKNINPVETKPVSLVVLGEGFHNYHHTFPWDYKTAELGEYSLNLSKLFIDGMAKIGWAYDLKTVSPDIIEKRVKRTGDGSHE-------------------------
>T1JPP6	399	0.520	1.642E-120	35	330	356	67	358	363
-----------------------------------YRLQIVWRNVVIFALLHIGAIYGFYLCLTQAKWTTVAFAYFLYVYSGLGITAGAHRLWSHRSYKAKWPLRLFLAVANTIAFENDIYEWTRDHRVHHLYSETDSDPHDSRRGFFFAHVGWLLCRKHPSVIEKGKKVDCSDVLKDPIVRFQRRYYLPLVITWCFIIPTIIPYFAWNESLWISYFVCSIFRYCFTLNMTWLVNSAAH---MWGNQPYDKSHNARENIGVSLGAIGEGFHNYHHTFPYDYSASELGW-EFNLTKFFIDSCAVLGLVYDRRKVSKEVLKRRVQRTGDGSHH-------------------------
>UPI00083BDE05	399	0.471	1.642E-120	8	353	356	32	363	366
--------TEDFLSAD------ESYRSSKAE----FVPRIRWPDLVAQIFIHAGCVYGIYLIFAKAKLLTTLWAFATIYTSGFGITAGAHRLWSHRAYKAKWPLRLLLVFLFTITGQKHVYAWALDHRVHHKYSETDADPHNAKRGFFFAHVGWLFTTPHPDVVVKRKAVDMSDLEADPIVMWQKRFYIPLFALLTIGLPVMVPYYYWSESLWTSFWVNFNFRFCVTLNIAFFVNSVAH---MWGQRPYDKYISPVENVVVSIAALGEGWHNFHHVFPWDYKTGELGTYSFNMTTGFIDAFARIGWAYDRKYVSPAMVRRRANRSGDGSH-VWGYGDADIPLEDLQELKLMDRK--
>UPI001EEBCB99	399	0.517	1.642E-120	39	349	356	63	376	387
---------------------------------------IVWRNVLVFIYLHLAALYGLYLCFTDVTWATLVWSYALFIFGGFGITGGAHRLWAHRCYKAKWPLRVIAAVGQTIALQNDIYVWSRDHRVHHKFSETDADPHNARRGFFFAHVGWLLCRKHPEVMRRGKTVDVSDLLQDPIVVYQRKFYIPLVIIFCFAMPTLVPWYFWGESLRTSFFVASILRYVITLNATWLVNSAAH---IWGTHPYDKGINPSENRFVAFITSGEGWHNYHHVFPWDYKASELGNYGTNTTRAIIDFCAWLGLAYDLKSVPEKVVYNRVRRTGDGSHPFALQDnqfrvDDDMHQiEEEQFTEI------
>A0A8J2RQ20	399	0.492	1.642E-120	19	350	356	60	393	400
-------------------QTQKDSPSAGDDNNKELQPlKIVWRNVLIFLYLHFAALYGFYLCFTATKLATLSWSFALFIFGGFGITGGAHRLWAHRCYKANLPLRIFAALGQTLSVQNDIYVWSRDHRVHHKFSETDADPHNARRGFFFAHVGWLLCKKHPEVKRRGKTVDMSDVLQDPVVIFQRKYYIPLVLMFSLAMPTFVPWYFWGESFKTAFFVAAIFRYVFTLNVTWLVNSAAH---IWGNHPYDKAINPAENQLVAFLTSGEGWHNYHHVFPWDYKAAELGRYNMNTTKAFIDFFAWIGWAYDLKTVPERIIRSRIYRTGDGSHPfaLEDsqYTSDDMKSEEEPFCEII-----
>UPI00158885DB	399	0.493	2.248E-120	35	350	356	36	350	353
-----------------------------------YIPKIKWLDLSVQIFIHVGCLYGLYLMFTKAKLLTSIWAFVIIYTSGFGITAGAHRLWSHRAYKAKWPLRLLLVLLFTITGQRHVYAWALDHRVHHKYSETDADPHNAKRGFFFAHVGWLFTEPHPDVVAKRKAVDMSDLIADPIVMWQKRYYIPLFALLAIGLPVLTPWYFWNESLWTSFWVSFNFRFCVTLNIAFFVNSVAH---MWGQKPYDKYISPVENIAVSIAALGEGWHNYHHVFPWDYKTSELGNYSFNITTGFIDAFAKFGWAYDCKSVSSGMIRRRANRTGDGSHikNIWGYGDDDIPQEDLEELETM-----
>A0A5E4M8B0	399	0.464	2.248E-120	22	353	356	26	356	359
----------------------EERMQIKSEEPV--KVDIIWGIVLFFVISHLCAIYGLYLVFASAKLQTTLFGIYVWILSGIGVTAGLHRLWSHKSYKAKWPLRFILMLMSTIAFENHIYEWCMDHRIHHKYTDTNSDPHNAKRGFFFSHIGWLVVRRHPDYYDKCQKIDMSDLKTDNIVMFQKIFYIPLLLLLCFIIPTILPVYFWNETYCNAFFVSTMLRYIFTLNMTWLVNSAAH---IWGNRPYDASINPSENLSVALGSLGEGWHNYHHVFPWDYKAAELGHYRANLTTAFIDFFALIGWAYDMKTVSNEIILKRAGRTGDGSRFngdqIWGWDDTDLSTEDKQLTRVINKK--
>UPI001CB6AE03	399	0.492	2.248E-120	35	353	356	49	363	366
-----------------------------------YVPRIAWPDLMALLFVHVGCIYGLYLIFTEAKLLTTVWAFVITYTSGFGITAGAHRLWSHRAYKAKWPLRLLLIFLFTITGQKHVYAWALDHRVHHKYSETDADPHNAKRGFFFAHVGWLFTTPHPDVVSKRKMVDMSDLEADPIVMWQKRFYVPLFALLTIGLPVAVPCYFWSESLWTSFWVNFNFRFCITLNIAFFVNSVAH---MWGQRPYDKYISPVENVAVSIAALGEGWHNFHHVFPWDYKTGELGNYTFNLTTGFIDAFASIGWAYDRKYVSPAMVRRRANRSGDGSH-VWGYGDADIPSEDLLELKRMDKK--
>UPI0006262ADA	399	0.466	2.248E-120	23	354	356	43	370	372
-----------------------DEIKSRRKTETAYVPRIQWLDLIVQIFIHGGCLYGLYLILTQAKFLSALWAFVTIYTSGFGITAGAHRLWSHRAYKAKWPLRMLLVFLFTITGQRHVYAWALDHRVHHKYSETDADPHNARRGFFFAHIGWLFTTPHPEVTAKRAAVDMSDLEADPIVMWQKRLYIPLFALLAIGFPVAVPYYFWGESLWISFWVNFNFRFCVTLNIAFFVNSVAH---MWGQKPYDKHISPVENMAVSLAALGEGWHNYHHVFPWDYKTGELGSYSSNITTGFIDAFAQLGWAYDRKFVSPVMVKRRADRSGDGSH-IWGYGDRDMPREDLEELENMNDKS-
>A0A6L2PSZ3	399	0.501	2.248E-120	28	347	356	33	373	383
----------------------------KASDDKRVERKIVWRNVILFMYVHVAALYGLYLGIVKAKGLTVVCGLLYGACGGLGITAGAHRLWAHRSYKAKWQLRVILGVFQTIAFQNHIYEWSRDHRVHHKFSETDADPHNAKRGFFFSHVGWLLLKKHPDVRNKGKAVDMSDLEKDFVVVFQRRYYALLMPLLTFIIPTIGPVYLWNEDPWVAWYL-TVFRWVLSLHCTWLVNSAAH---MWGNKPYDKSISPSENISVAILAYGEGFHNYHHVFPYDYKTAELGDYMFNPTTAFIDFFARIGWAYSLKTMSKETILKRIARTGDGTHkfsskmnsaenadsnadkrrdshedHLWGWGDADMKTEDYKFV--------
>A0A0L7RGW3	398	0.462	3.079E-120	8	353	356	32	363	366
--------TEDFLAAD-----ESYRSSMAE-----YVPRIAWPDLLAQIFIHAGWLYGLYLILTQAKLLTALWVFVTIYTSGFGITAGVHRLWSHRAYKAKWPLRLVLMFLFTITGQKDVYTWALDHRVHHKYSETDADPHNVKRGFFFAHVGWLFITPHPDVIAKRKAVDMSDLEADPIVMWQKRLFIPLFALLTIGLPVAVPCYFWSESLWISFWVNFNFRFCITLNIAFFVNSVAH---MWGQRPYDKYISPVENVAVSIAALGEGWHNFHHVFPWDYKTGELGNYSYNLTTAFIDAFAYLGWAYDRKYVSSEMVRRRANRSGDGSH-IWGYGDKDIPIEDLKELKLMDKK--
>UPI000C20BDAD	398	0.485	3.079E-120	35	353	356	34	370	371
-----------------------------------YVWDIVWFNVAFLSYFYFCGIYGLYLAITSAKFATNLWSILLMVCGALGTTAGSHRLWSHRTYKANLPLRIILAFFATISFQNHIYEWVRDHRVHHKHTDTDADPHNSSRGFFFSHCGWLMVRKHKDVIAKGKKIDLSDLEKDPVVMFQKKYYAILMPLLCFILPSVIPWYFWNETGVVSYYVAGVGKYIWAVNGTWLVNSAAH---LYGTKPYDKNINPSENTFVGYLALGEGWHNYHHTFPWDYKTSEFANYGPNLTTAFIDFFAWLGWAYDLKTASEEMVRRRMLRTGDGTKlppeeigkksslkedlglssdNIWGWGDINMKSVDFQYVKRFNVK--
>B6CBS5	398	0.501	4.216E-120	0	349	356	0	347	359
MPP----YPEE---VDTNHIFEEDisHEESKPALKPlvapqadNRKPEIVPLNLITFGYGHLAAIYGIYLCFTSAKWATIVFAFVLYICAELGITAGAHRLWSHRSYKAKLPLRLILLLFNTLAFQNTAIDWVRDHRMHHKYSDTDADPHNATRGFFFSHVGWLLTRKHPEVKRRGKDIDMMDIYNDSLLKFQKKYAIPFVGLVCFVIPTLMPMYFWNETLNNSWHIATMLRYIVNLNMTFLVNSAAH---IWGYKPYDKSIKPVQNITVSILILGEGFHNYHHVFPWDYRTSELGNDFLNFTTLFINLFAKIGWAYDLKTASDKVVAARRKRTGDGTN-LWGWEDKSLNEEERQAATV------
>A0A3B0K340	398	0.424	4.216E-120	0	349	356	0	354	364
MPPNNEANECGPTLSDTTGVlYEMDAePQGTSKDIStlkttdGRKLELVWTNILAFIYLHTASVYGLWLLLTGTMWQTVAFTALVFTFSGLGITGGAHRLWAHRTFKANLPLRAIFIFFNTIAFQDAVYYWARDHRLHHKYSETDADPYNSTRGWFFSHIGWLCSKKHPEIKEKGKSIDLSDLRRDPLVMFQKKYYFFLMPICCFLLPTVIPVYFWGESVSVAWHVTALLRWCLVLNLAWLLNSSAH---LYGNRPYDASISPTTQVFLVWLRFGEGFHNYHHVFPWDYKGAELGRYSRDLTTNFIRLFARLGWAYDLKSVSMDMVQKRVLRSGDGSHPVWGWGDKDHPQEDIKSTTI------
>A0A0M3QXP7	398	0.443	4.216E-120	17	351	356	102	458	467
-----------------AVAAEATKTKATLEP---FKTEIVWHNILLFIILHSSALYGLYLIFAENAYLEIIPVYATTFLGGLGITAGVHRLWSHKAYKAKLPLRIFLMLCQSLAFQNSIWEWTRDHRVHHKFTDTHADPHNSRRGFFFAHMGWLLCKKHPDVRSKGKQIDMTDIEQDPVVMFQKKYFFVVMPICCFVLPMMFPYFLMGTSLRVCFFTCSMLRYALSLHGTWLVNSAAHF---YGMKPYDVHISSVNTKLISTIAFGEGWHNYHHVFPWDYKAAELGDYKHNWTTAFIDLMAKIGQAYDLKSVSQEMVYKRVRRTGDGSHiaslldannnnseptselvmhldhekeeNVWGWDDKDITEEDRKLATIVN----
>A0A8J6HB38	398	0.423	4.216E-120	20	353	356	574	919	922
--------------------PPRDAKPDSQ---PQYRWKLIWRNIILYLIMHITGLYGLYLLVLYSQWKTIFWAWFLLVAALQGVTAGTHRLWAHKAYKAKLPLKMLLCIFQTLSLQNHIYDWATYHRVHHKYVDTDADPHNSRRGFFFSHVGWLFIEPRPNVAEKYKSIDFSDLEADPVVMIQKKYYHVfFAPVIGFLLPAVIPWYFWNESFETAFFVSTMLRYAMCTNITFLVNSWAH---IFGSRPYDKNIYPTESPTVAVLTGGEGWHNYHHTFPWDYKTGEFGKYRSNLTTGFLDLMAAIGWAYDLKTASEEMIMKRVNRTGDGSrkfdklfnpsaddHHgddlVWGWGDKDMTQEDFSFVKIRNQK--
>UPI0008116F78	398	0.519	5.772E-120	30	342	356	31	340	347
------------------------------EEKEEYKLQIVWRNVIIMAALHLSALYGLYLCFVSAKWQTSVAAFIFYQMSGLGITAGCHRLWAHRAYKARLPLRIFLAFIQTMAFQNHIYEWSRDHRVHHKYSETDADPHNANRGFFFAHVGWLLVRKHPEVIKKGRQISLDDIMQDPVVRFQKKYYLPLVLLCCFVIPTLVPHLLWNESLYNAFYICALFRYAFTLNMTWLVNSAAHF---WGRHPYDKEISPAENSFTIIGAIGEGFHNYHHVFPWDYAASELGW-RFNLSTIFINAMAAIGQAYDLKRVSPEMIRKRKARTGDvATHGNYGFYHPNASEE-------------
>UPI001F00BAD6	398	0.482	5.772E-120	35	353	356	58	372	375
-----------------------------------YVPKIKWLDLSAQIFIHGGCLYGFYLMFTQAKFVTSLWAFIVIYTSGFGITAGAHRLWSHRAYKAKWPLRLILVFLFTITGQKHVYAWALDHRVHHKYSETDADPHNAKRGFFFAHVGWLFTTPHPDVVAKRKVVDMSDLEADPIVMWQKRFYIPLFALLTIGLPVAVPYYLWSETFWTSFWVSFNFRFCVTLNIAFFVNSVAH---MWGQKPYDKNISPVENIAVSIAALGEGWHNYHHVFPWDYKTGELGDYSFNITTGFIDAFARIGWAYDRKYVSPEMIRRRANKSGDGSY-VWGYGDVDIPKEDLQELETMDKK--
>A0A0L0CIK6	398	0.567	5.772E-120	74	353	356	379	655	658
--------------------------------------------------------------------------FGLYLISGLGITAGAHRLWAHRSYKAKWPLRLILMIFNTIAFQDAAYHWSRDHRVHHKYSETDADPHNATRGFFFSHIGWLLCKKHPEVKAKGKGVDMSDLRNDKIIMFQKKYYMILMPLLCFLLPTIIPMYGWNESFINSWFVATMFRWCFVLNVTWLVNSAAH---KFGGKPYDKYINPSENSSVAILAFGEGWHNYHHVFPWDYKTAEFGQYSMNLTTAFIDFFAKIGWAYDLKTVSADIIKKRVKRTGDGSHEIWGWGDKDQPKEEIDAAVIINKK--
>A0A1L8D6M1	397	0.487	7.904E-120	0	347	356	0	339	340
MCPKSpeqASVVEEReeKSAEFEK---LIAPQAGPRKF-----NIVYFNLLTFGYWHLAGAYGLYLCFTSAKFATVLFAILTYTAAEIGITAGAHRLWSHKAYKAKLPLQIILMTFNTLAFQNSAIEWVRDHRLHHKYSDTDADPHNATRGFFYSHVGWLLVRKHSEVKKRGKTIDMSDMYSNPVLAFQKRYIVPWVILVTFLLPTIIPVYLWNESLWTSWHV-TMLRYVANLNATFLVNSAAH---LWGYKPYDKNIMPAQNISVSLATFGEGFHNYHHVFPWDYKAAELGNNRYNLTTKFIDFFAWIGWAYDLKSVSEELVVNRMRRTGDGSN-LWGWGDKDMTEEDRNGA--------
>UPI0012D42274	397	0.492	7.904E-120	30	351	356	36	375	378
------------------------------KPYFQFKSDdIVWRNVVIMSSLHLFAIYGAYLLITrQASIFTFILSYAYGTIGGMGITCGAHRLWAHRAYQANYKLRLLLCIANLIAFQNSIYEWVRDHRVHHKFTDTDADPHNARRGLFFSHVGWLLCKKHPDVKRKGATIDMSDLERDPIVMFQKKYYVYLMPIFCFIIPTLLPMFILNETCWNSWFVAASLRYVLTLNATWLVNSVAH---KWGTKPIDRTIPPTNNTFVAVAAFGEGFHNYHHVFPWDYKAAELGNYSMNFSTAFIDFFAKIGWAYDLKTASKENIEKRSARTGDGSRLrqilwpniqntdtkvdsnlIWGWDDADMDEEEKKCVTIIN----
>A0A7R8UQ33	397	0.463	7.904E-120	35	349	356	64	401	407
-----------------------------------YKVQIVWRNVTAFIILHLAAFYSIYLIVSRFIILEYILGHLMGIFAGFGVTAGAHRLWAHKSYKAKLPLRIILMIFQTMAFQNCIHEWVRDHRAHHKFCDTDADPHNSRRGFFFSHMGWLMCKKHPDVKAKGQTIDMSDIEADPVVMFQKDYYMFLMPVFCFFLPALVPYYLFDRPYWHAFFISSVLRYVISLHFTWLVNSAAH---IWGMKPFDKFITPTENKMVAILANGEGWHNYHHVFPWDYKAAELGSYMYNFSTAMIDFFALFGWAYDLKTVSRDMIQKRVARTGDGTHQefnakrdkdlvmelnvkhnhedlenlVWGWDDKDMPNEDKVDACI------
>UPI001F4F9E02	397	0.501	1.082E-119	10	348	356	15	347	354
----------DGGAG--AGSVPGAAPD--SKTFVPYQPRIRWLDLIVQLFLHTGFLYGFWLTLTSAKLATTIWALVVVVTSGVGITAGAHRLWSHRAYKAKWPLRLLLVFLFTIAGQRHVYQWALDHRVHHKFSETDADPHDARRGFLFSHVGWLVLTPHPAVTENRAKVDMSDLEADPIVMWQKRLYVPLFALLVVVFPVWVPWYFWDETLWRSFFVLFNFRFVLTLNIAFLINSVAH---MWGNRPYDKHISPVENAVVSVAALGEGWHNYHHVFPWDYKAAELGASPLNPTTAFIDFFARLGWAYDLKTVAPDMVRRRVERSGDGSHALWGWGDRDLPADEwRRLCE-------
>UPI0012675835	397	0.440	1.082E-119	16	352	356	11	351	356
----------------TDVTPESKE---GSISKSTYKWKLVWSHVLIMVFIYAGGLYGLYLFLFYCSWKTCLWTYIYGTISFQGVTAGTHRLWSHRSYKAKLPLRIILMICQSMTFQGHIYGWARNHRAHHKFSDTDGDPHNAKRGFFFSHVGWLLVLKHKDFINKRKTICVDDLESDPVVQFQRKYYLPLVILLCYLLPTIVPWYFWNESLSISWYTAAMFRHCVSLNATYCVNSIAH---LFGTKPYDKRIFAVENSLISVVTYGEGWHNYHHVFPWDYKTSEFGNSRLNQTTMFINFFAKIGWAYDLKTVTKELIERRARRSGDGSkfnfenHHnnndVWGWGDFDMKTEDIEEVKKYNK---
>D2A4K2	396	0.489	1.482E-119	36	354	356	1	316	321
------------------------------------EREIAWKKVFFFVYLHLGALYGLYLILTEASWLTCFWFYFLVQISTQGTGAGVHRLWAHRAYKATVPLRLLLTFYQTLTFQKDIYDWVRDHRVHHKYSDTEPDPHNASNGFFYSHMGWLMLKKTQCTIDKGKKLDLSDLEADPIVMFQRKYYWYLAPVIALGMPAFVPWYFWGERFVVSWYVCSMFRYCLTLHGTCLVNSAAH---IYGNRPYDKNILPTQNLLVSYITNGEGFHNYHHAFPWDYKAAELGSYYGNWSTAFIDFMARIGWAYDLKSVPLAMVEKRVKRTGDGTHNVWGWGDKDLHPDDAKMVEITHTRA-
>UPI001A9DE6E4	396	0.468	1.482E-119	0	330	356	0	327	335
MAPRTEtttiTTTETRSKvdGDDAGVPAVDPIRGKPEP-----LEIIWINVFKILVIHLMALYGAYVAVTAAQWKTLLFTLFYVGCSGLSVTAGAHRLWSHRSYKAKLPLRTLLMLFNCMAGQNDIYDWVRDHRVHHKYSETDADPHNVNRGFFFAHVGWLMCRKHPEVTKKGKAIDCADVYNDPVVRFQMRYHIPMTILFCFIMPTMIPHRYWGEAKWNSFFVAAILRWVFQLNSTWLVNSAAH---IWGQKPYDKAISPSENWLVSVLAIGEGFHNYHHTFPWDYSTSELGW-RLNPSTMFIEAMEKIGWAYDLKKPTQEMIQQRVQRTGDGSHH-------------------------
>A0A1B6CF47	396	0.509	1.482E-119	30	348	356	20	335	338
------------------------------ENKPqTYIPCLRWPDLMAQIFVHGGAIYGLYLAFIDAKFLTGIWAFCLVYTSGFGITAGAHRLWSHRAYKAKWPLRLLLVFLFTIAGQRHVYAWALDHRVHHKYSETDSDPHDARRGFWFSHVGWLVLTPHPDVIARRKAVDMSDLEDDPIVMWQKRLYIPLFAIFCIGLPTLVPWYFWNETLWNSLFINFNLRFSITLNMAFAVNSFAH---MYGSRPFDKNISPVENVFVSIGALGEGWHNYHHVFPWDYKTSELGDYTYNLSTWFIDSFARIGWAYDLKSVSSDMIRRRVERTGDGSH-IWGYGDEDMDVDDKNELE-------
>A0A6J1WF32	396	0.500	1.482E-119	30	353	356	22	337	340
------------------------------EP-REYK--IVYHNLLTFGYWHLAGIYGLYLCFTSAKWATIILSIFTYMAAEIGVTAGAHRLWAHKTYKAKLPLQIFLMVLNSIAFQNTALHWARDHRLHHKYTDTDIDPHNAKRGFFYSHVGWLLVKKLPKVKDYGRQIDMIDLNNNPVLRFQKKYAIPFIGLVCFIIPTLIPMYFWGESLNNAWHLCM-LRYISNLNATFLVNSAAH---MWGYKPYDKGILSTQNLPVSLATFGEGFHNYHHVFPWDYRASELGNNKLNLTTKFIDFFAWIGWAYDLKTVPKDMIMRRAKRTGDGTN-LWGWEDNDISEEDKNTTIILYEK--
>K7PD27	396	0.467	1.482E-119	0	352	356	0	346	349
MPPNAHDSTgvmfED----DSEVSPQqiEDVLKLS----KNRDLPLVWRDVIKFVVLHVIGFYGFYLMFTSASIWTSVLVFVNYHLGILGITAGAHRLWAHKSYKARWPLKLFLAYIETLAFQFDIIFWAKYHRVHHKYSETDADPHNAKRGFFFSHMGWTMCEKNPEFETRCNEVDLSDLYADPIVRYQEKYYYQLLVLIFFVIPTCMPMYLWNESFENAFCI-NLTRYLISLHCTWLVNSAAHF---YGNKPYDRSLYPAENMLVTVLVNGEGWHNYHHTFPWDYKASELGLWATNTTAGFIDIMAKMGLAYDLKSVSPDMVKRRVKRTGDGSHNIWGWGDKDLTEEERQCAVITHK---
>K7PD28	396	0.477	1.482E-119	0	352	356	0	346	349
MAPNardSTGVLSEEDAEITPEQIEEVHKTS-----KNRHLPLVWRDVIKFAVLHALGFYGFYLMFTSARIWTSVLVFINYHLGILGITAGAHRLWAHKAYKARWPLKLFLAYIQTLAFQFDIIFWAKYHRVHHKYTETDADPHNAKRGFFYSHMGWTMVKKNPEFETRCNEIDLSDLYSDPIVNFQYKYYYQILFVVFLVVPTFIPMYFWNETFVNAFCL-NLSRYLLSLHCTWLVNSAAH---LYGNKPYDKSLYSSENFWVTILVNGEGWHNYHHAFPWDYKASELGIYSTNMTAFFIDAMAKLGLAYDLKSVAPEVVKRRVERTGDGSHPIWGWGDKDQSEEDKRSALISHK---
>A0A026W7K5	396	0.468	1.482E-119	35	352	356	47	360	364
-----------------------------------YVPRIKWLDLSAQIFIHVGCLYGLYLVLTQAKWLTVLWVFVTIYTSGFGITAGVHRLWSHKAYKAKWPLRLLLVFLFTITGQRDVYTWALDHRVHHKYSETDADPHNAKRGFFFAHVGWLFTTPHPDVVAKRKVVDMSDLEADPIVMWQKRLYIPLFALLAIGLPVAVPCYFWSESLWISFWISFNLRFCVTLNIAFCVNSVAH---MWGQRPYDKNISPVENVAVSIAALGEGWHNYHHVFPWDYKTGELGEYSLNLTTGFIDSFARIGWVYDRKSVSPRMIHRRAHRCGDGSH-VWGYGDLDILSEDLEELEMMDK---
>UPI00083FF050	396	0.478	1.482E-119	8	354	356	32	365	367
--------TEDFLVVDKTY-----RAGNSTE----YVPRIAWPDLMAQVFLHVGFIYGFYLIFTEAKLFTTLWAFFIVYTSGFGITAGAHRLWSHRAYKAKWPLRLFLIFLFTITGQKHVYAWALDHRVHHKYSETDADPHNVKRGFFFAHVGWLLVTPHPEVVKKRKAVDMSDLEADSIVMWQKRLYIPLFALLAIGFPVAVPCYFWSESVWTSFWVNFNFRFCVTLNIAFFVNSAAH---MWGQRPYDKYISSVENLAVSIAALGEGWHNFHHVFPWDYKTGELGNYKLNPTTGLIDAFARIGWAYDRKFVSPTMVKRRADRTGDGSH-VWGYGDADIPTEDLQELELMDKKG-
>A0A6J2T2J5	396	0.427	1.482E-119	1	351	356	26	409	418
-APPASSVKQSAvKKVAVAAAPAAkpaektDAKSAAQAEKP-YQMEIVWHNVLLFIILHSFALYGLFLIFAESAYMELFVIYFTTFLGGLGITAGVHRLWSHKAYKAKLPLRIFLMLCQSLAFQNCIWEWTRDHRVHHKFTDTHADPHNSRRGFFFAHMGWLMCKKHPDVTSKGKQIDMTDIEQDPVVMFQKKYYFFVMPICCFVLPMLFPYYMMGSSLRVCFFSCSMLRYAISLHGTWLVNSAAHF---YGMKPYDVNVSAVNTKVVSTITFGEGWHNYHHVFPWDYKAAELGTYNYNWTTAFIDMMAKIGQAYDLKSVSQEMVYKRVLRTGDGSHiaalldannnttaaptnelvmhldhdkednAIWGWDDKDISEEDRKGANIVN----
>G8FQ77	396	0.468	2.029E-119	0	349	356	0	338	343
MPPNTKEKEMNELAGIS-----GRNEELAPQAAPR-KFEIVYRNIVTFSFMHVAGLYGLYLCFTSAKWQTIVLAFVLYTFAEIGVTAGAHRLWAHKTYKAKTPLQIILMVLNSIAFQNSAIDWVRDHRLHHKYSDTDADPHNATRGFFYSHVGWLLVGKHPEVIKRGKAMEMSDIYSNPVLWFQKKYAVPFIGIICFGLPTLVPMYFWGETLNNAWHI-TMLRYIANLNVTFLVNSAAH---MFGNKPYNKNILPAQNISVSILTFGEGFHNYHHVYPWDYRTAELGNNMLNMTTLFIDFFAWIGWAYDLKTVSSAAIESKAKRTGDGTN-LWGWGDKDMLREDQKAAEI------
>B3LZG6	396	0.479	2.029E-119	36	352	356	37	350	355
------------------------------------KLQLVWRNIVLFVILHLSSLYGVWLLFTTATWTTFLLFPVALVVTALGISGGAHRLWAHRTFKANVPLRLIFLFLNTLAFQDAVYIWARDHRVHHKYTETDADPYNSRRGWFFSHIGWLCCRKHPDVVAKGKQIDLSDLEADPLVMFQKKYYLWLMPPICFLLPTVLPMYLWGESLNCAWHVMALLRWCTTLNLIWLVNSSAH---MFGMRPYDKNISPTDESFLVGLRFGEGYHNYHHVFPWDYKSAELGPYSKDVTTGFIDFFARIGWAYDLKSVSCDLVRKRVQRTGDGSHPVWGWGDKDQQREDIVGTTVTHQ---
>A0A6P3X106	396	0.443	2.029E-119	0	350	356	0	350	355
MSPN-----EERipacHAALSA-DPDAhwkDEPAVNAEGERtmvEYEPRIKWLDLGVQIFIHGGCLYGIYLALMQAKLLTTVWAFVTIYTSGFGITAGAHRLWSHRAYKAKWPLRLLLVFLFTITGQRHVYAWALDHRVHHKYSETDADPHNAKRGFLFAHVGWLFTTPHPDVISKRQVVDMSDLEADPIVMWQKTLYIPLFALLTIGLPVAVPWYYWSESLWISFWVNFNLRFCVTLNIAFFVNSVAH---MWGQRPYDKYISPVENVAVSIAALGEGWHNYHHVFPWDYKTGELGDYSFNVTTGFIDAFARIGWAYDRKYVSPAMIRRRACRSGDGSH-VWGYGDVDITKEDLQELKMM-----
>A0A8D8TUI4	396	0.510	2.029E-119	21	354	356	17	355	357
---------------------MSETPDSIPDYEPKerakefQRHHFVWWMIIMLTYLHTASIYGLYLVFTSsAKLATLIFATVLHLSGAIGVTAGAHRLWSHRCYKANLPLRIALMLCNTIAFQMPIFYWTRDHRLHHKYSETNADPYNSKRGFFFCHIGWLLVQKHPEVIEKGRQLDLSDLLEDPVVTFQKKHYWNVLILIYLVFPTVVPMFLWGESFSNAWHIALVLRYICTVNAAALVNSVAH---LWGQRPYDKFIQPSQNLGVAIIALGEGWHNYHHVFPWDYKTSELGTYSTNFTTAFIDFFARIGWAYDCKTVSPAMVATRAQRTGDGSHKdVWGWGDKDMTSEDKKDATVLHEKS-
>UPI0014789BAD	396	0.467	2.029E-119	29	353	356	42	362	365
-----------------------------SSSKVEYVPRIAWPDLTAQIFIHAGCVYGLYLIFAKAKFFTVLWAFVTVYTSGFGITAGAHRLWSHRAYKAKWPLRLLLIFLFTITGQKHVYAWALDHRVHHKYSETDADPHNVKRGFFFAHVGWLFITPHPDVISKRKAVDMSDLEADPIVMWQKRLYIPLFLLLTVGLPVGVPCYFWSESVWISFWVNFNFRFCVTLNIAFFVNSVAH---MWGQRPYDKYISPVENVAVSIAALGEGWHNFHHVFPWDYKTGELGNYTFNVTTAFIDMFSHIGWAYDRKYVSPAMVRRRANRSGDGSH-VWGFGDTDIPMEDQKELELMDRK--
>UPI0005F3A7BC	396	0.488	2.029E-119	33	354	356	45	380	381
---------------------------------PKYEWKIVWRNVISLAYLHIVALYAWYLLLTmQVSPLTFIWYFALGCFSCIGITAGVHRLWCHRSYKAKWPMRVILMVLHTIAFQNHIYEWVRDHRVHHKFTDTDADPHNSKRGFFFSHVGWLLIRKHPDVISKGATIDMSDLEKDPIVVWQRRYYAVLMPLLCFVLPMLVPIYFWNERPIYAWY-GAVCKYVTALNGTWLVNSAAH---MWGMKPYDSSISPTDGYsILGIGVFGEMWHNYHHVFPWDYKAAELGYYRRNITCAFIDFFAWLGWAYDLKTVGHDLVKKRAARTGDGSiyertgdHKdelhtqekiIWGWEDADMSLENKLAAEILNKES-
>A0A8J2R9S8	396	0.509	2.029E-119	39	350	356	60	374	383
---------------------------------------IVWRNVFIFIYLHLAAFYGLYLCFTDAvTWATLVWSYALFIFGGFGITGGAHRLWAHRCYKAKWPLRVIAAVGQTIALQNDIYVWSRDHRVHHKFSETDADPHNARRGFFFAHVGWLLCKKHPEVIRRGKTVDVSDLLQDPIVVYQRKFYIPLVLIFCFVMPTLVPWYCWGESLRTSFFVASILRYVITLNATWLVNSAAH---IWGAHPYDKGINPSENRFVAFITSGEGWHNFHHVFPWDYKASELGNYGTNTTRAIIDFFAWMGLAYDLKSVPDEIVYSRARRTGDGSHSIIALKDNqfrlgEIHVEEEQFCEII-----
>D2KCJ1	396	0.483	2.778E-119	23	350	356	27	352	359
-----------------------DREVAGMKYAGSKKYDLVYANIIWFILLHIASLYALYVAFADTMWQTNVFAFVCYLQSGMGITAGVHRLWAHKAFKAKWPLRLTLMLWNTMAFQDSVIDWARDHRVHHKYSDTDADPHNAVRGFFFAHVGWLCCRKSDQVKAKGQLIDMSDLENDPILAFQKKYYMKLMPLVCFILPTVIPVYGWDESWANAFLVPTLLRYAIVLNATWSVNSFAHF---FGHRPYDNALNPRENLGVACVALGEGFHNFHHTFPWDYKSSELPFYTlPNPSSAFIDFMAYIGQASDLKTVSNAVVRRRAKRTGDGTHKIWGWDDTDLTAEFKKDVTIH-----
>B4MKR8	396	0.496	2.778E-119	36	353	356	46	360	363
------------------------------------KIELVWFNIIAFAYLYVASTYGIWLLFTAVKWQTSVFTLFAILFSALGISGGAHRLWTHRTFKANLPLQLILLFLNTMAFQDAVYIWARDHRVHHKYSETDADPYNSQRGWFFSHIGWLCCKKHPDVIAKGKGIDLSDLRNDPLIMFQKKYYMILMPICCFLLTTAIPMYCWNESFNNAWHVPTLFRWCLTLNLIWLVNSSAH---MYGKRPYDKTISPTDEHFLVWLRFGEGYHNYHHVFPWDYKSAELGKYSRDFTTYFIQFFASIGWAYDLKSVSTDMVKRRVIRTGDGSHNVWGWGDKDQAKEDMEETTITHQK--
>UPI0003DF6399	396	0.479	2.778E-119	32	352	356	48	364	368
--------------------------------ETEYVPRISWSNLIGLLFVHIGGLYGFYLIFVEAKLSTTLWMFITIYTTGFGITAGVHRLWSHRAYKAKWPLRLLLIFLFTITGQKDVYRWALDHRVHHKYSETDADPHNVKRGFFFAHVGWLFITPHPDVVSKRKTVDMSDLEADRLVMWQKRYYILLFPLLTIGLPVVVPWYFWSESIWTSFWVNFNCRFCITLNIAFFVNSVAH---IWGQRPYDKYISSVENTMLSIAALGEGWHNFHHVFPWDYKTGELGNYTFNLTTGFIDTFARFGWAYDRKYVSPAMVRRRAKRSGDGSH-IWGYGDADIPAEDLQELKLMDK---
>UPI000626385F	396	0.474	2.778E-119	35	352	356	51	364	394
-----------------------------------YVPAIKWLDLAAQVFIHAGCLYGLYLVLAQAKFLTTLWAFLTIYTSGFGITAGAHRLWSHRAYKAKWPLRLLLVFLFTITGQRHVYAWALDHRVHHKYSETDADPHNAKRGFFFAHVGWLFTTPHPNVVVKRGAVDMSDLEADPIVMWQKRLYIPLFALLAIAFPVVVPWYFWSESLWTSFWVNFNFRFCVTLNIAFFVNSVAH---MWGQRPYDKSISPVENVVVSIAALGEGWHNYHHVFPWDYKTGELGDYSFNITTGFIDAFARIGWAYDRKYVSPEMVRRRANRSGDGSH-VWGYGDSDISMEDRRELEMMDQ---
>A0A0L0CGX5	396	0.434	2.778E-119	29	353	356	77	446	449
-----------------------------AQKKP-YKMEIVWHNVLLFIILHSAALYGLYLVFAENAYIDLALSfhsenmilmnvffhclstaYFVVFFGGMGITAGVHRLWSHRAYKARLPLRIFLMLCQSLAFQNSIYEWTRDHRVHHKFTDTDADPHNSRRGFFFAHMGWLMCRKHPDVKEKGKQIDMSDLEADPVVMFQKKYYFIIMPICCFVLPALFPYYYLGSSLKVCFFVGSMFRYCLSLHGTWLVNSAAHF---YGMKPYDKNISSVNNKMVSAIAFGEGWHNYHHVFPWDYKAAELPNY-YNWTTGFLNFMAKIGQAYDLKTVSDEMLLKRIQRTGDGSHPscidlnnnntsgsvitpemlskldhdneetmVWGWDDKDVHIEDRLGTKIIEKK--
>A0A6L5D8K2	395	0.558	3.804E-119	73	353	356	8	285	288
-------------------------------------------------------------------------AFVLYQIGGLGITAGAHRLWAHRTYKAKWPLRLLLAFFNLVSFQNHIYEWARDHRVHHKYSETDADPHNARRGFFFAHCGWLVVRKHPQVFEKGSQISLQDLHEDKIVMWQKKYYLILMPIMCFILPTMAPPMLWGETWSNSFIVATLLRYAVTLNVTWLVNSAAH---MWGNKPYDKTINPAENTPVALMALGEGWHNYHHVFPWDYKTAELGNYRYNLTTAFIDFFKWVGWAYDLKTVPPSVIEKRVKRTGDGSHELWGWGDKDMSTTEREEALHLGKK--
>UPI000767077A	395	0.472	3.804E-119	32	353	356	19	336	339
--------------------------------KTEYVPGIRWPDLIAQVFIHAGCVYGFYLMFAEAKLFTSLWAFVTIYTSAFGITAGAHRLWSHRSYKAKWPLRLLLVFLFTISGQRHVYAWALDHRVHHKYSETDADPHNAKRGFFFAHVGWLFTTPHPDVVLKRQAVDMSDLEADPIVMWQKRLYIPLFALLTIGLPVFVPCYFWSESLWISFWVNFNFRFCVTLNIAFFVNSVAH---MWGQKPYDKYISPVENVAVSIAALGEGWHNYHHVFPWDYKTGELGNYTYNVTTGFIDAFACIGWAYDRKYVSPTMVQRRANRTGDGSH-VWGYGDTDIPTEDLQELNQMDQK--
>A0A6G1S999	395	0.495	3.804E-119	9	337	356	27	356	359
---------QDKSQPDNNTSPLS-APTTANEQNKqddttnyQYRVQIVWRNVILMSLLHLGALMGLRQCFVSAQWKTIVAAYLLYVAGGTGITAGAHRLWAHRSYKAKWPLRLLLAAMQSLAFENSIYEWSRDHRVHHKYSETDADPHNAIRGFFFAHMGWLLCRKHPEVKIRGKQIDLSDLVADPIVRFQHRYYLACVAVFCFIVPTLIPYMLWGETLYNSFYICALLRYVITLHATWLVNSAAH---MWGRRPYDKNINPSENRGVSFWALGEGFHNYHHTFPWDYATSELG-YDLNTTKMFIDFFAYIGWAYERKVVSPDMIKQRKLRTGD--TPVFGpYGPH------------------
>A0A6G0U899	395	0.452	3.804E-119	10	353	356	23	363	366
----------DLNSVDKNKQDRNDNMSSI-EP---VKIDILWGIVLFFVAGHLSAIYGLYLAFTSTKLPTTLFGLSSWIMSGLGVTAGLHRLWSHKSYKAKWPLRFILMLMSTMAFEvNHIYEWCMDHRIHHKYTDTNSDPHNAKRGFFFSHVGWLVVRRHPDYYDKCLKIDMSDLKKDSIVMFQKTFYVPLLLLICFFLPTIIPVYFWNETYVNAFFT-TMLRYIFTLNMTWLVNSAAH---IWGQRPYDASINPSENLSVSLGALGEGWHNYHHVFPWDYKAAELGNYRANLTTAFIDFFSLIGWAYDMKTVSNDMILKRANRTGDGSHPngdgIWGWDDSNISTEDRNLTTVINKK--
>UPI001CA9EC84	395	0.477	3.804E-119	29	353	356	44	367	370
-----------------------------SKENVEYTPRIKWPDLAAQMFIHFGCVYGFYLCLTQAKALTSLWAFVTIYTSGFGITAGVHRLWSHRAYKAKWPLRLLLAFLFTITGQRDVHTWVLDHRIHHKYSETDADPHNVKRGFFFAHVGWLFTTPHPSVIAKRKIVDMRDLESDPIVMWQKTLYIPLFALLAIALPVWVPYYFWNETLWNSFWVNFNFRFSITLNIAFFVNSVAH---LWGQRPYDKNISPVENIAVSLAALGEGWHNYHHVFPFDYKTGELGNYSFNWTTGFIDFFEKIGWAYDLKSVSPEMVKRRADKCGDGSHEsqIWGFGDRDMPKEDFCELKKMERK--
>A0A0A9WGL8	395	0.456	3.804E-119	18	349	356	26	364	372
------------------HQFEDVVKAKQMSTSQPYKWIPVWRTLLVFAYIHAVFPYGVYLFFTRVKWATHIFVWVSIYIGGLGITAGAHRLWAHKSYRARAPLRIILALFNASAFQRSIYDWVRDHRSHHRFTDTDADPYNSQRGFFFSHMGWLLIKKHPDVQEKGNVIDMSDLESDWVVMLQKKYYGIIMPICMAVLPMAIPVYLWGEDPWNAWIVCCVSRWCYMLHSTWVVNSLAH---IYGNKPYDKSITPAQNVYVAIIAFGEGWHNYHHAFPWDYKTSEFSSWELNWTSAFIDFFAKIGWAYNLKTANVEMIKKRVLSTGDGSHTLhqhlhikgnaWGWDDLELTDEDKSMACI------
>A0A2R5L9U9	395	0.509	5.209E-119	16	329	356	9	316	333
----------------TTTAPIKPAPKDV--PEKEFRTQVVWRNVAIFAALHSMAIYGFYVSLVHAMWTTWLVAFVWGQCAGLGVTAGAHRLWSHRAYKARFPLRVVLMIFNCMACQNDLYEWTRDHRVHHKFSETHADPHNVNRGFFFAHMGWLMCKKHPDVMKKGKAVDCSDLLRDPVIRFQKKYYVLLATFFCFYLPTIVPHHLFGESYWNAFFVSTMLRYVFSLNFTWFVNSAAH---LWGQKPYDKHISPVENRFVSMVAMGEGFHNYHHTFPWDYSTSELGW-EINFTTMFIDFMSKIGLAYDLKTVPKDVVEKRKARTGDHSY--------------------------
>UPI000A1D1438	395	0.446	5.209E-119	0	354	356	0	352	355
MPPNSKDTTGVLYESDAETVDGGLIKDIGQLKTTDgRKLQLVWLNIVLFVILHLSALYGIWLLMTKAMLTTILVFPFAMIFTALGISGGAHRLWAHRTFKANVPLRLIFLFLNTLAFQDAVYIWARDHRVHHKYSETDADPYNSERGWFFSHIGWLCVRKHPQVVEKGKQIDLSDLEQDRLVMFQKKYYMLLMPLICFVMPTVLPMYLWGESFNVSFQVMALLRWVTVLNLIWLVNSSAH---MYGKRPYDKKISPTDESFLIWLRFGEGYHNYHHVFPWDYKSAELGPYSRDVTTAFINFFAWLGWAYDLKSVSPDLVRRRVQRTGDGSHPVWGWGDKDQCSEDVADTTITHQRA-
>A0A6P4KT92	395	0.416	5.209E-119	0	355	356	0	353	360
MPPNSGETT--------GVLYESDAetQDGGLEKDlaqlkttDGRKLQLVWRNIILFIILHVSSLYGVWLLFTEAKWATVVAFPMGLALTTFGISGGAHRLWSHRTFKANLPLKLFYLVTNTFAFQDAVYIWARDHRMHHKYMDTDADPYNSRRGWFFSHIGWLCCKKHPEVTAKGKQIDLSDLERDPLVMFQKKYYMILMPLIAFILPTVLPMYLWGESLNCSWHILALLRWCTSLNLIWLVNSSAH---VFGMRPYDKSISPTNEKILIWIRFGEGYHNYHHVFPWDYKCSELGPYSRDVNTWFINCCARIGWAYDLKSVSPELVKKRVTRTGDGSHPVWGWGDKDQPSEDIQETTITHKRKT
>UPI0004CD874F	395	0.490	5.209E-119	35	350	356	50	366	372
-----------------------------------YIPKIKWLDLSVQIFIHAGCLYGIYLIFTQAKLLTSLWAFMTIYMSGFGITAGAHRLWSHRAYKAKWPLRLLLVFLFTIAGQRHVYAWALDHRVHHKYSETDADPHNAKRGFFFAHVGWLFTSPHPDVVAKRQAVDMSDLIADPIVMWQKKLYIPLFALLTIGLPVCVPWYFWNESLWTSFWVNFNFRFCVTLNIAFFVNSVAH---IWGQRPYDKDISPAENLLVSIAALGEGWHNYHHVFPWDYKTGELGSYSYNITTGFIDAFARIGWAYDCKYVSPEMIRRRADRTGDGTHthdkNVWGYGDKDIPYDDLKELDTM-----
>A0A6J1PNT9	395	0.446	5.209E-119	0	350	356	13	366	372
MCPKpetDCNVTLKRnrlTNGETVKNHEATTQKNDESSiESEYVPRIKWLDLIAQIFIHGGCLYGLYLVFTQAKLLTPLWAFATIYTSGFGITAGVHRLWSHKAYKAKWPLRLLLVLLFTITGQKDAYTWALDHRVHHKYSETDADPHDVRRGFFFAHVGWLFTTPHPDVVAKRKAVDVSDLEADSIVMWQKRYYIPLFALLTIALPVAIPCYLWSESLWVSFWVNFNLRFCINLNIAFSVNSVAH---MWGQKPYDKYISPVENIAVSIASLGEGYHNYHHVFPWDYKTGELGDYPFNLTTGFIDLFARIGWAYDLKYVSPNMIRRRARRCGDGSH-VWGYGDVDISKEDLTELDMM-----
>A0A653CRG1	395	0.464	5.209E-119	3	350	356	43	377	387
---NSScdNNNEDKTAISK--------QTDTDE----FVPQIRWPDTIVQLFLHLGLVYGLFLCLVSAKFYTTLFAFLTIYITGFGITAGAHRLWSHRAYKAKWPLRLILVILFTVTGQRHVYAWALDHRVHHKYSETDADPHNAKRGFFFSHVGWLILTPHPKVVEKRKAVDMSDLEADPIVMWQKKLYPPLFAIFNIILPVGIPVYYWNETLWNSFWINFVARFTITLNIAFFVNSVAH---MWGQKPYDRNISPVENLAVSLAALGEGWHNYHHVFPWDYKTGELG-NAYNPSTAFIDFFARLGWAYDLKSVSKGMIARRAKKCGDGSHPqIWGYGDEDIGKEDQEELDKM-----
>A0A834M3J2	395	0.435	5.209E-119	3	352	356	26	389	393
---NSrASKTEDASSYATS-TPNNKQQQ-----NNEYKLQIVWRNVLIFVLLHAICVYGFALVFTGFyNWKTLVFTYIYTVFGGFGITAGAHRLWAHRTYKANLPLRIFLMFAQCAALQNDIHEWVRDHRVHHKFTDTNADPHNASRGFFFSHVGWLLCKKHKDVMVKGKTVDMSDVLADPVVRFQMRHYIPLVIVWNILIPTWIPWYFFGEEFMYSFVICM-ARYTLSLNGTWLVNSAAH---IWGMKPYDSTIKPTESLSVSIIAFGEGWHNYHHIFPWDYKAAELGNYRVNFTTAFLDLMARIGWATELKTASEDMIKKRVLRTGDGTwyglsqlknnaddkgHHhhdhgdmLWGWGDTDMGQNDVKEILKFNR---
>A0A1Y1L9W8	394	0.549	7.132E-119	41	353	356	23	331	334
-----------------------------------------WPMIIIYAYFHIVAVQGLYLAFTSAKIWTSLLVVFLYEVGILGITAGVHRLWSHRAYKATWQLRLLLTAFQTIAFQNSVIDWARDHRVHHKYNETDGDPYNARRGFFFSHIGWMFFRKHPDVIAKGRGIDFSDLYADPILFYQKKYYYYIMPIVCFLLPTYLPMYLWNETFTNAFTI-NILRYILTLNSTLAVNSVAH---RWGSKPYDKFLNPSENLSISLLTLGEGWHNYHHAFPWDYRTAELGKFSTNLTSVFIDLMAKIGWAYDLKSASEEMIKKRVMRTGDGSHEIWGWGDKDQPKQEITEAVINHAK--
>UPI0007676577	394	0.486	7.132E-119	0	352	356	0	345	351
MAPNITSVptgvlYED-DIVDKST--------SSASSKPKYKMRIIWMNLMACCLLHSGAFYGLYLALTSAKLLTNIFAFWLHIVSAIGITGGAHRLWTHRGYKAKWPLQLLLMLMNTIAFQDAAINWAKVHRLHHKFSETDADPHNAKRGFFFSHAGWLLCRKHPDFVQRVQEIDMSDLKDNSILAFQRKYYRILMPLLCFVMPTAVPVLCWGETLTNAYFIAGILRYTFTMHVSGLVNSAAH---LYGNKPYDRFMNPAENILVIILALGEGWHNYHHVFPWDYRTSEFDGSILNVTAAFINFFAMFGLAYDLKVVPKDVIRKRVERTGDGSHELWGWGDKDQTQEDRDQTVVTHR---
>UPI00062367EA	394	0.436	7.132E-119	0	352	356	0	364	367
MSPNenrisSATTTEmnntlksNRivnGGSISAKEQQTVRKDESTEVKVEYVPRIKWLDLGAQIFIHAGGLYGLYLVFTQAKLLTTLWVFITIYISGFGITAGVHRLWSHKSYKAKWPLRLLLIFLFTITGQKDVYTWALDHRVHHKYSETDADPHDVRRGFFFAHVGWLFTTPHPDVVAKRNAVDMSDLEADPIVMWQKRLYIPLFALLTIGLPVFVPWYYWSESLWVSFWVNFNLRFGINLNIAFCVNSVAH---SWGQKPYDKNISPVENFAVSIAALGEGYHNYHHVFPWDYKTSELGDYSFNLSTAFIDAFARIGWVYDRKYVSPMMIRRRALRYGDGSH-IWGYGDVDISKEDKEELDMMaNQ---
>A0A8D8QZ57	394	0.459	7.132E-119	18	352	356	80	415	418
------------------WSPPVKGPEVKLS-WNDYIT--TRRRRIFFLAIHILSLVGLYYCVSGrAMVLTMLWAFGLGFVSSIGVTAGAHRLWSHHSYKAKWPMRLLLAIFQTIGIQYSIWNWVRDHRLHHKYTDTDADPHNSTRGFFFSHIGWSLILPHPEVTEKVKVIDTSDVEKDWVVVWQYRLYAPLAIMLCYVIPTLVPWYFWGENMWVAHCVATQLRHVITLHGTFLINSVAH---MWGNRPYDKNINPTENLFVSVASFGDGWHNYHHVFPWDYKNAELWNYKFNISTGFVDLCALIGWAYDLKTVPSDMIRKRVARTGDGTYAhnhdggVWGWTDKDLPEEDKKMATILNK---
>UPI000C142C18	394	0.448	9.766E-119	0	349	356	0	338	340
MSIQSDPLKFRRTENDSIH----DEKINSLAPHPK-KWDIVWREVIIFTIFHITAIRGLYLFITVAKWQTCIFAFVLYIATTTSVTVGAHRLWSHKAFQAKLPLQIILLFFFTMAFQYSAVIWARLHRMHHKYLDTDADPHNAGRGFFFSHIGWMLIKKHPEYRAH--KVDISDLMRDPLLRFQHKHYWEVLFIICFLIPTYIP-TLWGEQASTAFYTCVCLRYICALHAIWLVNSAAH---MWGTKPYDKNIRPVETKVVSLLAAGEGFHNYHHTFPWDYRIAEFGGYSLNTGRLFIDIMAKIGWAYNLKSVPDELIRKRVKRTGDGTHPIWGWDDPDLPLEERRMSII------
>A0A6P4IGS5	394	0.516	9.766E-119	5	333	356	27	344	357
-----SDVTTDDGALST---YTGEFKQA-----QAWKRPLVWGNIIIFTVTHLASLYGGYLLFTDTKPATMLFAFVMYCLGMLGITAGAHRLWSHRSFKAKWPARLFLAILNCISFQDSIYYWVRDHRMHHKYSETDADPHNTSRGFFYSHIGWLLVRKHPDVTIKGKGLDLSDLHADPIVMFQHKYYYYLMPLGCFILPTLIPWLCWNETLASSYFVAAMFRWCVQLNMTWMVNSSAHA---WGGKPYDKGMNPSQNSFVSLMTFGEGWHNYHHVFPWDYRTAEWGGYTLSHATLLIDLFAKIGWAYDLKTVTPEMIKKRSQRTGDGTHELYG----------------------
>UPI001C9BFFC7	394	0.468	9.766E-119	18	350	356	41	369	376
------------------HANEEESLEVGVDKPVEYVPALKWPDLLAQIFIHVGFVYGFGLIFTKAKLLTSLWALFLIIMSGFGITAGAHRLWSHRAYKAEWPLRLILVFLFTIAGQRHVYAWALDHRVHHKYSETDADPHNAKRGFFFAHVGWLFTTPHPDVVAKRKAVDMSDLEADPIVMWQKRLYVPLFALLAIGLPVWVPWYFWDESLWTSFWVNFNFRFGFTLNSAFLVNSVAH---MWGQKPYDKYISPAENVMVSVVAMGEGWHNYHHVFPWDYKTGELGDYSLNVTTGFIDAFAKIGWAYDRKHVSRDMIRRRANRSGDGTH-VWGYGDVDVSKEDREELERM-----
>A0A1A9Y8Z7	394	0.423	9.766E-119	32	353	356	66	415	418
--------------------------------KKPYKVEIVWRNVIAFIILHTGAFYGLYLVFAELAILEFLFGYFLTFLGGIGITGGAHRLWAHRSYKAKLPLRIILMVFDTLAFQDSIYVWARDHRVHHKFTDTNADPYSSRRGFFFSHMGWLMCRKHPDVVEKGKLIDLSDLEADPVIRFQRKYFVMLMPLFCFVLPAIIPYLAWGAPLMRSFFICSVLRYTISLHGTWTVNSIAH---IYGTKPYDKNISPVESKLVSIVALGEGWHNYHHIFPWDYKAAELGRY-PNVTVTILNLLAKIGQAYDMKTVSREMILRRTKRTGDGSYPfvlkdlnnnepettnvpadmlsqldhekekvfIWGWDDKDISEDDRNLVHILDKK--
>UPI000C2027D7	394	0.456	1.337E-118	28	352	356	4	341	344
----------------------------KTENKSQYKWDIVWLNVIGIAYLHLVAIYGLYATLFHASWKTNLHAFYVALIGSLGITAGCHRYWCHKSYKAKLPLRLILLYFNSSFFQNCIYVWVRDHRVHHKFSETDADPHNSARGLFFSHMGWLMVKKHPDVLEKGKSVPMDDLKNDPIVMFQKKYYFVLMPMFCFILPTLIPWYFWNEDLKTAFYV-TMFRYCYTINLTWCLNSFCH---TIGYRPYDKNMKAVQNNLLGPLTIGEGWHNYHHVFPWDYKASEYMGYGWNLSTGFIDLMAKIGWAYDLKSVSKEMIEKRMLRTGDGSlaingkkqigaetkcYEsyLWGWDDVDMIPEEKKDTTRLFQ---
>A0A2P8ZDU1	394	0.483	1.337E-118	36	353	356	38	371	375
------------------------------------KQGFVWRNIIFFIYLHLGAVYGLYTMMAWSMLPVFVFQVFYNTLGGIGITAGAHRLWAHRSYKAKLPLRIILAFFQTLAFQNHIYEWSRDHRVHHKFTETDADPHNAKRGFFFSHVGWLLMRKHPDVFIKGKTVDMSDLERDSVVVWQRRIYPVAMPILRFVVPTVLPMYIWDiDFWPA--WYQALSGWALSLNFTWLVNSAAH---MWGFRPYDKTLNPAENKIVAALAYGEGWHNYHHTFPYDYKAAELGNYSYNLTTAFIDFFAALGWAYDLKTVPESVVKRRVARTGDGSHPrfgsntegkdnhqhsenmpiIWGWGDKDMKECDMKDVTMISEK--
>A0A6P7UY36	394	0.493	1.337E-118	14	329	356	58	370	377
--------------IINSHSP-AVSKQVSkeAEQLQRFKTEIVWRNVAIFAILHSMALYGMYVALYQAMWKTWIFAYFWGTFAGLGVTAGAHRLWSHRAYRARFPLRMALMVFNCMACQNDLYEWTRDHRVHHKFSETHADPHNVNRGFFFAHMGWLMCKKHPDVMRKGKAVDCSDLLRDPVIRFQKKYYVPLTTFFCFYLPAVLPHYMFGETYWNAFFVSTMLRYVFSLNFTWLVNSAAH---LWGCRPYDKHISPAENRFVSWAAIGEGFHNYHHTFPWDYSTSELGW-KLNFTTMFIDCMAAIGLAYDLKTVPKEVIEKRKTRTGDGSY--------------------------
>UPI0006B080E3	393	0.518	2.507E-118	29	329	356	13	309	310
-----------------------------EKRRSSPKLQIVWKNVFIFAFLHAASLYAIQLVFTSAKLKTIVFAFLLYVASGVGVTAGVHRLWAHRSYKAKWPLRLLLAFFNSVAFQNDIYEWSRDHRVHHKFSETDADPHNAKRGFFFSHIGWLMVRKHPDVIEKGKIVDCSDILADPIVRFQRKYYTPIVFLSCFVIPTVVPVWSWGESYWNAFYVAGILRYCWTLNVTWLVNSAAH---MWGNRPYDRSINPRENKYVIVSAMGEGFHNYHHTFPWDYSTSEFGT-RLNVSTVFIDFMAALGLAYDRKTVSPDVIKRQRERHGDGSY--------------------------
>UPI0006B0C956	393	0.493	2.507E-118	0	328	356	1	323	324
LASNRSTATvMEKNIPETATVMEKNIPEK--EKGSS-KLRIVWRNVYIFAFLHATSLYAIYLVFTSTLLKTVVFAFVLYVISGLGITAGVHRLWAHRSYKAKWPLRLLLAFFNSVAFQNDIYEWSRDHRVHHKFSETDADPHNATRGFFFSHIGWLLVKKHPDVIEKGKTVDCTDILADPVVRYQRKYYIPLIVLCCFVMPTVVPAWFWNETYWNAFYVAVILRYCWTLNITWLVNSAAH---MWGNRPYDRYINPRENKYVIVSTMGEGFHNYHHTFPWDYATSELGF-RWNITTMFINFMAFLGLAYDRKTVCLEVIRKRKERTGDGS---------------------------
>A0A7E5W083	393	0.473	2.507E-118	16	353	356	7	343	346
----------------TATVLEEEARtmtLVAPKTTPR-KYKYIYTNFLTFSYAHLAALYGLYLCFTSAKWETLLFSFVLFHMSNIGITAGAHRLWTHKTFKAKLPLEIVLMIFNSLAFQNTAITWAREHRLHHKYSDTDADPHNASRGFFYSHVGWLLVKKHPDVLKYGKTIDMSDVYNNPVLKFQKKYAVPLIGTVCFALPTLIPVYFWGESWNNAWHI-ALFRYIFNLNVTFLVNSAAH---IWGNKPYDKSILPAQNLLVSFLASGEGFHNYHHVFPWDYRTAELGNNFLNLTTLFIDFCAWFGWAYDLKSVSEDIIKQRAERTGDGSSGvIWGWDDKDMDRDIKSKANIFYAK--
>UPI001C205064	393	0.478	2.507E-118	28	354	356	33	355	357
----------------------------KASPKKY---EYVWFNIFWFLFLHIGSVYGVYLALTSAKWQTNVFAFLVHLMCATGIGAGSHRLWTHRSFKAKTPLRTLLMIWQTMGFQDTIFEWARDHRTHHKYADTDADPHNAERGLFFSHMGWLCCKKNPEVIEGGRRLDLSDLYEDPVVMFQKKYYLIMMPILCFVLPTVIPVYCWNESWLNAFFIPTILRYTCGINVVWSVNSFAH---KYGYRPYDKSLNPRENIGV-WLVCVEGFHNYHHTFPWDYRATEHPlWNMLTPTIMFIDAMAWIGQAYDLKTVSPEIIKQRSQRTGDGTHHLWGWDDPEFTEKMKAQFGVVHseKKS-
>A0A8J5V7E8	393	0.470	2.507E-118	35	354	356	49	368	372
-----------------------------------YTPKIKWLDLSAQIFIHTGCLYGLYLLLTEAKLLTGLWVFIMIQLSGFGITAGAHRLWSHRAYKAKWPLRLLLIFLFTIAGQRHVYAWALDHRVHHKYSETDADPHNAKRGFFFAHVGWLFITPHPDAVAKREAVDMSDLIADPIVMWQKKYYIPLFALLCIGLPVIVPWYFWNESLWTSFWVNFNFRFCVTLNIAFLVNSVAH---MWGHRPYDKSISPAENNFVSVLALGEAAHNYHHVFPWDYKTSELGSYTFNLTTGFIDAFARLGWAYDCKYASQQMIRRRANRTGDGSHtdpNVWGYGDEDLTSDDLKDIDTMGYHS-
>UPI001CA87E7C	393	0.450	2.507E-118	0	352	356	0	382	385
MAPNlfGTSATlllEASQQGIS----QEKSVTKSAEPqlvkiksdKPKYKWHIVWRNVIAFAYIHAAAVYGLYLALTTAKFASFVTAIGIGILSGVGVTAGAHRLWAHKAYKAKWQMRVILVFLQTVAFQNHIYEWVRDHRVHHKFTDSDADPHNANRGFFFSHIGWLMLRKHPDVFSKGVKVDMSDIEKDPLIVWQRRLYIILMPICCFLIPTWLPCYLYGEKPIVAWYL-TLLRYALTLNGTWLVNSAAH---IWGTKPYDNTISPTDSLRIGVLAFGEGWHNYHHVFPYDYKAAELGNYRANLTTGFIDFFAWIGWAYDLKTVTVETINKRSARSGDGTrmqvptgkespienddHHhhghshdncVWGWDDKDMDEEDKKDVQIYNK---
>UPI000C6CACBE	392	0.474	4.700E-118	0	325	356	0	308	313
MAPNAqSTVTE-------TVTPPKRA-------TPKQELNIVWRNVILFAFLHIGALYGFTLIFTSAKWQTILFVIIFGYASVLGVTGGAHRLWSHRSYKAKWPVRALLMILQTMAIQNHIYEWCRDHRLHHKYSETDADPHNATRGFFFSHMGWLMVKKHPEVKQKGKAIDLSDLLKDPLVVFQRKHYFPLVILVSIVIPTMIPVLLWGENYWNSLFTVFFTRYVLSLHGTWLVNSAAH---MWGNRPYDVTINPRESPIVIFTGSGEGFHNFHHVFPWDYCTGEFGW-KFNMTAAFIDCMAWLGLVYDRKKVSPEMLKQRIERTG------------------------------
>UPI000C6D0DFC	392	0.466	4.700E-118	0	325	356	0	313	318
MAPRPSTTL----STVTETVSQEK-KSIKSEYPP---LQIVWRNVAIFAFLHIGAVYGVYLSLVFVKWQTWLFCCFIGFLSGLGITAGAHRLWCHRSYKAKLPLRIFLCICNCIATENDIYEWSRDHRVHHKYSETTADPHNVERGFFFSHIGWLLVRKHPDVIAKGKTIDLSDLRDDPVVKFQRRYYPQLVLLFNLLIPTFVPYWFWGESAYYSFWFTFVARYIVALHMTWLVNSAAH---MWGNKPYDKYISARENNFVAIGALGEGFHNYHHTFPWDYSTSELGW-RFNLSTMFIDTMAWLGLAYDLKTVPPEMIKQRVERTG------------------------------
>T1JXU0	392	0.516	4.700E-118	25	330	356	18	319	330
-------------------------PELKDKNTVEYKVQIVWRNVVLFIALHIAALYGLKLIFTAAAWQTTFFAFLLYICGGLGITAGAHRLWSHRSYKAKWPLRVILSIFNSLAFQNHIYEWSRDHRVHHTYSETDADPHNATRGFFFAHMGWLLCRKHPEVIRKGANIDCSDILADPIVRFQKKNYLKLVFIFCFLLPTIIPRIFWGESLWNAYFICAAFRYCFLLHVTWLINSAAH---LWGQHPYDKHINPAENLSVCLTAIGEGFHNYHHTFPYDYSASELGT-RYNLTTVFIDAMASIGWAYDRKRVSPSVLKQRIERTGDGSHF-------------------------
>E2C1U1	392	0.462	4.700E-118	22	350	356	43	369	374
----------------------NDADADDHESavKVEYQPRIKWLDLGVQIFIHAGCLYGFYLVLTQAKLLTTVWAFVTIYTSGFGITAGAHRLWSHRAYKAKWPLRLLLVFLFTITGQRHVYAWALDHRVHHKYSETDADPHNAKRGFLFAHVGWLFTTPHPDVVAKRTAVDMSDLEADPIVMWQKRLYIPLFALLTIALPVVVPYYYWSESLWISFWVNFNFRFCVTLNIAFFVNSVAH---MWGQRPYDKNISPVENVAVSIAALGEGWHNYHHVFPWDYKTGELGDYSFNITTGFIDAFARIGWAYDRKYVSPAMIRRRAYRSGDGSH-IWGYGDVDIVKEDLEELRMM-----
>UPI00077FD8C3	392	0.478	6.435E-118	0	338	356	0	319	323
MAPNvvSTSVQEEHH----EHEPETKPL----EP-----VQIVWRNVFLFIGLHAAAIYGLYLVIAHATLTSWFYGVFLSFANGLGITAGAHRLWTHRSYKAKLPLRIFLAFCNCLALQNDIYEWSRDHRVHHKFAETNADPHNVNRGFFFAHMGWLMAKKQKDVIEKGKTVDISDIWADPVVRFQHRFYVPLAAICCFVIPSAIPYYCWNEDWYASVFGAGFLRYVLCLHFTWFVNSAAH---LWGNKPYDKYISATESKWVSAFAIGEGFHNYHHTFPWDYATSELG-YKYNFTTFFIDCMAYIGQAYDLKTTNPESIHQRKIRTGDGSYFI----DKD-----------------
>A0A1B6CS40	392	0.492	6.435E-118	0	317	356	9	328	329
MPPNVSGTTglFLAGAeVIS--TPLKKDPVClRPEskrERPQYHWKIVWRNVIAFLYLHVGALYGLYLCFVSAKLLTSIWALSLGYIGGLGITAGAHRLWAHKAYKAKWPMRLLLAFLQTVAFQNHIYEWVRDHRVHHKFTDTDADPHNSKRGFFFSHIGWLMVRKHPDVFNKGKTVDMSDLEKDWVVVWQKRLYPVILPIFSFVLPTWIPCYFWGEDAWTSWYIAGIYRYTMSLNFTWLVNSAAH---IWGWRPYDRTISSTENLAVAVVAVGEGWHNYHHSFPWDYKAAELGNYRYNLTTGFIDLCAKLGLAYDMKKASEDLI--------------------------------------
>UPI0014430A34	392	0.478	6.435E-118	32	351	356	49	364	365
--------------------------------KTKYVPRIRWPDLVAQIFIHAGCVYGLYLMLSQAKLLTSLWAFVTIVISAFGITAGAHRLWSHRAYKAKWPLRLLLIFLFTIAGQRHVYAWALDHRVHHKYSETNADPHNAKRGFFFAHIGWLFTTPHPDVVSKRKAVDMSDLEADSIVMWQKRLYIPLFFLFTIALPVSVPCYFWSESLWTSFWVNFNFRFCVTLNVAFCVNSVAH---MWGDKPYDKFISPVENVMISIAALGEGWHNFHHVFPWDYKTGELGNYRYNVTTGFIDAFANIGWAYDRKYVSPAMVRRRANRSGDGTH-VWGYGDADIPIEDLRELKQMN----
>A0A1E1XI93	391	0.514	8.812E-118	31	331	356	14	309	317
-------------------------------PKP-YKMEIVWRNVILMGSLHLISIYGFYLIFFSVQWKTVLAAYILYTLSGIGITAGSHRLWSHRSYKAKLPYRIMMMILQTMAFQNDIYEWARDHRMHHKFSETTADPHDATRGFFFSHVGWLLVRKHPDIRNKGKAIDLSDLMADPVVRFQKKYYLPLMVIICFVLPAVGPWYLWGESLWNAFVVCSLTRYCFTLNMTWLVNSAAH---MWGNRPYDRHISPRQNLVTIVGAHGEGFHNYHHTFPYDYRTSELG-CRINTTTWFIDFFAWLGQVYDRKEVPTSVVERRMERTGDGTRGL------------------------
>A0A7E5VWY6	391	0.470	8.812E-118	33	349	356	19	331	333
---------------------------------PSPKLKIFWPNIIFFVVVHIGSFYAIRLVFTKAMWQTNLFAYLLFVFSSVGVTAGVHRLWSHRAYKAKLPLRIFLLFFYTMAYEGSVLHWVRDHRVHHKYCDTDADPHNSKRGFFFAQIGWMLARKHPDVIAKGHTIDVSDILSDPWLRLQNKYYFRLVFVICYMVPTYIP-TLWGEEAWTAFLVAGVLRHLVSAHTISLINSAAH---IYGTKPYDKNIRPVENMTVSLLATGEGFHNYHHTFPWDYKAAELGGYSLNFATFFIDVMAKIGLAYDLKTVSTDLIEKRVKKTGDGSHPVWGWNDKDMPEEDKKSAII------
>UPI000C140634	391	0.437	8.812E-118	21	349	356	18	339	341
---------------------EKEKKDEPLLPHPR-KWDIEWRNLILFIIFHIGAVRGVYLLFTAAKWQTCLFTLLLYIATSIGITVGVHRLWSHKTFQARLPLRLILLFFSTMAFQFSVVAWSRLHRMHHKYLDTDADPYNARRGFIYSHFGWMLIKKHPEYK--LRIVDMSDLLQDPLLRFQNNHYWEVLFIAFFLIPTYIP-TLWGEQASTAFYTCVCLRYICALHAIWLINSAAH---MWGTKPYDKNMTPVETRIVALLAAGEGFHNYHHAFPWDYRIAEFGGYSLNIGKLFIDIMAKIGWAYNLKSVPDELIEKRVKRTGDGTHPIWGWDDPDLPLEDRNMSIV------
>A0A6I8V4C8	391	0.450	8.812E-118	0	353	356	0	357	361
MPPNSD-VIELGPSPDTTDVlcetdagPKGTASDLSTLKTTDgRKLELVWINIILFIYVHTASLYGIWLMLTTTKWQTDVFAVILFSLASLGITAGAHRLWAHRTYKANVAVRLILLFFNTLAFQDAVYYWARDHRLHHKCTDTDADPYNSKRGWWFAHIGWLCCKKHPDVTAKGKLIDLSDLQRDPLVMFQKKYYLILMPILCFILPTLVPVYFWGESLSVAWHVPALTRWCLMLNVVWLLNSSGH---MHGKRPYDRSISPTSLVFLIWLRYGEGYHNYHHVFPWDYKGAEMGHYSQDLPTILIRMFARLGWAYDLKSVSMDMVRKRVLRTGDGTHPVWGWGDKEHPQEDIDSTTITYKK--
>UPI000E6D5B4A	391	0.495	8.812E-118	33	350	356	40	353	363
---------------------------------PR-KHQLVWGNIIWFLYLHIASLYGIYLVFTSAKWQTNVFAFLVHLMCAIGIGAGSHRLWTHRSYKARTPLRTLLMIWQTMGFQDCIFEWARDHRTHHKYADTDADPHNAERGLFFSHMGWLCCKKSPEVIEGGKRIDLRDLYNDPVVMFQRKHYMKMMPILCFVIPTVIPVYFWNETWLNAFMIPTILRYTIGINVVWSINSFAH---TFGYRPYDKSLNPRDN-IATWMICVEGFHNYHHTFPWDYRATEYPlWNMLTPTIVFIDMMAKIGQAYDLKSVTPDIIKQRAQRTGDGTHYLWGWDDPEFTEKLKAQLGVV-----
>A0A131YY89	391	0.495	8.812E-118	4	332	356	66	383	391
----SHSTTvQEQQAvqkeADKAVQP-------------SFKTEVVWRNVVVFALLHSMALYGFYLAFTRkVKWQTAIFSFVWGICAGLGVTAGAHRLWSHRSYKARFPLRVVLMIFNCMACQNDLYEWTRDHRVHHKFSESDADPHNVNRGFFFAHVGWLMCKKHPDVMRKGKAVDCSDLLKDPVIRFQKAYYVPLTTFFCFYLSTVLPHHLFGETYWVSFFVATMLRYVISLNFTWLVNSAAH---LWGNRPYDKNISPAENRFVSWAAIGEGFHNYHHTFPWDYSTSELGW-KLNFTTFFIDTMAKLGLAYDLKTVPKDVVEKRKARTGDHSYDYM-----------------------
>A0A8J6LHY6	391	0.463	8.812E-118	28	355	356	352	691	692
----------------------------KEEPAANFtVDDILWKKVFYFFYLHVSAFYGLYLLTTTASWKTTIWSYFLLLCCVEGITVGTHRLWSHRAFKAKLPLRILLAFFQTLTFQKDVYDWVRDHRVHHKYADTNADPHNATRGFFFSHMGWMMIKKHKEVIEKGKALDMSDLEADPVVMIQRKYYWkVWAPLVTFLIPSIIPWYFWNEKYSVCWHACNMLRVCISLHGASSVNSAAH---KWGTKPYDKNMRAVETTTVSLISLGEGFHNYHHTFPWDYKAAELGSYDLNWNTAFIDFMAKIGWAYDLKTATKEMVEKRAGRTGDGSRGevveghgygevnVWGWGDKDMDREDMDMAKItCQEKST
>UPI0005F45C4E	391	0.527	1.206E-117	26	330	356	21	320	322
--------------------------STKESYKTGYEWKIVWRNVMIFAYIHLAALFGLYVLFFRAKYQTAIWFIVVAIPGGLGITAGAHRLWAHRSYKAKWPLRFILMIFQTIAFQDDIYQWVRDHRVHHKFTDTDADPYNVRRGFFFSHVGWLLVHKHPDVTAKGATVDCSDLKQDPIVIFQKKWYRYLMPLCCFIIPTLVPCWAWNESLLYSWH-CVVCRYCLNLNSTWLVNSAAH---MWGMKPYDKSISSANNAGVAFAALGEGWHNYHHVFPWDYKAAELGNYRLNFTTAFIDFCAYLGLAYDLKTVPADIIRKRAARSGE-TYE-------------------------
>UPI001F0E9B18	391	0.510	1.206E-117	33	342	356	40	346	363
---------------------------------KPYKIQIVWRNVIIMGLLHVAAIYGATLCFGTAKWQTVVAAILLYVYTGLGITAGAHRLWSHRSYKAKFPLRLFLALAQTMAVQNHIYEWSRDHRVHHKYSETDADPHNAKRGFFFAHVGWLLCRKHPEVINKGKTISYDDLLRDPIVVFQRRYYIPLILICCFILPTLLPTLLWGETLWNAYFICAILRYVWTLNMTWLVNSAAHF---WGRHPYDKNIHPAENYLTVYGAIGEGFHNYHHTFPWDYSTSELGW-RFNLTTMFINAMAAIGQAYDLKQVSPEMIIKRKLRTGDIdTHGNYGLYNPPMMKE-------------
>A0A226EPV1	391	0.418	1.206E-117	0	351	356	0	390	396
MPPNTSSpsattmPSEEPTLrRPTSNDKKNKAE---HEDDPRLHdihstyfppLEIVWRNVGLFAYLHIAAAAGLYfLLSGQVGWRTLVWTFIWHLFGAFGITAGAHRLWAHKSYKAKAPLRALLAFMQTVSFQNSIHEWARDHRVHHKYSETHADPHNAKRGFFFAHMGWLMARKHVMVKEKGKAIDMSDLEADPIIMFQKKYYTPLVLLISFVIPAVVPWYFWGENFIVSWCFAAQFRYCVNLHSTWLVNSAAH---MIGNRPYDVNISPSEVKSVAFFAFGEGWHNYHHTYPFDYKTAEMGNYDLNFTLAFIDFFAWIGWAYDLKTVSHKVIEERIKRTGDGSHPLshghhhhhhnhndgedhhvegsgdgvgpWGWGDKDIPIEDIEVTETLH----
>A0A1D2NF30	391	0.489	1.206E-117	38	348	356	111	444	452
--------------------------------------DIVWRNVFLFVYLHVFSAYGLYLLFTgQVLWQTVIWTALIHTCGALGITAGAHRYWAHKSYKAKLPLKLLLVFMQTVSFQNSIHEWSRDHRVHHKYSETNADPHNAKRGFFFAHMGWLMCRKHPAVKEKGKQIDMSDLEAEPLIMFQKKYYTPLVLMTSFVMPTFVAWFFLGEKFLTAWCFASQLRYCFNLHCTWLVNSAAH---LWGDHPYDKAINPAENKGVAIFAFGEGWHNYHHVFPWDYKTAELGRYRYNFTAAFIDFFAWIGWAYDLKTVSDKMVRDRVRRTGDGSwrHEkesatltevtdslassmgmshggPWGWGDESIPLADSQMTQ-------
>UPI0005F5043C	391	0.536	1.652E-117	20	330	356	15	320	322
--------------------PINDKASTKESCKTGYEWKIVWRNVIIFAYIHLAALFGLYVLFFRAKYQSAIWFTVVGVAGGLGITAGAHRLWAHRSYKAKWPLRFILMIFQTIAFQDDIYQWVRDHRVHHKFTDTDADPYNVRRGFFFSHIGWLLVRKHPDVADKGAIVDCSDLKQDPIVIFQKKWYLNLMWLCCFIIPTLVPWLAWNESLSYSWH-CAVCRYCINLNITWLVNSAAH---MWGMKPYEKSFSSTNNATVSLLTFGEGWHNYHHVFPWDYKAAELGNYRLNFTTAFIDFCAYLGLAYDLKTVPADTIKKRASRSGE-TYE-------------------------
>A0A5N5T683	391	0.472	1.652E-117	0	330	356	0	341	350
MAPQnqdlcTSSLAEE----DFALIPEDEHFHI--EERKleiNFRQiyrnlrnldysKVSWRNVTLFVLLHIYSVYGLYLLFTACMWRTIAFTYLLYFLSAMGITMGAHRLWAHRSYKAKLPLRIFLAFCQTLAFQNSIFEWSRDHRVHHKFSETDADPHNAQRGFFFSHMGWLMYRKHPDVIKKGKTLDMSDLLNDPVVRFQMNYYVPLMVLACFVIPTFLPWYLWGETFINSLMVPTFLRYCVTLHVTWMVNSLAHW---IGSKPFDKDIYPSQNKLVATLALGEGWHNYHHVFPFDYRAAELGGvINFNATTDIIDFFAKIGQAYDLKTASKEMQENRAKRTGDGTHE-------------------------
>A0A6P7FU30	391	0.433	1.652E-117	19	354	356	36	391	392
-------------------QPTQTTQAKPAKKEKSDGSEIVWLNVMVFILLHSAALYGLWLMLSlQTSWKTFVFSAIYLSFASTGVTGGAHRLWAHRAYKAKLPFRIWLMLGQTAALQNDIYEWVRDHRVHHKFTDTNADPHNSTRGFFFCHVGWLMMKKHEDVKVKGKTIDMSDVAADPVVRWQRKYYIPLVTLLTFLLPTYVPYYFWKEDFMMSFFV-CIFRFVLQLNGTWCVNSAAH---LWGYKPYDGSINPVENRFVSAIGFGEGWHNYHHTFPWDYKAAELGNYKMNYTTALLDFMAHIGQAYDLKTVSAEMIRKRAHRTGDGTWKdgkidinagveknldknqfyddcVWGWDDKDMTEDVRKDANIKNKQS-
>A0A1B0CJP4	391	0.586	1.652E-117	43	330	356	1	285	607
-------------------------------------------NIIVFLYLHLAALYGVYLQLTAAKYLTFGIAIILGFCGGMGITAGAHRLWSHKSYKAKLPLRVLLMLFQTLAFQNHIYEWVRDHRVHHKFTDTNADPHNSRRGFFFSHMGWLMTKKHPDVKNKGCTVDMSDIEADPVVMFQKKYYGILMPVFCFFLPALVPYYLLGETFTNSWYIASVLRYVLSLHGTWLVNSAAH---LWGMKPYDKNISPSDNIFVAIYAYGEGWHNYHHVFPWDYKTSELGIYSTNMTAAFIDFFSKLGLAYDLKTVSEDMIKKRILRTGDGSHE-------------------------
>A0A443SD68	391	0.555	1.652E-117	34	319	356	326	607	608
----------------------------------DYQLQIVWRNVALFAYLHIAALYGLYLCFGSAKLLTIIFAGFLYVISGLGITAGAHRLWAHRSYKAKWPLRLMLAFFNSIAFENDIYEWARDHRVHHKFSETDADPHNALRGFFFAHIGWLLCKKHPDVLNKGKTVDCSDIIADPIVRFQRRYYIPLMVSCCFLMPTFVPHLCWGETKWNAFFICALLRYCFTLNMTWLVNSAAH---MWGRQPYDKHINPRENVGVALGAIGEGYHNYHHTFPWDYSTSELGW-KINLTTIFIDTFAKIGWAYDLKKVSPEMIRQ------------------------------------
>A0A7R8X8E6	391	0.459	1.652E-117	12	330	356	272	592	1242
------------TMFIDAAAYLGQAydlKTVDPEvvEKRVYEKQYVWRNIYIFSMFHIGAVYGLYLAFTRASWTTFVFGIIVGISSALGITAGAHRLWCHRAYKAKFPFRLLLAFLDTMDIQNSIYVWSRDHRVHHKFSETDADPHNAKRGFFFAHMGWLLVRKHPEVMRKGKTIDFSDLLEDPIVYYQRKFYVPLAILCCFVIPAATPWYFWGEDLWVAFWYCSIGRYILFLHGTFLVNSAAH---LWGQKPYDKNIGPVEQPIVGGLAFGEGWHNYHHVFPWDYKTSELPWYHVNLTTMLIDAAAYLGQAYDLKTVDPEVVEKRVKRTGDGSHF-------------------------
>A0A0A9X674	390	0.510	2.262E-117	0	316	356	0	313	321
MAPNVTSapVTDLPPSkIDeniKTEQP--VRP--GNQD--SYEWQLVWRNILLFIYLHMAALYGAWLMVTSASWATVAWAILMYQCSALGITAGAHRLWAHRSYKARLPLRILLAFFNLISFQNDIMEWARDHRVHHKYSETDADPHNATRGFFFSHVGWLLCRKHPLIKEKGKGIDMSDLEKDTVVAFQKKYYLTLMPLACFVFPTVVPMYFWGESFVNAWFVATMFRYAFTLNMTWLVNSAAH---MWGQKPYDASINPAENLMVALGAAGEGWHNYHHVFPWDYKAAELGNYRANPTTMFIDFMSKIGWAYDLKTVPKEV---------------------------------------
>UPI0007383519	390	0.479	2.262E-117	0	343	356	30	366	380
MSPNSrDGVTKNDVVNVKNH--------CGEDKGMNiYKPAVKWPDLIVQIFVHAGCAYGIYLIFTEAKWLTTLWALITIYTSAFGITAGAHRLWSHRAYKATWPLRLILVLLFTITGQRHVYAWALDHRVHHKYSETDSDPHNAKRGFFFAHVGWLFTTPHPDVEEKRAAVDMSDLEADAIVMWQKKYYIPLFALLAIGFPVWVPCYLWNETLWTSFWINFNFRFCVTLNLAFFVNSVAH---MWGQRPYDKHISPVENIAVSIAALGEGWHNYHHVFPWDYKTGELGDYSFNITTGFIDAFAHIGWAYDRKYVLPEMVRRRAKRSGDGSHvpNVWGYGDTDILQEE------------
>A0A6P7G106	390	0.419	2.262E-117	0	351	356	21	407	413
MAPNllgkSSSYlMADATSaepvqIIQTKeslqqsyqTYQQQVKQSASRKAPKYKWEIVWRNVLAFVLLHSVGTYGIYcMLLGRVKIFTIAFNILFAVFAGLGVTAGAHRLWAHRTYKAKFPLRLLLAFFHTAALQNDIHEWVRDHRVHHKFTDTDADPHNASRGFFFSHIGWLMLRKHKDVLEKGKTVDMSDVESDPVVMFQKKYYVFLVTMLTFLVPAHIPWYFWKENYLLAWY-MCIFRYALSLNITWLVNSAAH---IWGTKPYDNTIGPTENKYVSALGFGEGWHNYHHTFPWDYKAAELGDYKLNYTTAVLDFMSRIGQAYDLKTASMEMVKKRVARTGDGSwtngkvegesnkdHHhhtheecVWGWGDKDMDEEEIRDVREFN----
>B3MAZ6	390	0.438	3.097E-117	0	353	356	0	352	355
MPPNSNETTGVLYESDAETQDGGLKKDLSQLKTTDgSKLQLVWLNIVLFIILHVSSLYGVWLIFTEADWRTTAAFLVVGTISGLGISGGAHRLWSHRTFKANLPLKLIFMFLNTIAFQDAVYIWARDHRVHHKFTETDADPYNSQRGWFFSHIGWLCCKKHPEVLAKGKQIDLSDLERDPVVMFQKKYYLILMPLLCFILPTVLPMYLWGESLKCSWHIVALLRWCVTLNLIWLLNSSAH---VFGKRSYDKSISPTDESFLIWLRYGEGYHNYHHVFPWDYKSAELGAYSNDLTTGFINFFARIGWAYDLKSVSPELVQKRVMRTGDGSHPVWGWGDKDHPCEDiRETTITHKRK--
>A0A1I8NWE4	390	0.495	3.097E-117	16	349	356	28	357	363
----------------TETALEKDIRVLKSAKER--KLEPAWLNIIIISYVALGSLYGLYLLLTNsVKLKTFVFATILSYSSGLAITAGAHRLWTHRSYKAKWPVKIFLLILNTVAYQNSVYVWARDHRVHHKYSETDADPHNAMRGFFFSHVGWLLCKKHPDVKAKGKGIDMSDLKSDPLVMFQHRHYFILMPLLSFVIPTLIPMYLWGETFSNSWHVSALLRWFYSVNWVWCINSVCH---LYGNKPYDKRLNPGENNQISWLTLGECFHNYHHVFPWDYKTAELGGSMSNLGALFIETCAKFGLTYDLKTVPQDIIKQRIMRTGDGSHPIWGWGDKDQRPEEIANAVI------
>UPI001304098A	390	0.453	3.097E-117	8	351	356	39	368	369
--------TEDFLTVD------ETYRSSRTE----YVPRLMWPDLIAQTFIHGGGIYGLWLMFTEAKLLTSLWAFVTIYTSAFGITAGAHRLWAHKAYKAKWPLRLLLVFLFTISGQRHVYAWALDHRVHHKYSETNADPHNAKRGFFFAHVGWLFTTPHPDVIAKRKSIDMSDLEADPIIMWQKRLYIPLFFLLTIALPVSVPCYFWSESLSTSFWVNFNFRFCVTLNVAFCVNSVAH---MWGHKPYDKHISPVENTVVSIAALGEGWHNFHHVFPWDYKTGELGNYSYNLTTGFIDTFANIGWAFDRKYVSPGMIRRRANRTGDGSH-IWGYGDVDIPVEDLQELKQMN----
>A0A653CZA7	389	0.575	4.240E-117	73	352	356	6	281	285
-------------------------------------------------------------------------AIVLYQLGGLGVTAGAHRLWAHRSYKAKWPLRLILTFCNTLAFENSVIEWSRDHRVHHKFSETDADPHNAKRGFFFSHVGWLLCRKHPEVRSKGKGIEISDLEADPILAFQHKYYMILMPIVCFVLPTMAPMYLWNETFVNAFTV-NIFRYVLTLNATWLVNSAAH---LYGSKPYDRFINPAENLTVSILALGEGWHNYHHTFPWDYKTSELGKYSVNFSAAFIDFFAKIGWAYDLKTVSEEMIKKRVLRTGDGSHEVWGWGDKDQPKEDYNEAVVLNK---
>A0A2R5LBV7	389	0.505	4.240E-117	37	331	356	20	310	317
-------------------------------------TKIVWRNVILMGYLHLASIYGFYLIFTAAMWQTILAAYILYTLSGLGITAGSHRLWAHRSYKAKLPYRIMVMIFQSMAFQNDIFDWARDHRVHHKFSETPADPHDATRGFFFSHIGWLLVRKHPDVLAKGKSIDLSDLLADPVVRFQRKYYLPLMISICFILPTIGPWYFWGETLWNSFFVCALTRYCFTLNMTWLVNSAAH---MWGTRPYDDTINPRQNLFTIVGAHGEGFHNYHHTFPWDYRTSELGM-KINTTTAFINFFAWLGQVYDRKTVSHNVVTQRMQRTGDGSRGI------------------------
>A0A7R9RSP2	389	0.533	4.240E-117	33	332	356	16	312	321
---------------------------------PNYKPQYVWKNVVFMTFLHLGALYGLYLILTTARLITFGWTMFYATLSGLGITAGAHRLWTHRAYKAKLPLRIFLGFCNTVAVQNSIYEWTRDHRVHHKFSETDADPHNACRGFFFAHVGWLLQKKHPYVKKFGKSVEIDDLKQDSVVMFQKEHYLPLVAVFSLILPALVPWYFLSETFMTSWFVATMFRYVLSLHFTWLVNSAAH---LWGNKPYDKFINPSENRLVAFLAFGEGWHNYHHTFPWDYKTSELGGYSLNLTTAFIDTCAYFGLAYDLKTCPDSLVKSKVLNAGDGSHPVY-----------------------
>A0A6M2CYB7	389	0.459	4.240E-117	0	330	356	0	330	341
MAPRTETativATEARSKVDLEPATTNDEQITEQLPSKQPPMEIIWMNVFKILVIHVMALYGLYVALFHAKWMTLHFTIFYIVCSGLSVTAGAHRLWSHRSYKAKLPLRVILMLFNCMAGQNDIYDWVRDHRVHHKYSETDADPHNVNRGFFFAHVGWLMCRKHPEVTRKGKAIDCSDVANDPVVKFQTRYHIPMTILFCFIVPTVLPHRLWGESRWNAFFVAAILRWVFQLNSTWLVNSAAH---MWGQKPYDKNISPAENFIVSFLAIGEGFHNYHHTFPWDYSTSELGW-KLNISTMFIDLMAKIGWAYDLRKPTREMIDQRVARTGDGSHP-------------------------
>A0A6P4IVF7	389	0.437	4.240E-117	25	352	356	21	346	354
-------------------------QDVSQKKYTDgRKLQLVWRNIVLFALVHLFSLYGVWLLFTEATWTTFLAFPVSVAFSIVGISGGAHRLYAHRTFKAKVPLQLILLFLDTFAFQDAVYYWARDHRVHHKYTETDADPYNSERGWFFSHIGWLCVRKHPDVVAKGKEIDLSDLKQDRLVMFQKKYFLVLMPLICFVMPTVLPMYCWGESLKVSWHVLALLRWCLNLNIIWLVNSSAH---MFGMRPYDKKISPTDERFLMFLRMGEGYHNYHHVFPWDYKSAELGPYSRDFTTRFINFFAWLGWAYDLKSVSPDMVRRRVLRTGDGSHPVWGWGDKDLQKEDVVDSTITHQ---
>UPI001CF75684	389	0.431	4.240E-117	32	353	356	16	355	358
--------------------------------KPqQYQWKMVWRNIILYIIMHITGFYGLYLAVFHAQWKTVFYSWFLLIIALQGVTAGSHRLWAHKAYKARLPLRMLLCIFQTLSLQNHIYDWATYHRVHHKYVDTNADPHNSRRGFFFSHMGWLFIEPHRDVEDKYKSIDFSDLEADSVVMIQKKYYHVfFAPVIGFYLPAAIPWYFWGENFWTAFFVASMLRYCACTNITFLVNSWAH---IYGSRPYDKNIYPTESPTVAVLTGGEGWHNYHHTFPWDYKTGEFGKYRSNLTTGFLDFMAAIGWAYDLKTVSEEMIMKRVVRTGDGTrkfdkidkilnadddHHhedmVWGWGDKDMAKEEMNYVKIHNRK--
>UPI000873F40A	389	0.481	4.240E-117	30	355	356	44	367	374
------------------------------QPETeEFVPRIRWPDTIAQLFLHLGCLYGFILCLVSAKFYTTVFAFLSIYITGFGITAGAHRLWSHRAYKAKWPLRLLLITLFTITGQRHVYVWALDHRVHHKYSETDADPHNAKRGFFFSHVGWLILTPHPSVVEKRKAVDMSDLEADPIVMWQKKIYPLLFLIFNIFLPVAIPVYYWNETLWNSFWINFNMRFTVTLNIAFFVNSVAH---MWGQKPYDKNISPVENLAVSLATLGEGWHNYHHVFPWDYKTGELGNV-YNPSTTFINFFAKLGWAYDLKSVSKSMIARRAKKCGDGSHPqIWGYGDSDIEKEDLEELDKMAEEKT
>UPI000718CF6F	389	0.474	5.806E-117	30	352	356	7	339	342
------------------------------EVKQSYKWDISWFMVIFLSYFHICCLYGIYLSFTTLRLYTTIFAIINVPITLLGVTAGTHRLWAHKSYKAKWPLRVFLMILQSTSFQRPIYLWVRNHRIHHKYTDTDADPHNSKRGFFFSHIGWLMLKKHPDVIKKGATIDMSDLDKDPVVMWQLKHATIVLTLACFVIPTLIPVFFWGEGLMNAWY-ATTSKFIFTINITSLVNSYAH---MWGTKPYDNTISPTEVPAISFLTGGEGWHNYHHVFPWDYKTSELGNYKLNLTTAFIDGFAKLGWXYDLKTVSXEMIEKRACRTGDGTsyqhvddqHEhkyknsVWGWDDPDITTEDILDTRILNK---
>UPI00189B8600	389	0.464	5.806E-117	0	330	356	0	330	343
MAPRTETativATEARSKVDLEPASTNEEEIMTqMSPKPE-VMQIIWINVFKILVIHLMALYGLYVAVFEAKWMTLHFTVFYVVCSGLSVTAGAHRLWSHRAYKAKLPLRIILMLFNCMAGQNDIYDWVRDHRVHHKYSETDADPHNVNRGFFFAHVGWLMCHKHPEVTRKGKAIDCSDVANDPVVKFQTRYHIPMTILFCFIVPTVVPYRFWGESRWNAFFVAAILRWVFQLNSTWLVNSAAH---IWGQKPYDKNISPAENLFVSFLAIGEGFHNYHHTFPWDYSTSELGW-KLNISTMFIDLMAKIGWAYDLRQPTREMIDQRIARTGDGSHS-------------------------
>UPI0005EE784C	389	0.435	5.806E-117	0	350	356	11	364	370
MCPKTetdCNVTLKRnrnQLANDETAKGHEAtIQKNDESAIDYVPRIKWLDLGAQIFIHGGSLYGLYLVLTQAKLLTALWVFVTIYTSGFGITAGVHRLWSHKAYKAKWPLRLLLVFLFTITGQRDVYTWALDHRVHHKYSETDADPHDARRGFFFAHVGWLFTTPHPDVVAKRKAVDMSDLEADSIVMWQKRWYIPLFLLLTIVLPVGIPCYFWSESLWISFWVNFNLRFCINLNIAFCVNSVAH---MWGQKPYDKSISPVENIAVSIASLGEGYHNYHHVFPWDYKTGELGENPFNWTTSFIDAFARIGWAYERKYVSPDMIHRRAYRCGDGSH-VWGYGDVDISKEDLAELDVM-----
>A0A6P8Z904	389	0.449	5.806E-117	0	350	356	0	371	385
MTPEPSKVPPATGLLPAKLAPVSAMQDNMAKAKP-YEWKIVWTKVFVFIYLHYAITRAAYLFLTGqiyPHfYTTWLWVALINALTVFGVTAGSHRLWSHRAYKAKWQLRTLLMLCQTLSFQNHIYDWVRDHRVHHKFTDTDADPHNSKRGFFFAHMGWLLIRKHPEVGIKGATIDFSDLERDPIVMFQKKYYLILVPVVAFAIPTLVPTLLWGESIYFGWYVTTITRYVLALHATWLVNSAAH---IYGTRPIDKSLSPTENAFVAYITFGEGWHNYHHVFPWDYKAAELGNYKRNLTTAFIDFFSRVGWAYDLKTVSKEMVEKRVRRTGDGSHPyshpddghhhdghhdhqhgdgVWGWGDEAMSREDILDATTI-----
>H9JF74	389	0.474	5.806E-117	0	345	356	100	432	440
MSPNIATIvpSQE-----TENEYEKLEPPQASE----RKYEIIYFNIFTFTFAHLSALYGVYLCFTSAKRESLILGYIIGVLAGFGVTAGAHRLWTHRTYKAKMPLQILLMLFYSFAYQNSAVHWIRDHRLHHKYSDTDADPHNATRGFFYSHMGWLLVKKHPEVKRRGRSLDMSDIYSNRVLMFQKKYAIPITGTICFVIPTLLPMYLWGESFKNAWHI-TILRYIITLHVAFLVNSAAH---IWGYKPYDKRILPTQNLFVSFMAFGEGFHNYHHVFPWDYRTAELGNNYLNLTTMFIDFFAWLGWAYDLKSVPVSLAESRARKTGDGT-GLWGWGDKDMS-EDLK----------
>A0A154PD55	389	0.505	5.806E-117	30	355	356	260	604	771
------------------------------EGWHNYHHVFPWDyrtsefdgsilNVTA-AFINFFAMFGlAYDLKVVPKdvirkrvERTgdgshELWAYWLYRVGATGVTAGAHRLWTHRAYKAKWPLQLLLMVMDTIAFQDSVIHWARDHRVHHKYSETNADPHNAKRGFFFSHIGWLLCRKHPDLIEKGNGIDISDLKSNPILAFQKKYYIILMPLLCFVMPTVVPVVCWGETWTNAYFVSGILRFVFTLNVTWLVNSAAH---LYGNKPYDRSINPSENKIVSLLAVGEGWHNYHHVFPWDYKTSELGGYKLNTTTAFIDFWAKLGLAYDLKVVPKKVIQKRVENTGDGSHELWGWGDKDQTQEDKEQT-VVTSKGT
>A0A0T6B747	389	0.577	7.949E-117	76	352	356	0	272	275
----------------------------------------------------------------------------MYQISGLGITAGAHRLWAHKSYKAKWPLSLFLAMCNTIAFQDAAVDWARDHRVHHKYSETDADPHNAKRGFFFAHVGWLLCRKHPDVKAKGKGIDMSDLYADPVLRFQKKYYLIIMPFLAFVIPTMIPMYLWNETFKNAFF-ANMLRYAFTLNATWLVNSAAH---MFGSKPYDRFINPAENKSVAILAMGEGWHNYHHTFPWDYKTAEMGRYSVNFTALFIDIMAKIGLAYDLKTVSEDMIRRRVERTGDGTHELWGWGDEDQPDEEKREAIIINK---
>B7PMS4	389	0.498	7.949E-117	33	331	356	22	316	324
---------------------------------KPFKAQIVWRNVILMGYLHLISLYGFYIIFTAAQWKTILAAYILYTISGIGITAGSHRLWSHRSYKAKLPYRILLMLFQTMAFQNDIYDWARDHRVHHKFSETTADPHDATRGFFFSHVGWLLCRKHPDVISKGKTIDLSDLMADPVVRFQRKYYMPLMVLTCFLLPALGPWYFWGESLWYSFLVCSLTRYCFTLNMTWLVNSAAH---TWGNRPYDKHISPRQNLVTIVGAHGEGFHNYHHTFPHDYRTSELG-CRINTTTWFIDFFAWLGQVYDRKEIPTNVVENRMLRTGDGSRGL------------------------
>A0A8C4T1Q4	389	0.508	7.949E-117	31	329	356	42	333	337
-------------------------------PKPA--RRIVWRNVILMSLLHLGSLYGLTLLF-SASAATLAWAFLCYWISALGVTAGAHRLWSHRSYKAAFPLRVFLAVANSMAFQNDIYEWARDHRAHHKYSETDADPHNASRGFFFSHIGWLLVRKHPDVIEKGSKLELSDLKADKVVMFQRRYYKLSVILMCFTIPTIIPWYFWGESLWISYFVPGLLRYTLVLNATWLVNSAAH---MWGNRPYDKNISPRENRFVTFSAIGEGFHNYHHTFPYDYSASEFGW-KVNLTTCFIDFMCFLGLANDPKKVPKELVQARVQRTGDGSH--------------------------
>B3NCQ1	389	0.476	7.949E-117	36	354	356	37	352	354
------------------------------------KMELVWLNIVLFVILHISSLYGLWLLFTASTWTTFLLFIPAVAVTTLGISAGAHRLWAHRTFKANTPLKLILLFLNTFAFQDAVYYWARDHRVHHKYTETDADPYNSNRGWFFAHMGWLCCRKHPAVVEKGKQIDLSDLEADPLVMFQKKYYLLLMPVICFFLPTVVPMFLWGESFNVSWHVMALLRWCISLHFVWLVNSSAH---MHGMRPYDKNICPVNLSFLIFFRFGEGYHNYHHVFPWDYKSAELGKYSQDVTTKFIEFMAYLGWAYDLKSVSLDLVKQRAQRTGDGSHPVWGWGDKDQLKEDVGVTTRSHQRS-
>A0A7M4FQ11	389	0.476	7.949E-117	0	330	356	32	355	358
MEKNLSNLEEMSGAhgmIDDIFD-ESYREKEGPKPAKRY----VWRNIILMSMLHIGSLYGIY-LIPSAKLMTLGWGIICFVVSALGVTAGAHRLWSHRSYKATWPLRIFLAVANSMAFQNDVYEWARDHRVHHKFSETDADPHNASRGFFFAHIGWLLVRKHPDVIEKGKKIDLSDLKADKVVMLQRRYYKPSVVIMCFLVPTIVPWYFWGESLAISYFIPAILRYAVVLNAAWLVNSAAH---MFGNRPYDRNINPRENRLVVLGALGEGFHNYHHTFPFDYSTSEFGW-HYNFTTAFIDLMCFLGLASDRKTVSKEVILARKIRTGDGSHK-------------------------
>A0A1I8NS51	389	0.487	7.949E-117	36	353	356	49	363	366
------------------------------------KLEIIWLRVLFFVIVHIGGFYGAYLSVVSAKWQTNIFALILGIFASLGITVGSHRLYSHRAFKVNLPLELLILYMQTMCFHLSVYHWVRDHRVHHKYTETEADPHNAKRGFFFSQIGWLLVKKQQEVKEKAKGIDYSDVLNNPLVMFQHRHYFILTLFACYIIPTIVPIYFWNETFLNAFFVSVMLRHVCTVHGIGTINSVAH---LYGNRPYDKNYNPTENNIVNILAVGEGFHNYHHVFPWDYKASELGHYALNLGATFIDFFAKIGWAYDLKTVSPQMIRNRVERTGDGSHPIWGWGDKDQSSEEIKNATILNKK--
>A0A226DE17	389	0.447	7.949E-117	19	355	356	10	368	370
-------------------QPE----VGGGEDE--YKMELVWRNIIGMIYLHYGALIGLYLWFSgQVHWQTIIFGFVFAYSSAFGVTAGTHRLWAHKAYKANLPLRIMLAAMQTAACQNSIHEWCRDHRVHHKFSETDGDPHNAKRGFFFAHMGWLLCKKHPHVRSKGKVVDMSDLEQDPVVMFQKKFFVPLTTLTCFVIPTYIPIAYFGETFYTAWNI-TLLRYILTLHATWLVNSAAH---IWGFRPYDSSINPAENKLVSIITPGEGWHNFHHIFPFDYKAAELGDYKHNFSTAFIDFFAWLGWAYELKTVPERVILARIARTGDGTHPsvakkskldknsnitattstgghhshdlstSWGWDDVDTPESVKQVTIIYNaKKST
>UPI0005F4ED19	389	0.472	7.949E-117	29	354	356	43	379	382
-----------------------------SQTNNKYEWKIVWKNVISIAYLHIGALYGVYLLFTVAKLYTFLWSVAWSIISVLGVTGGAHRLWAHRTYKAKVPLRVILMILQTAAFQNHIYEWVRDHRVHHKFMDTDADPHNSKRGFFFSHVGWLLIRKHPDVISKGATVDLSDLEKDPVVVWQRKYYAIIMPLFCFVMPMCIPVYFWNEKPVYAWYV-ALLSYIIQVNGTWCVNSAAH---LWGMKPYEKTISATDSSHGGFV--GEFWHNYHHVFPWDYKAAELGRYRVNFTCAVIDFFAWLGWAYDLKTVRHDLIKKRAARTGDNSiyelqsdlndecHHtqekiVWGWDDADMSLEDKQGAEILNEES-
>A0A8D9EH52	388	0.514	1.088E-116	35	353	356	15	329	333
-----------------------------------YQLKIVWFRVLRVVYFHLAGLYGLYLVFTSAYLVTTVFAFLLHMVGMLGVTAGVHRLWSHQSYKANLPLRVILILFFSLASQSSVLSWARNHRIHHKYSETDADPHNAKRGFFFSHCGWIMVHTHPEFKKKISQIDVSDLLADPLVMFQDRYF-RWSVLFVSVVPPLLAMYCWDETLSNAWHVVFGLRFMTTYNCTFLINSVAH---LWGNRPYDKFINPSQNLGVAIFALGEGWHNYHHVFPWDYKTAELGNYSTNITIMFIDFFAWIGWAYNLKTVSPDLVAARVKRTGDGSHDVWGWNDKDLTQEEKLKATIINRK--
>UPI00118380F0	388	0.489	1.088E-116	36	354	356	38	354	358
------------------------------------KHELVWFNIFWFLFLHVSSVYGLYLVFTSAKWQTNVFAFAVHLMCAIGIGAGSHRLWTHRCFKAKTPLRVLLMLWQTMGFQDCIFEWARDHRTHHKYADTDADPHNAERGLFFSHMGWLCCKKSPEVLEGGRRIDLSDLYDDPVVMFQKKHYMKMMPILCFVLPTVIPVYFWNETWLNAFLIPTILRYTCGINVVWSVNSFAH---TFGYRPYDKSLNPRENIGV-WLICVEGFHNYHHTFPWDYRATEHPLYNmLTPTIMFIDAMAMIGQAYDLKTVSPEIIKQRTHRTGDGTHHLWGWDDPEFNEMLKKQyASVSHRES-
>A0A6P6YJF9	388	0.503	1.088E-116	36	342	356	43	345	362
------------------------------------KLQIVWRNVFIMGLLHIGAVYGATLCFGTAKWQTVLAGFIFYVLSGLGITAGAHRLWSHRSYKAKFPLRLFLAFLQTMAVQNHIYEWSRDHRVHHKYSETDADPHNAKRGFFFAHVGWLLCRKHPEVIRKGRTISNDDLLRDPIVVFQRRYYIPLLLFCCFIFPSLVP-LMWGETLWNAFFICAIFRYVWTLNMTWLVNSAAHF---WGRRPYDKTINPAENYLTVFGAVGEGFHNYHHTFPWDYSTSELGW-RLNLTTIFINTMAFIGQAYDLKQVSPEMIIKRKLRTGDIdTHGNYGIYNPPMMKE-------------
>A0A1J1HJL8	388	0.436	1.088E-116	31	345	356	58	400	1330
-------------------------------PGPEYKMELVWRNIIIFILLHIGAVYGYY--TPKRSWNTIIFTLLYGFSGGFGITAGSHRLFAHKAYKANKALKVLLLYFQTIAFQNSVYEWARDHRVHHKFTDTNADPHNSRRGFFFSHIGWLLCKKHPDVKKFGAKVDMSDLEADPLIMFQHKHFLRLMVVISIIIPTLIPWLCFGETFRASFFLGSVYRYIVSLHITWLINSAAH---MYGMKPFDKNISPADSRLVGFLAFGEGFHNFHHVFPWDYKTSELGTYYFNFTTGFLDFFARIGWATELKTVSDELIRKRILRTGDGSHKyskiksnqermmayikdrttdengnhvhheedaIWGWDDQALPEEDKK----------
>A0A7U1H0S2	388	0.512	1.490E-116	22	333	356	13	321	322
----------------------EEQQTLTLRPPRatPRKFQIVYPNLITFGYWHIAGLYGLYLCFTSAKWQTILFSYILLVLGELGITAGAHRLWAHKTYKAKLPLEILLMVLNSIAFQNSAIDWVRDHRLHHKYSDTDADPHNATRGFFYSHVGWLLVRKHPDVKKRGKELDLSDIYNNPVLRFQKKYAIPFIGAICFGLPTLIPVYCWGETWTNAWHI-TMLRYVTNLNVTFLVNSAAH---IWGNKPYDKKILPAQNIAVSIATGGEGFHNYHHVFPWDYRAAELGNNKLNLTTHFIDFFAWLGWAYDLKTVSNDMIKNRSLRTGDGS-DLWG----------------------
>UPI0015DF05D4	388	0.467	1.490E-116	29	349	356	24	338	340
-----------------------------SLPTHPKKWDIVWRELIIFTIFHITAVRGLYLFITVAKWQTCIFAFLLYIATTTSVTVGAHRLWSHKAFQAKLPLKVILLFFFTMAFQYSAVIWARLHRMHHKYLDTDADPHNAGRGFFFSHIGWMLIKKHPEYRAH--KVDISDLMQDPLLRFQHKHYWEVLFIAFFLVPTYVP-TLWGEQSSTAFYTCVCLRYVCGLHSIWLVNSAAH---MWGTKPYDKNIRAVETKIVSMLAAGEGFHNYHHTFPWDYRIAEFGDYSLNLGKLFIDTMAKIGWAYNLKSVPDELIEKRVKRTGDGTHPVWGWDDPDLPLEDKRMSIV------
>UPI001CF75D82	388	0.487	1.490E-116	35	352	356	41	353	359
-----------------------------------FRPKLRWPDLTVQIFIHVGCLYGLYLCLVSAKLYTTLFAFLTIYLSGFGITAGAHRLWSHRAYKAKWPLKILLLVLFTITGQRHVYVWALDHRVHHKYSETDADPHNAKRGFFFSHVGWLVLTPHPDVVEKRKAVDMSDLEADPLIMWHKKLYPVLFFLFVIFLPVFIPVYFWNETIWNSFWVNFNARFCITLNIAFFVNSVAH---MWGQKPYDRYISPVENLAVSLAALGEGWHNYHHVFPWDYRTGELG-NSYNPSTTFIDFFAKIGWAYDLKFASNSMIARRAQKSGDGSH-VWGYGDADIEKEDLEELNQMDE---
>UPI0018C356EB	388	0.460	1.490E-116	2	352	356	7	355	361
--PANSSVTgvlfeSDADTADGALS--ADISQLKKAEKREFK--LVWRNIILLSLVHLVGLYGVYLFFFHAKWPTRLFTIILYWMGTVAATAGAHRLWSHRSYKAKWPLRALLVFFNLTTFHFSCFHWARDHRVHHKYADTDDDPHNSSRGFFFAHVGWLLIEKPSNVVAKGKSLDLSDLYADRILMFEHKYYFKLVTLLGFVLPTIIPMYMWNESFINTFCVAVVLRLAIVLNAQWSINSVAH---MFGTRPYDKNINPTQTVGVSIVCLGEGWHNYHHAFPWDYRAAEWGGSSLNLAAAFIEFFAKIGWAYDLKTVSPEMIERRVKRTGDGTHAIWGWGDKDLSRESKQNAIVLNK---
>A0A6P7FHV3	388	0.476	1.490E-116	29	350	356	540	858	870
-----------------------------EEKEEEFVPQIRWPDTIVQLYLHLGCLYGLYLCIVSAKFYTTLFALLTVYTSGFGITAGAHRLWSHRSYKAKWPLRLLLVLLFTITGQRHVYAWALDHRVHHKYSETDADPHNAKKGFFFAHVGWLVVTPHPKVVEKRNAVDMSDLETDAIVMWQKKYYPPLFLLFNIILPVSIPIYFWNETIWNSFWINFNTRFTLTLNIAFFVNSAAH---MWGQKPYDKYISSVENLAVSLAALGEGWHNYHHVFPWDYKTGELG-NLYNPSTNFINFFARLGWAYDLKSVSKDMILRRAQKTGDGTHPeVWGYGDEDIDKADMDELIHM-----
>UPI00073D529E	387	0.485	2.040E-116	26	328	356	1	299	307
--------------------------QTSEELKTEYKWNIIWTNVIFLLYIHICCIYGLFLSVTALNFYTIIFIIIAMYISGFGTTAGAHRLWSHKAYKAKWPMRLILMICQTMAFQNSIYDWVRNHRNHHKFTDTDADPHNAKRGFFFSHVGWLMLKKHPDVKIKGATIDMSDLKKDWLVVWQRRHYRILMPLFCFIIPTLIPIYFWGEGLRNAWY-ANATRYVLSLNFTWLVNSAAH---IWGTKPYDSVISSTEIPVVSFFAIGEGWHNYHHVFPWDYKAAELGNYKLNLTTAVIDGFAKIGWAYDLKKTSQEMIEKRACRTGDGT---------------------------
>UPI0015A83E41	387	0.493	2.040E-116	0	329	356	0	313	329
MAPNSSA----------ALAEESVESKV--EQKPQYKTKIVWFNVILFVYLHLSFFYGVYLGLTSAYLKTCLFGYIYGNIGGLGITAGSHRLWSHRSYKARWPLRVLLCIFASIAAQNDIYEWCRDHRVHHKFTETDADPHNIKRGFFFAHMGWLMCRKHPAVASKGKTVYLDDLWADPIVRFHRRFYIPMVLLFSFYVPTMIPVWFWGETLWNSFFIAGLARYCFSLNVTWLVNSVAH---KYGDQPYDRYIEARENSIVALLGHGEGWHNYHHVFPWDYSTSELG-YTFNLTKIFIDFMALIGLAYDRKIVHPELVKNRKLKTGDGTR--------------------------
>U5KFQ4	387	0.522	2.040E-116	30	337	356	24	323	336
------------------------------EPRKY---QIVYPNLITFGYWHIAGLYGLYLYFTSAKWQTMLFSFMLVVLAELGITAGAHRLWAHKTYKAKLPLQIILMVLNSIAFQNSAIDWVRDHRLHHKYSDTDADPHNANRGFFYSHVGWLLVRKHPEVKRRGKELDMSDIYNNPVLRFQKKYAIPFIGAMCFGLPTFIPVYCWGETWTNAWHI-TMLRYIVNLNITFLVNSAAH---IWGNKPYDSKILPAQNIAVSIVTGGEGFHNYHHVFPWDYRAAELGNNYLNLTTKFIDFFAWIGWAYDLKTVSSDVIKSRAQRTGDGTN-LWGLEDK------------------
>A9YRX6	387	0.498	2.040E-116	9	341	356	14	329	337
---------EEPTL--TWLVPQA----------SPRKYQIVYPNLFTFGYWHIAGLYGLYLCFTSAKWQTMIFSFILFVLAEIGVTAGAHRLWAHKTYKAKLPLQILLMILNSIAFQNSAIDWVRDHRLHHKFSDTDADPHNATRGFFYSHVGWLLVRKHPEVKRRGKELDMSDIYNNPVLRFQKNYAIPFIGAVCFGLPTLIPVYCWGETWSTAWHI-TMFRYVMNLNVTFLVNSAAH---IWGKKPYDKKILPAQNIAVSIATCGEGFHNYHHVFPWDYRAAELGNNSLNVTTKFIDFFAWIGWAYDLKTVSQDMIKHRALRTGDGSN-LWGLEDKYVCE--------------
>M4PTD0	387	0.525	2.040E-116	38	345	356	31	332	338
--------------------------------------EIVYFNLVSFAYWHIAGLYGLYLCFTSAKWATILFSFFLFVVAEVGVTAGAHRLWSHKTYKAKLPLQILLMVMNSLAFQNTAIDWVRDHRLHHKYSDTDADPHNASRGFFYSHIGWLFVRKHPDVKKRGKEIDISDIYNNPVLRFQKKYAIPFIGAVCFALPTLIPVYGWGETWTNAWHVAM-LRYIMNLNVTFLVNSAAH---IYGKRPYDKKILPSQNIAVSIATFGEGFHNYHHVFPWDYRAAELGNNCLNFTTKFIDFFAWIGWAYDLKTVSKEMIKQRSKRTGDGTN-LWGLEDVD-TPEDLK----------
>UPI001ED8BF94	387	0.492	2.040E-116	21	343	356	4	322	339
---------------------PTDTRVDGSRP---FRASFKWPDLCAQVLIHGGCLYGFYLIFASARVYTTIWAFFVLYASGFGITAGAHRLWSHRAYKAKWPLRLLLVFLFTITGQRHVHAWALDHRVHHKYSETDADPHNAKRGFMFAHVGWLVLSPHPDVVEKRSSIDMKDLDDDPILVWQKRLYIPLFALLAIGLPVWVPCALWNEKLVESLMVNFFFRFCVTLNIAFFVNSAAH---MWGNKPYDRSISPVENIAVSIAALGEGWHNYHHVFPWDYRTAELGNYSLNITTAFIDFFAWIGWAYDLKTVSSDMVQRRAKRTGDGsySHALWGWGDSDIPAED------------
>A0A1B6DKD3	387	0.471	2.040E-116	27	352	356	20	344	347
---------------------------DKSIPVIN-LSKICWRNLFILAYFHTASLYAIYLIFTEAKWQTIAFVTILYIMARLGVTAGLHRLWAHRSYKANTPLKTILMFFTILAFEGRAFVWVRDHRVHHKYQETDADPHNAARGFWFSHIGWSIQRKHPMVAEKGKGIDVSDLYKDKLIMFQKKYFWQLMSLFGFFLPTIVPNYFWGESLSIAWHIAVCLRIILSFHATFLINSAAH---LYGNRPYDVNLYARENRMVSVVALGEGWHNYHHAFPWDYKAAELGNYRLNLTTAFIDFFAKIGWAYELKTVPPALIRKRALKMGDGTYqepPAWGWNDKDLSNEEKEAALILNR---
>UPI00103F6D82	387	0.478	2.040E-116	36	341	356	38	340	359
------------------------------------KYEYVWGNIAWFLFLHITSLYGLYLVFTSAKWQTNVFAFAVHLMCAIGIGAGSHRLWTHRCFKARTPLRILLMIWQTMGFQDCIFEWARDHRTHHKYADTDADPHNAERGLFFSHMGWLCCKKSPEVIEGGKRIDVSDLYADPVVMFQKKHYMKMMPILCFVLPTIIPVYFWGETWLNSFCVPTILRYTCGINVVWSINSFAH---TFGYRPYDKSLNPRDNIgtWMICV---EGFHNYHHTFPWDYRATEYPLYNmLTPTIVFIDLMAKIGQAYDLKSVSPDIIKQRAHRTGDGTHYLWGWDDPEFTE--------------
>A0A7I8VJL0	387	0.490	2.794E-116	30	335	356	28	325	335
------------------------------QPAKQPPTKIVWRNVIWMIYLHIAALYGVYLMYY-CKWQSWIWFAVTYGMSGLGITAGAHRLWAHRSYKAKLPLRIVLAIWNTMAFQNDVIEWSRDHRVHHKYSETDADPHNANRGFFFSHVGWLLVRKHPEVRAKGKRVNIDDLLADPVLVFQRKVYLPAMIFTCFFFPSLVAWYFWGESWWTAFFTVGILRYTLVLNATWAVNSVAH---MFGNKPYDREISPVETLSVAVAALGEGYHNYHHTFPQDYSASEFGWGR-NCTTAFIDFCAWIGQAYGMKKISPEMIKRRMERTGDGS---TGFG--------------------
>A0A834VCQ6	387	0.489	2.794E-116	0	335	356	0	330	341
MPPFLKNDTNE--FADDDLSeskPSLTEEKESIEERQPYRVQIVWRNVILMSIIHLYALYGLYLCFTAAKWQTLVAAFILYILSGLGITAGSHRLWSHRAYKARLPLRIFLAFLQTMAFQNHIYEWARDHRVHHKYSETDADPHNSNRGFFFAHVGWLLCRKHPDVIKKGSLINLDDLLRDPIVALQRKYYLPLVVLICFIIPTLLP-TLWGETLWNAFFICAAFRYVWTLNMTWLVNSAAHF---WGRHPYDNTIKPAENLFTVYGAVGEGFHNYHHVFPWDYRASELGF-RFNLTTIFIDLMAALGQAYDLKQVSTEMVISRKHRTGD-IYQYGNYG--------------------
>UPI000A1CF68E	387	0.470	2.794E-116	0	339	356	0	350	355
MTPNPKDYAHNEEVGDRTK-PTGVlfESDMGTDDGaltiysgefkqaQTRKQSLVWRNIIIFTVLHIVSLYGGYLLVTQTKPATILFTFVIYSLGMLGLTAGTHRLWSHRSYKAKWPVRLFLVILNCLTFQDSIFVWVRDHRMHHKYSETDADPHNTSRGFFYSHIGWLLVKKHPDVTIKGKGLDLSDIRADPIVMFQHKYYYYLMPLGCFILPTLIPWLCWNESLSSSYFVAAVLRWCVQLNMTWMINSSAHA---WGNKPYDKAMNPSQNSFVSLMTFGEGWHNFHHVFPWDYRTAEWGGYSLSHATILINLFAKIGWAYDLKEVTPEMIKKRTLRTGDGTHELYGKsADPDV----------------
>B4QPM3	387	0.428	2.794E-116	0	352	356	0	350	355
MPPN----TKDKTVV----LYESDAQTVDgglstelSNPKTtdGRKMKLVWFNIVLFLILHISSLYGVWLFFTSATWTTflLLWPAV--VVTILGVSGGAHRLWAHRTFKANTPLKLIFLFLNTLAFQDAVYYWARDHRVHHKYTETDADPYNSQRGWFFAHIGWLCCRKHPDVVEKGKQIDLSDLEADPLIMFQKKYYLLLMPIICFVLPTVVPMYLWGESLNVSWHVMTLLRWCISLNLIWTVNSSAH---MHGMRPYDKNICPVDQSFLIFFHVGEGYHNYHHVFPWDYKSAELGKYSQDVTTKFIEFMAYLGWAYDLKSVSLDSVKQRAQRTGDGSHPVWGWGDKDQLKEDVGVTTISHQ---
>A0A670I5L6	387	0.498	2.794E-116	24	330	356	56	354	357
------------------------REKEGPKPQKRY----VWRNIILMSLLHLSALYAAIWLTPTAKFATLVWVFVLFVLSGLGITAGAHRLWSHRSYKASLPLRIFLAIINSMAFQNDIYEWARDHRVHHKYSETDADPHNAKRGFFFSHIGWLLVRKHPDVKEKGKKLDLSDLKADKVVMFQRRHYKTSVVIMCFIFPTVVPWYFWGETYHTSFFMAAILRYALILNATWLVNSAAH---MYGNRPYDKNINPRENHFVVLGALGEGFHNYHHTFPYDYSTSEFGL-NWNITTAFIDLMCYLGLATDCKRVSKETIMARKIRTGDGSHK-------------------------
>A0A1L8D6B0	387	0.468	2.794E-116	8	350	356	19	349	362
--------TEDLGL-D---QDVSKLKKAGPKQY-----EYIWGNIAWFLFLHVGSLYGIYLGLTSAKWQTNVFAFLVHLMCAIGIGAGSHRLWTHRSFKAKTPLRVLLMIWQTMGFQDSIFEWARDHRTHHKYADTDADPHNAERGLFFSHMGWLCCKKNPEVIEGGKRLDLKDLYEDPVVMFQRKHYMKMMPLLCFVLPTVLPVYCWGESWTNAFFIPTILRYTIGINVVWSVNSFAHH---FGYRPYDKSLNPRENIGVWMICV-EGFHNFHHTFPWDYRATELPFYNmLTPTIGFIELMAKIGQAYDLKAVTPDIVKRRSQRTGDGTHHLWGWDDPEFTEKLKSQLGVV-----
>A0A8C4CCQ7	387	0.510	2.794E-116	31	330	356	74	366	369
-------------------------------PKPPMR--IVWRNVVLMSLLHVGALYGL-VVVPYASLSTWIWTAVCFFISALGVTAGAHRLWSHRSYKASVPLRIFLAVANSMAFQNDIYEWARDHRVHHKYSETDADPHNASRGFFFAHIGWLLVRKHPDVIEKGRKLDLSDLKADPVVMFQRRHYKLSIVLMCFVLPTFVPWFLWGESLWVSYFIPGLLRYTIVLNATWLVNSAAH---MWGMRPYDKSINPRENKFVVFSAVGEGFHNYHHTFPYDYAASEFG-CSLNLTTLFIDLMSCLGLAKDCKRVSAEMVAARVKRTGDGSHK-------------------------
>A0A023ERD9	387	0.452	2.794E-116	30	349	356	58	390	394
------------------------------EPKPNasseeFRSQIRWPDFFAQLFLHLGGLIGLWYLVTlQTKLYTALWTLALVWASGLGITAGAHRLWSHKSYKAKWPLRLLLMFLFTICGQRDAYTWAHDHRVHHKYSETDADPHNAKRGFFFAHVGWVFLTPHPEVVAKRKIIDMSDLEADPIVMWQKRYYIPLFALLAIGIPVFIPYYYWSENFWIAFWVCFTLRFITTLNIAFFVNSVAH---MFGNRPYDKNISPVENLSVAIAAMGEGWHNYHHVFPWDYKTGELGSYMFNVTTGFIDAFARLGLAYDRKSVSPQIIERRAAKYGDGTRFLtdeyahkdpvWGFGDEDISKDDLEDIEL------
>A0A835GP00	387	0.514	3.825E-116	38	342	356	31	330	338
--------------------------------------EFVYQNLITFAYWHIAGLYGLYLCFTSAKWATIVFSFILFVIAEIGITAGAHRLWSHKSYKVKLPLEILLMVMNSIAFQNTVIDWVRDHRLHHKYSDTDADPHNASRGFFYSHIGWLFVRKHPEVKKRGKELDMSDIYNNPVLRFQRKYAVPFIGAVCFGLPTLIPVYCWGESWTNAWHI-TMLRYIMNLNATFLVNSAAH---IYGKRPYDKKILPAQNIGVSIATFGEGFHNYHHVFPWDYRAAELGNNSLNLTTKFIDFFAWIGWAYDLKTVSKEMIKQRSKRTGDGTN-LWGLEDKDTPEN-------------
>A0A291P0P3	387	0.464	3.825E-116	21	352	356	4	339	344
---------------------QEDPPTMGSEvkteevhkPnvPSDHKWEIVWGRAVFAVLVHLAGFYGAFLFFTAAKWQTCLFTIFLHVAMAISVTAGAHRLWAHRAYKAKLPLRILLLTFFTMAFQNTLIVWARDHRAHHKYVDTDADPHNSNRGFFFSHIGWLLVRRHPEVRAH--KVDLSDLFADPLLKFQNNYYVWMLPFLVVLTPIYIP-TLWGEKKMVALFVCLFLRYLLTIHVFFVVNSVAH---MFGTRPYDKNIQPGESKLVSFFASGEGFHNYHHAFPWDYRTAELGGYLFNTSRLFIDLMAKIGWAYDLKSVPTDMIERRVKRTGDGSHPVWGWDDPDMSAEDRKLATIINE---
>C7BBA9	387	0.454	3.825E-116	36	352	356	38	351	356
------------------------------------RLQLVWLNIVLFVIIHTASLYGVWLLLAEATWTTFLLFFPAVVMTILGVSGGAHRLWAHRTFKANTPLKLIFLFLNTLAFQDAVYYWARDHRVHHKYTETDGDPYNSQRGWFFSHIGWLCCRKHPEVVEKGKQIDLSDLEQDPLVMFQKKYYLLLMPLICFVLPTVVPMYLWGESLNVSFHVMALLRWCLSLNLIWLVNSSAH---MFGMKPYDKNICPVDQGFLIFCRVGEGYHNYHHVFPWDYKSAELGKYSQDITTKFIDFFAYLGWAYDLKSVSQDLVRRRAERTGDGSHPVWGWGDRDQRMEDIGDTTITHQ---
>UPI000771BE27	387	0.423	3.825E-116	0	333	356	9	356	365
MAPNISG--ENR-CVDskFEVQPnelvelPEKiletektegvlpVKETKGEGWFSFKTELIWLNIIAISLVHLIAFYGILTFPVFECKLTLLWGTLLGQLAGFGVTGGVHRLWTHRSYKAKLPLRIILLVCYAMAGQNTIYDWVRDHRVHHKFSETDADPHNSNRGFFFAHVGWLMMRKHPEVIRRGRQVDMSDILADPVVVFGEKYFLPLKLFFCFIFPTLLPIYCWNETWYRSIMAQVFVRYILTLNFTWCVNSAAH---LWGTKPYDNKIQPAENLGVALVALGEGWHNYHHVFPWDYKAAELGNYRVNTTTMLIDMFAKIGWAYDLKQPSKDLVKRIVEKKGDGSHPLWG----------------------
>UPI00099583C9	387	0.453	3.825E-116	27	350	356	51	370	376
---------------------------DSTEAKIEYVPRIKWPDLAAQIFIHAGCIYGLYLVFTQAKLLTTLWVFVTIYTSGFGITAGVHRLWSHKAYKAKWPLRLLLVFLFTITGQRDVYTWALDHRVHHKYCETDADPHDVRRGFFYAHVGWLFITPHPDVVAKRNAIDMSDLEADPIIMWQKRLYVPLFALLAIGLPVSIPCYIWSESLWVSFWVNFNLRFCVNLNIAFCVNSVSH---LWGQKPYDKNISPVENVAVSVAALGEGWHNYHHVFPWDYKTSELGDYSFNLTTGFIDFFARIGWAYDRKYVTSAMVRRRAIRSGDGTH-VWGYGDTDIVKEDLQELDTM-----
>A0A7M7KJ62	387	0.523	3.825E-116	35	328	356	67	356	400
-----------------------------------FKAQIVWQNVFVFVLLHGAMLYGIYVALVHAMWRTWFFAFLIGQLAGLGVTAGAHRLWSHRAYKARLPLRIVLMLFNCLACQNDLYEWTRDHRVHHKYSETDADPHNVNRGFFFAHVGWLMCKKHPEVFRKGKAVDCSDLLQDPVIRFQRRWYVPLTTFMCFYMPTVVPYYLFGETYWNAFFVSTMTRYVFSLNFTWLVNSAAH---LWGNKPYDRHISPAENAFVSLVAIGEGFHNYHHTFPWDYRTSELGW-KINLTSMFIEAMAYIGQAYDLKTVPPAVVEKRKLRTGDGT---------------------------
>A0A1I8MPF5	387	0.441	3.825E-116	35	350	356	118	439	441
-----------------------------------YKPKIRWPDLGAQLFLHSGAVYGLYLLF-SAKLYTFAWLIITIWISGIGITAGAHRLWSHKSYNASLPLRIVLMFLFTIAGQRDAYTWALDHRIHHKFSETEADPHNAKRGFWFSHVGWLFLTPHPKVAEKRKVIDMSDLENDKVVMFQKKWYIPLFAVISIGMPVLTPWYFWGETLWKSFWICFTLRFTLTLNAAFFVNSVAH---MFGSKPYDKNISPTESPFVAFVALGEGWHNYHHVFPWDYKTGEFGSYRLNITTGFIDLCAKYGLASGRKSVSPDMVKRRAQKCGDGSRFLtdefahkdavWGFGDKDIPKDDLQELAKM-----
>A0A1D5PC75	387	0.469	3.825E-116	3	330	356	262	579	582
---NHDDVAAERGMVDDLFD-ETYREKEGPKPPLRY----VWRNIILMSLLHLGAIIGL-TLIPSAKIQTLAWAILCFVLSALGITAGSHRLWSHRSYKATLPLRIFLTIANSMAFQNDIYEWARDHRVHHKFSETDADPHNAMRGFFFSHIGWLLVRKHPDVIEKGQKLDLSDLKADKVVMFQRRYYKPSVVLLCFTLPTLVPWYFWDESIIISFFIPAILRYTLGLNATWLVNSAAH---MFGNRPYDQNINPRENPLVSVGALGEGFHNYHHTFPYDYSTSEFGW-RFNLTTAFIDLMCLLGLASDRKKVSKEVILARKMRTGDGSHK-------------------------
>A0A482V9J3	386	0.531	5.237E-116	39	325	356	2	286	288
---------------------------------------IVWRNVVIFLLYHLIALQGVYYVVSlTVIWKTLLWSLLLTACAGQGITAGVHRLWAHRSYKARLPLRLLLCFFQTISFQNSIYEWARDHRAHHKFTDTDADPHNSTRGFFFSHMGWLMVRKHPAVITKGRMVDMSDLEADPVVRFQKKYYPILAPLLCFVMPTMVPWYFWNEELYVAFCVAGMLRYLISLHFTWLVNSAAH---LWGYKPYDRYIKPSENGLVSTLTFGEGWHNYHHVFPWDYKAAELDNYNGNLTTGFIDFMNKIGWAYELKTAPPEMILKRMQRTG------------------------------
>UPI001E1B1277	386	0.473	5.237E-116	5	328	356	13	327	329
-----SEATEDARAGLRA---PAD--GVPEKPGaRGQRLSIVWRNVVLMSLLHLAAAYSL-LLIPKAQPLTLLWAYFCFLLTALGVTAGAHRLWSHRSYKAKLPLRIFLATANSMAFQNDIFEWARDHRAHHKYSETDADPHNARRGFFFSHIGWLLVRKHPDVIEKGKKLDVSDLLADPVVRFQRKYYKTSVVLMCFVLPTLVPWYIWGESLWNSYFLASILRYTISLNGTWLVNSAAH---MYGNRPYDKHISPRQNPLVALGAIGEGFHNYHHTFPFDYSASEFGL-NFNPTTWFIDAMCLLGLATDRKQATKTMIEARKAKTGDGS---------------------------
>A0A7L1GQK4	386	0.479	5.237E-116	10	330	356	42	352	355
----------ERGMVDDIFD---ETYQEKEGPKPPLR--YVWRNIILMSLLHIGAIIGL-TLIPSAKIQTLAWAVLCFLVSALGITAGAHRLWSHRTYKATLPLRIFLAIANSVAFENDIYEWVRDHRVHHKFSETDADPHNAKRGFFFSHIGWLLVRKHPDVIEKGQKLDLSDIKADKVVMFQRRFYKPSVVLLCFVAPTVVPWYFWNESIIISFFIPAILRYALGLNATWLVNSAAH---MYGYRPYDKNINPRENPLVSLGALGEGFHNYHHTFPYDYSTSEFGW-RFNLTTAFIDLMCLLGLASDRKKVSKEAIMARKLRTGDGSHK-------------------------
>A0A1A9WAU5	386	0.487	5.237E-116	36	353	356	61	374	377
------------------------------------KHEVVWRNVIIFIVMHASALYGVYHIF-HAKLFTIFFSIFLYSINMIAITAGCHRLWSHRSYKAKDPLRALLIFFNLTMYQLSAFHWARDHRIHHKFTDTDADPHNSTRGFFFCHIGWVLSVKFPEVVAKGKSLDLSDLYEDRILMFEDKYYFKLMPFLAFLLPTIIPMYMWNENFINSWCLAIALRMIFVWHSEWSINSVSH---MYGMRPYDKNINPTQNVGVSIFAFGEGWHNYHHAFPWDYKAAEWGDYSLNFATAFIDLCAKIGWAYDLKSVSPAMIEKRVKRTGDGTHAIWGWDDKNLSPECKQNAIVLNKK--
>A0A4Y2NE15	386	0.472	7.170E-116	0	338	356	0	323	324
MAPNvvSSTVPEEH------HEPQQETKPL--EP-----VQIVWRNVLLFIALHTAALYGLYLVILNAALTSWFFGVFLCFLSGLGVTAGAHRLWTHKAYKAKLPLRIFLAFCNCMALQNDLYEWARDHRVHHKFAETNADPHNVNRGFFFAHMGWLMAKKQKDVIEKGKTVDISDVWADPVVRFQHRFYVPLCALVCFIIPAAIPYYCWGEKLWVSFFGAGFTRYVVCLHFTWFVNSAAH---MWGNKPYDKNISAVENKWVSALAIGEGFHNYHHTFPWDYSTSELG-YKYNFTTLFIDCMAYIGQAYDLKTASKESVQQRKSRTGDGSYDELEKKHKD-----------------
>UPI00186B0799	386	0.477	7.170E-116	19	328	356	28	331	333
-------------------AAQEGIQEGDSGKGPA-RQGIVWRNVILMTLLHFGALYSL-TLIPKAQLLTLLWAYLCFLLTALGVTAGAHRLWSHRSYKAKLPLRIFLAAANSMAFQNDIFEWSRDHRVHHKYSETDADPHNAQRGFFFSHIGWLFVRKHRDVIEKGRKLDLTDLLADPVVRLQRKYYKTTVLLMCFAVPTLVPWYIWGESLWNSYFLAFILRYTISLNVTWLVNSAAH---MYGNRPYDKHISPRENPFVTLGAIGEGFHNYHHTFPFDYSASEFGL-KFNPTTWFIDFMSWLGLATDLKRVPKQMIQARKERTGDGS---------------------------
>A0A2A4JEX0	386	0.453	7.170E-116	7	351	356	3	338	339
-------VQEERSSImDSDATAEEDHKSNVP---SKWQWEIVWERVAFAIIMHIGGFYGAYLFFTEAKWQTCLFTIFLHVAMATSVTAGAHRLWSHRAYKAKLPLKILLLTFFTMAYQNTVMVWARDHRAHHKYCDTDADPHNSNRGFFFSHIGWLLVRRHPAVR--ANKIDLSDLFEDPLLRFQNKYYLWVVPFLTVLTPIYVP-TLWGEKKMVALFVCLFLRYIMTVHVFFIVNSVAH---KWGTKPYDKSIKPVETKLVSFFAAGEGFHNYHHAFPWDYKTAELGGYLFNTSRLFIDLMAKIGWAYDLKSVPSDMIERRVKRTGDGSHPVWGWDDPDLSAEDRKSA-IVN----
>A0A0K2GV16	386	0.461	7.170E-116	0	353	356	0	342	344
MAPN------------TKVQPSSMPPE--EEEYvklvaPqaaDRKYEIIYTNIITFTYWHLAGLYGLYLCFTTAKWATIIMSWLIFVSAAIGVTAGAHRLWAHRTYKAKLPLQILLMVFNTFAFQNTAINWVRDHRLHHKFSDTDADPHNATRGFFYSHVGWLLVKKHPEVKRRGKLIDMSDIYSNKVLVFQKNYAIPFIGMVCFILPTLIPVYCWGESLNTAWHI-TMLRYVANLNITFLVNSAAH---LWGNKPYDKNILAAQNLSVSFAAFGEGFHNYHHVFPWDYRTAELGNNYLNLSTKFIDFFAWLGWAYDLKAVPVGMAKSRAERTGDGTN-LWGWGDKDMADDERGGAEILHEK--
>A0A8J6G4C6	386	0.480	7.170E-116	1	330	356	20	355	358
-APPSGSLQNEREKQKTVPQYLEEdiRPEMKEdiydpsyqdEEGPPPKLQYVWRNIILMALLHLAALYGI-TLIPSCKLYTCLFAIMSYYFSGLGITAGAHRLWSHRTYKARLPLRLFLILANTMAFQNDVYEWSRDHRAHHKFSETHADPHNSRRGFFFSHVGWLLVRKHPAVKEKGGKLDMSDLKADKLVMFQRRYYLPGLLLMCFILPTLVPWYYWGETFVNSLYVCAFLRYAVVLNSTWLVNSAAH---LYGYRPYNKDIEPRENILVSLGAVGEGFHNYHHTFPYDYSTSEYGWY-VNFTTFFIDCMAALGLAYDRKKVSKAAVLARIKRTGDGSHK-------------------------
>H0WKU4	386	0.481	7.170E-116	15	330	356	51	356	359
---------------DDIHDP--TYQD---EEGPKPKLQYVWRNIILMGLLHLGALYGI-TLIPSCKLYTWLWGLFYYFVSALGITAGAHRLWSHRTYKARLPLRFFLIIANTMAFQNDVYEWARDHRAHHKFSETDADPHNSRRGFFFSHVGWLLVRKHPAVKEKGGMLDLSDLKAEKLVMFQRRYYKPAVVFMCFILPTVVPWYFWGETFMHSLYVATFLRYAVVLNATWLVNSAAH---LYGYRPYDKNINPRENILVSLGAVGEGFHNYHHTFPYDYSASEYRW-HINLTTFFIDFMALLGQAYDRKKVSKAAILARIKRTGDGSYK-------------------------
>A0A194PN07	386	0.485	7.170E-116	36	341	356	97	399	418
------------------------------------KHEYVWFNIFWFLFLHISSVYGLYLAFTSAKWQTNVFAFAIHQMCAIGIGAGSHRLWTHRCFKAKTPLRTVLMIWQTMGFQDSIFEWARDHRTHHKYADTDGDPHNAERGLFFSHMGWLCCKKSPEVIEGGKRIDLSDLYEDPVVMFQKKHYLKMMPILCFVLPTVLPVYLWGETWINAFFIPTILRYTFGINVVWSVNSFAH---KFGYRPYDKSLNPRENIAVWMFCV-EGFHNYHHTFPWDYRASEHPLiNMLTPTIVFIEAMAKIGQAYDLKAVSPEIIKQRTLRTGDGTHQLWGWDDPEFTE--------------
>UPI001A957083	386	0.460	7.170E-116	24	343	356	116	441	450
------------------------HQMKATSDEIEYNPQIRWPDLIAQVFLHTGALYGIYLLF-QARFYTILWVVALIWCSGIGITAGAHRLWSHKSYNASMPLRILLVFLFTIAGQRDAYTWALDHRIHHKFSETDADPHNAHRGFFFSHVGWLFLTPHPKVEEKRKVIDMSDLQNDRVVMFQHKYYIPLFTLFSIGLPVLLPWYCWNENLWISFWINFNMRFTSTLNAAFFVNSVAH---MWGKKPYDKNISPVESPFVSFLALGEGWHNYHHVFPWDYKTGEFGSYKLNITTAFIDFCAKIGWASGRKSVSPDMVKRRAAKCGDGTRFLtdefahkdqvWGYGDRDIPKED------------
>UPI0018A7060A	385	0.505	9.817E-116	36	329	356	46	337	346
------------------------------------WSKVVWRNVTLFALLHIYSVYGLYLALFSVQWKTLVFSVVLYFMAALGITMGAHRLWSHRSFKASLPLRIVLAIFQTIAFQNDIYEWARDHRVHHKYSETDADPHNARRGFFFSHMGWLMYRKHPSVIARGKGLDLSDLQNDKVVMFQRKFYLPLVVTACFVLPTVIPWWYWDEHLANALMVAGFLRYTIVLHITWFVNSLAHW---VGTKPYDKSIYPSQNPMVAYLALGEGWHNYHHVFPWDYRTAELGgLVNYNITSLVIDFCYKIGLASDLRTVTPAMIERRIQRTGDGSY--------------------------
>A0A1I8Q1F3	385	0.493	9.817E-116	33	349	356	40	354	356
---------------------------------KERKVELVWRNIIIISYVTLGSLYGVYLLLTNsVKLKTFVYALLLSYASGFAITVGVHRLWTHRSYKAKWPVKIGLLIFSTIAYQNSVYIWARDHRVHHKYSETDADPHNSMRGFFFSHVGWLLCKKHPEVKAKGKCIDMSDLKSDPLVMFQHRYYFVLMPLLSFVIPTLIPMYLWDETFSNSWHVGALLRWFYSVNWVWCINSVCH---LYGNKPYDKRLNPGENNQISWLTFGESYHNYHHVFPWDYKTGELGGSMNNLGALFIETCAKFGLTYDLKSVSRDIIKQRIMRTGDGSHPVWGWGDKDQKLEEIKNAVI------
>A0A8D2CS45	385	0.471	9.817E-116	3	330	356	34	354	357
---NHPLYTEEdirPEMKDDIFDP--SYQDA---EGPRPKLEYVWRNIILMGLLHLGALYGV-ILVPTSKFYTMLWAYVYYLISGLGITAGAHRLWSHRTYKARLPLRLFLIIANTMAFQNDVYEWARDHRAHHKFSETDADPHNSRRGFFFSHVGWLLVRKHPAVKEKGRTLNLSDLRAEKLVMFQRRYYKPAVLLMCFILPTLVPWFCWGETFLHSLCVATFLRYAIVLNATWLVNSAAH---LYGYRPYDKNINSRENILVSLGAVGEGFHNYHHTFPYDYSASEYRW-HINFTTFFIDCMAALGLAYDRKKVSKAAVLARIKRTGDGSHK-------------------------
>UPI00193DD379	385	0.456	9.817E-116	32	350	356	50	369	373
--------------------------------ETEYVPRIKWLDLSAQIFIHGGCLYGLYLVLTQavltqAKLLTTLWVFVTIYTSGFGITAGVHRLWSHKAYKAKWPLRLFLAFLFTITGQKDLYTWALDHRVHHKYSETDADPHDVRRGFFFAHVGWLFITPHPDVVAKRKAVDVSDLEADPIVMWQRRLYIPLFVLLTILLPVGIPCYFWSESLWISFWVNFNFRFSINLNIAFSVNSVAH---MWGQKPYDKNISPVENIAVSIAALGEGYHNYHHVFPWDYKTSELGNYPFNLSTGFIDAFARIGWAYDLKSVSPNMIRRRADRCGDGSH-IWGYGDADISQEDQAELDVM-----
>T1I0V7	385	0.461	1.344E-115	20	343	356	16	339	347
--------------------PLSEEiKELSPEQKVPYVSRIRWPDLFAQIFIHAGAFYGLFLVFTSAQWATTLWTFFMIYSSGLGITAGAHRLWSHKSYKAKWPLRLLLAFLFTISGQRHIYVWALDHRVHHKYSETDADPHDARRGFWFSHVGWLFLTPHPEVVIKRAAVDMSDLDRDPIVVWQRRLYIPLFALLCVALPVWVPYYFWNETLVNSYFLAFHVRFATTLNIAYSVNSFAH---MYGNKPYDKNIMPTESIGVAIGALGEGWHNYHHVFPWDYKTSEFGSYKMNLTTGFIDLCARYKLATERKSASKEMVKRRALRTGDGSWHpgLWGYGDTDQPQEE------------
>UPI001F13F5F2	385	0.483	1.344E-115	33	341	356	36	340	358
---------------------------------PR-KYEYVWFNIFWFLFLHIGSVYGIYLGLTSAKWQTNVFAFAVHLMCATGIGAGSHRLWTHRSFKARTPLRILLMIWQTMGFQDSIFEWARDHRTHHKYADTDADPHNAERGLFYSHMGWLCVKKLPEVVEGGRRLDLSDLYADPVVMFQRKHYLKMMPILCFVLPTVIPVYFWNETWLNAFFIPTILRYTCGINVVWSVNSFAH---KFGYRPYDKSLNPRENLAVWMICV-EGFHNYHHTFPWDYRATEHPIlNMLTPTIMFIEFMAKIGQAYDLKAVTPEIIKQRAQRTGDGTHHLWGWDDPEFTE--------------
>A0A1Y1MPN0	385	0.468	1.344E-115	31	355	356	37	361	362
-------------------------------PNEEFVPNIKWPDLIAQLFIHGGCIYGVVLMFSSAKLLTSLFVFVTIYTSGFGITAGVHRLWSHKAYKAKWPLRLILVFLFTITGQKHIYAWALDHRVHHKYSETTSDPHNAKRGFFFSHVGWLVLTPHPDVVKKRKIIDMSDLEADPIVMWQKRYYPILFLLLTVGLPVAIPVYFWEETIWNSFWICFNTRFCITLNIAFCVNSLAH---MWGYKPYDKDINPVENMIVSIAALGEGWHNYHHVFPWDYKTGEFG-SRLNLSTQFIDFFAKLGWAYDLKYASPEMISRRARKSGDGTHietHLWGYGDEDIEIEDKKELEnIVSGTST
>A0A146KPE5	385	0.445	1.344E-115	29	354	356	67	401	403
-----------------------------SQNKPSYKLEIVWFNATFFFIVNALSFYGIYeYFFLRLPWTTFFYMWFLITFTGLGITAGAHRLWAHKCYKAKAPMRILLAICNLAAFQNSIYDWVRDHRVHHRFVDTDTDPHNSTRGFFFSHIGWLMVKKHPDVKRKGKLVDMSDLRSDPIVMFQHKYYPYLMPIFAFILPAAIPIYFCGTDPWYAFRLYSLTRWSIVLHGTWCVNSVAH---MFGYKPYDRSISSTQNIWVSFFVLGEGWHNYHHAFPWDYKASEFPYY-VNFTTAFIDVCARIGWAYDLKTVKQEVINRRAQLTGNRSHasvtlrgssennDIWGWDDDALTQEQREMASISFPKA-
>UPI001CF55318	385	0.452	1.840E-115	3	329	356	18	334	338
---NGEDIGQDREMSDDVFDTTYTEKKG---PKPPRK--IVWRNVILMALLHFGALYGL-SFLPATKPATIIWALVCFMLSALGVTAGAHRLWSHRSFKAKLPLRIFLAVVNTMAFQNDIYEWARDHRAHHKYSETDADPHNAKRGFFFAHIGWLLMKKHPDVIEKGSKLDLSDLYADEVVMFQRRHYKKLILVMCFIFPTVVPWYFWNESLYTAFYVPGLLRYTLVLNATWLVNSAAH---MYGNRPYDKNINPRENKFVAIGAFGEGFHNYHHTFPYDYTSSEFGI-RYNLTTCFINLMCFLGLASDCKKASKETVIARQQRTGDGSH--------------------------
>UPI0015DDFB52	385	0.535	1.840E-115	38	345	356	32	333	339
--------------------------------------EIIYPNLITFTYWHVAGLYGLYLCFTSAKWASILFAFFLFVVAEVGITAGAHRLWSHKTYKAKLPLEILLMVMNSIAFQNSAIDWVRNHRLHHKYSDTDADPHNASRGFFYSHVGWLLVRKHPDVKKLGKKLDMSDIYNNPVLRFQKKYAIPFIGAVCFGLPTLIPVYCWGETWTNAWHI-TMLRYIMNLNVTFLVNSAAH---IYGKRPYDKKILPAQNIAVSIATFGEGFHNFHHVFPWDYRTAELGNNSLNFTTKFIDFFAWIGWAYDLKTVSNEMIKQRSKRTGDGTN-LWGLEDVD-TPDDLK----------
>UPI000C1FE6E6	385	0.445	1.840E-115	22	352	356	2	343	344
----------------------ATHQ--KSETELNkkiYKWEIVWINIVILTYWHICGIYGIY-VLPTAKFETILWAILLGVVGIIGHTAGSHRLWSHRSYRANLPLRIILAILSMTCYQHRIYVWARDHRVHHKYVDTDADPHNSTRGFFFSHIGWFMVKKQKEVIEKGNQIDLSDLKNDGVVMFQKKYFTILMPIFTFVIPSVIPWYFWGESGEVSYYFAGVARYLWSLHSIFLINSAAHA---YGTKPYDKNIRPTENKYVGYLAMGEGWHNYHHTFPWDYKASEYGDYAPNLTIAFIDFFAWLGWARDLKTVSSDMVKRRILRTGDGTKlvmeknlddlvmsdNIWGWGDENMKKIDFDSIKRLNQ---
>A0A8J2W011	385	0.483	1.840E-115	33	341	356	36	340	357
---------------------------------PR-KYEYVWFNIMWFLFLHIASAYGIYLVFTSAKWQTNVFAFLVHLCCAIGIGAGSHRLWTHRSFKAKTPLRILLMIWQTMGFQDCIFEWARDHRTHHKYADTDADPHNAERGLFYSHMGWLCVKKSPEVLEGGRRIELKDLYDDPVVMFQKRHYLKMMPILCFVFPTIIPVYFWNETWLNAFLIPTILRYTCGINIVWSVNSFAH---VFGYRPYDKSLNPRENIAVWMFCV-EGFHNYHHTFPWDYRATEHPIlNMLTPTIMFIDLMAKLGQAYDLKTVTPEIIKQRAQRTGDGTHHLWGWDDPEFTE--------------
>A0A6B2E7R7	385	0.469	1.840E-115	28	343	356	44	365	374
----------------------------SSTDYTDFKPEIRWPDLLVQIFLHSGALYGLYLLF-SIKLYSFIWFVALIYGSGFGITAGAHRLWSHKAYKAKWTLRVLLVFLFTIAGQRDAYTWAHDHRVHHKYSETDSDPHNAKRGFFFAHVGWLFLTPHPKVVEKRKLIDMSDLEADPIVMWQKQYYVPLFALLAIAMPVFVPWYFWQEDLWISFWTMFNLRFCTTLNIAFFVNSAAH---MWGQRPYDKSINPAENITVAVAALGEGWHNYHHVFPWDYKTGELGDYKFNPTTGFIDFFAKIGWAFERKFVSRDMIARRAARCGDGTHyldseeahkdPVWGYGDKDIPSDD------------
>UPI000596A99C	385	0.436	1.840E-115	7	348	356	93	438	441
-------YKEIPQSATTAK---EVLTASAPSDEIEYNPQIRWPDLIAQAFLHGGALYGIYLLF-QAQFYTLLWVVALIWCSGIGITAGAHRLWSHKSYTASMPLRILLVFLFTIAGQRDAYTWALDHRIHHKFSETDADPHNAQRGFFFSHVGWLFLTPHPKVIEKRKVIDMSDLQNDSVVMFQHKFYIPLFAIISIAMPVLVPWYYWNESLWISFWVNFNMRFTSTLNAAFFVNSVAH---MWGKKPYDKSISPVESPLVSFLALGEGWHNYHHVFPWDYKTGEFGSYKLNVTTAFIDFCAKIGWATGRKSVSPDMIKRRAAKCGDGTRFLtdeyahkdqvWGYGDRDIQKEDaIELAQ-------
>A0A836G381	385	0.500	1.840E-115	22	323	356	16	313	700
----------------------NDKPLMKESYKTDYKWEIVWKNVIIFTYIHLAAIYGIYMACLYAKYWSILWFVAVTIVAIIGITAGSHRLWSHRSYKAKWPMRLILMIFQTIAFQDDIYQWARDHRMHHKFTDTDADPYNVRRGFFFSHIGWLLIRKHPDIVIKGATIDCSDLMQDPLVVFQKKWYRYLMPLCAFIIPTLVPWWAWNESLWYSWHFAIC-RYCINLNITWSVNSVAH---MWGTKPYDKSVSSTENIGVSLLAFGEGWHNYHHAFPWDYKTAELGNYKFNLTKNFIDFFAYIGLAYDLKTVSADVIKKRVLR--------------------------------
>A0A3B3S036	384	0.473	2.520E-115	24	329	356	25	321	325
------------------------REKDGPKPP----MQIVWRNVILMTLLHFGALYGLYLL-PSTSVLTLAWSILCFLISALGVTAGAHRLWSHRSYKASLPLRIFLAIANSMAFQNDIYEWARDHRVHHKYSETDADPHNAVRGFFFAHIGWLLVRKHPDVIEKGQRLELSDLKQDQVVMFQRKHYKPSILLMCFIFPTVVPWYLWGESLWLAYFVPGLLRYALVLNATWLVNSAAH---MWGNRPYDQHINPRENKFVAFSAIGEGFHNYHHTFPYDYATSEFG-CRLNLTTCFIDMMCRLGLATDCKKVSREQVLARKQRTGDGSH--------------------------
>UPI001864F212	384	0.478	2.520E-115	28	328	356	27	327	329
----------------------------APEP-PNgdakdkRSKQIVWRNVILMSLLHVGAVYALF-LIPKAHPLTWIWSYLCFVMTALGVTAGAHRLWSHRSYKATLPLRLFLAAANSMAFQNDIFEWSRDHRVHHKYSETDADPHNAKRGFFFAHVGWLFVRKHWDVIEKGKKLDVSDLLADPVVVFQRKYYKTSVVLMCFVLPTLVPWYFWSETLWNSYFLSSILRYTISLNVTWLVNSAAH---MYGNRPYDKNISPRENRFVTFGAIGEGFHNYHHTFPFDYSASEFGF-RFNPTTCFIDLMCWLGLASNRKRVSPEMIQARKLRTGDGS---------------------------
>A0A7I0Z8U5	384	0.483	2.520E-115	33	341	356	36	340	357
---------------------------------PR-KYEYVWFNIMWFLFLHVASAYGIYLVFTSAKWQTNVFAFLVHLCCAIGIGAGSHRLWTHRSFKAKTPLRILLMIWQTMGFQDCIFEWARDHRTHHKYADTDADPHNAERGLFYSHMGWLCVKKSPEVLEGGRRIELKDLYDDPVVMFQKRHYLKMMPILCFVFPTIIPVYFWNETWLNAFLIPTILRYTCGINIVWSVNSFAH---VFGYRPYDKSLNPRENIAVWMFCV-EGFHNYHHTFPWDYRATEHPIlNMLTPTIMFIDLMAKLGQAYDLKTVTPEIIKQRAQRTGDGTHHLWGWDDPEFTE--------------
>UPI001E2734F6	384	0.452	2.520E-115	8	352	356	19	352	358
--------TEDLGL-------EKDVSVLK-KAKPR-KYEYVYFNIFWFIFLHTGSLYGIYLALTQAKWQTLVFAFAVHLMCAIGIGAGAHRLWTHRSYKARTPLRTVLMLWQTMGFQDDIFEWARDHRTHHKYADTDADPHNAERGLFYSHMGWLCCKKLPEVVEGGHRLELTDLYADPVVMFQRKHYLKLMPLLCFVLPTVIPVYFWNETWTSAFFIPTILRYTCGLNIVWSVNSFAH---TFGYRPYDKSLNPRENIGVWMICV-EGFHNYHHTFPWDYRASEHPFFNmLTPTIVFIDIMAKIGQAYDLKTVSPEIIKQRAQRTGDGTHKLWGWDDPEFTEKLKSRySVIHNE---
>A0A2Y9D8R5	384	0.491	2.520E-115	28	330	356	59	356	359
----------------------------KDKEGPRPKTEYVWRNIILMFLLHLGALYGI-ILFPTGQFYTWLWVFFYYMMSALGITAGAHRLWSHRTYKARLPLRVFLIICNTMAFQNDVYEWARDHRAHHKFSETDADPHNSRRGFFFSHVGWLLVRKHPAVKEKGSLLDLSDLKAEKVVMFQRKYYKPAILLMCFIVPTLVPWYFWGETFQHSLFLATLLRYTMVLNVTWLVNSAAH---LYGYRPYDKNISPRENILVSLGAVGEGFHNYHHSFPYDYSTSEYRW-HVNFTTFFIDCMAALGLAYDRKKVSKAAIQARIKRTGDGSYK-------------------------
>UPI0010FB351B	384	0.470	2.520E-115	35	351	356	47	359	364
-----------------------------------YVPKIKWLDLGAQIFIHGGFLYGLYLVFAQAKLLTSIWAFVTIYTSGFGITAGVHRLWSHKAYKAKWPLRLLLVFLFTITGQKDVYTWALDHRVHHKYSETDGDPHDVRRGFFFAHVGWLFTTPHPDVVAKRKAIDMSDLEADSIVMWQKRLYIPLFALLTIGLPVFIPCYFWSESLWISFWVNFNFRFCINLNIAFCVNSVAH---MWGQKPYDKNISPVENFAVSIASLGEGYHNYHHVFPWDYKTSELGDYPFNLTTGFIDAFARIGWAYDRKYVLPEMIYRRAHRCGDGSH-VWGYGDIDISKDDQAELDMMN----
>A0A6A4JLC4	384	0.431	2.520E-115	26	354	356	30	368	369
--------------------------DSKSQNKSDYKLEIVWVNAIFFLIVNAISLRGTYdLVFFRLPWTSTAYMWSLFYINGISITAGAHRLWAHKCYKAKLPLKIFLLVCNLTAFQNSIYDWVRDHRVHHRFVDTNADPHNSTRGFFFSHMGWLMVKKHPEVKQKGQIVDMSDLRSDPLVMFQHKYYFYLMPIFTFLLPALIPVYFFGTDFWYAFRLYSLTRWTLVLHGTWCVNSVAH---MFGYKPYDKFISSTQSIWVSFFVLGEGWHNYHHAFPWDYKASEFPYY-VNFTTAFIDLCAKIGLAYDLKTVKQDVINLRAQRTGNGSHAsvppsgtsesngIWGWDDEALTKEDREMASIsYQQKS-
>UPI00048E0C37	384	0.491	2.520E-115	30	330	356	80	375	378
------------------------------EEGPRPKLEFVWRNIILMALLHVGALYGI-TLVPTCKFRTWLWAFSYYVISVVGITAGAHRLWSHRSYKARLPLRFFLIIANTMAFQNDVFEWARDHRAHHKFSETDADPHNSRRGFFFSHVGWLLVRKHPAVKQKGALLDLSDLKAEKLVMFQRRYYKPAVLLMCFILPTLVPWYFWGETFRHSLYVATLLRYAVVLNATWLINSVAH---MYGYRPYDKNIDPRENVLVSLGAVGEGFHNYHHSFPYDYSASEYRW-HVNFTTFFIDCMAALGLAYDRKRASKATILARMKRTGDGSHK-------------------------
>A0A6J2YWE3	384	0.438	2.520E-115	28	352	356	47	389	393
----------------------------GENRTNDWNIQIVWRNVVIFIILHTLALYSIGLVLFGFyNWKTLLFTYIYTVFSGFGITAGAHRLWAHRTYKANLPLRIFLMLAQSAALQNDIHEWSRDHRVHHKFTDTNADPHNASRGFFFSHIGWLMCKKHKDVFEKGKTVDMSDVLGDPVVQFQIKYYILLIIIMTLCIPTFIPWYFFGETLWMSFVICM-GRYVVSLNGTWLVNSAAH---IWGNKPYERDIKPTENKSVSIIAFGEGWHNYHHIFPWDYKAAELGNYRLNFTTAFLDLMEKIGWATELKTASKSMIRRRATRTGDGSwsvtekieetnminakdnHHLdsiWGWGDKDMKQTEANEIRKFNR---
>U4UEC1	384	0.505	2.520E-115	35	348	356	83	391	404
-----------------------------------FRPSIKWPDLIVQLFIHLGCLYGLFLCVWSAKLFTLLFAFLTVIASGFGITAGAHRLWSHRAYKAKWPLRMLLVFLFTIAGQRHIYVWALDHRVHHKYSETDADPHNAKRGFFFSHVGWLVLTPHPLVVEKRKMVDMSDLENDSIVMWQKKLYPMLFLLFAIMLPVGIPVYFWNETLWNSFWINFNARFCITLNIAFFVNSVAH---MWGQKPYDKFISPVENLAVSIAALGEGWHNYHHVFPWDYKTGELGNC-WNPSTHFIDFFAKLGWAYDLKSVSSKMIARRAQRSGDGSH-IWGYGDADIELEDLKELE-------
>UPI00094E8B79	384	0.431	2.520E-115	38	353	356	63	405	408
--------------------------------------EIVWKNVAIFVVLHSVTVYGLYLLFTfQLKIATVLFAYFYTMYAAFGITAGAHRLWAHRSYTAKLPLRIFLMLAQSAALQNDIHEWARDHRVHHKFTDSDADPHNAKRGFFFSHVGWLMCKKHPDVFTKGKTVDMSDVLNDPVVRFQRKYYLPLILLMNLTVPTYV-TYCWiGEDFWTSVIV-TFGRYVLSLNGTWLVNSAAH---IWGMKPYDQNIKPTENKFVAAVAFGEGWHNYHHVFPWDYKAAELGNYKWNFTTCFLDFMAKIGWATDLKTTSEEIIRKRMLRTGDNSlrltlqnqeskplserdirahsehqHPddgdlIWGWGDKDMDQEEINAVRRSNRK--
>UPI000C6E7E57	384	0.483	3.450E-115	26	332	356	20	325	326
--------------------------QIIEKPqKKEFKAQIVWSNVAFVVIVHSSALYGLYLAFTSAKWLTILYGTYLYVITGLGITAGVHRLWAHKAYKAKWPLRLLLAYWNTIAFQKSVFEWSRDHRVHHKFSETDADPHNVNRGFFFAHVGWLMLRKHPEVRSKGSVIDLSDLENDPIVRFQKKYYPFLVVLCCFYIPTILPNWLWGESYWNAFFVSGMLRYCLVLNGTWLVNSGAH---MWGYRPYNRFINPADNKLIHIGTVGEGYHNYHHTFPWDYSASELG-YTLSLTTKFIDLMAWMGLAYDLKTVPPEIIKHRKETTGDGTvyNRRW-----------------------
>UPI0002658F70	384	0.500	3.450E-115	35	338	356	25	324	328
-----------------------------------YQLKFVWRNIALMAYLHIISIYGLYLFATKVMWLTVAWAYVLYFGSCLGITAGAHRLWAHRTYKAKLPLRIFLAFLQSLAFQNHIYEWARDHRVHHKYSETDADPHNAKRGFFFSHVGWLLVRKHPDVIEKGRKIDLSDLNADPVVMFQKKHYLKTVLFACFVFPTVVPWFLWGESLFHAFVVCALTRYCVALNVTWLVNSAAH---MWGDKPYDKNINPVENWGVSIGAIGEGWHNYHHTFPQDYKAAEV-PYTLNPTTFVIDVFAYFGLAYDRKSVSPETIRARKMRTGCEStnHEV--YADKD-----------------
>A0A6J0UDY5	384	0.465	3.450E-115	9	328	356	21	326	328
---------EENTLGSTA---------GGGEEKVGRNQEIVWRNVILMALLHIGAVYALF-LIPKAHLFTLIWAYLCFLMSALGVTAGAHRLWSHRSYKAKLPLRIFLAAVNSMAFQNDIFEWARDHRVHHKYSETDADPHNAQRGFFFSHIGWLFVRKHRDVIEKGRKLDYSDLLEDPVVMFQRKHYKISVVLMCFVVPTLVPWYFWRESLWNSYFLASILRYTISLNVAWLVNSAAH---MYGNRPYDKTINPRQNPFVTFGAIGEGFHNYHHTFPFDYSASELGL-KFNPTTWFIDFMFWLGLVTDRKKTPKEMVEARKERTGDGS---------------------------
>A0A1V9XZX0	384	0.520	3.450E-115	34	325	356	29	316	333
----------------------------------DYRVKLVWRNVVLMLYLHVASAYGLYLMATQAMWYTVIWAYMMYFCSCLGITAGAHRLWAHRTYKAKTPLKIILAFLQSMAFQNHILEWARDHRVHHKYSETDADPHNAKRGFFFSHVGWLLCRKHPDVIEKGRKIDLSDLYADPVVMFQKRHYLKSVVFCCFIFPAAVPMLFWGETFFNAFVVCSLTRYCASLNVTWLVNSAAH---MWGEKPYDKNINPVENWGVSVGAIGEGWHNYHHTFPHDYKAAEL-PYTLNPTTLIIDLFALIGWAYDRRTVSPETIKARKMRTG------------------------------
>Q9NB26	384	0.496	3.450E-115	33	338	356	26	334	338
---------------------------------SPRKYQIVYPNLITFGYWHIAGLYGLYLCFTSAKWATILFSYILFVLAEIGITAGAHRLWAHKTYKAKLPLEILLMVFNSIAFQNSAIDWVRDHRLHHKYSDTDADPHNASRGFFYSHVGWLLVRKHPEVKKRGKELNMSDIYNNPVLRFQKKYAIPFIGAVCFALPTMIPVYFWGETWSNAWHI-TMLRYIMNLNVTFLVNSAAH---IWGNKPYDAKILPAQNVAVSVATGGEGFHNYHHVFPWDYRAAELGNNSLNLTTKFIDLFAAIGWAYDLKTVSEDMIKQRIKRTGDGT-DLWGheqncdevWDVKD-----------------
>A0A7D5UMJ6	384	0.467	3.450E-115	0	347	356	0	337	338
MAPN----TEKNNAVLQEVNGLEK--LVAPQAAPR-KFDIVYQNLITFGYWHVAAIYGIFLCFTSAKWATILFAFFLFVVATIGLTAGAHRLWSHKSYKAKLPLQIILMVMNSIAFQNTATNWVRDHRLHHKFSDTDADPHNATRGLFYSHVGWLLVKKHPEVKKRGKLIDMSDIYDNPVLRFQAKYAVPFIGAVCFVLPTLIPMYFWGESLNNAWHI-NMLRYVCNLNVTFLVASAAH---SWGYKPYDKNILPTDKVATFIVTLGEGFHNYHHVFPWDYRSAELGNT-FNPTTKFIDFFARIGWAYDLKTVSDELIRSRVKLTGDGTN-LWGWDDEDMAEvlkDDDKML--------
>A0A142EGX4	384	0.479	3.450E-115	0	329	356	0	337	346
MAPQApdSAVKDD--LLDD-LTPQEQAELVERELKINLRgiisnlrnldwSKVVWRNLIMFALLHIYSVYGLYLALFHAKWRTIFFSVVLYFMAALGITMGAHRLWSHRSFKARTPLRVVLALFQTIAFQNDIYEWARDHRVHHKYSETDADPHNARRGFFFSHMGWLMYRKHPDVIAKGKGLDLSDLENDPVVMLQRKYYLPAVVTACFVLPTAIPCIYWGEHVVTALMVAGFLRYTIVLHITWFVNSLAHW---VGNKPYDKSIYPSQNSVVAYLALGEGWHNYHHVFPWDYRTAELGgLVNYNITCLVIDFCAKIGQAYDLRTVTPEMIGRRVTRTGDGTY--------------------------
>UPI0005F51E87	384	0.471	3.450E-115	33	352	356	45	377	382
---------------------------------PKYEWKIIWKNVIALAYLHIVALYTWYLVLTmEIQIRTFIYYYAVGYLSGIGITAGVHRLWCHRSYKAKWPMRVILMVLQTIAFQKHIYDWVREHRVHHKFTDTDADPHNSKRGFFFSHVGWLMVRKHPDVISKGATIDMSDLEKDPIVVFQRRYYAVLMPLLCFVLPMLVPIYFWNEKPIYAWY-GAVCKYVTVLNGTWLVNSAAH---MWGTKPYDTSISATDYSFFGFSAFGEMSHNYHHVFPWDYKAAELGFNSRNITCGFIDFFAWLGWAYDLKTARHDLVKKRAARTGDGSiyertgdyndelHTQekmtWGWNDADMSFEDKQAAEILNK---
>A0A0K8TPL9	384	0.456	3.450E-115	32	343	356	59	376	386
--------------------------------ETEFKPQIRWLDLIVQVYIHLGCLYGFLLLFT-AKFYTILWFFGLIITSGFGITAGAHRLWSHKSYKARVPLRILLIFLFTIAGQRDAYTWALDHRVHHKYSESDADPHNAKRGFFFSHVGWLFLTPHPKVVQKRLIIDMSDLEQDKIVMWQKKYYVPLFALLVIGLPVSVPWYFWNESIWYSFWINFNCRFCITLNIAFFVNSVAH---MWGNKPYDRDISPVENLAVAMAALGEGWHNYHHVFPWDYKTGEFGSYMYNVTTGFIDFFAKLGWAYDRKTVSPQMVARRAAKCGDGTHFLseenahkdafWGYGDKDIPKED------------
>A0A6J2T0X3	384	0.441	3.450E-115	17	350	356	80	414	417
-----------------AHQ--QKQQEEAEEE---YIPQIRWPDLGAQSFLHAGALYGIYLLFY-AKLYTFLWVAVTILVSGIGITAGAHRLWSHKSYTASLPLRVLLAFAFSIAGQRDAYTWALDHRIHHKFSETDADPHNAKRGFFFAHVGWLFLTPHPKVIAKRKVIDMSDLEADPVVMFQRKYYIPLFALCSIVLPVMVPWYFWQESLWMSFWINFNMRFCWTLNVAFFVNSVAH---MWGRKPYDKNIMPVEAPLVSLVALGEGWHNYHHVFPWDYKTGEFGSYTLNITTGFIDFCARIGLASGRKFVSPDMIKRRAAKCGDGSRFLsddyahkdqvWGFGDRDLPREDLAELAKM-----
>UPI00193D26A4	383	0.479	4.723E-115	13	325	356	9	315	320
-------------AIKTEKSIHNKA--STELDKTDYEQKIVWKNVIIFMYIHIAGIYGLYLCIFRVKYWTFIWFTIVGVASGFGITVGAHRLWAHRSYKAKWPLRLILMIFNTIAFQDDIYQWVRDHRVHHKFTDTDADPYNVRRGFFFSHMGWLLVRKHPDVKNKGATVDCSDVAQDPIVAFQRKWYLYLMPFCCFIVPALIPWLVWNESLWYSSHVAVF-RYCLGLHCTWTVNSIAH---IWGMKPYNKSLTAAENIVVSIVAVGEGWHNYHHVFPWDYKAGEFGNYKINLSTAVIDFFAYLGLAYDLKTAPADMIKKRVLRNG------------------------------
>A0A6P7KDV1	383	0.468	4.723E-115	20	329	356	21	331	335
--------------------PPEAARDDafdntyKEKDGPKPPRIIVWRNVILMTLLHIGALYGVY-LIPSASAATLLWSVVCFVISGLGITAGAHRLWSHRSYKASLPLRIFLSVANSMAFQNDIFEWARDHRVHHKYSETDADPHNAVRGFFFAHIGWLLVRKHPDVIEKGRKLELKDLLNDKVVMFQRKYYKLSVLIMCFFIPTIVPWYLWGESLWVAYFLPGLLRYTLVLNASWLVNSAAH---MWGNRPYDKHINPRENKFVTFSAIGEGFHNYHHTFPYDYATSEYGW-KLNLTTCFIDLMCFLGLAKDCKRVPHELVLARIQRTGDGSH--------------------------
>A0A8I5ZQY8	383	0.510	4.723E-115	30	330	356	57	352	355
------------------------------EEGPPPKLEYVWRNIILMALLHVGALYGI-TLIPSSKVYTLLWAFIYYAISIEGIGAGVHRLWSHRTYKARLPLRIFLIIANTMAFQNDVYEWARDHRAHHKFTETHADPHNSRRGFFFSHVGWLLVRKHPAVKEKGGKLDMSDLKAEKLVMFQRRYYKPGILLLCFILPTLVPWYFWGETFLHSFYVATLLRYAVVLNVTWLVNSAAH---LYGYRPYDKNIDPRENALVSLGTLGEGFHNYHHAFPYDYSASEYPW-HINFTTFFIDCMAFLGLAYDRKRVSKATVLARIKRTGDGSHK-------------------------
>A0A8C3X5B3	383	0.454	4.723E-115	1	330	356	21	356	359
-AP-SSRVLQN-GGGKLEKTPQYVEEDIRPEMKediydptyqdkegPRPKLEYVWRNIILMSLLHLGALYGI-ILIPTCKIYTLLWAFSYYLFSAVGITAGAHRLWSHRTYKARLPLRLFLIIANTMAFQNDVYEWARDHRAHHKFSETDADPHNSRRGFFFSHVGWLLVRKHPAVKEKGSLLNMSDLKAEKLVMFQRRYYKPGILLMCFILPTLVPWYFWGEAFPQSLFVATFLRYAIVLNATWLVNSAAH---MYGYRPYDKTISPRENILVSLGAVGEGFHNYHHTFPYDYSASEYRW-HINLTTFFIDCMAALGLAYDRKKVSKAAILARIKRTGDESYK-------------------------
>A0A6J2LMT9	383	0.488	4.723E-115	15	330	356	51	356	359
---------------DDIHDPsYKDPEG----PKP--KLVYVWRNIILMGLLHLGALYGI-TLVPTCKVYTWLWGVFYYMISALGITAGAHRLWSHRSYKARLPLRLFLIIANTMAFQNDAYEWARDHRAHHKFSETDADPHNARRGFFFSHVGWLLVRKHPAVKEKGGSLDLSDLKAEKLVMFQRRYYKPAVLVMCFIMPTLVPWYFWGETFQHSLCVATLLRYAIVLNATWLVNSAAH---LYGYRPYDKTINPRENLLVSLGAVGEGFHNYHHTFPYDYSASEYRW-HINFTTFFIDCMAALGLAYDRKKVSKEAVLARVKRTGDGSYK-------------------------
>UPI001F057C59	383	0.448	4.723E-115	29	350	356	116	443	446
-----------------------------EEPEKEFKAKIRWPDLGAQLFLHVGGLYGFYLLF-SAKFYTFLWVVFTIWASGIGITAGAHRLWSHKSYNASLPLRILLIFLFTIAGQRDAYTWALDHRIHHKFSETEADPHNAKRGFFFAHVGWLFLTAHPKVEEKRKVIDMSDLENDGVVMFQRKWFIPLFAICSIALPVLVPWYFWNECLWSSFWINFNMRFTSTLNVAFFVNSVAH---MWGKKPYDKNISPVESPIVSFLALGEGWHNYHHVFPWDYKTGEFGNYKLNVTTGFIDLCARLGLATGRKFVSPDMIKRRALKCGDGTRFLsddyahkdqvWGYGDKDLPQEDLQELQKM-----
>A0A1I8PJQ5	383	0.415	4.723E-115	4	351	356	95	449	450
----SLGYSEE-NAVYKE-VPITKEIQEAIENEvqaKEFKPEIKWLDLVAQLYLHLGAVYGFYLLF-SAKSQTWMWLVLAVWVSGIGITAGAHRLWSHKSYNASLPLRILLIFLFTIAGQRDAYTWALDHRIHHKFSETEADPHNAKRGFWFAHVGWLFLTPHPKVAEKRKVIDMSDLENDAVVMFQRKWFIPMFSIISIGLPVLVPWHFWGESLWRSFWICFNLRFTATLNAAFFVNSVAH---MWGSKPYDKNISPVESRLVSFMALGEGWHNYHHVFPWDYKTGEFGSYKLNITTAFIDFCAKLGLAKGLKSVSPDMVKRRAMKCGDGSRFLtdeyahkdavWGYGDRDIPKDDLQELKGMN----
>A0A2T7PYW6	383	0.456	6.467E-115	0	328	356	0	321	323
MAPKTP-------VVDVA-SPEgledEVEPVITEETQTQKRPPrvIVWRNVILFMFLHLGALYGIY-VIPQAHPLTWLWTCVMYVMSGLGITAGAHRLWSHRSYKAKLPMRMILAIFNSMAFQNDVFEWARDHRAHHKYSETDADPHNAKRGFFFAHMGWLLLRKHPDVREKGRSLDLSDLYADPVVMFQRKYYKTSVLLCCFILPTFVPVYFWGESLSVAFYLPAVLRYALVLNATWLVNSAAH---MWGNKPYDKNINPAQNLMVAFSAVGEGFHNYHHVFPHDYSTSEYGW-HFNITTMFIDFMSLFGQAYDRRRIPTKVVVQRKARTGDGT---------------------------
>A0A6I9W6Y0	383	0.503	6.467E-115	22	325	356	21	320	324
----------------------NDKILTTELYKTDYQWKIVWRNVIIFIYVHLAAIYGLYLIFFKIKHRSLIWFTAIAVAAGLGITAGAHRLWSHRSYKAKWPLRFILMIFQTAAFQDDIYTWVRDHRVHHKFTDTDADPYNARRGFFFSHIGWLLVRKHPDVASKGATIDCSDLNQDPFVVFQKKWYIYLMLFCTFIIPTLVPWLVWGEYFWYSWNV-TVCRYCLNLNFTWSVNSAAH---IWGVKPYDKSISPTNNGGVSFISFGEGWHNYHHVFPYDYKAAELGNYRLNLTTAFIDFFAYLGLAYDLKTAPTNAIKKRALRTG------------------------------
>C3ZRD7	383	0.483	6.467E-115	25	330	356	19	317	325
-------------------------PSPTAQDGKAPPTQIVWRNVVIMSLLHMGAIFGLFLL-PSAHPYTLMWAVICYSLSALGVTAGAHRLWAHRSYKARLPLRIFLAIINCMSLQNDIYDWSRDHRVHHKYSETPADPHNAKRGFFFAHIGWLLVRKHPDVITKGKQIDLTDVLNDPVVKVQRKLYAPAAVLMCFIIPTLVP-SLWGESLVTAFFI-SVLRYVLALNATWLVNSAAH---MWGNKPYDKFINPSQNFPVAVLAMGEGWHNYHHTFPYDYATSELGW-KVNPTTVFIDFMARLGLAYDRKKVSPNVIRARVSRTGDGTWE-------------------------
>UPI0018653CCC	383	0.491	6.467E-115	31	329	356	39	330	334
-------------------------------PKPPLK--IVWKNVILMSGLHIAALYG-FIIIPSASILTLVWSVFCFLVSALGVTAGAHRLWSHRSYKASLPLRIFLAIANSMAFQNDIFEWARDHRVHHKYSETDADPHNAVRGFFFSHIGWLLVRKHPDVIEKGRKLELSDLKADKVVMFQRKYYKPSVLVMCFFIPMWVPWYFWGESLWVGYFIPALLRYTLVLNATWLVNSAAH---MWGNRPYDQNINPRENKFVTFSAIGEGFHNYHHTFPYDYATSEFGW-KLNLTTCFIDFMCFLGLARDCKRVSRELVLARAQRTGDGSH--------------------------
>UPI0018D0158B	383	0.480	6.467E-115	9	345	356	7	333	336
---------ED--LFDFSH--DHDHSHDKTEVKPR-KYEVVYTNLLTFGYGHIGALYGLYLACTVAKWTTILFALGLYYAGILGITAGAHRLWSHRTYKAKMPLQIILMILNTIAFQNTAYTWIRDHRLHHKYSDTDADPHNATRGFFFSHVGWLLVRKHEDVKKYGKLIDMSDIENNPVLRFQKKYALPWCGMVCFVLPTLIPMYCWGESLNCAWHIAVVLRYVANLNVTFLVNSAAH---IWGYKPYDKNMLPGENISVAIASFGEGFHNYHHTFPWDYRAAELGNNRLNLTTAFIDFFASIGWAYDLKSVTKTHIEARKKRTGDGSN--FSWLDKETVTEDQK----------
>F6WAL7	383	0.501	6.467E-115	24	330	356	66	363	366
------------------------REKAGPKPKVIY----VWRNIILMSLLHLGALYGI-ALIPSAHLYTLLWVIAFYSVSALGITAGAHRLWSHRTYKARLPLRIFLTFANTMAFQNDIYEWARDHRVHHKFSETDADPHNARRGFFFSHVGWLLVRKHPDVIEKGRLLDMSDLKADKLVMFQRRYYKPAVLFMCFIMPTLVPWYFWDESLKHSFFVASLLRYACVLNATWLVNSAAH---LYGSRPYDKNINPRENILVSLGAIGEGFHNYHHTFPYDYSTSEYRW-HINITTFFIDFMCFLGLAYDRKKVSKEVILARCSRTGDGSHK-------------------------
>A0A834M566	383	0.500	6.467E-115	35	354	356	76	392	394
-----------------------------------FVPRIKWPDLLVQIYIHLGCLYGLFLCVWSARFYTTVFAFFTIIFSGFGITAGAHRLWSHRAYKATWPLRLLLVTLFTVTGQRHVYAWALDHRVHHKYSETDADPHNANRGFFFSHVGWLVLTPHPLVVEKRKMVDMSDLESDPILMWQKKLYPPLFLIFVILIPVSIPVYFWNETIWNSLWISFNARFSITLNIAFFVNSIAH---MWGQKPYDKYISPVENIAVSIAALGEGWHNYHHVFPWDYKTGELG-NAYNPSTTFIDFFAKIGWAYDLKSVSRKMIKRRAERSGDGSY-IWGYGDSDIEPEDLEELEKMTseRKG-
>A0A8C9SZ73	383	0.483	6.467E-115	31	328	356	113	405	407
-------------------------------EGPKRSREVVWRNVFLMSLLHLGALYSLF-LIPQAHPLTWIWSYVCFMINALGVTAGAHRLWSHRSYKAKLPLRIFLAAANSMAFQNDIFEWSRDHRVHHKYSETDADPHNAKRGFFFAHVGWLFVRKHQDVIEKGKRLDLSDLLADPVVVFQRKYYKISVVLMCFVVPTLVPWYFWGESLWNGYFLSSILRYTISLNVSWLVNSAAH---MYGNRPYDKTISPRENCFVTFGAIGEGFHNYHHTFPFDYSTSEFGL-HLNPTTCFIDLMCWLGLASNRKKASPEMIQARKLRTGDGS---------------------------
>A0A6P8XMZ1	383	0.433	6.467E-115	15	351	356	112	455	456
---------------DKAQQIAKEAEQQKEEVEEEYHPQIRWPDLGAQTFLHVGALYGAYLLFY-AKFYTFLWAAVLIFVSGIGITAGAHRLWSHKSYNASLPLRIVLAFMFSIAGQRDAYTWALDHRIHHKFSETDADPHNVNRGFFFAHVGWLFLTPHPKVIAKRKVIDMSDLEADAVVMFQRKYYIPLFALCSIILPVVVPWYFWQEDLWMSFWINFTMRFTWTLNVAFFVNSVAH---MYGNKPYDKNISSVEVPVVSFLAMGEGWHNYHHVFPWDYKTGEFGNYTLNITTGFIDLCARLGLASGRKSVSPDMVKRRAAKCGDGSRFLsdeyahknqvWGFGDRDLPCEDIvELAKMQN----
>UPI0018A22C39	383	0.459	6.467E-115	11	330	356	194	503	506
-----------RGMTDDIFD-ESYCEKKGPKPARRY----VWRNIILMSLLHLGALYGLW-LIRAAKPVTLAWGFLCFLLSALGVTAGAHRLWSHRSYKASLPLRIFLAIANSMAFQNDIYEWARDHRVHHKFSETDADPHNAKRGFFFSHVGWLLVRKHPDVIEKGQKLDLADLKADKVVMFQRRFYKLSVVVMCFLFPTLVPWCFWGESLRNSFFLPAILRYVLVLNATWLVNSAAH---MFGNRPYDRNINPRENRLVTFGALGEGFHNYHHTFPYDYSTSEFGW-HYNFTTAFIDLMCLLGLASDRKKVSKETILARKTRTGDGSHK-------------------------
>E2AX07	383	0.491	8.854E-115	15	323	356	5	303	310
---------------IDEKVPAKK------QRTIDYKWEIVWRNVIIFIYIHLSCLYGLYLTLFYAKLWTFIWHFAIGIISGIGVTAGAHRLWCHRSYKAKWPMRFILMIFQTTAFQNHIYEWVRDHRVHHKFTDTDADPYNACRGFFFSHIGWLMVRKHSDVIRKGATIDMSDLDQDPLVVFQKKWYLYLMSFCCFIVPTVIPWWTWGENLWFAWHI-AVARYCINLNITWSVNSAAH---IWGVKPYDKSITSTDNASVSFITFGEGWHNYHHVFPCDYKAAEFGNYKLNFTTALIDFCAYLGLAYDLKTASADMVKKRILR--------------------------------
>UPI0003290523	383	0.493	8.854E-115	25	330	356	54	354	357
-------------------------PSYKDKEGPRPKLQYVWRNIILMSLLHVGALYGL-MLLPSCQIYTCLWAFVHYFLSALGITAGAHRLWSHRTYKARLPLRVFLVIANTMAFQNDIYEWARDHRVHHKFSETDADPHNSRRGFFFSHVGWLLVRKHPAVKEKGGLLDLSDLKAEKMVMFQRRYYKVGIMLMCFILPTLVPYYFWGESFQHSLFVATLLRYAVVLNATWLVNSAAH---LYGYRPYDKNIGPRENILVSLGAVGEGFHNYHHTFPYDYSTSEYRW-HFNITTLFIDCMAAIGLAYDRKKVSKSTILARIKRTGDGSYK-------------------------
>UPI001E662991	383	0.465	8.854E-115	36	351	356	38	351	358
------------------------------------KYEYVWFNIFWFLFLHIGSAYGIYLGVTSAKWQTNVFAFLVHLMCAIGIGAGSHRLWTHRCYKAKTPLRVLLMIWQTMGFQDCIFEWARDHRTHHKYADTDADPHNAERGLFFSHMGWLCCKKSPEVIEGGRRIDVTDLYEDPVVMFQKKHYMKMMPILCFLLPTIIPVYFWGETWLNAFFIPTILRYTCGINVVWSVNSFSH---TFGYRPYDKSLNPRDNIGVWMICV-EGFHNYHHTFPWDYRATELPLYNmLTPTIVFIEAMAKIGQAYDLKSVSPEIVQKRTYRTGDGTHFLWGWDDPEFTEKLKEKYGsIHN----
>UPI001B34EB34	383	0.495	8.854E-115	30	330	356	61	356	359
------------------------------EEGPRPKLQYVWRNIILMALLHIGALYGI-TLVPSCKFHTWLWGIFYYLVSALGITAGAHRLWSHRTYKARLPLRLFLIVANTMAFQNDVFEWARDHRAHHKFSETDADPHNSRRGFFFSHVGWLLVRKHPAVKEKGGLLDLSDLKAEKLVMFQRRYYKPAVLLMCFILPTFVPWYFWGETFRHSLYVATFLRYALVLNATWLVNSAAH---MYGYRPYDKNIQSRENILVSLGAVGEGFHNYHHSFPYDYSTSEYRW-HLNFTTFFIDCMAALGLAYDRKKVSKAAVLARIKRTGDGSHK-------------------------
>UPI001EF79849	383	0.433	8.854E-115	22	342	356	44	359	361
----------------------SKKPKKSSEGRFWFETTLIWPNIISITVLHLTGIYMAYTIPFQCRIPTLFWGLFIGISSGFGVTGGVHRLWSHRSYKAKWPLRVILAICYSIAGQNTIFDWVRDHRVHHKYTETDADPHNSNRGFFFAHVGWLMMRKHPEVIRRGRQVDMTDILSDPVVQFHQRYFWQMKLLLCFIIPIVVPVYFWNETWYISVMSQVFIRYIAGLNFTWLVNSAAH---MWGSKPYDTGISPTENLGVAIVAMGEGWHNYHHVFPWDYKAAELGNYSVNVTTFLIDMFAKIGWAYDLKQPSAALVRKVAEKHGDGSHH--EWHEADEPKE-------------
>A0A076FRH6	382	0.495	1.212E-114	9	333	356	4	311	324
---------EEPT--DTSLVPRA---------APR-KYQIVYPNLITFGYWHLAGLYGLYLCFTSAKWTTILFSFILCVIAEIGVTAGAHRLWAHKTYKANLPLQILLMVMNSIAFQNSAIDWVRDHRLHHKYSDTDADPHNASRGFFYSHVGWLLVKKHPEVKKRGKELDMSDIYSNPVLRFQKQYAIPFIGAVCFILPTVIPVYCWGETWTNAWHI-TMLRYITNLNVTFLVNSAAH---IWGYKPYDENILPAQNIAVSIATCGEGFHNYHHVFPWDYRAAELGNNNLNLTTKFIDFFAWLGWAYDLKTVSSDMIKLRAKRTGDGTN-LWG----------------------
>A0A8J7T6D6	382	0.485	1.212E-114	26	328	356	25	322	324
--------------------------QEAAEAASQRPQQIVWRNVILMSLLHIGAIYSV-TLIPKAHPLTWMWAYLCFLVTALGVTAGAHRLWSHRSYKAKLPLRIFLAVANSMAFQNDIFEWSRDHRVHHKYSETDADPHNATRGFFFSHVGWLFVRKHKDVIENGKKLDISDLLADPVVVFQRKYYKTSVVLMCFVVPMLVPWYFWGETLWNAYFLASILRYTVSLNVTWLVNSAAH---MYGNRPYDKNISPRENRFVTFGAIGEGFHNYHHTFPFDYSTSEFGL-RFNPTTCFIDLMCWLGLASDRKTASPQMIQARKKRTGDGS---------------------------
>A0A7R8X3H6	382	0.473	1.212E-114	0	333	356	0	331	343
MAPNTKDTDILPTGRLYEFEPLPQESSVGA-PLTDkiYDKDIVWRNVILFIILHSMAPLGIYYIFARTMAATNLFFVALVLCSGFGITAGAHRLWAHRSYKAKWPLRLLLGFFNTIAFQNDIHEWSRDHRVHHKFSETDADPHNARRGFFFSHVGWLCVKKHQEVIARGKSVDCNDLLADPIVYYQRMFYLPLVLLCCFVFPTVTPVYFWGEDAWVAFCTCALARYCLVLNGTWLVNSAAH---IWGPHPYDKNISAVENLSVATLAFGEGWHNYHHTFPWDYKTSELGAYHVNFTALFIDFMAFLGLAYDLKSVPDEVVKQRVLRTGDGSHYRWG----------------------
>T1GWE7	382	0.455	1.212E-114	30	350	356	21	355	356
------------------------------KPNKWFQTDIVWRNVIIFILLHSLSLYAAHYLNTlGLKgLMIYLFGHVFGTFCGMGVTAGAHRLWSHRAYKARFPMRVALMILQTIAFQNCIYEWCRDHRTHHKFADTDADPHNSKRGFFFSHMGWLMLKKHPDVKAKGKLVDLSDLEKDPVVMFQKKYYLIMMPLLAFVFPTVLSHHLFGMTYWYSFVTVGILRYVMSLHYTWLINSAAH---MVGNRPFDENVSATDSLTISVIACGEGWHNYHHVFPWDYKAAELGGFGTNFTSWLIDQCAKVGLAYDLKTASEEIIKKRIQRTGDGSHPkvcrkekdessedvmVWGWDDKDMDESEKKLATKI-----
>A0A7J8GF33	382	0.503	1.212E-114	25	330	356	56	356	359
-------------------------PSYKDKEGPRPKLEYVWKNIILMSLLHLAGLYGI-TLVPTCHVYTCLWGIFYYLMSALGITAGAHRLWSHRTYKARLPLRVFLIIANTMAFQNDVYEWARDHRVHHKFSETDADPHNARRGFFFSHVGWLLVRKHPAVKEKGALLDLSDLKAEKLVMFQRRYYKPAILLMCFILPTIVPCYFWGETLLHSFHVAVALRYVIVLNATWLVNSAAH---LYGYRPYDKTINPRENILVSLGAAGEGFHNYHHTFPYDYSTSEYRW-HVNFTTFFIDCMAALGLAYDRKTVSKAAILARVKRTGDGSYK-------------------------
>A0A1L8DYH8	382	0.453	1.212E-114	25	343	356	40	368	377
-------------------------KEIKEEEFStnytDFKPEIRWPDLIVQIFIHAGALYGFYLMF-SIKFYSLIWFIALIYGSGFGITAGAHRLWSHKAYKAKLPLKVLLVFLFTIAGQRDAYTWAHDHRVHHKYSETDSDPHNAKRGFFFAHVGWLFLTPHPNVVEKRKIVDMSDLEADPIVMWHKRLYVPLFALLTIIMPVAVPWYFWSEDLWLSFWTMFNLRFCTTLNIAFFVNSAAH---MWGQRPYDKNINPAENISVAVAALGEGWHNYHHVFPYDYKTGELGTYTLNPTTGFIDFFAKLGWAFERKSVSSEMIARRAARCGDGTHFLdseeshknpiWGYGDKDIPLED------------
>A0A336KSV0	382	0.398	1.212E-114	4	349	356	28	400	408
----SGSMTNGR-LNDTELS--KNVIEDTYKTSSEYKMHIRWFNVFIFLYLHISAIYGLYLLYTDAKWSTYAFTHVLMTFSGFGVTAGAHRLWAHKAYKARLPLRILLMIAHTTAHQNSLYAWVRDHRIHHKFTDTDADPYNAKRGFFFSHIGWLMVHKHHLVIEKGNVIDMDDMKQDPVVMFQKKYFIPLMILFCFFLPTFIPMYFFNESFIVAFHTATLFRYVWMLNSTWSVNSAAH---IWGMKPFNKISSSAENGYVAFFALGEGWHNYHHAFPWDYKTGELGKYGLNWSTAFIDFFAKIGWAYDLKTVSEEVIRNRALKTGDGSHEfckqekkldnckqnmdynhninsnnndksidnlIWGWDDPSISIQDKLSAVI------
>A0A8C8BIG5	382	0.474	1.212E-114	3	330	356	165	483	486
---NHEDLAEDRGdVIDDIFD---ETYQEKEGPKPPLR--YVWRNIILMSLLHLGAILGL-VLIPSAKIQTLAWAILCFLVSALGITAGSHRLWSHRSYKATLPLRIFLTIANSIAFQNDIYEWVRDHRVHHKFSETDADPHNATRGFFFSHIGWLLVRKHPDVIEKGQKLDLSDVKADKVVMFQRRYYKPSVVLLCFTLPTLVPWYFWDESIIISFFIPTILRYTIGLNATWLVNSAAH---MFGNRPYDQNINPRENPLVSLGALGEGFHNYHHTFPYDYSTSEFGW-RLNITTAFIDLMCFLGLASDRKKVSKEVILARKMRTGDGSHK-------------------------
>UPI00189CBEF8	382	0.451	1.660E-114	13	328	356	4	328	330
-------------AVDGEKVPFCDAkeeiragveapEGGGGQERPggrRQRQNIVWRNVVLMSLLHLGAVYSL-VLIPKAKPLTLLWAYFCFLLSALGVTAGAHRLWSHRSYKAKLPLRIFLAAVNSMAFQNDIFEWSRDHRVHHKYSETDADPHNARRGFFFSHIGWLFVRKHRDVIEKGRKLDVTDLLADPVVQFQRKYYKISVVLMCFVMPTLVPWYVWGESLWNSYFLASILRYTISLNITWLVNSAAH---MYGNRPYNKNISPRQNPLVTLGAIGEGFHNYHHTFPFDYSASEFGL-NFNPTTWFIDFMCCLGLATDRKRATKPMIEARKARTGDGS---------------------------
>UPI00061508C7	382	0.521	1.660E-114	0	319	356	29	343	347
MAPNSTS---SPTGVLFEGETLENTPVVV-EPDKqKYVRRIVWRNVIIFIYLHLAAVYGLYLVFTSAKFATTLFTLALYVVNAFGITAGAHRLWAHKSYKAKWPLQLFLMINNTMAFQDAAIDWARDHRLHHKYSETNADPHNAKRGFFFAHVGWLLCRKHPDISEKGKGIDLSDLKNNRILAFQKKYYKYLMPLLCFVVPTVIPVVGWNETWSNAYFIPAVLRFVVGWNTAWLVNSAAH---LYGFKPYDKYINPAENKGVSIVTLGEGWHNYHHVFPWDYKAAEFGNYRYSPTTAFIDLCAKLGLAYDLKFVPDDvMVLK------------------------------------
>UPI0018A1636D	382	0.460	1.660E-114	36	352	356	35	348	353
------------------------------------KLELVWLNIVLFVILHASSVYGVWLLFTEATWTTVLLFAPAVVMTILGVSGGAHRLWAHRTFKANTPLKLIFLFLNTLAFQDAVYYWARDHRVHHKYTETDADPYNSQRGWFFAHIGWLCCRKHPEVVEKGKQIDLSDLEADPLVMFQKKYYLWLMPVICFVLPTALPMYLWGESLNTSWHVMALLRWCVSLNLIWMVNSSAH---MFGMKPYDKNICPVDQGFLISFHVGEGYHNYHHVFPWDYKSAELGPCSQDATTKFIDFFAYLGWAYDLKSVSLDMVRQRALRTGDGSHPVWGWGDKDQKSEDIGDTTITHQ---
>A0A8C6RLA8	382	0.469	1.660E-114	3	330	356	35	354	357
---NMPLYLEDirPEMKEDIHDP--TYQDA---EGPPPKLEYVWRNIILMALLHMGALYGI-TLIPSCKLYTCLFAVLCYVISALGITAGAHRLWSHRTYKARLPLRIFLIIANTMAFQNDVYEWARDHRAHHKFSETHADPHNSRRGFFFSHVGWLLVRKHPAVKEKGGKLDMSDLEAEKLVMFQRKYYKPGLLLMCFILPTLVPWYYWGETFLNSLYVSTFLRYTAVLNATWLVNSAAH---LYGYRPYDKNIESRENILVSLGAVGEGFHNYHHTFPFDYSASEYRW-HINFTTFFIDCMAALGLAYDRKKVSKAAVLARIKRTGDGSHK-------------------------
>A0A1I8P7Q5	382	0.477	1.660E-114	21	349	356	27	358	360
---------------------EAETPDGGLDKnieafKSaNKKLELVWQRVVFFVVTHVAGIYGAYLAVVLAKWQTNIFAFILTILSSLGITVGAHRLYAHRAFRAKLPLEVLILFFQTMAFQFSAYHWARDHRVHHKFSETDADPHNAKRGFLYAQIGWLLYRKQPEVTIKAKSIDFSDLKSNPLVMFQHRHYFILTLIICYIMPTMAAIYFWNETFSNALFVTAMLRWICVFHGINTINSFAH---LYGNKPYDKNYNPSENIIASILTVGEGWHNYHHVFPWDYKASELGHYALNWGTVFIDFFAKTGWAYDLKSVSPQMIKNRVHRTGDGSHPIWGWGDKDQGIEEIKSAII------
>UPI00096B3965	382	0.474	1.660E-114	34	348	356	59	372	380
----------------------------------NFVPSIRWPDLIAQLFIHLGCLYGFFLCLVSAKIYTTIFAFLTVYISGFGITAGAHRLWSHRAYKAKWPLRLLLVILFTVTGQRHVYVWALDHRVHHKYSESDADPHNAKRGFFFSHVGWLVVTPHPKVVEKRKAVDMSDLEADPIVMWQKKFYPPLFFIFNIFLPVATPVYYWDETLWNSFWINFNMRFCITLNIAFFVNSIAH---MWGQKPYDKYISPVENLAVSLAALGEGWHNYHHVFPWDYKTGELGNV-YNPSTTFINFFAKLGWAYELKSVSQKMIARRANKSGDGSYQeknVWGYGDSDIDKEDQEELE-------
>A0A3Q1GXL0	381	0.484	2.272E-114	31	329	356	23	314	318
-------------------------------PKPPMV--IVWRNVILMSLLHLGALYGIF-LIPSASPLTLVFSVLCFVISGLGITAGVHRLWSHRSYKASLPLRLFLAIANSMAFQNDIFEWARDHRVHHKYSETDADPHNACRGFFFAHIGWLLVRKHPDVIEKGRKLDLADLYADKVVMFQRKYYKPSVLLMCFFVPTIVPWLLWGESLWVSYFIPGLLRYTMVLNASWLVNSAAH---MWGNRPYDKNISPRENAFVTFSAIGEGFHNYHHTFPFDYATSEFGW-KLNITTCFIDLMCFLGLARDRKKVSREMVLSRIQRTGDGSH--------------------------
>W8FT41	381	0.505	2.272E-114	31	329	356	29	320	324
-------------------------------PKPPIV--VVWRNVILMTLLHTGALYGL-LLIPSASVLTLIWTFACFVYSALGITAGAHRLWSHRSYKASLPLRIFLAFANSMAFQNDIYEWSRDHRVHHKYSETDADPHNAVRGFFFAHIGWLLVRKHPDVIEKGRKLEISDLKADKVVMFQRRHYKPSVLLMCFFVPMFVPWFFWGESLWVAYFVPTVLRYTLVLNATWLVNSAAH---MWGNRPYDSTINPRENRFVTFSAIGEGFHNYHHTFPFDYSTSEYGW-KLNLTTCFIDLMCFLGLASDPKRVSREAVLARVQRTGDGSH--------------------------
>UPI0018E7C7A3	381	0.478	2.272E-114	26	328	356	27	324	326
--------------------------GSKSEGSARYSQQIVWRNVVLMTLLHIGAVYSL-CLIPKAQLLTLIWAYLCFLMTALGVTAGAHRLWSHRSYKAKLPLRMFLAAANSMAFQNDIFEWCRDHRVHHKYSETDADPHNACRGFFFSHIGWLFVRKHRDVIEKGRKLDFTDLLDDPVVRFQRKYYKSSVALMCFVIPTLVPWYIWGESLWNSYFLASILRYTVSLNVTWLVNSAAH---MYGNRPYDKYISPRQNAFVTLGAIGEGFHNYHHTFPFDYSASELGL-KFNPTTWFIDFMFWLGLVTDRKQAPKEMILARRERTGDGS---------------------------
>A0A140GBL3	381	0.454	2.272E-114	2	329	356	10	327	330
--PKSNGIAHADTNRDDVFDPTYKEKEG---PKPP--LNIVWKNVFLMGLLHLGALYGAF-LVPHASAKTLVWSVLCYMVSALGITAGAHRLWSHRSYKASLPLKIFLGFANSMAFQNDIFEWARDHRVHHKYSESDADPHNAKRGFFFSHIGWLLVRKHPDVIEKGGKLELKDLTSDPVVRFQRKYYKMSVVLMCFLLPTMVPWYFWGESLLVSYFVPALLRYAVVLNATWLVNSAAH---MWGNRPYDKHINPRENRFVAFSAIGEGFHNYHHTFPYDYATSEFG-CKVNLTTCFIDLMCWLGLAYDAKRVSRELIHTRIQRTGDGSH--------------------------
>UPI000C1FDF19	381	0.470	2.272E-114	35	351	356	26	337	343
-----------------------------------FVSRIRWPDLLVQIFIHVGCLYGLYLCIVAARFYTVMFAICTIYTSGFGITAGVHRLWSHRAYKAKWPLRLLLVLLFTITGQRHVYIWALDHRVHHKYSETDADPHNAKRGFLFSHVGWLVLTPHPDVVAKRKVVDMSDLEEDSIVMWQKKYYPILFFIFTIALPVGLPIYCWNETLWNSFWINFNLRFCITLNIAFFVNSVAH---MWGQKPYDKNISPVENLAVSIAALGEGWHNYHHVFPWDYKTGELG-VKYNPSTYFINFFARLGWAYDLKSVSPEMIYRRATKSGDGS-FIWGYGDGDIAKEDLEELEMMN----
>UPI001E1B2FA5	381	0.480	2.272E-114	16	330	356	36	355	358
----------------TAHHLEEDiRPEMKEDiydpsyqdaKGPPPKLEYVWRNIILMALLHVGALYGI-TLVPSCKYHTWIWAYFCYVFSALGITAGAHRLWSHRTYKARLPLRVFLILANTMAFQNDVYEWARDHRAHHKFSDTHADPHNSRRGFFFSHVGWLLVRKHPAVKEKGALLDMSDLKAEKLVMFQRRYYIPGLLLMCFILPTLVPWYFWGETFQHSLFVATFLRYAVVLNATWLVNSAAH---LYGYRPYDKNIQSRENILVSMGAVGEGFHNYHHAFPYDYSASEYRW-HINFTTFFIDCMAAIGLAYDRKKVSKASILARIKRTGDGSHK-------------------------
>UPI000D17F887	381	0.480	2.272E-114	7	330	356	40	356	359
-------YTEEdirPEMRDDIYDP-----SYKDKEGPKPKLVYVWRNIILMSLLHLGALYGI-TLVPTCKVYTWLWGLFYYVLSALGITAGAHRLWSHRSYKARLPLRVFLIIANTMAFQNDVFEWARDHRVHHKFSETDADPHNARRGFFFSHVGWLLVRKHPAVKEKGGLLDLSDLKAEKLLMFQRRYYKPAVLVMCFILPTLVPWYFWGETFQHSLYVATFLRYAIVLNATWLVNSAAH---LYGYRPYDKNINPRENILVSLGAAGEGFHNYHHSFPYDYSTSEYRW-HINLTTFFIDCMAALGLAYDRKKVAKHTILARVKRTGDGSHK-------------------------
>UPI00067BDD5B	381	0.471	2.272E-114	33	341	356	36	340	359
---------------------------------PR-KYEYVWFNILWFLYLHVASLYGVYLALTSAKWQTNVFAFAVHVMCAIGIGAGSHRLWTHRCFKAKTPLRILLMIWQTMGFQDCIFEWARDHRTHHKYADTDADPHNAERGLFYSHMGWLCCKKTPEVIEGGRRIDLTDLYADPVVMFQKKHYMKMMPILCFVVPTIIPVYFWGESWINAFFIPTILRYTIGINVVWSINSFAH---TFGYRPYDKSLNPRDNIgtWMICV---EGFHNYHHTFPWDYRATEYPLYNmLTPTIVFIEAMAKIGQAYDLKSVSPEIIRQRSYRTGDGTHHLWGWDDPEFTE--------------
>UPI00193D4630	381	0.485	2.272E-114	26	330	356	371	670	672
--------------------------STKELDKTHYELKIVWRNVIIFTFIHLAAIYGLYLYLFRAKCLSFIWFTLVGFAGGFGITVGAHRLWAHRSYKAKWPMRLILMIFNTVAFEDDIYQWVRDHRVHHKFVDTDADPYNVRRGFFFSHMGWLLVRKHPDVIKKGATIDCSDVIQDPIVAFQRKWYMYLMPLCCFIIPALIPWLAWNENLWYSWYIAVF-RYCTSLHLTWMVNSVAH---MWGMKPYDKSLTATNNVGVGIFAFGEGWHNYHHVFPWDYKASEFGNYRCNFSTAFIDFFAYLGLAYDLKTVPADMIKKRILRNGE-VHS-------------------------
>A0A7R9PCF9	381	0.415	2.272E-114	2	351	356	521	892	936
--PNHSLL--DP--INNNH-PPKSAPSAGAvSPelqYPEWKPEIIWVNTISITILHLLAVYAILTAPFQVLLPTYVWGdtpcfahpdeldnklemydtcpfpkgFFLGGVGGFGVTAGVHRLWTHRAYKAKAPLRVILAICFSVAGQNTIFDWVRDHRGHHKFSETDADPHNSNRGFFFAHVGWLMTRKHPEVIRRGQLLDMSDVVNDPVVAFHHKYFSFLKLLFCFFLPIIIPPLVWGESWYNSIMAVGVVRYVLSLNFTWLVNSAAH---LWGNKPYDKRINPAENRVVALVAMGEGWHNYHHVFPWDYKAAELGDYSLNVTTFFLDLFAKIGWAYDLKCPSQQLVRRVIERSGDGSHPEWGCHPQEVQEEEDEQMVVKN----
>A0A2G8K4C9	381	0.530	3.111E-114	37	330	356	34	323	325
-------------------------------------TQIVWRNFFWLALLHVGSVYALFGVTWKCHWYTLIWALFLYIWGGLGVTAGSHRLWAHRTYQAKFPLRVFLALGQTSAFQNDIYEWCRDHRVHHKFSETDADPHNASRGFFFSHVGWLLVRKHPNVKVKGAGVDVSDLLKDPVVYLQNRYYIPLMFLLCFIVPTAVPVFYWGESAWNAFYVAGLLRYCLILNATWLVNSVAH---IWGMHPYDDQINPSENPLVSTFALGEGWHNYHHAFPSDYRTGEFGW-RINLTTMFIDVMAFVGQAYDRKLVSTDIVLKRAKRTGDGSRF-------------------------
>F1QG70	381	0.470	3.111E-114	19	329	356	11	322	326
-------------------QPQLEAmedefdPLYKEKPGPKPPMKIVWRNVILMSLLHIAAVYGLF-LIPSAHPLTLLWAFACFVYGGLGITAGVHRLWSHRSYKATLPLRIFLAIGNSMAFQNDIYEWSRDHRVHHKYSETDADPHNSNRGFFFSHVGWLLVRKHPEVIERGRKLELTDLKADKVVMFQRRFYKLSVVLMCFVVPTVVPCYMWGESLWIAYFIPTLLRYALGLNSTWLVNSAAH---MWGNRPYDGNIGPRENRFVTFSAIGEGYHNYHHTFPYDYSTSEYGW-KLNLTTIFVDTMCFLGLASNRKRVSKELILARVKRTGDGSY--------------------------
>A0A6P4Z129	381	0.455	3.111E-114	0	330	356	0	320	328
MAPRNDFehpVHEEVTT-DLPTVPSPTVQDGKAPP-----LQIVWRNVVIMSLLHLGAIYGL-VLLPWAHVYTLLWAVFCYCLSALGVTAGAHRLWAHRSYKARLPLRIFLAIVNCMSLQNDIYDWSRDHRVHHKYSETPADPHNAKRGFFFAHIGWLLVRKHPDVIAKGKQIDLSDVLNDPVVKVQRKLYAPTALLMCFVVPTLVPR-LWGESLVSAFF-SAVLRYVLALNATWFVNSAAH---MWGNKPYDKFINPSQNFPVAFLAMGEGWHNYHHTFPYDYATSELGW-KVNSTTVFIDVMAWLGLAYDRKKVSPNTVRARVSRTGDGTWK-------------------------
>A0A2Y9I723	381	0.454	3.111E-114	13	328	356	4	328	330
-------------AADGAQVPfrnakeEIRARVEGSEagggqqgPGaRGPRQNIVWRNVVLMSLLHLGAVYSL-ALIPTAKPLTLLWAYFCFLLTALGVTAGAHRLWSHRSYKAKLPLRIFLAAANSMAFQNDIFEWARDHRVHHKYSETDADPHNARRGFFFSHIGWLFVRKHRDVIEKGSKLDFTDLLADPVVRFQRKYYKITVVLMCFVIPTLVPWCFWGESLWNSYFLASILRYTISLNITWLVNSAAH---MYGNRPYDKHISPRQNPLVTLGAIGEGFHNYHHTFPFDYSASEFGL-NFNPTTWFIDLMCWLGLATDRKRATKPMIEARKAKTGDGS---------------------------
>A0A7M7JD27	381	0.513	3.111E-114	34	325	356	27	314	331
----------------------------------DYRIKLVWRNVILMGYLHIISIYGLYLIATQAMWKTVGWAYIMYFASCLGITAGAHRLWAHRTYKAKLPLKIFLAFCQSMAFQNHIMEWARDHRVHHKYSETNADPHNAKRGFFFSHVGWLLCRKHPDVIEKGRKIDLSDLQADPVVAFQKRHYLKTVLICCFIFPAVIPMFLWGETFLNAFVICSLTRYCISLNVTWLVNSAAH---MWGHKPYDTNINPVENWGVSVGAIGEGWHNYHHTFPHDYKAAEL-PYTLNPTTLIIDFFALIGWAYDRRSVSAETIKARKMRTG------------------------------
>A0A2L2XZJ1	381	0.484	3.111E-114	0	329	356	1	317	333
MAPNNTASIEE------SVSPKNETEQ---KTEPKFKTEIVYTNVLLFIYLHLSFVYGVYLGLTTADSKTGIFSYIYGNIAGLGITAGAHRLWSHRSYKAKLPLRIFLVILNSIAAQNDVYEWCRDHRVHHKFTETDADPHNIKRGFFFAHMGWLMCRKHPAVKAKGKAVFLDDILADPVVRFQRKFYIPLVLLFSFYLPTMIPVWLWNETIWNSFFVSSMARYCFSLNVTWLVNSAAH---MFGDRPYDKFIWASENPIVAFFAHGEGWHNYHHVFPWDYSTSELG-YSLNLTKIFIDFMALIGQAYDLKTAHPQLVKNRKLKTGDGTR--------------------------
>A0A7I8W789	381	0.481	3.111E-114	26	341	356	27	332	335
--------------------------QKKSQEAPP--MQIVWRNVIWMIYLHLAAVYGAYAMFY-VKWQTWIWFAATYAMSGLGITAGAHRLWSHRSYKAKLPLRIILVIWNTMAFQNDIIEWSRDHRAHHKYSETNADPHNAKRGFFFSHVGWLLVRKHPEVKEKGKKINMDDLLADPLLRLQRKFYVPAMIFLCFFFPALVAWYFWGENWWTAFFTVGILKYTCVVNATWAVNSVAH---LFGNKPYDKDINPVETLGVVVAAMGEGYHNYHHTFPQDYSASEYGWGR-NITTAFIDFCALIGQAYGMKKISPEMIKRRKERTGDGSS---GFGYLDPPK--------------
>UPI001E688A6C	381	0.487	3.111E-114	33	351	356	36	350	358
---------------------------------PR-KYEYVWFNIFWFLFLHIASLYGIYLALTSAKWQTNVFAFALHLMCAIGIGAGSHRLWTHRSYKAKTPLRTLLMLWQTMGFQDSIFEWARDHRTHHKYADTDADPHNAERGLFYSHMGWLCVKKLPEVIEGGRRLDLTDLYEDPVVMFQKKHYMKMMPVLCFLLPTVIPVYYWNETWLNAFLIPTILRYTIGINVVWSVNSFAH---VFGYRPYDKSLNPRENIAVWMICV-EGFHNYHHTFPWDYRATEHPLlNMLTPTIVFIDAMAKIGQAYDLKMVTPDIIKQRSQRTGDGTHYLWGWDDPEFTEKLKARLSTIN----
>A0A8C2TCP7	381	0.471	3.111E-114	9	328	356	61	365	367
---------EERGGGG----------GGGGEMAAGGRQGIVWRNVLLMGLLHLGAVYAL-SLVPRAQLLTLLWAYFCFLMTALGVTAGAHRLWSHRSYKAKLPLRIFLAAANSMAFQNDIYEWSRDHRVHHKYSETDADPHNARRGFFFAHIGWLFVRKHKDVIEKGRKLDFTDLLDDPVVRFQRKYYKSSVVLMCFVIPTVVPWYLWGESLWNAYFLASILRYTISLNVTWLVNSAAH---MYGNRPYDKYISPRQNTFVTLGAIGEGFHNYHHTFPFDYSASELGL-KFNPTTWFIDFMFWLGLVTDRKQAPKEMIEARKERTGDGS---------------------------
>UPI001D092EC8	381	0.487	3.111E-114	31	352	356	37	353	389
-------------------------------PTP-WNRRFLWRNIAVFGPLHVLSFYGLYLVFTSARIYTTIFALVLHQLGIFSVTAGAHRLWSHRAYKAKWPLRCLLIFIHWCTFQDAVYIWAYHHRIHHKFSDTDADPHNAKRGFFFSHMGWLFCEGHPDFETKKKVIDLTDLHQDKILMFQYRHYLKVMPFLSFILPTLLPMVLWDETLWNSFFV-NIWRYAITFHVTVCINSFAH---TYGSRPYDKEIMPTESYSLAWVTLGEGWHNYHHVFPWDYKAAEFGGSRVNPTTVLLNFFAKIGWAYDLKTVTDEGIKKRVMRTGDGTHPVWGWGDPEQTKENANAATILHK---
>UPI001D05D03A	381	0.432	3.111E-114	25	350	356	155	476	479
-------------------------QDDDAQKHVDFVPKYRWPDLFGLVILHIAFVIAFILMFTTAKFYTTLWTFFLIYASGFGITAGAHRLWSHRAYKAKWPLKLILTFLFTISGQRDAYTWALDHRIHHKYSETTSDPHDATRGFWFAHIGWLVLTPHPNVVQKRLEVDMSDLEADPIVMWQRKLYLPLFMVIAVLMPVLVPFYYWNEQLWVSFLLSFAFRYAFTLNLAFFVNSAAH---MWGNKPYDKFINPVENIYVSIAALGEGWHNYHHVFPWDYKTSELGTYTYNISTGFIDLFAKIGWAYDRKKVSREMIARRKARTGDGSH-VWGYGDKDIAKEDLVELERM-----
>A0A7R9M1J7	381	0.436	3.111E-114	0	328	356	0	342	898
MPPKFGSYdyrTTDEelksstgTSVDTTTS--SSHQHMSAnytagETYSYKSHEIVWRNVILLSILHILAFYGwlLFVFIDELKWQTAVATFLFGlFSSSLGITAGAHRLWSHRSYKAKWPLRLLLAFANTMALQNDIYEWSRDHRVHHKFSETNADPHNANRGFFFSHMGWLLLKKHKDVREKGASVDMSDIWDDPIIRFQRRFYVPLIILIWGVIPTLVPYYVWNERLWYAFLGCVCFRYVYVLHCTWLVNSLAH---LEGNRPYDRHIGPRENNSVIYFAFGEGYHNYHHTFPWDYSASEFGWkSNFNLTTLLIKFFEWCGLAYDLKKPSHNLVRGRQERTGDGS---------------------------
>A0A8J6HB38	381	0.425	3.111E-114	30	353	356	12	349	922
------------------------------QETTKYEWKLIWRNIILYTIMHVTGFYGLYLAVVSAQWKTILWTWIMLACALLGVTAGSHRLWCHKSYKAKLPLKIMLAIFHTLSLQNHIYDWARDHRVHHKYVDTDSDPHNSRRGFIFSHMGWLFIEQLPTVKEKLRGIDMSDLEADPVVMIQKKYYhLVWAPLIGFILPALVPWYYWNESFESSFYIASMLRYTLCTNISFLINSVAH---VYGTRPYDKNIRPTDGLVMALLTGGEGWHNYHHTFPWDYKTGEFGKYRTNSTSAFLDFMAGIGWAYELKSVSEEMIMKRVSRTGDGTrkfdkivdhgdHHhgdnlTWGWGDKDMKSEEYSFVDIKNPK--
>A0A6P3FNF6	381	0.492	4.259E-114	20	328	356	1	306	308
--------------------PGAEERG-GPE-GPRARGQqrltVVWRNVVLMGLLHAGALYAL-LLVPRAQPLTLLWAYFCFLVTALGVTAGAHRLWSHRSYKAKLPLRIFLAAANSMAFQNDIFEWARDHRAHHKYSETDADPHNARRGFFFSHIGWLLVRKHPDVIEKGRKLDVADLLADPVVQFQRKYYKISVVLLCFVVPTLVPWYTWGESLWNSYFLAAILRYAVALNSTWLVNSVAH---MYGNRPYDKHISPRQNPLVALGAIGEGFHNYHHTFPFDYSASELGL-NFNPTTWFIDFMCFLGLATDRKRATKPMIEARKVKTGDGS---------------------------
>A0A6P4Z0X6	381	0.495	4.259E-114	0	333	356	0	317	321
MAPTESS-AEVRTSkyswNGEQKQPHG-------QP-----VQIVWRNVVFMSLLHLGAVYGL-VLLPQAHIYTAVWAILLhYFSGVLGITAGAHRLWAHRTYKARLPLRVVMAMANSVAFQNHIHEWSRDHRCHHKYSETNGDPHNASRGFFFSHCGWLLVRKHPDVIAKGKQIDLSDLAADPVVRFQKRYYLPSVLLLCFTLPTVVPILAWRESLTNAFCIAVLSRYVLTLNATWLVNSAAH---LWGTRPYDRSIRPAENRFVSSVAGGEGWHNYHHTFPFDYATGELGW-RLNMTTVFIDLMAWAGLAYDLRTAPPSVVRARALRTGDGT---WG----------------------
>UPI00063F141A	381	0.529	4.259E-114	35	325	356	30	316	322
-----------------------------------YEWKIVWRNVIVFIYIHLAGLYGLYTIFVYAKFITFIWFTIVGIAGGLGITVGAHRLWSHRSYKAKWPMRLVLMIFQTIAFQDDIYQWVRDHRVHHKFTDTDADPYNVRRGFFFSHMGWLLVRKHPDVIIKGATVDCRDVAQDPIVIFQKKWYLYLMALFGFIIPTLVPWLGWNENLWYSWHV-AVTRYFLNLHFTWTVNSVAH---IWGMKPYDKSLSSTNNIGVSMVAFGEGWHNYHHVFPWDYKANEFGNYTFNLSTAFIDFCAYLDLAYDLKTAPADIIKKRILRSG------------------------------
>UPI000718FA31	381	0.477	4.259E-114	36	352	356	0	326	329
------------------------------------KWNIDWFNVIFLIYFHIACLYGIYFNLTSLKLYTAILAIITIPASILGITAGAHRLWAHKAYKAKWPMRIILMILESLAFERPIYIWVRYHRIHHKYTDTDADPHNSKRGFFFSHFGWLMLKKHPEVIKKGATIDMSDLEKDPLVMWQLKYANIFMSLVCFVIPTLIPVFFWGESLMNAWY-ATTIRYIISLNAILLVNSAAH---MWGTKPYDNSISPTNSLSIGIAALGEGWHNYHHVFPWDYKASELGNYKVNLTTAFIDGFTKLGWAYDLKTVSHEMIEKRACRTGDGTsyqhvddqHEhkynnsIWGLDDPDIITEDLQDATILDK---
>UPI001B346396	381	0.483	4.259E-114	33	328	356	45	335	337
---------------------------------RRQQQDIVWRNVFLMSLLHLGALYSL-LLIPKAKPLTLLWTYFCFLMTALGVTAGAHRLWSHRSYKAKLPLRIFLAAANSMAFQNDIFEWSRDHRAHHKYSETDADPHNSRRGFFFSHIGWLLVRKHPDVIEKGSKIDLTDLLADPVVLFQRKYYKLTVVLMCFVVPTLVPWFIWGESLWNSYFLASILRYTISLNGTWLVNSAAH---MYGNRPYDKHISPRQNPLVTLGAMGEGFHNYHHTFPFDYSASELGL-NFNPTTWFIDFMCLLGLATDRKRATKPMIEARKARTGDGS---------------------------
>A0A814UWA6	381	0.536	4.259E-114	36	332	356	51	344	345
------------------------------------KTIIVWRNVFIFILLHLGALYGFYLCF-SAKIMTIICAFILYIMGGLGITAGSHRLWAHRSYKARFPLRILLAIFQTMAFQNCVYEWSRDHRVHHKYSETHADPHNANRGFFFAHVGWLLCRKHPDVIRKGKDLKMDDLRADPVVRFQEKFYLPLVGLICFILPTILPYFLWSESLWNSYFICGLFRYVFTLHCTWLVNSVAH---SWGMKPYDRRINPSENLFVSIGAIGEGFHNYHHTFPFDYSTSEYGFKYFNLTTGFINVMAKIGWAYDLKKVSPEMIKQRRLRTGDLKMEhQW-----------------------
>UPI000DC156E2	381	0.481	4.259E-114	21	338	356	20	336	350
---------------------PNDRPV----EKQSYQLVIVWRNVILCSLVHLGALYGVYLAFVSAKLTTTIFAICLYQITAIGVTAGSHRLWSHRAFKATWQLRLIIIILNTIAFQNSVYEWARDHRLHHKYTDTNADPHNSNRGLFFSHVGWLLCRKHPDVIEKGRTIDVSDLLADPFVAFQKKYFWFLITWACFIIPTLIPVYFWGETWRNSWYVAVLLRYVLTLNGIWLINSAAHA---WGGKPYDRSIKPTQNLGVAIMSVGEGWHNYHHVFPQDYKAAELGNYKFNFTTAFIDLFAKIRWAYDLKTVSTELVHQRVLRTGQiQSRKdpepiSEGWVEKY-----------------
>UPI000A308E97	381	0.460	4.259E-114	1	330	356	20	355	358
-APPSGSLQNGREKVKTVPLYLEEdiRPEMKEdihdptyqdEEGPPPKLEYVWRNIILMALLHMGALYGI-TLVPSCKVYTCLFGIFYYMISALGITAGAHRLWSHRTYKARLPLRIFLIIANTMAFQNDVYEWARDHRAHHKFSETHADPHNSRRGFFFSHVGWLLVRKHPAVKEKGGKLDMSDLKAEKLLMFQRRYYKPGLLLMCFILPTLVPWYCWDETFLHSLFVSTFLRYTLVLNATWLVNSAAH---LYGYRPYDKNIQSRENILVSLGAVGEGFHNYHHAFPYDYSASEYRW-HINFTTFFIDCMAALGLAYDRKKVSKAAVLARIKRTGDGSHK-------------------------
>A0A8B7QTP2	381	0.498	4.259E-114	28	330	356	59	356	359
----------------------------KDKEGPKPKNEYVWRNIILMSLLHLGALYGI-ILVPTSQVYTWLWALFYYVVSALGITAGAHRLWSHRTYKARLPLRFFLIVANTMAFQNDVFEWSRDHRVHHKFSETDADPHNARRGFFFSHVGWLLVRKHPAVKEKGALLDLSDLKAEKLVMFQRRYYKPAVLFMCFILPTLVPWYFWGETFRHSLYVATFLRYAIVLNATWLVNSAAH---LYGHRPYDKTINPRENVLVSLGAIGEGFHNYHHSFPFDYSASEYRW-HINLTTFFIDCMAALGLAYDRKKVSKEAVLARAKRTGDGSYK-------------------------
>UPI0009A2B899	381	0.491	4.259E-114	36	328	356	124	411	413
------------------------------------KREIVWRNVALMSLLHLGAVYSL-SLLPQAQPLTWLWAYFCFIVTALGVTAGAHRLWSHRSYKAKLPLRMFLAAANSMAFQNDIYEWCRDHRVHHKYSESNADPHNATRGFFFSHIGWLFLRKHPDVAEKGKKLDVSDLLADPVVVFQRKYYKTSVLIMCFFMPTFIPWYFWGENLWNSYFLASILRYTISLNVTWLVNSAAH---MYGNRPYDKYISPRENRFVTFGAIGEGFHNYHHTFPFDYSTSEFGL-RLNPTTCFIDFMCWLGLASDRKRASKQMIEARKLRTGDGS---------------------------
>A0A1J1HJL8	381	0.450	4.259E-114	28	353	356	980	1326	1330
----------------------------GEKP---YKLEIVWRNVIAFIYLHGAAAYAVYALPLRAsTWWT---AFFFAIIGSFGISSGAHRLWAHKCYKANLPMKIMLLYFQTIAFQNCVIEWVRDHRVHHKYSDTNADPHNASRGFFFSHMGWLMCKKHPDVKKYGAKVDMTDLESDPMLRFQQKYYLILMPICSFVIPMMVMHYCFGEEWRLTYYW-NLFRYVVTLHITWSINSVSH---IWGSKPFEKDIAPTDTYIIGFLAFGEGWHNYHHVYPWDYKVSELPRYWCNFSIGFLDFFAWLGWATDLKTVSDEMIRKRVLRTGDGSHRyaieaktakelvetynnnnnnndphehvdtLWGWGDDDMDSDEKKDVKILHPK--
>D2A4M6	380	0.517	5.832E-114	35	325	356	1	288	290
-----------------------------------FQTPIVWPNVILFILYHAIALQGWYYFITfQTNLRTIFWAFLILVLAGQGITSGVHRLWSHRSYKAKLPLRIFLCLCQTISFQNSIYEWARDHRAHHKFSDTDADPHNIKRGFFFAHMGWLLVRKHPQVKMKGQLIDLSDLENDPVVRFQKKYYHVLAPLCCFVVPTMVPWYFWKENFYVSFCVCM-LRYLISLHFTWLVNSAAH---LWGFKPYDRFIKPSENQIVAKLTMGEGWHNYHHTFPWDYKAAELDSYNGNLSTAFIDLMAKIGWAYDLKTVPLDVIRKRVLRTG------------------------------
>UPI000F5111C1	380	0.466	5.832E-114	14	330	356	24	330	333
--------------VDDAFD-ESYTEKDGSVP-PA---KIVWRNVVLMTILHVGAVYGL-TIVPTAKPFTLLWACLCFLISALGVTAGVHRLWSHRSYKAKLPLRIFLATANSMAFQNDIYEWCRDHRVHHKYSETNADPHNARRGFFFSHIGWLLVRKHPEVIEKGSKLDLSDLKADGVVMFQRRYYKLSILVMCFLVPTLVPWYFWGESLWVAYFIPGLLRYAMVLNASWLVNSAAH---MWGMRPFDRNINPRENTFVALTAIGEGFHNYHHTFPYDYATSEYG-SMLNITKMFIDFMFYIGLAQDLKKPSHETITARVQRTGDGSHK-------------------------
>A0A7J7KDB5	380	0.441	5.832E-114	0	347	356	0	338	343
MAPkdkfdgGSPLYHQDhePQI---EWVPEEV--EVKADP---VQTQIVWRNVFIFGFLHLASVYALF-LVPSAQPLTWLFSYFLFMIGALGITAGAHRLWSHRSYKARLPLRILLMIFNLTAAENHIIEWCRDHRVHHKYSETSADPHNAKRGFFFAHVGWLLCRKHPDVIAKGKQLDFSDLYADPVLRFQRRFYMPLVILMCFIMPTIVPWLCWGESLWNAYFISAILRYCVILNCTWLVNSAAH---MWGNRPYDKHINPAENILVTIGAIGEGFHNYHHTFPQDYSTSEFGI-ALNPTTIFINLMSKIGWAYGLKTIPKEIIEARKRRTGCLSAET---ADADV-QADRKAC--------
>A0A7L3LMH1	380	0.473	5.832E-114	10	330	356	42	352	355
----------DRGMVDDIFdeTYKEKE---GPKPPVIY----VWRNIILMSLLHLGAIFSL-ALIPYAKIQTLVWAIVCFLVSALGITAGSHRLWSHRSYKATLPLRIFLTIANSIAFQNDIYEWVRDHRVHHKFSETDADPHNAMRGFFFSHIGWLLVRKHPDVIEKGQKLDLSDIKADKVVMFQRRYYKPSVVLLCFVMPTVVPWYFWDESIIISFFIPAILRYTIGLNATWLVNSAAH---MFGNRPYDETINPRENPLVSLGALGEGFHNYHHTFPYDYSTSEFGW-RFNLTTAFIDLMCLLGLASDRKRVSKEVILARRMRTGDGSHK-------------------------
>UPI001D08CEE3	380	0.461	5.832E-114	0	353	356	0	354	357
MSPNSTQVeyvlneNEYEKIFRSNLSKEETDIELPEERKYKYR----WGFIVYLSLFHIQAVYGIYLSFTSAKLLTTIFGTALHFVALFAITAGAHRLWSHRAYKATWQLKLILVICQTLSFQGSVYRWCRDHRIHHKYTDTDADPHNSRRGVFYSHIGWILVERHPQYVEKIKLIDFSDLKNDPLLKFQIRYYYQLLFLLCFLLPTIVPWFFWNETFKNSWFICVCSRYILTLNAVWLVNSWAH---IWGTQPYDTRSSGRESFFSSLMTVGEGWHNFHHTFPWDYRASELCGYLVNPTMILLQLFAKIGWAYDLKTVSDDMIRKRINRTGDGSHStgIWGWGDHEQSDDNKSFVKIEYKK--
>A0A7J8DRA4	380	0.503	5.832E-114	25	330	356	55	355	358
-------------------------PSYKDKEGPRPKFEYVWRNIILMSLLHLGALYGI-ILIPTCKLYTWIWAFLYYMVSALGITAGAHRLWSHRSYKARLPLRVFLIIANTMAFQNDAYEWARDHRVHHKFSESDADPHNARRGFFFSHVGWLLVRKHPAVKEKGSLLDLSDLKAEKLVMFQRRYYKPAVLMMCFILPTIVPWYFWGETFRHSLYVATFLRYAVVLNATWLVNSAAH---LYGYRPYDKNINPRENILVSMGAVGEGFHNYHHSFPYDYSTSEYRW-HINFTTFFIDCMAALGLAYDRKKVSKAAVLAKVKRTGDGSYK-------------------------
>UPI001924F42C	380	0.478	5.832E-114	4	330	356	37	356	359
----SSPYLEEdirPEISDDIHDPSYKDP-----EGPRPKLEYVWRNIILMALLHLGALYGI-TLIPTCKVYTWIWGFTYYLISALGITAGAHRLWSHRTYKARLPLRVFLIIANTMAFQNDVFEWARDHRAHHKFSETDADPHNSRRGFFFSHVGWLLVRKHPAVKEKGGLLELSDLKAEKLVMFQRRYYKLGILLLCFILPTLVPWYFWGETFTHSLYVATFLRYAIVLNATWLVNSAAH---LYGYRPYDNTINPRENILVSLGAVGEGFHNYHHTFPYDYSASEYRW-HINFTTFFIDCMAFLGLAYDRKKVSKAAVLARIKRTGDGSYK-------------------------
>UPI00187CD0C2	380	0.484	5.832E-114	15	330	356	53	358	361
---------------DDIHDPTYKDQEG---PKPKFV--YVWRNIILMAVLHLGALYGI-ILVPTCKVYTWLWGIFYYMISALGITAGAHRLWSHRSYKARLPLRIFLIIANTMAFQNDAYEWARDHRVHHKFSETDADPHNARRGFFFSHVGWLLVRKHPAVIQKGGSLDLSDLKAEKLLMFQRKYYKPAVLMMCFILPTFVPCYFWGETFLHSLCVATFLRYTVVLNATWLVNSAAH---LYGYRPYDKNINPRENILVSLGAAGEGFHNYHHSFPYDYSTSEYRW-HINFTTFFIDCMAALGLAYDRKKVSKETILARVKRTGDGSYK-------------------------
>C3ZZN6	380	0.495	7.984E-114	0	330	356	0	317	323
MAPTETSRVRTPkqssnGAGI---------PQPRAQP-----LQIVWRNVVFMTLLHIGAVYGL-VLIPHAHTYTTVWAiFLHYFSGVLGITAGAHRLWTHRSYKARLPLRVVMAAANSVAFQNHIHEWSRDHRCHHKYSETDADPHNASRGFFFSHCGWLLLRKHPDVKAKGKLIDMTDLAADPVVRFQKRYYLASVLLLCFALPTAVPILAWQESLRNAFFIAVVSRYVLTLNVTWLVNSAAH---LWGNRPYDRSIHPAENGFVSAMAGGEGWHNYHHTFPFDYATGELGW-RINMTTVFIDAMAWTGLAYDLRTASPNVVRARALRTGDGTWK-------------------------
>A0A8C8VQP2	380	0.448	7.984E-114	3	330	356	33	350	353
---NHDDVGGDRGMTDDIFD-DSYREKEGPKPVKIY----VWRNIIFMSLLHLGGLYGLW-LIPVAKPLTLMWAVLCFLVSALGITAGAHRLWSHRTYKASLPLRIFLTIANSMAFQNDIYEWARDHRVHHKFSETNADPHNAKRGFFFAHIGWLLVRKHPEVIQKGQKLDLADLKADKVVMFQRRFYKLSVVVMCFLFPTLVPWYFWGESFSNSFFVPAILRYVLVLNASWFVNSAAH---MFGSRPYDRNINPRENPLVTFGALGEGFHNYHHTFPYDYAASEFSW-HYNFTTAFIDLMCFLGLASDRKQVSKEVILARKIRTGDGNHK-------------------------
>L5JRP8	380	0.496	7.984E-114	25	330	356	56	356	359
-------------------------PSYKDKEGPRPKLEYVWRNIILMFLVHLGGLYGI-LLIPTCRVYTWLWGVFCYGFSALGITAGAHRLWSHRSYKARLPLRLFLIIGNTMAFQNDVYEWSRDHRVHHKFSETDADPHNARRGFFFSHVGWLLVRKHPDVKEKGGLLDLSDLKAEKLLMFQRRYYKPAILLLCFILPTLVPWYFWGETFQHSLYVATFLRYILVLNATWLVNSAAH---LYGYRPYDKTINPRENILVSLGAVGEGFHNYHHTFPYDYSTSEYRW-HLNLTTLFIDCMAAIGLAYDRKKVSKAAVLARVKRTGDGSYK-------------------------
>UPI00143D6216	380	0.468	7.984E-114	33	352	356	35	367	370
---------------------------------KEYKMQVVWNRIAILIYLHLAGFYGMYLMCTKSHILSPFLMYGFVILTGLGTGAGCHRLWSHRAYKAKLPMRIIMMCLQTIGYQGHIYGWVRDHRVHHKFVDTDADPHNSKRGFFFSHMGWLMVKKHPEVRRKGATVDLSDLKKDPVVMFQKKYYAPMVALFCFGIPAATVHYLFGEPWFDAYHL-ACAKFLWSTHLTWLINSGAH---MWGARPYDKTMTARNNLALAVAVVGEGWHNYHHVFPWDYKSSELGNYKTNTPTAFIDFFAWLGLAYDLKTVPTAMINKRAARTGDGTrvsaffdndhqrkeHEadnVWGWDDKDMAEEDKKEALILNK---
>E0VE44	380	0.452	7.984E-114	23	343	356	64	383	392
-----------------------EEKNVGMDCEKiKFEPQVKWLDLSGLLFVHLGCIYGLYLLVLSRSFKNYIWLFFSIYASGFGITAGVHRLWSHRAYKANYPLQLLLLILFTISGQRDVYAWVLDHRVHHKYTETDADPHNAKRGFMFSHVGWIFLTPHPDVVEKRIQADMRDLESDPLIMWHKKYYIPLFLALAVALPVIVPIYLWNEPLWTSFWINFNVRYAITLNIAFFVNSVAH---IWGQRPYDKYINSADNVSVSIAALGEGWHNYHHVFPYDYKAGELGNYTFNPTTGFIDFFAKIGWAWDRKFVSTEMVSRRKKRTGDGSKtPVWGWGDKDMPKED------------
>A0A1B0FDB4	380	0.460	7.984E-114	0	336	356	4	343	402
MSPRENSVSNSSGTGVlfesDADTADGDLSADRSQlkkvEERKFK--LVWRNIILLFLMHVLALYGVYLFIFHAKWPTRFFTLILYWMAMLSITAGSHRLWSHRSYKAKWPLRALFVFFNLTSLQHSCLHWARDHRVHHKFSDTDADPHNSSRGFFFSHVGWILIEKSPLVVAKGKSLDLSDLYADRILMFEHKYYFKLMPIIALVLPAIIPMYMWNESFINAFCVPVMLRLVILLNGQWSINSVTH---MFGWRPYDKNINPTQSVGVSIVCLGEGWHNYHHAFPWDYRAAEWGGSSVNLAAAFIELCAKIGWAYDLKTVSPEMIEKRVKRTGDGTHAIWGWDD-------------------
>A0A5F7Z782	380	0.491	7.984E-114	28	330	356	142	439	442
----------------------------KDKEGPSPKVEYVWRNIILMSLLHLGALYGI-TLIPTCKLYTCLWGLFYYVVSALGITAGAHRLWSHRSYKARLPLRLFLIIANTMAFQNDVYEWARDHRAHHKFSETHADPHNSRRGFFFSHVGWLLVRKHPAVKEKGATLDLSDLEAEKLVMFQRRYYKPGLLLMCFILPTLVPWCFWGETFQHSVFVATFLRYAIVLNVTWLVNSAAH---LFGYRPYDKNISPRENILVSLGAVGEGFHNYHHSFPYDYSASEYRW-HINFTTFFIDCMAALGLAYDRKKVSKAAVLARIKRTGDGSYK-------------------------
>UPI00177B5B1C	380	0.423	7.984E-114	7	343	356	104	442	451
-------YKEIPHATDSNQS--IQTQACSSE--SEYNPQIRWLDLIAQIFLHGGALYGIYLLF-QANFYTFLWVVVCVWCSGIGITAGAHRLWSHKSYTASLPLRIILIFLFTIAGQRDAYTWALDHRIHHKFSETDADPHNANRGFFFAHVGWLFLTPHPKVIEKRKVIDMSDLENDKVVMFQHKYYIPLFALISIGLPVLVPCYFWNENLWLSFWINFNLRFTCTLNAAFFVNSVAH---MWGNKPYDKNISPVESPFVAFVALGEGWHNYHHVFPWDYKTGEFGSFKLNITTAFIDFCAKIGWASGRKSVSSGMIERRAAKCGDGSRFLndefvhrdqvWGYGDEDIQNED------------
>A0A151X2V6	380	0.488	7.984E-114	27	329	356	18	320	599
---------------------------DKALPKKsyktDYKWKIVWKNVFIFSYIHLAAIYGIYMACLHAKYWSVLWFVALGIAANIGVTAGSHRLWSHRSYKAKWPMRFILIIFQTIAFQDDIYQWVRDHRMHHKFTDTDADPYNSRRGFFFSHIGWLLVRKHPDLITKGTTIDCSDLMQDPLVAFQKKWYMYLMPFCAFIVPTLVPWWAWNESLWYSWHFAVC-RYCVNLNITWSVNSVAH---IWGAKPYDKLVSSTDNIGVALLACGEGWHNYHHAFPWDYKTAELGNYKFNLTKTFIDFFAYIGLAYDLKTVSADVIKNRVLRCSESTH--------------------------
>A0A1V9XWP6	379	0.518	1.093E-113	35	330	356	16	310	320
-----------------------------------YKLQIVWRNVALMGYLHVAAVYGFYLMLTQAMWSTCITAVVLYFLSGLGITAGCHRLWSHKSYRARLPLRVFLGVMQTMALQNSIFEWSRDHRVHHKFTETDADPHNALRGFFFAHVGWLLCKKHPEVISKGSKVNMDDLLQDPVVTFQKKYYKPLAILACFVIPTLIPMVFFGETFLNSFFVCALWRYCFTLNMTWLVNSAAH---MWGQKPYDTHINPAENWVVSIGAQGEGWHNYHHTFPYDYKTSEV-PYTLNVTTMFIDAMRLIGQAYDCRVVPPETVKARMMRTGalaDLHHH-------------------------
>UPI001C099CB4	379	0.486	1.093E-113	31	330	356	33	325	328
-------------------------------PKPP--RRIVWRNVILMTLLHSGALYGL-MIVPSASILTLLWAVVCFFISALGVTAGAHRLWSHKSYKASLPLRIFLAFGNSMAFQNDIFEWARDHRVHHKFSETDADPHNAVRGFFFAHIGWLLVRKHPDVIEKGRKLDVHDLKADPVVMFQKEHYKVSVALACFAIPMFVPWYLWGESLWVGYFVPGLLRYATVLNATWLVNSAAH---MWGMRPYDHHINPRENRFVALSAIGEGFHNYHHTFPYDYATSEFG-SKLNFTTAFINLMCSLGLASDCKQASPEVVKARVQRTGDGSHK-------------------------
>W5UB07	379	0.457	1.093E-113	10	330	356	18	328	331
----------ERTWVDDAFD-ESYKEKEGVSPP----LKIVWRNVVLMTLLHIGAVYGL-TLIPSAKASTLLWAWVCFIISATGVTAGAHRLWSHRSYKAKLPLRIYLAFANSMAFQNDIYEWARDHRVHHKYSETHADPHNARRGFFFSHVGWLLVRKHPEVIEKGSKLDVSDLKADPVVMFQRRYYKSSVVVICFIIPTLVPWYFWGESLWVAYFIPGLLRYAMVLNATWLVNSAAH---MWGMRPFDHNINPRENMFVAFSAVGEGFHNYHHTFPYDYATSEHG-GFLNFTKVFIDLMCYIGLAQDCKKPSHDTIMARVKRTGDGSHK-------------------------
>UPI001BD21D9E	379	0.500	1.093E-113	31	330	356	42	334	337
-------------------------------PRPPRM--LVWRNIIMMTLLHIGALYGL-LLLPSASFLTLVWTVVCYLFSGLGVTAGVHRLWSHRSYKASFPLRVFLALGNSMAFQNDIYDWARDHRVHHKFSETDADPHNATRGFFFAHIGWLLIRKHPDVIEKGKKLDLSDLKADKVVMFQRRHYKLSVVILCFLVPTLVPWYFWGESLAVGYFVPGLLRYAVILNATWLVNSAAH---IWGNRPYDKNINPRENSLVAFSAIGEGFHNYHHTFPFDYATSEFG-CRLNLTTAFIDLMCFLGLASDCKRVSKEMIAARVQRTGDGSYK-------------------------
>UPI001D099472	379	0.449	1.093E-113	30	351	356	17	338	340
------------------------------EPDRQYKRKYRWDYIIFFIIFHIQAIYGIYLMITSAKLLTTAFAFVLYLVALFSATAGSHRLWSHRAYKAKWQLKLLLVIFQTIAFQETLYRWILYHRLHHKYTDTNADPHNSKRGFFFSQIGWLMIEAHPDQIEKRKTIDMSDIKSDPFVRFQIRYYYRMLFLFFAFLPTVIPWYFWNETLTNSWFVAVPLRYLFSLHITFFVNSWAHF---WGNQPYDIGTTGRETLFLSIITLGEGWHNYHHTFPWDYRASEFGGGRINVTTFVLKnIFGKIGWAYDFKTVSDDMIQKRIERTGDGSYSpsIWGWGDRDQTEENKSFATIEN----
>UPI001C41ED7C	379	0.466	1.093E-113	31	330	356	46	338	341
-------------------------------PKPPRTP--VWRNIILMSLLHVGALYGL-VVLPSASVPTLAWSVVCYLISALGVTAGAHRLWSHRSYKASLPLQIFLALANSMAFQNDIYEWARDHRVHHKYSETDADPHNAKRGFFFSHIGWLMLRKHPDVIEKGRKLELSDLRADKVVMFQRRHYKLSVVVLCFLVPTLIPWYFWGESLAVAYFVPGLLRYTLVLNATWLVNSAAH---MWGNRPYDKTINPRENPLVAFSAMGEGFHNYHHTFPFDYATGEFGW-KLNVTTAFIDLMCSLGLARERKRVSKEMIVARVKRTGEGINK-------------------------
>A0A059TBF7	379	0.462	1.093E-113	27	350	356	17	332	348
---------------------------VASLPPRKY--EIIYLNLFLHIAGHISAVYGLYLCFTAAQWKTIFFAYLWLLMGELGVVCGAHRLWSHRSFKVKPPLEIMLMLFNCIGFQNTATDWVRNHRLHHKHSDTDADPHNSNRGMLFSHIGWLCVRKHPDVKERGKTTDMSDIYSNPVLRFQKKHKVPLFGAMCFGLPTLIP-TLWGEDIVTAWHV-NLLRFVLNLNSILLVNSIAH---KYGTRPYDRTICPRQNTTCNMMTLGEGFHNYHHTFPWDYRSAELGKNYLNFTKWFIDFFALIGWAYDLKTVPDDMIQRRMKRTGDGSNS-WGWGDKDMTKEERDSATII-----
>UPI00034F6E2F	379	0.469	1.093E-113	5	330	356	37	354	357
-----SLYSEDirPEMKDDIRDPNYE-----DEEGPVPKLEYVWRNIILMALLHVGALYGI-TLVPTCKFYTWLWACMYYVVSGLGITAGAHRLWSHRTYKARLPLKIFLIIANTMAFQNDVYEWARDHRAHHKFSETHADPHNSRRGFFFSHVGWLLVRKHPAVKEKGKLLDMSDLKAEKLVMFQRRYYIPGLLLLCFILPTLVPWYFWGETFQHSLYVATFLRYSLVLNATWLVNSAAH---LYGYRPYDKNINSRENILVSLGAVGEGFHNYHHSFPYDYSASEYRW-HINLTTFFIDCMAALGLAYDRKRVSKAAVLAKIKRTGDGSYK-------------------------
>A0A5A9PSF5	379	0.487	1.093E-113	18	329	356	57	356	360
------------------HTYEEKA---GPKPP----MSIVWRNVILMTLLHTAALYGIF-LIPSAQPLTLLWALLCFVLSALGITAGAHRLWSHRSYKASLPLRLFLVTCNSMAFQNDIYEWARDHRVHHKFSETDADPHNALRGFFFSHIGWLLVRKHPDVIEKGRKLELGDLKTDEVVMFQRRYYKPLVLLMCFVVPMAVPCCLWGETLWVAYFVPAILRYMLALNATWLVNSAAH---MWGNRPYDSTINPRENRFVTFSAIGEGFHNYHHTFPYDYATSEYGW-KINLTTCFIDLMCFLGLASQRKRVSKEVVMARVQRTGDKSH--------------------------
>UPI00032B0B39	379	0.495	1.093E-113	30	330	356	62	357	360
------------------------------EEGPRPKLQYVWRNIILMALLHIGALYGI-TLVPSCKFHTWLWAFGYYLVSVVGVTAGAHRLWSHRTYKARLPLRLFLIIADTMAFQNDVFEWARDHRTHHKFSETNADPHNSRRGFFFSHVGWLLVRKHPAVKEKGRLLDLSDLKAEKLVMFQRRYYKPAVLLMCFILPTFVPWYFWSETFQHSLYVATFLRYAVVLNITWLVNSAAH---MYGYRPYDKNIDPRENALISLAALGEGFHNYHHSFPYDYSTSEYCW-HINLTTFFIDCMAALGLAYDRKRVSKGAILARIKRTGDGSHK-------------------------
>A0A195FTS2	379	0.412	1.093E-113	5	350	356	1	361	704
-----SSYEEKITAAI--WQKPNKAetacnitlkrnRLANDEPAKNhtattqndesieikYVPRIKWLDFSAQLFIHGGCLYGLYLVLTQAKLLTSLWVFVTIYTSGFGITAGVHRLWSHKAYKAKWPLRLFLVFLFTITGQKDVYTWALDHRVHHKYSETDADPHDARRGFFFAHVGWLFTTPHPDVVAKRKAADVSDLEADPIVM----LYIPLFALLTIALPVGIPCYFWSESLWISFWVNFNFRFCINLNIAFSVNSVAH---MWGQKPYDKKISPVENIAVSIAALGEGYHNYHHVFPWDYKTGELGDYPFNLTTAFIDAFARIGWAYDRKYVSPRMIRRRAHRCGDGSH-VWGYGDVDISKEDLEELDIM-----
>A0A154PF36	379	0.560	1.497E-113	70	351	356	0	278	286
----------------------------------------------------------------------WFAAFFLYIGSFLGITAGAHRLWSHRSYKATWPLQLLLMILNTIAYEDAAMDWARDHRVHHKYSETNADPHNAKRGFFFSHIGWLLCRKHPDLIEKGKGIDISDLKNNSILTFQKRYYRILMPLLCFIMPTVVPVAYWGESWTNAFFVSGLLRYIITVNCTWLINSVAH---LIGNRPYDRNINPSENKMVSMLAAGEGWHNYHHVFPWDYKAAELGDYKYNITTGFIDLCAMLGLAYDLKVVPKHSVQKRVQRTGDGSHDVWGWGDKDQTQEDRDQTVVMH----
>A0A158NYS4	379	0.493	1.497E-113	27	328	356	0	297	304
---------------------------MKESYKTDYKWEIVWKNVIIFTYIHLAAIYGMYMACWHVKYWSILWFVALGIAAMIGVTAGSHRLWSHRSYKAKWPMRLILMIFQTIAFQDNIYQWARDHRVHHKFTDTDADPYNARRGFFFSHIGWLLIHKHPDIVIKGATIDCSDLMQDPLVMFQKKWYRYLMPLCAFIIPTLVPWWAWNENLWYSWHF-TICRYCIILNITWSVNSVAH---IWGMKPYDKSLSSTENIGVSLLTCGEGWHNYHHAFPWDYKMAEIENYKFNLAKTFIDFFAYIGLAYDLKTVSVDVIKKRVLRCGEST---------------------------
>UPI00063F64A0	379	0.508	1.497E-113	34	331	356	18	314	316
----------------------------------NYEWKIVWKNVIIFLYIHLAAIYGFYVLCFRVKFWSIIWTLIFFAAAIIGMTAGAHRLWSHRSFKAKWPMKFILMIFQTIAFQDDIYQWARDHRVHHKFTDTNADPYNVKRGFFFSHIGWLLIRKHPDVMIKGATIDCSDLDRDPIVAFQKKWYMYLMPLCCFVIPTLVPWLAWDESLWYSWHL-AVYRYCMSLNSTWTINSIAH---MWGMKPYDKSLSSAQNASVSLFTLGEGWHNYHHAFPWDYKAEELGSYGLNLTTAFIDFFASLGLAYDLKTTSDDVIKKRVLRSGDINeykHHI------------------------
>A0A3Q3W9W8	379	0.480	1.497E-113	31	330	356	32	324	327
-------------------------------PKPPMR--LVWRNIILMSLLHIGALYGL-VLLPSASWLTVAWAAVCYFLSALGVTAGAHRLWSHRSYKASFPLRVFLALSNSMAFQNDIFEWARDHRVHHKYSETDADPHNATRGFFFAHIGWLLVRKHPDVIEKGKKLELTDLKADEVVMFQRRHYKLSVVIFCFLVPMLVPWYFWGESLAVGYFVPGLLRYALILNATWLVNSAAH---MWGNRPYDKTINPRENPMVAFSAIGEGYHNYHHTFPFDYASSEFG-YKLNLTTAFIDFMCFLGLATDRKKVSKEAIFARMQRTGDSSYK-------------------------
>UPI0007DB80E1	379	0.478	1.497E-113	30	328	356	33	326	328
------------------------------EPKVGQRQEIVWRNVILMMLLHVGAVYSL-CLIPKAHVFTLIWAYLCFVMCALGVTAGAHRLWSHRSYKAKLPLRIFLAIANSMAFQNDIFEWARDHRVHHKFSETDADPHNAQRGFFFSHIGWLFVRKHRDVIEKGSKLDFSDLLNDPVVTFQRKHYVASVILMCFVIPTIVPWYFWKESLWNSYFLASILRYTVSLNVAWLVNSAAH---MYGNRPYDKNINPRENALVTIGAIGEGFHNYHHTFPFDYSASELGL-KFNPTTWFIDFMFWLGLVTDRKHAPKEMIQARKERTGDGS---------------------------
>UPI000441E51D	379	0.475	1.497E-113	28	329	356	26	327	328
----------------------------GPKEETNnqkvqQKQNIVWRNVILMSLLHGGAVYSLF-LIPKAHLFTLIWAYICFVVTALGVTAGAHRLWSHRSYKARLPLRIFLAAANSMAFQNDIFEWCRDHRVHHKYSETDADPHNAQRGFFFSHIGWLFVRKHRDVIEKGRKLDFSDLLEDPVVSFQRKYYKISVVLMCFVIPTLVPWYFWGESFWNSYFLASVLRYTISLNVAWLVNSVAH---MYGNRPYDKNINPRQNTLVTFGAIGEGFHNYHHTFPFDYSASELGL-KFNPTTWFIDFMFWLGLVTERKQAPKEMIQARKERTGDGTY--------------------------
>A0A8B9LB16	379	0.481	1.497E-113	28	330	356	35	330	333
----------------------------SEKEGPA--TKIVWRNVILMALLHLGAVYGLF-IITSASKLTLLWSAVCFMVSALGVTAGAHRLWSHRSYKAKLPLRIFLAVANSMAFQNDIFEWARDHRAHHKFSETNADPHNATRGFFFAHIGWLLVRKHPDVIEKGAKLDLSDLKADGVVMFQRRHYKLSILVMCFLFPTLVPWYLWGEDFWVAYFVPGLLRYTVVLNATWLVNSAAH---MWGMRPYDSSINPRENRFVAFSAVGEGFHNYHHTFPYDYAASEFG-SRLNITKGFIDLMCFFGLAKDCKKVSPDTVMARVQRTGDGSHK-------------------------
>UPI001AACF0BB	379	0.466	1.497E-113	6	328	356	15	332	337
------SVTaEDIGAhremTDDIFDPSYQEQKG---PRPPMK--IVWRNVILMTLLHGAALYGIF-LIPAAKPATLVWAVLCFMMSALGVTAGAHRLWSHRSYKAKLPLKMFLAVSNTMAFQNDIYEWARDHRAHHKYSETNADPHNAMRGFFFAHIGWLLMRKHPDVIEKGKKLDLSDLHADKVVMFQRRHYKKLILLMCFIFPTVVPWYFWGESLYNAIYVPCLLRYALVLNATWLVNSAAH---MFGNRPYDKNINPRENRFVAIGAIGEGFHNYHHTFPYDYSSSEFGI-KYNFTTLFIDLMCYLGLASDCKKVSTDIIKARRQRTGDGS---------------------------
>A0A6S4L246	379	0.489	1.497E-113	36	330	356	46	338	346
------------------------------------WSKVVWRNAILFMLLHFYSVYGIYLAIFVAQWKTIGFSVMLYFMAALGITMGAHRLWSHRSFKATLPLRVILAVFQTLSFQNDIFEWARDHRVHHKYSETDADPHNARRGFFFSHMGWLMYRKHPDVITKGRTLDVSDLQEDKIVMWQRKHYVPLVVTACFVLPTVIPWVLWEEHPVTALMVAGFLRYNIVLHVTWFVNSLAHW---VGSKPFDKNIYPSQNPIVAYLALGEGWHNYHHVFPWDYRTAEFGgLGAYNITSLTIDFCSKIGLAYDLKTVSPEMIEQRAHRTGDGSRH-------------------------
>A0A059TBF6	379	0.471	1.497E-113	33	350	356	21	330	346
---------------------------------PR-KYDVVYENVFLHIAGHISAAYGLYLCFTVAKWQTIALAFVWYHLGKIGIICGAHRLWSHRCYKAKMPLHIILMICNCIGFENTAINWVRNHRMHHKHSDTDGDPHNSNRGAFFSHIGWLCVRKHPETRNC--KVDMSDIYSNPVLVFQKRYKYPLVGFLCYGLPTFIPMYFWGETLVTAWHV-NILRYFLSMNAVFLVNSLAH---LYGNKPYDISICPRQSPFVSLLTIGEGFHNYHHTFPWDYRAAELGNNYLNVGKWVIDFFAMIGWAYDLKTVPDETIKRRMKRTGDGTN-CWGWGDKDMTREDRDIAKII-----
>A0A1B6DQL3	379	0.455	1.497E-113	33	353	356	27	348	350
---------------------------------PSHVTRYYLGNVVLFAVLHISGLYGLYlLGFTEVKWQTTAFVAALYWMGVIGVTGGNHRLWSHRTYKANLPLRSLLMFFSITSFQGEVFQWARDHRVHHKYQDTDADPYNIRRGFWFAHVGWLLQKKHPLVIEKGKTIDLSDLTKDEVVMFQRKYFWYLLLFFSLFLPTIIPMYFWGESLKTAWYVATSLRIVLCFNTAAIVNSVAH---TFGNRPYDSNFLATQSPICNLITLGEGWHNYHHAFPWDYKAAELGKYGFNFITAFINFFAMIGWAYDLKTVSPGLVRKRVLRTGDGTHPqqvYWGWNDKDILREEKEEAYIFNRK--
>UPI001BB2C830	379	0.508	1.497E-113	30	330	356	52	347	350
------------------------------EEGPLPKLEYVWRNIILMSLLHLGALYGL-VLVPSSKFYTLLWAYIYYVVSITGIGAGAHRLWSHRTYKARLPLRVFLIIANTMAFQNDVYEWARDHRAHHKFTETHADPHNSRRGFFFSHVGWLLVRKHPAVKEKGGKLDLSDLKAEKLVMFQRRYYKPSVLLLCFILPTLVPWYCWGETFLHSLYVATFLRYALTLNATWLVNSAAH---LYGYRPYDKNIDPRENPLVSVGSLGEGFHNYHHAFPYDYSASEYRWY-INFSTFFIDCMALLGLAYDRKKVSQAAVLARIKRTGDGSHK-------------------------
>A0A7R8ZM77	379	0.487	1.497E-113	32	345	356	75	384	388
--------------------------------YKTYKGKIVWRNVILMTILHGYFPYACYLFFFAIQWKTFFYTWGLLYLSGFGITAGAHRLWAHKSYKARLPLRLFLTFCQTLAFQNDIYEWCRDHRVHHKFSETDADPHNAKRGFFFSHIGWLLVKKHPDVKEKGKTIDMSDLMEDPIIYYQRKYYVPIVLTVSLILPSYLPVWVWNENPWYAFVVCSLGRYCFSLNCTWLVNSAAH---MWGNKPYDREISAVENYKVSQWVLGEGWHNYHHTFPWDYKTSELGLYQFNLTAMFIDFMARIGQAYDLKTVDHETIMQRVNRTGDGSETFMRHSD-DIEPSDHK----------
>A0A8J5AUD9	379	0.444	1.497E-113	35	350	356	97	418	421
-----------------------------------FKPTIRWPDLIVQTFLHTGAVYGLFLLFY-IKIFTFLWIMLLIMGSGFGITAGAHRLWSHKAYKANWQLRVILIFLFTIAGQRDAYTWAHDHRVHHKYSETDADPHDARRGFFFAHVGWLFLTPHPEVVAKRKLIDLSDLQNDAIVMWQKKYYVPLFALIAIGMPVLVPWYFWNESLWISFWVNFNLRFCITLNIAFFVNSVAH---MYGKRPYDKTISPVENLSVAIAALGEGWHNYHHVFPWDYKTGELGDYTYNLTTAFIDTFAKLGWAYDRKSVSPEMIARRAAKCGDGTHFLdseeshknpvWGLGDNDISQEDLDDLDRM-----
>B4NGT4	379	0.430	1.497E-113	29	350	356	98	425	428
-----------------------------EEEEEEFKPQIRWPDLIAQTFLHSGALYGAYLLFY-AKFYTFLWVVVTIWVSGIGITAGAHRLWSHKSYNASLALRILLAFAFSISGQRDAYTWALDHRIHHKFSETDADPHNAKRGFFFAHVGWLFLTPHPKVAAKRDVIDMSDLEADPVVMFQRKYNVPLFALCSIIIPVLVPWYFWQEDLWMSFWINFNMRFTWTLNVAFFVNSVAH---MYGKRPYDKNIMSREAPIVSLLAMGEGWHNYHHVFPWDYKTGEFGSYTLNVTTGFIDLCARLGLASGRKVVSPDMIKRRAAKCGDGTRFLsddyahkdqvWGFGDRDLPREDLAELAKM-----
>A0A151JSF3	379	0.505	1.497E-113	30	328	356	37	331	612
------------------------------EYKTDYKWEIVWKNVVIFTYIHFAAIYGLYIACLHAKYWSILWFVALVIAALIGIGAGVHRLWSHRSYKAKWPMRLILMIFQTIAFQDDIYQWARDHRVHHKFTDTDADPYNALRGFFFSHIGWLLTRKHPDVVIKGATIDCSDLMQDPIVVFQKKWYRYLMPLCAFIIPTLVPWWAWNESLWYSWHLAVC-RYCINLNITWSVNSVAH---IWGTKPYDQSVTATENIGVALLACGEGWHNYHHAFPWDYKTAEFGNYKFNLNKTFIDFFAYIGLAYDLKTVSADVIKKRVLRCGELT---------------------------
>A0A6J2JXU5	379	0.522	2.049E-113	33	342	356	26	330	339
---------------------------------SDRKHEIISANLITFAYGHISALYGLYLCFSSAKWATIIMAYVILIAAEVGVTAGAHRLWTHRAYKAKRPLQIILMVMNSFAFQNSAITWIRDHRMHHRYSDTDADPHNATRGFFYSHIGWLLVRKHPEVKRRGKTIDMSDIYSNPVLVFQKKYAIPFIGAVCFVIPTLVPIYFWGETLTNAWHI-TLLRYIISLHVTFLVNSAAH---LWGTRAYDKRIFPAQNLIVSLLAVGEGFHNYHHVFPWDYRTAELGNNYLNLTTKFIDFFAWLGWAYDLKSVPDSAVQSRAARTGDGTNS-WGWPEEDANED-------------
>A0A8J5K201	379	0.498	2.049E-113	36	329	356	46	337	346
------------------------------------WSKVVWRNAILFALLHMYSVYGLYLAIFAVKWKTIGFSVLLYFMAALGITMGAHRLWSHRSYKATLPLRVILAAFQTLSFQNDIFEWARDHRVHHKYSETDADPHNARRGFFFSHMGWLMYRKHPKVIEKGRNLDLSDLKEDAIVMWQRKHYVPVVLLTCFVMPTFLPWFFWEENAVNALMVAGFLRYTTVLHVTWLVNSLAHW---VGNKPFDKSIYPSQNPVVAYLALGEGWHNYHHVFPWDYRTAELGgLVDYNITSLVIGFCSKIGLAYDLKTVTPEMIEKRANRTGDGSY--------------------------
>L9JFI9	379	0.474	2.049E-113	4	330	356	38	356	359
----SLCFDEDirPEISDDIHDP--SYQD---KEGPAPKLEYVWRNIILMSLLHLGALYGI-VLFPTSKFYTWLWVLFYYLVSALGITAGAHRLWSHRTYKARLPLRLFLIIANTMAFQNDVYEWARDHRVHHKFSETHADPHNARRGFFFSHVGWLLVRKHPAVKEKGALLDLSDLRAEKLVMFQRRYYVPGVLLMCFILPTLVPWCLWGETFMHSLYVATLLRYATVLNATWLVNSAAH---LYGYRPYDKTINPRENILVSLGAVGEGFHNYHHTFPYDYSASEYRW-HINLTTFFIDCMAALGLAYDRKKVSKAAVLARIKRTGDGTYK-------------------------
>UPI001BB0EBDB	379	0.435	2.049E-113	26	350	356	97	425	428
--------------------------QDKEEEV--YKPQIRWPDLGAQTFLHVGALYGVYLLFY-AKFYTFLWVVGTIWVSGIGITAGAHRLWSHKSYTASWVLRVLLAFAFSIAGQRDAYTWALDHRIHHKFTETDADPHNAKRGFFFAHVGWLFLTPHPKVVAKRKVIDMSDLEADAVCMFQRKYYIPLFALCSIILPVCVPWYFWGESLWMSFWINFNMRFTWTLNVAFFVNSVAH---MYGNRPYDKNIMSVETPIVSLLAMGEGWHNYHHVFPWDYKTGEFGNYSLNVTTGFIDFCARLGLASGRKVVSPDMVKRRAAKCGDGTRFLdddfahkdqvWGFGDKDLPREDLAELAKM-----
>A0A3Q2D323	379	0.505	2.049E-113	39	330	356	366	652	655
---------------------------------------LVWRNIIMMSLLHIGALYGL-LLIPSASWLTLGWTAVCYMISALGVTAGAHRLWSHRSYKASFPLRVFLALGNSMAFQNDIYEWARDHRVHHKYSETDADPHNAKRGFFFSHIGWLLVRKHPDVIEKGRKLDLGDLRADPVVMFQRRYYKLSVVLLCFVVPTVVPWYFWGESLAVGYFVPGLLRFTVVLNATWLVNSAAH---MWGNRPYDKTINPRENPFVALSAIGEGFHNYHHTFPFDYATSEFG-CKINITTAFINLMCFLGLARDRKSVSRDMIAARIQRTGDSSYK-------------------------
>A0A1J1HM95	379	0.438	2.049E-113	16	333	356	54	371	745
----------------TATKP---APSVDePEEYTllgifKFKSPIKWLNTISIVLIHLIFIYGFITYPLKSQLKTTLWGFLVGGISGFGVTAGAHRFWCHRAYKAKLPLRIMLMLAYCVAGQNTLYDWVRDHRVHHKYSETDADPHNSNRGFFFAHVGWLMLQKHPEVIKKGRAIDMSDVLADPVIQFHQKYFIPLKILLCFIVPTVVPVYFWGETWYLAFLSQAVLRYLFGLNFTWLVNSAAH---MWGYRPYDKKINPVENIAVAVVAMGEGWHNYHHVFPWDYKAAELGNYKLNITTFWIDLFAKMGLAYDLKEPSKELVRKTIEKHGDGSHLVYG----------------------
>A0A0F7R6V7	378	0.498	2.805E-113	21	337	356	7	318	324
---------------------PNETP--TEESLPNNKREsnIIYKYVISFTFLHLAAFYGLYLCLTSVKWLTIGFSLLTYQLSILGITAAAHRLWSHRSYKAKFPLQVILMVLNCMSFQNSALNWCRDHRVHHKCSDTDGDPHNASRGFFFSHIGWLMTKKSEEVKRQGKSIDMSDLYNNPVLRFQKKYAVPLIGTICFILPTFIPMYFWGETLNNAWH-MNILRYVLALHATLCVNSVAH---KWGYKPYDKNILPSQNILLSTAMLGEGFHNYHHVFPWDYQAAELGNKKFNHTTYFIDFFAWVGWAYDLKSSSEEVVRNRAERTGDGT-DLWGKRDK------------------
>UPI00073FF206	378	0.488	2.805E-113	31	329	356	31	322	326
-------------------------------PKPPRK--IVWRNVILMSLLHAGALYGL-TLVSSASVLTLMWAVLCFLLSALGVTAGAHRLWSHRSYKAKLPLRIFLAFANSMAFQNDIYEWARDHRAHHKYSETDADPHNSGRGFFFAHIGWLLVRKHPDVIEKGSKLELTDLKADPVVMFQRKNYKMSVVLMCFVFPTVVPWYLWGESLWVGYFIPGILRYTLVLNATWLVNSAAH---LWGNRPYDVHISPRENRFVTFSAIGEGFHNYHHTFPYDYATSEFG-CKLNLTTCFIDFMCFVGLATDCKKVPQELVMARAQRTGDGSH--------------------------
>A0A6P3WBD0	378	0.451	2.805E-113	0	330	356	6	325	328
FSPNGDTMAENRKVEDvFDDTYKEKE---GPKPP----RQIVWRNVVLMALLHTGALYGL-TITPSASILTLLWTVVCFLISALGVTAGAHRLWSHRSYKASLPLRIFLAFGNSMAFQNDIFEWARDHRVHHKFSETDADPHNALRGFFFSHIGWLLVRKHPDVIEKGRKLDVSDLKADPVVMFQKKHYKMSVLLVCFGVPMFVPWYLWGESLWVGYFVPGLLRYCAVLNATWLVNSAAH---MWGMRPYDLTINPRENRFVALSAIGEGFHNYHHTFPYDYSTSEFG-HKLNFTTFFIDGMHSLGLARECKQASKEVVMARIQRTGKGSHK-------------------------
>UPI001590E239	378	0.444	2.805E-113	0	328	356	15	334	336
MPPSSSSSSsgEGRdGSsADSA---PGRSPG-----KVGHKQEIVWRNVILMALLHVGAAYSL-VLIPRAHLFTLMWAYLCFFVTALGVTAGAHRLWSHRSYKAKLPLRIFLAVANSMAFQNDIFEWARDHRVHHKYSETDADPHNAKRGFFFAHVGWLFVRKHRDVIEKGRKLDFSDLLDDPVVMFQRKHYKVSVVLMCFVVPTIVPWYFWGESLWNSYFLASILRYTISLNVSWLVNSAAH---MYGNRPYNKNINPRQNSFVTIGAIGEGFHNYHHTFPFDYSASELGL-NFNPTTWFIDFMFWLGLVTDRKQAPREMIQACKERAGDGS---------------------------
>UPI0015B11DD6	378	0.456	2.805E-113	9	328	356	26	341	343
---------EERVAAEpaTAemHQA-SEALKEDAKGKRA--QNIVWRNVILMTLLHIGAVYSL-LLIPKAHPLTWIWSYLCFLITALGVTAGAHRLWSHRSYKAKLPLRIFLAAANSMAFQNDIYEWSRDHRVHHKYSETDGDPHNAKRGFFFAHVGWLFVRKHRDVLEKGKKLDFSDLLADPVVVFQRKYYNTSVLVMCFLVPTVVPWYFWGETLWNSYFLSSILRYTISLNVTWLVNSAAH---MYGNRPYDKDISPRENRFVTFGAIGEGFHNYHHTFPFDYSTSEFGL-RFNPTTCFIDLMCWLGLASNRKRASSEMIQARKLRTGDKS---------------------------
>A0A835CPV1	378	0.481	2.805E-113	35	350	356	28	342	345
-----------------------------------YKPTIKWLDLTAQIFIHAGAIYGLYLMFIQAKLLTSFWAFFVVYASGFGITAGAHRLWSHRAYKAKWPLRLILIILFTISGQKDVHAWALDHRVHHKYSETDSDPHNVKRGFFFAHVGWLILTPHPDVVEKRKNVDLKDLDADQIVMWQKRLYIPLFGLLTIGLPVFLPVYYWNEDIWTSFWVNFNFRFCVTLNMAFFVNSAAH---MWGGRPYDKNITPTENLTVSIATLGEGWHNYHHVFPWDYKTSELGDYSLNITTGFIDAFANIGWAYDRKYVSSKMIKHRATKNGDGSYNknIWGYGDKDITTEDHQELEKM-----
>UPI001BB27359	378	0.469	2.805E-113	0	325	356	23	345	353
MAPknpvmNVAVSPEDTPLDDLEHTPyPSGYQQ--EQKRPPSK--IVWRNVVLMCLLHLVSVYALLFTIWKCKMYTIAWTVFLYFLTGLGITAGAHRLWAHRSYKAKLPLRTFLGMCQTMAFQNDIFDWARDHRVHHKFSETDADPHNALRGFFFAHVGWLLVKKHPDVFEYGKKIDFSDLLADPVVKFQRRFYLPLVILFCFIIPTYVPTY-WGESALNAYLVCGLLRYCLNLNATWLVNSAAH---MWGQHPYDYTIHPAENPLVTTLALGEGWHNYHHVFPNDYRTGEFGW-RINPTSIFIDVMAWCGQVTDRKLIAPNIIEARKQRTG------------------------------
>UPI001F4FE926	378	0.459	2.805E-113	0	330	356	0	325	356
MPPNVTSPDRSPCDVGVHHSPP--PQKEDADKQPEYEWRIVWRNVVVFIYLHVATVYGLYLALTAAKWATVYWTVLVGWMATTGVQAGAHRLWAHRSYKAKLPLRLVLAVWNTIAFQNHIYEWVRDHRVHHKFTDTDADPHNSRRGFFFSHIGWLMVRKHPLVREKGRQLDMSDLRQDPVVMWQMRLYPVIMPLFCFVLPAWIPVALWGESGWVSWHLASVLRYTVSLNITWCINSVAH---VFGHRPFDKSISATDSLAMGAFGLGEGWHNFHHTFPGDYKAAELGGGAVNATAAFIRLMAALGQAYDLQTVPAEALRARAARTGDGSHP-------------------------
>A0A8C5K9B8	378	0.467	2.805E-113	6	330	356	24	356	359
------SCGQQRGQGGEETMPLDSEQDIRPEMKedihdpsyqdakgPPPKLEYVWRNIILMVLLHLGALYGTTLLL-SCKLYTLLWGIVYFSISILGITAGAHRLWSHRTYKARLPLKIFLIIANTMAFQNDVYEWARDHRTHHKFSDTHADPHNSHRGFFFSHVGWLLVRKHPAVKEKGSLVNMSDLKAEKLVMFQRRYYKPAVLMMCFILPTLVPCHFWGETFQHSLYIATLLRYAVVLNATWLVNSAAH---LYGYRPYDKNINPREQVLVSLATLGEGFHNYHHAFPYDYSASEYRW-HINFTTFFIDCMAAIGLAYDRKKVSKASILARIKRTGDGSYK-------------------------
>UPI0018A0742C	378	0.488	2.805E-113	26	328	356	59	354	359
--------------------------QDKEGPKPKF--EYVWRNIILMSLLHLGALYGI-VLFPTCQIYTYLWVIFYYCVSALGITAGAHRLWSHRTYKARLPLRVFLIIANTMAFQNDIYEWARDHRAHHKFSETDADPHNARRGFFFSHVGWLLVRKHPAVKEKGGLLDLSDLKAEKMVMFQRRHYKVGILLMCFILPTLVPYYFWGETFQHSLFVATLLRYAIVLNVTWLVNSAAH---LYGYRPYDKNINPRENILVSLGAVGEGFHNYHHTFPYDYSASEYRW-HLNLTTFFIDCMAALGLAYDRKKVSKATILARIKRTGDGS---------------------------
>UPI0005F45689	378	0.554	3.841E-113	68	352	356	3	282	288
--------------------------------------------------------------------WTA--AIMLYQLGMLGITAGAHRLWSHRSYKATWPLQLLLMIMNTLAFQGPVIVWARDHRVHHKYTETDADPYNATRGLFFSHVGWLLCRKHPEVKEKGKGLDISDLESNPILAFQKKHRFILVPLLCFILPTVIPVVCWNETWTNAYFISTVLRYIFTLNMTWLVNSVAH---SFGNKPYDKDIKAVSNKGVTILVLGEGWHNYHHVFPWDYKTAELGNYTFNFTTAFIDFFAKIGWAYDLKSVSEDMIRKRVKKTGDGSHVLWGRGNKDQTQEERDEAVVMHR---
>UPI00074FD6FA	378	0.471	3.841E-113	28	328	356	23	316	318
----------------------------KMXKEPP--QEIVWRNVILMALLHVGAVYSL-VLIPKSHLFTLIWAYLCFLVTALGVTAGAHRLWSHRSYKAKLPLRIFLAVANSMAFQNDIFEWCRDHRVHHKYSETDADPHNAKRGFFFSHIGWLFVRKHRDVIEKGRKLDFSDLLDDPVVRFQRKHYKISVALMCFVVPTLVPWYFWGETLWNSYFVASILRYTISLNVSWLVNSVAH---MYGNRPYDKNINPRENALVTVGAIGEGFHNYHHTFPFDYSASEFGL-KFNPTTWFIDFMFWLGLVTERKQAPRELIQARKERTGDGS---------------------------
>A0A3B4AZT8	378	0.481	3.841E-113	31	329	356	29	320	323
-------------------------------PKPP--LNIVWKNVILMGLLHLGALYGVF-LIPSASLNTLLWTLLCYIISALGITAGAHRLWSHRSYKASLPLRIFLGVANSMAFQNDIFEWARDHRVHHKYSESDADPHNAKRGFFFAHIGWLLVRKHPDVIEKGGKLQLQDLTSDPVVRFQRKNYKLSVVLMCFLVPTLVPWYFWGESLWVSYFVPSLLRYTVVLNATWLVNSAAH---MWGNRPYDKNINPRENKFVAFSAIGEGFHNYHHTFPYDYASSEFG-CKVNLTTCFIDTMCWLGLASDRKRVTRDLIHSRIQRTGDGTH--------------------------
>A0A6J2VAH4	378	0.475	3.841E-113	28	330	356	33	330	333
----------------------------KEKEGPTLPGQIVWRNVVLMLLLHIGALYGL-VTIPAASALTLVWTGVCFMISALGITAGAHRLWSHRSYKASMPLRIFLAVANSMAFQNDIFEWARDHRVHHKYSETDADPHNATRGFFFSHIGWLLVRKHPDVIAKGRKLDLSDLKTDRVVMFQRRYYKLSVVVMCFLIPTVVPWYFWGESLLVGFYLAGLLRYTVVLNATWLVNSAAH---MWGMRPYDQNINPRENKFVAFSAIGEGFHNYHHTFPYDYATSEFG-SRLNLTKAFIDFMCYLGQASDCKRVSHETVMARVRRTGDGSHK-------------------------
>UPI001F4FC18E	378	0.452	3.841E-113	20	340	356	11	334	345
--------------------PEEDAcarvdETPGREPSKPYVRQIYWTNVVGIAALHLAALWGITWTPFYAKVLTILWAIFLGGAGGFGVTAGAHRLWTHRAYKATWPARVILMVCYCIAGQNPLYDWVRDHRVHHKFSETDADPHNARRGFFFAHVGWLMMRKHPEVVRRGKQIDMSDILADPVVRFHQKYFRPLKFMLCFYLPVMIPVWLWAEDWYLSLVVNAIIRYACSLNFTWLVNSAAH---IWGNKPYDRRISPVENRLVAFLAMGEGWHNYHHAFPWDYKAAELGAYGFNVTTLFLDLFARLGMVYDRRVPSEDLVRRTALMNGDGSHPVYRQNDVtDLS---------------
>A0A2P8ZGG8	378	0.461	3.841E-113	21	350	356	48	360	367
---------------------EKDTRVDG--EKVNYVPRWRWPDLIVQLFIHIGCLY----------------AFCMIYTSGFGITAGAHRLWSHRAYKAKWPLRLLLVILFTIAgqvlFQRHVYQWALDHRVHHKYSETDADPHDVRRGFLFAHVGWLVLTPHPAVEEKRKAVDMSDLEADPIVMWHKRLYIPLFAIFVIILPVWVPWYFWNETLWNSFWVLFNSRFCVTLNIAFFVNSLAH---MWGNKPYDRNITSVESLAVSVAALGEGWHNYHHVFPYDYKTAELGHYTFNLTTAFIDFFAWLGWAYDCKTVSEDMIRRKVQRCGDGSHNLWGWGDADIPEEDIRDLQKV-----
>UPI00038EC458	378	0.481	3.841E-113	30	330	356	83	378	381
------------------------------EEGPAPKLEYVWRNIILMGLLHVGALYGI-TLVPTCKVYTWLWVYFYYTVSILGITAGAHRLWSHRTYKARLPLKIFLIIANTMAFQNDVYEWARDHRAHHKFSETHADPHNSRRGFFFSHVGWLLVRKHPAVKEKGRLLDMSDLKAEKLVMFQRRYYKPALLLLCFILPTLIPWYCWGETFLHSFYVATLLRYVLVLNVTWLVNSVAH---LYGYRPYDKNINPRESPLVSLGTMGEGFHNYHHSFPYDYSASEYRW-HINFTTFFIDCMAALSLAYDRKKVSKAAILAKMKRSGDGSYK-------------------------
>A0A336M2V1	378	0.416	3.841E-113	28	352	356	35	389	393
----------------------------KSEQNKqlPYTKRFIWRNIIILSYLHAVALYSVF-NITDCKWQVSLFDTLIGFCAALGITAGAHRLWTHKSYKAKLPLRIILLIFQTLSFQQSIYDWARDHRVHHKFTDTPADPHNSRRGFFFSHVGWLLVNKHPEVTEKGKTIDMSDLLEDPVVVWQKKHFKWFLPIVGFLLPFWLSAMIFDEQWFHAWN-AQCLRYVIGLNLTWLLNSGAH---MWGAKPYDKNISPTDTLTMGIACFGEGWHNYHHVFPWDYKTSELSRYGYNFTIAFIDFFAKIGWAYDLKTVSEEMIRKRMLRTGDGSNKysnikdldlklkeivedynnnnnsningmrnecLWGWDDKDMTEDERSFVTIYNK---
>A0A6P4JT19	378	0.424	3.841E-113	13	351	356	71	417	418
-------------AIETAKLQEEQEQKSKEvEEEEEYRPQIRWPDLGAQTFLHVGALYGVYLLFY-AKFYTFLWVVVTVWVSGIGITAGAHRLWSHKSYTASLPLRILLAFAFSIAGQRDAYTWALDHRIHHKFAETDADPHNAKRGFFFAHVGWLFLTPHPKVVAKRKVIDMSDLEADAVCMFQRKYYIPLFALCSIILPVAVPWYFWNEDLFMSFWINFNMRFTWTLNVAFFVNSVAH---MYGNKPYDKNIMSVEAPIVSLLAMGEGWHNYHHVFPWDYKTGEFGNYSLNITTGFIDFCAWLGLAKGRKSVSQDMVIRRAEKCGDGTRFLsddfahkdsvWGFGDKDIPCEDLvELAKMQN----
>UPI000E6E4E43	378	0.454	3.841E-113	35	353	356	131	455	461
-----------------------------------FVPKIRWPDTIVQLFIHLGFVYGFYLVLTKAQYKTILWAFSTVILSGFGITAGAHRLWSHRSYKATWQLRTILMFLFTITGQRDAYTWALDHRVHHKYSETDSDPHNAKRGFFFAHVGWLVLTPHPNVVLKRKQVDMSDLEADAVVMWQKRFYIPLFALLAIGLPVLAPWYFWQEDLWVSFWVNFNFRFCLTLNIAFFVNSVAH---MWGQKPYDKNISPVENLGVAIAALGEGWHNYHHVFPYDYKTGELGGYTFNPTTGLIDFFARIGWAYDRKSVSRRMIVRRALRSGDGSfildpHaeetQIWGYGDVDMDEQDIKDLILPDQK--
>UPI0015A88C7E	377	0.462	5.258E-113	0	330	356	0	315	323
MAPNvvSGTVQED----------PHDHRKSQQKPLKPLK--IVWRNVFLFLGLHIAAVVGIY-YCVQAKLISWLYAVILTHVSGLGVTAGAHRLWTHRAYKAKLPLRIFLAFCNCMALQNDLYEWSRDHRVHHKFSETDADPHNINRGFFFAHMGWLMVRKHEDVKEKGKTVDVSDVWADPVVRFQHRFYVPLAVLCCFVIPAAIPYYCWKENWYVCVFSIGFFRFMVSLHFTWFVNSAAH---LWGNKPYDKYSSATESKWVSALAIGEGFHNYHHTFPWDYATSELG-YKYNFTTFFIDCMSYIGQAYDLKTANPEIVHQRKLKTGDGSYF-------------------------
>A0A498LPE9	377	0.498	5.258E-113	31	329	356	31	322	326
-------------------------------PKPP--TIIVWRNVILMSLLHIGALYGLY-LFPSARVLTWVWFFTCFVFSALGITAGVHRLWSHRSYKASLPLRIFLAFGNSMAFQNDIYEWARDHRVHHKYSETDADPHNAVRGFFFSHVGWLLVRKHPDVIEKGRKLELDDLKADKVVMFQRRYYKPSVLLMCFFVPTFVPWYVWGESLWVAYFVPCLLRYALVLNATWLVNSAAH---MWGNRPYDSSINPRENRFVAFSAIGEGFHNYHHTFPFDYATSEFG-CKINLTTCFIDLMCFLGLAREPKRVSREVVLARAQRTGDSSH--------------------------
>UPI001E27C61B	377	0.467	5.258E-113	0	333	356	0	329	338
MAPD---VTEQP-VGDTQVTengivsEDSLEKLVAPQAEPR-KYDIVYKNLVTFGYGHFCMFYAIYLGFTTALWPTIFFNYVIYILAAVGVTAGTHRLWTHRAYKAKMPLQIILMLMNTLAFQNTAMDWVRDHRMHHRYTDTDADPHNAVRGFFYSHMGWLLVRKHREVKTRGKYIDMSDIHANPVLRFQKKYAIPFIGTFTFLLPTLIPWYFWNEDLYTAWYI-AVGRYVLNLHGTFLVNSAAH---MWGNKPYDKYIKPTQNLPVSFITFGEGFHNYHHVYPWDYRTAELGNNNLNMTTLFIDFFAWIGWAYDLKTVPDEVIRSRAARTGDGS-DLWG----------------------
>A0A7L1C106	377	0.473	5.258E-113	10	330	356	41	351	354
----------DRGMMDDIF--DGTYQQ-KEGPRPPLR--YVWRNIILMSLLHLGALLALP-MIPYAKIQTLAWAVLCFTLSALGITAGAHRLWSHRTYKATLPLRIFLTIVNSMAFQNDIYEWARDHRVHHKFSETDADPHNAMRGFFFSHIGWLLVRKHPDVIEKGQKLDLSDLKADKVVMFQRRYYKPSVVLLCFTMPAVVPWYFWDESIIISFFIPVILRYATGLNTTWLVNSAAH---MFGNRPYDQNINPRENPLVSLGALGEGFHNYHHTFPYDYSTSEFGW-RFNVTTAFIDLMCLLGLASDRKKVSKEVILARKMRTGDGSHK-------------------------
>A0A250YGB1	377	0.471	5.258E-113	15	330	356	48	353	356
---------------DDIHDP--SYQD---EEGPLPKLEYVWRNIILMGLLHVGALYGL-TLVPTCKFYTWIWAYMYYVVSALGITAGAHRLWSHRTYKARLPLRLFLIIANTMAFQNDVYEWARDHRAHHKFSETHADPHNSRRGFFFSHVGWLLVRKHPAVKKKGGLLDMSDLKAEKLVMFQRRYYKSALLLMCFILPTLVPWYCWGETFPHSLFVATFLRYAVVLNATWLVNSAAH---LYGYRPYDKNIESRENILVSLGAVGEGFHNYHHSFPYDYSASEYRW-SLNFTTFFIDCMAAIGLAYDRKKVSKAAILARIKRTGDGSYK-------------------------
>A0A1Y1LKR9	377	0.430	5.258E-113	3	350	356	7	362	368
---NSSTYHNN---GNAEVKPidQNTRQY---QPTPRYKWVLVPRALFWMLYLHVGGLYGLYLLLFVASPKTLIWTYLCGYLGQMGTWCGVHRLWSHRSYKAKLPLRIMLMIFFAMSDQGVILNWARDHRGHHKFVDTDADTHNSKRGFFFSHMGWLFIRKHPEVSAKGKLIDMSDIEADTVAVFQRQYYIPLLLFFAFWLPAFVPYYFWNESGWVAWHTATLCRLLCTIHATFFINSAAH---MWGTRPYDKTIRPTETLFVSILTNGEGWHNYHHVFPWDYRAAELGNHVFNHSKMWIDFFSRIGLAYELKTASDAMIRKRVLRTGDGSktaHEctitdfssetdhCWGWDDPDMRVEDIEGVNVI-----
>A0A6P7L8C1	377	0.463	5.258E-113	1	329	356	54	373	377
-AHKSSNGTVSTEAGrDDVFDPTYKAKEG---PKPPMV--IVWRNVILMSLLHLGSLYGVF-LIPSASPLTLLWSGVCFLISALGITAGVHRLWSHRSYKASLPLRIFLAIGNSMAFQNDIFEWARDHRVHHKYSETDADPHNASRGFFFAHIGWLLVRKHPDVIEKGRKLELSDLLADKVVMFQRKYYKPSVLLMCFFVPTFVPWYLWDESPWVAYFVPALLRYTLVLNASWLVNSAAH---MWGNRPYDKSINPRENKFVTFSAIGEGFHNYHHTFPYDYATSEFG-CKLNLTTCFIDLMCLLGLARDRKRVSHEIVQARRQRTGDGSH--------------------------
>A0A336MAE4	377	0.451	5.258E-113	35	354	356	56	398	402
-----------------------------------FQQDLVWRNVIILVYSYFCLVYGIYLL-QYTTWPSFVFLWSSGFASAFGITAGAHRLWAHKAYKAKLPLRIFLMILQTLAFQNCIHEWARDHRVHHKYTDTNADPHNSKRGFFFSHVGWLMMKKHPDVKEKGKTIDMSDLEADPVVMWQKRNFGWFMPVVAFFGPMALLYFGFGEPFYIAWYT-TITRWALAVNITWLLNSAAH---MWGWRPYDKNISPTNTTILGFLCFGEGWHNYHHVFPWDYKTSELVNYTVNFTNGFIDFFAKIGQAYDLKTVSEEMIRKRVLRTGDGSHPiskqmekqelqakliefvnkyheestdlVWGWDDKDMKPEEKIYVTIYNKDS-
>UPI0018CD5066	377	0.447	5.258E-113	35	348	356	97	416	421
-----------------------------------YEPHIRWPDLAAQSFLHFGALYGLYLLF-SVKYQTLFWVIATIWISGIGITAGAHRLWSHKSYVASLSLRILLILLFTIAGQRDAYTWALDHRIHHKFSETNADPHNAKRGFFFAHVGWLFLTPHPDVEKKRKIIDMSDLENDSVVMFQRKWYIPLFTIFSIILPVFIPWYYWNESMWCSFWINFNFRFCCTLNVAFFVNSVAH---MWGRKPYDKNISPVECPIVSFLALGEGWHNYHHVFPWDYKTGEFGSYKLNVTTGFIDLCAKLGLATGRKFVSSDMVIRRAAKCGDGTRFLcdefahsdqvWGYGDKDMSKEDTKELV-------
>A0A444V6M5	377	0.467	5.258E-113	22	328	356	215	519	521
----------------------ADRQAASAEsrdGKDRRSQEIVWRNVVLMALYHIGAVYAL-SLIPKAYPLTWIWAYLCFLVTALGVTAGAHRLWSHRSYKAKLPLRIFLAAANSMAFQNDIFEWSRDHRVHHKYSETDADPHNATRGFFFSHVGWLFIRKHRDVIDKGKKLDFSDLMADPVVVFQRKYYKSSVLLMCFMLPTLVPCYFWGESLWNSFFLASILRYTMCLNVTWLVNSAAH---MYGNRPYDKSISPRENRFVTFGAIGEGFHNYHHTFPFDYSTSEFGL-RLNPTTCFIDLMCWLGLASDRKRASKEIIEARKKRTGDGS---------------------------
>A0A3Q3MLD6	377	0.473	7.199E-113	20	329	356	7	316	320
--------------------PEATREDVfdhtyKEKEGPKPPVVIVWRNVILMSLLHISALYGIF-LIPSASSLTLLWSTLCFFISALGITAGAHRLWSHRSYKASLPLRVFLGIANTMAFQNDIYEWARDHRVHHKYSETDADPHNAVRGFFFAHIGWLLVRKHPDVIEKGRKLELNDLLSDKVVMFQRKYYKPSVLLMCFFIPTIVPWYMWGESLLVSYFVPALLRYTLVLNATWLVNSAAH---MWGNKPYDKNINPRENKFVTFSAIGEGFHNYHHTFPYDYATSEFG-CKLNLTTCFIDFMCFLGLAKDCKRVSHELVLARVQRTGDGSH--------------------------
>UPI0009E377D4	377	0.462	7.199E-113	0	329	356	0	316	323
MAPRSVTVTQ------TET---LDAQKKTLDRDvKRPERQIVWINVYFMVVLHLMALYGIY-LIPGTGPRTWFWTWLCHFIGGLGITVGVHRLWSHRSYKASWPLRLALMLMNSLAAQNDIFEWARDHRVHHKYSETDADPHNAKRGFFFSHVGWLLVKKHPDVIKKGKQLDLSDLYEDKIVMFQRRHYKLLSTICNVIIPIAVPWYFWNESIWNGFFICYAFRYTFTLNATWCVNSFAH---LWGAKPYDEHINPSQNFSVVIATGGEGFHNFHHTFPQDYATSELG-SPMNPSKWFIDLCALFGLAYDLKTISKEAIRKRRIRTGDLQH--------------------------
>A0A2C9K535	377	0.454	7.199E-113	0	329	356	0	324	326
MAPRNASenadYEGDRLGLD-------QVEALVAETNPSPKRPprvIVMRNVILFIILHLSAVYSLFLL-PKAMYATLLWTALMYYFAAMGITAGAHRLWSHRSYKGKLPLRIFLAICNCISFQNSIFEWARDHRAHHKFSETDADPHNAKRGFFFAHIGWLLVKKHPDVKEKGKMIDLSDLTNDPVVVFQDRHYKKLILLFCFILPTFVPVYFWGESFHIAFYIAAILRYTLVLNATWLVNSAAH---MWGQRPYDERINPAENLGVAFCATGEGFHNYHHVFPHDYSTSEYGW-HFNLTTMFIDTMYFLGQAYDRRKIPMDVIMKRKLRTGDGSR--------------------------
>UPI001863CFE3	377	0.471	7.199E-113	31	329	356	36	327	331
-------------------------------PKPPRK--IVWRNIVLMTLLHIGALYGV-IILPSASVLTLGWSVVCFLISALGVTAGAHRLWSHRSYKASLPLRVFLAVGNSMAFQNDILEWARDHRVHHKYSETDADPHNAVRGFFFAHIGWLLVRKHPDVIEKGRRLELNDLKADKVVMFQRKYYKLSVLVMCFLVPMLVPWYLWGESLWVGYFVPGLLRYTIVLNATWLVNSAAH---MWGNRPYDQSINPRENKFVTFSAIGEGFHNYHHTFPYDYSTSEFG-CKLNLTTCFIDLMCFLGLAWDRKKASRELVLARAQRTGDGSH--------------------------
>A0A6J2VBZ6	377	0.496	7.199E-113	28	329	356	32	328	332
----------------------------KAKEGPRPPTIIVWRNVMLMTLLHLGALYGLYLIPSACAL-TLAWALFCFVVSALGVTAGAHRLWSHRSYKATLPLRIFLAFANSMAFQNDIYEWARDHRVHHKYSETDADPHNAQRGFFFAHIGWLLVRKHPDVIEKGNKLELSDLKADKVVMFQRRHYKVSVLVICFLVPMLVPWYLWGESLWVAYFIPALLRYTLVLNATWLVNSAAH---MWGNRPYDANINPRENKFVTFSAIGEGFHNYHHTFPYDYATSEFGW-KLNLTTCFIDLMCYLGLAKERKKVSRELVLARVQRTGDGSH--------------------------
>UPI0015B1960C	377	0.479	7.199E-113	31	328	356	42	332	337
-------------------------------PKPP--MQIVWRNVILMGFLHIGALYG-FTVLPSASVLTLAWSAVCFLISALGVTAGAHRLWSHRSYKASLPLRVFLAFANSMAFQNDVYEWARDHRVHHKYSETDADPHNAVRGFFFSHIGWLLVRKHPDVIEKGKKLELADLRADKVVMFQRKHYKLSVLLICFGVPMLVPWYMWGESLWVAYFVPGLLRYTVVLNSTWLVNSAAH---MWGNRPYDKTINPRENKFVSFSAIGEGFHNYHHTFPFDYSTSEFG-YKVNLTTCFIDLMCFLGLASDRKKASREVVHARIQRTGDGS---------------------------
>A0A6P8RCX1	377	0.460	7.199E-113	0	329	356	17	334	338
LAP--KEVAADRVMTDDIFD-ESYREKEG--PKPPMK--IVWRNVIAMSLLHIGALYGL-ILIPSASFSTWVWSMFCSYFSALGVTAGAHRLWSHRAYKAKLPLRILLVLANSMSFQNDVYEWARDHRVHHKYSETDADPHNASRGFFFSHIGWLLVRKHPDVIEKGRKLDLSDLKADKIVMFQRRFYKPSVLLMCFIMPTVVPWYFWGESLKNAFYISSILRYASTLNLTWLVNSAAH---MYGNRPYDKSINPRENLLVAFGACGEGFHNYHHTFPYDYSTSEFGW-QINLTTFFIDSMCFLGLATSCRKVSKEVILARRLRTGDGSH--------------------------
>UPI001AEF659E	377	0.485	7.199E-113	30	330	356	50	345	348
------------------------------EEGPPPKLEYVWRNIILMVLLHLGALYGI-TLVPSCKVYTWLFACVSYVFTGMGITAGAHRLWSHRTYKARLPLRLFLIIANTMAFQNDVYEWARDHRAHHKFTETHADPHDSRRGFFFSHVGWLLVRKHPAVKEKGRKLDMSDLKAEKLVMFQRRYYKPGILLMCFILPTLVPWYCWGETFPHSLCVATLLRYALALNATWMVNSAAH---LYGYRPYDKNIRARENMLTSMGALGEGFHNYHHAFPYDYSASEYRW-HINFTTFFIDCMAALGLAYDRKRVSKAAVLARIKRTGDGSHK-------------------------
>A0A8C8ZER2	377	0.455	7.199E-113	1	327	356	21	353	359
-AP-PSRVLQN-GGGKLEKTPlylEEDiRPDMKddiydptyqDEEGPRPKLEYVWRNIILMSLLHLGALYGI-LLIPTCKMYTWLWGLFYYFISALGITAGAHRLWSHRTYKARLPLRLFLIIANTMAFQNDVYEWARDHRAHHKFSETDADPHNSRRGFFFSHVGWLLVRKHPAVIKKGGTLDLSDLKAEKLVMFQRRYYKPAVVVMCFLLPTWVPCYFWGETFLHSALVATFLRYAAVLNATWLVNSAAH---LYGYRPYDKNINPRENILVSLGAVGEGFHNYHHTFPYDYSSSEYRW-HLNITTCFIDCMAALGLAYDRKKVSKATVLARIKRTGDG----------------------------
>A0A5N4DKM8	377	0.491	7.199E-113	26	330	356	59	356	359
--------------------------QDKEGPKP--KVVYVWRNIILMGLLHLGALYGI-TLIPTCKFYTFCWVLFYYIISALGITAGAHRLWSHRSYKARLPLRVFLIIANTMAFQNDVFEWARDHRAHHKFSETDADPHNSRRGFFFSHVGWLLVRKHPAVKEKGGLLDLSDLKAEKLVMFQRRYYKPGILLMCFIMPTLVPWYFWGETFQHSLYLATFLRYAVVLNVTWLVNSAAH---LYGYRPYDKTINPRENILVSLGAVGEGFHNYHHSFPYDYSASEYRW-HINPTTFFIDCMAALGLAYDRKKVSKAAILARVKRTGDGSYK-------------------------
>A0A8D2CSF8	377	0.500	7.199E-113	31	330	356	62	356	359
-------------------------------EGPRPKLEYVWRNIILMGLLHLGALHGL-TLVPTCKFYTWLWAYFCYWTSIEGIGAGAHRLWSHRTYKARLPLRLFLIIANTMAFQNDVYEWARDHRAHHKFSETDADPHNSRRGFFFSHVGWLLVRKHPAVKEKGRTLDLSDLRAEKLVMFQRRYYKPAVLLMCFILPTLVPCFCWGETFLHSLYVATFLRYAVVLNITWLVNSAAH---LYGYRPYDKNIEPRESPLVSLGTMGEGFHNYHHAFPYDYSTSEYRW-HINFTTFFIDCMAVLGLAYDRKKVSKAAILARVKRTGDGSHK-------------------------
>A0A437B5E2	377	0.482	7.199E-113	36	341	356	45	347	365
------------------------------------KYEYVYFNIVWFLFLHTVSLYGLYLAFTSAKWQTNLFACAMHLACAIGVGAGSHRLWTHRGYKARTPLRILLMIWQTAAFQDCIFEWARDHRTHHKYADTDADPHNSVRGLFFSHCGWLCCKKSPEVIEGGKRIDVTDLYEDPVVMFQKKHYMKMMPILCFVLPTVIPVYFWGETWMNAFCIPTILRYTFGINVVWSINSFAHH---YGFRPYDKSLNPRDNvaIWLFCL---EGFHNYHHAFPWDYRATEHSFYNmLTPTVVFIDLMAKIGQAYDLKSVSPNIIKQRAHRTGDGTHNLWGWDDPEFTE--------------
>UPI00084F12D2	377	0.510	7.199E-113	27	324	356	21	314	598
---------------------------MKESYKTDYKWEVVWKNVIMFTYIHLAAIYGMYMACLYAKYWSILWFVALGIAAMIGVTAGTHRLWAHRSYKAKWPMRLILMIFQTIAFQDSIYQWARDHRVHHKFTDTDADPYNVRRGFFFSHIGWLLIRKHPDVVIKGATIDCNDLMQDPLVVFQKKWYGYLMPLCAFIIPTLVPWWAWNESLWYSWHLAIC-RYCININSTWSVNSVAH---IWGMKPYDKSASSTENIGVTLLTCGEGWHNYHHAFPWDYKTAELGNYKFNLAKTFIDFFAYIGLAYDLKTVSDDMVKKRVLRC-------------------------------
>UPI0013867948	377	0.472	9.855E-113	18	328	356	9	308	310
------------------HVPHRSAEGQGA------RRRIVWRNVVLLGLLHAAALYAL-ALVPAARPLTLLWAYFCFLLNALGVTAGAHRLWSHRSYKAKLPLRIFLAAANSMAFQNDIFEWARDHRVHHKYSETDADPHNARRGFFFSHIGWLFVHKHQDVIEKGRELDLTDLLADPVVRFQRKYYKITVALMCFLIPTMVPWCFWGESLWNSYFLASILRYTISLNVTWLVNSAAH---MYGNRPYDKHISPRQNLLVTLGAIGEGFHNYHHTFPFDYSASEFGL-NFNPTTWFIDLMCWLGLATDRRRATKPMIEARKARTGDGS---------------------------
>A0A3Q3IQ55	377	0.461	9.855E-113	3	329	356	4	318	322
---NGNAVAEAPRDDDFDHTYKENE---GPKPP----VIIVWKNVIMMGLLHIGALYGV-LLIPSASFLTLLWSTLCFFISGLGITAGAHRLWSHRSYKASLPLRIFLSVANSMAFQNDIFEWARDHRVHHKYSETDADPHNAVRGFFFAHIGWLLVRKHPDVIEKGRKLELTDLLSDKVVMFQRKYYKLSVLLMCFFIPMFVPWYMWGESLWVAYFVPALLRYTLVLNAAWLVNSAAH---MWGNRPYDKTINPRENLFVTLSAIGEGFHNYHHTFPYDYATGEFGW-KFNFTTCFIDVMCFLGLAKDCKKVPHELVLARIQRTGDGSH--------------------------
>A0A0F7R6V4	377	0.507	9.855E-113	21	333	356	7	314	323
---------------------PNENPTEKNIPKNKGGTKIIYQYVISFTYLHLAALYGLYLCFTSVKWLTIGFGLLLYHLTLTGITAGAHRLWSHKSYKAKFPLQVILMVLNSMAFQNTIITWARDHRVHHKCSDTDGDPHNANRGFFFSHIGWLMTKKSEEVIKKGKTIDMFDLYNNPVLRFQRKYALPVIGTLCFILPTLIPMYFWGETLNNAWH-MNILRYVTVLHVTLCVNSVVH---KWGYKPYDKNILPSQNVLMSTFALGEGFHNYHHVFPWDYQTAELGNKKFNPTTWFIDFFAWVGWAYDLKTASEEVVRKRAERTGDGT-DLWG----------------------
>A0A3Q1GJM7	377	0.488	9.855E-113	30	330	356	33	326	329
------------------------------EGKPPMM--FVWRNIILMSLLHIAALYGL-LLLPSASPLTLAWTAVCYFISALGVTAGAHRLWSHRSYKASLPLRVFLALANSMAFQNDIYEWARDHRVHHKYSETDADPHNAKRGFFFAHIGWLLVRKHPDVIEKGRKLELSDLKADQVVMFQRRHYKLSVVTLCFLLPMLVPWYFWGESLTVGYFVPGFLRYAVVLNATWLVNSAAH---IWGNRPYDKTINPRENPMVAFSAIGEGFHNYHHTFPFDYATSEFG-CKLNLTTAFIDLMCFMGLATDCKRVSKEMIIARVQRTGDGSYK-------------------------
>A0A673CQ95	377	0.472	9.855E-113	26	330	356	36	331	334
--------------------------GDGPKPPRM----LVWRNIILMSLLHIGALYGL-ILIPSASVLTLAWSAVCFLISALGVTAGAHRLWSHRSYKASFPLKVFLALANSMAFQNDIYEWARDHRVHHKYSETDADPHNAMRGFFFAHIGWLLVRKHPDVIEKGRKLELSDLKADEVVMFQRRHYKLSVVILCFLVPMLVPWYFWGESLLVGYFLPGLLRYTVVLNATWLVNSAAH---MWGNKPYDKTINPRENPLVAFSAVGEGFHNYHHTFPFDYATSEFG-CRLNLTTAFIDLMCFLGLAKDRKRVSKETILARIQRTGDGSHK-------------------------
>UPI00143DCEF2	377	0.456	9.855E-113	21	333	356	22	327	341
---------------------PAEVEDLPPE---DAKQPLIWLNIFGLSVLHILAFYALITRASEAKLWTWIFSSLYGTIAGYGVTAGAHRLWAHRSYSAKLPLRIFLAYLYCMAGQTHLYKWIRDHRTHHRFTETPADPHDASRGFFFSHVGWLMMKRHPAVIRNGKKVDMSDIKADPVIRFFDKYYEPIMVSLCFILPTLIPVYCWNETWFISIH-SVIVRYVWLLNATFLVNSFAH---MWGNRPYNRKVKPTENPTVAFFTLGEGWHNYHHSFPWDYKAAELGAYGLNPTTAFIEAMSWIGLAYDLKTPSKELVEKLTLSKGDGTSSLWG----------------------
>A0A2G8KCV5	377	0.483	9.855E-113	30	337	356	39	340	343
------------------------------EPKKEYKMEIVWTNLIIHTVLHATALYGLTVEIWRSQWYTLLFAFVLGWFSNLGITAGAHRLWSHKAYSAKLPLRIFLAIIASLSCQNSIYIWCRDHRVHHKFTETDGDPHNAKRGFFFSHVGWLIVKKHPEVIEKGAKLDYSDMLNDPVVKFQHKFYYPLILMISFVLPTVVPYFLWNESLWNAYFVAAVMRLVLTLNIGWCVNSVAH---MWGNHPYDETIEPAENIAVSFFALGEGWHNYHHAFPFDYRASELPW-KLNPTTQFIDLMHLIGQAYGLKYMSKEAIRSRATKYGDGS--IYPRGDK------------------
>UPI0004D0973D	377	0.481	9.855E-113	15	330	356	53	358	361
---------------DDIHDP--SYQD---KEGPKPKLEYVWRNIILMSLLHLGALYGI-VLVPTCKFYTWLWGVVYYFISALGITAGAHRLWSHRTYKARLPLRVFLIIANTMAFQNDVFEWARDHRAHHKFSETHADPHNSRRGFFFSHVGWLLVRKHPAVKEKGGLLDLSDLKSEKLVMFQRRYYKSGILLLCFILPTLVPWCLWGETFQNSLCVATFLRYAIVLNATWLVNSAAH---LYGYRPYDKNISPRENILVSLGAVGEGFHNYHHSFPYDYSASEYRW-HINFTTFFIDCMAALGLAYDRKRVSKAAILARIKRTGDGSYK-------------------------
>A0A0L7L9K4	377	0.481	9.855E-113	37	352	356	98	392	402
-------------------------------------WDIVWRNVLLMGFAHLGGVY----------------AVFLYLCSGLGITAGAHRLWAHKSYKARVPLRLLLTLFNTIAFQDAVIDWARDHRMHHKYSETDADPHNATRGFFFSHVGWLLVRKHPQIKAKGHTIDLSDLKSDPILRFQKKYYLTLMPLCCFAMPTLIP-TLWGETAWNAFYVCAVFRFVYVLNVTWLVNSAAH---LWGAKPYDKNINPVEIKTVSLVVLGEGFHNYHHTFPWDYKTAELGNYSLNFSKIFIDFMAAIGWAYDLKTVSHEVIEKRVKRTGDGSHPVWGPND-DIIEDNKEIIETADK---
>UPI0019B3CC88	376	0.449	1.349E-112	16	328	356	1	311	313
----------------DATSADRDGPDGAESREmsgGASRQHIVWRNVLLMGLLHAGALYSVF-LVPSAHPFTWMWSYICFMITGLGVTAGAHRLWSHRSYKAKLPLRIFLAAANSMAFQNDIFEWSRDHRAHHKYSETDADPHNARRGFFFSHVGWLFVPKHKDVIEKGKRLDMSDLLADPVVAFQRKYYKISVVMMCFFLPTLVPWYFWGESLWNSYFLSTILRYTIALNLTWLVNSAAH---MYGNRPYNKNINPRENRFVTFGAIGEGFHNFHHTFPFDYAASEFGF-RYNPTTCFIDLMCWFGLASNRKRATPEMIMARKLRTGDGS---------------------------
>UPI0018643A17	376	0.494	1.349E-112	31	329	356	24	315	319
-------------------------------PKPPMV--IVWRNVVLMSLLHLGAVYALF-LIPSASPLTLLWALLCFVFSALGITAGAHRLWSHRSYKASLPLRVFLTFANSMAFQNDIYEWARDHRVHHKYSETDADPHNAVRGFFFSHIGWLLVRKHPDVIEKGSKLELSDLKADKVVMFQRRFYKPSVLLMCFVVPTVVPWLLWNESLWVGFFIPTLMRYALGLNATWLVNSAAH---MWGNRPYDVNINPRENRFVTFSAIGEGYHNYHHTFPYDYSTSEYGW-KLNLTTCFIDLMCFVGLARERKRAAREVVRARVQRTGDGSH--------------------------
>UPI001E660FFD	376	0.485	1.349E-112	0	333	356	0	321	327
MAPN---ITEERCLEPTE---GEFEKLIAPQAAPR-KFQIVYRNILTFGYGHIAALYGLYLGLTEAMWKTIFFNYILFVLAAVGVTAGAHRLWTHRAYKATMPLQIILIFMNTLAFQNTAIDWIRDHRMHHRYSDTDADPHNATRGFFYSHVGWLLVKKHEEVKKRGKFIDMSDIYANPVLMFQKKYAIPFIGSVCFLLPTLVPVYYWGESLNTAWHI-CLFRYILNLNTTFLVNSAAH---LWGYKPYEKSIKPVQNTVVTFIVFGEGFHNYHHVYPWDYRTAELGNNRLNFTTLFIDFFAKIGWAYDLKTVPEAMVKVRAKRTGDGS-DLWG----------------------
>A0A6P7JSY3	376	0.498	1.349E-112	30	330	356	37	330	333
------------------------------ESKPP--RTLVWRNIILMSLLHIAALYGL-VLLPSASSLTLAWTVVCYLYSALGVTAGAHRLWSHRSYKASFPLRVFLALANSMAFQNDIFEWARDHRVHHKYSETDADPHNATRGFFFSHVGWLLVRKHPDVIEKGQKLELSDLKADKVVMFQRRHYKLSVVTLCFLVPTLVPWYFWGESLVVAYFIPGLLRYTVVLNATWLVNSAAH---MWGNRPYDKTINPRENRMVALSAIGEGYHNYHHTFPFDYAASEFG-YRLNITTAFIDLMCYMGLAKDPKKVSDEMIIARMQRTGDGSHK-------------------------
>UPI001B3AD5B3	376	0.485	1.349E-112	27	327	356	35	328	334
---------------------------DKEGPAPPMV--VVWRNVILMSLLHIGALYGL-ILIPSASVLTLALAVLYYVYSGLGVTVGAHRLWSHRSYKASFPLRVFLAIGQSMAFQNDIYEWTRDHRVHHKHSETNADPHNAKRGFFFSHVGWLLVRKHPSVIEKGRKLDMSDLKADKVVMFQRKYYKLSVLLFCFVMPTLVPWYFWGESLLVAYFVPGILRYVLMLHGTWLVNSAAH---MWGNRPYDKTINPAENTLVAIGSIGEGFHNYHHTFPFDYAASELGW-RLNLSTVFIDLMCFLGLAKDRKRVSKEMILARIRRTGGG----------------------------
>A0A3P8V2W7	376	0.457	1.349E-112	5	330	356	7	331	334
-----SQHGEKRQNGDaaTEVSTVEDVFDDtfknKDGPKPPRIP--VWRNIILMSLLHVAALYGL-TLAPSASAPTLVWSTVCYLISALGVTAGAHRLWSHRTYKASVPLSIFLASANSMAFQNDIYEWARDHRVHHKYSETDADPHNATRGFFFSHIGWLLVRKHPDVIEKGRKLDLSDLKADKVVMFQRRHYKMSVLIFCFLVPTLVPWYFWGESLLVAYFVPGLLRYAVVLNATWLVNSAAH---MWGMRPYDKTINPRENPLVAISAMGEGFHNYHHTFPFDYATGEFGW-KLNLTTAFIDLMCFLGLATDRKMVSKATVHARVQRTGDGSNK-------------------------
>A0A3P8WGX9	376	0.478	1.349E-112	31	329	356	44	335	339
-------------------------------PKPP--RDIVWKNVFLMTLLHVGAAYGVY-LIPSASFLTLLWSVLCFVISGLGVTAGAHRLWSHRSYKASLPLRIFLAFANSMAFQNDIFEWARDHRVHHKYSETDADPHNAVRGFFFSHIGWLMVRKHPDVIEKGRKLELTDLLSDQVVMFQRKYYKPSVLLMCFFIPTFVPWYLWGESLWLAYFVPALLRYTLVLNASWLVNSAAH---MWGTRPYDKSINPRENKFVTFGAIGEGFHNYHHTFPYDYASSEFG-CKMNLTTCFIDFMCFLGLARDCKRVPRELVLARIQRTGNGSH--------------------------
>UPI001E1D516B	376	0.462	1.349E-112	14	328	356	20	334	343
--------------GDT--QAPVDslglAPTVSEDPEPetnRPPLQIVWRNVILMTTLHIAAIYGLY-IVPQAKLATLVWTMILYWLSGIGITAGAHRLWSHRSYKAKLPMRVILALLNSMAFQNDIIEWARDHRVHHKYSETDADPHNAKRGFFFSHVGWLLVRKHPDVKRKGKQLDISDLLADPVLRVQRKFYLPSVVLLCFAIPSIVPVYFWGENLITAFMLCGLLKYCAILNATWFVNSIAH---LWGMRPYDVRINPAENRLVATVAMGEGFHNYHHTFPQDYSTAEFKWF-LNCSTLFIDIFAFFGLAYDRKSMPKPFIEKRRQRTGDNS---------------------------
>UPI001EF8C375	376	0.454	1.349E-112	4	339	356	2	332	346
----SSTVTQ------FEEPPQKKSPEeIAAEPIPlppqPAKQPLIWRNVIAIAILHIIAVYGLATRYHEARLWTWLWSPFYGISAGLGITAGAHRLWAHRSYSAKTPLRILLAMLYCMGGQTCLFKWIRDHRTHHRYTETPADPHDANRGFFFSHVGWLMMRRHPAVKAHGGKVDMSDILADPVIQFTDKYYTPIMLFLCFVFPTLVPVYVWGETWLVSI-LAVTIRYVWLLNATFLVNSFAH---MWGNRPYNSHVKPTENPTVSFFTLGEGWHNYHHSFPWDYKAAELGAYGLNPSTGFIELMAWFGLAYNLKTPSKEIVKKISLTKGDGTDSFWGNHHHDI----------------
>UPI0003F0E013	376	0.514	1.349E-112	30	330	356	60	355	358
------------------------------DEGPRPKTVYVWRNIILMALLHLGALYGI-TLIPSCRFYTCLWAFCYYVISALGITAGAHRLWSHRSYKARLPLRFFLIIANTMAFQNDVFEWARDHRVHHKFSETDADPHNSQRGFFFSHVGWLLVRKHPAVKEKGALLDLSDLKAEKLVMFQRKYYKPAILLICFILPTLVPWYFWGETFENSLFVATFLRYAVVLNATWLVNSAAH---LYGFRPYDKTIGPRENVLVSLGAVGEGFHNYHHTFPYDYSASEYRW-HINFTTFFIDCMAALGLAYDRKKVSKSVVTARAKRTGDGNYK-------------------------
>A0A2K6GQS4	376	0.451	1.349E-112	4	330	356	37	356	359
----SSLYLEEdihPDFKDDIYDP--TYQD---EEGPRPKVEYVWRNIILMFLLHVGALYGI-TLIPTCKLYTWLWGLFYYFISALGITAGAHRLWSHRSYKARLPLRLFLIIANTMAFQNDVFEWARDHRAHHKFAETNADPHNSRRGFFFSHVGWLLVRKHPAVMKKGGTLDLSDLRADKLVMFQRKYYKPAVVFMCFLLPTWVPWYFWGETFLHSTFVATFLRYSVVLNATWLVNSAAH---LYGYRPYDKNINPRENILVSLGAVGEGFHNYHHTFPHDYSTSEYRW-HINITTFFIDCMAALGLAYDRKKVSKATILARIKRTGDESFK-------------------------
>UPI0003318C22	376	0.510	1.349E-112	30	330	356	61	356	359
------------------------------KEGPRPQLEYVWRNIILMSLLHLGALYGI-VLIPSCRLYTCLWAFLYYIISALGITAGAHRLWSHRTYKARLPLRVFLIIANTMAFQNDVFEWARDHRVHHKFSETDADPHNSRRGFFFSHVGWLLVRKHPAVKEKGALLDLSDLKAEKLVMFQRRYYKAGILLMCFILPTLVPWYFWEESFMNSLYVATLLRYAWVLNATWLVNSAAH---LYGYRPYDKNINPRENILVSLGAVGEGFHNYHHTFPYDYSASEY-RYHINLTTFFIDCMAAVGLAYDRKKVSPATILARIKRTGDGSFK-------------------------
>A0A7R8URC1	376	0.433	1.349E-112	33	352	356	36	361	362
---------------------------------SDYHPRIRWLDLLAQAFIHVGCIYGFYLLFY-AKLLTVVWVFATILATGIGVTAGAHRLWSHKSYKAATPLRILLMFFFTIAGQRDAYTWALDHRVHHKYSETDADPHNAKRGFFFAHIGWLFITPHPEVVRKRKAIDMSDLEADPIVMWQKRYFVLLFALITIAFPVLVPYYLWDENIFYSFWINFNARFCIVLNIAFFVNSVAH---MWGRKPYDKSISPVESIPVAIAALGEGWHNYHHVFPWDYKTGELGDYKMNVTTAFIDACAKIGWAFERKVVSPEMIARRAARCGDGTHFLseaychkdqvWGYGDNDIPIEDRLELEAMQK---
>A0A7M7RCU7	376	0.455	1.349E-112	0	329	356	50	378	381
MAPknpvmNVVASPEDAGTLDTdlENTPyPAGYQQ--EQKRPP--PQIVWRNVMLMCLLHLVSVYALLFTVWKCKMYTLVWTVFLYFLTGLGITAGAHRLWAHRSYKAKLPLRTFLGMCQTMAFQNDIYDWARDHRVHHKFSETDADPHNALRGFFFAHVGWLLVKKHPDVCESGKKLDFSDLMEDPIVRIQRKFYLPFVLLFCFIIPSYVPTY-WGESAMNAYLVCGLLRYCLNLNATWLVNSAAH---MWGQHPYDYTIQPAENPFVTTLALGEGWHNYHHVFPNDYRTGEFGW-RINPTSIFIDVMAWFGQVTDRKLIAPNVILARKQRTGENNH--------------------------
>UPI001E8EEEDD	376	0.505	1.349E-112	31	330	356	566	858	861
-------------------------------PKPPKM--MVWRNIILMALLHFAALYGL-ILLPSASASTLAWSVVCYLISALGVTAGAHRLWSHRSYKASNPLRVFLALANSMAFQNDIFEWARDHRVHHKYSETDADPHNATRGFFFAHIGWLLVRKHPDVIEKGKKLDMSDLKADKVVMFQRRHYKLSVLILCFLVPTLVPWYFWGESLIVAYFIPGLLRYAVVLNATWLVNSAAH---IWGNRPYDKTINPRENPLVAFSAIGEGFHNYHHTFPFDYATSEFG-CKLNITTAFIDLMCFLGLANDPKKVSKELIIARIQRTGDGSHK-------------------------
>A0A2K6GG46	376	0.461	1.847E-112	21	328	356	6	303	305
---------------------EARAGLAGSQG-----QRIVWRNVVLMSLLHLGAVYSL-ALIPDAQPLTLLWAYICFLLTVLSVTAGAHRLWSHRSYKAKLPLRIFLAVTNSMAFQNDIFEWSRDHRVHHKYSETDADPHNAGRGFFFSHVGWLFVRKHRDVIEKGRKLDVTDLLADPVVRFQRKYYKVSVVLMCFVVPTLVPWYTWGESLWNSYFLASILRYAVSLNVTWLVNSAAH---MYGNRPYDRNISPRQNPLVTLGAIGEGFHNYHHTFPFDYSASEFGL-NFNPTTWFIDFMCWLGLATDRKQVTKPMIEARKARTGDGS---------------------------
>A0A665X4B3	376	0.478	1.847E-112	12	329	356	9	316	320
------------GGVDDAfdHTYKEKE---GPKPP----VVIVWKNVVLMTLLHLGALYGVFLL-PSASPLTLLWSLLCFVMSALGVTAGAHRLWSHRSYKASLPLRIFLGVANSMAFQNDIFEWARDHRVHHKYSETDADPHNAVRGFFFSHIGWLLVRKHPDVIEKGRKLELNDLRADKVVMFQRKYYKPSVLLMCFFVPMFVPWYLWGETLWVAYYVPALLRYTLVLNATWLVNSAAH---MWGNRPYDKTINPRENKFVTFSAIGEGFHNYHHTFPYDYATSEFG-CKLNLTTCFIDFMCFLGLAKDRKKVSHELVLSRIQRTGDGSH--------------------------
>UPI0015B1C1CC	376	0.466	1.847E-112	0	338	356	0	318	326
MAPNVVS---------TTVQ---EHHETEPEQKPLEPVQIVWRNVFLFIGLHIAALYGMYLVILNATLTSWFYGVFLCFVNGLGVTAGAHRLWTHRAYKAKLPLRIFLAFCNCMALQNDLYEWARDHRVHHKFAETNADPHNVNRGFFFAHMGWLMAKKQKDVIEKGKTVDVSDVWADPVVRFQHRFYVPLAAICCFVIPPAIPYYCWGEEFYTCLFGAGFFRYVVCLHFTWFVNSAAH---LWGNKPYDQYISATELKWVSALAIGEGFHNYHHTFPWDYSTSELG-YKYNFTTLFIDFMSYIGQAYDLKTANPENVHQRKLRTGDGSY----FEDKD-----------------
>A0A3Q2Z2B8	376	0.474	1.847E-112	18	329	356	29	328	332
------------------HTYEEK-QG----PKPP--RIVVWRNVILMTLLHIGALYGV-LLVPSASLATLLWSALCFLISALGVTAGAHRLWSHRSYKATLPLRIFLAVANSMSFQNDIYEWARDHRVHHKYSETDADPHNAVRGFFFAHIGWLLVRKHPDVIEKGRKLELHDLLADKVVMFQRKHYKLSVVLMCFFVPMFVPWYFWGESLRVAYFVPALLRYTLVLNATWLVNSAAH---MWGNRPYDQGINPRENKFVTFSAIGEGFHNYHHTFPYDYATSEFG-CKFNLTTCFIDLMCFLGLAKDRKRVSHEMVLARVQRTGDGSY--------------------------
>UPI001B3B0C55	376	0.477	1.847E-112	19	329	356	19	329	333
-------------------TPEATREDAfdhtyKEKEGPKPPMIIVWRNVILMTLLHLSAVYSVF-LIPSASHLTLLWAVFCFLVSALGVTAGAHRLWSHRSYKASLPLRIFLGIANSMAFQNDIFEWARDHRVHHKYSETDADPHNAVRGFFFAHIGWLLVRKHPDVIEKGRKLELSDLLADRVVMFQRRYYKPSVLLMCFFIPTFVPWYLWGESLWVAYFIPALLRYALVLNASWLVNSAAH---MWGNRPYDKNINPRENKFVTFSAIGEGFHNYHHTFPYDYATSEFG-CKLNLTTCFIDFMCFLGLAKDRKRVSHELVLARIQRTGDGSH--------------------------
>UPI001ED7EDC1	376	0.493	1.847E-112	31	330	356	39	331	334
-------------------------------PKPP--RRLVWRNIILMSVLHVGALYGL-TILPSASGLTLAWTAVCYLVSALGVTAGAHRLWSHRSYKASLPLRVFLALANSMAFQNDIYEWARDHRVHHKYSETDADPHNAKRGFFFSHIGWLLVRKHPDVIEKGRKLELSDLKADKVVMFQRRHYKLSVVILCFLVPTLVPWYFWGESLGVGYFIPGLLRYAVILNATWLVNSAAH---MWGNRPYDKTINPRENRLVAFSAIGEGFHNYHHTFPFDYATSEFG-CKLNLTTAFIDFMCFLGLAKDRKRVMKETITARVQRTGDGSYK-------------------------
>UPI00112DAB55	376	0.463	1.847E-112	2	329	356	17	334	338
--PASEEMTADRVMTDDIFD-ENYREKEG--PKPPMK--IVWRNVIAMSLLHVGALYGT-LLLPSVTFLTWVWLLYCFLFSALGVTAGAHRLWSHRSYKAKLPLRIFLVIANSMAFQNDVYEWARDHRVHHKYSETDADPHNASRGFFFSHIGWLLVRKHPDVIEKGSKLDLSDLKADKAVMFQRRFYKTSVVLMCFILPTVVPWYYWGESLKNAFYVSAILRYALVLNFTWLVNSAAH---IYGYRPYDQFINPRENLLVAFGAIGEGFHNYHHTFPYDYSTSEFSW-HFNFTTFFIDFMCFLGLATSCKKVSKEAVLARRLRTGDGSH--------------------------
>M1FXD6	376	0.481	1.847E-112	36	329	356	45	336	347
------------------------------------YSKVVWRNVILFSLLHVYSVYGAYLAVFATQWATLGFTLILYFMAALGITMGAHRLWSHRSFKARLPLRVALAVCQTIAFQNDIYEWARDHRVHHKYSETDADPHNARRGFFFSHMGWLMYRKHPHVIEKGKRLDLTDLEQDGVVMFQRKYYVPLVVGTCFVMPAVVPWLGWGEHPITALMVAGFLRYTVVLHVTWFVNSLAHW---VGSKPFDKNIYPSQNSVVAYLTMGEGWHNYHHVFPWDYRAAELGgLINYNMTGLAIKACSKLGLAYDLRTVSPEMIEKRINRTGDTSY--------------------------
>UPI000B4E9266	376	0.508	1.847E-112	30	330	356	62	357	360
------------------------------EEGPPPKLEYVWRNIILMALLHLGALYGI-TLIPSCRLYTLLWAHVYYMTSILGIGAGAHRLWSHRTYKARLPLRLFLIIANTMAFQNDVYEWARDHRAHHKFTETHADPHNSRRGFFFSHVGWLLVRKHPAVKEKGGKLDMSDLKAEKLVMFQRRYYKPGVLLLCFLLPTLVPWYCWGETFRHSLYVATLLRYAVVLNATWLVNSAAH---LYGYRPYDKSIDPRENVLVSFGSLGEGFHNYHHTFPYDYSTSEYRW-HVNFSTFFIDCMAALGLAYDRKKVSKAAVLARIKRTGDGSYK-------------------------
>U5EQQ1	376	0.444	1.847E-112	29	353	356	21	368	371
-----------------------------EEPATYTWDQVVWRNVIIFAFLHSGLLYGLYLMFAEAKLATSIWTIVIAVVAHFGITGGAHRLWSHKAYKANVQMRILLMLLNSMTFQNSIWEWSRDHRLHHKFTDTNADPHNSKRGFFFSHIGWLLVRKHPDVKEKGKLIDMSDLEADPVVMFQKKYIAIFALLGTLVLPTLAPMYLFGETFKNAFYVGAIVKYVLALNLTWAINSWAH---MWGTRPYDKNVTAVNHLQLATMTIGEGWHNYHHVFPWDYKVSEHDTYGSNLTLGFINLFSKIGWTYDLRTVSEEMIRKRVERTGDGTHPwskeklneklfefvtdyngnigesgnIWGWDDENMSTIDKVDAKIICKK--
>UPI001E275138	376	0.495	1.847E-112	33	333	356	54	350	383
---------------------------------PNFKRKIVWKNVLGFIVLHSGALYGSYLCFTDAKWLTVAFYWILTFFTGVGITGGAHRLFSHKTYKAKLPLKLLMLILQTMAGQNCMYIWVRDHRLHHKFSDTDADPHNAMRGFFFSHMGWLMSRKHPLVIQKGKTIDLSDLEADELVMFQKKYYKTLYFIFALIIPVYIPVILWGETEWNSLFISYFLRYVTLLHITWTVNSIAHF---YGTKPFDKNMVSVESRLVALWAGGEGWHNYHHAFPWDYKASEFG-AGLNATGFFIDVMAHFGLAYDLKEASPDMVKKRILRTGDGTHKYFG----------------------
>A0A6J2YWG4	376	0.473	1.847E-112	35	354	356	81	396	401
-----------------------------------YVPCIKWPDLIVQTYIHLGCLYGLFLCIWSAKIYTTLFAFFTVFVTGFGITAGAHRLWSHRAYKAKWPLRLLLVILFTVTGQRHVYAWALDHRVHHKYSETDADPHNAMRGFFFSHVGWLVLTPHPLVVEKRRLIDMSDLEKDSIVMWQKRLYPLLFFIFVIFVPVSIPIYFWEESLWNSLWINFNTRFSITLNIAFFVNSVAH---MWGQKPYDRFISPVENLAVSIAALGEGWHNYHHVFPWDYKTGELG-NSWNPSTTFIDFFAKVGWAYDLKSVSKKMISRRAHRSGDGSY-IWGYGDSDLDPEDLEELEnMVTKKA-
>A0A7K4KDD2	376	0.505	2.529E-112	39	328	356	13	297	299
---------------------------------------VVWRNVVLMSLLHLGAVYAL-SIVPRARLLTLLWMYLYFLMTILGVTAGAHRLWSHRSYKAKLPLRIFLAMANSMAFQNDIYEWSRDHRVHHKYSETNADPHNALRGFFFSHIGWLLVRKHPDVIEKGKKVDVSDLLDDPVVRFQRKYYKLSVVLMCFVVPALVPWYVWGESLWNAYFLASILRYAVSLNAIWLVNSVAH---MYGKRPYDKTINPRENAFIAVGTIGEGYHNYHHTFPFDYSASELGL-KFNLTTWFIDCMFWLGLVTDRKRVPKEVVQARKEKTGDGS---------------------------
>UPI0006232324	376	0.494	2.529E-112	23	321	356	16	307	315
-----------------------EVPMKKSQ-ESNYRMQIVWRNVVILSYFHLASLYALYLACYKARFWTIVWFFAVGIVSNIGITAGAHRLWAHKAYKAKWPMKLILMIFQSVAYQDSILHWARDHRVHHRYTDTNADPYSAHRGFFFSHVGWLLVRKHPDVI--SAKIDLTDLKQDPFVMFQKRWYALLMPLCCFIIPSLVPYWAFGESLWCAWHLAIC-RYCINLHVTWLVNSAAH---MWGYKPYNKLITPVENDIVSLLAFGEGWHNYHHVFPWDYKAAELGNYSLNITTAFIDFFAYLGLAYDLKTASDDMIKKRV----------------------------------
>A0A3B4CHE7	376	0.493	2.529E-112	39	328	356	41	325	327
---------------------------------------IVWRNVVLMALLHTGALYAV-LLVPKAHPFTWIWSYVCFIITALGVTAGAHRLWSHRSYKAKLPLRIFLAAANSMAFQNDIFEWSRDHRAHHKYSETDGDPHNAKRGFFFAHIGWLFLRKHNDVIEKGKRLDLSDLLADPVVVFQRRHYKTSVVVMCFLLPTLVPWYFWGECIWNSYFLAAILRYTISLNVAWLVNSAAH---MYGNRPYDRNINPRENCFVSFGAIGEGYHNYHHTFPFDYAASELGL-RFNPTTCFIDLMCWFGLASDRKKATPEMIKARKLRTGDGS---------------------------
>A0A193DTC0	376	0.487	2.529E-112	0	326	356	0	323	329
MAPKSPE-TEivqgsDDQLGLDSIIPEASASFTEQKPRPPLR--IVWKNVFLFAALHIGALYSI-TLIPKAHPLTWLWTILMYLCSGVGITAGAHRLWAHRSYKAKLPLRILLAYMQTSAVQNDIIEWARDHRVHHKYSETDADPHNACRGFFFAHIGWLLVRKHPEVRMKGKQLDISDLFADPVCRIQRKYYRILAVLICFVIPTIVPNYLWGEQLWTAFYLAAILRYCATLNATWLVNSAAH---IWGMRPYDKRISPRENMGVSFGACGEGFHNYHHVFPHDYSTSEYGW-KLNITTFFIDTMAAIGQAYDLKKVSHDAVRRRRERTGD-----------------------------
>UPI0019D2DD8A	376	0.470	2.529E-112	0	338	356	0	328	332
MAP-SSTHTEITTIVENEEDYPkLVAPQAAPRKY-----DIVYFNLLTFGYAHLITLYGMYLAWTTATWKTLIFNHIIFMLAAVGVTAGAHRLWTHRAYKAKMPLQIILMVMNTLAFQNTAIHWVREHRMHHRYSDTDADPHNATRGFFYSHMGWLLVRKHPEVKKRGKFVDMSDIYANPVLRFQKKYAIPFIGTVCFALPTLIPMYFFGETFNTAWSI-AIMRYVFNLHITFLVNSAAH---LWGGKPYDKNMMPAQNLSVSFVAFGEGFHNYHHAFPWDYRTAELGNNWLNVSTKFIDFFAWIGWAYDLKTVPNDVVRSRAARTGDGSN-MWGYTPRD-----------------
>Q5XQ38	376	0.468	2.529E-112	2	330	356	14	330	333
--PNGgmaeSSTVED--VFDDTY-----REKDGPKPP----RRLVWRNIILMTLLHAGALYGL-VLLPSASGLTLVWSAVCYLVSALGVTAGAHRLWSHRSYKASFPLRVFLAVANSMSFQNDIFEWARDHRVHHKFSETDADPHNAKRGFFFAHIGWLLVRKHPDVIEKGKKLDLSDLKADAVVMFQRRHYKLSVVVLCFLLPMLVPWYFWGESLAVGYFVPGLLRYSLILNATWLVNSAAH---IWGNRPYDKTINPRENFMVALSAIGEGFHNYHHTFPFDYATSEFG-CKLNLTTAFIDFMCFLGLARDRKSVSKDTILTRVQRTGDGSYK-------------------------
>UPI001E689AFE	376	0.464	2.529E-112	0	338	356	0	329	333
MAP-SSTHTETTTITESEEEYP---KLIAPQAAPR-KYDIIYFNLLTFSYAHLATLYGVYLACTVATWKTLMFHYIIFILAAVGVTAGAHRLWTHRAYKAKTPLQIILMVMNTLAFQNSVIHWVREHRMHHRYSDTDADPHNATRGFFYSHIGWLLVRKHPEVKRRGKFVDMSDIYANPVLSFQKKYAVPFIGTICFILPTIIPMYFFGETLNTAWNL-TIMRYVFNLHITFFVNSAAH---LWGNKPYDKNIKPVQNLSVSFMSFGEGFHNYHHAFPWDYRTAELGNNWLNFTTKFIDFFAWLGWAYDLKTVPDEVIRSRASRTGDGS-DMWGFGaDRD-----------------
>A0A3Q1HII3	376	0.503	2.529E-112	31	328	356	39	329	334
-------------------------------PKPPMR--LVWRNIILMALLHVGAVYGL-VLLPSASALTLAWTAMYYIISALGVTAGAHRLWSHRSYKASLPLRVFLAIANSTAFQNDIYEWARDHRVHHKFSETDADPHNATRGFFFSHIGWLLVRKHPDVIEKGQKLELSDLKADKVVMFQRRHYKLSVVVLCFMVPTLVPWYFWGESFAVAYFIPGLMRYALVLNATWLVNSAAH---MWGNRPYDKTINPRENPLVALSAAGEGFHNYHHTFPFDYATSEFGW-KLNVTTAFIDLMCFLGLAQDRKKVSKETIIARVQRTGDGS---------------------------
>A0A8J6FE78	376	0.445	2.529E-112	9	329	356	24	334	338
---------QDREMMDdiFDTTYTAKE---GPEPP----RKIVWRNVILMSMLHIGALYGCF-FISSAKPATLLWAVLCFMLSALGVTAGAHRLWSHRSFKAKLPLRIFLAVSNTMAFQNDIYEWARDHRAHHKYSETNADPHNAMRGFFFAHIGWLLMRKHPDVIEKGKKLDLSDLHADKVVMFQRRHYKKLILVMCFIVPTMVPWYFWDESLYTAFYVPCLLRYALVLNATWLVNSAAH---MFGNRPYDKSINPRENRFVAIGAIGEGFHNYHHTFPYDYTASEFGI-RYNLTTCFINVMRYFNLASDCKTVSKETITARRLRTGDGSY--------------------------
>A0A8C6S3G4	376	0.481	2.529E-112	26	330	356	58	355	358
--------------------------QDAEGPPP--KLEYVWRNIILMSLLHVGALYGI-TLIPSCKFYTCLFACVCYVISMEGIGAGAHRLWSHRTYKARLPLRLFLIFGNTMAFQNDVYEWARDHRAHHKFTETHADPHNSRRGFFFSHVGWLLVRKHPAVKEKGGKLDMSDLEAEKLVMFQRKYYKPGILLICFILPTLVPWYFWGETLKHGLYVATFLRYALTLNITWLVNSAAH---LYGYRPYDKNIDPRENALVSVGTMGEGFHNYHHTFPFDYSASEYRW-HINFTTFFIDCMAALGLAYDQKEVSKAAVLARIKRTGDGSHK-------------------------
>UPI0003346395	376	0.509	2.529E-112	25	330	356	56	356	359
-------------------------PSYKDQDGPKPKLEYVWRNIILMGLLHLGALIGI-TMIPSCKLYTCLWAFLYYLISALGITAGAHRLWSHRTYKARLPLRLFLIVANTMAFQNDVFEWARDHRVHHKFSETDADPHNSRRGFFFSHVGWLLVRKHPAVKEKGGLLDLSDLKAEKLVMFQRRYYKSAVLLMCFILPTLVPCYFWNETFLNSLYVATFLRYAVVLNATWLVNSAAH---MYGYRPYDKNINPRENILVSLGAVGEGFHNYHHTFPYDYSASEYRW-HINFTTFFIDCMAAIGLAYDRKKVSKAAVLARIKRTGDGIFK-------------------------
>A0A340YDA7	376	0.491	2.529E-112	30	330	356	61	356	359
------------------------------KEGPNPKLEYVWRNIILMSLLHLGALYGI-TWIPTCKMYTLLWAFFYYLISALGVTAGAHRLWSHRSYKARLPLRLFLIIANTMAFQNDVYEWARDHRAHHKFSETHADPHNSRRGFFFSHVGWLLVRKHPEVKEKGGLLNLSDLKAEKLLVFQRRYYKPAVLLMCFILPTLVPWYCWGETFPHSLFVATFLRYAVVLNATWLVNSAAH---LYGYRPYDKTINPRENLLVSLGAVGEGFHNYHHSFPYDYSASEYRW-HINFTTFFIDCMAAIGLAYDRKKVSKAAVLARIKRTGDESYK-------------------------
>UPI001ED87B18	376	0.522	2.529E-112	37	329	356	69	357	372
-------------------------------------HRIIWGNVIGITFFHLLAVYALWILFWNFRIQTFIWGLALGVASGLGVTAGAHRLWAHRSYKARRPLQALLLLFYTMAGQNSVYEWVRDHRVHHKFSETDADPHNAQRGFFFAHVGWLMQRKHPSVIAKGKQVDMSDIVDDPLLAFHTKYFIPLKILFCFVIPVAVPSLFWNEPWFHSFVLIGCLRYIIALNITWCVNSAAH---LWGFKPYDQSIFPSQNKLVSFLAMGEGWHNYHHVFPWDYKTSEFG-ESLNATRGFIDLCASIGLAYDLKTAPPRLVEQRARRTGDGSH--------------------------
>UPI0014041006	376	0.496	2.529E-112	37	328	356	86	372	377
-------------------------------------RRVVWRNVILMSLLHLGALYGL-LLLPVAHPITWVWTWFCFTVSALGITAGAHRLWSHRSYKASLPLRALLAVANSMAFQNDIFEWSRDHRVHHKFSETHADPHNAKRGFFFSHVGWLLLRKHPEVITKGKRLDLSDLEKDPIVQFQRKYYKPSVVLMCFIVPTVVPWYFWGETIHTAFYLAGLLRYTLALNATWLVNSAAH---MYGMRPYDKNINPRENRFVTISAIGEGFHNYHHTFPYDYATSEYGW-RLNLTTMFIDFMCWVGLASEPKKVSREMVMARKMRTGDGS---------------------------
>N6UAX5	376	0.484	2.529E-112	35	333	356	54	348	386
-----------------------------------FKRKIVWKNAIGFFALHLAAVYGLWLMVADCYWKTDIWALLVGFSSGLGVTTGAHRLFSHKAYKAPFITRLVLILFHTLAGQNCLYIWVRDHRQHHKYSDTDADPHNAHRGFFFSHVGWLMSRKHPAVIAKGKTIDMSDMQADWLVMFQKQHYKVLYAIFAIFLPAVVPVYSWGESWWNSFFVAYMFRSVLVLNMTWLVNSAAH---IWGNKPFDKYMEPVESSFVAFVSVGEGWHNYHHAFPWDYRAAELG-SKYSITTFVIDALAYFGLAYDLKSTPYHMVKRRVERTGDGSHPIFG----------------------
>UPI001F0D0BE7	376	0.426	2.529E-112	15	334	356	33	371	398
---------------DDYHQPdliPDDddddddnEKSLRSDPLPlLQLNDIVWRNVILLSILHILAIYGwfIFVMDPNIKWQTSIATFILGlFSSSFGITAGAHRLWSHRSYKAKWPLRLILAFANTMALQNDIYEWCRDHRVHHKYSETNADPHNSRRGFFFAHMGWLMVKKHSDVKLKGKNIDLSDVWADPIIRFQRRFYIPLVIICWGIIPTLIPFYFWNETLWHSFLGCVCFRYVYVLHCTWLVNSAAH---LWGHRPYDVNIEPKENDSVVYLTFGEGYHNYHHTFPWDYSASEYGSyYNFNLTTLIIDLFEHCGWTFDLKKPSNELIVARKYRTGDGTenlllrrKSLYDW---------------------
>A0A8B7MI94	376	0.426	2.529E-112	19	350	356	86	420	423
-------------------QKLKDAEQAEEEE---YNPQIRWPDLGAQAFLHIGALYGLYQLFY-ANFYTFLWVVVTVWVSGIGITAGAHRLWSHKSYTASLPLRILLAFAFSIAGQRDAYTWALDHRIHHKFSETDADPHNAKRGFFFAHVGWLFLTPHPKVVAKRKVIDMSDLEADAVCMFQRKYYIPLFALCSIILPVAVPWYFWNEDLWMSFWINFNMRFTWTLNVAFFVNSVAH---MYGNKPYDKNLMSSEAPIVSLLAMGEGWHNYHHVFPWDYKTGEFGNYSLNITTGFIDFCAWLGLAKGRKSVSPDMVLRRAKKCGDGTRFLdddfahkdpvWGFGDNDIPREDIAELAKM-----
>UPI00192F5AD6	376	0.468	2.529E-112	15	328	356	143	455	457
---------------DTSCNGQAESPFGSREEENKQKVEhkqiIVWRNVILMALLHIGAVYSL-LLIPKAHLYTLIWTYICFLMCALGVTAGAHRLWSHRSYKAKLPLRIFLAAANSMAFQNDIFEWARDHRVHHKYSETDADPHNAKRGFFFSHIGWLFVRKHRDVIEKGRKLDFSDLLEDPVVSFQRKYYKSSVVLMCFVIPTILPWYLWGESLWNSYFLASILRYTVSLNVAWLVNSVAH---MYGNRPYDKDINPRQNTFVTFGAIGEGYHNYHHTFPFDYSASEFGL-KFNPTTWFIDFMFWLGLVTERKQAPNEMIQARKQRTGDGT---------------------------
>A0A182Y4E6	376	0.410	2.529E-112	2	344	356	14	388	737
--PNASSVLKANTDKDTVwkrkHQPPGSGEStindqnnnssssTGSQSDNhcdhdtsvPFRAQIRWPDFFAQLFVHVGFLIGLYYLVTFrAKFYTYLWTLGLVWATGLGITAGAHRLWSHKSYKARWPLRVLLMFLFTICGQRDAYTWAHDHRVHHKYSETDADPHNAKRGFFFAHVGWVFLTPHPEVVAKRKIIDMSDLEADPIVMLQRRFYIPLFALLVIGLPVLVPWYCWGEQLAVAFWVCFTFRFTTTLNIAFFVNSVAH---MFGNKPYDKSISPVENLAVAIAAMGEGWHNYHHVFPWDYKTSELGSYLFNVTTGFIDCFARVGWAYDRKSVPAEVVARRAAKCGDGTRFLtdeyahqdavWGYGDQDIPKEDM-----------
>A0A3L8DY09	375	0.517	3.462E-112	34	321	356	29	312	320
----------------------------------NYEWKIVWRNVIIFSYIHLASIYAAYLCLFRLKFISFLWFYCVGACAGLGVTAGAHRLWCHRCYKAKWPMRLMLMIFHTIAFQDAIFQWVRDHRVHHKFTDTDADPYNARQGFFFSHIGWLLVRKHPSVKIRGATVDCSDLEQDPFVVFQKKWYMYLMPFCCFIIPTLVPYWFWGESLWYSWH-AAVFRYCVNLNITWSVNSAAH---MWGVKPYNKSLSSTNNSSVSFFTLGEGWHNYHHVFPWDYKAAELGNYRLNLTTAFIDLFAYFGLAYDLKTVPVDMIKKRV----------------------------------
>A0A087T0N5	375	0.459	3.462E-112	0	330	356	0	315	323
MAPNvvTGTVQED----------HHDHHKSQQKPLKPLK--IVWRNVFLFLGLHIAAVVGLYYSF-QGKLISWVYAVILTHASGLGVTAGAHRLWTHRAYKAKLPLRIFLAFCNCMSLQNDIYEWSRDHRVHHKFSETDADPHNINRGFFFAHMGWLMVRKHEDVKEKGKTVDVSDVWADPVVRFQHRFYVPLAVLCCFVIPAAIPYYSWGEDWYVCVFAIGFFRFMISLHFTWFVNSAAH---LWGNKPYDKYSSATESNWVSALAIGEGFHNYHHTFPWDYATSELG-YKYNFTTFFIDCMSYIGQAYDLKTANPELVHQRKLKTGDGSYF-------------------------
>UPI0006768080	375	0.460	3.462E-112	0	337	356	0	324	332
MAPDVSSVeVIERE--------PEFEKLVAPQAAPR-KYQIVYRNIVTFGYAHLTALYGLYLACTEATWATIIFSYVLFALAAIGVTAGAHRLWTHRAYKAKLPLQIILIVINSLAFQNTAIDWVRDHRLHHRYSDTDADPHNATRGFFYSHMGWLLVRKHEEVKRRGKFIDMSDIYANPVLQFQRKYAIPFIGTICFVLPTVIPMYFFGESLKTAWCI-AILRYVLNLHIAFLVNSAAH---LWGNKPYDRTIKPVQSLPVSFVAFGEGFHNYHHVFPWDYRTAELGNNYLNLTTIFIDFFAKIGWAYDMKSVTDDMIKSRADRTGDGTN-MWGFGDK------------------
>R7TL57	375	0.450	3.462E-112	20	343	356	27	332	333
--------------------PEAKRPPMV----------IVWTNVAWMSYIHLAGLYGLY-LFFYCEYKTWAFTFLWYFLNAFGITAGAHRLWSHRSYKAKLPFRTFLMLCNSIAFQNDIIEWSRDHRVHHKYSETEADPHNAKRGFFFAHCGWLLCRKHPDVKAKGKQIDMSDLHADPVCAFQRKYYFPLVITCSFILPTVLPWYFWGESLWNAFFVCGWFRLVFALNITWFVNSAAH---MWGNKPYDRHINPAENFFVTFGAIGEGFHNYHHTFPMDYNTSEFGW-HVNATSLVIDFMALIGQVYDRKTMSHEAVFGRKKRTGDGSS---GFGVMEPPKSD------------
>UPI001CE14EB9	375	0.483	3.462E-112	31	330	356	39	331	334
-------------------------------PKPPRM--LVWRNIIMMTLLHVGGLYGL-ILLPSASVPTLAWTAVCYLISALGVTAGAHRLWSHRSYKASYPLRVFLALANSMAFQNDIYEWARDHRVHHKYSETDADPHNATRGFFFAHIGWLLVRKHPDVIEKGRKLELSDLRADKVVMFQRRHYKLSVVIFCFLVPMLVPWYFWGESLTVGYFVPGLLRYAVMLNATWLVNSAAH---IWGNRPYDKTINPRENPLVAFTAIGEGFHNYHHTFPYDYATSEFG-CKLNLTTAFIDFMCFLGLAKDLKRVSKEMIVARMQRTGDNSNK-------------------------
>UPI001EE60D22	375	0.447	3.462E-112	0	328	356	8	332	334
MAPKNvimeTTPSEDMLTGSSEVEPVITA-ETHAQKRPPMK--IVWRNVVLFALLHLAAVYSL-LLVPQAHSYTLLWCAFMYLFAALGITAGAHRLWAHRSYKAKMPLRILLAIMDSAAFQNSVFEWSRDHRCHHKYSETDADPHNAKRGFFFSHMGWLMVKKHPDVIAKGKQLEMADLKADPVVRVQEKFYVPSVLLFCFIVPSVVPWYFWGEGLFVSFYLAAILRYCLGLNATWLVNSAAH---MWGMRPYDKRINPAENMMVALSAVGEGFHNYHHTFPQDYATSEFGW-KINLTTFFIDTMAYLGLAYDRRKIPDDVIRARKLRTGEGS---------------------------
>A0A8D0DQS1	375	0.488	3.462E-112	36	328	356	49	336	338
------------------------------------RQEIVWRNVVLMALLHVGAVYSL-GLIPKAHLFTLVWAYLCFVVTALGVTAGAHRLWSHRSYKAKLPLRIFLALANSMAFQNDIFEWARDHRVHHKYSETDADPHNAQRGFFFAHIGWLFVRKHRDVIEKGRKLDFSDLLDDPVVRFQRKHYKTSVVLMCFVIPTLVPWYFWEESLWNSYFLASILRYTISLNVAWLVNSAAH---MYGNRPYDKNINPRQNTLVSVGAIGEGFHNYHHTFPFDYAASELGL-KFNPTTWFIDFMFWLGLVTERKQVPKEIIEARKERTGDGS---------------------------
>A0A8I6TFN8	375	0.452	3.462E-112	25	351	356	16	341	342
-------------------------KKDVDETKENvFVPRWRFPDLGAQLFLHLGGLYGLYLAFTSAKWQTNLWTFFLVYASGVGITAGAHRLWSHKSYKAKWPLRLLLAFLFTIAGQRHIYMWALDHRVHHKYSESDSDPHDARRGFWFSHVGWLVLTPKPEVEAKRAQVDMSDLEHDPIVMWQKRLFIPLFAIITIAIPVLVPWYYWDEDIITAFFLPFNTRFSATLNIAFSVNSFAH---MYGNKPYDKFISPVENWFVSMSALGEGWHNYHHVFPWDYKTSEFGAYAYNLTTGFIDLMARIGWAYDRKTASYDMVKRKALKSGDGTWPsSWGYGDPDTPYDQVELVDKKN----
>UPI0014866FCA	375	0.495	3.462E-112	30	330	356	52	347	350
------------------------------EEGPPPKLEYVWRNIILMALLHVGALYGI-TLVPFCKVYTLLWTFLCFMISIEGIGAGAHRLWSHRTYKARLPLRVFLIIANTMAFQNDVYEWARDHRAHHKFSDTHADPHNSRRGFFFSHVGWLLVRKHPAVKEKGGKLDMSDLKAEKLVMFQRRYYKPGLLLICFILPTLMPWYYWGETFLHSLFVSTFLRYAVVLNATWLVNSAAH---LYGYRPYDKNIDPRENALVSFGSLGEGFHNYHHAFPYDYSASEYRW-HINFTTFFIDCMAALGLAYDRKKVSKAAVLARIKRTGDGNHK-------------------------
>UPI000FFF7DC0	375	0.446	3.462E-112	4	330	356	11	348	351
----SSSYT--TTTTITA--PPKEektltnleediRPEIKDDiydpsyqdaEGPRPKLEYVWRNIILMGLLHLGALYGV-TLVPTSKFYTWLWAYAYYLVSALGITAGAHRLWSHRSYKARLPLRLFLIIANTMAFQNDVYEWARDHRAHHKFSETDADPHNSRRGFFFSHVGWLLVRKHPAVKEKGGSLDLSDLKAEKLVMFQRRYYKPAVLMMCFILPTLVPWFCWGETFLHSLFVGTFLRYTVVVNATWLVNSAAH---LYGNRPYDKNVNSGENVLVSLGAVGEGFHNYHHSFPYDYSASEYRW-HINFTTFFIDCMAALGLAYDRKKVSKAAILARVKRTGDGSYK-------------------------
>UPI000F0A5976	375	0.480	3.462E-112	27	330	356	60	354	357
---------------------------DGPQPP----RQIVWRNVVLMTFLHIGAVYGL-IIITSASALTVLWTCVCYVISALGVTAGAHRLWSHRSYKAKLPLRIFLAIANSMAFQNDIFEWSRDHRVHHKYSETSADPHNATRGFFFAHIGWLLVRKHPEVIEKGTKLDLSDLKADEVVMFQRRYYKLSVVVMCFLVPMLVPWYLWGESLWVGYFIPGLLRYTVVLNATWLVNSAAH---MWGMRPYDCNINPRENTFVAFSAVGEGFHNYHHTFPYDYATSEYG-SRLNITKAFIDLMCYFGLAKDCKRVPHDTVMARVRRTGDSSHK-------------------------
>A0A8B6ZR14	375	0.483	3.462E-112	25	330	356	56	356	359
-------------------------PSYKDKEGPRPKTVYVWRNIILMFLLHVGALYGI-TLVPTCKFYTWLWGLSYYIISALGITAGAHRLWSHRTYKARLPLRVFLIIANTMAFQNDVFEWARDHRVHHKFSETDADPHNSRRGFFFSHVGWLLVRKHPAVKEKGGLLDLSDLKAEKLVMFQRKYYKPAMLLMCFILPTLVPWCLWGETWEHSLFVSTFLRYAIVLNATWLVNSAAH---LYGYRPYDKNIGPRENILVSLGAAGEGFHNYHHSFPYDYSASEYRW-HINFTTFFIDCMAALGLAYDRKKVSKATILAKIKRTGDGSYK-------------------------
>A0A6P4HVZ8	375	0.411	3.462E-112	0	352	356	0	350	360
MPPNGNDVT----GVLFET--DAETRDLGlAKDLSKLKTtdgrrlKLVWLNIILFVVAHTLSVYGLWLLFVESTWTTFLXFPAAFLLTGVGISGGAHRLFAHRTFKANTRLKLIFLFLDTLAFQDAVYYWVRDHRLHHKYTETDADPYNSERGWWFAHIGWLCCRKHPEVKAKGQQIDLSDLESDPLVMFQKKYYLILMPLICFVLPTVLPMWLWGETLRTSFYTVCMLRWVLSLNLVWLLNSSAH---MFGNRCYDKNINPTNEPVLIWLKCGEGYHNYHHVFPWDYKSAEGGHFANDFTTKFIXFFAKIGWAYDLKSVPADLVQRRVERTGDGTHPIWGWGDKDQTEQDIANTKIMHK---
>UPI000D62E2B5	375	0.448	3.462E-112	0	333	356	15	347	361
LAMYSSTVTqfEEPpkksnTEGSTAVS----EPIPLPKEVPQGVQPLIWRNVVGIAILHVLAVHSFATNYKEAKFWTWIWSPMYGVMAGLGITAGAHRLWAHRSYSAKLPLRIFLAYLYCMAGQTCLYKWIRDHRTHHRFTETPADPHDASRGFFFSHVGWLMMKRHPAIKKYGTKVDMSDILADPVIQFADKYYTPIMLFLCFVLPTLVPVYCWNETWYISIH-AVIIRYVWLLNATFLVNSFAH---MWGNRPYNRLVKPTENPTVAFFTLGEGWHNYHHSFPWDYKAAELGAYSLNPTTAFIEVMSWFGLAYDLKTPKKEVIEKTCLKKGDGSNSLWG----------------------
>UPI001CA92B1C	375	0.451	3.462E-112	25	352	356	28	366	369
-------------------------KQKSDLKKSDFKMQLVWNRVAILGYFHLAGLYGMYLMCTKAHILSPLIMYGFVVLTGLGTGAGCHRLWSHRAYKAKLPMKIIMMCLQTIGYQGHIYGWVRDHRVHHKFVDTDADPHNSKRGFFFSHMGWLMVRKHPDVKRKGATVDISDLKKEPVVMFQKKYYLPMVGVFCFTIPSMVVHYVCGETWFDAYH-MSVSKFLWSTHLTWLINSGAH---MWGARPYDQTMTARNNLALAVAVVGEGWHNYHHVFPWDYKSSELGNYKTNTPTAFIDFFAWLGLAYDLKTVPVSMINKRALRTGDGTRNsqfiddnkpdltdetVWGWDDKDMNEQDKKLALILNK---
>A0A1B0AII8	375	0.493	3.462E-112	31	340	356	39	343	373
-------------------------------EERKFK--LVWRNIIVLSLTHVLAVYGVYLFFFHAKWPTRFFTIILYWMAMLAITAGAHRLWAHRSYKAKWPLRALFIIFHLTSFQLSCFHWARDHRVHHKFSDTDADPHNSSRGFFFSHMGWLLTEKSPLVVAKGKSLDLSDLYADRMLMFEHKHYFKLVPIFAFVLPAIIPMYMWNESFINTVCVPVMLRLVVLLNAQSCINSVAH---MFGWRSYDKNINPTQNFGLSILCLGEGWHNYHHAFPWDYKAAEWGGSSSNVAAAFIELCAKMGWAYDLKTVSAEMIEKRVKRTGDGTHAIWGWGDKDLT---------------
>A0A4Y2UXN8	375	0.484	3.462E-112	15	335	356	51	366	377
---------------DKELPPAEKTTEELAEEGP--LMPVVWRNVILFAYLHIASLYGVYLIFTSAMWQTNVFAVFLYLFSGIGVTAGAHRLWSHRSYKARFPLRVFLAFIFTIAFENDIFEWARDHRVHHKYSETDADPHNAKRGFFFAHIGWLLCRKHPEVIKKGKKINLDDLMADPVVRFHRKFYLPLVVLCCFVLPTIAPMYLWGETFMNSLFVATLFRFCFTLNQTWLVNSAAH---MWGNKPYDIHISPRENTLVALGAVGEGFHNYHHTFPYDYATSEYGI-KFNLTTLFIDTMAWLRLAYDRKTVSKGMVEARKLRTGENCKQAtGGCG--------------------
>A0A8J2W9Y2	375	0.443	3.462E-112	35	353	356	40	349	394
-----------------------------------YKHQIVWKNAIGFFILHILGIWGHFIVFTGgIYWQTFIWGALLLVTSAEGVTIGAHRLWSHRTFKATPLLKTILLILQTLAGQNSIFTWCRDHRLHHRYSDTDADPHNSKRGFFFSHIGWLLCKKHPYVKELGRRIDMSDLQNDWMIMTQKKYYPYLYLIIAVIIPISVPYYYFGESLKNSILVCYFARYVFLLNGTWLVNSAAH---LYGTRPYDKKLQPVESWFVSFLTLGEGWHNYHHAFPWDYKAAELSM-HFNQSATFIRMFEKLGLAYDLKTASPDMVQRRIIQTGDGTHYALG------NDEDRNAVTCIGIK--
>A0A7R8X8E6	375	0.459	3.462E-112	17	325	356	609	916	1242
-----------------EHEPePQEHGNVGTGPtDKVYEKQYVWRNIYIFSMFHIGAVYGLYLGFTRASWTTFVFGIIVGISSALGVTAGAHRLWCHRAYKAKFPFRLLLAFLDTMDIQNSIYVWSRDHRLHHKFSETDADPHNAKRGFFFAHMGWLLVRKHPEVMRKGKTIDCSDLLEDPIVYYQRKYYLPLGILCCFVIPAVTAWYFLGEDLWVAFWYCSIGRYVLFIHGTWLVNSAAH---LWGEKPYDKSIGPVEQPIVGGLAFGEGWHNYHHVFPWDYKTSELPWYHVNLTTMLIDAAAYLGQVYDRKTVDPRVVERRVKRTG------------------------------
>A0A672YK42	375	0.473	4.740E-112	20	329	356	7	316	320
--------------------PEATREDAfdssyKEKEGPKPPRIIVWRNVFLMLLLHIGAAYGIFLIPT-ASPLTLLWSLFCFVLSALGITAGAHRLWSHRSYKASLPLRIFLCIANSMAFQNDIFEWARDHRVHHKYSETDADPHNAVRGFFFAHIGWLLVRKHPDVITKGRKLELKDLMADKVVMFQRKYYKLSVLLMCFFIPMSVPWYLWGESLWVGYFIPAVLRYTLVLNATWLVNSAAH---MWGNRPYDKNISPRENRFVTFSAIGEGFHNYHHTFPYDYATSEFG-CKLNLTTAFIDFMCFLGLAKDRKRVSREQVLARKQRTGDGSH--------------------------
>C3Z5J3	375	0.495	4.740E-112	23	330	356	22	324	329
-----------------------EVPLPSPDVRNNKRPlEIVWRNAVLMALIHLGAIYGLFLL-PSARAYSLLWVVFCSVVVTCGLTAGAHRLWSHRSYKARLPLRVFLAIANSMSFQGSVYEWCRDHRVHHKYCDTDADPYNAARGFFFAHVGWVFLRKHPDVKAKGKLLDMSDLMEDPVVRMQKKFYIPSAVLMCFVIPTLVP-LLWDESMSNAYFICALLRLAVALHCTWSVNSFAH---MWGTRPYDKHITPTENLVVSIFAGGEGWHNYHHAFPVDYSSSEFGW-KVNPTTVFIDVMAWLGLAYDLKKASPGVVRARAARTGDRSFK-------------------------
>UPI001B3ADB22	375	0.496	4.740E-112	31	328	356	39	329	334
-------------------------------PKPP--RTLVWRNIILMSLLHIGALYGL-IIIPSASSFTLAWAAACYLISALGVTAGAHRLWSHRSYKASLPLRVFLAIANSMAFQNDIYEWARDHRVHHKYSETDADPHNASRGFFFAHIGWLLVRKHPDVIEKGQKLELSDLKADKVVMFQRRHYKLSVVVLCFLVPTLVPWFFWGESLLVAYFIPGLLRYAVVLNATWLVNSAAH---MWGNRPYDKTINPRENPLVALSTIGEGFHNYHHTFPFDYASSEFGF-KLNITTAFIDLMCFLGLAKDCKMVSKEMIIARANRTGDGS---------------------------
>A0A556TN03	375	0.449	4.740E-112	9	330	356	17	331	334
---------EKNGAttrVDDAFD-ESYKETDSSMPP----VRIVWRNVVAMTLLHIGALYGL-TLIPSAKAFTLLWAWVCFMISAMGVTAGAHRLWSHRSYKAKLPLRIFLGFGNSMAFQNDIYEWSRDHRAHHKFSETNADPHNSKRGFFFSHIGWLLVRKHPEVIEKGRKLDVSDLKADGVVMFQRRHYKLSVVLICFLFPTLVPWYFWGESLWVAYFIPCLLRYSLVLNATWLVNSAAH---MWGMRPFDRSINPRENRFVAFSAIGEGYHNYHHTFPYDYATSEFGSV-LNITKLFIDTMCYIGLAEDRKKASHETIVARIQRTGDGSYK-------------------------
>A0A4U5VC40	375	0.486	4.740E-112	31	330	356	40	332	335
-------------------------------PKPPRM--LVWRNIILMTLLHSAALYGL-VLLPSASVLTLAWTVVCYLISALGVTAGAHRLWSHRSYKASYPLRIFLALANSMAFQNDIYEWARDHRVHHKYSETDADPHNATRGFFFAHIGWLLVRKHPDVIEKGKKLELSDLRADKVVMFQRRHYKLSVVLLCFLVPTLVPWYFWGESLAVGYFVPGLLRYTVTLNATWLVNSAAH---IWGNRPYDKSINPRENPLVAFSAIGEGFHNYHHTFPFDYSTSEFG-CKLNLTTAFIDTMCFLGLATDRKRVLKETIRARIQRTGDGSYK-------------------------
>A0A813MWS0	375	0.510	4.740E-112	19	329	356	20	323	339
-------------------VPIIEAPVKKNEE---IHLPIRWRNVVIFIFLHLGALYGGYLCF-QAKFQTLVFAYVLYLCGALGITAGAHRLWAHRTYKAKLPLRIVLGVFQTLALQNSIYEWSRDHRVHHKHAETNADPHNSKRGFFFSHVGWLLMKKHPDVIQKGSRIPLNDLLNDPVVAFQKKYYKFLAITTCFVLPTIIPVYFWNESWLNAYFIPAILRYVITLNFTWLTNSVAH---MWGWRPYDKKIGPVENVLVSMGAIGEGFHNFHHTFPMDYSTSEHGSVYFNFTKFFIDFMALIGQVYDRNQVSQEQILARRKRTGDLSR--------------------------
>A0A0M3L9L8	375	0.448	4.740E-112	4	353	356	14	349	352
----SDTATPDLGLKKTSVQ-----IADDT-PW-AY----DWQHVIQVPFLYVFGLYGGYLFLVAAKWQTGLFTCLLHLMGSLGVTAGAHRLWAHKAYKANLPLKLILLLFQTLSMQYSVINWVRDHRMHHKYVDTDADPHNATRGLFFSHVGWLMVQKHPEYERKSKLLAMNDIEGDPMLRFQQKYYITLLLLVNFVLPTLIPVYMWNESSINAFFVAAVFRLLVTYNMTALVNSAAH---KWGHKPYDKNMLASENSLLSLAFVGEGFHNYHHTFPWDYKAAELGSSIYNLSTMFIDFFAKIGWAYDMKTVSDELIQKRVERTGDGSHNLWGWGDKDQSKEEVDAAIRIHPK--
>UPI000EAB1485	375	0.466	4.740E-112	4	345	356	2	337	354
----SSTVTEhEETSSSQARGNDAELLLLPKEQTPA-RQPIIWRNVIGIIVLHFLAIYGFVNGYRDAKLCTWIWNVVYGVAAGYGITAGAHRLWAHKSYSAKTPLRIFLAYLYCTAGQTRFYNWIRDHRTHHRYTETSADPHDATRGFFFSHIGWLMVKRHPAVKQYGSKIDMSDVSADPVIRFFDKYYELIMVPLCFVLPILVPVYAWGETWFISVH-AVLIRYVWLLHATFAVNSFAH---MWGNRPYDRRVRPTENPTVSFFALGEGWHNYHHSFPWDYKAAELGAYGLNPTTGFIELMARLGLAYDLKTPRKELVDRVTRNRGDGTDSLWG--DPRRNKFDEK----------
>UPI00077FB06B	375	0.523	4.740E-112	30	325	356	53	341	355
------------------------------KPVP---TQIVWRNVILFAYLHMAAVYGFYLMFTSAMWQTNLFAFILYLFSGVGVTAGAHRLWAHRSYKARFPLRVFLAFIYTIAFENDIYEWARDHRVHHKYSETDADPHNATRGFFFAHVGWLLCRKHPEVIKKGKNIDLSDLMADPIVRFHRKYYLKLVLLCCFILPTIVPMYFWGETFKNALFVATIFRLCFTLNQTWLVNSAAH---MWGTRPFDVNINPRENPLVVLGAVGEGFHNYHHTFPYDYATSEYGI-KYNVTTAFIDAMACLGLAYDRKSASRSVVSARKLRTG------------------------------
>UPI001873A3A5	375	0.500	4.740E-112	31	330	356	62	356	359
-------------------------------EGPRPKIVYVWRNIILMSLLHLGALYGI-AMIPTCKIYTCVWGFAYYLVSALGITAGAHRLWSHRSYKARLPLRFFLIIANTMAFQNDVYEWARDHRAHHKFSETDADPHNSRRGFFFSHVGWLLVRKHPAVKEKGGLLDLSDLKAEKLVMFQRRYYKPAVLLMCFILPTLVPWYVWGETFLHSLYIATFLRYAVVLNATWLVNSAAH---LYGYRPYDRTINPRENILVSLGAVGEGFHNYHHSFPYDYSTSEYRW-HVNLTTFFIDCMALLGLAYDRKKVSKTAILARVKRTGDGSYK-------------------------
>UPI001C548CDA	375	0.521	4.740E-112	30	330	356	61	356	359
------------------------------EVGPPPKHEYVWRNIIIMALLHLGALYGI-TLVPGCKAYTWLWVLLCYVFSGLGITAGAHRLWSHRTYKARLPLRLFLIIANTMAFQTYVYEWARDHRVHHKFTETHADPHNSRRGFFFCHVGWLLVRKHPAVKEKGGSLDLSDLKAEKLLMFQKRYYKPSVLLMCFILPTLVPWYCWGETFQHSLCVATFLRSVLTHNMTWLVNSAAH---LYGYRPYDKNIDARENALVSLGTLGEGFHNYHHTFPYDYSTSEYRW-NLNFTTFFIDCMAAIGLAYDLKKVPKASILARIKRTGDGSYK-------------------------
>UPI000B4FA1D0	375	0.488	4.740E-112	30	330	356	62	357	360
------------------------------EEGPPPKLEYVWRNIILMALLHVGALYGV-TLLPSCKLYTWLWVCVSYLFSGLGITAGAHRLWSHRTYKARLPLRLFLIIANTMAFQNDVYEWARDHRAHHKFTETHADPHDSRRGFFFSHVGWLLVRKHPAVKEKGGKLDMSDLKAEKLVMFQRRYYIPGVLLLCFLLPTLVPWYFWGETFRHSLYIATLLRYAVVLNATWLVNSAAH---LYGYRPYDKKVGARENLLTSVGAIGEGFHNYHHAFPYDYSASEYRW-HVNFTTFFIDCMAALGLAYDRKRVSRAAVLARIKRTGDGSHK-------------------------
>A0A8C2MQR4	375	0.508	4.740E-112	30	328	356	82	375	380
------------------------------EEGPPPKLEYVWRNIFFMALLHLGALYGI-TLVPSSKIYTCLFACVLYVFTGLGITAGAHRLWSHRTYKARLPLRFFLIVANTMAFQNDVYEWARDHRAHHKFSETHADPHNSRRGFFFSHVGWLLVRKHPAVKEKGGKLDMSDLKDDKLVMFQRRYYKPCLLLMCFILPTLVPWYCWDETFLHSLYVATLLRHVFMLNATWLVNSAAH---LYGFRPYDKNIGARENMLISVGALGEGFHNYHHAFPYDYSTSEYRW-HINFTTFFIDCMAALGLAYDRKRVSKAAVLARMKRTGDGS---------------------------
>A0A6Q2XHC4	374	0.493	6.489E-112	31	330	356	23	315	318
-------------------------------PKPPMR--LVWRNVILMILLHSGALYGL-MLVPSTSALTLAWTALCFLLSALGITAGAHRLWSHKSYKASTPLRVFLALANSMAFQNDIYEWARDHRVHHKYSETDADPHNAVRGFFFAHIGWLLVRKHPEVIEKGQKLELSDLKADKIVMFQRKYYKLSVVLLCFLVPMLVPWYFWGESLWVGYFIPGLLRYALVLNATWLVNSAAH---MWGNRPYDKNINPSENRFVAFSAIGEGFHNYHHTFPFDYATSEFGL-KLNITTAFIDLMCYLGLAKDCKRVSREVILSRVQRTGDGSHK-------------------------
>A0A8C7G7G5	374	0.470	6.489E-112	28	330	356	10	308	320
----------------------------GDEKADRWRsLGIVWRNVILMALLHIGAVYSI-LVIPRAKPLTWVWSYVCFIVTALGVTAGAHRLWSHRSYRAKLPLRVFLAAANSMAFQNDIYEWARDHRVHHKYSETDADPHNATRGFFFAHIGWLFVRKHSDVIEKGRKLDVTDLLADPVVQFQRRYYKTSVLIMCFLVPTVVPWYFWGETLWNSYFLASILRYTVSLNVTWLVNSAAH---MYGNRPYDQNISPRENRWVTFGAIGEGFHNFHHTFPFDYSTSEFGL-RFNPTTCFIDLMCWMGLASNRKKASVETIQSRKLRTGDGNRS-------------------------
>UPI0007B851A7	374	0.483	6.489E-112	18	329	356	23	322	326
------------------HTYKEKA---GPKPPSV----IVWRNVFLMSFLHVGALYGLF-LFPSASVLTWIWFFACLLFSALGITAGAHRLWSHRSYKASLPLRIFLAFANSMAFQNDIYEWSRDHRVHHKYSETDADPHNAVRGFFFSHIGWLLVRKHPDVIEKGRKLELSDLKADKVVMFQRRFYKSSVLLMCFSVPTLVPWLVWGESLWVAYFVPALLRYALVLNATWLVNSAAH---MWGNRPYDGSINPRENRFVAFSAIGEGFHNYHHTFPFDYATSEFG-CKLNLTTCFIDFMCFLGLAREPKLVSREAVLARAQRTGDGSH--------------------------
>UPI001D060D79	374	0.463	6.489E-112	34	345	356	19	328	336
----------------------------------NFKTELIWLNIVSIIGFHFFAVYTLYlydWLNFPNSVYTVLWAVVTGGIAGFGVTAGAHRLWSHRSYKAKLPLRIILMLCYAMAGQNRLYDWVRDHRVHHKFSETDADPHNANRGFFFAHVGWLMMRKHPDVLQKGRLIDMSDILEDPVVQFFERYFYFIKFTMCFIIPSAIPMYFWNETWFYAICSQSVIRYVSSLNFTWLVNSAAH---IWGNKPYDRRIGPVENMSVALVAMGEGWHNYHHVFPWDYKAAELGNYRVNITTFWLDLFAKIGWAYDLKAPSKELIQKVIEKSGDGTHSVFG--EKEISENEDK----------
>A0A6P7Y3F5	374	0.491	6.489E-112	31	329	356	43	334	338
-------------------------------PKPPMK--IVWRNVIAMSLLHIGALYGM-TLIPSARFYTWMWSLFCFVCSALGITAGAHRLWSHRSYKAKLPLRIFLVMASSMSFQNDVYEWARDHRVHHKYSETDADPHNASRGFFFSHIGWLLVRKHPDVIEKGSKLDLSDLKADKIVMFQRRFYKTSVLLMCFITPTVVPWYFWGESLKNAFYISAIWRYALTLNFTWLVNSAAH---MYGNRPYDKFINPRENLLVALGACGEGFHNYHHTFPYDYSTSEFGW-HFNFTTFFIDCMCFLGLATSCRKVSKETVLARRLRTGDGSH--------------------------
>A2RRT2	374	0.440	6.489E-112	10	329	356	26	335	339
----------DRGMTDDilDTTY---IKKVDSKPPIT----LVWRNIILMSLLHFGAFYGLF-YVSSAKPITLAWAILCFLLSALGVTAGAHRLWSHRSYKAKLPLRIFLAVVNSMAFQNDIFEWARDHRVHHKYSETDADPHNAVRGFFFSHIGWLLLRKHPDVIEKGKKLDLSDLKEDKVVMFQRRNYKLSILVMCFILPTVIPWYFWGESFSVAFYVPCLLRYALVLNATWLVNSAAH---MFGNRPYDQTINPRENPFVAIGAIGEGFHNYHHTFPYDYSTSEFGI-KFNLTTGFIDLMCLLGLASHCKSVSKETIMARKMRTGDGSH--------------------------
>K7PBR7	374	0.435	6.489E-112	0	353	356	0	351	354
MPPNTECNIQDVTGVLEETDREVEERDIKEVHKTNKFPElpIIWFNVFLHAVSHSIGLYGLYVLFTSAKWWSVALFLVNYEFATLGTTAGIHRLWSHRSYKARWPLTLFLTYCQTLAFQYSIIYWATYHRVHHKYTETDADPHNAKRGFFHSHMGWTIRQRSPEFITRAKEADMSDLYNNTIVRIQDEYYYSILMVVFFIMPTVMPMYLWNETFVNAFSL-NILRYLVNLHCFFFVNSAAH---KMGYKPYRKDIYASDFMLASILMQGDAWHNYHHTFPWDYKTSEHGTYGTNVTTGFIDLMAKIGWAYDLKTASPEMIKRRVLKSGDGSHHLWGWGDKDQSKQERSEAIILNKK--
>UPI001C4AD7A9	374	0.503	6.489E-112	29	330	356	57	353	356
-----------------------------EKEGPKPVTRYVWRNIILMALLHLSGLYSI-CLIPSAKPLTLLWALLCFVLSGLGITAGAHRLWSHRSYKATLPLRIFLAIINSMAFQNDIYEWARDHRAHHKFSETDADPHNASRGFFFSHIGWLLVRKHPDVIEKGKKLDLSDLKSDKVVMFQRRYYKASVVIMCFLIPSFVPWYYWGESFYNSFLIAAILRYTVILNATWLVNSAAH---MYGNRPYDKHINPRENHFVVFGALGEGFHNYHHTFPFDYSTSEFG-ARWNFTTGFIDFMRYLGLASDCKKVSKEIILSRKIRTGDGSHK-------------------------
>UPI001954679D	374	0.457	6.489E-112	36	352	356	37	350	363
------------------------------------KLELVWFNIVLFVILHISSLYGVWLLLTAATWTTCLLFVPIVVVTILGISGGAHRLWAHRTFKANTRLKLIFLFLNTFAFQDAVYYWARDHRVHHKYTETDADPYNSQRGWFFAHMGWLCCRKHPEVVAKGKLIDLSDLEADPLIMFQKKYYLLLMPIIAFLLPTVVPMYLWGESLNVSWHVMALLRWCVSLNFIWAVNSSAH---MHGMRPYDKNICPVDQSFLIFFHVGEGYHNYHHVFPWDYKSAELGKYSQDVTTKLIDFMAYLGWAYDLKSVSLDLVKQRAQRTGDGSHPVWGWGDKDQREGDVDVTTISHQ---
>UPI00148D31EB	374	0.461	6.489E-112	9	329	356	58	379	383
---------QRRTSGSGSSVPPEPPREDGvdhtykEKEGPKPPRSIVWRNVLLMTVLHLAAAYGL-LLIPSASPLTLLWSVLCFVISALGVTAGAHRLWSHRSYKATVPLKIFLSLANSMAFQNDIYEWARDHRVHHKYSETDADPHNAVRGFFFSHIGWLMLRKHPDVIEKGRKLELSDLQADKVVMFQRNYYKLSVVLMCFFIPMFVPWYLWGESLWVAYFVPALLRYTLVLNATWLVNSAAH---MWGNRPYDKNINPRENKFVTFSAIGEGYHNYHHTFPYDYATSEFG-CKLNLTTCFIDLMCFFGLANNRKRVSSELVLARMQRTGDGIH--------------------------
>A0A1Q3FPV1	374	0.432	6.489E-112	35	349	356	66	388	392
-----------------------------------FRPEIRWPDFIAQVFLHVGFLIGVWQVVTlQAKLYTVLWTLILVWGSGIGITAGAHRLWSHKSYKAKWPLRVLLMFLFTICGQRDAYTWAHDHRVHHKYSETKADPHNAKRGFFFAHVGWVFLTPHPEVVAKRKIIDMSDLEADPIVMWQKKYYLPLFALLVIGFPVFVPYYYWSESFWVAFWVCFTVRFTTTLNIAFFVNSVAH---MFGNRPYDKNISPVENLPVAIAAMGEGWHNYHHVFPWDYKTGELGSYMFNVTTGVIDAFAKLGWAYERKSVSPEIIERRAAKYGDGTRFLsdecvhqdpvWGFGDRDIAKEDLDEILR------
>A0A336L716	374	0.485	6.489E-112	35	340	356	87	391	406
-----------------------------------FLQPIKWKNVTSIMLLHIVALY-VILAFPvfEVKLLTVFWGFVVGIVGGFGVTGGAHRLWSHKAYKAKLPLRILLMLAYTVAGQNSLYDWIRDHRIHHKFSETDADPHNSNRGFFFSHVGWLMLYKHPEVIKKGNSIDLSDILADPVIQFHEKYFIPLKMFLCFYLPCAIPVYCWNETWFWAFVATGIVRYVFGLNFTWSVNSVAH---LWGFRPFDKRINPVENITVAICALGEGWHNYHHVFPWDYKAAELGDYKVNLTTMFIDFFAAIGWAYDLKQPTKDMVRRTVEKYGDGSHDVYGhFHPEEMP---------------
>A0A556V280	374	0.462	6.489E-112	25	325	356	17	314	485
-------------------------PDGAESREPNRanRQRIVWRNVILMGLLHAGALYSV-LLIPKAHPFTWIWSYACFMITALGITAGAHRLWSHRSYKAKLPLRIFLAAANSMAFQNDIFEWSRDHRAHHKYSETDADPHNAKRGFFFSHVGWLFMPKHKEVIEKGKRLDLSDLLADPVVVFQRKYYKISVLLMCFILPTLVPWYFWGESMWNSYFLASILRYTVVLNLTWLVNSAAH---MYGNRPYNRNINPRENCLVTFGAIGEGFHNFHHTFPFDYAASEFGL-RYNPTTCFIDLMCWLGLASNRKKATPEMITARKLRTG------------------------------
>A0A1J1I4U0	374	0.429	6.489E-112	35	351	356	61	388	982
-----------------------------------FQPQIRWPDLFAQLFIHVGSLYGLYYLVAlKPKFYTYIWFVALIYASGIGITAGAHRLWSHKSFKAKWPLRVILVFLFTIAGQRDAYTWAHDHRIHHKYSETNSDPHNAKRGFFFAHIGWLFLTPHPDVVEKRKNIDMSDLQADKIVMWQKKYYIPLFAFIAIGFPVIVPYYYWNECLWISFWTCFVCRFCTTLNIAFFVNSVAH---MYGDRPYDKNISPVENIFVSIAAMGEGFHNYHHVFPWDYKTGEFGgWkgYQTNITTAFIDFFAKYGWAYERKYATDDMIARRAAKTGDGTYFLthdeahktsiWGLDDKDIEDEDLKILRKMN----
>D2A4K3	374	0.474	8.884E-112	27	343	356	0	311	318
---------------------------MSSELAPlNIRP--VWLKIVYFAYLHYGTILGTYYLLTAAQWKTILWTYLLLLSATHGIAVGAHRLWAHRAYKAKLPLRLLLAFDQTLTFQKDIYDWVRDHRIHHKYSDTEYDPHNATRGFFYSHIGWLMIKKSDKVIAKGKELDLSDLEQDPVVWYQRKYYWYMAPFLAFIFPAMVPWYFWSEQFKVSWYLCSIFRLCVTLHGTCLVNSAAH---IWGSKPYDKNIKPVETSWVAHISHGEGWHNYHHVFPWDYKAAELGSYYGNWNTAFIDFMAKIGWAYDLKSAPLDMVKKRGERTGDGT-KLWGWGDEDMDKED------------
>A0A0B7A1V2	374	0.471	8.884E-112	0	327	356	0	321	326
MAPrNAAEITDyegDRlGLdqVDTLIA------DTPSQKRPPMK--IVWRNVVLFIFLHLAAVYSVF-LVPRAMYQTLLWSVVMYWLAAMGITAGAHRLWSHRSYKARLPLRAFLALCNCISFQNSVFEWSRDHRAHHKYSETDADPHNAKRGFFFAHIGWLLVKKHPDVKDKGKVLDLSDLKNDPVVAFQDRHYKKLVLLLCIIIPTYVPVYVWGESAFISFYVAVILRYTLVLNATWLVNSAAH---MWGQRPYDERINPSENMGVSFCATGEGFHNYHHVFPHDYSTSEYGW-HLNLTTIFIDTMHFLGQAYDRRKIPMDVVMKRKLRTGSG----------------------------
>A0A8J2RQZ8	374	0.451	8.884E-112	12	345	356	1	332	337
------------TAVTTE-QPE-KCPLLMDEPPalahqSPYVMEIIWRNVLVFTFLHAAAFYGLHLVFTSAKIATLLWAYYLFIVGGFGIAGGAHKLWSHRSFKAKFPLRVLIAVAQTIALQDDIYQWSRDHRVHHKFSDTDADPYNSRRGFFFSHVGWLLCKKHPEVIRRGKTVDASDLLNDPVVVFQRKYYIPLAVTLCLVMPAVVPWYFWDESFQTAFFVASMFRYVLTLHATWLTNSAAH---IWGYHPYDKEIKPSDSRLAAIFSMGE-WHNYHHVFPGDYRIAELGSPRMSATVIVIDLFAWLGLIYDLKTSTEGIVRSRALRTGDGSHS-YALENTSLTSDDRK----------
>A0A8D0B341	374	0.485	8.884E-112	24	330	356	53	350	353
------------------------REKEGPKPAVRY----VWRNIILMALLHLSALYSLXLL-PEAKFLTLIWGVFCFTASGLGITAGAHRLWSHRSYKASLPLRILLAIMNSMAFQNDIYEWARDHRVHHKFSETDADPHNASRGFFFSHIGWLLVRKHPDVMEKGQTVDLSDLKADKVVMFQRRFYKISVVTLCFLVPTFVPWYCWGESLYLSFLIPAILRYALILNATWLVNSAAH---MFGNRPYDQYINPRENRFVIFGALGEGYHNYHHTFPYDYSASEFGW-QKNFTTAFIDVMCYFGLASDRKKVAKETILARKTRTGDGSHK-------------------------
>UPI0018D71719	374	0.461	8.884E-112	16	325	356	39	345	355
----------------TAEVPPRDV-TAKSQPGDAFKdrTRIVWRNVVLMAALHVISVYAFLFLTWKCRPYTLLFAVGMYVCSGLGITAGAHRLWAHRCYKAKLPLRLLLAMFNCMAFQNDIYDWSRDHRVHHKYSETDADPHNATRGFFFSHVGWLLVRKHPKVIEKGSRINLRDLIDDPVVRYQRKYYLPLVTFFCFVMPTIVPMYLWGESFWNAFCVPTVLRYCFLLNCTWMVNSAAH---LWGSRPYDRFINPAENRFVASLAIGEGWHNYHHTFPWDYKAGEWGW-RINFTTIFIDLMAAIGQVSDRKIVPKATISARKKRTG------------------------------
>A0A8J6H6Q3	374	0.482	8.884E-112	29	338	356	1	296	361
-----------------------------SSSKPDYKFAIVWRNVFVFLLYHYVALQGVYYILSlTVQWRTLLWGYIILLCNAQGITSGVHRLWAHRSYKAKLPLKILLCVFQTIGFQNSIYEWARDHRVHHKFTDTDADPHNSTRGFFFSHMGWLLVRKHPDVFAKGKTVDMSDLEADPVVRFQRKYYVLLAPTLCFVVPTVVPWYCWNEDAYVAFAVCGMLRYLISLHCTWLVNSAAH---IWGTKPYNRYIRPSENVWVSALTQGEGWHNYHHTFPWDYKAAELDSYSGNMSTAFIDFMAKIGLAYDLKTVPPAM----------GL--TLGWWEEE-----------------
>UPI00163E72B6	374	0.437	8.884E-112	35	352	356	111	434	437
-----------------------------------FRAQIRWPDFLAQLFVHVGFVIGLVLLVTlQVKLYTFLWTLLLVWASGIGITAGAHRLWSHKSYKARWPLRLLLMFLFTICGQRDAYTWAHDHRVHHKYSETDADPHNAKRGFFFAHVGWVFLTPHPEVVAKRKIIDMSDLEADPIVMAQRRYYIPLFALLVIGMPVLVPCYFWGERPIVAFWVCFTLRFTTTLNIAFFVNSVAH---MFGNRPYDKSISPVENLAVAIAAMGEGWHNYHHVFPWDYKTSELGSYVFNITTAFIDCFARLGWAYDRKSVPAEVIARRAAKCGDGTRFLtdeyahqdavWGYGDRDLPPED--VAAIVQQ---
>A0A4C1UA19	374	0.353	8.884E-112	16	351	356	144	596	602
----------------DAHDAGADALPPAS-PGADDRPlRIVWRNVILFLLLHLGGVYGGYLFLTKAMWRTCLFAVVLYVCSGLGITAGAHRLWAHKSYRAKLPLRILLTVFNTIAFQRaswhrppptfsivschvppfssgvllsvfghpptssvgvlcyvchlwgnlrqsysispvdigscvqsisnfvgnpenieqeivhnairnnphapttmhsnamcirvhcswgmhayvhansdSVIDWARDHRMHHKYSETDADPHNATRGFFFSHIGWLLVKKHPQIKAKGHTIDMNDLWADPVLRFQKKYYLLLMPIVCFILPTWIP-TLWGESLWNAYFVCAIFRYTYVLNVTWLVNSAAH---KWGDKPYDKNINPVETRPVSLVVLGEGFHNYHHTFPWDYKTAELGHYTLNISKLFIDIMSMIGWAYDLKTVSSKVIEQRVKRTGDGSHPVWGWDDNDVPQEDKKGTITIN----
>A0A6P6YAJ7	374	0.474	8.884E-112	28	334	356	59	362	883
----------------------------GCKNKPPYKTIIVWRNVIAMIVLHLAALYGIYLAIWNARSKTIAWSCLMAVVGGLGVLAGSHRLWTHRSYKARWPLRLLLMIAQTIALQNDIYEWCRDHRVHHKYSDTDADPHNSRRGFFFSHMGWLLCRKHPDVIAKGSTIDMSDVWADPIVRFQRRFYIPLVLLLWGIFPVWIPVHYWNENLEVAIM-ANALRYVMLLHQAWSVNSAAH---LFGYRFYEQSIEPRENRWVVYLSLGEGYHNYHHTFPWDYSASEHGWrDNFNVTTAFIDLAAWLGLAYDRRIVSRTVIEKRICRTGDNHHRTTTW---------------------
>A0A1J1J657	374	0.444	8.884E-112	32	354	356	402	737	1432
--------------------------------ETDYKMEISWQNVFIFTYLHLAALYG---FTFQKKTSSLIIGWAIGICQGLGTTIGAHRLYTHRTFKANLPLRILLMMMQTMATQNDMIEWVRDHRVHHKFTDTNADPHNSKRGFFFAHMGWLMCKKHPDVKKYGAKVDISDVEADPVLQFQRKFYIPLALLLNFVFPIWLAC-SFGEYFVVAWN-GNIFRYVVGLHMVWCVNSVAHF---WGDRPFDKNMSPTDSHVMGIVSLGEGWHNYHHCFPWDYKTSEFPTYTFNFSTMFIDFFAWIGWATDLKTVPEEMIFNRVMRTGDGTHKImksknkiktdfkeetrdvthfWGFGDNEMTNEDMKKVKIIHEKS-
>A0A667WQT4	374	0.513	1.216E-111	39	328	356	16	300	302
---------------------------------------IVWRNVVFMALLHLGAVYSL-VLVPGAQPLTWIWSYACFIITALGVTAGAHRLWSHRSYKAKLPLRVFLAAANSMAFQNDIFEWARDHRVHHKYSETDADPHNAMRGFFFSHVGWLFVRKHRDVIEKGKKLDVSDLLADPVVRLQRRYYKTSVLVMCFLIPTLVPWYFWGESLWNAYFLASILRYTISLNLTWLVNSAAH---MYGNRPYDKNISPRENRFVTFGAIGEGFHNFHHTFPFDYSTSEFGL-RLNPTTCFIDLMCWFGLASNRKKASVEMIQARKQRTGDGS---------------------------
>UPI0014021BCA	374	0.496	1.216E-111	37	328	356	19	305	307
-------------------------------------HKIVWRNVVLMCLLHLGALYSL-ILIPQAHPLTCLWAYVCFLLTALGVTAGAHRLWSHRSYKAKLPLRVFLAAANSMAFQNDIYEWSRDHRVHHKYSESNADPHNATRGFFFSHIGWLFIRKHPDVMEKGKKLDVSDLLTDPVVLFQRKYYMTSVLIMCFLMPTFIPWYCWGEGLWNSYFLASILRYTVSLNVTWLVNSAAH---MYGNRPYDKYINPRENRFVTFGALGEGFHNYHHTFPFDYSTSEFGL-RLNPTTCFIDFMCWLGLASDRKQASKQMIEARKLRTGDES---------------------------
>A0A8C9VYH0	374	0.471	1.216E-111	31	329	356	29	320	324
-------------------------------PKPP--MQIVWRNVILMSLLHVGAAYGFF-VIPSATAMTLAWSLLCFFLSALGVTAGAHRLWSHRSYKASLPLRIFLAIANSMAFQNDIFEWARDHRVHHKYSETDADPHNASRGFFFAHIGWLLVRKHPDVIEKGQKLEFSDLKEDKVVMFQRKYYKPSVLLMCFCMPMMVPWCLWGESLWVGYFVPGLLRYALVLNATWLVNSAAH---MWGNRPYDKNINPRENKFVTFSAIGEGFHNYHHTFPYDYATSEFG-CKLNLTTCFIDLMCFLGLAKECKTVSREAIVARVQRTGDGSH--------------------------
>A0A7M3UE39	374	0.462	1.216E-111	18	329	356	10	322	326
------------------WYPERETVEDefdhtyKEKEGPKPPIIIVWRNVILMSLLHVGAVYGLF-LFPSARALTWVWFLACFLFSGLGITAGVHRLWSHRSYKASLPLRIFLALANSMAFQNDIYEWSRDHRVHHKFSETDADPHNAGRGFFFSHVGWLLVRKHPDVIEKGRKLDLDDLKADQVVMFQRRHYKLSVVVMCFLVPTVVPWYMWGESLWVAYFVPGLLRYATVLNSTWLVNSAAH---MWGNRPYDGSINPRENRFVTFSAIGEGFHNYHHTFPFDYATSEFG-CKLNLTTCFIDLMCFLGLATEPKSVSKEAVLARAQRTGDGSH--------------------------
>A0A7D5YVC1	374	0.507	1.216E-111	27	354	356	1	325	327
---------------------------VREEDKPaPYKYKLVKHNVIKFAYMHLAALYGLYLCFTSAKWATIIWSLFLLEAAKIGITAGAHRLWCHKAYKAKLPLQIILLIFNSIAFMNTATYWVRDHRLHHKYSDTDADPHNSKRGFFFSQIGWLFVRKHPEVLEKGKTIYMEDIYKDPLLRFQKKYAFFVIGLWAYVIPTVVPMYFWGESFSNSWHIATMLRHVLTINLIFLVNSIGH---KWGNRPFDKNIKAVENLSVSLLTTGECFHNYHHVFPYDYKASELGNTKFNAATLFINFFAWIGWAYDLKVIPDNVIIARSQRTGDG-RNLWGWGDKDQTEEEIKNVELIYCKS-
>UPI001955D302	374	0.481	1.216E-111	31	329	356	32	323	327
-------------------------------PKPPVV--IIWRNVILMSLLHSAALYGL-LLVPSASVLTLFWTLVCYVFSGLGITAGAHRLWSHRTYKASLPLRIFLAFANSMAFENDIYQWARDHRAHHKYSETDADPHNAQRGFFFSHIGWLLVRKHPDVIEKGRKLEISDLKADKVVMFQRKYYKLSVLLMCFFVPMFVPWFLWGESLWVAYFVPAILRYALVLNSTWLVNSAAH---MWGNRPYDSTIYPRENRFVAFTTIGEGFHNYHHTFPFDYATSEYGW-KLNLTTFFIDLMCLLGLASDPKSVTRDAMNARIVRTGDGSH--------------------------
>UPI001F08108F	374	0.483	1.216E-111	31	328	356	38	330	332
-------------------------------PKDDRSRSIVWRNVILMVLLHTGAVYSL-IVIPQAQHLTWIWSYVCFIVTALGVTAGAHRLWSHRSYKAKLPLRVFLAAANSMAFQNDILEWARDHRVHHKCSETDGDPHNATRGFFFAHIGWLFVRKHPAVIEKGKKLDLTDLLADPVVQFQRRYYKTSVLIMCFALPTLVPWYFWGESLWNSYFLACILRYTLSLNVTWLVNSAAH---LYGNQPYDKTINPRENWFVTFGALGEGFHNFHHTFPFDYSTSEFGL-RFNPTTCFIDLMCFLGLADSRKKATPQIIQARKLRTGDGS---------------------------
>A0A3Q3N581	374	0.456	1.216E-111	18	330	356	34	334	337
------------------HTYKEK---DGPKPP----MILVWRNIILMSLLHMGALYGL-TLIPYASSLTLAWSAVCYLISGLGVTAGVHRLWSHRSYKASFPLRVFLALANSMAFQNDIYEWSRDHRVHHKYTETDADPHNAMRGFFFSHIGWLLVRKHPDVIAKGQKLDLSDLKADKVVMFQRRHYKLSVVLLCFVVPTVVPFFFWGESLAVAYFVPGLLRYTLVLNASWLVNSAAH---MWGNRPYDKSINPRENSLVAFGAIGEGFHNYHHTFPFDYSTSEFG-CKLNLTTAFINLMCFLGWAKDCRRVSKEMIMARIQRTGDGSHK-------------------------
>UPI001D05DB8B	374	0.517	1.216E-111	23	331	356	10	315	347
-----------------------DKISCVLQELKKRLIKLLWMPIILFSSLHIAAIYATYLIFTSAKIWTTIFALFLYQVGTFGITGGAHRLWSHRAYKAKWPLQVILIICQTIAFQAPVIVWVRDHRIHHKFSDTSADPHNANRGFFFSHVGWMMCEKHPDVIEEGKLIDISDLKKDPIIQFQKRYYAILMVLLCIVLPTLIPWYFWNETLLNGFLIAGLWKYAVTLNATWLINSAGH---IWGTRPYDKMKKPTEHLITSIIASGEGWHNYHHTFPWDYKASELGHGRINTTTFLIDCFAKIGWAYDLKSVSNDIIKNRVLKYGDGTHPI------------------------
>A0A2Y9J3N7	374	0.490	1.216E-111	31	330	356	62	356	359
-------------------------------EGPKPKVEYVWRNIILMFLLHVGALYGI-TLVPTCKTYTWIWGLLYYLISALGITAGAHRLWSHRSYKARLPLRLFLIIANTMAFQNDVYEWARDHRAHHKFSETHADPHNSRRGFFFSHVGWLLVRKHPAVKEKGGLLDLSDLKAEKLVMFQRRYYKSGILLMCFILPTFVPCYCWGETFQHSFFIATLLRYTMVLNATWLVNSAAH---LYGYRPYDKNINPRENILVSMGAVGEGFHNYHHSFPYDYSASEYRW-HINVTTFFIDCMAALGLAYDRKRVSKAAVLARIKRTGDGSYK-------------------------
>A0A7F5RDH3	374	0.444	1.216E-111	0	333	356	0	330	368
MAPNSK-----PGelkSIKDDHKYSDTYLKLPSEigTDYTFKRKVVWFNAIGFLFLHLAAVYGYYLCaFRRPHPLTILWMSVLTFGSGIGVTMGAHRLYSHKSFKAKWPLKVALILLQTVAGQNCMYIWVRDHRQHHKYSDTDADPHNANRGFFFSHIGWLMSKKHPAVISKGKTIDMSDLEADPLVMFQQTFYNPLYIIFALALPIAIPVYFWGETYWNSLFISYFGRYMLLLNITWLVNSAAH---LYGTRPFDKNLKPVESSLVAFLSIGEGWHNYHHAFPWDYRAAELG-SKYSVTTFLINCLAAVGLAYDLKTTPYNMIQYKALRVGDGTHHIFG----------------------
>A0A7R9FP62	374	0.448	1.216E-111	3	333	356	4	337	372
---NSSkaELEEDIQAtgRLYEHEPePQEHVNVGTGPTNKvYKKQYFWYTITAFSILHVGAVYGIYIVATRGYWTTIIFGILLGLASGLGITAGAHRLWCHRSYNAKFPLRLLLAFLNTVAVQNNIYTWSRDHRTHHRFSETDADPYNAKRGFFFSHIGWLVTSKHPEVTRKGQTIDCSDLLEDPLVYYQRKYYFWLAAFCSFIFPAITPWKLWGEDLWVAFWFCSVTRCTFVLNGTFLVNSAAH---LWGTKPYDKNTVGMEQPIVGALALGEGWHNYHHVFPWDYKTSELPWYRLNLTTMFIDAAAYLGQAYDLKTVDPKVVEQRVKRTGDGSHFKWG----------------------
>A0A7J6CGN8	374	0.468	1.216E-111	18	329	356	58	370	374
------------------WHPERETEEDvfdhtyKEKEGPKPPTVIVWRNVILMSFLHIGALYGLFLA-PSASALTWIWFCACFLFSALGITAGVHRLWSHRSYKASLPLRIFLALGNSMAFQNDIYEWSRDHRVHHKYSETDADPHNAVRGFFFSHIGWLLVRKHPDVIEKGRKLDLSDLKADNVVMFQRRHYKLSVLLMCFFVPTFVPWYMWGESLWVAYFVPSLLRYATVLNATWLVNSAAH---MWGNRPYDGNINPRENRFVTFSAIGEGFHNYHHTFPFDYATSEFG-CKFNLTTCFIDSMCFLGLAREPKRVSKEAVLARAQRTGDGSH--------------------------
>A0A0J7KKN4	374	0.446	1.216E-111	35	351	356	54	376	381
-----------------------------------YVPRIKWPDLGAQIFIHVGFLYGLYLVLTQAKLLTTLWVFVTIYTSGFGITAGVHRLWSHKAYKAKWPLRLLLVFLFTITGQKDVYTWALDHRVHHKCSETDADPHDVRRGFFYAHVGWLFMTPHPDVVAKRKAIDMSDLEADSIVihntinftLFHlsRRLYIPLFALLTIGLPVAVPCYFWSESLWISFWVNFNFRFCINLNIAFCVNSVAH---MWGQKPYDKDISPVENIAVSIASLGEGYHNYHHVFPWDYKTGELGNYPFNITTGFIDAFARIGWAYDRKYVSPEMIRRRAHRSGDGSH-IWGYGDIDISKDDLTELDMMN----
>A0A3Q1AVD8	374	0.485	1.216E-111	20	329	356	87	396	400
--------------------PEGTREDAfdntyKEKEGPKPPRIVVWKNVVLMTLLHIGALYGMF-LIPSAAPLTLLWSVFCFLISALGITAGAHRLWSHRSYKATLPLRIFLGLANSMAFQNDIFEWARDHRVHHKYSETDADPHNAVRGFFFAHVGWLLVRKHPDVIEKGRKLELNDLLADKVVMFQRKYYKLSVLLFCFFIPMSVPWYLWGESLWVAYFVPALLRYTLVLNATWLVNSAAH---MWGNRPYDKNINPRENKFVTFSAIGEGFHNYHHTFPFDYATSEFG-CKLNLTTCFIDFMCFLGLAKDRKRVSHELVMARIQRTGDGSH--------------------------
>A0A6J1PMU2	374	0.489	1.216E-111	28	323	356	28	319	768
----------------------------KESYKTDYEWKIIWQNVIIFAYTYLAGFYGLYVLCFQAKYQSVIWLFVVGLAASMGVTAGAHRLWAHRSYKAKWPMRFILMIFQSIAFQESIYKWARDHRVHHKFTDTDADPYNSRRGFFFSHIGWLLIRHHPDVARKGATIDCSDLMQDPFVVFQKKWYMYLMLLFCFIIPTLVPWWAWNESLWCSWNL-VVCRYLLNLNSAFSVNSVAH---MWGMKPYDKSLSSVDNAGVAIVAFGEGWHNYHHVFPWDYKTAELGNYALNCTTAFIDFCAYLGLAYDLKTVPADIIKKRVLR--------------------------------
>A0A670ZT13	373	0.493	1.665E-111	37	328	356	17	303	305
-------------------------------------RQIVWRNVILMALLHSGALYS-FLLIPKAHLYTLIWAYMCFLVCALGVTAGAHRLWSHRSYKARLPLRIFLAAANSMAFQNDIFEWARDHRVHHKYSETDADPHNAQRGFFFSHIGWLFVRKHRDVIEKGKKLDLSDLLEDPVVLFQRKYYKSSVVLMCFVIPTVVPWYFWGESIWNSYFLASILRYTIALNVSWLVNSAAH---MYGNRPYDKSINPRQNSFVTFGAIGEGFHNYHHTFPFDYSASELGL-KFNPTTWFIDLMFWLGLVTERKQTTKEMIKARKERTGDGT---------------------------
>UPI000C6E4484	373	0.476	1.665E-111	28	325	356	17	303	307
----------------------------KSKKPP---MEIVWKNVIAFIILHIGALYGIYL----ANWRTFTTASLWAYLSILGVTGGSHRLWSHRSYKAKWPVRVFLMFFQTMAIQNDIYEWSRDHRVHHKYSETDADPHNAKRGFFFSHMGWLMVKKHPEVKEKGKSIDMSDLLKDPVVVFQRKYYYILVFLISVVIPTMVPILYWGESFWSSLFTQFFSRYVVSLHGTWLVNSAAH---MWGTRPYDRFINPRESPIVHMFSIGEGFHNYHHTFPWDYCTSEFGW-KLNSTALFIDCMAWLGLVYDRKRASPEIIQQRKERTG------------------------------
>Q8QFV8	373	0.459	1.665E-111	8	330	356	12	320	323
--------TEERVLlVDSQK----------EKEGPTLPGQIVWRNVVLMVLLHIGALYGL-VTIPAASALTLVWTGVCFMISALGITAGAHRLWSHRSYKASMPLRIFLAVANSMAFQNDIYEWSRDHRVHHKYSETDADPHNSNRGFFFSHVGWLLVRKHPEVIERGRKLELTDLKADKVVMFQRRFYKLSVVLMCFVVPTVVPCYMWGESLWIAYFIPTLLRYALVLNATWLVNSAAH---MWGMRPYDQNVNPRENKFVAFSAIGEGFHNYHHTFPYDYATSEFG-SRLNLTKAFIDFMCYLGQASDCKRVSHETVMARVRRTGDGSHK-------------------------
>A0A5E4PP85	373	0.450	1.665E-111	0	333	356	0	321	328
MAPkQSSEETVEETSEDLVK------PVPGQWTPRKYH--IVYRNLLTFGYGHITACYGLYLAVTEATWSTLFFNWVIYVTASIGVTAGAHRLWTHRAYKAKLPLQILLMVMNTLAFQNTVTDWVRDHRLHHRYSDTDADPHNASRGFFYSHVGWLLVRKHDEVKKRGRQTDMSDIRANPVLRFQKKYAVPFIGTVCFLLPTVIPVYFWGETLKVAWHL-AILRYIMNLHGTFLVNSAAH---IWGMKPYEKNIKPAQNLAVSFITFGEGFHNYHHTYPWDYRTAELGNNMLNMTTLFIDFFGWIGWAYDMKTVDDEIIRSRAKRTGDGTNS-WG----------------------
>A0A8C5FSI5	373	0.455	1.665E-111	1	328	356	8	324	329
-ARNGHVLPEPPASIDTfDHSYKE---QEGPKPPK----EIVWKNVVLMTFLHAGAFYGLF-QVPSASYMTLLWSGVCFVISALGVTAGAHRLWSHRTYKASLPLRVFLGLANSMAFQNDIFEWARDHRVHHKYSETDADPHNAVRGFFFAHIGWLMVRKHPDVIEKGRKLELSDLKADKVVMFQRKYYKSSVVLMCFMLPMVVPWYMWGESLWVAYFVPSLLRYTLVLNATWLVNSAAH---MWGNRPYDTGINPRENKFVTFSAIGEGFHNYHHTFPYDYATSEYGM-KLNLTTCFIDFMCFLGLATDRKRASRDIVQARVQRTGDAS---------------------------
>A0A3B3QWW1	373	0.461	1.665E-111	20	328	356	19	327	329
--------------------PGEDHKYEAAEvPDANGKdkctQNIVWRNVVWMSLLHAGAVYSLF-LIPKAHPFTWIWSYVCFLVTALGVTAGVHRLWSHRAYKAKLPLRIFLAAANSMAFQNDIYEWSRDHRVHHKYSETDADPHNAKRGFFFAHVGWLFMRKHHDVIEKGKRLDFSDLLADPVVVFQRKYYKISVVLMCFIIPTLVPWYFWGETLWNSYFLSSILRYTVSLNVAWLVNSAAH---MYGNRPYDRTISPRENRFVAFGAIGEGFHNFHHTFPFDYSTSEFGL-RLNPTTCFIDLMCWLGLASGCKKTSPEMIQARKLRTGDSS---------------------------
>A0A6P3U6U3	373	0.495	1.665E-111	30	333	356	23	327	332
------------------------------EPLPlpvrtSASQRIIWRNVIGIIVLHFLAVYGFVSGYRDAKLWTWIWSFAYGVVAGLGITAGAHRLWAHKSYSAKIPLRIFLAYLYCMAGQTHFYKWIRDHRTHHRYTETNADPHDATRGFFFSHIGWLMVKRHPAVKEYGSKIDMSDITADPVIKFFDKYYEVIMISLCFVLPILLPVFVWSETWFISVH-AMLIRYVWSLHATFIVNSFAH---MWGNRPYNRRVKPTENPTVSFFALGEGWHNYHHSFPWDYKAAELGAYGLNPTTGFIELMARLGLAYNLKTPKKELVDRTILKKGDGTDSLWG----------------------
>A0A8D0GLY7	373	0.461	1.665E-111	10	330	356	19	329	332
----------DRAMTDDVFD-KSYREKEGPKPARSY----VWRNILLMSLLHLGGLY-AFCLIPSAKFVTLAWVCLCFLISALGVTAGAHRLWSHRSYKASLPLRIFLAFANSMAFQNDIYEWARDHRVHHKFSETDADPHNAKRGFFFSHIGWLLVRKHPDVIEKGRKLDLADLKADKVVMFQRRYYKLSVVLMCFFFPTFVPWYFWGESLHNSFFLPAILRYAVVLNASWLVNSAAH---MFGNRPYDQSINPRENRFVTLGALGEGFHNYHHTFPYDYSTSEFGW-KCNATTFFIDLMCLLGLASDCKKVSKETIMARKIRTGDGSHK-------------------------
>UPI00145A151D	373	0.453	1.665E-111	15	325	356	6	326	334
---------------ISHHAPPpkqhqnghATAPGDeafdatyKGKEGRRPRMQLVWRNIILMSLLHIGAVYG-FTLIPSAKTLTLIWTALCYVFSGLGVTAGAHRLWSHRSYKASFPLRVFLALGNSMASQNDIYEWARDHRVHHKYSETDADPHNATRGFFFAHVGWLLVRKHPDVKEKGQKLDMSDLEEDKVVMFQRRHSRLSLVVMCFVLPTLVPWWGWGESLKVAYFLPGLFRYALQLNVTWLVNSAAH---MWGNRPYDISINPRENRLVSLSALGEGFHNYHHTFPFDYGASEFGW-RLNLTTAFIDLMCFLGLASDRKRVSKEMILARKQRTG------------------------------
>UPI00189C4CE1	373	0.491	1.665E-111	31	329	356	39	330	334
-------------------------------PKPP--MIIVWRNVIMMSLLHIGALYGAF-LIPSASHLTLLWSLLCFLISALGITAGAHRLWSHRTYKASLPLRIFLAVANSMAFENDIFEWARDHRVHHKYSETDADPHNARRGFFFAHIGWLLVRKHPDVIEKGGKLELSDLLSDKVVMFQRRYYKLSVLLMCFLVPMFVPWHFWGESLWVAYFIPGLLRYAMVLNASWLVNSAAH---MWGNRPYDKNINPRENRFVAFSAIGEGFHNYHHTFPFDYATSEFG-CKFNLTTCFIDFMCVLGLAKDRKRVSREVVVSRVQRTGDGSH--------------------------
>UPI00148FB019	373	0.454	1.665E-111	2	328	356	15	330	335
--PSNGNVPPEATREDvFDHTYKEKE---GPKPPSN----IVWRNVIMMTLLHIGAMYAL-LLVPSASPMTLLWSVLCFLISALGVTAGAHRLWSHRSYKATLPLKIFLGVANSMAFQNDIFEWARDHRVHHKFSETDADPHNAVRGFFFAHIGWLLVRKHPDVIEKGRKLELKDLLNDKVVMFQRKYYKPSVLLMCFFIPMFVPWYLWGESLWVAYFVPALLRYTLVLNATWLVNSAAH---MWGNRPYDKNINPRENKFVTFSAIGEGFHNYHHSFPYDYATSEFG-CKLNLTTCFIDFMCFFGLAKDRKRVSNEVVQARIQRTGDGS---------------------------
>A0A7T7WS63	373	0.501	1.665E-111	31	329	356	42	333	337
-------------------------------PKPPIV--IVWRNVILMSLLHLGALYGL-TLIPSASPLTLLWGLLCFVVSALGVTAGAHRLWSHRSYKASLPLRIFLCLANSMAFQNDIFEWARDHRVHHKYSETDADPHNAMRGFFFSHVGWLLVRKHPDVIEKGRKLELTDLRADKVIMLQKRYYKLSVVVMCFLLPMWVPWYLWGETLWVSYFVPAVLRYAMLLNATWLVNSAAH---MWGNRPYDKNISPTENMFVTFSAIGEGFHNYHHCFPYDYATSEFG-CKLNITTCFIDFMCFLGLASDRKKVPREVVMGRIQRTGDGSH--------------------------
>E3TMU8	373	0.449	1.665E-111	0	354	356	0	344	346
MAPCTEK--EDElitceGSIEKLIAPQA----------NKRKHQIVYMNLFTFGYWYIAGLYGLYLFFTSTKWSTIILNIFLIIASGLGITVGAHRLWAHKCFKAKLPLQIILMILNTLAFQNTAITWVRDHRMHHKFTDTDADPHNATRGFFFSHVGWLLVKKHPELMKRSKHIDMSDIYGNPVLTFQKKYAFPLVATFTFILPTVVPIYFWDESLNNAWH-ATVFRYAYNLNITFLVNSAAH---MWGYRPYDKNIQPTQNIFTTLCTFGEGFHNYHHTFPWDYRAAELGNNYLNLSTKVIDFFAWIGWAYDLKTVPADIVNSRAKRTGDGT-DLWGgnhKHTLD-EKENRELDDYVHKSA-
>G3VF96	373	0.472	1.665E-111	24	330	356	63	360	363
------------------------REKDG--PKPKFI--YVWRNIILMGLLHLGAVYGIFLL-PSSHVYTLLWAFGYYLVSALGITAGAHRLWSHRTYKARLPLRIILMIANTMAFQNDIFEWSRDHRVHHKFSETDADPHNARRGFFFSHVGWLLVRKHPDVIEKGRLLDLSDLKSEKLVMFQRRYYKPGILLMCFIFPTFVPCYFWGESFTHSLFVATLLRYAVVLNATWLVNSAAH---MYGTRPYDKNINPRENILVALGAVGEGFHNYHHTFPYDYSASEYRW-HINFTTFFIDCMCLLGLAYDRKKVSKAAIEARCARTGEGSWK-------------------------
>B4JEM9	373	0.429	1.665E-111	21	343	356	86	412	422
---------------------PSKAEAI--EAEVAYNPQIRWPDLIAQTFLHVGALYGVYLLF-HAKLYTFLWLAASILVSGVGITAGAHRLWSHKSYTASLFLRIVLAFMFTIAGQRDAYTWALDHRIHHKFSETDADPHNAKRGFFFAHVGWLFLTPHPKVIEKRKVIDMSDLEEDAVVMFQRKYFIPLFALISIGLPVLVPWYFWEEDLWMSFWINFNMRFTWTLNVAFFVNSVAH---MYGNKPYDKNITSVEVPIVSLLAMGEGWHNYHHVFPWDYKAGEFGNYTLNVTTAFIDFCARIGLASGRKSVSPDMVLRRAAKCGDGSRFLsdeyahkdqvWGFGDCDLPRED------------
>A0A6P6YI66	373	0.484	1.665E-111	36	328	356	77	370	1272
------------------------------------WNDIVWRNVIALTILHLLAIYGWFLFVTDikIKWQTSFITFILGlFSSSFGITAGAHRLWSHRSYKAKWPLRLILAFANTIALQNDIYEWCRDHRVHHKYSETNADPHNSRRGFFFAHMGWLLVKKQNDVKIKGKNIDLSDIWADPIVRFQRRFYIPLVIVCWGIIPTLIPYYCFNETLWHSFLGCVCFRYVYVLHCTWLVNSAAH---LWGHRPYDKNIQPKENDSVVYLTFGEGYHNYHHTFPWDYSASEYGcYYNFNLTTLIIDLFERCGWAYDLKKPSNEMIIARKFRTGDGT---------------------------
>A0A1J1HJL8	373	0.445	1.665E-111	25	345	356	461	801	1330
-------------------------ILGGTENKvsSEYKIEPAWFNIFGFIYLHFT------LCTAPFHMglnKTFLFALIIGLGSGFGITAGAHRLWAHGAYKANKKLKVFLLILQTLAFQNSVIEWVRDHRVHHKFTDTNADPHNASRGFFFSHMGWLMCKKHPDVKKFGAKVNMTDLTSDPMLRFQHKYFLILMPLICFVLPATIPWYFWGENFYSAYVVAGVLRYVVVLHITWLINSAAH---MFGDKPYDRYIRPVDTYWVSFVAFGEGFHNYHHVFPWDYKTSEFGLYWCNFTNGFLDFFALLGWATDLKTVSQEMIYKRALRTGDGSHHeanehavllesnvnskecdrdvehFWGWNDELLTEEDKN----------
>UPI001CF7284D	373	0.510	2.280E-111	35	325	356	1	288	290
-----------------------------------FQTPIVWPNVVLFTLYHIIALQGLYYIATlKTNLRTLIWAFLVLVLAGQGITSGVHRLWAHKSYKAKLPLRLFLCLCQTISFQNSIYEWARDHRAHHKFSDTDADPHNINRGFFFAHMGWLLVRKHPQVKIKGQLIDLSDLESDSVVQFQRKYYHVLAPICCFVVPTIVPWYLWEENFYTSFCVCM-LRYLMSLHFTWLVNSAAH---MWGYKPYDRSIKPSENRVVAKLTMGEGWHNYHHTFPWDYKAAELDTYNGNLSTAFIDLMAQLGWAYDLKTVPLDVVRKRALRTG------------------------------
>UPI0006B0FA48	373	0.462	2.280E-111	0	328	356	0	310	315
MAPKSGN-----NSPDTLNVPQ--------KREKHRHLEIVWTNVWIFTVLHTAAFAGFILVLNRT-WRPWVFGVVYSYCSGLGVTAGAHRLWCHRAYKAKLPLRILLMVFNCIACQNDIYEWSRDHRVHHKFTETDADPHNVNRGFFFAHMGWLMHKKHPDVREKGKTVDCSDILQDPVVRFQKRFYIPLVLLLTFYLPTMIPVWVWGEKVWFAFLTTGILRYVITLHCTWLVNSAAHY---WGNRPYNRFMDARENKHVAWWALGEGFHNYHHAFPYDYSTSEYGW-KLNITTMFIDFMAKLGQAYDLKTVPNDVIEKTRQKTGDGT---------------------------
>A0A3Q0TA02	373	0.478	2.280E-111	31	329	356	24	315	319
-------------------------------PKPP--RIIVWRNVISMSLLHAGAVYGLF-VIPSASRLTLLWTALCFFISALGVTAGAHRLWSHRSYKATLPLRIFLGVANSMAFQNDIFEWARDHRVHHKYSETDADPHNAVRGFFFAHIGWLLVRKHPDVIEKGRKLELTDLLADKVVMFQRKYYKLSVLLMCFFVPSFVPWYLWGESLWVAYFVPTLLRYTLVLNAAWLVNSAAH---MWGNRPYDTNINPRENKFVTFSAIGEGFHNYHHTFPYDYAASEFG-SKLNFTTCFIDFMCFLGLAKDRKRVSHEMVQARVQRTGDGSH--------------------------
>A0A8B9JSS5	373	0.485	2.280E-111	26	328	356	31	326	328
--------------------------GDAKEEKRG--QTIVWRNVVLMALLHLAAVYAL-QLIPRAHPFTWIWSYVCFLITGLGITAGAHRLWSHRSYKAKFPLRMFLAAANSMAFQNDIFEWSRDHRGHHKYSETDADPHNASRGFFFSHVGWLCVHKHKDVIEKGKRLDVSDLLADPVVMFQRKYYKLSVVMMCFVVPTLVPWYFWDESIWNSYFLPGILRYTICLNCTWLVNSAAH---IYGNRPYDKYINPRENCLVTFGAMGEGFHNFHHTFPFDYSASEFGL-RLNPTTCFIDFMCLLGLASNRKKATPEMIKSRKLRTGDGS---------------------------
>A0A401SPY0	373	0.466	2.280E-111	3	328	356	9	323	328
---NSPEFVDDRPVDDSFDTTYKEKQGA----KPAMK--LVWRNIILMGALHLAAIYS-FVLVPFAKPLTWLWAAFCFLLSALGVTAGAHRLWSHRSYTATTPLRVFLAIANSMAFQNHIYEWARDHRVHHKFSETDADPHNATRGFFFSHVGWLMVRKHPDVIEKGSKLDLSDLKADPVVMLQKKYYKPSVVLMCFFIPTVVPWYFWGESLWNAYFITAILRYTLVLNATWLVNSAAH---MFGNRPYDRWINPRENRFVAFGAIGEGFHNYHHTFPYDYSTSEYGWRG-NITTCFIDAVCWLGLASNCKRVSKEAILARRRRTGDGS---------------------------
>UPI00156925E2	373	0.455	2.280E-111	0	330	356	0	323	328
MAPsqddnNSEFYKSD----LNQYSPSAD---DATEQKQA-ELKIVWKNVLSITLLHIGTAYGFYLYLTQAMWATRLYSILLSSVSAFGITAGAHRLWAHKSYKTNLPLRILLTIMQTLAMQNSVIVWARDHRMHHKYSETDADPHNIMRGFFFAHMGWLLVRKHPAIKAKTDTLDMSDLWADPVLRFQYKYFYFLFPVIGFVIPSYIP-TFWGEKFEISFMISGVLRYVLTLHGTWLINSAAH---MWGSKPYDKNIAPVENPALSIITHGEAFHNYHHTFPWDYKAAELGNYSANFTTFFIDRMAKIGWAYDLRTVTPELIKKRVERTGDGTHK-------------------------
>UPI0015E254FD	373	0.476	2.280E-111	20	329	356	20	329	333
--------------------PEATREDVfdhtyKEKEGPKPATIIVWKNVLLMTLLHLAALYAMF-LVPSASILTLLWSTLCFLISALGITAGAHRLWSHRSYKASVPLRIFLGFANSMAFQNDIFEWARDHRVHHKYSETDADPHNAVRGFFFAHIGWLLVRKHPDVIEKGRKLELNDLLADKVVMFQRKYYKPSVLLMCFFVPMFVPWYMWGESLWVAYFIPAVLRYTMVLNATWLVNSAAH---MWGNRPYDKNINPRENKFVAFSAIGEGFHNYHHSFPYDYATSEFG-CKLNLTTCFIDFMCFLGLAKDRKRVSSELITARIQRTGDGSH--------------------------
>UPI001E676348	373	0.477	2.280E-111	36	329	356	46	337	338
------------------------------------WSKVVWRNAILFFLLHIYSVYGLYVAVFHAQWKTIGFSLVLYFMAALGITMGAHRLWSHRSFKATPLLRFILAAFQTLSFQNDIFEWARDHRVHHKYSETDADPHNARRGFFFSHMGWLMYRKHPEVIAKGRTLDLSDLQQDAIVMWQRKHYIPLVITACFVLPTVIPWLGWGENAVTALLVAGFLRYSIVLHVTWCVNSLAHW---VGSKPFDRNIYPSQNSVVAYMALGEGWHNYHHVFPWDYRTAEFGgLNHYNITSLMIDFCSMIGLAYDRKTVTPAMIKKRAERTGDGSY--------------------------
>T1KDQ1	373	0.467	2.280E-111	2	325	356	43	365	383
--PSTPSITTSPTVSSTptkwstspETSPEStKHPPI--EP-----TQvIVWRNVFAFVILHSSLVYGLFKLFTNPPWLTMAYAFVFGSFSGLGITAGAHRLWSHRAYKAKLPLRIFLAILQTVCGQNNIYEWCRDHRVHHTYSETDADPHNANRGFFFAHMGWLCVKKHPDVINKGRLVDCSDLLEDPVVRFQKNYFLPLAILCCIIIPSAIPIVCWNESFWNAFMLAGLARYCISLHFTWLVNSVAH---LWGNRPYDVTIGARENKYVIIGALGEGFHNYHHTFPWDYSTSELGW-RWNLTTCFINTMAKIGQAYDLKTAPVKMIDARIRRTG------------------------------
>UPI0015A901D7	373	0.517	2.280E-111	38	325	356	75	358	397
--------------------------------------KIVWRNVILFAYLHLAALYGLYLMFVSAKWQTNVFAFFLYITSGLGVTAGAHRLWSHRSYKARLPLRILLAFVYTIAFENDIYEWARDHRVHHKYSETDADPHNAKRGFFFAHIGWLLCRKHPDVIKRGKAIDLSDLMADPVVRFHRKHYLKLVVPCCFVIPTLIPMYCWRETFLNSFLIATLFRLCFTLNQTWLVNSAAH---MWGTQPYDITINPRQNALTVLGAVGEGFHNYHHTFPYDYATSEYGI-KYNLTTAFINTMAFLGLAYDLKTASKGAIEGRKARTG------------------------------
>A0A0M3QYF9	373	0.452	2.280E-111	34	350	356	87	409	412
----------------------------------DYNPQIRWPDLGAQTFLHVGALYGVYLLCY-AKFYTFLWVAATILFSGIGITAGAHRLWSHKSYHASLPLRILLCFMFTIAGQRDAYTWALDHRIHHKFSETDADPHNANRGFFFAHVGWLFLTPHPKVIEKRKVIDMSDLEADAVVMFQRKYYIILFALCSIVLPVMVPWYFWQESLWMSFWINFNMRFTWTLNVAFFVNSVAH---MYGNKPYDKNITPVEAPIVSLLALGEGWHNYHHVFPWDYKTGEFGNYTLNITTGFIDLCARLGLASGRKSVSPDMVLRRAEKCGDGTRFLsdeyahkdqvWGFGDCDLPREDIVELVKM-----
>UPI0009A3DBF5	373	0.447	2.280E-111	3	328	356	88	412	417
---NMSSASAEP-----ATSPEfvDDRPVDDSFDTTYREKQgakpamkLVWRNIILMGALHLAALYS-FVLVPFAKPLTWLWAASCFLFSALGVTAGAHRLWSHRSYTATTPLRAFLAVANSMAFQNHIYEWARDHRVHHKFSETDADPHNATRGFFFSHVGWLMVRKHPDVIEKGSKLDLSDLKADPVVMFQKKYYKPSVVLMCFFIPTVVPWYFWGESLWNAYFVAAILRYTLVLNATWLVNSAAH---MFGNRPYDRWINPRENRFVAFGAIGEGFHNYHHTFPYDYSTSEYGWRG-NITTCFIDAVCWLGLASNCKKVSKEAILARRRRTGDGS---------------------------
>UPI001E1B1482	373	0.469	2.280E-111	3	330	356	110	429	432
---NMPLHSEDicPEMKDDTHDP--TYQD---EEGPPPKLEYVWRNIILMALLHLGALYGI-TLLPICKLYTLLWGIGCFLIGTLGVTAGAHRLWSHRSYRARLPLRIFLIIANTMAFQNDVYEWARDHRVHHKFADTHADPHNSRRGFFFSHVGWLLMRKHPAVKEKGSLVNLSDLKAERLVMFQRRYYKPGVLLICFILPTLVPCYFWGETLLHSLFVATFLRYAAALNAMWLVNSAAH---LYGYRPYDKNINPREQVLVSLANLGEGFHNYHHAFPQDYSASEYRW-HINFTTFFIDCMAAIGLAYDRKKVSSASVLARIKRTGDGSYK-------------------------
>UPI001C53BE73	373	0.485	2.280E-111	24	330	356	123	430	433
------------------------RPEMKDDPtyqdevGPPPKHEYVWRNIIIIPLLHLGALYGI-TLVPGCKVYTWLWVLLCYVVSGLGITAGAHRLWSHRTYKARLPLRLFLIIANTMAFQNDVYEWARDHRVHHKFTETHADPHNSRRGFFFSHVGWLFVRKHPAVREKGGLLDLSDLKAEKLLMFQRRYYKPSVLLMCFILPTLVPWYCWGETFRHSLYVAAFLRCVVALNMTWMVNSVAH---LYGYRPYDKNIEARENVLLSLGALGEGFHNYHHTFPYDYSTSEYHW-SLNFTTFFIDCMAAIGLAYHLKKVPKASILARIKRTGDGSYK-------------------------
>A0A5J5CQL6	373	0.486	2.280E-111	31	330	356	532	824	827
-------------------------------PKPPRM--LVWRNIILMCLLHLGALYGL-TLVPSASVPTLAFTALLYIISALGVTAGAHRLWSHRSYKASFPLRVFLAFANSMAFQNDIYEWARDHRVHHKYSETDADPHNATRGFFFAHVGWLMVRKHPDVVEKGKKLELSDLTADKVVMFQRRYYKLSVILLCFLMPTLVPWYFWGESLTVAYFVPGLLRYTVMLNATWLVNSAAH---LWGNRPYDKTINPRENPLVAFSAIGEGFHNYHHTFPFDYATSEFGI-KLNLTTLFIDTMCFLGLAKDPKRVSKEVITARIQRTGDKSYK-------------------------
>UPI0014254BC6	372	0.493	3.121E-111	33	328	356	26	316	317
---------------------------------KRHHSDIVWRNVLIMGFIHLSAVYSFLFVTWKCHWLTLVWAVILYLLNGLGITAGAHRLWAHRSYKAKLPLRIFLAACNCIAFQNSIFEWARDHRVHHKYSETDADPHNAKRGFFFSHVGWLLVRKHPDVTNKGSRLKMDDLLADPVVRIQKKYYFILMPLMCFVLPTIIP-TLWNESLWNAYFVAAVLRYCIALNCTWMVNSFAHF---WGNRPYDKHINPAQNSFVAGLSLGEGWHNYHHTFPNDYRTGEFGW-KLNPTTMLIDCMYVLGQAYDCNEIKHEVIDARRRRTGDRS---------------------------
>G8FQ70	372	0.500	3.121E-111	28	353	356	5	325	331
----------------------------GEEVVP-FKHKLVKHNIIKFGYMHLAALYGVYLCFTSAKWPTLLWAFLLLEFAKIGITAGAHRLWCHRSYKAKLPLEILLLIFNSIAYMNTATYWVRDHRVHHKFADTDADPHNVHRGFWFSQIGWLFVRKHPDVIEKGKTVFMEDIHKNPLLRFQEKYALVVIGLCAYIIPTVVPMYFWGETLSNSWHICTMLRHVLTINQIFLVNSIGH---RWGNRPYDKNIKAVENIAVSLMSTGECFHNYHHVFPFDYKASELGMTKFNAATMFINFFAWLGWAYDLKTIPDDMIIARTKRTGDG-RNLWGWGDVDQTEEETKGVTYLYTK--
>A0A3B4DKP6	372	0.478	3.121E-111	28	330	356	33	330	333
----------------------------KERRDPSYPKQIVWRNVVLMTLLHVGAVYGL-ITITAASALTLLWSSVCFMISALGITAGVHRLWSHRSYKAKLPLRIFLAIANSMAFQNDIYEWARDHRAHHKFSETNADPHNAARGFFFAHIGWLLVRKHPDVIEKGSKLDLSDLKADAVVMFQRRYYKLSVVVMCFLVPTLVPWCFWGESLWVAYFIPCLLRYTLVLNATWLVNSAAH---MWGMRPYDSNINPRENKFVAFSAVGEGFHNYHHTFPHDYAASEYG-SRLNITKSFIDLMCHFGLATDCKKVAHDTVLARIQRTGDGSHK-------------------------
>A0A2P8ZFC0	372	0.459	3.121E-111	37	344	356	19	322	345
-------------------------------------QPIIWGNVIGIGIFHLVALYGlLTLPYRQIKWQTFLWGYFLYLAGGFGVTGGAHRLYSHRTYKAKWPLRIILLICYSISGQNSVFDWVRDHRVHHKFSETDADPHNASRGFFFSHVGWLMQKKHPEVIARGSQIDMSDVMNDPIARIHTKYFSLFKLLFCFVIPVIVPPLLWGEGWYISALGIGILRYVLLLNAAWSVNSLAH---IWGSKPYDKEISPSENFLVTWLTAGEGWHNYHHAIPWDYKAAELGPSGVNWTTFLIEMFSKIGWAYDLKSPSEDLVRRLVERRGDGTHPIWGSGKE--GKEDK-----------
>A0A8B7YJI2	372	0.476	3.121E-111	16	325	356	60	366	376
----------------TAEGPPRTAtgtakPGDPSE---N-QTRIVWRNVILMAALHVVSVYSFFFLTWKCRPYTLLWAVGMYVCSGLGITAGAHRLWAHRCYKAKLPLRILLAIFNCMAFQNDIFEWARDHRVHHKYSETDADPHNATRGFFFSHVGWLLVRKHPKVIEKGSKINLRDLIDDPVVRFQRKYYQSLMFFFCFVGPTIVPIYLWGETFWNTLCVATLLRYCFLLNCTWMVNSVAH---LWGSRPYDRFINPAENRLVSSLAIGEGWHNYHHTFPWDYKTGELGW-RINFTTMFIDLMAALGQVSDRKVVPKATIVARKKRTG------------------------------
>A0A8J6H7L9	372	0.501	3.121E-111	33	324	356	193	482	515
---------------------------------STYKREIVWTNVFLLTAYHYFGLHGLYHLVTaQHYWITFLWAFLLGELSNIGTICGAHRLWSHRTYKARLPLRLFLIFCNTLSYQTSVYVWARDHRVHHKFTDTDADPYNINRGFFFAHMGWIMVRKHPDVINKGKSVDMSDLENDRMVMWQHRYFTVLATLLSFVVPTVVPWYYWGEDWYVAFCVAGMFRYVVTLHGTWLVNSVAH---LWGTKPYDSTIKPTDNMFVSYVTHGEGWHNYHHTFPWDYKAAELDSYNGNSNTAFIDLMAKIGLAYDRKTASAELVKKRVQKT-------------------------------
>A0A1J1J657	372	0.429	3.121E-111	20	347	356	29	368	1432
--------------------PVLDKPSIFGDPNDNYKMEIVWRNVIIFVYLHCCALYS--YTLPKTTTSSIVMAWVIGITAALGTTVGAHRLFTHRSYKANTKLRLLLLFMQTIAVQNSMYEWVRDHRVHHKYTDTNADPHNSRRGFFFSHIGWLMCKKHPDVKRFGARIEMSDLESDPLVMFQHKYYLPLSIIFGFAMPMWLACLV-GESFRVVYY-GHICRYMIGLHMVWMINSGAH---LWGYRPYDKSISSTDSYWIGTFGMGEGWHNYHHVFPWDYKASELPTYWCNLSLAFLDFFAWLGWATDLKTVSDEMILKRVERTGDGTHaksksdknnnfaeekephcELWGWDDKEMTDADRKMV--------
>UPI000E1BC9AB	372	0.486	4.273E-111	39	328	356	3	287	289
---------------------------------------VVWRNVVLMGLLHLGAVYAL-SLVPRAQLLTLLWVYFYFLMTTLGVTAGAHRLWSHRSYKAKLPLRIFLAAANSMAFQNDIYEWSRDHRVHHKYSETDADPHNALRGFFFSHIGWLLVRKHQDVIEKGSKLDLTDLLEDPVVRFQRKYYKISVVLMCFVLPAVVPWYLWGESLWNAYFLASILRYAVSLNVIWLINSAAH---MYGRRPYDKTISPRENTFATVGAIGEGYHNYHHTFPFDYSASELGL-KFNPTTWFIDFMSWLGLVTDRKRVPKEVVEARKEKTGDGS---------------------------
>UPI00112B0E8B	372	0.486	4.273E-111	27	328	356	22	318	320
---------------------------VGERGEGGYRQEIVWRNVILMTLLHLGAVYAL-LLIPKAQLLTLLWAYLCFLVTALGVTAGAHRLWSHRSYKAKLPLRIFLAAANSMAFQNDIFEWARDHRVHHKYSETDADPHNARRGFFFSHIGWLFVRKHRDVIEKGSKLDFYDLMEDPVVRFQRKYYKTSVVIMCFMIPTLVPWYFWGESLWNSYFLASILRYAISLNVSWLVNSVAH---LYGNRPYDKYINPRENTFVTLGAIGEGFHNFHHTFPFDYSASEFGL-KFNPTTCFIDFMCLLGLASDCRRASRQTILARKERTGDGS---------------------------
>UPI0002657A88	372	0.556	4.273E-111	35	325	356	17	303	321
-----------------------------------FRVQIVWRNVILMAYLHIAALYGLYLMFTSAKLSTSITALVLYVASGLGITAGAHRLWSHKAYKAKLPLRVFLAAMQSMALQNSIFEWCRDHRVHHKFSETDADPHNANRGFFFAHVGWLLCKKHPDVATKGKKVDMSDLLKDPVVVFQKNHYKTIALMSCFVIPTLIPIIFFGENFVNAFFVCGLFRYCWTLNMTWFVNSAAH---MWGNHPYDHHIHPAENWAVSLVANGEGWHNYHHTFPYDYKAAEV-PYTLNISTFFIDFMKSIGQAYDCRAVPKETILARMMRTG------------------------------
>A0A099ZK45	372	0.460	4.273E-111	0	327	356	6	316	322
LAGDQSSV--DDTFDDTYHEKEG--------PKPP--LQYVWRNIILMSLLHLGGIFGL-ILVPYAKIQTLAWAVVVFVVNALGITAGAHRLWSHRTYKATLPLRIFLTIANSVAFQNDIYEWVRDHRVHHKFSETDADPHNAKRGFFFSHVGWLLVRKHPDVIEKGQKIDLSDVRADKVVMFQRRYYKPSVVLLCFMMPAVVPWYFWDESITISFFIPSILRYVIGLNAAWLVNSAAH---MFGNRPYDKNINPRENSLVSLGALGEGFHNYHHTFPYDYSASEFGW-HFNLTTVFIDLMCFLGLASDRKRVSKEVILARKMRTGEG----------------------------
>UPI000F54DFE1	372	0.475	4.273E-111	0	329	356	0	317	324
MAPRSSTQTE--TLV---VEPDSKICDDNNRKRT--EREIVRFNVYFMIVLHLMAVYGIYLL-PSANPRTWLWTWLCHFIGGLGITVGVHRLWSHRSFKATWPLRLALMMMNCIAAQNDIFEWARDHRVHHKYSETDADPHNAKNGFFFSHVGWLLVKKHPDVISKGKQIDLSDLYDDGIVMFQRRNYKLLVVIFNIAIPIAVPWLFWNESVWNGFFICYALRYVVTLNATWCVNSLAH---LWGSKPYDKGINPSENFSVVLATGGEGFHNFHHTFPQDYATSELGL-RFNPSKWFIDLCANLGLAYDLKTISKDTILKRRMRTGNLQH--------------------------
>UPI0003598B4E	372	0.439	4.273E-111	0	330	356	0	325	326
MPPRNKTETQDYegdilGLDQVEMIPP--------DPAHAQKRPptvIVWRNVILFILLHIGAFYALFLL-PKTMYQTFIWTVLIFWLAAQGVTAGAHRLWAHRSYKARLPLRIFLGMCNSISFENSILEWSRDHRAHHKFSETDADPHNAKRGFVFSHIGWLCVKKHPDVKEKGKMIDLSDLKNDPVVAFQDRHYMKLVLVFCFILPTCVPAVFWGESLFNAFYICTLLRYTLVLNATWLVNSAAH---MWGNRPYDERINPAENFAVALCASGEGFHNYHHVFPHDYSTSEFGW-HLNITTLFIDFMYLVGQAYDLRKIPKDVILRRKLRTGDGSKH-------------------------
>A0A8B8HUV6	372	0.461	4.273E-111	0	334	356	0	327	328
MSPFSSNIREvtEQTKKDDEEQFEkLVAPQAAPRKY-----DVVYRNLVTFGYGHLTALYGIYLACTVATWNTLIFHFTIFVIASIGVTAGAHRLWTHRAYKAKMPLQILLMVMNTFAFQNTVIDWVRDHRMHHRYSDTDADPHNATRGFFYSHIGWLLVRKHAEVKRRGKTVDMSDIYANPVLRFQRKYAIPFIGSVCFLLPTIIPMYFFGETLATAWHL-AVLRYVANLHTTFLVNSAAH---LWGNKPYDINIKPVQNLAVSFVAFGEGFHNYHHVFPWDYKTAELGNNALNLTTYFIDFFAWLGWAYDLKMASDDMIRSRSMRTGDGSN-AWGF---------------------
>A0A6J1MJ49	372	0.467	4.273E-111	0	330	356	0	326	329
MGPlqkTDASVIYERSLNDNE---ELTPQIINSTKTERRELDIVWRNVIIYTLLHLGGIYGGFLFVTQAKWATRIFAFMLYVASGLGITAGVHRLWSHKAYKAKLPLRILLVAFNTIAYQDSIIHWARDHRVHHKHTETDADPHNATRGFFFSHVGWLLVKKHPEIKAKGQAIDVSDLWADPLLRFQKNYYLFLMPLACFILPTYIP-TVWGESLKNAFFVSAIFRYVYVLNVTWLINSAAH---MFGTKPYDKDIYAVETRPVALVTLGEGFHNFHHTFPWDSKTSELGNYALSFTNIFLEAMAKIGWAYDFRTVPRDVVLKTAKKSGDGSHP-------------------------
>A0A6G1QPB7	372	0.484	4.273E-111	31	329	356	38	329	333
-------------------------------PKPP--MIIVWRNVVLMTLLHIGALYGI-SLIPSAAPLTLLWFGLCFVISALGITAGAHRLWSHRSYKASLPLRIFLAIANSMAFQNDIFEWSRDHRVHHKYSETDADPHNAVRGFFFAHIGWLLVRKHPDVIEKGGKLELHDLLSDKVVMFQRKYYKPSVLLMCFFVPMFVPWYMWGESLWVGYFVPAVLRYTLVLNASWLVNSAAH---MWGNRPYDKNINPRENKFVTLSAIGEGFHNYHHTFPYDYASSEFG-SKLNLTTCFIDFMCFLGLAKDRKIVSREMILARTQRTGDGSH--------------------------
>H3C3J5	372	0.482	4.273E-111	24	330	356	34	331	334
------------------------REKDG--PKPAMR--LVWRNIILMSLLHVGALYGL-LLLPSASASTLAWTAACYLFSALGVTAGAHRLWSHRSYKASFPLRVFLAVANSMSFQNDIFEWARDHRVHHKFSETDADPHNAKRGFFFAHIGWLLVRKHPDVIEKGGKLDLSDLKADEVVMFQRRHYKLSVVTLCFLVPTLVPWYFWGESLVVGYFVPGLLRYSVVLNASWLVNSAAH---MWGNRPYDATINPRENPVVAFSAVGEGFHNYHHTFPFDYATSEFG-CRLNLTTAFIDLMCFLGLAGDRKRVSKDTILARAQRTGDGSHK-------------------------
>UPI001C9C4681	372	0.437	4.273E-111	4	333	356	2	328	336
----SSTVTQ------FE-EPPKKRipveEDSSSEKISlqdeSGEQPLIWRNVIGIGILHVLAVYSFYTSYQDAKFWTWIFSPIYGIMAGLGITAGAHRLWAHKSYSAKLPLRIFLAYLYCMAGQTCMYKWIRDHRTHHRFTETAADPHDANRGFFFSHVGWLMMRRHPAVKKYGQKVDMSDIEADPVLRFADKYYTPIMLFLCFVLPTLLPVYLWDESWYISIH-AVIIRYVWLLNATFLVNSFAH---MWGNRPYNRKVKPTENPTVAFFTLGEGWHNYHHSFPWDYKAAELGAYGLNPTTAFIEVMALLGLAYNLRTPRKDTIANLSITKGDGTNSLWG----------------------
>UPI0018E1EA8B	372	0.494	4.273E-111	31	329	356	41	332	336
-------------------------------PKPPRV--MVWRNVILMTLLHIGAAYGLFLIPT-ASPSTLLWSLVCFLLSALGVTAGAHRLWSHRAYKASLPLRIFLALSNSMAFQNDIFEWARDHRVHHKYSETDADPHNAGRGFFFSHIGWLLVRKHPDVIEKGRKLELSDLLADKVVMFQRRHYKLSVLLMCFFIPMFVPWYFWGESLWVAYFIPALLRYTLVLNATWLVNSAAH---MWGNRPYDRDINPRENRFVTFSAIGEGFHNYHHTFPYDYATSEYG-CKLNLTTCFIDFMCFLGLAKDRKRMSREVVLSRIQRTGDGSH--------------------------
>A0A7M7GQG5	372	0.489	4.273E-111	36	333	356	37	330	336
------------------------------------RLRIIWRNVIGIIVLHFLAVYGFVNGYRDAKLWTWIWNIAYGVVAGFGITAGAHRLWAHKSYSAKTPLRIFLAYLYCMAGQTHFYKWIRDHRTHHRYTETRADPHDATRGFFFSHIGWLMVKRDPAVKEYGSKIDMSDIAADPVIKFFDKYYEVIMLTLCFAMPILVPILAWDETWFISFH-AGLIRYVWSLHATFIVNSFAH---MWGNRPYNRRVKPTENPTVSFFALGEGWHNYHHSFPWDYKAAELGAYGLNPTTGFIELMALVGLAYDLKTPREELVDRTSARKGDGTSSLWG----------------------
>A8QVZ1	372	0.491	4.273E-111	0	337	356	0	326	347
MAPNTR---ENETIYDeVEHKLEkLVPPQAG--PW-NYK--IVYLNLLTFSYWLIAGAYGLYLCFTSAKWATIIFEFILFFFAEMGITAGAHRLWTHKSYKAKLPLEIFLMVLNSVAFQNTATDWVRDHRLHHKYSDTDADPHNAARGLFFSHVGWLLVRKHDEVKKRGKFTDMSDIYNNPVLKFQKKYAIPFIGAVCFILPTVIPMYFWGESLNNAWHI-CILRYAMNLNVTFSVNSLAH---IWGNKPYDKDIKPAQNFGVTLATFGEGFHNYHHVFPWDYRTSELGDNKFNFTTKFINFFERIGLAYDLKTVSDDVIAQRAKRTGDGTH-LWDCADK------------------
>A0A3Q0E5G1	372	0.495	4.273E-111	28	330	356	49	346	349
----------------------------KDKEGPKAKVEYVWRNIILMALLHLGALCGL-TMVSSCKVYTWLWGFFYYFISALGITAGAHRLWSHRTYKARLPLRVFLIIANTMAFQNDVFEWARDHRAHHKFSETNADPHNSRRGFFFSHVGWLLVRKHPAVKEKGGTLDLSDLRAEKLVMFQRRYYKPAVLFMCFIMPTLVPWLCWGETFVHSLFVSTFLRYAVVLNATWLVNSAAH---LYGYRPYDKNISPRENILVSLGAVGEGFHNYHHSFPYDYSASEYRW-HINFTTFFIDCMAALGLAYDRKKVSRAAVLARIKRTGDGSYK-------------------------
>UPI000661D8A7	372	0.475	4.273E-111	30	330	356	56	351	354
------------------------------EEGPMPKLEYVWRNIILMGLLHVGALYGI-ALVPSCKFYTWLWGYFCFFVSILGVTAGAHRLWSHRTYKARLPLKVFLIISNTMAFQNDVYEWARDHRVHHKFSDTHADPHNSRRGFFFCHVGWLLVRKNPAVKEKGSLLDMSDLKAEKLVMFQRRYYTHAVLLLCFILPTLIPWYFWGETFLHSLFVATFLRYAFVLNITWLVNSAAH---MYGYRPYDKNIKPRESLLVSVGSMGEGFHNYHHSFPYDYSASEYRW-HINFTTFFIDCMAALGLAYDRKKASKAAILAKVKRSGDGSYK-------------------------
>A0A8D2J1V6	372	0.478	4.273E-111	24	330	356	56	353	356
------------------------REKEGPKPAKIY----VWRNIILMSLLHLSAVYAVF-TIPSAKVLTLLWVLLCFTLSGLGITAGAHRLWSHRSYKASLPLRIFLAIINSMAFQNDIYEWARDHRVHHKFSETDADPHNASRGFFFSHIGWLLVRKHPDVIEKGQLLDLSDLKADKVVMFQRRHYKASVVIMCFLVPPLVPWYFWGESYFNSFLLAAILRYTLILNATWLVNSAAH---MYGYRPYDKTINPRENPFVVFGALGEGFHNFHHTFPFDYSASEFGL-RWNFTTGFINLMCYLGLASDCKKVSKEVVLARRIRTGDGSHK-------------------------
[truncated: 5,281,726 more chars]
