# Supplementary material for: Evolution of Linoleic Acid Biosynthesis Paved the Way for Ecological Success of Termites
Source: Mol Biol Evol. 2023 Apr 12;40(4):msad087. doi: 10.1093/molbev/msad087 (PMC10139705; doi:10.1093/molbev/msad087)
Supplement: msad087_Supplementary_Data [file msad087_supplementary_data.zip › SUPPLEMENTARY ARCHIVE/Zootermopsis/ZnevFAD-A1b_rank1_model3.pdb]

MODEL     1                                                                     
ATOM      1  N   MET A   1       7.943 -12.042  -9.377  1.00 55.61           N  
ATOM      2  CA  MET A   1       8.792 -11.559 -10.463  1.00 55.61           C  
ATOM      3  C   MET A   1      10.100 -10.992  -9.920  1.00 55.61           C  
ATOM      4  CB  MET A   1       8.062 -10.496 -11.285  1.00 55.61           C  
ATOM      5  O   MET A   1      10.092 -10.027  -9.155  1.00 55.61           O  
ATOM      6  CG  MET A   1       6.921 -11.046 -12.125  1.00 55.61           C  
ATOM      7  SD  MET A   1       6.404  -9.891 -13.453  1.00 55.61           S  
ATOM      8  CE  MET A   1       5.256  -8.833 -12.528  1.00 55.61           C  
ATOM      9  N   ALA A   2      11.089 -11.703  -9.790  1.00 49.37           N  
ATOM     10  CA  ALA A   2      12.386 -11.135  -9.433  1.00 49.37           C  
ATOM     11  C   ALA A   2      12.819 -10.078 -10.445  1.00 49.37           C  
ATOM     12  CB  ALA A   2      13.439 -12.236  -9.334  1.00 49.37           C  
ATOM     13  O   ALA A   2      12.541 -10.203 -11.640  1.00 49.37           O  
ATOM     14  N   PRO A   3      13.237  -8.833  -9.923  1.00 47.08           N  
ATOM     15  CA  PRO A   3      13.649  -7.807 -10.883  1.00 47.08           C  
ATOM     16  C   PRO A   3      14.638  -8.333 -11.921  1.00 47.08           C  
ATOM     17  CB  PRO A   3      14.300  -6.740 -10.001  1.00 47.08           C  
ATOM     18  O   PRO A   3      15.545  -9.098 -11.583  1.00 47.08           O  
ATOM     19  CG  PRO A   3      14.281  -7.319  -8.623  1.00 47.08           C  
ATOM     20  CD  PRO A   3      13.601  -8.657  -8.678  1.00 47.08           C  
ATOM     21  N   ASN A   4      14.322  -8.170 -13.231  1.00 43.22           N  
ATOM     22  CA  ASN A   4      15.298  -8.276 -14.310  1.00 43.22           C  
ATOM     23  C   ASN A   4      15.806  -9.706 -14.469  1.00 43.22           C  
ATOM     24  CB  ASN A   4      16.469  -7.320 -14.072  1.00 43.22           C  
ATOM     25  O   ASN A   4      16.999  -9.925 -14.682  1.00 43.22           O  
ATOM     26  CG  ASN A   4      16.091  -5.868 -14.287  1.00 43.22           C  
ATOM     27  ND2 ASN A   4      16.859  -4.961 -13.694  1.00 43.22           N  
ATOM     28  OD1 ASN A   4      15.116  -5.563 -14.979  1.00 43.22           O  
ATOM     29  N   SER A   5      14.901 -10.813 -14.191  1.00 34.02           N  
ATOM     30  CA  SER A   5      15.318 -12.202 -14.348  1.00 34.02           C  
ATOM     31  C   SER A   5      15.111 -12.683 -15.780  1.00 34.02           C  
ATOM     32  CB  SER A   5      14.550 -13.105 -13.382  1.00 34.02           C  
ATOM     33  O   SER A   5      14.109 -12.347 -16.415  1.00 34.02           O  
ATOM     34  OG  SER A   5      13.163 -13.089 -13.673  1.00 34.02           O  
ATOM     35  N   SER A   6      16.036 -12.522 -16.735  1.00 30.01           N  
ATOM     36  CA  SER A   6      15.939 -13.244 -18.000  1.00 30.01           C  
ATOM     37  C   SER A   6      15.980 -14.752 -17.780  1.00 30.01           C  
ATOM     38  CB  SER A   6      17.068 -12.827 -18.943  1.00 30.01           C  
ATOM     39  O   SER A   6      16.674 -15.236 -16.883  1.00 30.01           O  
ATOM     40  OG  SER A   6      18.333 -13.057 -18.347  1.00 30.01           O  
ATOM     41  N   SER A   7      14.887 -15.570 -17.592  1.00 26.74           N  
ATOM     42  CA  SER A   7      14.622 -16.993 -17.778  1.00 26.74           C  
ATOM     43  C   SER A   7      15.919 -17.790 -17.870  1.00 26.74           C  
ATOM     44  CB  SER A   7      13.783 -17.223 -19.035  1.00 26.74           C  
ATOM     45  O   SER A   7      16.846 -17.396 -18.580  1.00 26.74           O  
ATOM     46  OG  SER A   7      14.493 -16.822 -20.194  1.00 26.74           O  
ATOM     47  N   VAL A   8      16.721 -18.135 -16.830  1.00 26.12           N  
ATOM     48  CA  VAL A   8      17.735 -19.146 -16.548  1.00 26.12           C  
ATOM     49  C   VAL A   8      17.541 -20.345 -17.474  1.00 26.12           C  
ATOM     50  CB  VAL A   8      17.690 -19.599 -15.072  1.00 26.12           C  
ATOM     51  O   VAL A   8      16.464 -20.945 -17.505  1.00 26.12           O  
ATOM     52  CG1 VAL A   8      18.721 -20.696 -14.812  1.00 26.12           C  
ATOM     53  CG2 VAL A   8      17.923 -18.410 -14.141  1.00 26.12           C  
ATOM     54  N   THR A   9      17.697 -20.308 -18.805  1.00 25.10           N  
ATOM     55  CA  THR A   9      18.016 -21.543 -19.513  1.00 25.10           C  
ATOM     56  C   THR A   9      19.206 -22.245 -18.865  1.00 25.10           C  
ATOM     57  CB  THR A   9      18.322 -21.273 -20.997  1.00 25.10           C  
ATOM     58  O   THR A   9      20.186 -21.598 -18.488  1.00 25.10           O  
ATOM     59  CG2 THR A   9      17.054 -20.910 -21.763  1.00 25.10           C  
ATOM     60  OG1 THR A   9      19.255 -20.189 -21.098  1.00 25.10           O  
ATOM     61  N   GLU A  10      19.042 -23.123 -17.832  1.00 24.97           N  
ATOM     62  CA  GLU A  10      19.749 -24.354 -17.493  1.00 24.97           C  
ATOM     63  C   GLU A  10      20.826 -24.674 -18.526  1.00 24.97           C  
ATOM     64  CB  GLU A  10      18.768 -25.523 -17.377  1.00 24.97           C  
ATOM     65  O   GLU A  10      20.519 -24.928 -19.693  1.00 24.97           O  
ATOM     66  CG  GLU A  10      18.389 -25.868 -15.944  1.00 24.97           C  
ATOM     67  CD  GLU A  10      17.443 -27.054 -15.842  1.00 24.97           C  
ATOM     68  OE1 GLU A  10      17.094 -27.457 -14.709  1.00 24.97           O  
ATOM     69  OE2 GLU A  10      17.048 -27.585 -16.904  1.00 24.97           O  
ATOM     70  N   ASP A  11      21.960 -24.025 -18.625  1.00 24.33           N  
ATOM     71  CA  ASP A  11      23.076 -24.613 -19.359  1.00 24.33           C  
ATOM     72  C   ASP A  11      24.326 -24.693 -18.487  1.00 24.33           C  
ATOM     73  CB  ASP A  11      23.370 -23.806 -20.626  1.00 24.33           C  
ATOM     74  O   ASP A  11      24.718 -23.706 -17.862  1.00 24.33           O  
ATOM     75  CG  ASP A  11      23.900 -24.660 -21.764  1.00 24.33           C  
ATOM     76  OD1 ASP A  11      23.932 -25.902 -21.630  1.00 24.33           O  
ATOM     77  OD2 ASP A  11      24.291 -24.085 -22.803  1.00 24.33           O  
ATOM     78  N   ARG A  12      24.691 -25.894 -17.825  1.00 24.09           N  
ATOM     79  CA  ARG A  12      25.850 -26.779 -17.873  1.00 24.09           C  
ATOM     80  C   ARG A  12      27.040 -26.087 -18.530  1.00 24.09           C  
ATOM     81  CB  ARG A  12      25.512 -28.068 -18.626  1.00 24.09           C  
ATOM     82  O   ARG A  12      26.931 -25.583 -19.650  1.00 24.09           O  
ATOM     83  CG  ARG A  12      24.549 -28.980 -17.883  1.00 24.09           C  
ATOM     84  CD  ARG A  12      24.448 -30.349 -18.542  1.00 24.09           C  
ATOM     85  NE  ARG A  12      23.496 -31.212 -17.849  1.00 24.09           N  
ATOM     86  NH1 ARG A  12      23.907 -33.068 -19.161  1.00 24.09           N  
ATOM     87  NH2 ARG A  12      22.373 -33.177 -17.461  1.00 24.09           N  
ATOM     88  CZ  ARG A  12      23.261 -32.484 -18.159  1.00 24.09           C  
ATOM     89  N   GLY A  13      27.957 -25.451 -17.790  1.00 22.70           N  
ATOM     90  CA  GLY A  13      29.372 -25.499 -18.121  1.00 22.70           C  
ATOM     91  C   GLY A  13      30.000 -24.125 -18.255  1.00 22.70           C  
ATOM     92  O   GLY A  13      29.381 -23.203 -18.791  1.00 22.70           O  
ATOM     93  N   ALA A  14      30.694 -23.544 -17.255  1.00 26.74           N  
ATOM     94  CA  ALA A  14      32.001 -22.893 -17.256  1.00 26.74           C  
ATOM     95  C   ALA A  14      32.061 -21.784 -18.302  1.00 26.74           C  
ATOM     96  CB  ALA A  14      33.105 -23.917 -17.507  1.00 26.74           C  
ATOM     97  O   ALA A  14      31.883 -22.038 -19.496  1.00 26.74           O  
ATOM     98  N   GLY A  15      31.617 -20.543 -17.999  1.00 23.12           N  
ATOM     99  CA  GLY A  15      32.181 -19.316 -18.539  1.00 23.12           C  
ATOM    100  C   GLY A  15      31.285 -18.108 -18.338  1.00 23.12           C  
ATOM    101  O   GLY A  15      30.082 -18.171 -18.599  1.00 23.12           O  
ATOM    102  N   ASP A  16      31.280 -17.463 -17.179  1.00 26.98           N  
ATOM    103  CA  ASP A  16      31.463 -16.041 -16.903  1.00 26.98           C  
ATOM    104  C   ASP A  16      30.619 -15.186 -17.844  1.00 26.98           C  
ATOM    105  CB  ASP A  16      32.940 -15.657 -17.025  1.00 26.98           C  
ATOM    106  O   ASP A  16      31.133 -14.630 -18.816  1.00 26.98           O  
ATOM    107  CG  ASP A  16      33.617 -15.471 -15.679  1.00 26.98           C  
ATOM    108  OD1 ASP A  16      32.928 -15.516 -14.637  1.00 26.98           O  
ATOM    109  OD2 ASP A  16      34.852 -15.274 -15.660  1.00 26.98           O  
ATOM    110  N   THR A  17      29.254 -15.207 -17.813  1.00 26.91           N  
ATOM    111  CA  THR A  17      28.680 -13.906 -18.136  1.00 26.91           C  
ATOM    112  C   THR A  17      28.087 -13.252 -16.892  1.00 26.91           C  
ATOM    113  CB  THR A  17      27.594 -14.029 -19.221  1.00 26.91           C  
ATOM    114  O   THR A  17      27.185 -13.808 -16.261  1.00 26.91           O  
ATOM    115  CG2 THR A  17      28.190 -14.495 -20.546  1.00 26.91           C  
ATOM    116  OG1 THR A  17      26.606 -14.975 -18.796  1.00 26.91           O  
ATOM    117  N   ALA A  18      28.874 -13.003 -15.861  1.00 31.72           N  
ATOM    118  CA  ALA A  18      28.954 -11.944 -14.858  1.00 31.72           C  
ATOM    119  C   ALA A  18      27.906 -10.865 -15.115  1.00 31.72           C  
ATOM    120  CB  ALA A  18      30.352 -11.330 -14.842  1.00 31.72           C  
ATOM    121  O   ALA A  18      27.819 -10.326 -16.221  1.00 31.72           O  
ATOM    122  N   HIS A  19      26.614 -11.062 -14.897  1.00 34.47           N  
ATOM    123  CA  HIS A  19      25.538 -10.131 -14.575  1.00 34.47           C  
ATOM    124  C   HIS A  19      26.088  -8.834 -13.991  1.00 34.47           C  
ATOM    125  CB  HIS A  19      24.552 -10.771 -13.597  1.00 34.47           C  
ATOM    126  O   HIS A  19      26.851  -8.859 -13.022  1.00 34.47           O  
ATOM    127  CG  HIS A  19      23.592 -11.717 -14.246  1.00 34.47           C  
ATOM    128  CD2 HIS A  19      23.409 -13.048 -14.084  1.00 34.47           C  
ATOM    129  ND1 HIS A  19      22.676 -11.314 -15.193  1.00 34.47           N  
ATOM    130  CE1 HIS A  19      21.968 -12.360 -15.586  1.00 34.47           C  
ATOM    131  NE2 HIS A  19      22.394 -13.425 -14.928  1.00 34.47           N  
ATOM    132  N   ALA A  20      26.656  -7.946 -14.713  1.00 29.62           N  
ATOM    133  CA  ALA A  20      27.104  -6.601 -14.360  1.00 29.62           C  
ATOM    134  C   ALA A  20      26.084  -5.899 -13.468  1.00 29.62           C  
ATOM    135  CB  ALA A  20      27.361  -5.778 -15.619  1.00 29.62           C  
ATOM    136  O   ALA A  20      24.877  -6.106 -13.613  1.00 29.62           O  
ATOM    137  N   PRO A  21      26.418  -5.531 -12.259  1.00 40.95           N  
ATOM    138  CA  PRO A  21      25.604  -4.694 -11.375  1.00 40.95           C  
ATOM    139  C   PRO A  21      24.880  -3.576 -12.123  1.00 40.95           C  
ATOM    140  CB  PRO A  21      26.627  -4.120 -10.392  1.00 40.95           C  
ATOM    141  O   PRO A  21      25.358  -3.115 -13.163  1.00 40.95           O  
ATOM    142  CG  PRO A  21      27.947  -4.627 -10.875  1.00 40.95           C  
ATOM    143  CD  PRO A  21      27.714  -5.493 -12.079  1.00 40.95           C  
ATOM    144  N   GLN A  22      23.523  -3.505 -11.978  1.00 45.73           N  
ATOM    145  CA  GLN A  22      22.572  -2.476 -12.385  1.00 45.73           C  
ATOM    146  C   GLN A  22      23.269  -1.137 -12.607  1.00 45.73           C  
ATOM    147  CB  GLN A  22      21.464  -2.325 -11.341  1.00 45.73           C  
ATOM    148  O   GLN A  22      22.946  -0.411 -13.549  1.00 45.73           O  
ATOM    149  CG  GLN A  22      20.071  -2.633 -11.873  1.00 45.73           C  
ATOM    150  CD  GLN A  22      19.016  -2.642 -10.783  1.00 45.73           C  
ATOM    151  NE2 GLN A  22      17.749  -2.666 -11.184  1.00 45.73           N  
ATOM    152  OE1 GLN A  22      19.336  -2.629  -9.590  1.00 45.73           O  
ATOM    153  N   ASN A  23      24.402  -0.891 -11.745  1.00 36.32           N  
ATOM    154  CA  ASN A  23      25.079   0.383 -11.960  1.00 36.32           C  
ATOM    155  C   ASN A  23      25.899   0.373 -13.247  1.00 36.32           C  
ATOM    156  CB  ASN A  23      25.971   0.726 -10.764  1.00 36.32           C  
ATOM    157  O   ASN A  23      26.047   1.405 -13.902  1.00 36.32           O  
ATOM    158  CG  ASN A  23      25.281   1.626  -9.759  1.00 36.32           C  
ATOM    159  ND2 ASN A  23      25.965   1.923  -8.661  1.00 36.32           N  
ATOM    160  OD1 ASN A  23      24.141   2.050  -9.968  1.00 36.32           O  
ATOM    161  N   GLU A  24      26.264  -0.869 -13.817  1.00 33.43           N  
ATOM    162  CA  GLU A  24      27.133  -0.985 -14.984  1.00 33.43           C  
ATOM    163  C   GLU A  24      26.318  -1.095 -16.270  1.00 33.43           C  
ATOM    164  CB  GLU A  24      28.061  -2.195 -14.845  1.00 33.43           C  
ATOM    165  O   GLU A  24      26.868  -1.003 -17.369  1.00 33.43           O  
ATOM    166  CG  GLU A  24      29.340  -1.902 -14.074  1.00 33.43           C  
ATOM    167  CD  GLU A  24      30.269  -3.102 -13.976  1.00 33.43           C  
ATOM    168  OE1 GLU A  24      31.336  -2.992 -13.330  1.00 33.43           O  
ATOM    169  OE2 GLU A  24      29.927  -4.160 -14.550  1.00 33.43           O  
ATOM    170  N   ARG A  25      24.961  -1.309 -16.259  1.00 42.10           N  
ATOM    171  CA  ARG A  25      24.135  -1.141 -17.451  1.00 42.10           C  
ATOM    172  C   ARG A  25      23.969   0.334 -17.799  1.00 42.10           C  
ATOM    173  CB  ARG A  25      22.764  -1.790 -17.250  1.00 42.10           C  
ATOM    174  O   ARG A  25      23.352   0.673 -18.811  1.00 42.10           O  
ATOM    175  CG  ARG A  25      22.778  -3.307 -17.360  1.00 42.10           C  
ATOM    176  CD  ARG A  25      21.373  -3.890 -17.296  1.00 42.10           C  
ATOM    177  NE  ARG A  25      21.399  -5.346 -17.190  1.00 42.10           N  
ATOM    178  NH1 ARG A  25      19.119  -5.612 -17.455  1.00 42.10           N  
ATOM    179  NH2 ARG A  25      20.464  -7.444 -17.158  1.00 42.10           N  
ATOM    180  CZ  ARG A  25      20.327  -6.130 -17.268  1.00 42.10           C  
ATOM    181  N   ARG A  26      24.544   1.286 -16.956  1.00 43.22           N  
ATOM    182  CA  ARG A  26      24.618   2.739 -17.071  1.00 43.22           C  
ATOM    183  C   ARG A  26      25.425   3.150 -18.298  1.00 43.22           C  
ATOM    184  CB  ARG A  26      25.234   3.348 -15.810  1.00 43.22           C  
ATOM    185  O   ARG A  26      25.121   4.158 -18.939  1.00 43.22           O  
ATOM    186  CG  ARG A  26      24.278   3.419 -14.630  1.00 43.22           C  
ATOM    187  CD  ARG A  26      24.904   4.131 -13.439  1.00 43.22           C  
ATOM    188  NE  ARG A  26      23.947   4.303 -12.350  1.00 43.22           N  
ATOM    189  NH1 ARG A  26      25.395   5.481 -10.988  1.00 43.22           N  
ATOM    190  NH2 ARG A  26      23.257   5.039 -10.286  1.00 43.22           N  
ATOM    191  CZ  ARG A  26      24.202   4.941 -11.211  1.00 43.22           C  
ATOM    192  N   GLY A  27      26.052   2.196 -19.065  1.00 37.36           N  
ATOM    193  CA  GLY A  27      26.987   2.787 -20.009  1.00 37.36           C  
ATOM    194  C   GLY A  27      26.983   2.100 -21.362  1.00 37.36           C  
ATOM    195  O   GLY A  27      27.465   2.659 -22.349  1.00 37.36           O  
ATOM    196  N   ALA A  28      25.885   1.597 -22.031  1.00 38.39           N  
ATOM    197  CA  ALA A  28      26.227   1.306 -23.421  1.00 38.39           C  
ATOM    198  C   ALA A  28      24.977   1.255 -24.295  1.00 38.39           C  
ATOM    199  CB  ALA A  28      26.994  -0.011 -23.516  1.00 38.39           C  
ATOM    200  O   ALA A  28      25.073   1.173 -25.522  1.00 38.39           O  
ATOM    201  N   GLY A  29      23.870   2.070 -24.094  1.00 39.06           N  
ATOM    202  CA  GLY A  29      22.904   2.222 -25.170  1.00 39.06           C  
ATOM    203  C   GLY A  29      22.146   3.535 -25.110  1.00 39.06           C  
ATOM    204  O   GLY A  29      22.067   4.164 -24.053  1.00 39.06           O  
ATOM    205  N   ALA A  30      22.480   4.605 -25.898  1.00 48.34           N  
ATOM    206  CA  ALA A  30      21.674   5.779 -26.225  1.00 48.34           C  
ATOM    207  C   ALA A  30      20.355   5.770 -25.457  1.00 48.34           C  
ATOM    208  CB  ALA A  30      21.412   5.843 -27.728  1.00 48.34           C  
ATOM    209  O   ALA A  30      19.698   4.732 -25.353  1.00 48.34           O  
ATOM    210  N   GLU A  31      20.247   6.404 -24.273  1.00 54.68           N  
ATOM    211  CA  GLU A  31      19.034   6.648 -23.499  1.00 54.68           C  
ATOM    212  C   GLU A  31      17.816   6.783 -24.409  1.00 54.68           C  
ATOM    213  CB  GLU A  31      19.188   7.904 -22.638  1.00 54.68           C  
ATOM    214  O   GLU A  31      17.813   7.599 -25.333  1.00 54.68           O  
ATOM    215  CG  GLU A  31      20.147   7.734 -21.468  1.00 54.68           C  
ATOM    216  CD  GLU A  31      19.489   7.955 -20.116  1.00 54.68           C  
ATOM    217  OE1 GLU A  31      20.103   7.617 -19.079  1.00 54.68           O  
ATOM    218  OE2 GLU A  31      18.349   8.470 -20.093  1.00 54.68           O  
ATOM    219  N   PRO A  32      16.964   5.757 -24.600  1.00 63.60           N  
ATOM    220  CA  PRO A  32      15.808   5.834 -25.497  1.00 63.60           C  
ATOM    221  C   PRO A  32      15.035   7.143 -25.352  1.00 63.60           C  
ATOM    222  CB  PRO A  32      14.949   4.642 -25.069  1.00 63.60           C  
ATOM    223  O   PRO A  32      14.382   7.587 -26.300  1.00 63.60           O  
ATOM    224  CG  PRO A  32      15.600   4.129 -23.825  1.00 63.60           C  
ATOM    225  CD  PRO A  32      16.903   4.851 -23.636  1.00 63.60           C  
ATOM    226  N   TYR A  33      15.300   7.963 -24.296  1.00 73.66           N  
ATOM    227  CA  TYR A  33      14.472   9.147 -24.101  1.00 73.66           C  
ATOM    228  C   TYR A  33      15.329  10.366 -23.781  1.00 73.66           C  
ATOM    229  CB  TYR A  33      13.457   8.914 -22.977  1.00 73.66           C  
ATOM    230  O   TYR A  33      15.319  10.860 -22.651  1.00 73.66           O  
ATOM    231  CG  TYR A  33      12.559   7.722 -23.208  1.00 73.66           C  
ATOM    232  CD1 TYR A  33      11.403   7.835 -23.976  1.00 73.66           C  
ATOM    233  CD2 TYR A  33      12.865   6.482 -22.658  1.00 73.66           C  
ATOM    234  CE1 TYR A  33      10.572   6.740 -24.190  1.00 73.66           C  
ATOM    235  CE2 TYR A  33      12.041   5.380 -22.865  1.00 73.66           C  
ATOM    236  OH  TYR A  33      10.080   4.432 -23.840  1.00 73.66           O  
ATOM    237  CZ  TYR A  33      10.899   5.519 -23.632  1.00 73.66           C  
ATOM    238  N   PRO A  34      16.200  10.934 -24.578  1.00 72.13           N  
ATOM    239  CA  PRO A  34      17.150  12.011 -24.288  1.00 72.13           C  
ATOM    240  C   PRO A  34      16.460  13.338 -23.977  1.00 72.13           C  
ATOM    241  CB  PRO A  34      17.973  12.112 -25.575  1.00 72.13           C  
ATOM    242  O   PRO A  34      16.979  14.139 -23.197  1.00 72.13           O  
ATOM    243  CG  PRO A  34      17.130  11.455 -26.620  1.00 72.13           C  
ATOM    244  CD  PRO A  34      16.219  10.468 -25.947  1.00 72.13           C  
ATOM    245  N   ASN A  35      15.177  13.476 -24.354  1.00 79.28           N  
ATOM    246  CA  ASN A  35      14.533  14.776 -24.195  1.00 79.28           C  
ATOM    247  C   ASN A  35      13.299  14.685 -23.302  1.00 79.28           C  
ATOM    248  CB  ASN A  35      14.159  15.359 -25.559  1.00 79.28           C  
ATOM    249  O   ASN A  35      12.408  15.533 -23.378  1.00 79.28           O  
ATOM    250  CG  ASN A  35      15.372  15.702 -26.401  1.00 79.28           C  
ATOM    251  ND2 ASN A  35      15.241  15.561 -27.715  1.00 79.28           N  
ATOM    252  OD1 ASN A  35      16.419  16.088 -25.874  1.00 79.28           O  
ATOM    253  N   TYR A  36      13.176  13.628 -22.641  1.00 86.23           N  
ATOM    254  CA  TYR A  36      12.011  13.508 -21.772  1.00 86.23           C  
ATOM    255  C   TYR A  36      12.025  14.579 -20.688  1.00 86.23           C  
ATOM    256  CB  TYR A  36      11.958  12.117 -21.132  1.00 86.23           C  
ATOM    257  O   TYR A  36      13.049  14.798 -20.037  1.00 86.23           O  
ATOM    258  CG  TYR A  36      10.934  11.994 -20.030  1.00 86.23           C  
ATOM    259  CD1 TYR A  36      11.321  11.981 -18.692  1.00 86.23           C  
ATOM    260  CD2 TYR A  36       9.579  11.891 -20.324  1.00 86.23           C  
ATOM    261  CE1 TYR A  36      10.381  11.866 -17.673  1.00 86.23           C  
ATOM    262  CE2 TYR A  36       8.630  11.776 -19.313  1.00 86.23           C  
ATOM    263  OH  TYR A  36       8.106  11.650 -16.988  1.00 86.23           O  
ATOM    264  CZ  TYR A  36       9.040  11.764 -17.993  1.00 86.23           C  
ATOM    265  N   ARG A  37      10.809  15.268 -20.620  1.00 87.53           N  
ATOM    266  CA  ARG A  37      10.598  16.251 -19.563  1.00 87.53           C  
ATOM    267  C   ARG A  37       9.419  15.859 -18.678  1.00 87.53           C  
ATOM    268  CB  ARG A  37      10.365  17.641 -20.160  1.00 87.53           C  
ATOM    269  O   ARG A  37       8.367  15.455 -19.179  1.00 87.53           O  
ATOM    270  CG  ARG A  37      11.554  18.185 -20.936  1.00 87.53           C  
ATOM    271  CD  ARG A  37      11.356  19.644 -21.321  1.00 87.53           C  
ATOM    272  NE  ARG A  37      12.525  20.183 -22.010  1.00 87.53           N  
ATOM    273  NH1 ARG A  37      11.916  22.396 -21.748  1.00 87.53           N  
ATOM    274  NH2 ARG A  37      13.860  21.858 -22.839  1.00 87.53           N  
ATOM    275  CZ  ARG A  37      12.764  21.478 -22.197  1.00 87.53           C  
ATOM    276  N   THR A  38       9.671  15.940 -17.433  1.00 91.62           N  
ATOM    277  CA  THR A  38       8.627  15.646 -16.458  1.00 91.62           C  
ATOM    278  C   THR A  38       7.460  16.618 -16.605  1.00 91.62           C  
ATOM    279  CB  THR A  38       9.173  15.710 -15.019  1.00 91.62           C  
ATOM    280  O   THR A  38       7.660  17.833 -16.668  1.00 91.62           O  
ATOM    281  CG2 THR A  38       8.086  15.377 -14.003  1.00 91.62           C  
ATOM    282  OG1 THR A  38      10.246  14.771 -14.879  1.00 91.62           O  
ATOM    283  N   GLU A  39       6.325  16.089 -16.780  1.00 95.32           N  
ATOM    284  CA  GLU A  39       5.108  16.891 -16.869  1.00 95.32           C  
ATOM    285  C   GLU A  39       4.289  16.795 -15.585  1.00 95.32           C  
ATOM    286  CB  GLU A  39       4.261  16.452 -18.067  1.00 95.32           C  
ATOM    287  O   GLU A  39       3.861  15.707 -15.195  1.00 95.32           O  
ATOM    288  CG  GLU A  39       4.954  16.633 -19.409  1.00 95.32           C  
ATOM    289  CD  GLU A  39       4.122  16.145 -20.585  1.00 95.32           C  
ATOM    290  OE1 GLU A  39       4.684  15.503 -21.501  1.00 95.32           O  
ATOM    291  OE2 GLU A  39       2.899  16.408 -20.590  1.00 95.32           O  
ATOM    292  N   VAL A  40       3.958  17.950 -15.085  1.00 97.34           N  
ATOM    293  CA  VAL A  40       3.248  18.021 -13.813  1.00 97.34           C  
ATOM    294  C   VAL A  40       1.742  17.960 -14.057  1.00 97.34           C  
ATOM    295  CB  VAL A  40       3.609  19.305 -13.033  1.00 97.34           C  
ATOM    296  O   VAL A  40       1.231  18.592 -14.984  1.00 97.34           O  
ATOM    297  CG1 VAL A  40       2.824  19.382 -11.725  1.00 97.34           C  
ATOM    298  CG2 VAL A  40       5.112  19.359 -12.761  1.00 97.34           C  
ATOM    299  N   VAL A  41       1.085  17.183 -13.277  1.00 97.77           N  
ATOM    300  CA  VAL A  41      -0.373  17.126 -13.284  1.00 97.77           C  
ATOM    301  C   VAL A  41      -0.931  18.006 -12.168  1.00 97.77           C  
ATOM    302  CB  VAL A  41      -0.884  15.676 -13.125  1.00 97.77           C  
ATOM    303  O   VAL A  41      -1.046  17.567 -11.022  1.00 97.77           O  
ATOM    304  CG1 VAL A  41      -2.404  15.622 -13.263  1.00 97.77           C  
ATOM    305  CG2 VAL A  41      -0.218  14.761 -14.151  1.00 97.77           C  
ATOM    306  N   TRP A  42      -1.321  19.271 -12.470  1.00 97.38           N  
ATOM    307  CA  TRP A  42      -1.585  20.331 -11.502  1.00 97.38           C  
ATOM    308  C   TRP A  42      -2.847  20.032 -10.699  1.00 97.38           C  
ATOM    309  CB  TRP A  42      -1.722  21.683 -12.208  1.00 97.38           C  
ATOM    310  O   TRP A  42      -2.912  20.323  -9.503  1.00 97.38           O  
ATOM    311  CG  TRP A  42      -0.417  22.275 -12.649  1.00 97.38           C  
ATOM    312  CD1 TRP A  42       0.075  22.328 -13.923  1.00 97.38           C  
ATOM    313  CD2 TRP A  42       0.565  22.894 -11.813  1.00 97.38           C  
ATOM    314  CE2 TRP A  42       1.628  23.301 -12.649  1.00 97.38           C  
ATOM    315  CE3 TRP A  42       0.649  23.146 -10.437  1.00 97.38           C  
ATOM    316  NE1 TRP A  42       1.305  22.944 -13.930  1.00 97.38           N  
ATOM    317  CH2 TRP A  42       2.820  24.181 -10.802  1.00 97.38           C  
ATOM    318  CZ2 TRP A  42       2.763  23.947 -12.152  1.00 97.38           C  
ATOM    319  CZ3 TRP A  42       1.779  23.788  -9.945  1.00 97.38           C  
ATOM    320  N   PRO A  43      -3.818  19.400 -11.315  1.00 97.47           N  
ATOM    321  CA  PRO A  43      -4.963  19.026 -10.480  1.00 97.47           C  
ATOM    322  C   PRO A  43      -4.577  18.100  -9.329  1.00 97.47           C  
ATOM    323  CB  PRO A  43      -5.898  18.316 -11.462  1.00 97.47           C  
ATOM    324  O   PRO A  43      -5.109  18.228  -8.224  1.00 97.47           O  
ATOM    325  CG  PRO A  43      -5.610  18.945 -12.787  1.00 97.47           C  
ATOM    326  CD  PRO A  43      -4.132  19.191 -12.887  1.00 97.47           C  
ATOM    327  N   ASN A  44      -3.684  17.135  -9.606  1.00 96.82           N  
ATOM    328  CA  ASN A  44      -3.184  16.272  -8.541  1.00 96.82           C  
ATOM    329  C   ASN A  44      -2.449  17.071  -7.469  1.00 96.82           C  
ATOM    330  CB  ASN A  44      -2.270  15.187  -9.114  1.00 96.82           C  
ATOM    331  O   ASN A  44      -2.602  16.804  -6.276  1.00 96.82           O  
ATOM    332  CG  ASN A  44      -3.032  14.131  -9.891  1.00 96.82           C  
ATOM    333  ND2 ASN A  44      -2.322  13.111 -10.358  1.00 96.82           N  
ATOM    334  OD1 ASN A  44      -4.248  14.233 -10.072  1.00 96.82           O  
ATOM    335  N   VAL A  45      -1.731  18.079  -7.932  1.00 97.83           N  
ATOM    336  CA  VAL A  45      -0.975  18.915  -7.005  1.00 97.83           C  
ATOM    337  C   VAL A  45      -1.934  19.645  -6.068  1.00 97.83           C  
ATOM    338  CB  VAL A  45      -0.085  19.931  -7.755  1.00 97.83           C  
ATOM    339  O   VAL A  45      -1.726  19.669  -4.852  1.00 97.83           O  
ATOM    340  CG1 VAL A  45       0.588  20.888  -6.772  1.00 97.83           C  
ATOM    341  CG2 VAL A  45       0.961  19.204  -8.598  1.00 97.83           C  
ATOM    342  N   VAL A  46      -2.944  20.228  -6.593  1.00 98.07           N  
ATOM    343  CA  VAL A  46      -3.916  21.002  -5.828  1.00 98.07           C  
ATOM    344  C   VAL A  46      -4.618  20.098  -4.818  1.00 98.07           C  
ATOM    345  CB  VAL A  46      -4.955  21.678  -6.750  1.00 98.07           C  
ATOM    346  O   VAL A  46      -4.730  20.443  -3.639  1.00 98.07           O  
ATOM    347  CG1 VAL A  46      -6.083  22.299  -5.929  1.00 98.07           C  
ATOM    348  CG2 VAL A  46      -4.284  22.735  -7.626  1.00 98.07           C  
ATOM    349  N   VAL A  47      -5.057  18.925  -5.209  1.00 96.27           N  
ATOM    350  CA  VAL A  47      -5.776  17.999  -4.340  1.00 96.27           C  
ATOM    351  C   VAL A  47      -4.861  17.533  -3.210  1.00 96.27           C  
ATOM    352  CB  VAL A  47      -6.314  16.783  -5.127  1.00 96.27           C  
ATOM    353  O   VAL A  47      -5.249  17.552  -2.040  1.00 96.27           O  
ATOM    354  CG1 VAL A  47      -6.796  15.692  -4.172  1.00 96.27           C  
ATOM    355  CG2 VAL A  47      -7.439  17.211  -6.066  1.00 96.27           C  
ATOM    356  N   HIS A  48      -3.667  17.199  -3.556  1.00 96.84           N  
ATOM    357  CA  HIS A  48      -2.738  16.701  -2.548  1.00 96.84           C  
ATOM    358  C   HIS A  48      -2.286  17.819  -1.615  1.00 96.84           C  
ATOM    359  CB  HIS A  48      -1.524  16.050  -3.214  1.00 96.84           C  
ATOM    360  O   HIS A  48      -2.075  17.590  -0.422  1.00 96.84           O  
ATOM    361  CG  HIS A  48      -1.785  14.665  -3.714  1.00 96.84           C  
ATOM    362  CD2 HIS A  48      -2.190  14.219  -4.926  1.00 96.84           C  
ATOM    363  ND1 HIS A  48      -1.633  13.547  -2.922  1.00 96.84           N  
ATOM    364  CE1 HIS A  48      -1.934  12.471  -3.629  1.00 96.84           C  
ATOM    365  NE2 HIS A  48      -2.275  12.851  -4.848  1.00 96.84           N  
ATOM    366  N   ALA A  49      -2.163  19.020  -2.163  1.00 97.87           N  
ATOM    367  CA  ALA A  49      -1.865  20.164  -1.305  1.00 97.87           C  
ATOM    368  C   ALA A  49      -2.979  20.390  -0.286  1.00 97.87           C  
ATOM    369  CB  ALA A  49      -1.655  21.420  -2.146  1.00 97.87           C  
ATOM    370  O   ALA A  49      -2.712  20.597   0.900  1.00 97.87           O  
ATOM    371  N   TYR A  50      -4.177  20.309  -0.727  1.00 97.59           N  
ATOM    372  CA  TYR A  50      -5.320  20.443   0.169  1.00 97.59           C  
ATOM    373  C   TYR A  50      -5.316  19.346   1.227  1.00 97.59           C  
ATOM    374  CB  TYR A  50      -6.631  20.400  -0.622  1.00 97.59           C  
ATOM    375  O   TYR A  50      -5.461  19.624   2.420  1.00 97.59           O  
ATOM    376  CG  TYR A  50      -7.851  20.170   0.237  1.00 97.59           C  
ATOM    377  CD1 TYR A  50      -8.431  18.907   0.333  1.00 97.59           C  
ATOM    378  CD2 TYR A  50      -8.426  21.214   0.953  1.00 97.59           C  
ATOM    379  CE1 TYR A  50      -9.557  18.690   1.121  1.00 97.59           C  
ATOM    380  CE2 TYR A  50      -9.551  21.009   1.745  1.00 97.59           C  
ATOM    381  OH  TYR A  50     -11.222  19.537   2.605  1.00 97.59           O  
ATOM    382  CZ  TYR A  50     -10.108  19.746   1.823  1.00 97.59           C  
ATOM    383  N   LEU A  51      -5.156  18.118   0.816  1.00 97.49           N  
ATOM    384  CA  LEU A  51      -5.209  16.995   1.745  1.00 97.49           C  
ATOM    385  C   LEU A  51      -4.132  17.124   2.816  1.00 97.49           C  
ATOM    386  CB  LEU A  51      -5.044  15.670   0.995  1.00 97.49           C  
ATOM    387  O   LEU A  51      -4.395  16.893   3.999  1.00 97.49           O  
ATOM    388  CG  LEU A  51      -6.212  15.245   0.104  1.00 97.49           C  
ATOM    389  CD1 LEU A  51      -5.852  13.984  -0.675  1.00 97.49           C  
ATOM    390  CD2 LEU A  51      -7.469  15.024   0.939  1.00 97.49           C  
ATOM    391  N   ASN A  52      -2.947  17.578   2.410  1.00 98.13           N  
ATOM    392  CA  ASN A  52      -1.854  17.715   3.366  1.00 98.13           C  
ATOM    393  C   ASN A  52      -2.101  18.864   4.339  1.00 98.13           C  
ATOM    394  CB  ASN A  52      -0.524  17.914   2.636  1.00 98.13           C  
ATOM    395  O   ASN A  52      -1.845  18.734   5.538  1.00 98.13           O  
ATOM    396  CG  ASN A  52       0.082  16.609   2.159  1.00 98.13           C  
ATOM    397  ND2 ASN A  52      -0.139  16.281   0.892  1.00 98.13           N  
ATOM    398  OD1 ASN A  52       0.742  15.900   2.924  1.00 98.13           O  
ATOM    399  N   LEU A  53      -2.617  19.966   3.824  1.00 98.45           N  
ATOM    400  CA  LEU A  53      -2.940  21.086   4.702  1.00 98.45           C  
ATOM    401  C   LEU A  53      -4.082  20.726   5.646  1.00 98.45           C  
ATOM    402  CB  LEU A  53      -3.313  22.322   3.879  1.00 98.45           C  
ATOM    403  O   LEU A  53      -4.042  21.062   6.832  1.00 98.45           O  
ATOM    404  CG  LEU A  53      -2.188  22.957   3.060  1.00 98.45           C  
ATOM    405  CD1 LEU A  53      -2.744  24.047   2.150  1.00 98.45           C  
ATOM    406  CD2 LEU A  53      -1.109  23.519   3.979  1.00 98.45           C  
ATOM    407  N   ALA A  54      -5.080  20.032   5.157  1.00 98.46           N  
ATOM    408  CA  ALA A  54      -6.196  19.570   5.978  1.00 98.46           C  
ATOM    409  C   ALA A  54      -5.724  18.576   7.036  1.00 98.46           C  
ATOM    410  CB  ALA A  54      -7.276  18.939   5.103  1.00 98.46           C  
ATOM    411  O   ALA A  54      -6.237  18.564   8.158  1.00 98.46           O  
ATOM    412  N   ALA A  55      -4.778  17.766   6.664  1.00 98.49           N  
ATOM    413  CA  ALA A  55      -4.211  16.806   7.607  1.00 98.49           C  
ATOM    414  C   ALA A  55      -3.472  17.518   8.737  1.00 98.49           C  
ATOM    415  CB  ALA A  55      -3.271  15.843   6.886  1.00 98.49           C  
ATOM    416  O   ALA A  55      -3.579  17.126   9.901  1.00 98.49           O  
ATOM    417  N   LEU A  56      -2.696  18.583   8.379  1.00 98.50           N  
ATOM    418  CA  LEU A  56      -2.009  19.369   9.399  1.00 98.50           C  
ATOM    419  C   LEU A  56      -3.008  19.990  10.370  1.00 98.50           C  
ATOM    420  CB  LEU A  56      -1.161  20.465   8.750  1.00 98.50           C  
ATOM    421  O   LEU A  56      -2.768  20.020  11.579  1.00 98.50           O  
ATOM    422  CG  LEU A  56       0.056  19.997   7.950  1.00 98.50           C  
ATOM    423  CD1 LEU A  56       0.736  21.184   7.276  1.00 98.50           C  
ATOM    424  CD2 LEU A  56       1.036  19.254   8.852  1.00 98.50           C  
ATOM    425  N   TYR A  57      -4.095  20.474   9.845  1.00 98.59           N  
ATOM    426  CA  TYR A  57      -5.171  20.985  10.686  1.00 98.59           C  
ATOM    427  C   TYR A  57      -5.737  19.886  11.576  1.00 98.59           C  
ATOM    428  CB  TYR A  57      -6.287  21.586   9.825  1.00 98.59           C  
ATOM    429  O   TYR A  57      -6.002  20.111  12.760  1.00 98.59           O  
ATOM    430  CG  TYR A  57      -7.405  22.206  10.628  1.00 98.59           C  
ATOM    431  CD1 TYR A  57      -8.724  21.791  10.457  1.00 98.59           C  
ATOM    432  CD2 TYR A  57      -7.146  23.208  11.556  1.00 98.59           C  
ATOM    433  CE1 TYR A  57      -9.758  22.361  11.192  1.00 98.59           C  
ATOM    434  CE2 TYR A  57      -8.172  23.785  12.297  1.00 98.59           C  
ATOM    435  OH  TYR A  57     -10.493  23.923  12.840  1.00 98.59           O  
ATOM    436  CZ  TYR A  57      -9.473  23.355  12.109  1.00 98.59           C  
ATOM    437  N   GLY A  58      -5.962  18.699  10.984  1.00 98.52           N  
ATOM    438  CA  GLY A  58      -6.377  17.556  11.782  1.00 98.52           C  
ATOM    439  C   GLY A  58      -5.423  17.243  12.919  1.00 98.52           C  
ATOM    440  O   GLY A  58      -5.854  16.940  14.033  1.00 98.52           O  
ATOM    441  N   ALA A  59      -4.131  17.305  12.666  1.00 98.03           N  
ATOM    442  CA  ALA A  59      -3.120  17.088  13.697  1.00 98.03           C  
ATOM    443  C   ALA A  59      -3.272  18.094  14.834  1.00 98.03           C  
ATOM    444  CB  ALA A  59      -1.719  17.177  13.096  1.00 98.03           C  
ATOM    445  O   ALA A  59      -3.184  17.730  16.009  1.00 98.03           O  
ATOM    446  N   TYR A  60      -3.468  19.332  14.486  1.00 98.29           N  
ATOM    447  CA  TYR A  60      -3.728  20.378  15.468  1.00 98.29           C  
ATOM    448  C   TYR A  60      -4.967  20.054  16.295  1.00 98.29           C  
ATOM    449  CB  TYR A  60      -3.901  21.734  14.778  1.00 98.29           C  
ATOM    450  O   TYR A  60      -4.940  20.142  17.525  1.00 98.29           O  
ATOM    451  CG  TYR A  60      -4.504  22.795  15.666  1.00 98.29           C  
ATOM    452  CD1 TYR A  60      -5.835  23.179  15.520  1.00 98.29           C  
ATOM    453  CD2 TYR A  60      -3.745  23.417  16.651  1.00 98.29           C  
ATOM    454  CE1 TYR A  60      -6.395  24.157  16.335  1.00 98.29           C  
ATOM    455  CE2 TYR A  60      -4.294  24.396  17.472  1.00 98.29           C  
ATOM    456  OH  TYR A  60      -6.167  25.728  18.116  1.00 98.29           O  
ATOM    457  CZ  TYR A  60      -5.618  24.759  17.306  1.00 98.29           C  
ATOM    458  N   LEU A  61      -6.051  19.598  15.674  1.00 98.39           N  
ATOM    459  CA  LEU A  61      -7.311  19.293  16.344  1.00 98.39           C  
ATOM    460  C   LEU A  61      -7.151  18.105  17.287  1.00 98.39           C  
ATOM    461  CB  LEU A  61      -8.406  18.999  15.316  1.00 98.39           C  
ATOM    462  O   LEU A  61      -7.833  18.024  18.311  1.00 98.39           O  
ATOM    463  CG  LEU A  61      -8.864  20.179  14.457  1.00 98.39           C  
ATOM    464  CD1 LEU A  61      -9.914  19.725  13.448  1.00 98.39           C  
ATOM    465  CD2 LEU A  61      -9.409  21.300  15.335  1.00 98.39           C  
ATOM    466  N   MET A  62      -6.255  17.192  16.917  1.00 97.10           N  
ATOM    467  CA  MET A  62      -6.002  16.010  17.737  1.00 97.10           C  
ATOM    468  C   MET A  62      -5.550  16.407  19.138  1.00 97.10           C  
ATOM    469  CB  MET A  62      -4.948  15.116  17.081  1.00 97.10           C  
ATOM    470  O   MET A  62      -5.868  15.725  20.114  1.00 97.10           O  
ATOM    471  CG  MET A  62      -4.832  13.739  17.715  1.00 97.10           C  
ATOM    472  SD  MET A  62      -3.712  12.627  16.780  1.00 97.10           S  
ATOM    473  CE  MET A  62      -4.762  12.244  15.350  1.00 97.10           C  
ATOM    474  N   PHE A  63      -4.925  17.600  19.254  1.00 96.74           N  
ATOM    475  CA  PHE A  63      -4.333  17.987  20.529  1.00 96.74           C  
ATOM    476  C   PHE A  63      -5.111  19.134  21.163  1.00 96.74           C  
ATOM    477  CB  PHE A  63      -2.866  18.388  20.342  1.00 96.74           C  
ATOM    478  O   PHE A  63      -4.828  19.533  22.294  1.00 96.74           O  
ATOM    479  CG  PHE A  63      -1.974  17.251  19.923  1.00 96.74           C  
ATOM    480  CD1 PHE A  63      -1.490  16.348  20.861  1.00 96.74           C  
ATOM    481  CD2 PHE A  63      -1.620  17.085  18.591  1.00 96.74           C  
ATOM    482  CE1 PHE A  63      -0.664  15.294  20.477  1.00 96.74           C  
ATOM    483  CE2 PHE A  63      -0.795  16.035  18.199  1.00 96.74           C  
ATOM    484  CZ  PHE A  63      -0.317  15.141  19.144  1.00 96.74           C  
ATOM    485  N   THR A  64      -6.161  19.544  20.613  1.00 97.70           N  
ATOM    486  CA  THR A  64      -6.872  20.701  21.145  1.00 97.70           C  
ATOM    487  C   THR A  64      -8.318  20.342  21.473  1.00 97.70           C  
ATOM    488  CB  THR A  64      -6.845  21.878  20.153  1.00 97.70           C  
ATOM    489  O   THR A  64      -8.813  20.663  22.556  1.00 97.70           O  
ATOM    490  CG2 THR A  64      -5.422  22.384  19.939  1.00 97.70           C  
ATOM    491  OG1 THR A  64      -7.381  21.449  18.896  1.00 97.70           O  
ATOM    492  N   SER A  65      -8.981  19.582  20.599  1.00 97.91           N  
ATOM    493  CA  SER A  65     -10.421  19.504  20.824  1.00 97.91           C  
ATOM    494  C   SER A  65     -10.944  18.093  20.573  1.00 97.91           C  
ATOM    495  CB  SER A  65     -11.159  20.497  19.925  1.00 97.91           C  
ATOM    496  O   SER A  65     -12.093  17.785  20.895  1.00 97.91           O  
ATOM    497  OG  SER A  65     -10.904  20.224  18.558  1.00 97.91           O  
ATOM    498  N   ALA A  66     -10.066  17.171  19.985  1.00 97.87           N  
ATOM    499  CA  ALA A  66     -10.564  15.858  19.581  1.00 97.87           C  
ATOM    500  C   ALA A  66     -10.816  14.970  20.796  1.00 97.87           C  
ATOM    501  CB  ALA A  66      -9.579  15.185  18.629  1.00 97.87           C  
ATOM    502  O   ALA A  66     -10.059  15.009  21.769  1.00 97.87           O  
ATOM    503  N   ARG A  67     -11.913  14.264  20.698  1.00 98.02           N  
ATOM    504  CA  ARG A  67     -12.161  13.228  21.696  1.00 98.02           C  
ATOM    505  C   ARG A  67     -11.245  12.028  21.478  1.00 98.02           C  
ATOM    506  CB  ARG A  67     -13.625  12.784  21.659  1.00 98.02           C  
ATOM    507  O   ARG A  67     -10.923  11.685  20.339  1.00 98.02           O  
ATOM    508  CG  ARG A  67     -14.608  13.868  22.071  1.00 98.02           C  
ATOM    509  CD  ARG A  67     -16.027  13.329  22.184  1.00 98.02           C  
ATOM    510  NE  ARG A  67     -16.883  14.223  22.958  1.00 98.02           N  
ATOM    511  NH1 ARG A  67     -17.634  15.423  21.132  1.00 98.02           N  
ATOM    512  NH2 ARG A  67     -18.369  15.952  23.238  1.00 98.02           N  
ATOM    513  CZ  ARG A  67     -17.627  15.197  22.441  1.00 98.02           C  
ATOM    514  N   LEU A  68     -10.822  11.346  22.519  1.00 97.83           N  
ATOM    515  CA  LEU A  68      -9.873  10.239  22.462  1.00 97.83           C  
ATOM    516  C   LEU A  68     -10.402   9.115  21.578  1.00 97.83           C  
ATOM    517  CB  LEU A  68      -9.586   9.707  23.868  1.00 97.83           C  
ATOM    518  O   LEU A  68      -9.659   8.554  20.769  1.00 97.83           O  
ATOM    519  CG  LEU A  68      -8.580   8.558  23.966  1.00 97.83           C  
ATOM    520  CD1 LEU A  68      -7.240   8.976  23.371  1.00 97.83           C  
ATOM    521  CD2 LEU A  68      -8.413   8.116  25.416  1.00 97.83           C  
ATOM    522  N   PRO A  69     -11.744   8.741  21.614  1.00 98.39           N  
ATOM    523  CA  PRO A  69     -12.252   7.674  20.749  1.00 98.39           C  
ATOM    524  C   PRO A  69     -12.056   7.975  19.265  1.00 98.39           C  
ATOM    525  CB  PRO A  69     -13.740   7.612  21.102  1.00 98.39           C  
ATOM    526  O   PRO A  69     -11.912   7.052  18.458  1.00 98.39           O  
ATOM    527  CG  PRO A  69     -13.824   8.140  22.498  1.00 98.39           C  
ATOM    528  CD  PRO A  69     -12.767   9.192  22.674  1.00 98.39           C  
ATOM    529  N   THR A  70     -12.036   9.220  18.854  1.00 98.47           N  
ATOM    530  CA  THR A  70     -11.801   9.600  17.466  1.00 98.47           C  
ATOM    531  C   THR A  70     -10.371   9.266  17.049  1.00 98.47           C  
ATOM    532  CB  THR A  70     -12.066  11.100  17.245  1.00 98.47           C  
ATOM    533  O   THR A  70     -10.142   8.756  15.950  1.00 98.47           O  
ATOM    534  CG2 THR A  70     -11.814  11.496  15.793  1.00 98.47           C  
ATOM    535  OG1 THR A  70     -13.428  11.393  17.579  1.00 98.47           O  
ATOM    536  N   ALA A  71      -9.475   9.564  17.988  1.00 98.06           N  
ATOM    537  CA  ALA A  71      -8.077   9.235  17.726  1.00 98.06           C  
ATOM    538  C   ALA A  71      -7.883   7.726  17.597  1.00 98.06           C  
ATOM    539  CB  ALA A  71      -7.183   9.790  18.832  1.00 98.06           C  
ATOM    540  O   ALA A  71      -7.177   7.259  16.701  1.00 98.06           O  
ATOM    541  N   ILE A  72      -8.486   6.939  18.448  1.00 98.29           N  
ATOM    542  CA  ILE A  72      -8.402   5.483  18.428  1.00 98.29           C  
ATOM    543  C   ILE A  72      -9.028   4.948  17.142  1.00 98.29           C  
ATOM    544  CB  ILE A  72      -9.094   4.859  19.660  1.00 98.29           C  
ATOM    545  O   ILE A  72      -8.467   4.061  16.494  1.00 98.29           O  
ATOM    546  CG1 ILE A  72      -8.322   5.206  20.939  1.00 98.29           C  
ATOM    547  CG2 ILE A  72      -9.227   3.343  19.495  1.00 98.29           C  
ATOM    548  CD1 ILE A  72      -9.033   4.798  22.221  1.00 98.29           C  
ATOM    549  N   TRP A  73     -10.202   5.529  16.769  1.00 98.51           N  
ATOM    550  CA  TRP A  73     -10.892   5.174  15.533  1.00 98.51           C  
ATOM    551  C   TRP A  73      -9.994   5.403  14.323  1.00 98.51           C  
ATOM    552  CB  TRP A  73     -12.183   5.984  15.387  1.00 98.51           C  
ATOM    553  O   TRP A  73      -9.886   4.539  13.450  1.00 98.51           O  
ATOM    554  CG  TRP A  73     -12.882   5.785  14.075  1.00 98.51           C  
ATOM    555  CD1 TRP A  73     -13.134   6.734  13.124  1.00 98.51           C  
ATOM    556  CD2 TRP A  73     -13.422   4.559  13.573  1.00 98.51           C  
ATOM    557  CE2 TRP A  73     -13.988   4.838  12.309  1.00 98.51           C  
ATOM    558  CE3 TRP A  73     -13.482   3.250  14.069  1.00 98.51           C  
ATOM    559  NE1 TRP A  73     -13.799   6.171  12.059  1.00 98.51           N  
ATOM    560  CH2 TRP A  73     -14.651   2.582  12.043  1.00 98.51           C  
ATOM    561  CZ2 TRP A  73     -14.606   3.854  11.534  1.00 98.51           C  
ATOM    562  CZ3 TRP A  73     -14.098   2.272  13.296  1.00 98.51           C  
ATOM    563  N   ALA A  74      -9.325   6.521  14.223  1.00 98.29           N  
ATOM    564  CA  ALA A  74      -8.395   6.839  13.142  1.00 98.29           C  
ATOM    565  C   ALA A  74      -7.246   5.836  13.095  1.00 98.29           C  
ATOM    566  CB  ALA A  74      -7.854   8.257  13.306  1.00 98.29           C  
ATOM    567  O   ALA A  74      -6.864   5.370  12.019  1.00 98.29           O  
ATOM    568  N   PHE A  75      -6.748   5.541  14.257  1.00 97.95           N  
ATOM    569  CA  PHE A  75      -5.636   4.602  14.356  1.00 97.95           C  
ATOM    570  C   PHE A  75      -6.048   3.221  13.863  1.00 97.95           C  
ATOM    571  CB  PHE A  75      -5.131   4.515  15.800  1.00 97.95           C  
ATOM    572  O   PHE A  75      -5.311   2.578  13.113  1.00 97.95           O  
ATOM    573  CG  PHE A  75      -3.995   3.546  15.989  1.00 97.95           C  
ATOM    574  CD1 PHE A  75      -4.198   2.333  16.634  1.00 97.95           C  
ATOM    575  CD2 PHE A  75      -2.724   3.850  15.519  1.00 97.95           C  
ATOM    576  CE1 PHE A  75      -3.148   1.434  16.810  1.00 97.95           C  
ATOM    577  CE2 PHE A  75      -1.670   2.957  15.691  1.00 97.95           C  
ATOM    578  CZ  PHE A  75      -1.884   1.750  16.338  1.00 97.95           C  
ATOM    579  N   ILE A  76      -7.245   2.718  14.233  1.00 98.28           N  
ATOM    580  CA  ILE A  76      -7.758   1.421  13.807  1.00 98.28           C  
ATOM    581  C   ILE A  76      -7.905   1.398  12.288  1.00 98.28           C  
ATOM    582  CB  ILE A  76      -9.110   1.099  14.482  1.00 98.28           C  
ATOM    583  O   ILE A  76      -7.495   0.437  11.632  1.00 98.28           O  
ATOM    584  CG1 ILE A  76      -8.908   0.809  15.973  1.00 98.28           C  
ATOM    585  CG2 ILE A  76      -9.795  -0.079  13.783  1.00 98.28           C  
ATOM    586  CD1 ILE A  76     -10.204   0.705  16.765  1.00 98.28           C  
ATOM    587  N   LEU A  77      -8.449   2.455  11.757  1.00 98.38           N  
ATOM    588  CA  LEU A  77      -8.648   2.534  10.314  1.00 98.38           C  
ATOM    589  C   LEU A  77      -7.311   2.591   9.583  1.00 98.38           C  
ATOM    590  CB  LEU A  77      -9.492   3.760   9.955  1.00 98.38           C  
ATOM    591  O   LEU A  77      -7.172   2.037   8.490  1.00 98.38           O  
ATOM    592  CG  LEU A  77     -10.953   3.734  10.408  1.00 98.38           C  
ATOM    593  CD1 LEU A  77     -11.644   5.043  10.044  1.00 98.38           C  
ATOM    594  CD2 LEU A  77     -11.683   2.547   9.788  1.00 98.38           C  
ATOM    595  N   TYR A  78      -6.385   3.352  10.171  1.00 97.95           N  
ATOM    596  CA  TYR A  78      -5.028   3.387   9.637  1.00 97.95           C  
ATOM    597  C   TYR A  78      -4.455   1.981   9.511  1.00 97.95           C  
ATOM    598  CB  TYR A  78      -4.122   4.243  10.527  1.00 97.95           C  
ATOM    599  O   TYR A  78      -3.953   1.601   8.450  1.00 97.95           O  
ATOM    600  CG  TYR A  78      -2.649   3.986  10.318  1.00 97.95           C  
ATOM    601  CD1 TYR A  78      -1.908   3.266  11.253  1.00 97.95           C  
ATOM    602  CD2 TYR A  78      -1.995   4.463   9.187  1.00 97.95           C  
ATOM    603  CE1 TYR A  78      -0.550   3.028  11.066  1.00 97.95           C  
ATOM    604  CE2 TYR A  78      -0.638   4.232   8.990  1.00 97.95           C  
ATOM    605  OH  TYR A  78       1.419   3.282   9.743  1.00 97.95           O  
ATOM    606  CZ  TYR A  78       0.075   3.514   9.933  1.00 97.95           C  
ATOM    607  N   GLU A  79      -4.528   1.177  10.611  1.00 97.63           N  
ATOM    608  CA  GLU A  79      -4.003  -0.185  10.605  1.00 97.63           C  
ATOM    609  C   GLU A  79      -4.746  -1.059   9.599  1.00 97.63           C  
ATOM    610  CB  GLU A  79      -4.090  -0.802  12.003  1.00 97.63           C  
ATOM    611  O   GLU A  79      -4.131  -1.849   8.881  1.00 97.63           O  
ATOM    612  CG  GLU A  79      -3.207  -0.115  13.035  1.00 97.63           C  
ATOM    613  CD  GLU A  79      -1.721  -0.305  12.775  1.00 97.63           C  
ATOM    614  OE1 GLU A  79      -0.902   0.445  13.352  1.00 97.63           O  
ATOM    615  OE2 GLU A  79      -1.373  -1.212  11.986  1.00 97.63           O  
ATOM    616  N   ALA A  80      -6.047  -0.844   9.530  1.00 98.21           N  
ATOM    617  CA  ALA A  80      -6.873  -1.607   8.597  1.00 98.21           C  
ATOM    618  C   ALA A  80      -6.480  -1.316   7.152  1.00 98.21           C  
ATOM    619  CB  ALA A  80      -8.351  -1.295   8.817  1.00 98.21           C  
ATOM    620  O   ALA A  80      -6.368  -2.234   6.335  1.00 98.21           O  
ATOM    621  N   GLY A  81      -6.263  -0.045   6.865  1.00 97.96           N  
ATOM    622  CA  GLY A  81      -5.840   0.333   5.526  1.00 97.96           C  
ATOM    623  C   GLY A  81      -4.496  -0.252   5.137  1.00 97.96           C  
ATOM    624  O   GLY A  81      -4.339  -0.782   4.036  1.00 97.96           O  
ATOM    625  N   ILE A  82      -3.482  -0.147   6.062  1.00 97.72           N  
ATOM    626  CA  ILE A  82      -2.153  -0.690   5.802  1.00 97.72           C  
ATOM    627  C   ILE A  82      -2.245  -2.199   5.591  1.00 97.72           C  
ATOM    628  CB  ILE A  82      -1.175  -0.368   6.954  1.00 97.72           C  
ATOM    629  O   ILE A  82      -1.595  -2.748   4.698  1.00 97.72           O  
ATOM    630  CG1 ILE A  82      -0.956   1.145   7.062  1.00 97.72           C  
ATOM    631  CG2 ILE A  82       0.155  -1.101   6.754  1.00 97.72           C  
ATOM    632  CD1 ILE A  82      -0.321   1.768   5.826  1.00 97.72           C  
ATOM    633  N   LEU A  83      -3.088  -2.858   6.346  1.00 98.22           N  
ATOM    634  CA  LEU A  83      -3.302  -4.294   6.207  1.00 98.22           C  
ATOM    635  C   LEU A  83      -3.883  -4.627   4.837  1.00 98.22           C  
ATOM    636  CB  LEU A  83      -4.234  -4.807   7.308  1.00 98.22           C  
ATOM    637  O   LEU A  83      -3.483  -5.611   4.211  1.00 98.22           O  
ATOM    638  CG  LEU A  83      -4.429  -6.322   7.380  1.00 98.22           C  
ATOM    639  CD1 LEU A  83      -3.114  -7.010   7.730  1.00 98.22           C  
ATOM    640  CD2 LEU A  83      -5.510  -6.675   8.396  1.00 98.22           C  
ATOM    641  N   GLY A  84      -4.870  -3.827   4.343  1.00 98.31           N  
ATOM    642  CA  GLY A  84      -5.426  -4.009   3.012  1.00 98.31           C  
ATOM    643  C   GLY A  84      -4.383  -3.926   1.914  1.00 98.31           C  
ATOM    644  O   GLY A  84      -4.450  -4.665   0.929  1.00 98.31           O  
ATOM    645  N   ILE A  85      -3.384  -3.037   2.130  1.00 98.23           N  
ATOM    646  CA  ILE A  85      -2.312  -2.876   1.153  1.00 98.23           C  
ATOM    647  C   ILE A  85      -1.342  -4.051   1.253  1.00 98.23           C  
ATOM    648  CB  ILE A  85      -1.560  -1.541   1.355  1.00 98.23           C  
ATOM    649  O   ILE A  85      -1.034  -4.697   0.248  1.00 98.23           O  
ATOM    650  CG1 ILE A  85      -2.485  -0.356   1.055  1.00 98.23           C  
ATOM    651  CG2 ILE A  85      -0.304  -1.491   0.480  1.00 98.23           C  
ATOM    652  CD1 ILE A  85      -2.975  -0.302  -0.385  1.00 98.23           C  
ATOM    653  N   THR A  86      -0.972  -4.353   2.438  1.00 97.99           N  
ATOM    654  CA  THR A  86       0.098  -5.325   2.636  1.00 97.99           C  
ATOM    655  C   THR A  86      -0.421  -6.747   2.448  1.00 97.99           C  
ATOM    656  CB  THR A  86       0.727  -5.185   4.034  1.00 97.99           C  
ATOM    657  O   THR A  86       0.100  -7.500   1.622  1.00 97.99           O  
ATOM    658  CG2 THR A  86       1.412  -3.832   4.197  1.00 97.99           C  
ATOM    659  OG1 THR A  86      -0.297  -5.313   5.028  1.00 97.99           O  
ATOM    660  N   ALA A  87      -1.454  -7.207   3.124  1.00 98.45           N  
ATOM    661  CA  ALA A  87      -1.968  -8.573   3.061  1.00 98.45           C  
ATOM    662  C   ALA A  87      -2.759  -8.802   1.776  1.00 98.45           C  
ATOM    663  CB  ALA A  87      -2.840  -8.869   4.279  1.00 98.45           C  
ATOM    664  O   ALA A  87      -2.881  -9.937   1.309  1.00 98.45           O  
ATOM    665  N   GLY A  88      -3.360  -7.704   1.222  1.00 98.39           N  
ATOM    666  CA  GLY A  88      -4.188  -7.808   0.031  1.00 98.39           C  
ATOM    667  C   GLY A  88      -3.436  -7.496  -1.248  1.00 98.39           C  
ATOM    668  O   GLY A  88      -2.754  -8.362  -1.800  1.00 98.39           O  
ATOM    669  N   ALA A  89      -3.421  -6.157  -1.591  1.00 98.43           N  
ATOM    670  CA  ALA A  89      -2.878  -5.694  -2.865  1.00 98.43           C  
ATOM    671  C   ALA A  89      -1.453  -6.198  -3.070  1.00 98.43           C  
ATOM    672  CB  ALA A  89      -2.916  -4.169  -2.937  1.00 98.43           C  
ATOM    673  O   ALA A  89      -1.109  -6.684  -4.150  1.00 98.43           O  
ATOM    674  N   HIS A  90      -0.593  -6.193  -2.065  1.00 98.28           N  
ATOM    675  CA  HIS A  90       0.833  -6.478  -2.175  1.00 98.28           C  
ATOM    676  C   HIS A  90       1.092  -7.980  -2.235  1.00 98.28           C  
ATOM    677  CB  HIS A  90       1.594  -5.861  -0.999  1.00 98.28           C  
ATOM    678  O   HIS A  90       1.646  -8.479  -3.217  1.00 98.28           O  
ATOM    679  CG  HIS A  90       3.072  -6.082  -1.060  1.00 98.28           C  
ATOM    680  CD2 HIS A  90       3.879  -6.419  -2.093  1.00 98.28           C  
ATOM    681  ND1 HIS A  90       3.888  -5.961   0.044  1.00 98.28           N  
ATOM    682  CE1 HIS A  90       5.137  -6.214  -0.310  1.00 98.28           C  
ATOM    683  NE2 HIS A  90       5.159  -6.495  -1.601  1.00 98.28           N  
ATOM    684  N   ARG A  91       0.698  -8.798  -1.279  1.00 98.45           N  
ATOM    685  CA  ARG A  91       1.091 -10.195  -1.124  1.00 98.45           C  
ATOM    686  C   ARG A  91       0.118 -11.121  -1.846  1.00 98.45           C  
ATOM    687  CB  ARG A  91       1.169 -10.570   0.357  1.00 98.45           C  
ATOM    688  O   ARG A  91       0.536 -12.059  -2.529  1.00 98.45           O  
ATOM    689  CG  ARG A  91       2.235  -9.809   1.130  1.00 98.45           C  
ATOM    690  CD  ARG A  91       2.312 -10.263   2.581  1.00 98.45           C  
ATOM    691  NE  ARG A  91       3.107  -9.345   3.392  1.00 98.45           N  
ATOM    692  NH1 ARG A  91       3.245 -10.751   5.220  1.00 98.45           N  
ATOM    693  NH2 ARG A  91       4.250  -8.692   5.274  1.00 98.45           N  
ATOM    694  CZ  ARG A  91       3.532  -9.598   4.626  1.00 98.45           C  
ATOM    695  N   LEU A  92      -1.211 -10.840  -1.774  1.00 98.51           N  
ATOM    696  CA  LEU A  92      -2.237 -11.706  -2.345  1.00 98.51           C  
ATOM    697  C   LEU A  92      -2.323 -11.524  -3.856  1.00 98.51           C  
ATOM    698  CB  LEU A  92      -3.598 -11.417  -1.706  1.00 98.51           C  
ATOM    699  O   LEU A  92      -2.153 -12.484  -4.612  1.00 98.51           O  
ATOM    700  CG  LEU A  92      -4.800 -12.138  -2.317  1.00 98.51           C  
ATOM    701  CD1 LEU A  92      -4.620 -13.649  -2.214  1.00 98.51           C  
ATOM    702  CD2 LEU A  92      -6.091 -11.700  -1.633  1.00 98.51           C  
ATOM    703  N   TRP A  93      -2.423 -10.274  -4.341  1.00 98.32           N  
ATOM    704  CA  TRP A  93      -2.764 -10.056  -5.742  1.00 98.32           C  
ATOM    705  C   TRP A  93      -1.518  -9.746  -6.565  1.00 98.32           C  
ATOM    706  CB  TRP A  93      -3.777  -8.915  -5.878  1.00 98.32           C  
ATOM    707  O   TRP A  93      -1.389 -10.202  -7.703  1.00 98.32           O  
ATOM    708  CG  TRP A  93      -5.151  -9.258  -5.385  1.00 98.32           C  
ATOM    709  CD1 TRP A  93      -6.022 -10.156  -5.935  1.00 98.32           C  
ATOM    710  CD2 TRP A  93      -5.812  -8.703  -4.245  1.00 98.32           C  
ATOM    711  CE2 TRP A  93      -7.084  -9.312  -4.162  1.00 98.32           C  
ATOM    712  CE3 TRP A  93      -5.453  -7.749  -3.283  1.00 98.32           C  
ATOM    713  NE1 TRP A  93      -7.187 -10.194  -5.204  1.00 98.32           N  
ATOM    714  CH2 TRP A  93      -7.621  -8.061  -2.226  1.00 98.32           C  
ATOM    715  CZ2 TRP A  93      -7.998  -8.997  -3.153  1.00 98.32           C  
ATOM    716  CZ3 TRP A  93      -6.364  -7.437  -2.281  1.00 98.32           C  
ATOM    717  N   SER A  94      -0.510  -9.021  -5.961  1.00 98.12           N  
ATOM    718  CA  SER A  94       0.673  -8.644  -6.728  1.00 98.12           C  
ATOM    719  C   SER A  94       1.636  -9.817  -6.871  1.00 98.12           C  
ATOM    720  CB  SER A  94       1.387  -7.465  -6.066  1.00 98.12           C  
ATOM    721  O   SER A  94       2.144 -10.081  -7.962  1.00 98.12           O  
ATOM    722  OG  SER A  94       0.573  -6.305  -6.091  1.00 98.12           O  
ATOM    723  N   HIS A  95       1.782 -10.559  -5.741  1.00 97.44           N  
ATOM    724  CA  HIS A  95       2.834 -11.569  -5.745  1.00 97.44           C  
ATOM    725  C   HIS A  95       2.248 -12.975  -5.659  1.00 97.44           C  
ATOM    726  CB  HIS A  95       3.807 -11.334  -4.589  1.00 97.44           C  
ATOM    727  O   HIS A  95       2.989 -13.959  -5.612  1.00 97.44           O  
ATOM    728  CG  HIS A  95       4.649 -10.110  -4.753  1.00 97.44           C  
ATOM    729  CD2 HIS A  95       4.727  -8.978  -4.015  1.00 97.44           C  
ATOM    730  ND1 HIS A  95       5.548  -9.958  -5.787  1.00 97.44           N  
ATOM    731  CE1 HIS A  95       6.143  -8.782  -5.676  1.00 97.44           C  
ATOM    732  NE2 HIS A  95       5.663  -8.168  -4.609  1.00 97.44           N  
ATOM    733  N   ARG A  96       1.005 -13.011  -5.567  1.00 97.07           N  
ATOM    734  CA  ARG A  96       0.355 -14.314  -5.469  1.00 97.07           C  
ATOM    735  C   ARG A  96       1.060 -15.204  -4.451  1.00 97.07           C  
ATOM    736  CB  ARG A  96       0.324 -15.004  -6.835  1.00 97.07           C  
ATOM    737  O   ARG A  96       1.352 -16.368  -4.733  1.00 97.07           O  
ATOM    738  CG  ARG A  96      -0.404 -14.211  -7.909  1.00 97.07           C  
ATOM    739  CD  ARG A  96      -0.259 -14.855  -9.281  1.00 97.07           C  
ATOM    740  NE  ARG A  96      -0.803 -14.004 -10.336  1.00 97.07           N  
ATOM    741  NH1 ARG A  96      -0.198 -15.409 -12.066  1.00 97.07           N  
ATOM    742  NH2 ARG A  96      -1.287 -13.441 -12.509  1.00 97.07           N  
ATOM    743  CZ  ARG A  96      -0.761 -14.287 -11.635  1.00 97.07           C  
ATOM    744  N   ALA A  97       1.367 -14.658  -3.390  1.00 97.72           N  
ATOM    745  CA  ALA A  97       2.135 -15.315  -2.335  1.00 97.72           C  
ATOM    746  C   ALA A  97       1.276 -16.324  -1.578  1.00 97.72           C  
ATOM    747  CB  ALA A  97       2.708 -14.279  -1.370  1.00 97.72           C  
ATOM    748  O   ALA A  97       1.799 -17.254  -0.960  1.00 97.72           O  
ATOM    749  N   TYR A  98      -0.051 -16.148  -1.657  1.00 98.49           N  
ATOM    750  CA  TYR A  98      -1.038 -17.073  -1.112  1.00 98.49           C  
ATOM    751  C   TYR A  98      -2.391 -16.888  -1.790  1.00 98.49           C  
ATOM    752  CB  TYR A  98      -1.181 -16.879   0.400  1.00 98.49           C  
ATOM    753  O   TYR A  98      -2.563 -15.982  -2.609  1.00 98.49           O  
ATOM    754  CG  TYR A  98      -1.860 -15.587   0.785  1.00 98.49           C  
ATOM    755  CD1 TYR A  98      -1.157 -14.384   0.793  1.00 98.49           C  
ATOM    756  CD2 TYR A  98      -3.203 -15.566   1.142  1.00 98.49           C  
ATOM    757  CE1 TYR A  98      -1.778 -13.191   1.148  1.00 98.49           C  
ATOM    758  CE2 TYR A  98      -3.834 -14.379   1.499  1.00 98.49           C  
ATOM    759  OH  TYR A  98      -3.734 -12.020   1.852  1.00 98.49           O  
ATOM    760  CZ  TYR A  98      -3.115 -13.198   1.499  1.00 98.49           C  
ATOM    761  N   LYS A  99      -3.238 -17.815  -1.527  1.00 98.45           N  
ATOM    762  CA  LYS A  99      -4.619 -17.716  -1.988  1.00 98.45           C  
ATOM    763  C   LYS A  99      -5.574 -17.483  -0.820  1.00 98.45           C  
ATOM    764  CB  LYS A  99      -5.023 -18.979  -2.750  1.00 98.45           C  
ATOM    765  O   LYS A  99      -5.217 -17.719   0.336  1.00 98.45           O  
ATOM    766  CG  LYS A  99      -4.182 -19.250  -3.989  1.00 98.45           C  
ATOM    767  CD  LYS A  99      -4.668 -20.486  -4.735  1.00 98.45           C  
ATOM    768  CE  LYS A  99      -3.840 -20.746  -5.987  1.00 98.45           C  
ATOM    769  NZ  LYS A  99      -4.286 -21.980  -6.699  1.00 98.45           N  
ATOM    770  N   ALA A 100      -6.759 -16.886  -1.130  1.00 98.48           N  
ATOM    771  CA  ALA A 100      -7.711 -16.560  -0.071  1.00 98.48           C  
ATOM    772  C   ALA A 100      -9.126 -16.979  -0.459  1.00 98.48           C  
ATOM    773  CB  ALA A 100      -7.669 -15.066   0.241  1.00 98.48           C  
ATOM    774  O   ALA A 100      -9.464 -17.025  -1.644  1.00 98.48           O  
ATOM    775  N   THR A 101      -9.911 -17.392   0.484  1.00 98.54           N  
ATOM    776  CA  THR A 101     -11.328 -17.653   0.258  1.00 98.54           C  
ATOM    777  C   THR A 101     -12.058 -16.373  -0.138  1.00 98.54           C  
ATOM    778  CB  THR A 101     -11.991 -18.258   1.510  1.00 98.54           C  
ATOM    779  O   THR A 101     -11.529 -15.272   0.033  1.00 98.54           O  
ATOM    780  CG2 THR A 101     -11.321 -19.569   1.908  1.00 98.54           C  
ATOM    781  OG1 THR A 101     -11.882 -17.329   2.597  1.00 98.54           O  
ATOM    782  N   TRP A 102     -13.208 -16.521  -0.619  1.00 98.42           N  
ATOM    783  CA  TRP A 102     -13.975 -15.384  -1.118  1.00 98.42           C  
ATOM    784  C   TRP A 102     -14.202 -14.355  -0.016  1.00 98.42           C  
ATOM    785  CB  TRP A 102     -15.320 -15.849  -1.684  1.00 98.42           C  
ATOM    786  O   TRP A 102     -13.992 -13.157  -0.224  1.00 98.42           O  
ATOM    787  CG  TRP A 102     -16.165 -14.740  -2.233  1.00 98.42           C  
ATOM    788  CD1 TRP A 102     -17.373 -14.311  -1.757  1.00 98.42           C  
ATOM    789  CD2 TRP A 102     -15.868 -13.921  -3.368  1.00 98.42           C  
ATOM    790  CE2 TRP A 102     -16.940 -13.015  -3.523  1.00 98.42           C  
ATOM    791  CE3 TRP A 102     -14.797 -13.866  -4.271  1.00 98.42           C  
ATOM    792  NE1 TRP A 102     -17.844 -13.273  -2.528  1.00 98.42           N  
ATOM    793  CH2 TRP A 102     -15.911 -12.030  -5.413  1.00 98.42           C  
ATOM    794  CZ2 TRP A 102     -16.971 -12.062  -4.544  1.00 98.42           C  
ATOM    795  CZ3 TRP A 102     -14.830 -12.917  -5.287  1.00 98.42           C  
ATOM    796  N   PRO A 103     -14.606 -14.774   1.212  1.00 98.53           N  
ATOM    797  CA  PRO A 103     -14.823 -13.786   2.271  1.00 98.53           C  
ATOM    798  C   PRO A 103     -13.564 -12.987   2.599  1.00 98.53           C  
ATOM    799  CB  PRO A 103     -15.255 -14.639   3.467  1.00 98.53           C  
ATOM    800  O   PRO A 103     -13.636 -11.773   2.810  1.00 98.53           O  
ATOM    801  CG  PRO A 103     -15.878 -15.855   2.862  1.00 98.53           C  
ATOM    802  CD  PRO A 103     -15.138 -16.194   1.600  1.00 98.53           C  
ATOM    803  N   LEU A 104     -12.463 -13.649   2.673  1.00 98.69           N  
ATOM    804  CA  LEU A 104     -11.220 -12.945   2.973  1.00 98.69           C  
ATOM    805  C   LEU A 104     -10.850 -11.990   1.843  1.00 98.69           C  
ATOM    806  CB  LEU A 104     -10.083 -13.941   3.209  1.00 98.69           C  
ATOM    807  O   LEU A 104     -10.386 -10.875   2.092  1.00 98.69           O  
ATOM    808  CG  LEU A 104      -8.717 -13.343   3.551  1.00 98.69           C  
ATOM    809  CD1 LEU A 104      -8.833 -12.411   4.753  1.00 98.69           C  
ATOM    810  CD2 LEU A 104      -7.702 -14.448   3.821  1.00 98.69           C  
ATOM    811  N   ARG A 105     -11.054 -12.422   0.612  1.00 98.71           N  
ATOM    812  CA  ARG A 105     -10.792 -11.565  -0.539  1.00 98.71           C  
ATOM    813  C   ARG A 105     -11.642 -10.299  -0.484  1.00 98.71           C  
ATOM    814  CB  ARG A 105     -11.060 -12.319  -1.843  1.00 98.71           C  
ATOM    815  O   ARG A 105     -11.138  -9.196  -0.704  1.00 98.71           O  
ATOM    816  CG  ARG A 105     -10.093 -13.463  -2.103  1.00 98.71           C  
ATOM    817  CD  ARG A 105     -10.462 -14.239  -3.360  1.00 98.71           C  
ATOM    818  NE  ARG A 105     -10.229 -13.452  -4.567  1.00 98.71           N  
ATOM    819  NH1 ARG A 105     -11.252 -14.954  -5.993  1.00 98.71           N  
ATOM    820  NH2 ARG A 105     -10.346 -13.017  -6.819  1.00 98.71           N  
ATOM    821  CZ  ARG A 105     -10.610 -13.810  -5.790  1.00 98.71           C  
ATOM    822  N   VAL A 106     -12.901 -10.391  -0.160  1.00 98.73           N  
ATOM    823  CA  VAL A 106     -13.801  -9.247  -0.058  1.00 98.73           C  
ATOM    824  C   VAL A 106     -13.344  -8.329   1.073  1.00 98.73           C  
ATOM    825  CB  VAL A 106     -15.262  -9.693   0.174  1.00 98.73           C  
ATOM    826  O   VAL A 106     -13.278  -7.109   0.903  1.00 98.73           O  
ATOM    827  CG1 VAL A 106     -16.145  -8.493   0.516  1.00 98.73           C  
ATOM    828  CG2 VAL A 106     -15.799 -10.422  -1.056  1.00 98.73           C  
ATOM    829  N   PHE A 107     -13.029  -8.974   2.152  1.00 98.72           N  
ATOM    830  CA  PHE A 107     -12.560  -8.231   3.316  1.00 98.72           C  
ATOM    831  C   PHE A 107     -11.314  -7.423   2.977  1.00 98.72           C  
ATOM    832  CB  PHE A 107     -12.268  -9.183   4.480  1.00 98.72           C  
ATOM    833  O   PHE A 107     -11.245  -6.227   3.269  1.00 98.72           O  
ATOM    834  CG  PHE A 107     -11.672  -8.505   5.684  1.00 98.72           C  
ATOM    835  CD1 PHE A 107     -10.337  -8.698   6.019  1.00 98.72           C  
ATOM    836  CD2 PHE A 107     -12.448  -7.673   6.482  1.00 98.72           C  
ATOM    837  CE1 PHE A 107      -9.783  -8.071   7.132  1.00 98.72           C  
ATOM    838  CE2 PHE A 107     -11.901  -7.044   7.596  1.00 98.72           C  
ATOM    839  CZ  PHE A 107     -10.569  -7.245   7.921  1.00 98.72           C  
ATOM    840  N   LEU A 108     -10.346  -7.987   2.343  1.00 98.77           N  
ATOM    841  CA  LEU A 108      -9.070  -7.352   2.031  1.00 98.77           C  
ATOM    842  C   LEU A 108      -9.246  -6.274   0.966  1.00 98.77           C  
ATOM    843  CB  LEU A 108      -8.054  -8.394   1.556  1.00 98.77           C  
ATOM    844  O   LEU A 108      -8.579  -5.238   1.010  1.00 98.77           O  
ATOM    845  CG  LEU A 108      -7.528  -9.361   2.618  1.00 98.77           C  
ATOM    846  CD1 LEU A 108      -6.617 -10.404   1.980  1.00 98.77           C  
ATOM    847  CD2 LEU A 108      -6.793  -8.601   3.716  1.00 98.77           C  
ATOM    848  N   VAL A 109     -10.164  -6.490  -0.005  1.00 98.52           N  
ATOM    849  CA  VAL A 109     -10.381  -5.479  -1.034  1.00 98.52           C  
ATOM    850  C   VAL A 109     -11.062  -4.257  -0.423  1.00 98.52           C  
ATOM    851  CB  VAL A 109     -11.228  -6.032  -2.203  1.00 98.52           C  
ATOM    852  O   VAL A 109     -10.784  -3.122  -0.815  1.00 98.52           O  
ATOM    853  CG1 VAL A 109     -12.716  -5.981  -1.863  1.00 98.52           C  
ATOM    854  CG2 VAL A 109     -10.942  -5.250  -3.484  1.00 98.52           C  
ATOM    855  N   LEU A 110     -11.933  -4.431   0.562  1.00 98.60           N  
ATOM    856  CA  LEU A 110     -12.556  -3.313   1.263  1.00 98.60           C  
ATOM    857  C   LEU A 110     -11.515  -2.508   2.034  1.00 98.60           C  
ATOM    858  CB  LEU A 110     -13.640  -3.818   2.220  1.00 98.60           C  
ATOM    859  O   LEU A 110     -11.533  -1.276   2.007  1.00 98.60           O  
ATOM    860  CG  LEU A 110     -14.908  -4.376   1.573  1.00 98.60           C  
ATOM    861  CD1 LEU A 110     -15.803  -5.016   2.629  1.00 98.60           C  
ATOM    862  CD2 LEU A 110     -15.656  -3.278   0.825  1.00 98.60           C  
ATOM    863  N   LEU A 111     -10.635  -3.267   2.718  1.00 98.61           N  
ATOM    864  CA  LEU A 111      -9.569  -2.595   3.454  1.00 98.61           C  
ATOM    865  C   LEU A 111      -8.633  -1.858   2.502  1.00 98.61           C  
ATOM    866  CB  LEU A 111      -8.776  -3.604   4.289  1.00 98.61           C  
ATOM    867  O   LEU A 111      -8.177  -0.753   2.805  1.00 98.61           O  
ATOM    868  CG  LEU A 111      -9.539  -4.296   5.420  1.00 98.61           C  
ATOM    869  CD1 LEU A 111      -8.581  -5.106   6.287  1.00 98.61           C  
ATOM    870  CD2 LEU A 111     -10.293  -3.272   6.261  1.00 98.61           C  
ATOM    871  N   GLN A 112      -8.313  -2.480   1.321  1.00 98.45           N  
ATOM    872  CA  GLN A 112      -7.476  -1.834   0.316  1.00 98.45           C  
ATOM    873  C   GLN A 112      -8.121  -0.548  -0.192  1.00 98.45           C  
ATOM    874  CB  GLN A 112      -7.209  -2.785  -0.853  1.00 98.45           C  
ATOM    875  O   GLN A 112      -7.438   0.460  -0.387  1.00 98.45           O  
ATOM    876  CG  GLN A 112      -6.166  -2.272  -1.836  1.00 98.45           C  
ATOM    877  CD  GLN A 112      -6.733  -1.272  -2.826  1.00 98.45           C  
ATOM    878  NE2 GLN A 112      -5.876  -0.398  -3.343  1.00 98.45           N  
ATOM    879  OE1 GLN A 112      -7.932  -1.284  -3.124  1.00 98.45           O  
ATOM    880  N   THR A 113      -9.395  -0.595  -0.392  1.00 98.40           N  
ATOM    881  CA  THR A 113     -10.121   0.585  -0.849  1.00 98.40           C  
ATOM    882  C   THR A 113     -10.088   1.684   0.209  1.00 98.40           C  
ATOM    883  CB  THR A 113     -11.582   0.243  -1.193  1.00 98.40           C  
ATOM    884  O   THR A 113      -9.962   2.865  -0.119  1.00 98.40           O  
ATOM    885  CG2 THR A 113     -12.318   1.462  -1.740  1.00 98.40           C  
ATOM    886  OG1 THR A 113     -11.605  -0.796  -2.179  1.00 98.40           O  
ATOM    887  N   LEU A 114     -10.164   1.258   1.495  1.00 98.29           N  
ATOM    888  CA  LEU A 114     -10.061   2.170   2.629  1.00 98.29           C  
ATOM    889  C   LEU A 114      -8.734   2.921   2.605  1.00 98.29           C  
ATOM    890  CB  LEU A 114     -10.204   1.405   3.947  1.00 98.29           C  
ATOM    891  O   LEU A 114      -8.660   4.074   3.035  1.00 98.29           O  
ATOM    892  CG  LEU A 114     -10.033   2.223   5.228  1.00 98.29           C  
ATOM    893  CD1 LEU A 114     -11.180   3.216   5.380  1.00 98.29           C  
ATOM    894  CD2 LEU A 114      -9.950   1.305   6.443  1.00 98.29           C  
ATOM    895  N   ALA A 115      -7.684   2.351   1.956  1.00 97.18           N  
ATOM    896  CA  ALA A 115      -6.335   2.911   1.941  1.00 97.18           C  
ATOM    897  C   ALA A 115      -6.231   4.064   0.948  1.00 97.18           C  
ATOM    898  CB  ALA A 115      -5.314   1.828   1.603  1.00 97.18           C  
ATOM    899  O   ALA A 115      -5.301   4.871   1.019  1.00 97.18           O  
ATOM    900  N   PHE A 116      -7.150   4.194  -0.018  1.00 95.41           N  
ATOM    901  CA  PHE A 116      -7.259   5.283  -0.982  1.00 95.41           C  
ATOM    902  C   PHE A 116      -5.984   5.404  -1.807  1.00 95.41           C  
ATOM    903  CB  PHE A 116      -7.551   6.606  -0.268  1.00 95.41           C  
ATOM    904  O   PHE A 116      -5.402   6.487  -1.905  1.00 95.41           O  
ATOM    905  CG  PHE A 116      -7.816   7.755  -1.204  1.00 95.41           C  
ATOM    906  CD1 PHE A 116      -7.595   9.065  -0.799  1.00 95.41           C  
ATOM    907  CD2 PHE A 116      -8.288   7.523  -2.490  1.00 95.41           C  
ATOM    908  CE1 PHE A 116      -7.840  10.130  -1.663  1.00 95.41           C  
ATOM    909  CE2 PHE A 116      -8.535   8.582  -3.359  1.00 95.41           C  
ATOM    910  CZ  PHE A 116      -8.311   9.885  -2.943  1.00 95.41           C  
ATOM    911  N   GLN A 117      -5.506   4.274  -2.405  1.00 94.92           N  
ATOM    912  CA  GLN A 117      -4.319   4.262  -3.253  1.00 94.92           C  
ATOM    913  C   GLN A 117      -4.627   3.665  -4.623  1.00 94.92           C  
ATOM    914  CB  GLN A 117      -3.187   3.482  -2.582  1.00 94.92           C  
ATOM    915  O   GLN A 117      -3.921   2.767  -5.087  1.00 94.92           O  
ATOM    916  CG  GLN A 117      -2.742   4.068  -1.249  1.00 94.92           C  
ATOM    917  CD  GLN A 117      -1.474   3.425  -0.719  1.00 94.92           C  
ATOM    918  NE2 GLN A 117      -1.229   3.578   0.578  1.00 94.92           N  
ATOM    919  OE1 GLN A 117      -0.722   2.795  -1.469  1.00 94.92           O  
ATOM    920  N   THR A 118      -5.673   4.070  -5.231  1.00 95.77           N  
ATOM    921  CA  THR A 118      -6.234   3.638  -6.506  1.00 95.77           C  
ATOM    922  C   THR A 118      -6.899   2.271  -6.368  1.00 95.77           C  
ATOM    923  CB  THR A 118      -5.154   3.578  -7.601  1.00 95.77           C  
ATOM    924  O   THR A 118      -6.962   1.713  -5.271  1.00 95.77           O  
ATOM    925  CG2 THR A 118      -4.092   2.534  -7.270  1.00 95.77           C  
ATOM    926  OG1 THR A 118      -5.767   3.239  -8.851  1.00 95.77           O  
ATOM    927  N   SER A 119      -7.483   1.830  -7.399  1.00 97.99           N  
ATOM    928  CA  SER A 119      -8.093   0.506  -7.337  1.00 97.99           C  
ATOM    929  C   SER A 119      -7.041  -0.580  -7.144  1.00 97.99           C  
ATOM    930  CB  SER A 119      -8.898   0.227  -8.608  1.00 97.99           C  
ATOM    931  O   SER A 119      -5.881  -0.403  -7.524  1.00 97.99           O  
ATOM    932  OG  SER A 119      -8.036   0.019  -9.713  1.00 97.99           O  
ATOM    933  N   ALA A 120      -7.416  -1.667  -6.488  1.00 98.21           N  
ATOM    934  CA  ALA A 120      -6.498  -2.784  -6.288  1.00 98.21           C  
ATOM    935  C   ALA A 120      -5.920  -3.265  -7.616  1.00 98.21           C  
ATOM    936  CB  ALA A 120      -7.205  -3.932  -5.572  1.00 98.21           C  
ATOM    937  O   ALA A 120      -4.736  -3.599  -7.701  1.00 98.21           O  
ATOM    938  N   HIS A 121      -6.770  -3.253  -8.602  1.00 97.91           N  
ATOM    939  CA  HIS A 121      -6.340  -3.641  -9.941  1.00 97.91           C  
ATOM    940  C   HIS A 121      -5.179  -2.776 -10.419  1.00 97.91           C  
ATOM    941  CB  HIS A 121      -7.507  -3.545 -10.927  1.00 97.91           C  
ATOM    942  O   HIS A 121      -4.140  -3.298 -10.833  1.00 97.91           O  
ATOM    943  CG  HIS A 121      -7.185  -4.069 -12.290  1.00 97.91           C  
ATOM    944  CD2 HIS A 121      -7.465  -5.257 -12.875  1.00 97.91           C  
ATOM    945  ND1 HIS A 121      -6.485  -3.335 -13.223  1.00 97.91           N  
ATOM    946  CE1 HIS A 121      -6.350  -4.051 -14.327  1.00 97.91           C  
ATOM    947  NE2 HIS A 121      -6.936  -5.221 -14.141  1.00 97.91           N  
ATOM    948  N   GLU A 122      -5.314  -1.486 -10.379  1.00 96.81           N  
ATOM    949  CA  GLU A 122      -4.291  -0.547 -10.830  1.00 96.81           C  
ATOM    950  C   GLU A 122      -3.065  -0.591  -9.924  1.00 96.81           C  
ATOM    951  CB  GLU A 122      -4.854   0.875 -10.887  1.00 96.81           C  
ATOM    952  O   GLU A 122      -1.930  -0.568 -10.404  1.00 96.81           O  
ATOM    953  CG  GLU A 122      -5.818   1.110 -12.040  1.00 96.81           C  
ATOM    954  CD  GLU A 122      -6.395   2.516 -12.063  1.00 96.81           C  
ATOM    955  OE1 GLU A 122      -7.116   2.861 -13.027  1.00 96.81           O  
ATOM    956  OE2 GLU A 122      -6.124   3.280 -11.110  1.00 96.81           O  
ATOM    957  N   TRP A 123      -3.276  -0.645  -8.650  1.00 97.90           N  
ATOM    958  CA  TRP A 123      -2.185  -0.723  -7.685  1.00 97.90           C  
ATOM    959  C   TRP A 123      -1.289  -1.924  -7.972  1.00 97.90           C  
ATOM    960  CB  TRP A 123      -2.733  -0.809  -6.258  1.00 97.90           C  
ATOM    961  O   TRP A 123      -0.064  -1.793  -8.029  1.00 97.90           O  
ATOM    962  CG  TRP A 123      -1.697  -0.604  -5.194  1.00 97.90           C  
ATOM    963  CD1 TRP A 123      -1.408   0.560  -4.538  1.00 97.90           C  
ATOM    964  CD2 TRP A 123      -0.807  -1.593  -4.666  1.00 97.90           C  
ATOM    965  CE2 TRP A 123      -0.007  -0.957  -3.691  1.00 97.90           C  
ATOM    966  CE3 TRP A 123      -0.610  -2.957  -4.922  1.00 97.90           C  
ATOM    967  NE1 TRP A 123      -0.393   0.355  -3.633  1.00 97.90           N  
ATOM    968  CH2 TRP A 123       1.149  -2.973  -3.242  1.00 97.90           C  
ATOM    969  CZ2 TRP A 123       0.977  -1.640  -2.972  1.00 97.90           C  
ATOM    970  CZ3 TRP A 123       0.369  -3.634  -4.205  1.00 97.90           C  
ATOM    971  N   VAL A 124      -1.924  -3.090  -8.192  1.00 98.25           N  
ATOM    972  CA  VAL A 124      -1.212  -4.344  -8.416  1.00 98.25           C  
ATOM    973  C   VAL A 124      -0.441  -4.272  -9.731  1.00 98.25           C  
ATOM    974  CB  VAL A 124      -2.178  -5.550  -8.429  1.00 98.25           C  
ATOM    975  O   VAL A 124       0.723  -4.675  -9.799  1.00 98.25           O  
ATOM    976  CG1 VAL A 124      -1.458  -6.813  -8.898  1.00 98.25           C  
ATOM    977  CG2 VAL A 124      -2.786  -5.761  -7.044  1.00 98.25           C  
ATOM    978  N   ARG A 125      -1.025  -3.758 -10.736  1.00 96.91           N  
ATOM    979  CA  ARG A 125      -0.353  -3.615 -12.023  1.00 96.91           C  
ATOM    980  C   ARG A 125       0.897  -2.751 -11.896  1.00 96.91           C  
ATOM    981  CB  ARG A 125      -1.302  -3.013 -13.062  1.00 96.91           C  
ATOM    982  O   ARG A 125       1.963  -3.115 -12.396  1.00 96.91           O  
ATOM    983  CG  ARG A 125      -0.728  -2.967 -14.468  1.00 96.91           C  
ATOM    984  CD  ARG A 125      -1.739  -2.434 -15.474  1.00 96.91           C  
ATOM    985  NE  ARG A 125      -1.777  -0.975 -15.478  1.00 96.91           N  
ATOM    986  NH1 ARG A 125      -3.908  -0.827 -16.358  1.00 96.91           N  
ATOM    987  NH2 ARG A 125      -2.735   1.078 -15.857  1.00 96.91           N  
ATOM    988  CZ  ARG A 125      -2.807  -0.245 -15.897  1.00 96.91           C  
ATOM    989  N   ASN A 126       0.750  -1.619 -11.261  1.00 96.74           N  
ATOM    990  CA  ASN A 126       1.880  -0.719 -11.056  1.00 96.74           C  
ATOM    991  C   ASN A 126       2.980  -1.379 -10.231  1.00 96.74           C  
ATOM    992  CB  ASN A 126       1.419   0.578 -10.386  1.00 96.74           C  
ATOM    993  O   ASN A 126       4.166  -1.208 -10.519  1.00 96.74           O  
ATOM    994  CG  ASN A 126       0.737   1.525 -11.354  1.00 96.74           C  
ATOM    995  ND2 ASN A 126      -0.096   2.414 -10.826  1.00 96.74           N  
ATOM    996  OD1 ASN A 126       0.957   1.458 -12.566  1.00 96.74           O  
ATOM    997  N   HIS A 127       2.610  -2.091  -9.252  1.00 97.29           N  
ATOM    998  CA  HIS A 127       3.580  -2.768  -8.398  1.00 97.29           C  
ATOM    999  C   HIS A 127       4.340  -3.840  -9.171  1.00 97.29           C  
ATOM   1000  CB  HIS A 127       2.884  -3.390  -7.185  1.00 97.29           C  
ATOM   1001  O   HIS A 127       5.556  -3.980  -9.015  1.00 97.29           O  
ATOM   1002  CG  HIS A 127       3.825  -4.040  -6.222  1.00 97.29           C  
ATOM   1003  CD2 HIS A 127       4.022  -5.344  -5.915  1.00 97.29           C  
ATOM   1004  ND1 HIS A 127       4.702  -3.322  -5.438  1.00 97.29           N  
ATOM   1005  CE1 HIS A 127       5.400  -4.159  -4.689  1.00 97.29           C  
ATOM   1006  NE2 HIS A 127       5.007  -5.391  -4.959  1.00 97.29           N  
ATOM   1007  N   ARG A 128       3.657  -4.588 -10.008  1.00 97.71           N  
ATOM   1008  CA  ARG A 128       4.314  -5.602 -10.826  1.00 97.71           C  
ATOM   1009  C   ARG A 128       5.328  -4.970 -11.773  1.00 97.71           C  
ATOM   1010  CB  ARG A 128       3.282  -6.402 -11.623  1.00 97.71           C  
ATOM   1011  O   ARG A 128       6.422  -5.505 -11.967  1.00 97.71           O  
ATOM   1012  CG  ARG A 128       2.432  -7.333 -10.771  1.00 97.71           C  
ATOM   1013  CD  ARG A 128       1.433  -8.114 -11.614  1.00 97.71           C  
ATOM   1014  NE  ARG A 128       0.687  -9.077 -10.809  1.00 97.71           N  
ATOM   1015  NH1 ARG A 128      -0.538  -9.918 -12.579  1.00 97.71           N  
ATOM   1016  NH2 ARG A 128      -0.851 -10.747 -10.465  1.00 97.71           N  
ATOM   1017  CZ  ARG A 128      -0.232  -9.912 -11.286  1.00 97.71           C  
ATOM   1018  N   VAL A 129       4.958  -3.832 -12.324  1.00 96.91           N  
ATOM   1019  CA  VAL A 129       5.890  -3.102 -13.177  1.00 96.91           C  
ATOM   1020  C   VAL A 129       7.106  -2.668 -12.362  1.00 96.91           C  
ATOM   1021  CB  VAL A 129       5.219  -1.872 -13.829  1.00 96.91           C  
ATOM   1022  O   VAL A 129       8.245  -2.799 -12.816  1.00 96.91           O  
ATOM   1023  CG1 VAL A 129       6.249  -1.028 -14.577  1.00 96.91           C  
ATOM   1024  CG2 VAL A 129       4.100  -2.312 -14.771  1.00 96.91           C  
ATOM   1025  N   HIS A 130       6.900  -2.230 -11.190  1.00 96.16           N  
ATOM   1026  CA  HIS A 130       7.980  -1.810 -10.304  1.00 96.16           C  
ATOM   1027  C   HIS A 130       8.945  -2.959 -10.029  1.00 96.16           C  
ATOM   1028  CB  HIS A 130       7.415  -1.273  -8.988  1.00 96.16           C  
ATOM   1029  O   HIS A 130      10.163  -2.775 -10.069  1.00 96.16           O  
ATOM   1030  CG  HIS A 130       8.444  -1.112  -7.914  1.00 96.16           C  
ATOM   1031  CD2 HIS A 130       8.600  -1.749  -6.730  1.00 96.16           C  
ATOM   1032  ND1 HIS A 130       9.470  -0.196  -7.999  1.00 96.16           N  
ATOM   1033  CE1 HIS A 130      10.216  -0.279  -6.910  1.00 96.16           C  
ATOM   1034  NE2 HIS A 130       9.710  -1.213  -6.124  1.00 96.16           N  
ATOM   1035  N   HIS A 131       8.425  -4.098  -9.815  1.00 95.20           N  
ATOM   1036  CA  HIS A 131       9.269  -5.243  -9.491  1.00 95.20           C  
ATOM   1037  C   HIS A 131      10.052  -5.714 -10.712  1.00 95.20           C  
ATOM   1038  CB  HIS A 131       8.425  -6.390  -8.933  1.00 95.20           C  
ATOM   1039  O   HIS A 131      11.226  -6.074 -10.601  1.00 95.20           O  
ATOM   1040  CG  HIS A 131       8.283  -6.362  -7.444  1.00 95.20           C  
ATOM   1041  CD2 HIS A 131       7.326  -5.825  -6.652  1.00 95.20           C  
ATOM   1042  ND1 HIS A 131       9.207  -6.937  -6.598  1.00 95.20           N  
ATOM   1043  CE1 HIS A 131       8.821  -6.754  -5.346  1.00 95.20           C  
ATOM   1044  NE2 HIS A 131       7.683  -6.082  -5.352  1.00 95.20           N  
ATOM   1045  N   LYS A 132       9.379  -5.606 -11.835  1.00 94.57           N  
ATOM   1046  CA  LYS A 132      10.016  -6.100 -13.052  1.00 94.57           C  
ATOM   1047  C   LYS A 132      11.089  -5.132 -13.542  1.00 94.57           C  
ATOM   1048  CB  LYS A 132       8.975  -6.327 -14.149  1.00 94.57           C  
ATOM   1049  O   LYS A 132      12.138  -5.556 -14.032  1.00 94.57           O  
ATOM   1050  CG  LYS A 132       9.540  -6.941 -15.421  1.00 94.57           C  
ATOM   1051  CD  LYS A 132       9.873  -8.416 -15.229  1.00 94.57           C  
ATOM   1052  CE  LYS A 132      10.304  -9.067 -16.536  1.00 94.57           C  
ATOM   1053  NZ  LYS A 132      10.554 -10.530 -16.371  1.00 94.57           N  
ATOM   1054  N   PHE A 133      10.853  -3.844 -13.386  1.00 94.30           N  
ATOM   1055  CA  PHE A 133      11.752  -2.844 -13.950  1.00 94.30           C  
ATOM   1056  C   PHE A 133      12.283  -1.917 -12.863  1.00 94.30           C  
ATOM   1057  CB  PHE A 133      11.040  -2.029 -15.034  1.00 94.30           C  
ATOM   1058  O   PHE A 133      12.487  -0.725 -13.101  1.00 94.30           O  
ATOM   1059  CG  PHE A 133      10.502  -2.862 -16.165  1.00 94.30           C  
ATOM   1060  CD1 PHE A 133      11.360  -3.429 -17.099  1.00 94.30           C  
ATOM   1061  CD2 PHE A 133       9.136  -3.078 -16.295  1.00 94.30           C  
ATOM   1062  CE1 PHE A 133      10.865  -4.201 -18.147  1.00 94.30           C  
ATOM   1063  CE2 PHE A 133       8.633  -3.848 -17.340  1.00 94.30           C  
ATOM   1064  CZ  PHE A 133       9.499  -4.408 -18.266  1.00 94.30           C  
ATOM   1065  N   SER A 134      12.468  -2.426 -11.789  1.00 92.82           N  
ATOM   1066  CA  SER A 134      12.843  -1.666 -10.601  1.00 92.82           C  
ATOM   1067  C   SER A 134      14.033  -0.755 -10.880  1.00 92.82           C  
ATOM   1068  CB  SER A 134      13.173  -2.609  -9.443  1.00 92.82           C  
ATOM   1069  O   SER A 134      15.001  -1.168 -11.521  1.00 92.82           O  
ATOM   1070  OG  SER A 134      13.469  -1.876  -8.266  1.00 92.82           O  
ATOM   1071  N   ASP A 135      13.951   0.464 -10.472  1.00 88.79           N  
ATOM   1072  CA  ASP A 135      14.964   1.513 -10.416  1.00 88.79           C  
ATOM   1073  C   ASP A 135      15.458   1.875 -11.815  1.00 88.79           C  
ATOM   1074  CB  ASP A 135      16.141   1.077  -9.540  1.00 88.79           C  
ATOM   1075  O   ASP A 135      16.630   2.210 -11.999  1.00 88.79           O  
ATOM   1076  CG  ASP A 135      15.727   0.738  -8.119  1.00 88.79           C  
ATOM   1077  OD1 ASP A 135      14.933   1.493  -7.518  1.00 88.79           O  
ATOM   1078  OD2 ASP A 135      16.203  -0.293  -7.594  1.00 88.79           O  
ATOM   1079  N   THR A 136      14.737   1.599 -12.891  1.00 92.86           N  
ATOM   1080  CA  THR A 136      14.929   2.070 -14.259  1.00 92.86           C  
ATOM   1081  C   THR A 136      13.868   3.103 -14.628  1.00 92.86           C  
ATOM   1082  CB  THR A 136      14.885   0.903 -15.263  1.00 92.86           C  
ATOM   1083  O   THR A 136      12.972   3.393 -13.832  1.00 92.86           O  
ATOM   1084  CG2 THR A 136      15.780  -0.246 -14.810  1.00 92.86           C  
ATOM   1085  OG1 THR A 136      13.538   0.429 -15.376  1.00 92.86           O  
ATOM   1086  N   ASP A 137      13.978   3.712 -15.800  1.00 93.65           N  
ATOM   1087  CA  ASP A 137      12.996   4.685 -16.267  1.00 93.65           C  
ATOM   1088  C   ASP A 137      11.617   4.048 -16.412  1.00 93.65           C  
ATOM   1089  CB  ASP A 137      13.437   5.295 -17.600  1.00 93.65           C  
ATOM   1090  O   ASP A 137      10.600   4.744 -16.389  1.00 93.65           O  
ATOM   1091  CG  ASP A 137      14.515   6.352 -17.441  1.00 93.65           C  
ATOM   1092  OD1 ASP A 137      14.710   6.860 -16.315  1.00 93.65           O  
ATOM   1093  OD2 ASP A 137      15.173   6.684 -18.450  1.00 93.65           O  
ATOM   1094  N   ALA A 138      11.544   2.726 -16.466  1.00 95.05           N  
ATOM   1095  CA  ALA A 138      10.275   2.014 -16.595  1.00 95.05           C  
ATOM   1096  C   ALA A 138       9.641   1.771 -15.228  1.00 95.05           C  
ATOM   1097  CB  ALA A 138      10.480   0.690 -17.326  1.00 95.05           C  
ATOM   1098  O   ALA A 138       8.504   1.303 -15.139  1.00 95.05           O  
ATOM   1099  N   ASP A 139      10.367   2.034 -14.161  1.00 95.47           N  
ATOM   1100  CA  ASP A 139       9.831   1.978 -12.804  1.00 95.47           C  
ATOM   1101  C   ASP A 139       9.005   3.223 -12.488  1.00 95.47           C  
ATOM   1102  CB  ASP A 139      10.962   1.825 -11.786  1.00 95.47           C  
ATOM   1103  O   ASP A 139       9.511   4.344 -12.557  1.00 95.47           O  
ATOM   1104  CG  ASP A 139      10.460   1.634 -10.365  1.00 95.47           C  
ATOM   1105  OD1 ASP A 139       9.243   1.780 -10.124  1.00 95.47           O  
ATOM   1106  OD2 ASP A 139      11.291   1.339  -9.479  1.00 95.47           O  
ATOM   1107  N   PRO A 140       7.700   3.093 -12.133  1.00 95.41           N  
ATOM   1108  CA  PRO A 140       6.827   4.247 -11.908  1.00 95.41           C  
ATOM   1109  C   PRO A 140       7.351   5.180 -10.819  1.00 95.41           C  
ATOM   1110  CB  PRO A 140       5.500   3.609 -11.489  1.00 95.41           C  
ATOM   1111  O   PRO A 140       7.024   6.370 -10.810  1.00 95.41           O  
ATOM   1112  CG  PRO A 140       5.565   2.212 -12.016  1.00 95.41           C  
ATOM   1113  CD  PRO A 140       7.004   1.784 -12.056  1.00 95.41           C  
ATOM   1114  N   HIS A 141       8.039   4.644  -9.894  1.00 94.48           N  
ATOM   1115  CA  HIS A 141       8.579   5.487  -8.834  1.00 94.48           C  
ATOM   1116  C   HIS A 141      10.085   5.293  -8.689  1.00 94.48           C  
ATOM   1117  CB  HIS A 141       7.882   5.189  -7.505  1.00 94.48           C  
ATOM   1118  O   HIS A 141      10.589   5.118  -7.578  1.00 94.48           O  
ATOM   1119  CG  HIS A 141       7.670   3.730  -7.252  1.00 94.48           C  
ATOM   1120  CD2 HIS A 141       6.538   3.022  -7.030  1.00 94.48           C  
ATOM   1121  ND1 HIS A 141       8.708   2.825  -7.205  1.00 94.48           N  
ATOM   1122  CE1 HIS A 141       8.222   1.619  -6.964  1.00 94.48           C  
ATOM   1123  NE2 HIS A 141       6.908   1.711  -6.854  1.00 94.48           N  
ATOM   1124  N   ASN A 142      10.780   5.521  -9.696  1.00 93.49           N  
ATOM   1125  CA  ASN A 142      12.210   5.378  -9.943  1.00 93.49           C  
ATOM   1126  C   ASN A 142      13.035   6.201  -8.957  1.00 93.49           C  
ATOM   1127  CB  ASN A 142      12.549   5.776 -11.381  1.00 93.49           C  
ATOM   1128  O   ASN A 142      13.007   7.432  -8.994  1.00 93.49           O  
ATOM   1129  CG  ASN A 142      14.023   5.620 -11.698  1.00 93.49           C  
ATOM   1130  ND2 ASN A 142      14.411   5.991 -12.913  1.00 93.49           N  
ATOM   1131  OD1 ASN A 142      14.807   5.169 -10.859  1.00 93.49           O  
ATOM   1132  N   VAL A 143      13.833   5.546  -8.186  1.00 92.87           N  
ATOM   1133  CA  VAL A 143      14.607   6.202  -7.137  1.00 92.87           C  
ATOM   1134  C   VAL A 143      15.703   7.062  -7.763  1.00 92.87           C  
ATOM   1135  CB  VAL A 143      15.226   5.175  -6.163  1.00 92.87           C  
ATOM   1136  O   VAL A 143      16.191   8.007  -7.140  1.00 92.87           O  
ATOM   1137  CG1 VAL A 143      16.301   4.346  -6.863  1.00 92.87           C  
ATOM   1138  CG2 VAL A 143      15.806   5.884  -4.940  1.00 92.87           C  
ATOM   1139  N   ASN A 144      16.087   6.834  -8.986  1.00 91.09           N  
ATOM   1140  CA  ASN A 144      17.165   7.560  -9.649  1.00 91.09           C  
ATOM   1141  C   ASN A 144      16.728   8.964 -10.055  1.00 91.09           C  
ATOM   1142  CB  ASN A 144      17.662   6.784 -10.871  1.00 91.09           C  
ATOM   1143  O   ASN A 144      17.551   9.777 -10.480  1.00 91.09           O  
ATOM   1144  CG  ASN A 144      18.332   5.476 -10.500  1.00 91.09           C  
ATOM   1145  ND2 ASN A 144      18.017   4.418 -11.238  1.00 91.09           N  
ATOM   1146  OD1 ASN A 144      19.125   5.417  -9.557  1.00 91.09           O  
ATOM   1147  N   ARG A 145      15.517   9.280  -9.881  1.00 92.09           N  
ATOM   1148  CA  ARG A 145      14.990  10.605 -10.192  1.00 92.09           C  
ATOM   1149  C   ARG A 145      14.948  11.483  -8.945  1.00 92.09           C  
ATOM   1150  CB  ARG A 145      13.591  10.498 -10.804  1.00 92.09           C  
ATOM   1151  O   ARG A 145      14.436  12.604  -8.986  1.00 92.09           O  
ATOM   1152  CG  ARG A 145      13.569   9.842 -12.175  1.00 92.09           C  
ATOM   1153  CD  ARG A 145      12.157   9.763 -12.740  1.00 92.09           C  
ATOM   1154  NE  ARG A 145      11.618  11.089 -13.031  1.00 92.09           N  
ATOM   1155  NH1 ARG A 145       9.522  10.331 -13.636  1.00 92.09           N  
ATOM   1156  NH2 ARG A 145       9.993  12.573 -13.686  1.00 92.09           N  
ATOM   1157  CZ  ARG A 145      10.379  11.328 -13.451  1.00 92.09           C  
ATOM   1158  N   GLY A 146      15.467  10.892  -7.859  1.00 93.22           N  
ATOM   1159  CA  GLY A 146      15.566  11.663  -6.629  1.00 93.22           C  
ATOM   1160  C   GLY A 146      14.597  11.203  -5.557  1.00 93.22           C  
ATOM   1161  O   GLY A 146      13.602  10.538  -5.856  1.00 93.22           O  
ATOM   1162  N   PHE A 147      14.899  11.559  -4.360  1.00 94.54           N  
ATOM   1163  CA  PHE A 147      14.139  11.124  -3.194  1.00 94.54           C  
ATOM   1164  C   PHE A 147      12.708  11.645  -3.255  1.00 94.54           C  
ATOM   1165  CB  PHE A 147      14.816  11.597  -1.903  1.00 94.54           C  
ATOM   1166  O   PHE A 147      11.759  10.894  -3.022  1.00 94.54           O  
ATOM   1167  CG  PHE A 147      14.144  11.103  -0.650  1.00 94.54           C  
ATOM   1168  CD1 PHE A 147      13.167  11.865  -0.022  1.00 94.54           C  
ATOM   1169  CD2 PHE A 147      14.491   9.876  -0.101  1.00 94.54           C  
ATOM   1170  CE1 PHE A 147      12.544  11.410   1.138  1.00 94.54           C  
ATOM   1171  CE2 PHE A 147      13.873   9.415   1.058  1.00 94.54           C  
ATOM   1172  CZ  PHE A 147      12.901  10.184   1.677  1.00 94.54           C  
ATOM   1173  N   PHE A 148      12.561  12.973  -3.586  1.00 95.82           N  
ATOM   1174  CA  PHE A 148      11.219  13.543  -3.618  1.00 95.82           C  
ATOM   1175  C   PHE A 148      10.360  12.847  -4.667  1.00 95.82           C  
ATOM   1176  CB  PHE A 148      11.279  15.047  -3.901  1.00 95.82           C  
ATOM   1177  O   PHE A 148       9.197  12.528  -4.413  1.00 95.82           O  
ATOM   1178  CG  PHE A 148       9.927  15.701  -3.999  1.00 95.82           C  
ATOM   1179  CD1 PHE A 148       9.409  16.077  -5.232  1.00 95.82           C  
ATOM   1180  CD2 PHE A 148       9.174  15.939  -2.857  1.00 95.82           C  
ATOM   1181  CE1 PHE A 148       8.158  16.682  -5.326  1.00 95.82           C  
ATOM   1182  CE2 PHE A 148       7.923  16.544  -2.942  1.00 95.82           C  
ATOM   1183  CZ  PHE A 148       7.417  16.915  -4.177  1.00 95.82           C  
ATOM   1184  N   PHE A 149      10.896  12.621  -5.814  1.00 95.47           N  
ATOM   1185  CA  PHE A 149      10.147  11.949  -6.870  1.00 95.47           C  
ATOM   1186  C   PHE A 149       9.708  10.560  -6.422  1.00 95.47           C  
ATOM   1187  CB  PHE A 149      10.989  11.848  -8.146  1.00 95.47           C  
ATOM   1188  O   PHE A 149       8.545  10.187  -6.590  1.00 95.47           O  
ATOM   1189  CG  PHE A 149      10.257  11.233  -9.308  1.00 95.47           C  
ATOM   1190  CD1 PHE A 149      10.384   9.878  -9.589  1.00 95.47           C  
ATOM   1191  CD2 PHE A 149       9.441  12.010 -10.120  1.00 95.47           C  
ATOM   1192  CE1 PHE A 149       9.708   9.306 -10.664  1.00 95.47           C  
ATOM   1193  CE2 PHE A 149       8.763  11.445 -11.196  1.00 95.47           C  
ATOM   1194  CZ  PHE A 149       8.898  10.093 -11.467  1.00 95.47           C  
ATOM   1195  N   THR A 150      10.597   9.719  -5.863  1.00 95.46           N  
ATOM   1196  CA  THR A 150      10.290   8.361  -5.428  1.00 95.46           C  
ATOM   1197  C   THR A 150       9.303   8.376  -4.263  1.00 95.46           C  
ATOM   1198  CB  THR A 150      11.566   7.605  -5.013  1.00 95.46           C  
ATOM   1199  O   THR A 150       8.459   7.485  -4.147  1.00 95.46           O  
ATOM   1200  CG2 THR A 150      11.245   6.179  -4.579  1.00 95.46           C  
ATOM   1201  OG1 THR A 150      12.471   7.563  -6.123  1.00 95.46           O  
ATOM   1202  N   HIS A 151       9.334   9.391  -3.417  1.00 96.93           N  
ATOM   1203  CA  HIS A 151       8.455   9.467  -2.256  1.00 96.93           C  
ATOM   1204  C   HIS A 151       7.073   9.982  -2.644  1.00 96.93           C  
ATOM   1205  CB  HIS A 151       9.066  10.364  -1.178  1.00 96.93           C  
ATOM   1206  O   HIS A 151       6.057   9.399  -2.257  1.00 96.93           O  
ATOM   1207  CG  HIS A 151       8.311  10.351   0.113  1.00 96.93           C  
ATOM   1208  CD2 HIS A 151       7.433  11.237   0.638  1.00 96.93           C  
ATOM   1209  ND1 HIS A 151       8.427   9.331   1.032  1.00 96.93           N  
ATOM   1210  CE1 HIS A 151       7.648   9.591   2.069  1.00 96.93           C  
ATOM   1211  NE2 HIS A 151       7.035  10.742   1.855  1.00 96.93           N  
ATOM   1212  N   TYR A 152       7.038  11.023  -3.466  1.00 96.62           N  
ATOM   1213  CA  TYR A 152       5.759  11.699  -3.647  1.00 96.62           C  
ATOM   1214  C   TYR A 152       5.599  12.189  -5.081  1.00 96.62           C  
ATOM   1215  CB  TYR A 152       5.631  12.877  -2.676  1.00 96.62           C  
ATOM   1216  O   TYR A 152       4.501  12.143  -5.641  1.00 96.62           O  
ATOM   1217  CG  TYR A 152       4.207  13.186  -2.281  1.00 96.62           C  
ATOM   1218  CD1 TYR A 152       3.620  14.404  -2.614  1.00 96.62           C  
ATOM   1219  CD2 TYR A 152       3.446  12.261  -1.574  1.00 96.62           C  
ATOM   1220  CE1 TYR A 152       2.309  14.694  -2.251  1.00 96.62           C  
ATOM   1221  CE2 TYR A 152       2.134  12.540  -1.205  1.00 96.62           C  
ATOM   1222  OH  TYR A 152       0.277  14.039  -1.186  1.00 96.62           O  
ATOM   1223  CZ  TYR A 152       1.575  13.757  -1.548  1.00 96.62           C  
ATOM   1224  N   GLY A 153       6.600  12.591  -5.723  1.00 96.88           N  
ATOM   1225  CA  GLY A 153       6.635  13.265  -7.011  1.00 96.88           C  
ATOM   1226  C   GLY A 153       6.003  12.454  -8.126  1.00 96.88           C  
ATOM   1227  O   GLY A 153       5.316  13.004  -8.989  1.00 96.88           O  
ATOM   1228  N   TRP A 154       6.096  11.201  -8.096  1.00 96.31           N  
ATOM   1229  CA  TRP A 154       5.602  10.363  -9.185  1.00 96.31           C  
ATOM   1230  C   TRP A 154       4.081  10.422  -9.270  1.00 96.31           C  
ATOM   1231  CB  TRP A 154       6.060   8.914  -8.998  1.00 96.31           C  
ATOM   1232  O   TRP A 154       3.505  10.221 -10.342  1.00 96.31           O  
ATOM   1233  CG  TRP A 154       5.470   8.239  -7.797  1.00 96.31           C  
ATOM   1234  CD1 TRP A 154       5.951   8.266  -6.517  1.00 96.31           C  
ATOM   1235  CD2 TRP A 154       4.289   7.431  -7.764  1.00 96.31           C  
ATOM   1236  CE2 TRP A 154       4.113   7.002  -6.430  1.00 96.31           C  
ATOM   1237  CE3 TRP A 154       3.361   7.030  -8.735  1.00 96.31           C  
ATOM   1238  NE1 TRP A 154       5.139   7.524  -5.691  1.00 96.31           N  
ATOM   1239  CH2 TRP A 154       2.152   5.811  -7.012  1.00 96.31           C  
ATOM   1240  CZ2 TRP A 154       3.045   6.189  -6.043  1.00 96.31           C  
ATOM   1241  CZ3 TRP A 154       2.299   6.221  -8.347  1.00 96.31           C  
ATOM   1242  N   MET A 155       3.415  10.731  -8.225  1.00 95.82           N  
ATOM   1243  CA  MET A 155       1.958  10.832  -8.205  1.00 95.82           C  
ATOM   1244  C   MET A 155       1.498  12.169  -8.775  1.00 95.82           C  
ATOM   1245  CB  MET A 155       1.427  10.660  -6.781  1.00 95.82           C  
ATOM   1246  O   MET A 155       0.326  12.332  -9.120  1.00 95.82           O  
ATOM   1247  CG  MET A 155       1.579   9.249  -6.237  1.00 95.82           C  
ATOM   1248  SD  MET A 155       0.811   9.047  -4.582  1.00 95.82           S  
ATOM   1249  CE  MET A 155       1.921  10.079  -3.586  1.00 95.82           C  
ATOM   1250  N   LEU A 156       2.448  13.097  -8.850  1.00 97.42           N  
ATOM   1251  CA  LEU A 156       2.115  14.462  -9.245  1.00 97.42           C  
ATOM   1252  C   LEU A 156       2.489  14.713 -10.701  1.00 97.42           C  
ATOM   1253  CB  LEU A 156       2.829  15.470  -8.341  1.00 97.42           C  
ATOM   1254  O   LEU A 156       2.276  15.811 -11.221  1.00 97.42           O  
ATOM   1255  CG  LEU A 156       2.642  15.281  -6.834  1.00 97.42           C  
ATOM   1256  CD1 LEU A 156       3.451  16.321  -6.066  1.00 97.42           C  
ATOM   1257  CD2 LEU A 156       1.166  15.364  -6.464  1.00 97.42           C  
ATOM   1258  N   THR A 157       3.026  13.667 -11.306  1.00 96.70           N  
ATOM   1259  CA  THR A 157       3.488  13.847 -12.678  1.00 96.70           C  
ATOM   1260  C   THR A 157       2.929  12.755 -13.584  1.00 96.70           C  
ATOM   1261  CB  THR A 157       5.026  13.844 -12.754  1.00 96.70           C  
ATOM   1262  O   THR A 157       2.493  11.706 -13.105  1.00 96.70           O  
ATOM   1263  CG2 THR A 157       5.618  15.007 -11.965  1.00 96.70           C  
ATOM   1264  OG1 THR A 157       5.523  12.613 -12.215  1.00 96.70           O  
ATOM   1265  N   LYS A 158       2.946  13.035 -14.782  1.00 95.86           N  
ATOM   1266  CA  LYS A 158       2.597  12.001 -15.751  1.00 95.86           C  
ATOM   1267  C   LYS A 158       3.655  10.902 -15.788  1.00 95.86           C  
ATOM   1268  CB  LYS A 158       2.423  12.607 -17.144  1.00 95.86           C  
ATOM   1269  O   LYS A 158       4.839  11.165 -15.568  1.00 95.86           O  
ATOM   1270  CG  LYS A 158       1.186  13.482 -17.289  1.00 95.86           C  
ATOM   1271  CD  LYS A 158       0.929  13.850 -18.744  1.00 95.86           C  
ATOM   1272  CE  LYS A 158      -0.344  14.673 -18.897  1.00 95.86           C  
ATOM   1273  NZ  LYS A 158      -0.592  15.049 -20.321  1.00 95.86           N  
ATOM   1274  N   LYS A 159       3.180   9.653 -16.016  1.00 94.71           N  
ATOM   1275  CA  LYS A 159       4.098   8.518 -16.040  1.00 94.71           C  
ATOM   1276  C   LYS A 159       5.106   8.650 -17.179  1.00 94.71           C  
ATOM   1277  CB  LYS A 159       3.325   7.205 -16.175  1.00 94.71           C  
ATOM   1278  O   LYS A 159       4.761   9.110 -18.269  1.00 94.71           O  
ATOM   1279  CG  LYS A 159       2.508   6.839 -14.944  1.00 94.71           C  
ATOM   1280  CD  LYS A 159       1.792   5.506 -15.125  1.00 94.71           C  
ATOM   1281  CE  LYS A 159       0.999   5.124 -13.882  1.00 94.71           C  
ATOM   1282  NZ  LYS A 159       0.036   4.016 -14.158  1.00 94.71           N  
ATOM   1283  N   HIS A 160       6.336   8.291 -16.910  1.00 94.65           N  
ATOM   1284  CA  HIS A 160       7.348   8.186 -17.955  1.00 94.65           C  
ATOM   1285  C   HIS A 160       6.888   7.261 -19.077  1.00 94.65           C  
ATOM   1286  CB  HIS A 160       8.670   7.685 -17.371  1.00 94.65           C  
ATOM   1287  O   HIS A 160       6.280   6.220 -18.819  1.00 94.65           O  
ATOM   1288  CG  HIS A 160       9.838   7.869 -18.286  1.00 94.65           C  
ATOM   1289  CD2 HIS A 160      10.866   8.750 -18.250  1.00 94.65           C  
ATOM   1290  ND1 HIS A 160      10.039   7.087 -19.403  1.00 94.65           N  
ATOM   1291  CE1 HIS A 160      11.144   7.480 -20.015  1.00 94.65           C  
ATOM   1292  NE2 HIS A 160      11.665   8.488 -19.336  1.00 94.65           N  
ATOM   1293  N   PRO A 161       7.167   7.632 -20.375  1.00 94.16           N  
ATOM   1294  CA  PRO A 161       6.763   6.785 -21.499  1.00 94.16           C  
ATOM   1295  C   PRO A 161       7.266   5.349 -21.367  1.00 94.16           C  
ATOM   1296  CB  PRO A 161       7.399   7.476 -22.708  1.00 94.16           C  
ATOM   1297  O   PRO A 161       6.586   4.411 -21.792  1.00 94.16           O  
ATOM   1298  CG  PRO A 161       7.515   8.912 -22.310  1.00 94.16           C  
ATOM   1299  CD  PRO A 161       7.779   8.977 -20.833  1.00 94.16           C  
ATOM   1300  N   ALA A 162       8.394   5.198 -20.789  1.00 94.42           N  
ATOM   1301  CA  ALA A 162       8.950   3.860 -20.603  1.00 94.42           C  
ATOM   1302  C   ALA A 162       8.074   3.027 -19.671  1.00 94.42           C  
ATOM   1303  CB  ALA A 162      10.373   3.946 -20.056  1.00 94.42           C  
ATOM   1304  O   ALA A 162       7.983   1.807 -19.821  1.00 94.42           O  
ATOM   1305  N   VAL A 163       7.454   3.685 -18.663  1.00 95.21           N  
ATOM   1306  CA  VAL A 163       6.554   2.993 -17.746  1.00 95.21           C  
ATOM   1307  C   VAL A 163       5.353   2.447 -18.515  1.00 95.21           C  
ATOM   1308  CB  VAL A 163       6.081   3.921 -16.606  1.00 95.21           C  
ATOM   1309  O   VAL A 163       4.972   1.287 -18.342  1.00 95.21           O  
ATOM   1310  CG1 VAL A 163       5.019   3.230 -15.752  1.00 95.21           C  
ATOM   1311  CG2 VAL A 163       7.265   4.354 -15.744  1.00 95.21           C  
ATOM   1312  N   LYS A 164       4.814   3.273 -19.413  1.00 93.23           N  
ATOM   1313  CA  LYS A 164       3.644   2.883 -20.195  1.00 93.23           C  
ATOM   1314  C   LYS A 164       3.981   1.753 -21.163  1.00 93.23           C  
ATOM   1315  CB  LYS A 164       3.087   4.083 -20.963  1.00 93.23           C  
ATOM   1316  O   LYS A 164       3.258   0.758 -21.240  1.00 93.23           O  
ATOM   1317  CG  LYS A 164       1.737   3.827 -21.616  1.00 93.23           C  
ATOM   1318  CD  LYS A 164       1.200   5.079 -22.297  1.00 93.23           C  
ATOM   1319  CE  LYS A 164      -0.115   4.806 -23.016  1.00 93.23           C  
ATOM   1320  NZ  LYS A 164      -0.630   6.023 -23.710  1.00 93.23           N  
ATOM   1321  N   GLU A 165       5.076   1.882 -21.819  1.00 93.62           N  
ATOM   1322  CA  GLU A 165       5.483   0.914 -22.834  1.00 93.62           C  
ATOM   1323  C   GLU A 165       5.804  -0.440 -22.207  1.00 93.62           C  
ATOM   1324  CB  GLU A 165       6.692   1.432 -23.617  1.00 93.62           C  
ATOM   1325  O   GLU A 165       5.325  -1.475 -22.675  1.00 93.62           O  
ATOM   1326  CG  GLU A 165       7.148   0.499 -24.730  1.00 93.62           C  
ATOM   1327  CD  GLU A 165       8.339   1.034 -25.510  1.00 93.62           C  
ATOM   1328  OE1 GLU A 165       8.762   0.385 -26.493  1.00 93.62           O  
ATOM   1329  OE2 GLU A 165       8.854   2.111 -25.133  1.00 93.62           O  
ATOM   1330  N   ASN A 166       6.514  -0.391 -21.141  1.00 93.60           N  
ATOM   1331  CA  ASN A 166       6.939  -1.634 -20.506  1.00 93.60           C  
ATOM   1332  C   ASN A 166       5.838  -2.220 -19.628  1.00 93.60           C  
ATOM   1333  CB  ASN A 166       8.210  -1.409 -19.685  1.00 93.60           C  
ATOM   1334  O   ASN A 166       5.812  -3.427 -19.381  1.00 93.60           O  
ATOM   1335  CG  ASN A 166       9.449  -1.279 -20.549  1.00 93.60           C  
ATOM   1336  ND2 ASN A 166       9.933  -0.053 -20.711  1.00 93.60           N  
ATOM   1337  OD1 ASN A 166       9.967  -2.272 -21.067  1.00 93.60           O  
ATOM   1338  N   GLY A 167       4.992  -1.358 -19.197  1.00 93.04           N  
ATOM   1339  CA  GLY A 167       3.842  -1.817 -18.434  1.00 93.04           C  
ATOM   1340  C   GLY A 167       2.932  -2.740 -19.224  1.00 93.04           C  
ATOM   1341  O   GLY A 167       2.278  -3.614 -18.651  1.00 93.04           O  
ATOM   1342  N   LYS A 168       2.851  -2.559 -20.535  1.00 93.18           N  
ATOM   1343  CA  LYS A 168       2.042  -3.398 -21.414  1.00 93.18           C  
ATOM   1344  C   LYS A 168       2.590  -4.822 -21.472  1.00 93.18           C  
ATOM   1345  CB  LYS A 168       1.985  -2.802 -22.822  1.00 93.18           C  
ATOM   1346  O   LYS A 168       1.861  -5.760 -21.801  1.00 93.18           O  
ATOM   1347  CG  LYS A 168       1.247  -1.474 -22.901  1.00 93.18           C  
ATOM   1348  CD  LYS A 168       1.268  -0.906 -24.314  1.00 93.18           C  
ATOM   1349  CE  LYS A 168       0.602   0.462 -24.379  1.00 93.18           C  
ATOM   1350  NZ  LYS A 168       0.663   1.044 -25.753  1.00 93.18           N  
ATOM   1351  N   LYS A 169       3.790  -4.920 -21.081  1.00 92.13           N  
ATOM   1352  CA  LYS A 169       4.457  -6.216 -21.163  1.00 92.13           C  
ATOM   1353  C   LYS A 169       4.248  -7.024 -19.885  1.00 92.13           C  
ATOM   1354  CB  LYS A 169       5.952  -6.034 -21.430  1.00 92.13           C  
ATOM   1355  O   LYS A 169       4.585  -8.209 -19.831  1.00 92.13           O  
ATOM   1356  CG  LYS A 169       6.266  -5.353 -22.753  1.00 92.13           C  
ATOM   1357  CD  LYS A 169       7.766  -5.157 -22.939  1.00 92.13           C  
ATOM   1358  CE  LYS A 169       8.078  -4.418 -24.233  1.00 92.13           C  
ATOM   1359  NZ  LYS A 169       9.540  -4.153 -24.381  1.00 92.13           N  
ATOM   1360  N   VAL A 170       3.770  -6.330 -18.874  1.00 92.66           N  
ATOM   1361  CA  VAL A 170       3.542  -7.009 -17.603  1.00 92.66           C  
ATOM   1362  C   VAL A 170       2.185  -7.710 -17.628  1.00 92.66           C  
ATOM   1363  CB  VAL A 170       3.613  -6.026 -16.414  1.00 92.66           C  
ATOM   1364  O   VAL A 170       1.170  -7.098 -17.970  1.00 92.66           O  
ATOM   1365  CG1 VAL A 170       3.233  -6.727 -15.110  1.00 92.66           C  
ATOM   1366  CG2 VAL A 170       5.009  -5.416 -16.308  1.00 92.66           C  
ATOM   1367  N   ASP A 171       2.145  -8.999 -17.319  1.00 92.71           N  
ATOM   1368  CA  ASP A 171       0.942  -9.826 -17.336  1.00 92.71           C  
ATOM   1369  C   ASP A 171      -0.024  -9.414 -16.228  1.00 92.71           C  
ATOM   1370  CB  ASP A 171       1.306 -11.306 -17.193  1.00 92.71           C  
ATOM   1371  O   ASP A 171       0.327  -9.445 -15.047  1.00 92.71           O  
ATOM   1372  CG  ASP A 171       0.097 -12.222 -17.255  1.00 92.71           C  
ATOM   1373  OD1 ASP A 171      -0.959 -11.805 -17.777  1.00 92.71           O  
ATOM   1374  OD2 ASP A 171       0.200 -13.372 -16.775  1.00 92.71           O  
ATOM   1375  N   SER A 172      -1.214  -9.023 -16.603  1.00 94.17           N  
ATOM   1376  CA  SER A 172      -2.252  -8.679 -15.638  1.00 94.17           C  
ATOM   1377  C   SER A 172      -3.552  -9.419 -15.937  1.00 94.17           C  
ATOM   1378  CB  SER A 172      -2.503  -7.171 -15.634  1.00 94.17           C  
ATOM   1379  O   SER A 172      -4.635  -8.949 -15.582  1.00 94.17           O  
ATOM   1380  OG  SER A 172      -2.838  -6.714 -16.934  1.00 94.17           O  
ATOM   1381  N   SER A 173      -3.376 -10.525 -16.683  1.00 96.49           N  
ATOM   1382  CA  SER A 173      -4.545 -11.277 -17.125  1.00 96.49           C  
ATOM   1383  C   SER A 173      -5.312 -11.854 -15.940  1.00 96.49           C  
ATOM   1384  CB  SER A 173      -4.131 -12.404 -18.072  1.00 96.49           C  
ATOM   1385  O   SER A 173      -6.541 -11.941 -15.971  1.00 96.49           O  
ATOM   1386  OG  SER A 173      -3.215 -13.282 -17.440  1.00 96.49           O  
ATOM   1387  N   ASP A 174      -4.607 -12.211 -14.926  1.00 97.02           N  
ATOM   1388  CA  ASP A 174      -5.270 -12.751 -13.743  1.00 97.02           C  
ATOM   1389  C   ASP A 174      -6.163 -11.700 -13.086  1.00 97.02           C  
ATOM   1390  CB  ASP A 174      -4.239 -13.267 -12.738  1.00 97.02           C  
ATOM   1391  O   ASP A 174      -7.257 -12.015 -12.614  1.00 97.02           O  
ATOM   1392  CG  ASP A 174      -3.254 -12.199 -12.297  1.00 97.02           C  
ATOM   1393  OD1 ASP A 174      -2.760 -11.434 -13.153  1.00 97.02           O  
ATOM   1394  OD2 ASP A 174      -2.967 -12.123 -11.082  1.00 97.02           O  
ATOM   1395  N   LEU A 175      -5.709 -10.469 -13.033  1.00 97.08           N  
ATOM   1396  CA  LEU A 175      -6.484  -9.378 -12.452  1.00 97.08           C  
ATOM   1397  C   LEU A 175      -7.752  -9.122 -13.258  1.00 97.08           C  
ATOM   1398  CB  LEU A 175      -5.642  -8.102 -12.381  1.00 97.08           C  
ATOM   1399  O   LEU A 175      -8.822  -8.901 -12.687  1.00 97.08           O  
ATOM   1400  CG  LEU A 175      -4.314  -8.205 -11.629  1.00 97.08           C  
ATOM   1401  CD1 LEU A 175      -3.615  -6.850 -11.599  1.00 97.08           C  
ATOM   1402  CD2 LEU A 175      -4.540  -8.727 -10.214  1.00 97.08           C  
ATOM   1403  N   ASP A 176      -7.597  -9.240 -14.578  1.00 97.07           N  
ATOM   1404  CA  ASP A 176      -8.714  -8.999 -15.487  1.00 97.07           C  
ATOM   1405  C   ASP A 176      -9.750 -10.117 -15.394  1.00 97.07           C  
ATOM   1406  CB  ASP A 176      -8.215  -8.863 -16.927  1.00 97.07           C  
ATOM   1407  O   ASP A 176     -10.928  -9.905 -15.686  1.00 97.07           O  
ATOM   1408  CG  ASP A 176      -7.377  -7.616 -17.149  1.00 97.07           C  
ATOM   1409  OD1 ASP A 176      -7.637  -6.582 -16.496  1.00 97.07           O  
ATOM   1410  OD2 ASP A 176      -6.450  -7.667 -17.987  1.00 97.07           O  
ATOM   1411  N   ALA A 177      -9.280 -11.225 -14.983  1.00 98.04           N  
ATOM   1412  CA  ALA A 177     -10.160 -12.388 -14.901  1.00 98.04           C  
ATOM   1413  C   ALA A 177     -10.834 -12.470 -13.535  1.00 98.04           C  
ATOM   1414  CB  ALA A 177      -9.378 -13.668 -15.183  1.00 98.04           C  
ATOM   1415  O   ALA A 177     -11.729 -13.293 -13.326  1.00 98.04           O  
ATOM   1416  N   ASP A 178     -10.445 -11.628 -12.605  1.00 97.97           N  
ATOM   1417  CA  ASP A 178     -10.980 -11.630 -11.247  1.00 97.97           C  
ATOM   1418  C   ASP A 178     -12.188 -10.703 -11.131  1.00 97.97           C  
ATOM   1419  CB  ASP A 178      -9.901 -11.215 -10.244  1.00 97.97           C  
ATOM   1420  O   ASP A 178     -12.038  -9.479 -11.108  1.00 97.97           O  
ATOM   1421  CG  ASP A 178     -10.320 -11.427  -8.800  1.00 97.97           C  
ATOM   1422  OD1 ASP A 178     -11.527 -11.320  -8.494  1.00 97.97           O  
ATOM   1423  OD2 ASP A 178      -9.435 -11.700  -7.961  1.00 97.97           O  
ATOM   1424  N   PRO A 179     -13.404 -11.271 -10.989  1.00 98.18           N  
ATOM   1425  CA  PRO A 179     -14.619 -10.453 -10.996  1.00 98.18           C  
ATOM   1426  C   PRO A 179     -14.672  -9.465  -9.833  1.00 98.18           C  
ATOM   1427  CB  PRO A 179     -15.741 -11.488 -10.884  1.00 98.18           C  
ATOM   1428  O   PRO A 179     -15.229  -8.373  -9.971  1.00 98.18           O  
ATOM   1429  CG  PRO A 179     -15.068 -12.730 -10.394  1.00 98.18           C  
ATOM   1430  CD  PRO A 179     -13.650 -12.729 -10.886  1.00 98.18           C  
ATOM   1431  N   LEU A 180     -14.153  -9.860  -8.701  1.00 98.53           N  
ATOM   1432  CA  LEU A 180     -14.138  -8.967  -7.547  1.00 98.53           C  
ATOM   1433  C   LEU A 180     -13.308  -7.721  -7.835  1.00 98.53           C  
ATOM   1434  CB  LEU A 180     -13.585  -9.690  -6.317  1.00 98.53           C  
ATOM   1435  O   LEU A 180     -13.746  -6.601  -7.563  1.00 98.53           O  
ATOM   1436  CG  LEU A 180     -13.467  -8.859  -5.038  1.00 98.53           C  
ATOM   1437  CD1 LEU A 180     -14.835  -8.328  -4.623  1.00 98.53           C  
ATOM   1438  CD2 LEU A 180     -12.847  -9.687  -3.917  1.00 98.53           C  
ATOM   1439  N   LEU A 181     -12.127  -7.856  -8.419  1.00 98.47           N  
ATOM   1440  CA  LEU A 181     -11.243  -6.732  -8.711  1.00 98.47           C  
ATOM   1441  C   LEU A 181     -11.819  -5.862  -9.822  1.00 98.47           C  
ATOM   1442  CB  LEU A 181      -9.852  -7.233  -9.108  1.00 98.47           C  
ATOM   1443  O   LEU A 181     -11.698  -4.635  -9.782  1.00 98.47           O  
ATOM   1444  CG  LEU A 181      -9.063  -7.971  -8.025  1.00 98.47           C  
ATOM   1445  CD1 LEU A 181      -7.646  -8.263  -8.508  1.00 98.47           C  
ATOM   1446  CD2 LEU A 181      -9.037  -7.160  -6.735  1.00 98.47           C  
ATOM   1447  N   ILE A 182     -12.482  -6.547 -10.768  1.00 98.30           N  
ATOM   1448  CA  ILE A 182     -13.107  -5.804 -11.856  1.00 98.30           C  
ATOM   1449  C   ILE A 182     -14.278  -4.985 -11.316  1.00 98.30           C  
ATOM   1450  CB  ILE A 182     -13.587  -6.747 -12.982  1.00 98.30           C  
ATOM   1451  O   ILE A 182     -14.479  -3.837 -11.720  1.00 98.30           O  
ATOM   1452  CG1 ILE A 182     -12.391  -7.436 -13.648  1.00 98.30           C  
ATOM   1453  CG2 ILE A 182     -14.420  -5.979 -14.012  1.00 98.30           C  
ATOM   1454  CD1 ILE A 182     -11.388  -6.473 -14.269  1.00 98.30           C  
ATOM   1455  N   PHE A 183     -15.005  -5.569 -10.438  1.00 98.44           N  
ATOM   1456  CA  PHE A 183     -16.097  -4.850  -9.792  1.00 98.44           C  
ATOM   1457  C   PHE A 183     -15.573  -3.633  -9.039  1.00 98.44           C  
ATOM   1458  CB  PHE A 183     -16.857  -5.773  -8.834  1.00 98.44           C  
ATOM   1459  O   PHE A 183     -16.101  -2.529  -9.188  1.00 98.44           O  
ATOM   1460  CG  PHE A 183     -17.926  -5.073  -8.038  1.00 98.44           C  
ATOM   1461  CD1 PHE A 183     -17.655  -4.577  -6.769  1.00 98.44           C  
ATOM   1462  CD2 PHE A 183     -19.203  -4.912  -8.560  1.00 98.44           C  
ATOM   1463  CE1 PHE A 183     -18.643  -3.930  -6.030  1.00 98.44           C  
ATOM   1464  CE2 PHE A 183     -20.195  -4.266  -7.828  1.00 98.44           C  
ATOM   1465  CZ  PHE A 183     -19.913  -3.776  -6.563  1.00 98.44           C  
ATOM   1466  N   GLN A 184     -14.610  -3.843  -8.215  1.00 98.29           N  
ATOM   1467  CA  GLN A 184     -14.023  -2.755  -7.439  1.00 98.29           C  
ATOM   1468  C   GLN A 184     -13.505  -1.647  -8.351  1.00 98.29           C  
ATOM   1469  CB  GLN A 184     -12.891  -3.278  -6.553  1.00 98.29           C  
ATOM   1470  O   GLN A 184     -13.719  -0.463  -8.081  1.00 98.29           O  
ATOM   1471  CG  GLN A 184     -12.302  -2.225  -5.623  1.00 98.29           C  
ATOM   1472  CD  GLN A 184     -10.855  -1.903  -5.943  1.00 98.29           C  
ATOM   1473  NE2 GLN A 184     -10.277  -0.967  -5.198  1.00 98.29           N  
ATOM   1474  OE1 GLN A 184     -10.260  -2.492  -6.852  1.00 98.29           O  
ATOM   1475  N   LYS A 185     -12.774  -2.025  -9.367  1.00 98.26           N  
ATOM   1476  CA  LYS A 185     -12.232  -1.061 -10.320  1.00 98.26           C  
ATOM   1477  C   LYS A 185     -13.346  -0.253 -10.980  1.00 98.26           C  
ATOM   1478  CB  LYS A 185     -11.398  -1.772 -11.387  1.00 98.26           C  
ATOM   1479  O   LYS A 185     -13.233   0.965 -11.127  1.00 98.26           O  
ATOM   1480  CG  LYS A 185     -10.763  -0.835 -12.403  1.00 98.26           C  
ATOM   1481  CD  LYS A 185      -9.902  -1.595 -13.404  1.00 98.26           C  
ATOM   1482  CE  LYS A 185      -9.306  -0.664 -14.451  1.00 98.26           C  
ATOM   1483  NZ  LYS A 185      -8.513  -1.414 -15.471  1.00 98.26           N  
ATOM   1484  N   ARG A 186     -14.395  -0.891 -11.430  1.00 98.23           N  
ATOM   1485  CA  ARG A 186     -15.505  -0.258 -12.135  1.00 98.23           C  
ATOM   1486  C   ARG A 186     -16.234   0.732 -11.233  1.00 98.23           C  
ATOM   1487  CB  ARG A 186     -16.484  -1.313 -12.655  1.00 98.23           C  
ATOM   1488  O   ARG A 186     -16.639   1.806 -11.681  1.00 98.23           O  
ATOM   1489  CG  ARG A 186     -17.688  -0.733 -13.379  1.00 98.23           C  
ATOM   1490  CD  ARG A 186     -18.497  -1.814 -14.083  1.00 98.23           C  
ATOM   1491  NE  ARG A 186     -19.642  -1.252 -14.795  1.00 98.23           N  
ATOM   1492  NH1 ARG A 186     -20.258  -3.242 -15.794  1.00 98.23           N  
ATOM   1493  NH2 ARG A 186     -21.465  -1.333 -16.189  1.00 98.23           N  
ATOM   1494  CZ  ARG A 186     -20.452  -1.944 -15.591  1.00 98.23           C  
ATOM   1495  N   TYR A 187     -16.368   0.424  -9.943  1.00 98.26           N  
ATOM   1496  CA  TYR A 187     -17.179   1.233  -9.040  1.00 98.26           C  
ATOM   1497  C   TYR A 187     -16.308   1.935  -8.005  1.00 98.26           C  
ATOM   1498  CB  TYR A 187     -18.227   0.365  -8.336  1.00 98.26           C  
ATOM   1499  O   TYR A 187     -16.810   2.429  -6.993  1.00 98.26           O  
ATOM   1500  CG  TYR A 187     -19.290  -0.174  -9.263  1.00 98.26           C  
ATOM   1501  CD1 TYR A 187     -20.322   0.643  -9.721  1.00 98.26           C  
ATOM   1502  CD2 TYR A 187     -19.266  -1.500  -9.681  1.00 98.26           C  
ATOM   1503  CE1 TYR A 187     -21.304   0.150 -10.573  1.00 98.26           C  
ATOM   1504  CE2 TYR A 187     -20.243  -2.003 -10.533  1.00 98.26           C  
ATOM   1505  OH  TYR A 187     -22.226  -1.665 -11.817  1.00 98.26           O  
ATOM   1506  CZ  TYR A 187     -21.256  -1.172 -10.974  1.00 98.26           C  
ATOM   1507  N   TYR A 188     -15.094   1.940  -8.258  1.00 98.33           N  
ATOM   1508  CA  TYR A 188     -14.125   2.472  -7.307  1.00 98.33           C  
ATOM   1509  C   TYR A 188     -14.461   3.911  -6.933  1.00 98.33           C  
ATOM   1510  CB  TYR A 188     -12.708   2.400  -7.885  1.00 98.33           C  
ATOM   1511  O   TYR A 188     -14.464   4.267  -5.753  1.00 98.33           O  
ATOM   1512  CG  TYR A 188     -11.646   2.932  -6.954  1.00 98.33           C  
ATOM   1513  CD1 TYR A 188     -11.145   4.223  -7.104  1.00 98.33           C  
ATOM   1514  CD2 TYR A 188     -11.139   2.145  -5.926  1.00 98.33           C  
ATOM   1515  CE1 TYR A 188     -10.164   4.717  -6.250  1.00 98.33           C  
ATOM   1516  CE2 TYR A 188     -10.158   2.628  -5.066  1.00 98.33           C  
ATOM   1517  OH  TYR A 188      -8.707   4.398  -4.388  1.00 98.33           O  
ATOM   1518  CZ  TYR A 188      -9.678   3.914  -5.236  1.00 98.33           C  
ATOM   1519  N   MET A 189     -14.800   4.775  -7.871  1.00 97.18           N  
ATOM   1520  CA  MET A 189     -15.008   6.201  -7.640  1.00 97.18           C  
ATOM   1521  C   MET A 189     -16.294   6.445  -6.858  1.00 97.18           C  
ATOM   1522  CB  MET A 189     -15.051   6.961  -8.968  1.00 97.18           C  
ATOM   1523  O   MET A 189     -16.506   7.537  -6.327  1.00 97.18           O  
ATOM   1524  CG  MET A 189     -13.709   7.029  -9.679  1.00 97.18           C  
ATOM   1525  SD  MET A 189     -12.431   7.895  -8.687  1.00 97.18           S  
ATOM   1526  CE  MET A 189     -12.971   9.614  -8.900  1.00 97.18           C  
ATOM   1527  N   ILE A 190     -17.098   5.391  -6.730  1.00 97.78           N  
ATOM   1528  CA  ILE A 190     -18.307   5.470  -5.917  1.00 97.78           C  
ATOM   1529  C   ILE A 190     -18.032   4.902  -4.526  1.00 97.78           C  
ATOM   1530  CB  ILE A 190     -19.484   4.718  -6.579  1.00 97.78           C  
ATOM   1531  O   ILE A 190     -18.349   5.535  -3.516  1.00 97.78           O  
ATOM   1532  CG1 ILE A 190     -19.849   5.370  -7.917  1.00 97.78           C  
ATOM   1533  CG2 ILE A 190     -20.694   4.676  -5.641  1.00 97.78           C  
ATOM   1534  CD1 ILE A 190     -20.859   4.579  -8.736  1.00 97.78           C  
ATOM   1535  N   ILE A 191     -17.373   3.793  -4.456  1.00 97.95           N  
ATOM   1536  CA  ILE A 191     -17.149   3.051  -3.220  1.00 97.95           C  
ATOM   1537  C   ILE A 191     -16.088   3.758  -2.379  1.00 97.95           C  
ATOM   1538  CB  ILE A 191     -16.723   1.593  -3.505  1.00 97.95           C  
ATOM   1539  O   ILE A 191     -16.240   3.893  -1.162  1.00 97.95           O  
ATOM   1540  CG1 ILE A 191     -17.858   0.832  -4.199  1.00 97.95           C  
ATOM   1541  CG2 ILE A 191     -16.304   0.891  -2.211  1.00 97.95           C  
ATOM   1542  CD1 ILE A 191     -17.439  -0.515  -4.773  1.00 97.95           C  
ATOM   1543  N   MET A 192     -15.127   4.277  -3.031  1.00 97.94           N  
ATOM   1544  CA  MET A 192     -13.961   4.839  -2.356  1.00 97.94           C  
ATOM   1545  C   MET A 192     -14.359   6.011  -1.465  1.00 97.94           C  
ATOM   1546  CB  MET A 192     -12.913   5.289  -3.375  1.00 97.94           C  
ATOM   1547  O   MET A 192     -14.022   6.038  -0.280  1.00 97.94           O  
ATOM   1548  CG  MET A 192     -11.681   5.923  -2.750  1.00 97.94           C  
ATOM   1549  SD  MET A 192     -11.918   7.705  -2.383  1.00 97.94           S  
ATOM   1550  CE  MET A 192     -12.132   8.353  -4.064  1.00 97.94           C  
ATOM   1551  N   PRO A 193     -15.085   7.089  -1.962  1.00 97.80           N  
ATOM   1552  CA  PRO A 193     -15.407   8.214  -1.081  1.00 97.80           C  
ATOM   1553  C   PRO A 193     -16.258   7.800   0.118  1.00 97.80           C  
ATOM   1554  CB  PRO A 193     -16.179   9.169  -1.995  1.00 97.80           C  
ATOM   1555  O   PRO A 193     -16.163   8.408   1.187  1.00 97.80           O  
ATOM   1556  CG  PRO A 193     -16.599   8.328  -3.158  1.00 97.80           C  
ATOM   1557  CD  PRO A 193     -15.584   7.237  -3.348  1.00 97.80           C  
ATOM   1558  N   ILE A 194     -17.036   6.727   0.003  1.00 98.37           N  
ATOM   1559  CA  ILE A 194     -17.886   6.236   1.082  1.00 98.37           C  
ATOM   1560  C   ILE A 194     -17.023   5.602   2.170  1.00 98.37           C  
ATOM   1561  CB  ILE A 194     -18.927   5.219   0.563  1.00 98.37           C  
ATOM   1562  O   ILE A 194     -17.165   5.927   3.351  1.00 98.37           O  
ATOM   1563  CG1 ILE A 194     -19.916   5.905  -0.387  1.00 98.37           C  
ATOM   1564  CG2 ILE A 194     -19.661   4.554   1.731  1.00 98.37           C  
ATOM   1565  CD1 ILE A 194     -20.835   4.941  -1.126  1.00 98.37           C  
ATOM   1566  N   LEU A 195     -16.093   4.782   1.763  1.00 98.37           N  
ATOM   1567  CA  LEU A 195     -15.275   4.040   2.717  1.00 98.37           C  
ATOM   1568  C   LEU A 195     -14.181   4.928   3.301  1.00 98.37           C  
ATOM   1569  CB  LEU A 195     -14.650   2.813   2.048  1.00 98.37           C  
ATOM   1570  O   LEU A 195     -13.798   4.766   4.461  1.00 98.37           O  
ATOM   1571  CG  LEU A 195     -15.609   1.682   1.674  1.00 98.37           C  
ATOM   1572  CD1 LEU A 195     -14.841   0.516   1.062  1.00 98.37           C  
ATOM   1573  CD2 LEU A 195     -16.401   1.227   2.895  1.00 98.37           C  
ATOM   1574  N   CYS A 196     -13.735   5.882   2.503  1.00 97.87           N  
ATOM   1575  CA  CYS A 196     -12.567   6.649   2.920  1.00 97.87           C  
ATOM   1576  C   CYS A 196     -12.981   7.927   3.638  1.00 97.87           C  
ATOM   1577  CB  CYS A 196     -11.692   6.991   1.714  1.00 97.87           C  
ATOM   1578  O   CYS A 196     -12.259   8.418   4.508  1.00 97.87           O  
ATOM   1579  SG  CYS A 196     -10.880   5.557   0.974  1.00 97.87           S  
ATOM   1580  N   PHE A 197     -14.167   8.494   3.360  1.00 98.08           N  
ATOM   1581  CA  PHE A 197     -14.477   9.818   3.886  1.00 98.08           C  
ATOM   1582  C   PHE A 197     -15.820   9.815   4.605  1.00 98.08           C  
ATOM   1583  CB  PHE A 197     -14.487  10.856   2.759  1.00 98.08           C  
ATOM   1584  O   PHE A 197     -15.936  10.334   5.717  1.00 98.08           O  
ATOM   1585  CG  PHE A 197     -13.173  10.981   2.036  1.00 98.08           C  
ATOM   1586  CD1 PHE A 197     -12.089  11.606   2.639  1.00 98.08           C  
ATOM   1587  CD2 PHE A 197     -13.021  10.471   0.753  1.00 98.08           C  
ATOM   1588  CE1 PHE A 197     -10.871  11.723   1.973  1.00 98.08           C  
ATOM   1589  CE2 PHE A 197     -11.808  10.584   0.081  1.00 98.08           C  
ATOM   1590  CZ  PHE A 197     -10.734  11.211   0.692  1.00 98.08           C  
ATOM   1591  N   VAL A 198     -16.820   9.182   4.066  1.00 98.43           N  
ATOM   1592  CA  VAL A 198     -18.169   9.273   4.614  1.00 98.43           C  
ATOM   1593  C   VAL A 198     -18.263   8.450   5.897  1.00 98.43           C  
ATOM   1594  CB  VAL A 198     -19.228   8.795   3.595  1.00 98.43           C  
ATOM   1595  O   VAL A 198     -18.633   8.972   6.951  1.00 98.43           O  
ATOM   1596  CG1 VAL A 198     -20.609   8.724   4.246  1.00 98.43           C  
ATOM   1597  CG2 VAL A 198     -19.254   9.720   2.380  1.00 98.43           C  
ATOM   1598  N   ILE A 199     -17.891   7.185   5.865  1.00 98.50           N  
ATOM   1599  CA  ILE A 199     -18.043   6.286   7.004  1.00 98.50           C  
ATOM   1600  C   ILE A 199     -17.075   6.691   8.114  1.00 98.50           C  
ATOM   1601  CB  ILE A 199     -17.806   4.814   6.597  1.00 98.50           C  
ATOM   1602  O   ILE A 199     -17.477   6.849   9.269  1.00 98.50           O  
ATOM   1603  CG1 ILE A 199     -18.973   4.301   5.746  1.00 98.50           C  
ATOM   1604  CG2 ILE A 199     -17.604   3.937   7.837  1.00 98.50           C  
ATOM   1605  CD1 ILE A 199     -18.781   2.884   5.224  1.00 98.50           C  
ATOM   1606  N   PRO A 200     -15.812   6.903   7.751  1.00 98.37           N  
ATOM   1607  CA  PRO A 200     -14.865   7.289   8.800  1.00 98.37           C  
ATOM   1608  C   PRO A 200     -15.277   8.568   9.524  1.00 98.37           C  
ATOM   1609  CB  PRO A 200     -13.555   7.492   8.035  1.00 98.37           C  
ATOM   1610  O   PRO A 200     -14.966   8.740  10.706  1.00 98.37           O  
ATOM   1611  CG  PRO A 200     -13.636   6.545   6.881  1.00 98.37           C  
ATOM   1612  CD  PRO A 200     -15.047   6.538   6.367  1.00 98.37           C  
ATOM   1613  N   THR A 201     -15.957   9.487   8.875  1.00 98.64           N  
ATOM   1614  CA  THR A 201     -16.409  10.743   9.462  1.00 98.64           C  
ATOM   1615  C   THR A 201     -17.710  10.543  10.233  1.00 98.64           C  
ATOM   1616  CB  THR A 201     -16.610  11.823   8.383  1.00 98.64           C  
ATOM   1617  O   THR A 201     -17.850  11.022  11.360  1.00 98.64           O  
ATOM   1618  CG2 THR A 201     -17.081  13.136   8.999  1.00 98.64           C  
ATOM   1619  OG1 THR A 201     -15.369  12.047   7.702  1.00 98.64           O  
ATOM   1620  N   ALA A 202     -18.631   9.796   9.730  1.00 98.71           N  
ATOM   1621  CA  ALA A 202     -19.973   9.614  10.278  1.00 98.71           C  
ATOM   1622  C   ALA A 202     -19.927   8.848  11.597  1.00 98.71           C  
ATOM   1623  CB  ALA A 202     -20.863   8.887   9.274  1.00 98.71           C  
ATOM   1624  O   ALA A 202     -20.655   9.174  12.537  1.00 98.71           O  
ATOM   1625  N   VAL A 203     -19.091   7.908  11.733  1.00 98.62           N  
ATOM   1626  CA  VAL A 203     -19.062   7.022  12.891  1.00 98.62           C  
ATOM   1627  C   VAL A 203     -18.744   7.825  14.150  1.00 98.62           C  
ATOM   1628  CB  VAL A 203     -18.032   5.885  12.710  1.00 98.62           C  
ATOM   1629  O   VAL A 203     -19.476   7.755  15.140  1.00 98.62           O  
ATOM   1630  CG1 VAL A 203     -17.766   5.180  14.039  1.00 98.62           C  
ATOM   1631  CG2 VAL A 203     -18.518   4.886  11.661  1.00 98.62           C  
ATOM   1632  N   PRO A 204     -17.638   8.600  14.195  1.00 98.61           N  
ATOM   1633  CA  PRO A 204     -17.354   9.364  15.411  1.00 98.61           C  
ATOM   1634  C   PRO A 204     -18.445  10.382  15.737  1.00 98.61           C  
ATOM   1635  CB  PRO A 204     -16.033  10.065  15.087  1.00 98.61           C  
ATOM   1636  O   PRO A 204     -18.764  10.598  16.909  1.00 98.61           O  
ATOM   1637  CG  PRO A 204     -15.401   9.219  14.029  1.00 98.61           C  
ATOM   1638  CD  PRO A 204     -16.490   8.617  13.187  1.00 98.61           C  
ATOM   1639  N   VAL A 205     -19.118  10.945  14.728  1.00 98.58           N  
ATOM   1640  CA  VAL A 205     -20.136  11.972  14.923  1.00 98.58           C  
ATOM   1641  C   VAL A 205     -21.379  11.354  15.559  1.00 98.58           C  
ATOM   1642  CB  VAL A 205     -20.506  12.664  13.592  1.00 98.58           C  
ATOM   1643  O   VAL A 205     -21.912  11.883  16.537  1.00 98.58           O  
ATOM   1644  CG1 VAL A 205     -21.725  13.567  13.774  1.00 98.58           C  
ATOM   1645  CG2 VAL A 205     -19.319  13.464  13.059  1.00 98.58           C  
ATOM   1646  N   PHE A 206     -21.716  10.213  15.114  1.00 98.59           N  
ATOM   1647  CA  PHE A 206     -23.010   9.662  15.498  1.00 98.59           C  
ATOM   1648  C   PHE A 206     -22.860   8.687  16.660  1.00 98.59           C  
ATOM   1649  CB  PHE A 206     -23.673   8.962  14.308  1.00 98.59           C  
ATOM   1650  O   PHE A 206     -23.811   8.451  17.407  1.00 98.59           O  
ATOM   1651  CG  PHE A 206     -24.163   9.907  13.244  1.00 98.59           C  
ATOM   1652  CD1 PHE A 206     -25.263  10.724  13.473  1.00 98.59           C  
ATOM   1653  CD2 PHE A 206     -23.522   9.980  12.014  1.00 98.59           C  
ATOM   1654  CE1 PHE A 206     -25.719  11.600  12.491  1.00 98.59           C  
ATOM   1655  CE2 PHE A 206     -23.971  10.852  11.027  1.00 98.59           C  
ATOM   1656  CZ  PHE A 206     -25.071  11.661  11.267  1.00 98.59           C  
ATOM   1657  N   VAL A 207     -21.676   8.084  16.863  1.00 98.43           N  
ATOM   1658  CA  VAL A 207     -21.521   7.066  17.896  1.00 98.43           C  
ATOM   1659  C   VAL A 207     -21.068   7.718  19.201  1.00 98.43           C  
ATOM   1660  CB  VAL A 207     -20.515   5.973  17.469  1.00 98.43           C  
ATOM   1661  O   VAL A 207     -21.563   7.376  20.277  1.00 98.43           O  
ATOM   1662  CG1 VAL A 207     -20.334   4.942  18.582  1.00 98.43           C  
ATOM   1663  CG2 VAL A 207     -20.979   5.297  16.180  1.00 98.43           C  
ATOM   1664  N   TRP A 208     -20.115   8.675  19.144  1.00 98.35           N  
ATOM   1665  CA  TRP A 208     -19.694   9.266  20.410  1.00 98.35           C  
ATOM   1666  C   TRP A 208     -19.769  10.788  20.352  1.00 98.35           C  
ATOM   1667  CB  TRP A 208     -18.270   8.826  20.762  1.00 98.35           C  
ATOM   1668  O   TRP A 208     -19.055  11.479  21.082  1.00 98.35           O  
ATOM   1669  CG  TRP A 208     -17.269   9.074  19.674  1.00 98.35           C  
ATOM   1670  CD1 TRP A 208     -16.512  10.197  19.492  1.00 98.35           C  
ATOM   1671  CD2 TRP A 208     -16.920   8.178  18.615  1.00 98.35           C  
ATOM   1672  CE2 TRP A 208     -15.943   8.824  17.826  1.00 98.35           C  
ATOM   1673  CE3 TRP A 208     -17.338   6.890  18.256  1.00 98.35           C  
ATOM   1674  NE1 TRP A 208     -15.712  10.054  18.382  1.00 98.35           N  
ATOM   1675  CH2 TRP A 208     -15.804   6.964  16.369  1.00 98.35           C  
ATOM   1676  CZ2 TRP A 208     -15.377   8.224  16.698  1.00 98.35           C  
ATOM   1677  CZ3 TRP A 208     -16.774   6.294  17.133  1.00 98.35           C  
ATOM   1678  N   ASN A 209     -20.567  11.349  19.447  1.00 98.37           N  
ATOM   1679  CA  ASN A 209     -20.951  12.754  19.353  1.00 98.37           C  
ATOM   1680  C   ASN A 209     -19.739  13.653  19.125  1.00 98.37           C  
ATOM   1681  CB  ASN A 209     -21.706  13.189  20.611  1.00 98.37           C  
ATOM   1682  O   ASN A 209     -19.602  14.692  19.772  1.00 98.37           O  
ATOM   1683  CG  ASN A 209     -22.559  14.421  20.384  1.00 98.37           C  
ATOM   1684  ND2 ASN A 209     -22.699  15.244  21.416  1.00 98.37           N  
ATOM   1685  OD1 ASN A 209     -23.090  14.630  19.289  1.00 98.37           O  
ATOM   1686  N   GLU A 210     -18.799  13.269  18.340  1.00 98.50           N  
ATOM   1687  CA  GLU A 210     -17.678  14.098  17.905  1.00 98.50           C  
ATOM   1688  C   GLU A 210     -18.143  15.203  16.961  1.00 98.50           C  
ATOM   1689  CB  GLU A 210     -16.607  13.241  17.225  1.00 98.50           C  
ATOM   1690  O   GLU A 210     -19.171  15.066  16.295  1.00 98.50           O  
ATOM   1691  CG  GLU A 210     -15.323  13.994  16.914  1.00 98.50           C  
ATOM   1692  CD  GLU A 210     -14.663  14.591  18.147  1.00 98.50           C  
ATOM   1693  OE1 GLU A 210     -14.978  15.748  18.505  1.00 98.50           O  
ATOM   1694  OE2 GLU A 210     -13.823  13.895  18.760  1.00 98.50           O  
ATOM   1695  N   THR A 211     -17.425  16.326  16.861  1.00 98.52           N  
ATOM   1696  CA  THR A 211     -17.764  17.364  15.894  1.00 98.52           C  
ATOM   1697  C   THR A 211     -17.446  16.905  14.474  1.00 98.52           C  
ATOM   1698  CB  THR A 211     -17.012  18.674  16.193  1.00 98.52           C  
ATOM   1699  O   THR A 211     -16.572  16.060  14.270  1.00 98.52           O  
ATOM   1700  CG2 THR A 211     -17.230  19.115  17.637  1.00 98.52           C  
ATOM   1701  OG1 THR A 211     -15.610  18.475  15.973  1.00 98.52           O  
ATOM   1702  N   TRP A 212     -18.117  17.485  13.523  1.00 98.51           N  
ATOM   1703  CA  TRP A 212     -17.881  17.144  12.124  1.00 98.51           C  
ATOM   1704  C   TRP A 212     -16.451  17.478  11.716  1.00 98.51           C  
ATOM   1705  CB  TRP A 212     -18.870  17.881  11.216  1.00 98.51           C  
ATOM   1706  O   TRP A 212     -15.805  16.704  11.005  1.00 98.51           O  
ATOM   1707  CG  TRP A 212     -20.284  17.397  11.337  1.00 98.51           C  
ATOM   1708  CD1 TRP A 212     -21.264  17.910  12.140  1.00 98.51           C  
ATOM   1709  CD2 TRP A 212     -20.875  16.300  10.634  1.00 98.51           C  
ATOM   1710  CE2 TRP A 212     -22.218  16.205  11.060  1.00 98.51           C  
ATOM   1711  CE3 TRP A 212     -20.398  15.388   9.683  1.00 98.51           C  
ATOM   1712  NE1 TRP A 212     -22.430  17.197  11.978  1.00 98.51           N  
ATOM   1713  CH2 TRP A 212     -22.599  14.351   9.638  1.00 98.51           C  
ATOM   1714  CZ2 TRP A 212     -23.090  15.231  10.567  1.00 98.51           C  
ATOM   1715  CZ3 TRP A 212     -21.268  14.420   9.193  1.00 98.51           C  
ATOM   1716  N   SER A 213     -15.987  18.557  12.172  1.00 98.34           N  
ATOM   1717  CA  SER A 213     -14.644  19.006  11.821  1.00 98.34           C  
ATOM   1718  C   SER A 213     -13.583  18.049  12.355  1.00 98.34           C  
ATOM   1719  CB  SER A 213     -14.390  20.414  12.362  1.00 98.34           C  
ATOM   1720  O   SER A 213     -12.680  17.642  11.622  1.00 98.34           O  
ATOM   1721  OG  SER A 213     -13.107  20.876  11.979  1.00 98.34           O  
ATOM   1722  N   ASN A 214     -13.621  17.644  13.635  1.00 98.63           N  
ATOM   1723  CA  ASN A 214     -12.670  16.697  14.209  1.00 98.63           C  
ATOM   1724  C   ASN A 214     -12.729  15.346  13.503  1.00 98.63           C  
ATOM   1725  CB  ASN A 214     -12.922  16.525  15.708  1.00 98.63           C  
ATOM   1726  O   ASN A 214     -11.693  14.779  13.149  1.00 98.63           O  
ATOM   1727  CG  ASN A 214     -12.463  17.721  16.519  1.00 98.63           C  
ATOM   1728  ND2 ASN A 214     -12.642  17.651  17.832  1.00 98.63           N  
ATOM   1729  OD1 ASN A 214     -11.952  18.700  15.968  1.00 98.63           O  
ATOM   1730  N   ALA A 215     -13.955  14.912  13.285  1.00 98.60           N  
ATOM   1731  CA  ALA A 215     -14.157  13.598  12.678  1.00 98.60           C  
ATOM   1732  C   ALA A 215     -13.610  13.561  11.255  1.00 98.60           C  
ATOM   1733  CB  ALA A 215     -15.639  13.232  12.685  1.00 98.60           C  
ATOM   1734  O   ALA A 215     -12.886  12.634  10.885  1.00 98.60           O  
ATOM   1735  N   TYR A 216     -13.894  14.540  10.452  1.00 98.61           N  
ATOM   1736  CA  TYR A 216     -13.481  14.585   9.054  1.00 98.61           C  
ATOM   1737  C   TYR A 216     -11.974  14.780   8.936  1.00 98.61           C  
ATOM   1738  CB  TYR A 216     -14.212  15.709   8.313  1.00 98.61           C  
ATOM   1739  O   TYR A 216     -11.299  14.033   8.224  1.00 98.61           O  
ATOM   1740  CG  TYR A 216     -13.718  15.928   6.903  1.00 98.61           C  
ATOM   1741  CD1 TYR A 216     -12.923  17.027   6.586  1.00 98.61           C  
ATOM   1742  CD2 TYR A 216     -14.047  15.039   5.886  1.00 98.61           C  
ATOM   1743  CE1 TYR A 216     -12.467  17.235   5.289  1.00 98.61           C  
ATOM   1744  CE2 TYR A 216     -13.596  15.236   4.585  1.00 98.61           C  
ATOM   1745  OH  TYR A 216     -12.360  16.536   3.010  1.00 98.61           O  
ATOM   1746  CZ  TYR A 216     -12.808  16.335   4.297  1.00 98.61           C  
ATOM   1747  N   HIS A 217     -11.370  15.800   9.601  1.00 98.70           N  
ATOM   1748  CA  HIS A 217      -9.966  16.161   9.442  1.00 98.70           C  
ATOM   1749  C   HIS A 217      -9.054  15.117  10.079  1.00 98.70           C  
ATOM   1750  CB  HIS A 217      -9.694  17.537  10.052  1.00 98.70           C  
ATOM   1751  O   HIS A 217      -7.949  14.872   9.591  1.00 98.70           O  
ATOM   1752  CG  HIS A 217     -10.261  18.669   9.255  1.00 98.70           C  
ATOM   1753  CD2 HIS A 217      -9.712  19.434   8.282  1.00 98.70           C  
ATOM   1754  ND1 HIS A 217     -11.548  19.129   9.428  1.00 98.70           N  
ATOM   1755  CE1 HIS A 217     -11.767  20.131   8.593  1.00 98.70           C  
ATOM   1756  NE2 HIS A 217     -10.669  20.335   7.886  1.00 98.70           N  
ATOM   1757  N   ILE A 218      -9.564  14.399  11.140  1.00 98.61           N  
ATOM   1758  CA  ILE A 218      -8.706  13.452  11.843  1.00 98.61           C  
ATOM   1759  C   ILE A 218      -8.929  12.045  11.292  1.00 98.61           C  
ATOM   1760  CB  ILE A 218      -8.965  13.478  13.366  1.00 98.61           C  
ATOM   1761  O   ILE A 218      -8.005  11.427  10.760  1.00 98.61           O  
ATOM   1762  CG1 ILE A 218      -8.598  14.849  13.947  1.00 98.61           C  
ATOM   1763  CG2 ILE A 218      -8.185  12.361  14.066  1.00 98.61           C  
ATOM   1764  CD1 ILE A 218      -9.037  15.047  15.391  1.00 98.61           C  
ATOM   1765  N   ALA A 219     -10.144  11.518  11.367  1.00 98.18           N  
ATOM   1766  CA  ALA A 219     -10.440  10.120  11.061  1.00 98.18           C  
ATOM   1767  C   ALA A 219     -10.430   9.875   9.555  1.00 98.18           C  
ATOM   1768  CB  ALA A 219     -11.789   9.720  11.653  1.00 98.18           C  
ATOM   1769  O   ALA A 219     -10.217   8.746   9.106  1.00 98.18           O  
ATOM   1770  N   ALA A 220     -10.665  10.889   8.762  1.00 97.98           N  
ATOM   1771  CA  ALA A 220     -10.737  10.704   7.315  1.00 97.98           C  
ATOM   1772  C   ALA A 220      -9.480  11.235   6.632  1.00 97.98           C  
ATOM   1773  CB  ALA A 220     -11.976  11.395   6.751  1.00 97.98           C  
ATOM   1774  O   ALA A 220      -8.671  10.458   6.117  1.00 97.98           O  
ATOM   1775  N   VAL A 221      -9.117  12.477   6.785  1.00 98.34           N  
ATOM   1776  CA  VAL A 221      -8.098  13.120   5.962  1.00 98.34           C  
ATOM   1777  C   VAL A 221      -6.713  12.844   6.544  1.00 98.34           C  
ATOM   1778  CB  VAL A 221      -8.335  14.643   5.851  1.00 98.34           C  
ATOM   1779  O   VAL A 221      -5.844  12.297   5.861  1.00 98.34           O  
ATOM   1780  CG1 VAL A 221      -7.213  15.308   5.056  1.00 98.34           C  
ATOM   1781  CG2 VAL A 221      -9.691  14.925   5.206  1.00 98.34           C  
ATOM   1782  N   MET A 222      -6.463  13.269   7.863  1.00 98.41           N  
ATOM   1783  CA  MET A 222      -5.149  13.073   8.470  1.00 98.41           C  
ATOM   1784  C   MET A 222      -4.731  11.608   8.403  1.00 98.41           C  
ATOM   1785  CB  MET A 222      -5.151  13.550   9.923  1.00 98.41           C  
ATOM   1786  O   MET A 222      -3.602  11.297   8.020  1.00 98.41           O  
ATOM   1787  CG  MET A 222      -3.811  13.388  10.623  1.00 98.41           C  
ATOM   1788  SD  MET A 222      -3.880  13.870  12.392  1.00 98.41           S  
ATOM   1789  CE  MET A 222      -4.722  12.420  13.086  1.00 98.41           C  
ATOM   1790  N   ARG A 223      -5.638  10.725   8.776  1.00 97.98           N  
ATOM   1791  CA  ARG A 223      -5.387   9.288   8.735  1.00 97.98           C  
ATOM   1792  C   ARG A 223      -4.957   8.847   7.340  1.00 97.98           C  
ATOM   1793  CB  ARG A 223      -6.633   8.513   9.168  1.00 97.98           C  
ATOM   1794  O   ARG A 223      -3.999   8.086   7.192  1.00 97.98           O  
ATOM   1795  CG  ARG A 223      -6.480   7.003   9.080  1.00 97.98           C  
ATOM   1796  CD  ARG A 223      -7.256   6.425   7.905  1.00 97.98           C  
ATOM   1797  NE  ARG A 223      -8.573   7.041   7.773  1.00 97.98           N  
ATOM   1798  NH1 ARG A 223      -9.695   5.054   7.411  1.00 97.98           N  
ATOM   1799  NH2 ARG A 223     -10.845   7.037   7.439  1.00 97.98           N  
ATOM   1800  CZ  ARG A 223      -9.701   6.376   7.541  1.00 97.98           C  
ATOM   1801  N   GLN A 224      -5.655   9.327   6.288  1.00 97.41           N  
ATOM   1802  CA  GLN A 224      -5.358   8.951   4.910  1.00 97.41           C  
ATOM   1803  C   GLN A 224      -3.977   9.449   4.490  1.00 97.41           C  
ATOM   1804  CB  GLN A 224      -6.424   9.500   3.961  1.00 97.41           C  
ATOM   1805  O   GLN A 224      -3.229   8.731   3.824  1.00 97.41           O  
ATOM   1806  CG  GLN A 224      -7.761   8.776   4.052  1.00 97.41           C  
ATOM   1807  CD  GLN A 224      -7.651   7.299   3.723  1.00 97.41           C  
ATOM   1808  NE2 GLN A 224      -8.460   6.842   2.773  1.00 97.41           N  
ATOM   1809  OE1 GLN A 224      -6.846   6.575   4.317  1.00 97.41           O  
ATOM   1810  N   VAL A 225      -3.658  10.615   4.880  1.00 98.11           N  
ATOM   1811  CA  VAL A 225      -2.377  11.213   4.518  1.00 98.11           C  
ATOM   1812  C   VAL A 225      -1.240  10.439   5.181  1.00 98.11           C  
ATOM   1813  CB  VAL A 225      -2.313  12.704   4.920  1.00 98.11           C  
ATOM   1814  O   VAL A 225      -0.231  10.134   4.540  1.00 98.11           O  
ATOM   1815  CG1 VAL A 225      -0.885  13.234   4.800  1.00 98.11           C  
ATOM   1816  CG2 VAL A 225      -3.267  13.529   4.058  1.00 98.11           C  
ATOM   1817  N   ILE A 226      -1.443  10.136   6.449  1.00 97.76           N  
ATOM   1818  CA  ILE A 226      -0.422   9.367   7.153  1.00 97.76           C  
ATOM   1819  C   ILE A 226      -0.274   7.992   6.505  1.00 97.76           C  
ATOM   1820  CB  ILE A 226      -0.760   9.219   8.653  1.00 97.76           C  
ATOM   1821  O   ILE A 226       0.844   7.525   6.274  1.00 97.76           O  
ATOM   1822  CG1 ILE A 226      -0.618  10.568   9.368  1.00 97.76           C  
ATOM   1823  CG2 ILE A 226       0.130   8.157   9.305  1.00 97.76           C  
ATOM   1824  CD1 ILE A 226      -1.119  10.563  10.806  1.00 97.76           C  
ATOM   1825  N   THR A 227      -1.407   7.340   6.238  1.00 97.19           N  
ATOM   1826  CA  THR A 227      -1.387   6.042   5.573  1.00 97.19           C  
ATOM   1827  C   THR A 227      -0.619   6.120   4.257  1.00 97.19           C  
ATOM   1828  CB  THR A 227      -2.815   5.529   5.307  1.00 97.19           C  
ATOM   1829  O   THR A 227       0.220   5.263   3.970  1.00 97.19           O  
ATOM   1830  CG2 THR A 227      -2.791   4.186   4.585  1.00 97.19           C  
ATOM   1831  OG1 THR A 227      -3.501   5.376   6.556  1.00 97.19           O  
ATOM   1832  N   LEU A 228      -0.851   7.137   3.450  1.00 97.28           N  
ATOM   1833  CA  LEU A 228      -0.194   7.327   2.162  1.00 97.28           C  
ATOM   1834  C   LEU A 228       1.315   7.468   2.336  1.00 97.28           C  
ATOM   1835  CB  LEU A 228      -0.755   8.562   1.451  1.00 97.28           C  
ATOM   1836  O   LEU A 228       2.089   6.806   1.642  1.00 97.28           O  
ATOM   1837  CG  LEU A 228      -0.108   8.927   0.114  1.00 97.28           C  
ATOM   1838  CD1 LEU A 228      -0.296   7.796  -0.892  1.00 97.28           C  
ATOM   1839  CD2 LEU A 228      -0.691  10.230  -0.424  1.00 97.28           C  
ATOM   1840  N   HIS A 229       1.759   8.312   3.286  1.00 97.47           N  
ATOM   1841  CA  HIS A 229       3.185   8.550   3.478  1.00 97.47           C  
ATOM   1842  C   HIS A 229       3.886   7.300   3.998  1.00 97.47           C  
ATOM   1843  CB  HIS A 229       3.408   9.717   4.442  1.00 97.47           C  
ATOM   1844  O   HIS A 229       5.054   7.062   3.682  1.00 97.47           O  
ATOM   1845  CG  HIS A 229       3.309  11.060   3.791  1.00 97.47           C  
ATOM   1846  CD2 HIS A 229       2.280  11.936   3.711  1.00 97.47           C  
ATOM   1847  ND1 HIS A 229       4.362  11.638   3.115  1.00 97.47           N  
ATOM   1848  CE1 HIS A 229       3.983  12.816   2.648  1.00 97.47           C  
ATOM   1849  NE2 HIS A 229       2.724  13.020   2.996  1.00 97.47           N  
ATOM   1850  N   MET A 230       3.175   6.527   4.780  1.00 95.74           N  
ATOM   1851  CA  MET A 230       3.777   5.287   5.261  1.00 95.74           C  
ATOM   1852  C   MET A 230       4.002   4.310   4.112  1.00 95.74           C  
ATOM   1853  CB  MET A 230       2.896   4.641   6.332  1.00 95.74           C  
ATOM   1854  O   MET A 230       5.035   3.640   4.054  1.00 95.74           O  
ATOM   1855  CG  MET A 230       2.813   5.441   7.622  1.00 95.74           C  
ATOM   1856  SD  MET A 230       4.461   5.739   8.372  1.00 95.74           S  
ATOM   1857  CE  MET A 230       4.638   7.517   8.060  1.00 95.74           C  
ATOM   1858  N   THR A 231       3.089   4.209   3.216  1.00 95.40           N  
ATOM   1859  CA  THR A 231       3.264   3.376   2.032  1.00 95.40           C  
ATOM   1860  C   THR A 231       4.395   3.909   1.157  1.00 95.40           C  
ATOM   1861  CB  THR A 231       1.966   3.298   1.207  1.00 95.40           C  
ATOM   1862  O   THR A 231       5.210   3.138   0.647  1.00 95.40           O  
ATOM   1863  CG2 THR A 231       2.135   2.379   0.001  1.00 95.40           C  
ATOM   1864  OG1 THR A 231       0.911   2.792   2.035  1.00 95.40           O  
ATOM   1865  N   LEU A 232       4.515   5.167   1.039  1.00 96.33           N  
ATOM   1866  CA  LEU A 232       5.499   5.813   0.178  1.00 96.33           C  
ATOM   1867  C   LEU A 232       6.907   5.645   0.739  1.00 96.33           C  
ATOM   1868  CB  LEU A 232       5.176   7.301   0.016  1.00 96.33           C  
ATOM   1869  O   LEU A 232       7.866   5.477  -0.017  1.00 96.33           O  
ATOM   1870  CG  LEU A 232       3.856   7.636  -0.679  1.00 96.33           C  
ATOM   1871  CD1 LEU A 232       3.646   9.146  -0.718  1.00 96.33           C  
ATOM   1872  CD2 LEU A 232       3.830   7.051  -2.088  1.00 96.33           C  
ATOM   1873  N   ILE A 233       7.037   5.646   2.012  1.00 95.41           N  
ATOM   1874  CA  ILE A 233       8.355   5.591   2.637  1.00 95.41           C  
ATOM   1875  C   ILE A 233       9.018   4.251   2.325  1.00 95.41           C  
ATOM   1876  CB  ILE A 233       8.265   5.803   4.165  1.00 95.41           C  
ATOM   1877  O   ILE A 233      10.246   4.156   2.278  1.00 95.41           O  
ATOM   1878  CG1 ILE A 233       7.500   4.647   4.820  1.00 95.41           C  
ATOM   1879  CG2 ILE A 233       7.606   7.147   4.486  1.00 95.41           C  
ATOM   1880  CD1 ILE A 233       7.559   4.650   6.341  1.00 95.41           C  
ATOM   1881  N   THR A 234       8.177   3.163   2.136  1.00 92.77           N  
ATOM   1882  CA  THR A 234       8.742   1.862   1.798  1.00 92.77           C  
ATOM   1883  C   THR A 234       9.552   1.943   0.507  1.00 92.77           C  
ATOM   1884  CB  THR A 234       7.640   0.796   1.649  1.00 92.77           C  
ATOM   1885  O   THR A 234      10.618   1.333   0.398  1.00 92.77           O  
ATOM   1886  CG2 THR A 234       8.238  -0.576   1.356  1.00 92.77           C  
ATOM   1887  OG1 THR A 234       6.884   0.726   2.865  1.00 92.77           O  
ATOM   1888  N   ASN A 235       9.059   2.759  -0.352  1.00 92.24           N  
ATOM   1889  CA  ASN A 235       9.766   2.904  -1.620  1.00 92.24           C  
ATOM   1890  C   ASN A 235      10.903   3.917  -1.516  1.00 92.24           C  
ATOM   1891  CB  ASN A 235       8.795   3.308  -2.732  1.00 92.24           C  
ATOM   1892  O   ASN A 235      12.037   3.623  -1.896  1.00 92.24           O  
ATOM   1893  CG  ASN A 235       7.750   2.246  -3.009  1.00 92.24           C  
ATOM   1894  ND2 ASN A 235       6.544   2.678  -3.360  1.00 92.24           N  
ATOM   1895  OD1 ASN A 235       8.022   1.047  -2.907  1.00 92.24           O  
ATOM   1896  N   SER A 236      10.672   4.980  -0.996  1.00 94.52           N  
ATOM   1897  CA  SER A 236      11.636   6.076  -0.991  1.00 94.52           C  
ATOM   1898  C   SER A 236      12.816   5.770  -0.075  1.00 94.52           C  
ATOM   1899  CB  SER A 236      10.965   7.379  -0.553  1.00 94.52           C  
ATOM   1900  O   SER A 236      13.973   5.926  -0.471  1.00 94.52           O  
ATOM   1901  OG  SER A 236      10.351   7.227   0.715  1.00 94.52           O  
ATOM   1902  N   VAL A 237      12.537   5.236   1.087  1.00 94.49           N  
ATOM   1903  CA  VAL A 237      13.593   5.007   2.068  1.00 94.49           C  
ATOM   1904  C   VAL A 237      14.297   3.685   1.771  1.00 94.49           C  
ATOM   1905  CB  VAL A 237      13.037   5.002   3.510  1.00 94.49           C  
ATOM   1906  O   VAL A 237      15.528   3.613   1.785  1.00 94.49           O  
ATOM   1907  CG1 VAL A 237      14.104   4.536   4.499  1.00 94.49           C  
ATOM   1908  CG2 VAL A 237      12.522   6.389   3.888  1.00 94.49           C  
ATOM   1909  N   THR A 238      13.577   2.616   1.431  1.00 93.43           N  
ATOM   1910  CA  THR A 238      14.164   1.289   1.283  1.00 93.43           C  
ATOM   1911  C   THR A 238      14.879   1.161  -0.059  1.00 93.43           C  
ATOM   1912  CB  THR A 238      13.094   0.189   1.404  1.00 93.43           C  
ATOM   1913  O   THR A 238      15.740   0.294  -0.229  1.00 93.43           O  
ATOM   1914  CG2 THR A 238      12.461   0.187   2.792  1.00 93.43           C  
ATOM   1915  OG1 THR A 238      12.072   0.414   0.426  1.00 93.43           O  
ATOM   1916  N   HIS A 239      14.593   1.992  -1.028  1.00 92.76           N  
ATOM   1917  CA  HIS A 239      15.267   1.965  -2.321  1.00 92.76           C  
ATOM   1918  C   HIS A 239      16.358   3.028  -2.397  1.00 92.76           C  
ATOM   1919  CB  HIS A 239      14.259   2.166  -3.454  1.00 92.76           C  
ATOM   1920  O   HIS A 239      17.108   3.085  -3.374  1.00 92.76           O  
ATOM   1921  CG  HIS A 239      13.503   0.926  -3.813  1.00 92.76           C  
ATOM   1922  CD2 HIS A 239      12.474   0.302  -3.194  1.00 92.76           C  
ATOM   1923  ND1 HIS A 239      13.790   0.179  -4.935  1.00 92.76           N  
ATOM   1924  CE1 HIS A 239      12.965  -0.854  -4.990  1.00 92.76           C  
ATOM   1925  NE2 HIS A 239      12.157  -0.802  -3.946  1.00 92.76           N  
ATOM   1926  N   TRP A 240      16.407   3.796  -1.475  1.00 91.58           N  
ATOM   1927  CA  TRP A 240      17.390   4.873  -1.526  1.00 91.58           C  
ATOM   1928  C   TRP A 240      18.806   4.313  -1.625  1.00 91.58           C  
ATOM   1929  CB  TRP A 240      17.268   5.772  -0.293  1.00 91.58           C  
ATOM   1930  O   TRP A 240      19.192   3.444  -0.840  1.00 91.58           O  
ATOM   1931  CG  TRP A 240      18.135   6.995  -0.342  1.00 91.58           C  
ATOM   1932  CD1 TRP A 240      19.202   7.281   0.463  1.00 91.58           C  
ATOM   1933  CD2 TRP A 240      18.003   8.099  -1.242  1.00 91.58           C  
ATOM   1934  CE2 TRP A 240      19.027   9.020  -0.926  1.00 91.58           C  
ATOM   1935  CE3 TRP A 240      17.119   8.399  -2.287  1.00 91.58           C  
ATOM   1936  NE1 TRP A 240      19.743   8.497   0.116  1.00 91.58           N  
ATOM   1937  CH2 TRP A 240      18.312  10.491  -2.637  1.00 91.58           C  
ATOM   1938  CZ2 TRP A 240      19.190  10.222  -1.619  1.00 91.58           C  
ATOM   1939  CZ3 TRP A 240      17.283   9.596  -2.975  1.00 91.58           C  
ATOM   1940  N   PRO A 241      19.649   4.752  -2.685  1.00 79.90           N  
ATOM   1941  CA  PRO A 241      20.917   4.155  -3.114  1.00 79.90           C  
ATOM   1942  C   PRO A 241      22.070   4.474  -2.165  1.00 79.90           C  
ATOM   1943  CB  PRO A 241      21.153   4.781  -4.490  1.00 79.90           C  
ATOM   1944  O   PRO A 241      23.194   4.012  -2.376  1.00 79.90           O  
ATOM   1945  CG  PRO A 241      20.355   6.045  -4.478  1.00 79.90           C  
ATOM   1946  CD  PRO A 241      19.250   5.901  -3.471  1.00 79.90           C  
ATOM   1947  N   ASP A 242      21.848   4.621  -0.879  1.00 77.69           N  
ATOM   1948  CA  ASP A 242      22.908   4.971   0.061  1.00 77.69           C  
ATOM   1949  C   ASP A 242      23.773   3.756   0.390  1.00 77.69           C  
ATOM   1950  CB  ASP A 242      22.315   5.557   1.344  1.00 77.69           C  
ATOM   1951  O   ASP A 242      23.270   2.633   0.474  1.00 77.69           O  
ATOM   1952  CG  ASP A 242      23.328   6.340   2.161  1.00 77.69           C  
ATOM   1953  OD1 ASP A 242      24.522   6.363   1.793  1.00 77.69           O  
ATOM   1954  OD2 ASP A 242      22.928   6.937   3.184  1.00 77.69           O  
ATOM   1955  N   THR A 243      25.099   3.960   0.632  1.00 67.84           N  
ATOM   1956  CA  THR A 243      26.141   2.957   0.820  1.00 67.84           C  
ATOM   1957  C   THR A 243      25.998   2.277   2.178  1.00 67.84           C  
ATOM   1958  CB  THR A 243      27.544   3.580   0.699  1.00 67.84           C  
ATOM   1959  O   THR A 243      26.434   1.138   2.357  1.00 67.84           O  
ATOM   1960  CG2 THR A 243      27.855   3.960  -0.744  1.00 67.84           C  
ATOM   1961  OG1 THR A 243      27.611   4.755   1.516  1.00 67.84           O  
ATOM   1962  N   TRP A 244      25.348   2.826   3.252  1.00 70.12           N  
ATOM   1963  CA  TRP A 244      25.318   2.238   4.587  1.00 70.12           C  
ATOM   1964  C   TRP A 244      24.094   1.346   4.762  1.00 70.12           C  
ATOM   1965  CB  TRP A 244      25.325   3.332   5.658  1.00 70.12           C  
ATOM   1966  O   TRP A 244      23.898   0.751   5.825  1.00 70.12           O  
ATOM   1967  CG  TRP A 244      26.441   4.322   5.510  1.00 70.12           C  
ATOM   1968  CD1 TRP A 244      27.593   4.163   4.791  1.00 70.12           C  
ATOM   1969  CD2 TRP A 244      26.513   5.623   6.101  1.00 70.12           C  
ATOM   1970  CE2 TRP A 244      27.738   6.199   5.696  1.00 70.12           C  
ATOM   1971  CE3 TRP A 244      25.659   6.359   6.933  1.00 70.12           C  
ATOM   1972  NE1 TRP A 244      28.377   5.289   4.898  1.00 70.12           N  
ATOM   1973  CH2 TRP A 244      27.276   8.177   6.911  1.00 70.12           C  
ATOM   1974  CZ2 TRP A 244      28.130   7.479   6.097  1.00 70.12           C  
ATOM   1975  CZ3 TRP A 244      26.051   7.632   7.331  1.00 70.12           C  
ATOM   1976  N   ARG A 245      23.408   1.118   3.706  1.00 83.21           N  
ATOM   1977  CA  ARG A 245      22.217   0.284   3.833  1.00 83.21           C  
ATOM   1978  C   ARG A 245      22.561  -1.191   3.652  1.00 83.21           C  
ATOM   1979  CB  ARG A 245      21.155   0.703   2.814  1.00 83.21           C  
ATOM   1980  O   ARG A 245      23.525  -1.529   2.963  1.00 83.21           O  
ATOM   1981  CG  ARG A 245      20.490   2.033   3.131  1.00 83.21           C  
ATOM   1982  CD  ARG A 245      19.316   2.311   2.202  1.00 83.21           C  
ATOM   1983  NE  ARG A 245      18.668   3.581   2.518  1.00 83.21           N  
ATOM   1984  NH1 ARG A 245      17.030   2.649   3.856  1.00 83.21           N  
ATOM   1985  NH2 ARG A 245      17.088   4.916   3.518  1.00 83.21           N  
ATOM   1986  CZ  ARG A 245      17.597   3.712   3.296  1.00 83.21           C  
ATOM   1987  N   LYS A 246      21.789  -1.993   4.359  1.00 88.15           N  
ATOM   1988  CA  LYS A 246      22.047  -3.428   4.421  1.00 88.15           C  
ATOM   1989  C   LYS A 246      21.277  -4.173   3.335  1.00 88.15           C  
ATOM   1990  CB  LYS A 246      21.677  -3.981   5.798  1.00 88.15           C  
ATOM   1991  O   LYS A 246      20.050  -4.079   3.261  1.00 88.15           O  
ATOM   1992  CG  LYS A 246      22.516  -3.420   6.937  1.00 88.15           C  
ATOM   1993  CD  LYS A 246      22.104  -4.010   8.279  1.00 88.15           C  
ATOM   1994  CE  LYS A 246      22.917  -3.422   9.424  1.00 88.15           C  
ATOM   1995  NZ  LYS A 246      22.467  -3.943  10.749  1.00 88.15           N  
ATOM   1996  N   ARG A 247      21.979  -4.850   2.485  1.00 92.55           N  
ATOM   1997  CA  ARG A 247      21.438  -5.701   1.430  1.00 92.55           C  
ATOM   1998  C   ARG A 247      21.956  -7.130   1.560  1.00 92.55           C  
ATOM   1999  CB  ARG A 247      21.792  -5.139   0.051  1.00 92.55           C  
ATOM   2000  O   ARG A 247      22.808  -7.560   0.780  1.00 92.55           O  
ATOM   2001  CG  ARG A 247      21.249  -3.742  -0.203  1.00 92.55           C  
ATOM   2002  CD  ARG A 247      21.705  -3.195  -1.548  1.00 92.55           C  
ATOM   2003  NE  ARG A 247      21.128  -1.882  -1.820  1.00 92.55           N  
ATOM   2004  NH1 ARG A 247      22.902  -0.691  -0.942  1.00 92.55           N  
ATOM   2005  NH2 ARG A 247      21.095   0.414  -1.818  1.00 92.55           N  
ATOM   2006  CZ  ARG A 247      21.710  -0.723  -1.526  1.00 92.55           C  
ATOM   2007  N   PRO A 248      21.464  -7.784   2.530  1.00 92.19           N  
ATOM   2008  CA  PRO A 248      21.998  -9.094   2.911  1.00 92.19           C  
ATOM   2009  C   PRO A 248      21.760 -10.161   1.844  1.00 92.19           C  
ATOM   2010  CB  PRO A 248      21.234  -9.426   4.195  1.00 92.19           C  
ATOM   2011  O   PRO A 248      22.492 -11.152   1.783  1.00 92.19           O  
ATOM   2012  CG  PRO A 248      19.993  -8.597   4.127  1.00 92.19           C  
ATOM   2013  CD  PRO A 248      20.299  -7.341   3.363  1.00 92.19           C  
ATOM   2014  N   TYR A 249      20.828  -9.961   0.885  1.00 93.93           N  
ATOM   2015  CA  TYR A 249      20.431 -11.038  -0.014  1.00 93.93           C  
ATOM   2016  C   TYR A 249      20.918 -10.771  -1.434  1.00 93.93           C  
ATOM   2017  CB  TYR A 249      18.909 -11.210  -0.008  1.00 93.93           C  
ATOM   2018  O   TYR A 249      21.291 -11.700  -2.154  1.00 93.93           O  
ATOM   2019  CG  TYR A 249      18.333 -11.468   1.363  1.00 93.93           C  
ATOM   2020  CD1 TYR A 249      18.240 -12.763   1.868  1.00 93.93           C  
ATOM   2021  CD2 TYR A 249      17.879 -10.419   2.154  1.00 93.93           C  
ATOM   2022  CE1 TYR A 249      17.708 -13.006   3.130  1.00 93.93           C  
ATOM   2023  CE2 TYR A 249      17.345 -10.650   3.418  1.00 93.93           C  
ATOM   2024  OH  TYR A 249      16.736 -12.179   5.147  1.00 93.93           O  
ATOM   2025  CZ  TYR A 249      17.264 -11.945   3.897  1.00 93.93           C  
ATOM   2026  N   ASP A 250      20.891  -9.532  -1.896  1.00 94.46           N  
ATOM   2027  CA  ASP A 250      21.407  -9.166  -3.211  1.00 94.46           C  
ATOM   2028  C   ASP A 250      21.889  -7.717  -3.228  1.00 94.46           C  
ATOM   2029  CB  ASP A 250      20.339  -9.376  -4.286  1.00 94.46           C  
ATOM   2030  O   ASP A 250      21.080  -6.787  -3.203  1.00 94.46           O  
ATOM   2031  CG  ASP A 250      20.894  -9.299  -5.697  1.00 94.46           C  
ATOM   2032  OD1 ASP A 250      21.978  -8.711  -5.895  1.00 94.46           O  
ATOM   2033  OD2 ASP A 250      20.239  -9.830  -6.621  1.00 94.46           O  
ATOM   2034  N   LYS A 251      23.192  -7.483  -3.311  1.00 92.96           N  
ATOM   2035  CA  LYS A 251      23.820  -6.167  -3.236  1.00 92.96           C  
ATOM   2036  C   LYS A 251      23.714  -5.431  -4.569  1.00 92.96           C  
ATOM   2037  CB  LYS A 251      25.287  -6.295  -2.823  1.00 92.96           C  
ATOM   2038  O   LYS A 251      24.021  -4.240  -4.652  1.00 92.96           O  
ATOM   2039  CG  LYS A 251      26.136  -7.099  -3.796  1.00 92.96           C  
ATOM   2040  CD  LYS A 251      27.571  -7.235  -3.304  1.00 92.96           C  
ATOM   2041  CE  LYS A 251      28.408  -8.088  -4.249  1.00 92.96           C  
ATOM   2042  NZ  LYS A 251      29.801  -8.270  -3.743  1.00 92.96           N  
ATOM   2043  N   ARG A 252      23.255  -6.119  -5.644  1.00 91.47           N  
ATOM   2044  CA  ARG A 252      23.206  -5.549  -6.986  1.00 91.47           C  
ATOM   2045  C   ARG A 252      21.916  -4.764  -7.201  1.00 91.47           C  
ATOM   2046  CB  ARG A 252      23.332  -6.648  -8.043  1.00 91.47           C  
ATOM   2047  O   ARG A 252      21.782  -4.038  -8.188  1.00 91.47           O  
ATOM   2048  CG  ARG A 252      24.652  -7.401  -7.993  1.00 91.47           C  
ATOM   2049  CD  ARG A 252      24.621  -8.652  -8.860  1.00 91.47           C  
ATOM   2050  NE  ARG A 252      23.660  -9.631  -8.360  1.00 91.47           N  
ATOM   2051  NH1 ARG A 252      24.136 -11.225  -9.963  1.00 91.47           N  
ATOM   2052  NH2 ARG A 252      22.552 -11.643  -8.359  1.00 91.47           N  
ATOM   2053  CZ  ARG A 252      23.452 -10.831  -8.895  1.00 91.47           C  
ATOM   2054  N   ILE A 253      20.924  -4.900  -6.314  1.00 92.06           N  
ATOM   2055  CA  ILE A 253      19.675  -4.156  -6.434  1.00 92.06           C  
ATOM   2056  C   ILE A 253      19.596  -3.099  -5.335  1.00 92.06           C  
ATOM   2057  CB  ILE A 253      18.449  -5.093  -6.365  1.00 92.06           C  
ATOM   2058  O   ILE A 253      20.293  -3.195  -4.322  1.00 92.06           O  
ATOM   2059  CG1 ILE A 253      18.439  -5.862  -5.039  1.00 92.06           C  
ATOM   2060  CG2 ILE A 253      18.437  -6.055  -7.556  1.00 92.06           C  
ATOM   2061  CD1 ILE A 253      17.226  -6.764  -4.855  1.00 92.06           C  
ATOM   2062  N   CYS A 254      18.671  -2.155  -5.522  1.00 91.84           N  
ATOM   2063  CA  CYS A 254      18.643  -0.981  -4.657  1.00 91.84           C  
ATOM   2064  C   CYS A 254      17.910  -1.280  -3.355  1.00 91.84           C  
ATOM   2065  CB  CYS A 254      17.977   0.195  -5.370  1.00 91.84           C  
ATOM   2066  O   CYS A 254      18.309  -0.805  -2.290  1.00 91.84           O  
ATOM   2067  SG  CYS A 254      19.022   0.975  -6.620  1.00 91.84           S  
ATOM   2068  N   PRO A 255      16.844  -2.067  -3.405  1.00 94.26           N  
ATOM   2069  CA  PRO A 255      16.094  -2.294  -2.168  1.00 94.26           C  
ATOM   2070  C   PRO A 255      16.978  -2.784  -1.024  1.00 94.26           C  
ATOM   2071  CB  PRO A 255      15.074  -3.364  -2.566  1.00 94.26           C  
ATOM   2072  O   PRO A 255      17.818  -3.667  -1.221  1.00 94.26           O  
ATOM   2073  CG  PRO A 255      14.893  -3.190  -4.039  1.00 94.26           C  
ATOM   2074  CD  PRO A 255      16.215  -2.805  -4.640  1.00 94.26           C  
ATOM   2075  N   SER A 256      16.728  -2.181   0.153  1.00 93.80           N  
ATOM   2076  CA  SER A 256      17.506  -2.504   1.345  1.00 93.80           C  
ATOM   2077  C   SER A 256      16.599  -2.765   2.542  1.00 93.80           C  
ATOM   2078  CB  SER A 256      18.483  -1.374   1.671  1.00 93.80           C  
ATOM   2079  O   SER A 256      15.422  -2.399   2.528  1.00 93.80           O  
ATOM   2080  OG  SER A 256      17.786  -0.169   1.940  1.00 93.80           O  
ATOM   2081  N   GLU A 257      17.154  -3.459   3.529  1.00 92.23           N  
ATOM   2082  CA  GLU A 257      16.399  -3.699   4.756  1.00 92.23           C  
ATOM   2083  C   GLU A 257      16.342  -2.444   5.622  1.00 92.23           C  
ATOM   2084  CB  GLU A 257      17.012  -4.857   5.547  1.00 92.23           C  
ATOM   2085  O   GLU A 257      17.317  -1.695   5.704  1.00 92.23           O  
ATOM   2086  CG  GLU A 257      17.152  -6.144   4.746  1.00 92.23           C  
ATOM   2087  CD  GLU A 257      15.816  -6.755   4.355  1.00 92.23           C  
ATOM   2088  OE1 GLU A 257      15.790  -7.649   3.479  1.00 92.23           O  
ATOM   2089  OE2 GLU A 257      14.786  -6.335   4.928  1.00 92.23           O  
ATOM   2090  N   ASN A 258      15.202  -2.159   6.238  1.00 91.89           N  
ATOM   2091  CA  ASN A 258      15.024  -1.041   7.157  1.00 91.89           C  
ATOM   2092  C   ASN A 258      14.038  -1.381   8.271  1.00 91.89           C  
ATOM   2093  CB  ASN A 258      14.562   0.207   6.402  1.00 91.89           C  
ATOM   2094  O   ASN A 258      12.838  -1.514   8.024  1.00 91.89           O  
ATOM   2095  CG  ASN A 258      14.593   1.455   7.262  1.00 91.89           C  
ATOM   2096  ND2 ASN A 258      15.444   2.406   6.895  1.00 91.89           N  
ATOM   2097  OD1 ASN A 258      13.860   1.564   8.248  1.00 91.89           O  
ATOM   2098  N   PHE A 259      14.604  -1.485   9.476  1.00 90.30           N  
ATOM   2099  CA  PHE A 259      13.847  -1.903  10.650  1.00 90.30           C  
ATOM   2100  C   PHE A 259      12.707  -0.932  10.933  1.00 90.30           C  
ATOM   2101  CB  PHE A 259      14.763  -2.007  11.873  1.00 90.30           C  
ATOM   2102  O   PHE A 259      11.579  -1.352  11.200  1.00 90.30           O  
ATOM   2103  CG  PHE A 259      14.030  -2.283  13.159  1.00 90.30           C  
ATOM   2104  CD1 PHE A 259      13.831  -1.273  14.092  1.00 90.30           C  
ATOM   2105  CD2 PHE A 259      13.540  -3.553  13.434  1.00 90.30           C  
ATOM   2106  CE1 PHE A 259      13.153  -1.525  15.282  1.00 90.30           C  
ATOM   2107  CE2 PHE A 259      12.862  -3.813  14.621  1.00 90.30           C  
ATOM   2108  CZ  PHE A 259      12.671  -2.798  15.545  1.00 90.30           C  
ATOM   2109  N   PHE A 260      12.906   0.362  10.912  1.00 91.06           N  
ATOM   2110  CA  PHE A 260      11.909   1.371  11.250  1.00 91.06           C  
ATOM   2111  C   PHE A 260      10.765   1.359  10.243  1.00 91.06           C  
ATOM   2112  CB  PHE A 260      12.547   2.763  11.304  1.00 91.06           C  
ATOM   2113  O   PHE A 260       9.600   1.510  10.618  1.00 91.06           O  
ATOM   2114  CG  PHE A 260      13.480   2.958  12.467  1.00 91.06           C  
ATOM   2115  CD1 PHE A 260      12.985   3.090  13.759  1.00 91.06           C  
ATOM   2116  CD2 PHE A 260      14.854   3.010  12.270  1.00 91.06           C  
ATOM   2117  CE1 PHE A 260      13.847   3.272  14.838  1.00 91.06           C  
ATOM   2118  CE2 PHE A 260      15.721   3.191  13.343  1.00 91.06           C  
ATOM   2119  CZ  PHE A 260      15.216   3.322  14.626  1.00 91.06           C  
ATOM   2120  N   VAL A 261      11.149   1.149   9.011  1.00 92.84           N  
ATOM   2121  CA  VAL A 261      10.107   1.044   7.995  1.00 92.84           C  
ATOM   2122  C   VAL A 261       9.238  -0.181   8.269  1.00 92.84           C  
ATOM   2123  CB  VAL A 261      10.707   0.965   6.573  1.00 92.84           C  
ATOM   2124  O   VAL A 261       8.015  -0.126   8.126  1.00 92.84           O  
ATOM   2125  CG1 VAL A 261       9.623   0.643   5.547  1.00 92.84           C  
ATOM   2126  CG2 VAL A 261      11.412   2.273   6.218  1.00 92.84           C  
ATOM   2127  N   SER A 262       9.814  -1.276   8.638  1.00 91.82           N  
ATOM   2128  CA  SER A 262       9.067  -2.483   8.977  1.00 91.82           C  
ATOM   2129  C   SER A 262       8.073  -2.220  10.103  1.00 91.82           C  
ATOM   2130  CB  SER A 262      10.021  -3.608   9.381  1.00 91.82           C  
ATOM   2131  O   SER A 262       6.929  -2.674  10.047  1.00 91.82           O  
ATOM   2132  OG  SER A 262       9.308  -4.805   9.638  1.00 91.82           O  
ATOM   2133  N   LEU A 263       8.451  -1.432  11.108  1.00 90.36           N  
ATOM   2134  CA  LEU A 263       7.613  -1.105  12.255  1.00 90.36           C  
ATOM   2135  C   LEU A 263       6.438  -0.226  11.837  1.00 90.36           C  
ATOM   2136  CB  LEU A 263       8.435  -0.397  13.336  1.00 90.36           C  
ATOM   2137  O   LEU A 263       5.304  -0.453  12.265  1.00 90.36           O  
ATOM   2138  CG  LEU A 263       7.690  -0.022  14.618  1.00 90.36           C  
ATOM   2139  CD1 LEU A 263       7.185  -1.277  15.323  1.00 90.36           C  
ATOM   2140  CD2 LEU A 263       8.591   0.791  15.541  1.00 90.36           C  
ATOM   2141  N   LEU A 264       6.597   0.679  10.930  1.00 90.91           N  
ATOM   2142  CA  LEU A 264       5.603   1.679  10.556  1.00 90.91           C  
ATOM   2143  C   LEU A 264       4.658   1.134   9.491  1.00 90.91           C  
ATOM   2144  CB  LEU A 264       6.286   2.950  10.047  1.00 90.91           C  
ATOM   2145  O   LEU A 264       3.555   1.653   9.309  1.00 90.91           O  
ATOM   2146  CG  LEU A 264       7.056   3.769  11.084  1.00 90.91           C  
ATOM   2147  CD1 LEU A 264       7.870   4.862  10.400  1.00 90.91           C  
ATOM   2148  CD2 LEU A 264       6.099   4.370  12.108  1.00 90.91           C  
ATOM   2149  N   THR A 265       5.132  -0.023   8.795  1.00 92.84           N  
ATOM   2150  CA  THR A 265       4.352  -0.496   7.657  1.00 92.84           C  
ATOM   2151  C   THR A 265       3.964  -1.961   7.837  1.00 92.84           C  
ATOM   2152  CB  THR A 265       5.129  -0.326   6.338  1.00 92.84           C  
ATOM   2153  O   THR A 265       3.926  -2.722   6.868  1.00 92.84           O  
ATOM   2154  CG2 THR A 265       5.371   1.147   6.028  1.00 92.84           C  
ATOM   2155  OG1 THR A 265       6.392  -0.994   6.446  1.00 92.84           O  
ATOM   2156  N   LEU A 266       3.829  -2.386   9.057  1.00 93.45           N  
ATOM   2157  CA  LEU A 266       3.330  -3.696   9.461  1.00 93.45           C  
ATOM   2158  C   LEU A 266       4.153  -4.810   8.823  1.00 93.45           C  
ATOM   2159  CB  LEU A 266       1.856  -3.850   9.077  1.00 93.45           C  
ATOM   2160  O   LEU A 266       3.596  -5.787   8.316  1.00 93.45           O  
ATOM   2161  CG  LEU A 266       0.878  -2.879   9.740  1.00 93.45           C  
ATOM   2162  CD1 LEU A 266      -0.559  -3.259   9.400  1.00 93.45           C  
ATOM   2163  CD2 LEU A 266       1.087  -2.857  11.251  1.00 93.45           C  
ATOM   2164  N   GLY A 267       5.523  -4.634   8.642  1.00 91.29           N  
ATOM   2165  CA  GLY A 267       6.386  -5.736   8.248  1.00 91.29           C  
ATOM   2166  C   GLY A 267       6.958  -5.577   6.852  1.00 91.29           C  
ATOM   2167  O   GLY A 267       7.538  -6.515   6.303  1.00 91.29           O  
ATOM   2168  N   GLU A 268       6.859  -4.390   6.221  1.00 93.31           N  
ATOM   2169  CA  GLU A 268       7.245  -4.197   4.826  1.00 93.31           C  
ATOM   2170  C   GLU A 268       8.675  -3.677   4.716  1.00 93.31           C  
ATOM   2171  CB  GLU A 268       6.280  -3.234   4.130  1.00 93.31           C  
ATOM   2172  O   GLU A 268       9.118  -3.287   3.634  1.00 93.31           O  
ATOM   2173  CG  GLU A 268       4.891  -3.812   3.902  1.00 93.31           C  
ATOM   2174  CD  GLU A 268       4.878  -4.968   2.914  1.00 93.31           C  
ATOM   2175  OE1 GLU A 268       4.095  -5.925   3.111  1.00 93.31           O  
ATOM   2176  OE2 GLU A 268       5.657  -4.916   1.936  1.00 93.31           O  
ATOM   2177  N   GLY A 269       9.445  -3.649   5.760  1.00 92.44           N  
ATOM   2178  CA  GLY A 269      10.766  -3.041   5.770  1.00 92.44           C  
ATOM   2179  C   GLY A 269      11.870  -4.004   5.377  1.00 92.44           C  
ATOM   2180  O   GLY A 269      13.012  -3.594   5.163  1.00 92.44           O  
ATOM   2181  N   TRP A 270      11.570  -5.263   5.297  1.00 93.14           N  
ATOM   2182  CA  TRP A 270      12.533  -6.250   4.821  1.00 93.14           C  
ATOM   2183  C   TRP A 270      12.507  -6.345   3.299  1.00 93.14           C  
ATOM   2184  CB  TRP A 270      12.246  -7.623   5.435  1.00 93.14           C  
ATOM   2185  O   TRP A 270      12.129  -7.378   2.742  1.00 93.14           O  
ATOM   2186  CG  TRP A 270      12.085  -7.601   6.926  1.00 93.14           C  
ATOM   2187  CD1 TRP A 270      10.948  -7.866   7.636  1.00 93.14           C  
ATOM   2188  CD2 TRP A 270      13.097  -7.291   7.889  1.00 93.14           C  
ATOM   2189  CE2 TRP A 270      12.502  -7.389   9.167  1.00 93.14           C  
ATOM   2190  CE3 TRP A 270      14.451  -6.941   7.796  1.00 93.14           C  
ATOM   2191  NE1 TRP A 270      11.192  -7.741   8.984  1.00 93.14           N  
ATOM   2192  CH2 TRP A 270      14.538  -6.809  10.224  1.00 93.14           C  
ATOM   2193  CZ2 TRP A 270      13.216  -7.150  10.343  1.00 93.14           C  
ATOM   2194  CZ3 TRP A 270      15.159  -6.703   8.969  1.00 93.14           C  
ATOM   2195  N   HIS A 271      12.886  -5.267   2.663  1.00 94.06           N  
ATOM   2196  CA  HIS A 271      12.601  -4.972   1.263  1.00 94.06           C  
ATOM   2197  C   HIS A 271      13.613  -5.646   0.341  1.00 94.06           C  
ATOM   2198  CB  HIS A 271      12.598  -3.461   1.024  1.00 94.06           C  
ATOM   2199  O   HIS A 271      13.265  -6.075  -0.761  1.00 94.06           O  
ATOM   2200  CG  HIS A 271      11.745  -3.039  -0.130  1.00 94.06           C  
ATOM   2201  CD2 HIS A 271      12.064  -2.424  -1.293  1.00 94.06           C  
ATOM   2202  ND1 HIS A 271      10.381  -3.238  -0.159  1.00 94.06           N  
ATOM   2203  CE1 HIS A 271       9.898  -2.763  -1.295  1.00 94.06           C  
ATOM   2204  NE2 HIS A 271      10.898  -2.264  -2.001  1.00 94.06           N  
ATOM   2205  N   ASN A 272      14.946  -5.812   0.769  1.00 95.42           N  
ATOM   2206  CA  ASN A 272      15.915  -6.565  -0.020  1.00 95.42           C  
ATOM   2207  C   ASN A 272      15.501  -8.027  -0.169  1.00 95.42           C  
ATOM   2208  CB  ASN A 272      17.308  -6.469   0.605  1.00 95.42           C  
ATOM   2209  O   ASN A 272      15.542  -8.579  -1.270  1.00 95.42           O  
ATOM   2210  CG  ASN A 272      18.379  -7.115  -0.252  1.00 95.42           C  
ATOM   2211  ND2 ASN A 272      18.617  -6.551  -1.430  1.00 95.42           N  
ATOM   2212  OD1 ASN A 272      18.986  -8.114   0.141  1.00 95.42           O  
ATOM   2213  N   PHE A 273      15.034  -8.579   0.991  1.00 95.31           N  
ATOM   2214  CA  PHE A 273      14.508  -9.939   0.969  1.00 95.31           C  
ATOM   2215  C   PHE A 273      13.306 -10.039   0.038  1.00 95.31           C  
ATOM   2216  CB  PHE A 273      14.118 -10.388   2.381  1.00 95.31           C  
ATOM   2217  O   PHE A 273      13.247 -10.927  -0.815  1.00 95.31           O  
ATOM   2218  CG  PHE A 273      13.538 -11.775   2.438  1.00 95.31           C  
ATOM   2219  CD1 PHE A 273      12.172 -11.979   2.288  1.00 95.31           C  
ATOM   2220  CD2 PHE A 273      14.360 -12.876   2.642  1.00 95.31           C  
ATOM   2221  CE1 PHE A 273      11.632 -13.262   2.341  1.00 95.31           C  
ATOM   2222  CE2 PHE A 273      13.828 -14.161   2.695  1.00 95.31           C  
ATOM   2223  CZ  PHE A 273      12.463 -14.352   2.545  1.00 95.31           C  
ATOM   2224  N   HIS A 274      12.444  -9.148   0.147  1.00 96.31           N  
ATOM   2225  CA  HIS A 274      11.199  -9.191  -0.611  1.00 96.31           C  
ATOM   2226  C   HIS A 274      11.463  -9.083  -2.109  1.00 96.31           C  
ATOM   2227  CB  HIS A 274      10.259  -8.070  -0.162  1.00 96.31           C  
ATOM   2228  O   HIS A 274      10.827  -9.776  -2.907  1.00 96.31           O  
ATOM   2229  CG  HIS A 274       9.061  -7.904  -1.041  1.00 96.31           C  
ATOM   2230  CD2 HIS A 274       8.656  -6.861  -1.804  1.00 96.31           C  
ATOM   2231  ND1 HIS A 274       8.114  -8.892  -1.203  1.00 96.31           N  
ATOM   2232  CE1 HIS A 274       7.176  -8.463  -2.031  1.00 96.31           C  
ATOM   2233  NE2 HIS A 274       7.481  -7.233  -2.410  1.00 96.31           N  
ATOM   2234  N   HIS A 275      12.386  -8.263  -2.501  1.00 96.13           N  
ATOM   2235  CA  HIS A 275      12.678  -8.106  -3.921  1.00 96.13           C  
ATOM   2236  C   HIS A 275      13.402  -9.329  -4.474  1.00 96.13           C  
ATOM   2237  CB  HIS A 275      13.515  -6.848  -4.160  1.00 96.13           C  
ATOM   2238  O   HIS A 275      13.277  -9.646  -5.659  1.00 96.13           O  
ATOM   2239  CG  HIS A 275      12.699  -5.604  -4.312  1.00 96.13           C  
ATOM   2240  CD2 HIS A 275      12.048  -4.850  -3.396  1.00 96.13           C  
ATOM   2241  ND1 HIS A 275      12.479  -5.003  -5.533  1.00 96.13           N  
ATOM   2242  CE1 HIS A 275      11.726  -3.930  -5.359  1.00 96.13           C  
ATOM   2243  NE2 HIS A 275      11.450  -3.815  -4.071  1.00 96.13           N  
ATOM   2244  N   VAL A 276      14.072 -10.041  -3.619  1.00 96.26           N  
ATOM   2245  CA  VAL A 276      14.776 -11.253  -4.027  1.00 96.26           C  
ATOM   2246  C   VAL A 276      13.800 -12.426  -4.074  1.00 96.26           C  
ATOM   2247  CB  VAL A 276      15.951 -11.574  -3.076  1.00 96.26           C  
ATOM   2248  O   VAL A 276      13.838 -13.236  -5.002  1.00 96.26           O  
ATOM   2249  CG1 VAL A 276      16.583 -12.918  -3.434  1.00 96.26           C  
ATOM   2250  CG2 VAL A 276      16.994 -10.460  -3.123  1.00 96.26           C  
ATOM   2251  N   PHE A 277      12.880 -12.493  -3.160  1.00 96.43           N  
ATOM   2252  CA  PHE A 277      11.894 -13.564  -3.074  1.00 96.43           C  
ATOM   2253  C   PHE A 277      10.484 -12.994  -2.967  1.00 96.43           C  
ATOM   2254  CB  PHE A 277      12.186 -14.471  -1.875  1.00 96.43           C  
ATOM   2255  O   PHE A 277       9.830 -13.135  -1.932  1.00 96.43           O  
ATOM   2256  CG  PHE A 277      13.608 -14.962  -1.817  1.00 96.43           C  
ATOM   2257  CD1 PHE A 277      14.066 -15.916  -2.717  1.00 96.43           C  
ATOM   2258  CD2 PHE A 277      14.487 -14.468  -0.862  1.00 96.43           C  
ATOM   2259  CE1 PHE A 277      15.381 -16.372  -2.666  1.00 96.43           C  
ATOM   2260  CE2 PHE A 277      15.802 -14.919  -0.805  1.00 96.43           C  
ATOM   2261  CZ  PHE A 277      16.247 -15.871  -1.707  1.00 96.43           C  
ATOM   2262  N   PRO A 278       9.983 -12.419  -4.039  1.00 96.61           N  
ATOM   2263  CA  PRO A 278       8.706 -11.706  -3.974  1.00 96.61           C  
ATOM   2264  C   PRO A 278       7.529 -12.629  -3.668  1.00 96.61           C  
ATOM   2265  CB  PRO A 278       8.572 -11.096  -5.372  1.00 96.61           C  
ATOM   2266  O   PRO A 278       6.510 -12.181  -3.137  1.00 96.61           O  
ATOM   2267  CG  PRO A 278       9.473 -11.918  -6.235  1.00 96.61           C  
ATOM   2268  CD  PRO A 278      10.645 -12.367  -5.410  1.00 96.61           C  
ATOM   2269  N   TRP A 279       7.657 -13.963  -3.927  1.00 95.47           N  
ATOM   2270  CA  TRP A 279       6.547 -14.899  -3.780  1.00 95.47           C  
ATOM   2271  C   TRP A 279       6.451 -15.409  -2.346  1.00 95.47           C  
ATOM   2272  CB  TRP A 279       6.706 -16.077  -4.744  1.00 95.47           C  
ATOM   2273  O   TRP A 279       5.547 -16.178  -2.013  1.00 95.47           O  
ATOM   2274  CG  TRP A 279       8.068 -16.705  -4.720  1.00 95.47           C  
ATOM   2275  CD1 TRP A 279       9.099 -16.471  -5.586  1.00 95.47           C  
ATOM   2276  CD2 TRP A 279       8.543 -17.676  -3.782  1.00 95.47           C  
ATOM   2277  CE2 TRP A 279       9.874 -17.986  -4.141  1.00 95.47           C  
ATOM   2278  CE3 TRP A 279       7.973 -18.314  -2.672  1.00 95.47           C  
ATOM   2279  NE1 TRP A 279      10.188 -17.238  -5.243  1.00 95.47           N  
ATOM   2280  CH2 TRP A 279      10.062 -19.517  -2.346  1.00 95.47           C  
ATOM   2281  CZ2 TRP A 279      10.644 -18.907  -3.427  1.00 95.47           C  
ATOM   2282  CZ3 TRP A 279       8.742 -19.230  -1.964  1.00 95.47           C  
ATOM   2283  N   ASP A 280       7.357 -15.045  -1.488  1.00 96.35           N  
ATOM   2284  CA  ASP A 280       7.297 -15.403  -0.075  1.00 96.35           C  
ATOM   2285  C   ASP A 280       6.227 -14.593   0.653  1.00 96.35           C  
ATOM   2286  CB  ASP A 280       8.659 -15.194   0.590  1.00 96.35           C  
ATOM   2287  O   ASP A 280       6.295 -13.362   0.695  1.00 96.35           O  
ATOM   2288  CG  ASP A 280       8.725 -15.760   1.998  1.00 96.35           C  
ATOM   2289  OD1 ASP A 280       7.885 -15.388   2.845  1.00 96.35           O  
ATOM   2290  OD2 ASP A 280       9.627 -16.585   2.263  1.00 96.35           O  
ATOM   2291  N   TYR A 281       5.288 -15.275   1.256  1.00 96.96           N  
ATOM   2292  CA  TYR A 281       4.143 -14.577   1.829  1.00 96.96           C  
ATOM   2293  C   TYR A 281       4.549 -13.789   3.068  1.00 96.96           C  
ATOM   2294  CB  TYR A 281       3.030 -15.569   2.182  1.00 96.96           C  
ATOM   2295  O   TYR A 281       3.870 -12.835   3.455  1.00 96.96           O  
ATOM   2296  CG  TYR A 281       3.234 -16.262   3.508  1.00 96.96           C  
ATOM   2297  CD1 TYR A 281       4.065 -17.375   3.614  1.00 96.96           C  
ATOM   2298  CD2 TYR A 281       2.595 -15.806   4.656  1.00 96.96           C  
ATOM   2299  CE1 TYR A 281       4.253 -18.018   4.833  1.00 96.96           C  
ATOM   2300  CE2 TYR A 281       2.776 -16.441   5.880  1.00 96.96           C  
ATOM   2301  OH  TYR A 281       3.789 -18.177   7.168  1.00 96.96           O  
ATOM   2302  CZ  TYR A 281       3.606 -17.544   5.959  1.00 96.96           C  
ATOM   2303  N   LYS A 282       5.671 -14.041   3.681  1.00 94.73           N  
ATOM   2304  CA  LYS A 282       6.118 -13.378   4.903  1.00 94.73           C  
ATOM   2305  C   LYS A 282       6.790 -12.044   4.591  1.00 94.73           C  
ATOM   2306  CB  LYS A 282       7.077 -14.279   5.682  1.00 94.73           C  
ATOM   2307  O   LYS A 282       6.815 -11.143   5.432  1.00 94.73           O  
ATOM   2308  CG  LYS A 282       6.434 -15.548   6.221  1.00 94.73           C  
ATOM   2309  CD  LYS A 282       7.403 -16.341   7.089  1.00 94.73           C  
ATOM   2310  CE  LYS A 282       8.533 -16.940   6.263  1.00 94.73           C  
ATOM   2311  NZ  LYS A 282       8.205 -18.318   5.792  1.00 94.73           N  
ATOM   2312  N   THR A 283       7.377 -11.956   3.407  1.00 93.87           N  
ATOM   2313  CA  THR A 283       8.133 -10.795   2.951  1.00 93.87           C  
ATOM   2314  C   THR A 283       9.356 -10.564   3.834  1.00 93.87           C  
ATOM   2315  CB  THR A 283       7.257  -9.528   2.941  1.00 93.87           C  
ATOM   2316  O   THR A 283       9.911  -9.464   3.860  1.00 93.87           O  
ATOM   2317  CG2 THR A 283       6.012  -9.726   2.083  1.00 93.87           C  
ATOM   2318  OG1 THR A 283       6.855  -9.221   4.282  1.00 93.87           O  
ATOM   2319  N   SER A 284       9.611 -11.473   4.647  1.00 92.08           N  
ATOM   2320  CA  SER A 284      10.771 -11.457   5.532  1.00 92.08           C  
ATOM   2321  C   SER A 284      11.260 -12.871   5.827  1.00 92.08           C  
ATOM   2322  CB  SER A 284      10.437 -10.740   6.841  1.00 92.08           C  
ATOM   2323  O   SER A 284      10.536 -13.843   5.604  1.00 92.08           O  
ATOM   2324  OG  SER A 284       9.440 -11.445   7.560  1.00 92.08           O  
ATOM   2325  N   GLU A 285      12.494 -12.933   6.245  1.00 86.68           N  
ATOM   2326  CA  GLU A 285      13.042 -14.215   6.676  1.00 86.68           C  
ATOM   2327  C   GLU A 285      12.467 -14.636   8.025  1.00 86.68           C  
ATOM   2328  CB  GLU A 285      14.570 -14.148   6.754  1.00 86.68           C  
ATOM   2329  O   GLU A 285      12.041 -13.791   8.815  1.00 86.68           O  
ATOM   2330  CG  GLU A 285      15.238 -15.508   6.901  1.00 86.68           C  
ATOM   2331  CD  GLU A 285      16.755 -15.443   6.812  1.00 86.68           C  
ATOM   2332  OE1 GLU A 285      17.415 -16.501   6.928  1.00 86.68           O  
ATOM   2333  OE2 GLU A 285      17.287 -14.326   6.626  1.00 86.68           O  
ATOM   2334  N   ILE A 286      12.272 -15.876   8.377  1.00 70.52           N  
ATOM   2335  CA  ILE A 286      11.623 -16.497   9.527  1.00 70.52           C  
ATOM   2336  C   ILE A 286      12.071 -15.801  10.810  1.00 70.52           C  
ATOM   2337  CB  ILE A 286      11.931 -18.009   9.602  1.00 70.52           C  
ATOM   2338  O   ILE A 286      11.255 -15.533  11.696  1.00 70.52           O  
ATOM   2339  CG1 ILE A 286      11.263 -18.749   8.437  1.00 70.52           C  
ATOM   2340  CG2 ILE A 286      11.481 -18.586  10.947  1.00 70.52           C  
ATOM   2341  CD1 ILE A 286      11.663 -20.213   8.322  1.00 70.52           C  
ATOM   2342  N   GLY A 287      13.235 -15.374  11.004  1.00 68.55           N  
ATOM   2343  CA  GLY A 287      13.776 -14.754  12.203  1.00 68.55           C  
ATOM   2344  C   GLY A 287      13.285 -13.334  12.414  1.00 68.55           C  
ATOM   2345  O   GLY A 287      13.251 -12.845  13.545  1.00 68.55           O  
ATOM   2346  N   TYR A 288      12.650 -12.776  11.473  1.00 70.93           N  
ATOM   2347  CA  TYR A 288      12.228 -11.381  11.525  1.00 70.93           C  
ATOM   2348  C   TYR A 288      10.713 -11.274  11.646  1.00 70.93           C  
ATOM   2349  CB  TYR A 288      12.707 -10.627  10.281  1.00 70.93           C  
ATOM   2350  O   TYR A 288      10.159 -10.172  11.637  1.00 70.93           O  
ATOM   2351  CG  TYR A 288      14.209 -10.533  10.169  1.00 70.93           C  
ATOM   2352  CD1 TYR A 288      14.939  -9.700  11.014  1.00 70.93           C  
ATOM   2353  CD2 TYR A 288      14.901 -11.275   9.218  1.00 70.93           C  
ATOM   2354  CE1 TYR A 288      16.324  -9.608  10.913  1.00 70.93           C  
ATOM   2355  CE2 TYR A 288      16.285 -11.192   9.109  1.00 70.93           C  
ATOM   2356  OH  TYR A 288      18.357 -10.271   9.855  1.00 70.93           O  
ATOM   2357  CZ  TYR A 288      16.987 -10.357   9.959  1.00 70.93           C  
ATOM   2358  N   ASN A 289      10.007 -12.417  11.886  1.00 69.24           N  
ATOM   2359  CA  ASN A 289       8.549 -12.456  11.882  1.00 69.24           C  
ATOM   2360  C   ASN A 289       7.967 -11.801  13.131  1.00 69.24           C  
ATOM   2361  CB  ASN A 289       8.051 -13.898  11.758  1.00 69.24           C  
ATOM   2362  O   ASN A 289       6.771 -11.506  13.183  1.00 69.24           O  
ATOM   2363  CG  ASN A 289       8.225 -14.457  10.359  1.00 69.24           C  
ATOM   2364  ND2 ASN A 289       8.124 -15.775  10.231  1.00 69.24           N  
ATOM   2365  OD1 ASN A 289       8.449 -13.711   9.403  1.00 69.24           O  
ATOM   2366  N   ARG A 290       8.791 -11.529  14.116  1.00 73.99           N  
ATOM   2367  CA  ARG A 290       8.282 -10.940  15.350  1.00 73.99           C  
ATOM   2368  C   ARG A 290       7.739  -9.536  15.104  1.00 73.99           C  
ATOM   2369  CB  ARG A 290       9.377 -10.899  16.418  1.00 73.99           C  
ATOM   2370  O   ARG A 290       6.795  -9.105  15.769  1.00 73.99           O  
ATOM   2371  CG  ARG A 290       9.803 -12.270  16.917  1.00 73.99           C  
ATOM   2372  CD  ARG A 290      10.825 -12.170  18.041  1.00 73.99           C  
ATOM   2373  NE  ARG A 290      11.303 -13.486  18.454  1.00 73.99           N  
ATOM   2374  NH1 ARG A 290      12.719 -12.685  20.094  1.00 73.99           N  
ATOM   2375  NH2 ARG A 290      12.558 -14.939  19.714  1.00 73.99           N  
ATOM   2376  CZ  ARG A 290      12.192 -13.700  19.420  1.00 73.99           C  
ATOM   2377  N   ILE A 291       8.222  -8.905  14.143  1.00 79.34           N  
ATOM   2378  CA  ILE A 291       7.838  -7.535  13.823  1.00 79.34           C  
ATOM   2379  C   ILE A 291       7.191  -7.490  12.441  1.00 79.34           C  
ATOM   2380  CB  ILE A 291       9.051  -6.580  13.878  1.00 79.34           C  
ATOM   2381  O   ILE A 291       7.616  -6.722  11.574  1.00 79.34           O  
ATOM   2382  CG1 ILE A 291       9.818  -6.766  15.192  1.00 79.34           C  
ATOM   2383  CG2 ILE A 291       8.603  -5.126  13.707  1.00 79.34           C  
ATOM   2384  CD1 ILE A 291      11.152  -6.034  15.240  1.00 79.34           C  
ATOM   2385  N   ASN A 292       6.329  -8.404  12.204  1.00 91.35           N  
ATOM   2386  CA  ASN A 292       5.605  -8.558  10.947  1.00 91.35           C  
ATOM   2387  C   ASN A 292       4.135  -8.891  11.184  1.00 91.35           C  
ATOM   2388  CB  ASN A 292       6.259  -9.636  10.079  1.00 91.35           C  
ATOM   2389  O   ASN A 292       3.712 -10.031  10.987  1.00 91.35           O  
ATOM   2390  CG  ASN A 292       5.867  -9.528   8.619  1.00 91.35           C  
ATOM   2391  ND2 ASN A 292       6.718 -10.037   7.737  1.00 91.35           N  
ATOM   2392  OD1 ASN A 292       4.807  -8.990   8.286  1.00 91.35           O  
ATOM   2393  N   PRO A 293       3.328  -7.905  11.694  1.00 94.60           N  
ATOM   2394  CA  PRO A 293       1.912  -8.112  12.004  1.00 94.60           C  
ATOM   2395  C   PRO A 293       1.120  -8.652  10.815  1.00 94.60           C  
ATOM   2396  CB  PRO A 293       1.428  -6.713  12.393  1.00 94.60           C  
ATOM   2397  O   PRO A 293       0.170  -9.417  10.997  1.00 94.60           O  
ATOM   2398  CG  PRO A 293       2.652  -6.006  12.878  1.00 94.60           C  
ATOM   2399  CD  PRO A 293       3.828  -6.483  12.074  1.00 94.60           C  
ATOM   2400  N   THR A 294       1.511  -8.261   9.623  1.00 96.81           N  
ATOM   2401  CA  THR A 294       0.798  -8.743   8.445  1.00 96.81           C  
ATOM   2402  C   THR A 294       0.959 -10.253   8.296  1.00 96.81           C  
ATOM   2403  CB  THR A 294       1.293  -8.043   7.166  1.00 96.81           C  
ATOM   2404  O   THR A 294      -0.007 -10.960   8.002  1.00 96.81           O  
ATOM   2405  CG2 THR A 294       0.562  -8.565   5.934  1.00 96.81           C  
ATOM   2406  OG1 THR A 294       1.065  -6.633   7.282  1.00 96.81           O  
ATOM   2407  N   THR A 295       2.156 -10.733   8.523  1.00 96.18           N  
ATOM   2408  CA  THR A 295       2.393 -12.172   8.474  1.00 96.18           C  
ATOM   2409  C   THR A 295       1.555 -12.894   9.525  1.00 96.18           C  
ATOM   2410  CB  THR A 295       3.882 -12.500   8.686  1.00 96.18           C  
ATOM   2411  O   THR A 295       0.968 -13.941   9.246  1.00 96.18           O  
ATOM   2412  CG2 THR A 295       4.117 -14.007   8.693  1.00 96.18           C  
ATOM   2413  OG1 THR A 295       4.650 -11.913   7.628  1.00 96.18           O  
ATOM   2414  N   HIS A 296       1.511 -12.361  10.709  1.00 95.86           N  
ATOM   2415  CA  HIS A 296       0.703 -12.961  11.765  1.00 95.86           C  
ATOM   2416  C   HIS A 296      -0.772 -12.993  11.380  1.00 95.86           C  
ATOM   2417  CB  HIS A 296       0.886 -12.199  13.079  1.00 95.86           C  
ATOM   2418  O   HIS A 296      -1.472 -13.968  11.664  1.00 95.86           O  
ATOM   2419  CG  HIS A 296       2.256 -12.331  13.663  1.00 95.86           C  
ATOM   2420  CD2 HIS A 296       3.163 -11.393  14.025  1.00 95.86           C  
ATOM   2421  ND1 HIS A 296       2.834 -13.552  13.936  1.00 95.86           N  
ATOM   2422  CE1 HIS A 296       4.040 -13.359  14.442  1.00 95.86           C  
ATOM   2423  NE2 HIS A 296       4.264 -12.058  14.506  1.00 95.86           N  
ATOM   2424  N   PHE A 297      -1.247 -11.945  10.795  1.00 97.87           N  
ATOM   2425  CA  PHE A 297      -2.624 -11.902  10.317  1.00 97.87           C  
ATOM   2426  C   PHE A 297      -2.878 -13.007   9.298  1.00 97.87           C  
ATOM   2427  CB  PHE A 297      -2.938 -10.536   9.698  1.00 97.87           C  
ATOM   2428  O   PHE A 297      -3.859 -13.746   9.408  1.00 97.87           O  
ATOM   2429  CG  PHE A 297      -4.272 -10.476   9.005  1.00 97.87           C  
ATOM   2430  CD1 PHE A 297      -4.361 -10.614   7.625  1.00 97.87           C  
ATOM   2431  CD2 PHE A 297      -5.438 -10.281   9.734  1.00 97.87           C  
ATOM   2432  CE1 PHE A 297      -5.595 -10.558   6.981  1.00 97.87           C  
ATOM   2433  CE2 PHE A 297      -6.675 -10.225   9.097  1.00 97.87           C  
ATOM   2434  CZ  PHE A 297      -6.751 -10.362   7.721  1.00 97.87           C  
ATOM   2435  N   ILE A 298      -2.002 -13.172   8.361  1.00 98.20           N  
ATOM   2436  CA  ILE A 298      -2.157 -14.175   7.313  1.00 98.20           C  
ATOM   2437  C   ILE A 298      -2.075 -15.574   7.920  1.00 98.20           C  
ATOM   2438  CB  ILE A 298      -1.091 -14.008   6.207  1.00 98.20           C  
ATOM   2439  O   ILE A 298      -2.858 -16.458   7.565  1.00 98.20           O  
ATOM   2440  CG1 ILE A 298      -1.297 -12.684   5.462  1.00 98.20           C  
ATOM   2441  CG2 ILE A 298      -1.126 -15.193   5.238  1.00 98.20           C  
ATOM   2442  CD1 ILE A 298      -0.149 -12.311   4.534  1.00 98.20           C  
ATOM   2443  N   ASP A 299      -1.112 -15.774   8.887  1.00 96.91           N  
ATOM   2444  CA  ASP A 299      -1.003 -17.049   9.590  1.00 96.91           C  
ATOM   2445  C   ASP A 299      -2.309 -17.398  10.299  1.00 96.91           C  
ATOM   2446  CB  ASP A 299       0.148 -17.009  10.597  1.00 96.91           C  
ATOM   2447  O   ASP A 299      -2.750 -18.549  10.268  1.00 96.91           O  
ATOM   2448  CG  ASP A 299       1.514 -17.100   9.939  1.00 96.91           C  
ATOM   2449  OD1 ASP A 299       1.599 -17.513   8.763  1.00 96.91           O  
ATOM   2450  OD2 ASP A 299       2.515 -16.758  10.605  1.00 96.91           O  
ATOM   2451  N   PHE A 300      -2.870 -16.399  10.975  1.00 97.95           N  
ATOM   2452  CA  PHE A 300      -4.141 -16.592  11.663  1.00 97.95           C  
ATOM   2453  C   PHE A 300      -5.233 -16.998  10.680  1.00 97.95           C  
ATOM   2454  CB  PHE A 300      -4.551 -15.317  12.406  1.00 97.95           C  
ATOM   2455  O   PHE A 300      -5.977 -17.949  10.928  1.00 97.95           O  
ATOM   2456  CG  PHE A 300      -5.946 -15.364  12.969  1.00 97.95           C  
ATOM   2457  CD1 PHE A 300      -6.977 -14.651  12.371  1.00 97.95           C  
ATOM   2458  CD2 PHE A 300      -6.225 -16.122  14.099  1.00 97.95           C  
ATOM   2459  CE1 PHE A 300      -8.269 -14.693  12.890  1.00 97.95           C  
ATOM   2460  CE2 PHE A 300      -7.513 -16.169  14.624  1.00 97.95           C  
ATOM   2461  CZ  PHE A 300      -8.534 -15.453  14.019  1.00 97.95           C  
ATOM   2462  N   CYS A 301      -5.331 -16.365   9.558  1.00 98.55           N  
ATOM   2463  CA  CYS A 301      -6.325 -16.676   8.536  1.00 98.55           C  
ATOM   2464  C   CYS A 301      -6.103 -18.073   7.968  1.00 98.55           C  
ATOM   2465  CB  CYS A 301      -6.278 -15.644   7.410  1.00 98.55           C  
ATOM   2466  O   CYS A 301      -7.063 -18.781   7.657  1.00 98.55           O  
ATOM   2467  SG  CYS A 301      -6.866 -14.008   7.898  1.00 98.55           S  
ATOM   2468  N   ALA A 302      -4.856 -18.436   7.795  1.00 98.14           N  
ATOM   2469  CA  ALA A 302      -4.528 -19.783   7.335  1.00 98.14           C  
ATOM   2470  C   ALA A 302      -4.968 -20.832   8.353  1.00 98.14           C  
ATOM   2471  CB  ALA A 302      -3.030 -19.904   7.065  1.00 98.14           C  
ATOM   2472  O   ALA A 302      -5.484 -21.889   7.981  1.00 98.14           O  
ATOM   2473  N   ARG A 303      -4.771 -20.523   9.609  1.00 97.91           N  
ATOM   2474  CA  ARG A 303      -5.125 -21.442  10.686  1.00 97.91           C  
ATOM   2475  C   ARG A 303      -6.626 -21.713  10.704  1.00 97.91           C  
ATOM   2476  CB  ARG A 303      -4.677 -20.883  12.039  1.00 97.91           C  
ATOM   2477  O   ARG A 303      -7.056 -22.835  10.976  1.00 97.91           O  
ATOM   2478  CG  ARG A 303      -3.178 -20.974  12.277  1.00 97.91           C  
ATOM   2479  CD  ARG A 303      -2.790 -20.423  13.642  1.00 97.91           C  
ATOM   2480  NE  ARG A 303      -1.342 -20.411  13.826  1.00 97.91           N  
ATOM   2481  NH1 ARG A 303      -1.410 -19.483  15.940  1.00 97.91           N  
ATOM   2482  NH2 ARG A 303       0.604 -20.001  14.975  1.00 97.91           N  
ATOM   2483  CZ  ARG A 303      -0.719 -19.965  14.913  1.00 97.91           C  
ATOM   2484  N   ILE A 304      -7.406 -20.686  10.374  1.00 97.96           N  
ATOM   2485  CA  ILE A 304      -8.853 -20.861  10.423  1.00 97.96           C  
ATOM   2486  C   ILE A 304      -9.381 -21.187   9.028  1.00 97.96           C  
ATOM   2487  CB  ILE A 304      -9.556 -19.603  10.981  1.00 97.96           C  
ATOM   2488  O   ILE A 304     -10.595 -21.232   8.812  1.00 97.96           O  
ATOM   2489  CG1 ILE A 304      -9.245 -18.384  10.104  1.00 97.96           C  
ATOM   2490  CG2 ILE A 304      -9.141 -19.352  12.434  1.00 97.96           C  
ATOM   2491  CD1 ILE A 304     -10.065 -17.148  10.449  1.00 97.96           C  
ATOM   2492  N   GLY A 305      -8.535 -21.341   8.029  1.00 97.99           N  
ATOM   2493  CA  GLY A 305      -8.905 -21.854   6.720  1.00 97.99           C  
ATOM   2494  C   GLY A 305      -9.300 -20.763   5.742  1.00 97.99           C  
ATOM   2495  O   GLY A 305      -9.889 -21.043   4.696  1.00 97.99           O  
ATOM   2496  N   LEU A 306      -9.058 -19.462   5.997  1.00 98.43           N  
ATOM   2497  CA  LEU A 306      -9.450 -18.367   5.117  1.00 98.43           C  
ATOM   2498  C   LEU A 306      -8.342 -18.046   4.120  1.00 98.43           C  
ATOM   2499  CB  LEU A 306      -9.794 -17.119   5.935  1.00 98.43           C  
ATOM   2500  O   LEU A 306      -8.601 -17.471   3.061  1.00 98.43           O  
ATOM   2501  CG  LEU A 306     -11.078 -17.184   6.763  1.00 98.43           C  
ATOM   2502  CD1 LEU A 306     -11.241 -15.912   7.589  1.00 98.43           C  
ATOM   2503  CD2 LEU A 306     -12.288 -17.399   5.859  1.00 98.43           C  
ATOM   2504  N   ALA A 307      -7.092 -18.383   4.493  1.00 98.69           N  
ATOM   2505  CA  ALA A 307      -5.935 -18.302   3.606  1.00 98.69           C  
ATOM   2506  C   ALA A 307      -5.307 -19.678   3.397  1.00 98.69           C  
ATOM   2507  CB  ALA A 307      -4.901 -17.329   4.167  1.00 98.69           C  
ATOM   2508  O   ALA A 307      -5.289 -20.504   4.312  1.00 98.69           O  
ATOM   2509  N   TYR A 308      -4.848 -19.960   2.149  1.00 98.53           N  
ATOM   2510  CA  TYR A 308      -4.280 -21.266   1.833  1.00 98.53           C  
ATOM   2511  C   TYR A 308      -3.244 -21.156   0.721  1.00 98.53           C  
ATOM   2512  CB  TYR A 308      -5.383 -22.247   1.423  1.00 98.53           C  
ATOM   2513  O   TYR A 308      -3.094 -20.098   0.106  1.00 98.53           O  
ATOM   2514  CG  TYR A 308      -6.214 -21.772   0.256  1.00 98.53           C  
ATOM   2515  CD1 TYR A 308      -7.301 -20.923   0.449  1.00 98.53           C  
ATOM   2516  CD2 TYR A 308      -5.915 -22.172  -1.042  1.00 98.53           C  
ATOM   2517  CE1 TYR A 308      -8.071 -20.485  -0.623  1.00 98.53           C  
ATOM   2518  CE2 TYR A 308      -6.678 -21.740  -2.122  1.00 98.53           C  
ATOM   2519  OH  TYR A 308      -8.511 -20.467  -2.968  1.00 98.53           O  
ATOM   2520  CZ  TYR A 308      -7.752 -20.898  -1.903  1.00 98.53           C  
ATOM   2521  N   ASP A 309      -2.350 -22.173   0.598  1.00 98.13           N  
ATOM   2522  CA  ASP A 309      -1.283 -22.247  -0.395  1.00 98.13           C  
ATOM   2523  C   ASP A 309      -0.257 -21.136  -0.183  1.00 98.13           C  
ATOM   2524  CB  ASP A 309      -1.860 -22.166  -1.810  1.00 98.13           C  
ATOM   2525  O   ASP A 309       0.163 -20.480  -1.138  1.00 98.13           O  
ATOM   2526  CG  ASP A 309      -2.559 -23.444  -2.239  1.00 98.13           C  
ATOM   2527  OD1 ASP A 309      -2.535 -24.437  -1.480  1.00 98.13           O  
ATOM   2528  OD2 ASP A 309      -3.136 -23.459  -3.348  1.00 98.13           O  
ATOM   2529  N   LEU A 310       0.095 -20.888   1.112  1.00 98.18           N  
ATOM   2530  CA  LEU A 310       1.106 -19.889   1.441  1.00 98.18           C  
ATOM   2531  C   LEU A 310       2.488 -20.342   0.981  1.00 98.18           C  
ATOM   2532  CB  LEU A 310       1.121 -19.616   2.947  1.00 98.18           C  
ATOM   2533  O   LEU A 310       2.917 -21.455   1.294  1.00 98.18           O  
ATOM   2534  CG  LEU A 310      -0.063 -18.823   3.504  1.00 98.18           C  
ATOM   2535  CD1 LEU A 310      -1.341 -19.650   3.422  1.00 98.18           C  
ATOM   2536  CD2 LEU A 310       0.210 -18.393   4.941  1.00 98.18           C  
ATOM   2537  N   LYS A 311       3.128 -19.515   0.199  1.00 96.85           N  
ATOM   2538  CA  LYS A 311       4.463 -19.844  -0.292  1.00 96.85           C  
ATOM   2539  C   LYS A 311       5.542 -19.223   0.593  1.00 96.85           C  
ATOM   2540  CB  LYS A 311       4.636 -19.373  -1.736  1.00 96.85           C  
ATOM   2541  O   LYS A 311       5.424 -18.068   1.006  1.00 96.85           O  
ATOM   2542  CG  LYS A 311       3.670 -20.021  -2.718  1.00 96.85           C  
ATOM   2543  CD  LYS A 311       3.770 -19.388  -4.100  1.00 96.85           C  
ATOM   2544  CE  LYS A 311       2.657 -19.873  -5.019  1.00 96.85           C  
ATOM   2545  NZ  LYS A 311       2.088 -18.759  -5.835  1.00 96.85           N  
ATOM   2546  N   THR A 312       6.585 -20.037   0.853  1.00 94.65           N  
ATOM   2547  CA  THR A 312       7.727 -19.546   1.617  1.00 94.65           C  
ATOM   2548  C   THR A 312       9.036 -20.063   1.025  1.00 94.65           C  
ATOM   2549  CB  THR A 312       7.630 -19.962   3.096  1.00 94.65           C  
ATOM   2550  O   THR A 312       9.074 -21.150   0.445  1.00 94.65           O  
ATOM   2551  CG2 THR A 312       7.801 -21.469   3.257  1.00 94.65           C  
ATOM   2552  OG1 THR A 312       8.654 -19.293   3.843  1.00 94.65           O  
ATOM   2553  N   VAL A 313      10.042 -19.246   1.148  1.00 92.62           N  
ATOM   2554  CA  VAL A 313      11.352 -19.619   0.625  1.00 92.62           C  
ATOM   2555  C   VAL A 313      12.066 -20.529   1.622  1.00 92.62           C  
ATOM   2556  CB  VAL A 313      12.218 -18.376   0.323  1.00 92.62           C  
ATOM   2557  O   VAL A 313      12.093 -20.245   2.822  1.00 92.62           O  
ATOM   2558  CG1 VAL A 313      12.457 -17.562   1.593  1.00 92.62           C  
ATOM   2559  CG2 VAL A 313      13.546 -18.792  -0.307  1.00 92.62           C  
ATOM   2560  N   PRO A 314      12.572 -21.707   1.100  1.00 90.46           N  
ATOM   2561  CA  PRO A 314      13.327 -22.573   2.008  1.00 90.46           C  
ATOM   2562  C   PRO A 314      14.632 -21.937   2.482  1.00 90.46           C  
ATOM   2563  CB  PRO A 314      13.602 -23.818   1.161  1.00 90.46           C  
ATOM   2564  O   PRO A 314      15.247 -21.161   1.747  1.00 90.46           O  
ATOM   2565  CG  PRO A 314      12.624 -23.737   0.034  1.00 90.46           C  
ATOM   2566  CD  PRO A 314      12.279 -22.293  -0.195  1.00 90.46           C  
ATOM   2567  N   THR A 315      15.055 -22.248   3.684  1.00 88.18           N  
ATOM   2568  CA  THR A 315      16.257 -21.693   4.299  1.00 88.18           C  
ATOM   2569  C   THR A 315      17.489 -22.002   3.453  1.00 88.18           C  
ATOM   2570  CB  THR A 315      16.459 -22.241   5.723  1.00 88.18           C  
ATOM   2571  O   THR A 315      18.396 -21.175   3.344  1.00 88.18           O  
ATOM   2572  CG2 THR A 315      17.681 -21.614   6.385  1.00 88.18           C  
ATOM   2573  OG1 THR A 315      15.299 -21.947   6.511  1.00 88.18           O  
ATOM   2574  N   SER A 316      17.522 -23.139   2.848  1.00 88.15           N  
ATOM   2575  CA  SER A 316      18.653 -23.538   2.017  1.00 88.15           C  
ATOM   2576  C   SER A 316      18.812 -22.611   0.817  1.00 88.15           C  
ATOM   2577  CB  SER A 316      18.485 -24.981   1.538  1.00 88.15           C  
ATOM   2578  O   SER A 316      19.933 -22.272   0.431  1.00 88.15           O  
ATOM   2579  OG  SER A 316      17.283 -25.130   0.803  1.00 88.15           O  
ATOM   2580  N   MET A 317      17.686 -22.258   0.217  1.00 90.47           N  
ATOM   2581  CA  MET A 317      17.702 -21.334  -0.914  1.00 90.47           C  
ATOM   2582  C   MET A 317      18.181 -19.953  -0.481  1.00 90.47           C  
ATOM   2583  CB  MET A 317      16.313 -21.233  -1.545  1.00 90.47           C  
ATOM   2584  O   MET A 317      18.942 -19.302  -1.200  1.00 90.47           O  
ATOM   2585  CG  MET A 317      16.266 -20.357  -2.787  1.00 90.47           C  
ATOM   2586  SD  MET A 317      14.597 -20.303  -3.547  1.00 90.47           S  
ATOM   2587  CE  MET A 317      14.417 -22.038  -4.047  1.00 90.47           C  
ATOM   2588  N   VAL A 318      17.723 -19.471   0.655  1.00 91.02           N  
ATOM   2589  CA  VAL A 318      18.143 -18.179   1.188  1.00 91.02           C  
ATOM   2590  C   VAL A 318      19.653 -18.179   1.413  1.00 91.02           C  
ATOM   2591  CB  VAL A 318      17.408 -17.844   2.506  1.00 91.02           C  
ATOM   2592  O   VAL A 318      20.344 -17.234   1.025  1.00 91.02           O  
ATOM   2593  CG1 VAL A 318      17.982 -16.576   3.136  1.00 91.02           C  
ATOM   2594  CG2 VAL A 318      15.909 -17.689   2.255  1.00 91.02           C  
ATOM   2595  N   LYS A 319      20.163 -19.264   1.970  1.00 89.57           N  
ATOM   2596  CA  LYS A 319      21.591 -19.394   2.245  1.00 89.57           C  
ATOM   2597  C   LYS A 319      22.408 -19.317   0.958  1.00 89.57           C  
ATOM   2598  CB  LYS A 319      21.881 -20.708   2.972  1.00 89.57           C  
ATOM   2599  O   LYS A 319      23.415 -18.609   0.897  1.00 89.57           O  
ATOM   2600  CG  LYS A 319      23.322 -20.852   3.438  1.00 89.57           C  
ATOM   2601  CD  LYS A 319      23.530 -22.145   4.217  1.00 89.57           C  
ATOM   2602  CE  LYS A 319      24.980 -22.308   4.655  1.00 89.57           C  
ATOM   2603  NZ  LYS A 319      25.186 -23.568   5.430  1.00 89.57           N  
ATOM   2604  N   ARG A 320      21.990 -20.085  -0.058  1.00 91.10           N  
ATOM   2605  CA  ARG A 320      22.688 -20.100  -1.339  1.00 91.10           C  
ATOM   2606  C   ARG A 320      22.696 -18.714  -1.975  1.00 91.10           C  
ATOM   2607  CB  ARG A 320      22.042 -21.109  -2.291  1.00 91.10           C  
ATOM   2608  O   ARG A 320      23.712 -18.283  -2.524  1.00 91.10           O  
ATOM   2609  CG  ARG A 320      22.341 -22.559  -1.947  1.00 91.10           C  
ATOM   2610  CD  ARG A 320      21.957 -23.499  -3.081  1.00 91.10           C  
ATOM   2611  NE  ARG A 320      20.519 -23.480  -3.333  1.00 91.10           N  
ATOM   2612  NH1 ARG A 320      20.056 -25.326  -2.023  1.00 91.10           N  
ATOM   2613  NH2 ARG A 320      18.361 -24.239  -3.120  1.00 91.10           N  
ATOM   2614  CZ  ARG A 320      19.649 -24.349  -2.825  1.00 91.10           C  
ATOM   2615  N   ARG A 321      21.513 -18.049  -1.846  1.00 92.12           N  
ATOM   2616  CA  ARG A 321      21.404 -16.718  -2.435  1.00 92.12           C  
ATOM   2617  C   ARG A 321      22.307 -15.724  -1.711  1.00 92.12           C  
ATOM   2618  CB  ARG A 321      19.954 -16.231  -2.400  1.00 92.12           C  
ATOM   2619  O   ARG A 321      23.007 -14.935  -2.349  1.00 92.12           O  
ATOM   2620  CG  ARG A 321      19.750 -14.859  -3.024  1.00 92.12           C  
ATOM   2621  CD  ARG A 321      20.078 -14.861  -4.510  1.00 92.12           C  
ATOM   2622  NE  ARG A 321      19.794 -13.568  -5.126  1.00 92.12           N  
ATOM   2623  NH1 ARG A 321      20.475 -14.195  -7.243  1.00 92.12           N  
ATOM   2624  NH2 ARG A 321      19.696 -12.072  -6.866  1.00 92.12           N  
ATOM   2625  CZ  ARG A 321      19.989 -13.281  -6.410  1.00 92.12           C  
ATOM   2626  N   VAL A 322      22.296 -15.679  -0.444  1.00 92.02           N  
ATOM   2627  CA  VAL A 322      23.108 -14.782   0.370  1.00 92.02           C  
ATOM   2628  C   VAL A 322      24.587 -14.990   0.050  1.00 92.02           C  
ATOM   2629  CB  VAL A 322      22.854 -14.997   1.879  1.00 92.02           C  
ATOM   2630  O   VAL A 322      25.341 -14.023  -0.087  1.00 92.02           O  
ATOM   2631  CG1 VAL A 322      23.902 -14.264   2.714  1.00 92.02           C  
ATOM   2632  CG2 VAL A 322      21.448 -14.534   2.254  1.00 92.02           C  
ATOM   2633  N   GLN A 323      25.075 -16.285  -0.090  1.00 91.07           N  
ATOM   2634  CA  GLN A 323      26.464 -16.612  -0.395  1.00 91.07           C  
ATOM   2635  C   GLN A 323      26.853 -16.116  -1.784  1.00 91.07           C  
ATOM   2636  CB  GLN A 323      26.697 -18.120  -0.291  1.00 91.07           C  
ATOM   2637  O   GLN A 323      27.974 -15.646  -1.990  1.00 91.07           O  
ATOM   2638  CG  GLN A 323      26.688 -18.646   1.138  1.00 91.07           C  
ATOM   2639  CD  GLN A 323      26.807 -20.157   1.207  1.00 91.07           C  
ATOM   2640  NE2 GLN A 323      27.083 -20.676   2.399  1.00 91.07           N  
ATOM   2641  OE1 GLN A 323      26.651 -20.852   0.198  1.00 91.07           O  
ATOM   2642  N   ARG A 324      25.907 -16.156  -2.634  1.00 93.17           N  
ATOM   2643  CA  ARG A 324      26.179 -15.821  -4.028  1.00 93.17           C  
ATOM   2644  C   ARG A 324      26.170 -14.311  -4.240  1.00 93.17           C  
ATOM   2645  CB  ARG A 324      25.155 -16.486  -4.950  1.00 93.17           C  
ATOM   2646  O   ARG A 324      27.072 -13.763  -4.876  1.00 93.17           O  
ATOM   2647  CG  ARG A 324      25.432 -16.276  -6.430  1.00 93.17           C  
ATOM   2648  CD  ARG A 324      24.418 -17.004  -7.303  1.00 93.17           C  
ATOM   2649  NE  ARG A 324      23.094 -16.396  -7.211  1.00 93.17           N  
ATOM   2650  NH1 ARG A 324      22.066 -17.932  -8.597  1.00 93.17           N  
ATOM   2651  NH2 ARG A 324      20.852 -16.220  -7.676  1.00 93.17           N  
ATOM   2652  CZ  ARG A 324      22.007 -16.851  -7.828  1.00 93.17           C  
ATOM   2653  N   THR A 325      25.172 -13.596  -3.630  1.00 94.98           N  
ATOM   2654  CA  THR A 325      25.007 -12.213  -4.065  1.00 94.98           C  
ATOM   2655  C   THR A 325      24.828 -11.287  -2.866  1.00 94.98           C  
ATOM   2656  CB  THR A 325      23.805 -12.066  -5.015  1.00 94.98           C  
ATOM   2657  O   THR A 325      24.604 -10.086  -3.030  1.00 94.98           O  
ATOM   2658  CG2 THR A 325      24.040 -12.818  -6.321  1.00 94.98           C  
ATOM   2659  OG1 THR A 325      22.633 -12.591  -4.379  1.00 94.98           O  
ATOM   2660  N   GLY A 326      24.827 -11.785  -1.639  1.00 91.90           N  
ATOM   2661  CA  GLY A 326      24.647 -10.957  -0.457  1.00 91.90           C  
ATOM   2662  C   GLY A 326      25.784  -9.978  -0.236  1.00 91.90           C  
ATOM   2663  O   GLY A 326      26.869 -10.140  -0.799  1.00 91.90           O  
ATOM   2664  N   ASP A 327      25.618  -8.925   0.529  1.00 90.64           N  
ATOM   2665  CA  ASP A 327      26.631  -7.898   0.753  1.00 90.64           C  
ATOM   2666  C   ASP A 327      27.450  -8.199   2.006  1.00 90.64           C  
ATOM   2667  CB  ASP A 327      25.980  -6.518   0.869  1.00 90.64           C  
ATOM   2668  O   ASP A 327      28.230  -7.359   2.460  1.00 90.64           O  
ATOM   2669  CG  ASP A 327      25.100  -6.379   2.098  1.00 90.64           C  
ATOM   2670  OD1 ASP A 327      24.910  -7.376   2.829  1.00 90.64           O  
ATOM   2671  OD2 ASP A 327      24.588  -5.264   2.337  1.00 90.64           O  
ATOM   2672  N   GLY A 328      27.183  -9.420   2.671  1.00 87.43           N  
ATOM   2673  CA  GLY A 328      27.944  -9.830   3.841  1.00 87.43           C  
ATOM   2674  C   GLY A 328      27.323  -9.372   5.147  1.00 87.43           C  
ATOM   2675  O   GLY A 328      27.892  -9.586   6.219  1.00 87.43           O  
ATOM   2676  N   THR A 329      26.195  -8.693   5.071  1.00 88.09           N  
ATOM   2677  CA  THR A 329      25.563  -8.148   6.268  1.00 88.09           C  
ATOM   2678  C   THR A 329      24.515  -9.113   6.814  1.00 88.09           C  
ATOM   2679  CB  THR A 329      24.909  -6.783   5.981  1.00 88.09           C  
ATOM   2680  O   THR A 329      23.859  -8.823   7.816  1.00 88.09           O  
ATOM   2681  CG2 THR A 329      25.950  -5.752   5.560  1.00 88.09           C  
ATOM   2682  OG1 THR A 329      23.947  -6.932   4.930  1.00 88.09           O  
ATOM   2683  N   HIS A 330      24.150 -10.241   6.074  1.00 84.74           N  
ATOM   2684  CA  HIS A 330      23.166 -11.196   6.570  1.00 84.74           C  
ATOM   2685  C   HIS A 330      23.565 -11.739   7.938  1.00 84.74           C  
ATOM   2686  CB  HIS A 330      22.991 -12.349   5.579  1.00 84.74           C  
ATOM   2687  O   HIS A 330      24.735 -12.057   8.167  1.00 84.74           O  
ATOM   2688  CG  HIS A 330      21.795 -13.203   5.857  1.00 84.74           C  
ATOM   2689  CD2 HIS A 330      20.537 -13.160   5.358  1.00 84.74           C  
ATOM   2690  ND1 HIS A 330      21.820 -14.250   6.752  1.00 84.74           N  
ATOM   2691  CE1 HIS A 330      20.626 -14.817   6.791  1.00 84.74           C  
ATOM   2692  NE2 HIS A 330      19.829 -14.175   5.954  1.00 84.74           N  
ATOM   2693  N   GLU A 331      22.587 -11.645   8.970  1.00 69.56           N  
ATOM   2694  CA  GLU A 331      22.804 -12.155  10.321  1.00 69.56           C  
ATOM   2695  C   GLU A 331      23.061 -13.659  10.308  1.00 69.56           C  
ATOM   2696  CB  GLU A 331      21.604 -11.834  11.215  1.00 69.56           C  
ATOM   2697  O   GLU A 331      22.377 -14.406   9.605  1.00 69.56           O  
ATOM   2698  CG  GLU A 331      21.396 -10.346  11.455  1.00 69.56           C  
ATOM   2699  CD  GLU A 331      20.223 -10.044  12.375  1.00 69.56           C  
ATOM   2700  OE1 GLU A 331      19.979  -8.854  12.677  1.00 69.56           O  
ATOM   2701  OE2 GLU A 331      19.544 -11.006  12.798  1.00 69.56           O  
ATOM   2702  N   LEU A 332      24.328 -14.065  10.311  1.00 58.64           N  
ATOM   2703  CA  LEU A 332      25.228 -15.208  10.415  1.00 58.64           C  
ATOM   2704  C   LEU A 332      24.468 -16.463  10.830  1.00 58.64           C  
ATOM   2705  CB  LEU A 332      26.348 -14.920  11.419  1.00 58.64           C  
ATOM   2706  O   LEU A 332      23.524 -16.390  11.619  1.00 58.64           O  
ATOM   2707  CG  LEU A 332      27.343 -13.827  11.028  1.00 58.64           C  
ATOM   2708  CD1 LEU A 332      28.072 -13.307  12.263  1.00 58.64           C  
ATOM   2709  CD2 LEU A 332      28.337 -14.351   9.997  1.00 58.64           C  
ATOM   2710  N   TRP A 333      24.340 -17.530  10.015  1.00 62.14           N  
ATOM   2711  CA  TRP A 333      23.743 -18.833  10.289  1.00 62.14           C  
ATOM   2712  C   TRP A 333      24.612 -19.638  11.250  1.00 62.14           C  
ATOM   2713  CB  TRP A 333      23.538 -19.615   8.988  1.00 62.14           C  
ATOM   2714  O   TRP A 333      25.823 -19.757  11.051  1.00 62.14           O  
ATOM   2715  CG  TRP A 333      22.620 -18.943   8.012  1.00 62.14           C  
ATOM   2716  CD1 TRP A 333      22.976 -18.239   6.896  1.00 62.14           C  
ATOM   2717  CD2 TRP A 333      21.190 -18.910   8.069  1.00 62.14           C  
ATOM   2718  CE2 TRP A 333      20.745 -18.167   6.953  1.00 62.14           C  
ATOM   2719  CE3 TRP A 333      20.242 -19.438   8.955  1.00 62.14           C  
ATOM   2720  NE1 TRP A 333      21.853 -17.769   6.255  1.00 62.14           N  
ATOM   2721  CH2 TRP A 333      18.483 -18.466   7.583  1.00 62.14           C  
ATOM   2722  CZ2 TRP A 333      19.390 -17.939   6.700  1.00 62.14           C  
ATOM   2723  CZ3 TRP A 333      18.894 -19.209   8.702  1.00 62.14           C  
ATOM   2724  N   GLY A 334      24.839 -19.178  12.523  1.00 57.53           N  
ATOM   2725  CA  GLY A 334      25.253 -20.080  13.586  1.00 57.53           C  
ATOM   2726  C   GLY A 334      26.734 -20.404  13.550  1.00 57.53           C  
ATOM   2727  O   GLY A 334      27.513 -19.706  12.897  1.00 57.53           O  
ATOM   2728  N   TRP A 335      27.231 -21.272  14.611  1.00 63.86           N  
ATOM   2729  CA  TRP A 335      28.556 -21.757  14.985  1.00 63.86           C  
ATOM   2730  C   TRP A 335      29.405 -22.030  13.749  1.00 63.86           C  
ATOM   2731  CB  TRP A 335      28.444 -23.027  15.833  1.00 63.86           C  
ATOM   2732  O   TRP A 335      28.989 -22.767  12.852  1.00 63.86           O  
ATOM   2733  CG  TRP A 335      29.750 -23.501  16.396  1.00 63.86           C  
ATOM   2734  CD1 TRP A 335      30.519 -24.534  15.936  1.00 63.86           C  
ATOM   2735  CD2 TRP A 335      30.439 -22.961  17.528  1.00 63.86           C  
ATOM   2736  CE2 TRP A 335      31.620 -23.716  17.697  1.00 63.86           C  
ATOM   2737  CE3 TRP A 335      30.172 -21.910  18.416  1.00 63.86           C  
ATOM   2738  NE1 TRP A 335      31.645 -24.669  16.715  1.00 63.86           N  
ATOM   2739  CH2 TRP A 335      32.249 -22.420  19.575  1.00 63.86           C  
ATOM   2740  CZ2 TRP A 335      32.534 -23.453  18.721  1.00 63.86           C  
ATOM   2741  CZ3 TRP A 335      31.082 -21.650  19.433  1.00 63.86           C  
ATOM   2742  N   GLY A 336      30.539 -21.199  13.467  1.00 60.52           N  
ATOM   2743  CA  GLY A 336      31.472 -21.425  12.375  1.00 60.52           C  
ATOM   2744  C   GLY A 336      31.435 -20.332  11.323  1.00 60.52           C  
ATOM   2745  O   GLY A 336      32.026 -20.476  10.251  1.00 60.52           O  
ATOM   2746  N   ASP A 337      30.728 -19.287  11.606  1.00 62.84           N  
ATOM   2747  CA  ASP A 337      30.605 -18.169  10.674  1.00 62.84           C  
ATOM   2748  C   ASP A 337      31.891 -17.346  10.633  1.00 62.84           C  
ATOM   2749  CB  ASP A 337      29.422 -17.278  11.058  1.00 62.84           C  
ATOM   2750  O   ASP A 337      32.678 -17.365  11.581  1.00 62.84           O  
ATOM   2751  CG  ASP A 337      29.009 -16.330   9.946  1.00 62.84           C  
ATOM   2752  OD1 ASP A 337      29.883 -15.872   9.178  1.00 62.84           O  
ATOM   2753  OD2 ASP A 337      27.799 -16.035   9.838  1.00 62.84           O  
ATOM   2754  N   ALA A 338      32.241 -16.752   9.428  1.00 61.95           N  
ATOM   2755  CA  ALA A 338      33.477 -16.013   9.184  1.00 61.95           C  
ATOM   2756  C   ALA A 338      33.674 -14.915  10.226  1.00 61.95           C  
ATOM   2757  CB  ALA A 338      33.470 -15.414   7.779  1.00 61.95           C  
ATOM   2758  O   ALA A 338      34.808 -14.538  10.533  1.00 61.95           O  
ATOM   2759  N   ASP A 339      32.643 -14.430  10.851  1.00 61.49           N  
ATOM   2760  CA  ASP A 339      32.758 -13.371  11.848  1.00 61.49           C  
ATOM   2761  C   ASP A 339      32.936 -13.952  13.249  1.00 61.49           C  
ATOM   2762  CB  ASP A 339      31.528 -12.461  11.808  1.00 61.49           C  
ATOM   2763  O   ASP A 339      33.110 -13.209  14.217  1.00 61.49           O  
ATOM   2764  CG  ASP A 339      30.991 -12.250  10.404  1.00 61.49           C  
ATOM   2765  OD1 ASP A 339      31.768 -12.360   9.431  1.00 61.49           O  
ATOM   2766  OD2 ASP A 339      29.781 -11.968  10.268  1.00 61.49           O  
ATOM   2767  N   MET A 340      32.653 -15.290  13.416  1.00 67.96           N  
ATOM   2768  CA  MET A 340      32.931 -15.921  14.703  1.00 67.96           C  
ATOM   2769  C   MET A 340      34.431 -15.959  14.977  1.00 67.96           C  
ATOM   2770  CB  MET A 340      32.356 -17.338  14.743  1.00 67.96           C  
ATOM   2771  O   MET A 340      35.187 -16.583  14.230  1.00 67.96           O  
ATOM   2772  CG  MET A 340      32.258 -17.920  16.143  1.00 67.96           C  
ATOM   2773  SD  MET A 340      31.379 -19.531  16.175  1.00 67.96           S  
ATOM   2774  CE  MET A 340      29.732 -19.007  15.623  1.00 67.96           C  
ATOM   2775  N   SER A 341      34.809 -15.025  15.890  1.00 72.50           N  
ATOM   2776  CA  SER A 341      36.216 -14.971  16.275  1.00 72.50           C  
ATOM   2777  C   SER A 341      36.636 -16.240  17.010  1.00 72.50           C  
ATOM   2778  CB  SER A 341      36.485 -13.750  17.155  1.00 72.50           C  
ATOM   2779  O   SER A 341      35.791 -16.974  17.525  1.00 72.50           O  
ATOM   2780  OG  SER A 341      35.909 -13.918  18.439  1.00 72.50           O  
ATOM   2781  N   GLU A 342      37.805 -16.691  16.790  1.00 79.46           N  
ATOM   2782  CA  GLU A 342      38.369 -17.821  17.521  1.00 79.46           C  
ATOM   2783  C   GLU A 342      38.127 -17.685  19.022  1.00 79.46           C  
ATOM   2784  CB  GLU A 342      39.869 -17.949  17.240  1.00 79.46           C  
ATOM   2785  O   GLU A 342      37.881 -18.679  19.709  1.00 79.46           O  
ATOM   2786  CG  GLU A 342      40.192 -18.674  15.942  1.00 79.46           C  
ATOM   2787  CD  GLU A 342      39.547 -20.048  15.846  1.00 79.46           C  
ATOM   2788  OE1 GLU A 342      39.028 -20.401  14.762  1.00 79.46           O  
ATOM   2789  OE2 GLU A 342      39.559 -20.777  16.863  1.00 79.46           O  
ATOM   2790  N   ALA A 343      38.098 -16.451  19.591  1.00 81.63           N  
ATOM   2791  CA  ALA A 343      37.838 -16.193  21.005  1.00 81.63           C  
ATOM   2792  C   ALA A 343      36.418 -16.602  21.385  1.00 81.63           C  
ATOM   2793  CB  ALA A 343      38.067 -14.718  21.328  1.00 81.63           C  
ATOM   2794  O   ALA A 343      36.196 -17.183  22.450  1.00 81.63           O  
ATOM   2795  N   GLU A 344      35.429 -16.276  20.533  1.00 77.70           N  
ATOM   2796  CA  GLU A 344      34.028 -16.632  20.735  1.00 77.70           C  
ATOM   2797  C   GLU A 344      33.834 -18.145  20.714  1.00 77.70           C  
ATOM   2798  CB  GLU A 344      33.148 -15.974  19.669  1.00 77.70           C  
ATOM   2799  O   GLU A 344      33.071 -18.690  21.514  1.00 77.70           O  
ATOM   2800  CG  GLU A 344      32.807 -14.521  19.964  1.00 77.70           C  
ATOM   2801  CD  GLU A 344      31.991 -13.861  18.864  1.00 77.70           C  
ATOM   2802  OE1 GLU A 344      31.270 -12.878  19.149  1.00 77.70           O  
ATOM   2803  OE2 GLU A 344      32.072 -14.331  17.707  1.00 77.70           O  
ATOM   2804  N   LYS A 345      34.613 -18.807  19.765  1.00 81.84           N  
ATOM   2805  CA  LYS A 345      34.538 -20.261  19.659  1.00 81.84           C  
ATOM   2806  C   LYS A 345      35.049 -20.932  20.931  1.00 81.84           C  
ATOM   2807  CB  LYS A 345      35.335 -20.754  18.451  1.00 81.84           C  
ATOM   2808  O   LYS A 345      34.494 -21.940  21.373  1.00 81.84           O  
ATOM   2809  CG  LYS A 345      34.664 -20.479  17.113  1.00 81.84           C  
ATOM   2810  CD  LYS A 345      35.466 -21.061  15.956  1.00 81.84           C  
ATOM   2811  CE  LYS A 345      34.858 -20.690  14.610  1.00 81.84           C  
ATOM   2812  NZ  LYS A 345      35.654 -21.238  13.472  1.00 81.84           N  
ATOM   2813  N   LYS A 346      36.043 -20.282  21.573  1.00 81.78           N  
ATOM   2814  CA  LYS A 346      36.678 -20.863  22.753  1.00 81.78           C  
ATOM   2815  C   LYS A 346      35.827 -20.643  24.000  1.00 81.78           C  
ATOM   2816  CB  LYS A 346      38.072 -20.269  22.959  1.00 81.78           C  
ATOM   2817  O   LYS A 346      36.018 -21.316  25.015  1.00 81.78           O  
ATOM   2818  CG  LYS A 346      39.120 -20.799  21.991  1.00 81.78           C  
ATOM   2819  CD  LYS A 346      40.503 -20.244  22.306  1.00 81.78           C  
ATOM   2820  CE  LYS A 346      41.544 -20.737  21.310  1.00 81.78           C  
ATOM   2821  NZ  LYS A 346      42.892 -20.154  21.583  1.00 81.78           N  
ATOM   2822  N   MET A 347      34.891 -19.750  24.039  1.00 81.93           N  
ATOM   2823  CA  MET A 347      34.058 -19.408  25.189  1.00 81.93           C  
ATOM   2824  C   MET A 347      32.858 -20.343  25.288  1.00 81.93           C  
ATOM   2825  CB  MET A 347      33.584 -17.957  25.098  1.00 81.93           C  
ATOM   2826  O   MET A 347      32.137 -20.331  26.287  1.00 81.93           O  
ATOM   2827  CG  MET A 347      34.687 -16.936  25.327  1.00 81.93           C  
ATOM   2828  SD  MET A 347      34.034 -15.240  25.581  1.00 81.93           S  
ATOM   2829  CE  MET A 347      33.552 -14.825  23.882  1.00 81.93           C  
ATOM   2830  N   VAL A 348      32.688 -21.134  24.286  1.00 82.28           N  
ATOM   2831  CA  VAL A 348      31.505 -21.987  24.241  1.00 82.28           C  
ATOM   2832  C   VAL A 348      31.721 -23.217  25.120  1.00 82.28           C  
ATOM   2833  CB  VAL A 348      31.170 -22.418  22.795  1.00 82.28           C  
ATOM   2834  O   VAL A 348      32.816 -23.784  25.147  1.00 82.28           O  
ATOM   2835  CG1 VAL A 348      30.059 -23.466  22.788  1.00 82.28           C  
ATOM   2836  CG2 VAL A 348      30.771 -21.205  21.957  1.00 82.28           C  
ATOM   2837  N   GLN A 349      30.890 -23.376  26.080  1.00 81.49           N  
ATOM   2838  CA  GLN A 349      30.796 -24.620  26.838  1.00 81.49           C  
ATOM   2839  C   GLN A 349      30.127 -25.717  26.014  1.00 81.49           C  
ATOM   2840  CB  GLN A 349      30.027 -24.399  28.141  1.00 81.49           C  
ATOM   2841  O   GLN A 349      28.990 -25.557  25.565  1.00 81.49           O  
ATOM   2842  CG  GLN A 349      30.092 -25.579  29.101  1.00 81.49           C  
ATOM   2843  CD  GLN A 349      29.364 -25.314  30.406  1.00 81.49           C  
ATOM   2844  NE2 GLN A 349      29.370 -26.299  31.298  1.00 81.49           N  
ATOM   2845  OE1 GLN A 349      28.802 -24.234  30.611  1.00 81.49           O  
ATOM   2846  N   VAL A 350      30.935 -26.622  25.566  1.00 80.17           N  
ATOM   2847  CA  VAL A 350      30.480 -27.776  24.798  1.00 80.17           C  
ATOM   2848  C   VAL A 350      30.163 -28.934  25.742  1.00 80.17           C  
ATOM   2849  CB  VAL A 350      31.532 -28.214  23.754  1.00 80.17           C  
ATOM   2850  O   VAL A 350      30.998 -29.321  26.562  1.00 80.17           O  
ATOM   2851  CG1 VAL A 350      31.011 -29.382  22.919  1.00 80.17           C  
ATOM   2852  CG2 VAL A 350      31.912 -27.038  22.856  1.00 80.17           C  
ATOM   2853  N   VAL A 351      28.836 -29.298  25.864  1.00 80.68           N  
ATOM   2854  CA  VAL A 351      28.373 -30.425  26.666  1.00 80.68           C  
ATOM   2855  C   VAL A 351      28.272 -31.674  25.793  1.00 80.68           C  
ATOM   2856  CB  VAL A 351      27.010 -30.128  27.330  1.00 80.68           C  
ATOM   2857  O   VAL A 351      27.947 -31.585  24.606  1.00 80.68           O  
ATOM   2858  CG1 VAL A 351      26.963 -30.698  28.746  1.00 80.68           C  
ATOM   2859  CG2 VAL A 351      26.742 -28.624  27.347  1.00 80.68           C  
ATOM   2860  N   ASN A 352      28.816 -32.862  26.302  1.00 75.98           N  
ATOM   2861  CA  ASN A 352      28.795 -34.201  25.721  1.00 75.98           C  
ATOM   2862  C   ASN A 352      29.779 -34.324  24.562  1.00 75.98           C  
ATOM   2863  CB  ASN A 352      27.382 -34.563  25.258  1.00 75.98           C  
ATOM   2864  O   ASN A 352      29.408 -34.756  23.469  1.00 75.98           O  
ATOM   2865  CG  ASN A 352      26.414 -34.729  26.413  1.00 75.98           C  
ATOM   2866  ND2 ASN A 352      25.145 -34.422  26.172  1.00 75.98           N  
ATOM   2867  OD1 ASN A 352      26.804 -35.130  27.513  1.00 75.98           O  
ATOM   2868  N   GLU A 353      30.984 -33.841  24.774  1.00 73.39           N  
ATOM   2869  CA  GLU A 353      32.019 -33.919  23.748  1.00 73.39           C  
ATOM   2870  C   GLU A 353      32.387 -35.369  23.445  1.00 73.39           C  
ATOM   2871  CB  GLU A 353      33.264 -33.139  24.178  1.00 73.39           C  
ATOM   2872  O   GLU A 353      32.341 -36.225  24.331  1.00 73.39           O  
ATOM   2873  CG  GLU A 353      33.208 -31.657  23.839  1.00 73.39           C  
ATOM   2874  CD  GLU A 353      34.478 -30.908  24.210  1.00 73.39           C  
ATOM   2875  OE1 GLU A 353      34.556 -29.684  23.959  1.00 73.39           O  
ATOM   2876  OE2 GLU A 353      35.403 -31.551  24.755  1.00 73.39           O  
ATOM   2877  N   LYS A 354      32.349 -35.698  22.082  1.00 77.05           N  
ATOM   2878  CA  LYS A 354      32.770 -37.020  21.625  1.00 77.05           C  
ATOM   2879  C   LYS A 354      34.083 -37.436  22.281  1.00 77.05           C  
ATOM   2880  CB  LYS A 354      32.915 -37.041  20.103  1.00 77.05           C  
ATOM   2881  O   LYS A 354      35.031 -36.649  22.339  1.00 77.05           O  
ATOM   2882  CG  LYS A 354      32.993 -38.439  19.507  1.00 77.05           C  
ATOM   2883  CD  LYS A 354      33.047 -38.396  17.986  1.00 77.05           C  
ATOM   2884  CE  LYS A 354      33.201 -39.790  17.392  1.00 77.05           C  
ATOM   2885  NZ  LYS A 354      33.220 -39.757  15.898  1.00 77.05           N  
ATOM   2886  N   ALA A 355      34.044 -38.402  23.239  1.00 68.87           N  
ATOM   2887  CA  ALA A 355      35.221 -38.982  23.881  1.00 68.87           C  
ATOM   2888  C   ALA A 355      36.255 -39.412  22.844  1.00 68.87           C  
ATOM   2889  CB  ALA A 355      34.821 -40.169  24.753  1.00 68.87           C  
ATOM   2890  O   ALA A 355      35.909 -40.025  21.831  1.00 68.87           O  
ATOM   2891  N   THR A 356      37.194 -38.693  22.451  1.00 63.44           N  
ATOM   2892  CA  THR A 356      38.260 -39.175  21.581  1.00 63.44           C  
ATOM   2893  C   THR A 356      38.860 -40.469  22.126  1.00 63.44           C  
ATOM   2894  CB  THR A 356      39.370 -38.120  21.420  1.00 63.44           C  
ATOM   2895  O   THR A 356      38.916 -40.670  23.341  1.00 63.44           O  
ATOM   2896  CG2 THR A 356      38.882 -36.929  20.602  1.00 63.44           C  
ATOM   2897  OG1 THR A 356      39.777 -37.661  22.716  1.00 63.44           O  
TER    2898      THR A 356                                                      
ENDMDL                                                                          
END                                                                             
